# Supplementary material for: The archaeal glutamate transporter homologue GltPh shows heterogeneous substrate binding
Source: J Gen Physiol. 2022 Apr 22;154(5):e202213131. doi: 10.1085/jgp.202213131 (PMC9044058; doi:10.1085/jgp.202213131)
Supplement: Data S1 — shows maps and models generated from P-GltPh purified in substrate-free (Na+ only) conditions, and substrate (L-Asp) was added ~5 s prior to freezing. [file JGP_202213131_DataS1.zip]

Archive with 28 entries (23 files):
- Dataset_A/
- __MACOSX/._Dataset_A
- Dataset_A/A3/
- __MACOSX/Dataset_A/._A3
- Dataset_A/.DS_Store
- __MACOSX/Dataset_A/._.DS_Store
- Dataset_A/A7/
- __MACOSX/Dataset_A/._A7
- Dataset_A/A6/
- __MACOSX/Dataset_A/._A6
- Dataset_A/A1/
- __MACOSX/Dataset_A/._A1
- Dataset_A/A3/A3.pdb
- __MACOSX/Dataset_A/A3/._A3.pdb
- Dataset_A/A3/A3.ccp4
- __MACOSX/Dataset_A/A3/._A3.ccp4
- Dataset_A/A7/A7.ccp4
- __MACOSX/Dataset_A/A7/._A7.ccp4
- Dataset_A/A7/A7.pdb
- __MACOSX/Dataset_A/A7/._A7.pdb
- Dataset_A/A6/A6.ccp4
- __MACOSX/Dataset_A/A6/._A6.ccp4
- Dataset_A/A6/A6.pdb
- __MACOSX/Dataset_A/A6/._A6.pdb
- Dataset_A/A1/A1.ccp4
- __MACOSX/Dataset_A/A1/._A1.ccp4
- Dataset_A/A1/A1.pdb
- __MACOSX/Dataset_A/A1/._A1.pdb
