# Supplementary material for: The archaeal glutamate transporter homologue GltPh shows heterogeneous substrate binding
Source: J Gen Physiol. 2022 Apr 22;154(5):e202213131. doi: 10.1085/jgp.202213131 (PMC9044058; doi:10.1085/jgp.202213131)
Supplement: Data S1 — shows maps and models generated from P-GltPh purified in substrate-free (Na+ only) conditions, and substrate (L-Asp) was added ~5 s prior to freezing. [file JGP_202213131_DataS1.zip › Dataset_A/A3/A3.pdb]

REMARK   3 
REMARK   3 FILE CREATED: Sun May  9 16:53:40 2021
REMARK   3 
REMARK   3 RESOLUTION: 3.10  
REMARK   3 
REMARK   3 REFINEMENT.
REMARK   3   PROGRAM     : PHENIX (1.19.2_4158: phenix.real_space_refine)
REMARK   3   AUTHORS     : Adams,Afonine,Bunkoczi,Burnley,Chen,Dar,Davis,
REMARK   3               : Draizen,Echols,Gildea,Gros,Grosse-Kunstleve,Headd,
REMARK   3               : Hintze,Hung,Ioerger,Liebschner,McCoy,McKee,Moriarty,
REMARK   3               : Oeffner,Poon,Read,Richardson,Richardson,Sacchettini,
REMARK   3               : Sauter,Sobolev,Storoni,Terwilliger,Williams,Zwart
REMARK   3 
REMARK   3 SCATTERING TABLE: ELECTRON
REMARK   3 
REMARK   3 REFINEMENT TARGET: REAL-SPACE (WEIGHTED MAP SUM AT ATOM CENTERS)
REMARK   3 
REMARK   3 MODEL TO MAP FIT.
REMARK   3   CC_mask  : 0.8021
REMARK   3   CC_volume: 0.7493
REMARK   3   CC_peaks : 0.2079
REMARK   3 
REMARK   3 GEOMETRY RESTRAINTS LIBRARY: GEOSTD + MONOMER LIBRARY + CDL V1.2
REMARK   3 DEVIATIONS FROM IDEAL VALUES.
REMARK   3   BOND      :  0.002   0.017   3152
REMARK   3   ANGLE     :  0.438   4.631   4298
REMARK   3   CHIRALITY :  0.037   0.130    538
REMARK   3   PLANARITY :  0.003   0.037    530
REMARK   3   DIHEDRAL  :  4.511  68.347    441
REMARK   3   MIN NONBONDED DISTANCE : 2.154
REMARK   3 
REMARK   3 MOLPROBITY STATISTICS.
REMARK   3   ALL-ATOM CLASHSCORE : 4.41
REMARK   3   RAMACHANDRAN PLOT:
REMARK   3     OUTLIERS :  0.00 %
REMARK   3     ALLOWED  :  1.21 %
REMARK   3     FAVORED  : 98.79 %
REMARK   3   ROTAMER OUTLIERS :  0.00 %
REMARK   3   CBETA DEVIATIONS :  0.00 %
REMARK   3   PEPTIDE PLANE:
REMARK   3     CIS-PROLINE     : 0.00 %
REMARK   3     CIS-GENERAL     : 0.00 %
REMARK   3     TWISTED PROLINE : 0.00 %
REMARK   3     TWISTED GENERAL : 0.00 %
REMARK   3 
REMARK   3 RAMA-Z (RAMACHANDRAN PLOT Z-SCORE):
REMARK   3 INTERPRETATION: BAD |RAMA-Z| > 3; SUSPICIOUS 2 < |RAMA-Z| < 3; GOOD |RAMA-Z| < 2.
REMARK   3 SCORES FOR WHOLE/HELIX/SHEET/LOOP ARE SCALED INDEPENDENTLY;
REMARK   3 THEREFORE, THE VALUES ARE NOT RELATED IN A SIMPLE MANNER.
REMARK   3   WHOLE:  2.61 (0.42), RESIDUES: 413
REMARK   3   HELIX:  2.14 (0.29), RESIDUES: 340
REMARK   3   SHEET:  NONE (NONE), RESIDUES: 0
REMARK   3   LOOP : -0.17 (0.72), RESIDUES: 73
REMARK   3 
HELIX    1   1 TYR A    4  GLU A    9  1                                   6
HELIX    2   2 VAL A   12  GLY A   31  1                                  20
HELIX    3   3 ALA A   38  TYR A   42  1                                   5
HELIX    4   4 LYS A   44  LYS A   55  1                                  12
HELIX    5   5 VAL A   58  GLY A   69  1                                  12
HELIX    6   6 PRO A   75  LEU A  106  1                                  32
HELIX    7   7 LEU A  130  ILE A  137  1                                   8
HELIX    8   8 PRO A  142  ASN A  148  1                                   7
HELIX    9   9 VAL A  151  LEU A  168  1                                  18
HELIX   10  10 GLU A  174  VAL A  201  1                                  28
HELIX   11  11 ALA A  205  GLU A  219  1                                  15
HELIX   12  12 LEU A  228  LEU A  245  1                                  18
HELIX   13  13 TYR A  247  ILE A  253  1                                   7
HELIX   14  14 PRO A  258  THR A  275  1                                  18
HELIX   15  15 LEU A  282  MET A  292  1                                  11
HELIX   16  16 GLU A  296  ILE A  309  1                                  14
HELIX   17  17 ASP A  312  ALA A  328  1                                  17
HELIX   18  18 VAL A  335  GLY A  351  1                                  17
HELIX   19  19 LEU A  363  VAL A  370  1                                   8
HELIX   20  20 PRO A  377  GLY A  388  1                                  12
HELIX   21  21 ASP A  390  THR A  415  1                                  26
CRYST1  257.520  257.520  257.520  90.00  90.00  90.00 P 1
SCALE1      0.003883  0.000000  0.000000        0.00000
SCALE2      0.000000  0.003883  0.000000        0.00000
SCALE3      0.000000  0.000000  0.003883        0.00000
ATOM      1  N   GLY A   2      89.557 127.554 143.001  1.00 73.55           N
ATOM      2  CA  GLY A   2      88.334 126.879 142.610  1.00 73.55           C
ATOM      3  C   GLY A   2      88.578 125.737 141.642  1.00 73.55           C
ATOM      4  O   GLY A   2      88.346 124.573 141.969  1.00 73.55           O
ATOM      5  HA2 GLY A   2      87.896 126.523 143.399  1.00 73.55           H
ATOM      6  HA3 GLY A   2      87.736 127.515 142.188  1.00 73.55           H
ATOM      7  N   LEU A   3      89.051 126.075 140.443  1.00 71.01           N
ATOM      8  CA  LEU A   3      89.330 125.093 139.402  1.00 71.01           C
ATOM      9  C   LEU A   3      90.797 124.685 139.367  1.00 71.01           C
ATOM     10  O   LEU A   3      91.109 123.492 139.336  1.00 71.01           O
ATOM     11  CB  LEU A   3      88.911 125.649 138.036  1.00 71.01           C
ATOM     12  CG  LEU A   3      88.900 124.643 136.882  1.00 71.01           C
ATOM     13  CD1 LEU A   3      87.693 124.872 135.988  1.00 71.01           C
ATOM     14  CD2 LEU A   3      90.188 124.731 136.077  1.00 71.01           C
ATOM     15  H   LEU A   3      89.221 126.884 140.206  1.00 71.01           H
ATOM     16  HA  LEU A   3      88.804 124.296 139.572  1.00 71.01           H
ATOM     17  HB2 LEU A   3      88.013 126.009 138.115  1.00 71.01           H
ATOM     18  HB3 LEU A   3      89.523 126.361 137.795  1.00 71.01           H
ATOM     19  HG  LEU A   3      88.836 123.747 137.247  1.00 71.01           H
ATOM     20 HD11 LEU A   3      87.720 124.239 135.253  1.00 71.01           H
ATOM     21 HD12 LEU A   3      86.885 124.741 136.508  1.00 71.01           H
ATOM     22 HD13 LEU A   3      87.722 125.779 135.644  1.00 71.01           H
ATOM     23 HD21 LEU A   3      90.141 124.103 135.339  1.00 71.01           H
ATOM     24 HD22 LEU A   3      90.286 125.634 135.737  1.00 71.01           H
ATOM     25 HD23 LEU A   3      90.937 124.510 136.651  1.00 71.01           H
ATOM     26  N   TYR A   4      91.709 125.659 139.373  1.00 68.41           N
ATOM     27  CA  TYR A   4      93.132 125.338 139.335  1.00 68.41           C
ATOM     28  C   TYR A   4      93.540 124.521 140.554  1.00 68.41           C
ATOM     29  O   TYR A   4      94.288 123.543 140.435  1.00 68.41           O
ATOM     30  CB  TYR A   4      93.949 126.627 139.246  1.00 68.41           C
ATOM     31  CG  TYR A   4      95.406 126.476 139.620  1.00 68.41           C
ATOM     32  CD1 TYR A   4      96.347 126.094 138.675  1.00 68.41           C
ATOM     33  CD2 TYR A   4      95.842 126.727 140.912  1.00 68.41           C
ATOM     34  CE1 TYR A   4      97.679 125.960 139.008  1.00 68.41           C
ATOM     35  CE2 TYR A   4      97.172 126.595 141.255  1.00 68.41           C
ATOM     36  CZ  TYR A   4      98.086 126.211 140.298  1.00 68.41           C
ATOM     37  OH  TYR A   4      99.412 126.079 140.634  1.00 68.41           O
ATOM     38  H   TYR A   4      91.532 126.500 139.399  1.00 68.41           H
ATOM     39  HA  TYR A   4      93.316 124.810 138.543  1.00 68.41           H
ATOM     40  HB2 TYR A   4      93.912 126.955 138.334  1.00 68.41           H
ATOM     41  HB3 TYR A   4      93.559 127.283 139.845  1.00 68.41           H
ATOM     42  HD1 TYR A   4      96.075 125.923 137.802  1.00 68.41           H
ATOM     43  HD2 TYR A   4      95.227 126.986 141.560  1.00 68.41           H
ATOM     44  HE1 TYR A   4      98.298 125.701 138.364  1.00 68.41           H
ATOM     45  HE2 TYR A   4      97.450 126.765 142.126  1.00 68.41           H
ATOM     46  HH  TYR A   4      99.858 125.851 139.960  1.00 68.41           H
ATOM     47  N   ARG A   5      93.052 124.902 141.736  1.00 67.89           N
ATOM     48  CA  ARG A   5      93.355 124.134 142.938  1.00 67.89           C
ATOM     49  C   ARG A   5      92.798 122.720 142.839  1.00 67.89           C
ATOM     50  O   ARG A   5      93.468 121.753 143.217  1.00 67.89           O
ATOM     51  CB  ARG A   5      92.795 124.846 144.169  1.00 67.89           C
ATOM     52  H   ARG A   5      92.553 125.590 141.865  1.00 67.89           H
ATOM     53  HA  ARG A   5      94.318 124.071 143.039  1.00 67.89           H
ATOM     54  N   LYS A   6      91.571 122.579 142.333  1.00 66.73           N
ATOM     55  CA  LYS A   6      90.983 121.251 142.195  1.00 66.73           C
ATOM     56  C   LYS A   6      91.819 120.379 141.268  1.00 66.73           C
ATOM     57  O   LYS A   6      92.063 119.203 141.561  1.00 66.73           O
ATOM     58  CB  LYS A   6      89.550 121.368 141.677  1.00 66.73           C
ATOM     59  CG  LYS A   6      88.897 120.037 141.336  1.00 66.73           C
ATOM     60  CD  LYS A   6      88.905 119.784 139.836  1.00 66.73           C
ATOM     61  CE  LYS A   6      88.714 118.310 139.516  1.00 66.73           C
ATOM     62  NZ  LYS A   6      89.023 118.005 138.091  1.00 66.73           N
ATOM     63  H   LYS A   6      91.069 123.225 142.068  1.00 66.73           H
ATOM     64  HA  LYS A   6      90.955 120.825 143.066  1.00 66.73           H
ATOM     65  HB2 LYS A   6      89.008 121.796 142.359  1.00 66.73           H
ATOM     66  HB3 LYS A   6      89.553 121.911 140.873  1.00 66.73           H
ATOM     67  HG2 LYS A   6      89.380 119.318 141.772  1.00 66.73           H
ATOM     68  HG3 LYS A   6      87.974 120.049 141.636  1.00 66.73           H
ATOM     69  HD2 LYS A   6      88.180 120.280 139.424  1.00 66.73           H
ATOM     70  HD3 LYS A   6      89.756 120.066 139.467  1.00 66.73           H
ATOM     71  HE2 LYS A   6      87.791 118.065 139.685  1.00 66.73           H
ATOM     72  HE3 LYS A   6      89.308 117.782 140.073  1.00 66.73           H
ATOM     73  HZ1 LYS A   6      89.868 118.216 137.912  1.00 66.73           H
ATOM     74  HZ2 LYS A   6      88.488 118.475 137.557  1.00 66.73           H
ATOM     75  HZ3 LYS A   6      88.900 117.138 137.933  1.00 66.73           H
ATOM     76  N   TYR A   7      92.268 120.939 140.144  1.00 62.08           N
ATOM     77  CA  TYR A   7      93.110 120.183 139.225  1.00 62.08           C
ATOM     78  C   TYR A   7      94.457 119.848 139.851  1.00 62.08           C
ATOM     79  O   TYR A   7      95.032 118.795 139.552  1.00 62.08           O
ATOM     80  CB  TYR A   7      93.300 120.973 137.930  1.00 62.08           C
ATOM     81  CG  TYR A   7      94.486 120.536 137.100  1.00 62.08           C
ATOM     82  CD1 TYR A   7      94.419 119.406 136.301  1.00 62.08           C
ATOM     83  CD2 TYR A   7      95.669 121.260 137.112  1.00 62.08           C
ATOM     84  CE1 TYR A   7      95.498 119.005 135.541  1.00 62.08           C
ATOM     85  CE2 TYR A   7      96.753 120.867 136.356  1.00 62.08           C
ATOM     86  CZ  TYR A   7      96.662 119.739 135.573  1.00 62.08           C
ATOM     87  OH  TYR A   7      97.741 119.344 134.818  1.00 62.08           O
ATOM     88  H   TYR A   7      92.101 121.746 139.896  1.00 62.08           H
ATOM     89  HA  TYR A   7      92.666 119.349 139.005  1.00 62.08           H
ATOM     90  HB2 TYR A   7      92.505 120.871 137.384  1.00 62.08           H
ATOM     91  HB3 TYR A   7      93.425 121.909 138.152  1.00 62.08           H
ATOM     92  HD1 TYR A   7      93.634 118.908 136.279  1.00 62.08           H
ATOM     93  HD2 TYR A   7      95.733 122.022 137.641  1.00 62.08           H
ATOM     94  HE1 TYR A   7      95.440 118.243 135.011  1.00 62.08           H
ATOM     95  HE2 TYR A   7      97.541 121.361 136.375  1.00 62.08           H
ATOM     96  HH  TYR A   7      98.377 119.883 134.921  1.00 62.08           H
ATOM     97  N   ILE A   8      94.978 120.725 140.711  1.00 63.56           N
ATOM     98  CA  ILE A   8      96.270 120.471 141.342  1.00 63.56           C
ATOM     99  C   ILE A   8      96.158 119.337 142.355  1.00 63.56           C
ATOM    100  O   ILE A   8      97.026 118.459 142.426  1.00 63.56           O
ATOM    101  CB  ILE A   8      96.807 121.756 141.995  1.00 63.56           C
ATOM    102  CG1 ILE A   8      97.294 122.733 140.922  1.00 63.56           C
ATOM    103  CG2 ILE A   8      97.928 121.430 142.972  1.00 63.56           C
ATOM    104  CD1 ILE A   8      98.673 122.421 140.383  1.00 63.56           C
ATOM    105  H   ILE A   8      94.607 121.466 140.942  1.00 63.56           H
ATOM    106  HA  ILE A   8      96.902 120.197 140.660  1.00 63.56           H
ATOM    107  HB  ILE A   8      96.084 122.176 142.487  1.00 63.56           H
ATOM    108 HG12 ILE A   8      96.674 122.711 140.176  1.00 63.56           H
ATOM    109 HG13 ILE A   8      97.319 123.625 141.301  1.00 63.56           H
ATOM    110 HG21 ILE A   8      98.439 122.236 143.144  1.00 63.56           H
ATOM    111 HG22 ILE A   8      97.544 121.103 143.801  1.00 63.56           H
ATOM    112 HG23 ILE A   8      98.503 120.753 142.582  1.00 63.56           H
ATOM    113 HD11 ILE A   8      98.803 122.907 139.554  1.00 63.56           H
ATOM    114 HD12 ILE A   8      99.338 122.697 141.033  1.00 63.56           H
ATOM    115 HD13 ILE A   8      98.742 121.467 140.221  1.00 63.56           H
ATOM    116  N   GLU A   9      95.095 119.340 143.161  1.00 65.95           N
ATOM    117  CA  GLU A   9      94.948 118.329 144.202  1.00 65.95           C
ATOM    118  C   GLU A   9      94.640 116.942 143.653  1.00 65.95           C
ATOM    119  O   GLU A   9      94.706 115.970 144.413  1.00 65.95           O
ATOM    120  CB  GLU A   9      93.854 118.739 145.190  1.00 65.95           C
ATOM    121  CG  GLU A   9      94.069 120.099 145.832  1.00 65.95           C
ATOM    122  CD  GLU A   9      92.910 120.516 146.717  1.00 65.95           C
ATOM    123  OE1 GLU A   9      91.933 119.744 146.823  1.00 65.95           O
ATOM    124  OE2 GLU A   9      92.975 121.616 147.305  1.00 65.95           O
ATOM    125  H   GLU A   9      94.453 119.911 143.125  1.00 65.95           H
ATOM    126  HA  GLU A   9      95.781 118.270 144.695  1.00 65.95           H
ATOM    127  HB2 GLU A   9      93.005 118.766 144.720  1.00 65.95           H
ATOM    128  HB3 GLU A   9      93.813 118.080 145.900  1.00 65.95           H
ATOM    129  HG2 GLU A   9      94.181 120.768 145.143  1.00 65.95           H
ATOM    130  HG3 GLU A   9      94.865 120.061 146.386  1.00 65.95           H
ATOM    131  N   TYR A  10      94.307 116.820 142.374  1.00 62.09           N
ATOM    132  CA  TYR A  10      94.027 115.507 141.816  1.00 62.09           C
ATOM    133  C   TYR A  10      95.309 114.675 141.785  1.00 62.09           C
ATOM    134  O   TYR A  10      96.400 115.227 141.600  1.00 62.09           O
ATOM    135  CB  TYR A  10      93.446 115.640 140.407  1.00 62.09           C
ATOM    136  CG  TYR A  10      92.516 114.515 140.020  1.00 62.09           C
ATOM    137  CD1 TYR A  10      91.161 114.578 140.314  1.00 62.09           C
ATOM    138  CD2 TYR A  10      92.990 113.393 139.356  1.00 62.09           C
ATOM    139  CE1 TYR A  10      90.306 113.552 139.963  1.00 62.09           C
ATOM    140  CE2 TYR A  10      92.143 112.362 139.002  1.00 62.09           C
ATOM    141  CZ  TYR A  10      90.803 112.447 139.307  1.00 62.09           C
ATOM    142  OH  TYR A  10      89.956 111.422 138.953  1.00 62.09           O
ATOM    143  H   TYR A  10      94.237 117.471 141.817  1.00 62.09           H
ATOM    144  HA  TYR A  10      93.370 115.066 142.374  1.00 62.09           H
ATOM    145  HB2 TYR A  10      92.947 116.470 140.352  1.00 62.09           H
ATOM    146  HB3 TYR A  10      94.176 115.653 139.768  1.00 62.09           H
ATOM    147  HD1 TYR A  10      90.824 115.322 140.758  1.00 62.09           H
ATOM    148  HD2 TYR A  10      93.894 113.333 139.151  1.00 62.09           H
ATOM    149  HE1 TYR A  10      89.401 113.607 140.167  1.00 62.09           H
ATOM    150  HE2 TYR A  10      92.476 111.616 138.558  1.00 62.09           H
ATOM    151  HH  TYR A  10      89.174 111.595 139.207  1.00 62.09           H
ATOM    152  N   PRO A  11      95.223 113.357 141.971  1.00 60.44           N
ATOM    153  CA  PRO A  11      96.437 112.533 141.911  1.00 60.44           C
ATOM    154  C   PRO A  11      97.148 112.668 140.573  1.00 60.44           C
ATOM    155  O   PRO A  11      96.519 112.777 139.519  1.00 60.44           O
ATOM    156  CB  PRO A  11      95.911 111.112 142.127  1.00 60.44           C
ATOM    157  CG  PRO A  11      94.662 111.283 142.899  1.00 60.44           C
ATOM    158  CD  PRO A  11      94.071 112.602 142.496  1.00 60.44           C
ATOM    159  HA  PRO A  11      97.045 112.768 142.629  1.00 60.44           H
ATOM    160  HB2 PRO A  11      95.730 110.697 141.269  1.00 60.44           H
ATOM    161  HB3 PRO A  11      96.559 110.594 142.631  1.00 60.44           H
ATOM    162  HG2 PRO A  11      94.050 110.561 142.685  1.00 60.44           H
ATOM    163  HG3 PRO A  11      94.867 111.281 143.847  1.00 60.44           H
ATOM    164  HD2 PRO A  11      93.402 112.471 141.809  1.00 60.44           H
ATOM    165  HD3 PRO A  11      93.699 113.050 143.272  1.00 60.44           H
ATOM    166  N   VAL A  12      98.481 112.657 140.628  1.00 57.50           N
ATOM    167  CA  VAL A  12      99.280 112.832 139.418  1.00 57.50           C
ATOM    168  C   VAL A  12      99.176 111.606 138.519  1.00 57.50           C
ATOM    169  O   VAL A  12      99.090 111.727 137.292  1.00 57.50           O
ATOM    170  CB  VAL A  12     100.742 113.138 139.787  1.00 57.50           C
ATOM    171  CG1 VAL A  12     101.571 113.361 138.533  1.00 57.50           C
ATOM    172  CG2 VAL A  12     100.819 114.350 140.702  1.00 57.50           C
ATOM    173  H   VAL A  12      98.941 112.551 141.346  1.00 57.50           H
ATOM    174  HA  VAL A  12      98.934 113.592 138.924  1.00 57.50           H
ATOM    175  HB  VAL A  12     101.115 112.379 140.262  1.00 57.50           H
ATOM    176 HG11 VAL A  12     102.434 113.723 138.786  1.00 57.50           H
ATOM    177 HG12 VAL A  12     101.691 112.514 138.076  1.00 57.50           H
ATOM    178 HG13 VAL A  12     101.107 113.987 137.955  1.00 57.50           H
ATOM    179 HG21 VAL A  12     101.751 114.582 140.841  1.00 57.50           H
ATOM    180 HG22 VAL A  12     100.353 115.091 140.283  1.00 57.50           H
ATOM    181 HG23 VAL A  12     100.402 114.134 141.550  1.00 57.50           H
ATOM    182  N   LEU A  13      99.198 110.407 139.106  1.00 56.55           N
ATOM    183  CA  LEU A  13      99.147 109.192 138.298  1.00 56.55           C
ATOM    184  C   LEU A  13      97.856 109.123 137.493  1.00 56.55           C
ATOM    185  O   LEU A  13      97.874 108.849 136.287  1.00 56.55           O
ATOM    186  CB  LEU A  13      99.285 107.960 139.194  1.00 56.55           C
ATOM    187  CG  LEU A  13      99.011 106.611 138.520  1.00 56.55           C
ATOM    188  CD1 LEU A  13      99.948 106.397 137.344  1.00 56.55           C
ATOM    189  CD2 LEU A  13      99.134 105.472 139.519  1.00 56.55           C
ATOM    190  H   LEU A  13      99.241 110.274 139.954  1.00 56.55           H
ATOM    191  HA  LEU A  13      99.890 109.196 137.674  1.00 56.55           H
ATOM    192  HB2 LEU A  13     100.191 107.933 139.538  1.00 56.55           H
ATOM    193  HB3 LEU A  13      98.661 108.047 139.932  1.00 56.55           H
ATOM    194  HG  LEU A  13      98.103 106.601 138.182  1.00 56.55           H
ATOM    195 HD11 LEU A  13      99.811 105.504 136.991  1.00 56.55           H
ATOM    196 HD12 LEU A  13      99.753 107.057 136.660  1.00 56.55           H
ATOM    197 HD13 LEU A  13     100.864 106.495 137.649  1.00 56.55           H
ATOM    198 HD21 LEU A  13      98.985 104.632 139.058  1.00 56.55           H
ATOM    199 HD22 LEU A  13     100.023 105.485 139.905  1.00 56.55           H
ATOM    200 HD23 LEU A  13      98.469 105.591 140.215  1.00 56.55           H
ATOM    201  N   GLN A  14      96.719 109.352 138.152  1.00 59.38           N
ATOM    202  CA  GLN A  14      95.442 109.304 137.449  1.00 59.38           C
ATOM    203  C   GLN A  14      95.366 110.386 136.381  1.00 59.38           C
ATOM    204  O   GLN A  14      94.882 110.139 135.271  1.00 59.38           O
ATOM    205  CB  GLN A  14      94.291 109.448 138.443  1.00 59.38           C
ATOM    206  CG  GLN A  14      93.842 108.135 139.061  1.00 59.38           C
ATOM    207  CD  GLN A  14      94.809 107.618 140.107  1.00 59.38           C
ATOM    208  OE1 GLN A  14      95.648 108.361 140.617  1.00 59.38           O
ATOM    209  NE2 GLN A  14      94.698 106.335 140.432  1.00 59.38           N
ATOM    210  H   GLN A  14      96.662 109.534 138.990  1.00 59.38           H
ATOM    211  HA  GLN A  14      95.355 108.443 137.010  1.00 59.38           H
ATOM    212  HB2 GLN A  14      94.570 110.036 139.162  1.00 59.38           H
ATOM    213  HB3 GLN A  14      93.529 109.832 137.982  1.00 59.38           H
ATOM    214  HG2 GLN A  14      93.768 107.465 138.363  1.00 59.38           H
ATOM    215  HG3 GLN A  14      92.981 108.265 139.488  1.00 59.38           H
ATOM    216 HE21 GLN A  14      94.099 105.846 140.055  1.00 59.38           H
ATOM    217 HE22 GLN A  14      95.223 105.994 141.021  1.00 59.38           H
ATOM    218  N   LYS A  15      95.834 111.594 136.700  1.00 58.36           N
ATOM    219  CA  LYS A  15      95.842 112.665 135.710  1.00 58.36           C
ATOM    220  C   LYS A  15      96.631 112.255 134.476  1.00 58.36           C
ATOM    221  O   LYS A  15      96.164 112.413 133.343  1.00 58.36           O
ATOM    222  CB  LYS A  15      96.436 113.936 136.317  1.00 58.36           C
ATOM    223  CG  LYS A  15      95.466 114.753 137.151  1.00 58.36           C
ATOM    224  CD  LYS A  15      95.931 116.196 137.291  1.00 58.36           C
ATOM    225  CE  LYS A  15      96.850 116.373 138.487  1.00 58.36           C
ATOM    226  NZ  LYS A  15      97.344 117.770 138.611  1.00 58.36           N
ATOM    227  H   LYS A  15      96.148 111.814 137.470  1.00 58.36           H
ATOM    228  HA  LYS A  15      94.931 112.855 135.438  1.00 58.36           H
ATOM    229  HB2 LYS A  15      97.180 113.689 136.889  1.00 58.36           H
ATOM    230  HB3 LYS A  15      96.752 114.498 135.594  1.00 58.36           H
ATOM    231  HG2 LYS A  15      94.596 114.754 136.722  1.00 58.36           H
ATOM    232  HG3 LYS A  15      95.402 114.367 138.039  1.00 58.36           H
ATOM    233  HD2 LYS A  15      96.416 116.461 136.494  1.00 58.36           H
ATOM    234  HD3 LYS A  15      95.159 116.768 137.417  1.00 58.36           H
ATOM    235  HE2 LYS A  15      96.365 116.152 139.296  1.00 58.36           H
ATOM    236  HE3 LYS A  15      97.618 115.789 138.387  1.00 58.36           H
ATOM    237  HZ1 LYS A  15      97.801 117.997 137.882  1.00 58.36           H
ATOM    238  HZ2 LYS A  15      96.657 118.328 138.707  1.00 58.36           H
ATOM    239  HZ3 LYS A  15      97.877 117.842 139.320  1.00 58.36           H
ATOM    240  N   ILE A  16      97.837 111.721 134.680  1.00 54.94           N
ATOM    241  CA  ILE A  16      98.691 111.361 133.553  1.00 54.94           C
ATOM    242  C   ILE A  16      98.060 110.241 132.740  1.00 54.94           C
ATOM    243  O   ILE A  16      98.078 110.268 131.504  1.00 54.94           O
ATOM    244  CB  ILE A  16     100.097 110.980 134.051  1.00 54.94           C
ATOM    245  CG1 ILE A  16     100.854 112.235 134.489  1.00 54.94           C
ATOM    246  CG2 ILE A  16     100.863 110.239 132.964  1.00 54.94           C
ATOM    247  CD1 ILE A  16     102.163 111.952 135.194  1.00 54.94           C
ATOM    248  H   ILE A  16      98.178 111.559 135.452  1.00 54.94           H
ATOM    249  HA  ILE A  16      98.783 112.133 132.972  1.00 54.94           H
ATOM    250  HB  ILE A  16     100.003 110.392 134.818  1.00 54.94           H
ATOM    251 HG12 ILE A  16     101.050 112.770 133.704  1.00 54.94           H
ATOM    252 HG13 ILE A  16     100.293 112.740 135.099  1.00 54.94           H
ATOM    253 HG21 ILE A  16     101.802 110.206 133.200  1.00 54.94           H
ATOM    254 HG22 ILE A  16     100.516 109.337 132.886  1.00 54.94           H
ATOM    255 HG23 ILE A  16     100.752 110.712 132.124  1.00 54.94           H
ATOM    256 HD11 ILE A  16     102.466 112.764 135.631  1.00 54.94           H
ATOM    257 HD12 ILE A  16     102.021 111.255 135.853  1.00 54.94           H
ATOM    258 HD13 ILE A  16     102.820 111.663 134.542  1.00 54.94           H
ATOM    259  N   LEU A  17      97.510 109.228 133.412  1.00 55.64           N
ATOM    260  CA  LEU A  17      96.904 108.118 132.685  1.00 55.64           C
ATOM    261  C   LEU A  17      95.706 108.585 131.867  1.00 55.64           C
ATOM    262  O   LEU A  17      95.551 108.197 130.701  1.00 55.64           O
ATOM    263  CB  LEU A  17      96.492 107.015 133.659  1.00 55.64           C
ATOM    264  CG  LEU A  17      97.620 106.109 134.154  1.00 55.64           C
ATOM    265  CD1 LEU A  17      97.111 105.175 135.237  1.00 55.64           C
ATOM    266  CD2 LEU A  17      98.225 105.314 133.009  1.00 55.64           C
ATOM    267  H   LEU A  17      97.475 109.162 134.269  1.00 55.64           H
ATOM    268  HA  LEU A  17      97.557 107.753 132.069  1.00 55.64           H
ATOM    269  HB2 LEU A  17      96.091 107.431 134.438  1.00 55.64           H
ATOM    270  HB3 LEU A  17      95.837 106.450 133.221  1.00 55.64           H
ATOM    271  HG  LEU A  17      98.321 106.659 134.539  1.00 55.64           H
ATOM    272 HD11 LEU A  17      97.843 104.614 135.539  1.00 55.64           H
ATOM    273 HD12 LEU A  17      96.773 105.704 135.976  1.00 55.64           H
ATOM    274 HD13 LEU A  17      96.401 104.625 134.870  1.00 55.64           H
ATOM    275 HD21 LEU A  17      98.790 104.616 133.374  1.00 55.64           H
ATOM    276 HD22 LEU A  17      97.509 104.920 132.486  1.00 55.64           H
ATOM    277 HD23 LEU A  17      98.752 105.909 132.453  1.00 55.64           H
ATOM    278  N   ILE A  18      94.851 109.423 132.457  1.00 56.37           N
ATOM    279  CA  ILE A  18      93.701 109.943 131.726  1.00 56.37           C
ATOM    280  C   ILE A  18      94.162 110.768 130.535  1.00 56.37           C
ATOM    281  O   ILE A  18      93.621 110.645 129.430  1.00 56.37           O
ATOM    282  CB  ILE A  18      92.795 110.762 132.664  1.00 56.37           C
ATOM    283  CG1 ILE A  18      92.225 109.866 133.766  1.00 56.37           C
ATOM    284  CG2 ILE A  18      91.674 111.426 131.874  1.00 56.37           C
ATOM    285  CD1 ILE A  18      91.537 110.623 134.880  1.00 56.37           C
ATOM    286  H   ILE A  18      94.916 109.702 133.268  1.00 56.37           H
ATOM    287  HA  ILE A  18      93.181 109.198 131.387  1.00 56.37           H
ATOM    288  HB  ILE A  18      93.331 111.456 133.078  1.00 56.37           H
ATOM    289 HG12 ILE A  18      91.571 109.269 133.370  1.00 56.37           H
ATOM    290 HG13 ILE A  18      92.943 109.347 134.158  1.00 56.37           H
ATOM    291 HG21 ILE A  18      91.025 111.796 132.491  1.00 56.37           H
ATOM    292 HG22 ILE A  18      92.044 112.136 131.328  1.00 56.37           H
ATOM    293 HG23 ILE A  18      91.249 110.759 131.311  1.00 56.37           H
ATOM    294 HD11 ILE A  18      91.311 110.001 135.590  1.00 56.37           H
ATOM    295 HD12 ILE A  18      92.140 111.304 135.217  1.00 56.37           H
ATOM    296 HD13 ILE A  18      90.730 111.036 134.535  1.00 56.37           H
ATOM    297  N   GLY A  19      95.162 111.627 130.739  1.00 55.80           N
ATOM    298  CA  GLY A  19      95.660 112.430 129.637  1.00 55.80           C
ATOM    299  C   GLY A  19      96.206 111.581 128.506  1.00 55.80           C
ATOM    300  O   GLY A  19      95.897 111.818 127.339  1.00 55.80           O
ATOM    301  H   GLY A  19      95.558 111.757 131.491  1.00 55.80           H
ATOM    302  HA2 GLY A  19      94.942 112.981 129.288  1.00 55.80           H
ATOM    303  HA3 GLY A  19      96.368 113.011 129.955  1.00 55.80           H
ATOM    304  N   LEU A  20      97.011 110.572 128.838  1.00 54.84           N
ATOM    305  CA  LEU A  20      97.565 109.698 127.810  1.00 54.84           C
ATOM    306  C   LEU A  20      96.461 108.978 127.047  1.00 54.84           C
ATOM    307  O   LEU A  20      96.450 108.974 125.808  1.00 54.84           O
ATOM    308  CB  LEU A  20      98.521 108.693 128.452  1.00 54.84           C
ATOM    309  CG  LEU A  20      99.265 107.736 127.519  1.00 54.84           C
ATOM    310  CD1 LEU A  20     100.667 107.473 128.036  1.00 54.84           C
ATOM    311  CD2 LEU A  20      98.507 106.427 127.374  1.00 54.84           C
ATOM    312  H   LEU A  20      97.249 110.375 129.641  1.00 54.84           H
ATOM    313  HA  LEU A  20      98.069 110.233 127.177  1.00 54.84           H
ATOM    314  HB2 LEU A  20      99.194 109.190 128.943  1.00 54.84           H
ATOM    315  HB3 LEU A  20      98.012 108.149 129.073  1.00 54.84           H
ATOM    316  HG  LEU A  20      99.339 108.141 126.641  1.00 54.84           H
ATOM    317 HD11 LEU A  20     101.109 106.845 127.443  1.00 54.84           H
ATOM    318 HD12 LEU A  20     101.158 108.309 128.057  1.00 54.84           H
ATOM    319 HD13 LEU A  20     100.609 107.100 128.929  1.00 54.84           H
ATOM    320 HD21 LEU A  20      99.042 105.812 126.848  1.00 54.84           H
ATOM    321 HD22 LEU A  20      98.346 106.055 128.255  1.00 54.84           H
ATOM    322 HD23 LEU A  20      97.663 106.594 126.926  1.00 54.84           H
ATOM    323  N   ILE A  21      95.518 108.369 127.768  1.00 55.83           N
ATOM    324  CA  ILE A  21      94.472 107.599 127.104  1.00 55.83           C
ATOM    325  C   ILE A  21      93.627 108.500 126.217  1.00 55.83           C
ATOM    326  O   ILE A  21      93.341 108.162 125.063  1.00 55.83           O
ATOM    327  CB  ILE A  21      93.610 106.864 128.144  1.00 55.83           C
ATOM    328  CG1 ILE A  21      94.415 105.744 128.806  1.00 55.83           C
ATOM    329  CG2 ILE A  21      92.358 106.301 127.489  1.00 55.83           C
ATOM    330  CD1 ILE A  21      93.853 105.295 130.137  1.00 55.83           C
ATOM    331  H   ILE A  21      95.463 108.387 128.626  1.00 55.83           H
ATOM    332  HA  ILE A  21      94.888 106.930 126.538  1.00 55.83           H
ATOM    333  HB  ILE A  21      93.342 107.497 128.828  1.00 55.83           H
ATOM    334 HG12 ILE A  21      94.427 104.976 128.214  1.00 55.83           H
ATOM    335 HG13 ILE A  21      95.321 106.056 128.957  1.00 55.83           H
ATOM    336 HG21 ILE A  21      91.988 105.609 128.059  1.00 55.83           H
ATOM    337 HG22 ILE A  21      91.711 107.014 127.374  1.00 55.83           H
ATOM    338 HG23 ILE A  21      92.596 105.923 126.627  1.00 55.83           H
ATOM    339 HD11 ILE A  21      94.439 104.620 130.515  1.00 55.83           H
ATOM    340 HD12 ILE A  21      93.802 106.060 130.731  1.00 55.83           H
ATOM    341 HD13 ILE A  21      92.968 104.924 129.998  1.00 55.83           H
ATOM    342  N   LEU A  22      93.217 109.661 126.730  1.00 56.61           N
ATOM    343  CA  LEU A  22      92.373 110.554 125.949  1.00 56.61           C
ATOM    344  C   LEU A  22      93.122 111.120 124.749  1.00 56.61           C
ATOM    345  O   LEU A  22      92.548 111.245 123.662  1.00 56.61           O
ATOM    346  CB  LEU A  22      91.849 111.683 126.836  1.00 56.61           C
ATOM    347  CG  LEU A  22      90.888 112.676 126.179  1.00 56.61           C
ATOM    348  CD1 LEU A  22      89.618 111.975 125.725  1.00 56.61           C
ATOM    349  CD2 LEU A  22      90.562 113.812 127.134  1.00 56.61           C
ATOM    350  H   LEU A  22      93.412 109.948 127.517  1.00 56.61           H
ATOM    351  HA  LEU A  22      91.612 110.054 125.617  1.00 56.61           H
ATOM    352  HB2 LEU A  22      91.382 111.286 127.588  1.00 56.61           H
ATOM    353  HB3 LEU A  22      92.609 112.190 127.163  1.00 56.61           H
ATOM    354  HG  LEU A  22      91.314 113.058 125.396  1.00 56.61           H
ATOM    355 HD11 LEU A  22      88.993 112.640 125.396  1.00 56.61           H
ATOM    356 HD12 LEU A  22      89.837 111.350 125.017  1.00 56.61           H
ATOM    357 HD13 LEU A  22      89.232 111.502 126.478  1.00 56.61           H
ATOM    358 HD21 LEU A  22      89.952 114.425 126.697  1.00 56.61           H
ATOM    359 HD22 LEU A  22      90.149 113.444 127.931  1.00 56.61           H
ATOM    360 HD23 LEU A  22      91.384 114.272 127.369  1.00 56.61           H
ATOM    361  N   GLY A  23      94.399 111.467 124.924  1.00 56.09           N
ATOM    362  CA  GLY A  23      95.162 112.016 123.819  1.00 56.09           C
ATOM    363  C   GLY A  23      95.390 111.008 122.712  1.00 56.09           C
ATOM    364  O   GLY A  23      95.381 111.360 121.532  1.00 56.09           O
ATOM    365  H   GLY A  23      94.835 111.394 125.661  1.00 56.09           H
ATOM    366  HA2 GLY A  23      94.689 112.776 123.446  1.00 56.09           H
ATOM    367  HA3 GLY A  23      96.024 112.321 124.143  1.00 56.09           H
ATOM    368  N   ALA A  24      95.604 109.741 123.073  1.00 56.47           N
ATOM    369  CA  ALA A  24      95.753 108.714 122.047  1.00 56.47           C
ATOM    370  C   ALA A  24      94.506 108.636 121.176  1.00 56.47           C
ATOM    371  O   ALA A  24      94.593 108.615 119.942  1.00 56.47           O
ATOM    372  CB  ALA A  24      96.045 107.363 122.697  1.00 56.47           C
ATOM    373  H   ALA A  24      95.665 109.458 123.883  1.00 56.47           H
ATOM    374  HA  ALA A  24      96.504 108.942 121.477  1.00 56.47           H
ATOM    375  HB1 ALA A  24      96.142 106.693 122.003  1.00 56.47           H
ATOM    376  HB2 ALA A  24      96.866 107.430 123.209  1.00 56.47           H
ATOM    377  HB3 ALA A  24      95.308 107.128 123.283  1.00 56.47           H
ATOM    378  N   ILE A  25      93.329 108.614 121.805  1.00 58.40           N
ATOM    379  CA  ILE A  25      92.082 108.534 121.051  1.00 58.40           C
ATOM    380  C   ILE A  25      91.883 109.791 120.216  1.00 58.40           C
ATOM    381  O   ILE A  25      91.469 109.723 119.052  1.00 58.40           O
ATOM    382  CB  ILE A  25      90.891 108.294 121.999  1.00 58.40           C
ATOM    383  CG1 ILE A  25      91.150 107.090 122.912  1.00 58.40           C
ATOM    384  CG2 ILE A  25      89.611 108.100 121.200  1.00 58.40           C
ATOM    385  CD1 ILE A  25      91.000 105.749 122.226  1.00 58.40           C
ATOM    386  H   ILE A  25      93.230 108.651 122.658  1.00 58.40           H
ATOM    387  HA  ILE A  25      92.133 107.781 120.442  1.00 58.40           H
ATOM    388  HB  ILE A  25      90.785 109.081 122.556  1.00 58.40           H
ATOM    389 HG12 ILE A  25      92.047 107.137 123.274  1.00 58.40           H
ATOM    390 HG13 ILE A  25      90.508 107.116 123.639  1.00 58.40           H
ATOM    391 HG21 ILE A  25      88.934 107.716 121.779  1.00 58.40           H
ATOM    392 HG22 ILE A  25      89.313 108.961 120.869  1.00 58.40           H
ATOM    393 HG23 ILE A  25      89.790 107.502 120.457  1.00 58.40           H
ATOM    394 HD11 ILE A  25      91.375 105.062 122.800  1.00 58.40           H
ATOM    395 HD12 ILE A  25      90.059 105.571 122.073  1.00 58.40           H
ATOM    396 HD13 ILE A  25      91.478 105.771 121.382  1.00 58.40           H
ATOM    397  N   VAL A  26      92.165 110.960 120.796  1.00 57.87           N
ATOM    398  CA  VAL A  26      91.983 112.213 120.068  1.00 57.87           C
ATOM    399  C   VAL A  26      92.872 112.238 118.833  1.00 57.87           C
ATOM    400  O   VAL A  26      92.444 112.642 117.747  1.00 57.87           O
ATOM    401  CB  VAL A  26      92.262 113.415 120.986  1.00 57.87           C
ATOM    402  CG1 VAL A  26      92.313 114.700 120.176  1.00 57.87           C
ATOM    403  CG2 VAL A  26      91.198 113.514 122.065  1.00 57.87           C
ATOM    404  H   VAL A  26      92.461 111.053 121.598  1.00 57.87           H
ATOM    405  HA  VAL A  26      91.061 112.272 119.772  1.00 57.87           H
ATOM    406  HB  VAL A  26      93.122 113.295 121.418  1.00 57.87           H
ATOM    407 HG11 VAL A  26      92.199 115.453 120.776  1.00 57.87           H
ATOM    408 HG12 VAL A  26      93.172 114.762 119.729  1.00 57.87           H
ATOM    409 HG13 VAL A  26      91.596 114.689 119.522  1.00 57.87           H
ATOM    410 HG21 VAL A  26      91.511 114.113 122.760  1.00 57.87           H
ATOM    411 HG22 VAL A  26      90.383 113.862 121.671  1.00 57.87           H
ATOM    412 HG23 VAL A  26      91.037 112.633 122.435  1.00 57.87           H
ATOM    413  N   GLY A  27      94.129 111.820 118.985  1.00 58.50           N
ATOM    414  CA  GLY A  27      95.025 111.782 117.844  1.00 58.50           C
ATOM    415  C   GLY A  27      94.574 110.799 116.784  1.00 58.50           C
ATOM    416  O   GLY A  27      94.562 111.122 115.594  1.00 58.50           O
ATOM    417  H   GLY A  27      94.477 111.558 119.727  1.00 58.50           H
ATOM    418  HA2 GLY A  27      95.075 112.664 117.444  1.00 58.50           H
ATOM    419  HA3 GLY A  27      95.914 111.528 118.140  1.00 58.50           H
ATOM    420  N   LEU A  28      94.193 109.587 117.196  1.00 58.78           N
ATOM    421  CA  LEU A  28      93.746 108.598 116.221  1.00 58.78           C
ATOM    422  C   LEU A  28      92.494 109.061 115.489  1.00 58.78           C
ATOM    423  O   LEU A  28      92.290 108.700 114.325  1.00 58.78           O
ATOM    424  CB  LEU A  28      93.491 107.257 116.906  1.00 58.78           C
ATOM    425  CG  LEU A  28      94.723 106.564 117.487  1.00 58.78           C
ATOM    426  CD1 LEU A  28      94.323 105.317 118.260  1.00 58.78           C
ATOM    427  CD2 LEU A  28      95.708 106.217 116.383  1.00 58.78           C
ATOM    428  H   LEU A  28      94.185 109.320 118.014  1.00 58.78           H
ATOM    429  HA  LEU A  28      94.444 108.472 115.560  1.00 58.78           H
ATOM    430  HB2 LEU A  28      92.867 107.400 117.636  1.00 58.78           H
ATOM    431  HB3 LEU A  28      93.097 106.653 116.258  1.00 58.78           H
ATOM    432  HG  LEU A  28      95.166 107.169 118.102  1.00 58.78           H
ATOM    433 HD11 LEU A  28      95.121 104.897 118.617  1.00 58.78           H
ATOM    434 HD12 LEU A  28      93.731 105.572 118.985  1.00 58.78           H
ATOM    435 HD13 LEU A  28      93.867 104.706 117.660  1.00 58.78           H
ATOM    436 HD21 LEU A  28      96.337 105.558 116.717  1.00 58.78           H
ATOM    437 HD22 LEU A  28      95.219 105.854 115.628  1.00 58.78           H
ATOM    438 HD23 LEU A  28      96.180 107.022 116.117  1.00 58.78           H
ATOM    439  N   ILE A  29      91.646 109.853 116.145  1.00 61.29           N
ATOM    440  CA  ILE A  29      90.434 110.320 115.482  1.00 61.29           C
ATOM    441  C   ILE A  29      90.730 111.504 114.568  1.00 61.29           C
ATOM    442  O   ILE A  29      90.200 111.575 113.454  1.00 61.29           O
ATOM    443  CB  ILE A  29      89.360 110.675 116.525  1.00 61.29           C
ATOM    444  CG1 ILE A  29      88.715 109.404 117.087  1.00 61.29           C
ATOM    445  CG2 ILE A  29      88.298 111.583 115.917  1.00 61.29           C
ATOM    446  CD1 ILE A  29      87.866 108.626 116.091  1.00 61.29           C
ATOM    447  H   ILE A  29      91.746 110.127 116.954  1.00 61.29           H
ATOM    448  HA  ILE A  29      90.091 109.606 114.926  1.00 61.29           H
ATOM    449  HB  ILE A  29      89.787 111.150 117.255  1.00 61.29           H
ATOM    450 HG12 ILE A  29      89.418 108.812 117.396  1.00 61.29           H
ATOM    451 HG13 ILE A  29      88.144 109.649 117.831  1.00 61.29           H
ATOM    452 HG21 ILE A  29      87.509 111.560 116.480  1.00 61.29           H
ATOM    453 HG22 ILE A  29      88.640 112.490 115.870  1.00 61.29           H
ATOM    454 HG23 ILE A  29      88.075 111.262 115.029  1.00 61.29           H
ATOM    455 HD11 ILE A  29      87.479 107.862 116.545  1.00 61.29           H
ATOM    456 HD12 ILE A  29      87.160 109.199 115.754  1.00 61.29           H
ATOM    457 HD13 ILE A  29      88.424 108.322 115.360  1.00 61.29           H
ATOM    458  N   LEU A  30      91.567 112.444 115.005  1.00 61.48           N
ATOM    459  CA  LEU A  30      91.868 113.614 114.191  1.00 61.48           C
ATOM    460  C   LEU A  30      92.784 113.293 113.019  1.00 61.48           C
ATOM    461  O   LEU A  30      92.783 114.034 112.031  1.00 61.48           O
ATOM    462  CB  LEU A  30      92.511 114.703 115.052  1.00 61.48           C
ATOM    463  CG  LEU A  30      91.570 115.494 115.962  1.00 61.48           C
ATOM    464  CD1 LEU A  30      92.365 116.395 116.890  1.00 61.48           C
ATOM    465  CD2 LEU A  30      90.578 116.308 115.146  1.00 61.48           C
ATOM    466  H   LEU A  30      91.970 112.427 115.765  1.00 61.48           H
ATOM    467  HA  LEU A  30      91.040 113.964 113.830  1.00 61.48           H
ATOM    468  HB2 LEU A  30      93.177 114.287 115.621  1.00 61.48           H
ATOM    469  HB3 LEU A  30      92.944 115.340 114.463  1.00 61.48           H
ATOM    470  HG  LEU A  30      91.066 114.873 116.510  1.00 61.48           H
ATOM    471 HD11 LEU A  30      91.750 116.881 117.462  1.00 61.48           H
ATOM    472 HD12 LEU A  30      92.957 115.848 117.429  1.00 61.48           H
ATOM    473 HD13 LEU A  30      92.884 117.018 116.357  1.00 61.48           H
ATOM    474 HD21 LEU A  30      90.107 116.916 115.738  1.00 61.48           H
ATOM    475 HD22 LEU A  30      91.061 116.811 114.473  1.00 61.48           H
ATOM    476 HD23 LEU A  30      89.948 115.706 114.720  1.00 61.48           H
ATOM    477  N   GLY A  31      93.563 112.219 113.103  1.00 62.36           N
ATOM    478  CA  GLY A  31      94.424 111.839 112.004  1.00 62.36           C
ATOM    479  C   GLY A  31      93.651 111.211 110.866  1.00 62.36           C
ATOM    480  O   GLY A  31      93.851 111.563 109.700  1.00 62.36           O
ATOM    481  H   GLY A  31      93.607 111.698 113.786  1.00 62.36           H
ATOM    482  HA2 GLY A  31      94.885 112.624 111.668  1.00 62.36           H
ATOM    483  HA3 GLY A  31      95.086 111.203 112.316  1.00 62.36           H
ATOM    484  N   HIS A  32      92.755 110.280 111.197  1.00 64.17           N
ATOM    485  CA  HIS A  32      91.973 109.602 110.170  1.00 64.17           C
ATOM    486  C   HIS A  32      91.068 110.563 109.414  1.00 64.17           C
ATOM    487  O   HIS A  32      90.681 110.268 108.278  1.00 64.17           O
ATOM    488  CB  HIS A  32      91.139 108.486 110.801  1.00 64.17           C
ATOM    489  CG  HIS A  32      90.221 107.801 109.839  1.00 64.17           C
ATOM    490  ND1 HIS A  32      90.582 107.516 108.540  1.00 64.17           N
ATOM    491  CD2 HIS A  32      88.955 107.344 109.985  1.00 64.17           C
ATOM    492  CE1 HIS A  32      89.579 106.913 107.928  1.00 64.17           C
ATOM    493  NE2 HIS A  32      88.579 106.797 108.783  1.00 64.17           N
ATOM    494  H   HIS A  32      92.584 110.026 112.000  1.00 64.17           H
ATOM    495  HA  HIS A  32      92.579 109.197 109.530  1.00 64.17           H
ATOM    496  HB2 HIS A  32      91.739 107.817 111.166  1.00 64.17           H
ATOM    497  HB3 HIS A  32      90.597 108.865 111.510  1.00 64.17           H
ATOM    498  HD2 HIS A  32      88.436 107.392 110.756  1.00 64.17           H
ATOM    499  HE1 HIS A  32      89.577 106.621 107.045  1.00 64.17           H
ATOM    500  HE2 HIS A  32      87.817 106.436 108.614  1.00 64.17           H
ATOM    501  N   TYR A  33      90.727 111.702 110.011  1.00 65.01           N
ATOM    502  CA  TYR A  33      89.875 112.696 109.374  1.00 65.01           C
ATOM    503  C   TYR A  33      90.672 113.814 108.715  1.00 65.01           C
ATOM    504  O   TYR A  33      90.082 114.806 108.275  1.00 65.01           O
ATOM    505  CB  TYR A  33      88.894 113.273 110.394  1.00 65.01           C
ATOM    506  CG  TYR A  33      87.740 112.346 110.699  1.00 65.01           C
ATOM    507  CD1 TYR A  33      87.936 111.178 111.421  1.00 65.01           C
ATOM    508  CD2 TYR A  33      86.457 112.633 110.256  1.00 65.01           C
ATOM    509  CE1 TYR A  33      86.887 110.326 111.698  1.00 65.01           C
ATOM    510  CE2 TYR A  33      85.401 111.787 110.529  1.00 65.01           C
ATOM    511  CZ  TYR A  33      85.622 110.634 111.250  1.00 65.01           C
ATOM    512  OH  TYR A  33      84.574 109.787 111.525  1.00 65.01           O
ATOM    513  H   TYR A  33      90.981 111.925 110.801  1.00 65.01           H
ATOM    514  HA  TYR A  33      89.353 112.260 108.681  1.00 65.01           H
ATOM    515  HB2 TYR A  33      89.367 113.443 111.224  1.00 65.01           H
ATOM    516  HB3 TYR A  33      88.527 114.101 110.047  1.00 65.01           H
ATOM    517  HD1 TYR A  33      88.788 110.966 111.726  1.00 65.01           H
ATOM    518  HD2 TYR A  33      86.305 113.411 109.769  1.00 65.01           H
ATOM    519  HE1 TYR A  33      87.034 109.547 112.186  1.00 65.01           H
ATOM    520  HE2 TYR A  33      84.546 111.993 110.227  1.00 65.01           H
ATOM    521  HH  TYR A  33      83.868 110.081 111.178  1.00 65.01           H
ATOM    522  N   GLY A  34      91.996 113.679 108.641  1.00 66.45           N
ATOM    523  CA  GLY A  34      92.825 114.600 107.898  1.00 66.45           C
ATOM    524  C   GLY A  34      93.277 115.829 108.656  1.00 66.45           C
ATOM    525  O   GLY A  34      94.059 116.617 108.109  1.00 66.45           O
ATOM    526  H   GLY A  34      92.438 113.049 109.022  1.00 66.45           H
ATOM    527  HA2 GLY A  34      93.618 114.131 107.594  1.00 66.45           H
ATOM    528  HA3 GLY A  34      92.337 114.898 107.114  1.00 66.45           H
ATOM    529  N   TYR A  35      92.822 116.023 109.889  1.00 64.27           N
ATOM    530  CA  TYR A  35      93.205 117.203 110.665  1.00 64.27           C
ATOM    531  C   TYR A  35      94.511 116.971 111.418  1.00 64.27           C
ATOM    532  O   TYR A  35      94.607 117.204 112.621  1.00 64.27           O
ATOM    533  CB  TYR A  35      92.086 117.584 111.627  1.00 64.27           C
ATOM    534  CG  TYR A  35      90.752 117.875 110.971  1.00 64.27           C
ATOM    535  CD1 TYR A  35      89.602 118.003 111.735  1.00 64.27           C
ATOM    536  CD2 TYR A  35      90.642 118.030 109.596  1.00 64.27           C
ATOM    537  CE1 TYR A  35      88.381 118.269 111.150  1.00 64.27           C
ATOM    538  CE2 TYR A  35      89.426 118.296 109.003  1.00 64.27           C
ATOM    539  CZ  TYR A  35      88.299 118.415 109.784  1.00 64.27           C
ATOM    540  OH  TYR A  35      87.084 118.682 109.197  1.00 64.27           O
ATOM    541  H   TYR A  35      92.290 115.489 110.302  1.00 64.27           H
ATOM    542  HA  TYR A  35      93.345 117.947 110.059  1.00 64.27           H
ATOM    543  HB2 TYR A  35      91.952 116.853 112.250  1.00 64.27           H
ATOM    544  HB3 TYR A  35      92.353 118.380 112.112  1.00 64.27           H
ATOM    545  HD1 TYR A  35      89.653 117.904 112.658  1.00 64.27           H
ATOM    546  HD2 TYR A  35      91.400 117.950 109.063  1.00 64.27           H
ATOM    547  HE1 TYR A  35      87.619 118.350 111.676  1.00 64.27           H
ATOM    548  HE2 TYR A  35      89.368 118.396 108.080  1.00 64.27           H
ATOM    549  HH  TYR A  35      87.175 118.743 108.364  1.00 64.27           H
ATOM    550  N   ALA A  36      95.537 116.513 110.702  1.00 63.06           N
ATOM    551  CA  ALA A  36      96.853 116.331 111.297  1.00 63.06           C
ATOM    552  C   ALA A  36      97.650 117.625 111.364  1.00 63.06           C
ATOM    553  O   ALA A  36      98.653 117.678 112.083  1.00 63.06           O
ATOM    554  CB  ALA A  36      97.644 115.285 110.510  1.00 63.06           C
ATOM    555  H   ALA A  36      95.495 116.303 109.869  1.00 63.06           H
ATOM    556  HA  ALA A  36      96.744 116.002 112.203  1.00 63.06           H
ATOM    557  HB1 ALA A  36      98.517 115.175 110.921  1.00 63.06           H
ATOM    558  HB2 ALA A  36      97.162 114.444 110.529  1.00 63.06           H
ATOM    559  HB3 ALA A  36      97.745 115.588 109.594  1.00 63.06           H
ATOM    560  N   HIS A  37      97.234 118.660 110.638  1.00 63.69           N
ATOM    561  CA  HIS A  37      97.901 119.952 110.702  1.00 63.69           C
ATOM    562  C   HIS A  37      97.412 120.796 111.867  1.00 63.69           C
ATOM    563  O   HIS A  37      98.207 121.524 112.471  1.00 63.69           O
ATOM    564  CB  HIS A  37      97.693 120.718 109.393  1.00 63.69           C
ATOM    565  CG  HIS A  37      98.360 120.086 108.212  1.00 63.69           C
ATOM    566  ND1 HIS A  37      99.441 119.238 108.334  1.00 63.69           N
ATOM    567  CD2 HIS A  37      98.101 120.177 106.887  1.00 63.69           C
ATOM    568  CE1 HIS A  37      99.818 118.835 107.134  1.00 63.69           C
ATOM    569  NE2 HIS A  37      99.022 119.390 106.238  1.00 63.69           N
ATOM    570  H   HIS A  37      96.564 118.639 110.099  1.00 63.69           H
ATOM    571  HA  HIS A  37      98.854 119.810 110.817  1.00 63.69           H
ATOM    572  HB2 HIS A  37      96.742 120.765 109.207  1.00 63.69           H
ATOM    573  HB3 HIS A  37      98.053 121.613 109.494  1.00 63.69           H
ATOM    574  HD2 HIS A  37      97.426 120.679 106.489  1.00 63.69           H
ATOM    575  HE1 HIS A  37     100.524 118.258 106.951  1.00 63.69           H
ATOM    576  HE2 HIS A  37      99.071 119.277 105.387  1.00 63.69           H
ATOM    577  N   ALA A  38      96.122 120.712 112.197  1.00 62.15           N
ATOM    578  CA  ALA A  38      95.614 121.430 113.360  1.00 62.15           C
ATOM    579  C   ALA A  38      96.291 120.947 114.633  1.00 62.15           C
ATOM    580  O   ALA A  38      96.633 121.750 115.508  1.00 62.15           O
ATOM    581  CB  ALA A  38      94.099 121.260 113.461  1.00 62.15           C
ATOM    582  H   ALA A  38      95.532 120.253 111.771  1.00 62.15           H
ATOM    583  HA  ALA A  38      95.803 122.375 113.256  1.00 62.15           H
ATOM    584  HB1 ALA A  38      93.779 121.742 114.239  1.00 62.15           H
ATOM    585  HB2 ALA A  38      93.687 121.616 112.658  1.00 62.15           H
ATOM    586  HB3 ALA A  38      93.893 120.316 113.548  1.00 62.15           H
ATOM    587  N   VAL A  39      96.496 119.635 114.755  1.00 59.49           N
ATOM    588  CA  VAL A  39      97.166 119.095 115.934  1.00 59.49           C
ATOM    589  C   VAL A  39      98.587 119.631 116.030  1.00 59.49           C
ATOM    590  O   VAL A  39      99.056 120.001 117.113  1.00 59.49           O
ATOM    591  CB  VAL A  39      97.146 117.556 115.899  1.00 59.49           C
ATOM    592  CG1 VAL A  39      97.887 116.987 117.096  1.00 59.49           C
ATOM    593  CG2 VAL A  39      95.715 117.045 115.861  1.00 59.49           C
ATOM    594  H   VAL A  39      96.261 119.045 114.176  1.00 59.49           H
ATOM    595  HA  VAL A  39      96.685 119.381 116.727  1.00 59.49           H
ATOM    596  HB  VAL A  39      97.595 117.252 115.095  1.00 59.49           H
ATOM    597 HG11 VAL A  39      97.690 116.040 117.166  1.00 59.49           H
ATOM    598 HG12 VAL A  39      98.840 117.117 116.973  1.00 59.49           H
ATOM    599 HG13 VAL A  39      97.589 117.445 117.898  1.00 59.49           H
ATOM    600 HG21 VAL A  39      95.726 116.076 115.900  1.00 59.49           H
ATOM    601 HG22 VAL A  39      95.233 117.402 116.624  1.00 59.49           H
ATOM    602 HG23 VAL A  39      95.295 117.339 115.038  1.00 59.49           H
ATOM    603  N   HIS A  40      99.296 119.681 114.902  1.00 59.17           N
ATOM    604  CA  HIS A  40     100.692 120.101 114.925  1.00 59.17           C
ATOM    605  C   HIS A  40     100.838 121.570 115.302  1.00 59.17           C
ATOM    606  O   HIS A  40     101.823 121.945 115.946  1.00 59.17           O
ATOM    607  CB  HIS A  40     101.337 119.842 113.565  1.00 59.17           C
ATOM    608  CG  HIS A  40     102.761 120.294 113.475  1.00 59.17           C
ATOM    609  ND1 HIS A  40     103.825 119.459 113.738  1.00 59.17           N
ATOM    610  CD2 HIS A  40     103.296 121.494 113.150  1.00 59.17           C
ATOM    611  CE1 HIS A  40     104.954 120.125 113.581  1.00 59.17           C
ATOM    612  NE2 HIS A  40     104.661 121.362 113.224  1.00 59.17           N
ATOM    613  H   HIS A  40      98.995 119.479 114.122  1.00 59.17           H
ATOM    614  HA  HIS A  40     101.168 119.575 115.587  1.00 59.17           H
ATOM    615  HB2 HIS A  40     101.317 118.888 113.387  1.00 59.17           H
ATOM    616  HB3 HIS A  40     100.832 120.314 112.885  1.00 59.17           H
ATOM    617  HD1 HIS A  40     103.763 118.633 113.970  1.00 59.17           H
ATOM    618  HD2 HIS A  40     102.828 122.264 112.921  1.00 59.17           H
ATOM    619  HE1 HIS A  40     105.810 119.781 113.700  1.00 59.17           H
ATOM    620  N   THR A  41      99.882 122.411 114.913  1.00 60.69           N
ATOM    621  CA  THR A  41     100.020 123.851 115.102  1.00 60.69           C
ATOM    622  C   THR A  41      99.395 124.332 116.409  1.00 60.69           C
ATOM    623  O   THR A  41      99.961 125.197 117.083  1.00 60.69           O
ATOM    624  CB  THR A  41      99.404 124.599 113.913  1.00 60.69           C
ATOM    625  OG1 THR A  41      99.635 126.005 114.061  1.00 60.69           O
ATOM    626  CG2 THR A  41      97.907 124.345 113.816  1.00 60.69           C
ATOM    627  H   THR A  41      99.148 122.169 114.539  1.00 60.69           H
ATOM    628  HA  THR A  41     100.964 124.072 115.130  1.00 60.69           H
ATOM    629  HB  THR A  41      99.818 124.291 113.092  1.00 60.69           H
ATOM    630  HG1 THR A  41      99.298 126.421 113.413  1.00 60.69           H
ATOM    631 HG21 THR A  41      97.577 124.649 112.956  1.00 60.69           H
ATOM    632 HG22 THR A  41      97.717 123.400 113.909  1.00 60.69           H
ATOM    633 HG23 THR A  41      97.444 124.827 114.517  1.00 60.69           H
ATOM    634  N   TYR A  42      98.239 123.785 116.785  1.00 59.84           N
ATOM    635  CA  TYR A  42      97.533 124.245 117.974  1.00 59.84           C
ATOM    636  C   TYR A  42      97.862 123.435 119.220  1.00 59.84           C
ATOM    637  O   TYR A  42      97.936 124.007 120.313  1.00 59.84           O
ATOM    638  CB  TYR A  42      96.020 124.197 117.739  1.00 59.84           C
ATOM    639  CG  TYR A  42      95.533 125.078 116.611  1.00 59.84           C
ATOM    640  CD1 TYR A  42      96.143 126.295 116.337  1.00 59.84           C
ATOM    641  CD2 TYR A  42      94.461 124.691 115.819  1.00 59.84           C
ATOM    642  CE1 TYR A  42      95.700 127.099 115.306  1.00 59.84           C
ATOM    643  CE2 TYR A  42      94.011 125.489 114.787  1.00 59.84           C
ATOM    644  CZ  TYR A  42      94.634 126.692 114.534  1.00 59.84           C
ATOM    645  OH  TYR A  42      94.188 127.490 113.507  1.00 59.84           O
ATOM    646  H   TYR A  42      97.844 123.146 116.366  1.00 59.84           H
ATOM    647  HA  TYR A  42      97.781 125.165 118.153  1.00 59.84           H
ATOM    648  HB2 TYR A  42      95.767 123.284 117.531  1.00 59.84           H
ATOM    649  HB3 TYR A  42      95.571 124.483 118.550  1.00 59.84           H
ATOM    650  HD1 TYR A  42      96.863 126.573 116.855  1.00 59.84           H
ATOM    651  HD2 TYR A  42      94.039 123.880 115.986  1.00 59.84           H
ATOM    652  HE1 TYR A  42      96.118 127.912 115.134  1.00 59.84           H
ATOM    653  HE2 TYR A  42      93.292 125.217 114.264  1.00 59.84           H
ATOM    654  HH  TYR A  42      93.536 127.126 113.122  1.00 59.84           H
ATOM    655  N   VAL A  43      98.057 122.127 119.090  1.00 56.51           N
ATOM    656  CA  VAL A  43      98.205 121.247 120.240  1.00 56.51           C
ATOM    657  C   VAL A  43      99.669 120.973 120.562  1.00 56.51           C
ATOM    658  O   VAL A  43     100.052 120.954 121.731  1.00 56.51           O
ATOM    659  CB  VAL A  43      97.433 119.934 119.998  1.00 56.51           C
ATOM    660  CG1 VAL A  43      97.850 118.874 121.002  1.00 56.51           C
ATOM    661  CG2 VAL A  43      95.936 120.183 120.072  1.00 56.51           C
ATOM    662  H   VAL A  43      98.107 121.721 118.334  1.00 56.51           H
ATOM    663  HA  VAL A  43      97.811 121.679 121.015  1.00 56.51           H
ATOM    664  HB  VAL A  43      97.639 119.603 119.110  1.00 56.51           H
ATOM    665 HG11 VAL A  43      97.170 118.182 121.027  1.00 56.51           H
ATOM    666 HG12 VAL A  43      98.698 118.490 120.729  1.00 56.51           H
ATOM    667 HG13 VAL A  43      97.933 119.282 121.878  1.00 56.51           H
ATOM    668 HG21 VAL A  43      95.469 119.350 119.905  1.00 56.51           H
ATOM    669 HG22 VAL A  43      95.715 120.516 120.956  1.00 56.51           H
ATOM    670 HG23 VAL A  43      95.693 120.839 119.401  1.00 56.51           H
ATOM    671  N   LYS A  44     100.498 120.758 119.545  1.00 55.23           N
ATOM    672  CA  LYS A  44     101.884 120.366 119.784  1.00 55.23           C
ATOM    673  C   LYS A  44     102.649 121.324 120.689  1.00 55.23           C
ATOM    674  O   LYS A  44     103.430 120.842 121.528  1.00 55.23           O
ATOM    675  CB  LYS A  44     102.615 120.213 118.444  1.00 55.23           C
ATOM    676  CG  LYS A  44     103.788 119.251 118.512  1.00 55.23           C
ATOM    677  CD  LYS A  44     104.767 119.458 117.372  1.00 55.23           C
ATOM    678  CE  LYS A  44     106.180 119.100 117.795  1.00 55.23           C
ATOM    679  NZ  LYS A  44     107.168 119.336 116.709  1.00 55.23           N
ATOM    680  H   LYS A  44     100.286 120.833 118.715  1.00 55.23           H
ATOM    681  HA  LYS A  44     101.885 119.497 120.216  1.00 55.23           H
ATOM    682  HB2 LYS A  44     101.992 119.877 117.782  1.00 55.23           H
ATOM    683  HB3 LYS A  44     102.952 121.081 118.172  1.00 55.23           H
ATOM    684  HG2 LYS A  44     104.262 119.388 119.346  1.00 55.23           H
ATOM    685  HG3 LYS A  44     103.452 118.344 118.465  1.00 55.23           H
ATOM    686  HD2 LYS A  44     104.517 118.889 116.627  1.00 55.23           H
ATOM    687  HD3 LYS A  44     104.759 120.389 117.101  1.00 55.23           H
ATOM    688  HE2 LYS A  44     106.432 119.650 118.554  1.00 55.23           H
ATOM    689  HE3 LYS A  44     106.215 118.162 118.039  1.00 55.23           H
ATOM    690  HZ1 LYS A  44     107.163 120.195 116.475  1.00 55.23           H
ATOM    691  HZ2 LYS A  44     107.984 119.117 116.987  1.00 55.23           H
ATOM    692  HZ3 LYS A  44     106.962 118.841 115.999  1.00 55.23           H
ATOM    693  N   PRO A  45     102.502 122.647 120.579  1.00 54.15           N
ATOM    694  CA  PRO A  45     103.292 123.533 121.449  1.00 54.15           C
ATOM    695  C   PRO A  45     103.093 123.256 122.926  1.00 54.15           C
ATOM    696  O   PRO A  45     104.023 123.459 123.716  1.00 54.15           O
ATOM    697  CB  PRO A  45     102.799 124.933 121.061  1.00 54.15           C
ATOM    698  CG  PRO A  45     102.255 124.778 119.689  1.00 54.15           C
ATOM    699  CD  PRO A  45     101.666 123.407 119.637  1.00 54.15           C
ATOM    700  HA  PRO A  45     104.235 123.458 121.234  1.00 54.15           H
ATOM    701  HB2 PRO A  45     102.105 125.218 121.676  1.00 54.15           H
ATOM    702  HB3 PRO A  45     103.543 125.556 121.068  1.00 54.15           H
ATOM    703  HG2 PRO A  45     101.572 125.449 119.533  1.00 54.15           H
ATOM    704  HG3 PRO A  45     102.973 124.866 119.043  1.00 54.15           H
ATOM    705  HD2 PRO A  45     100.745 123.425 119.938  1.00 54.15           H
ATOM    706  HD3 PRO A  45     101.743 123.040 118.742  1.00 54.15           H
ATOM    707  N   PHE A  46     101.909 122.792 123.328  1.00 52.74           N
ATOM    708  CA  PHE A  46     101.690 122.447 124.726  1.00 52.74           C
ATOM    709  C   PHE A  46     102.583 121.301 125.180  1.00 52.74           C
ATOM    710  O   PHE A  46     102.952 121.249 126.358  1.00 52.74           O
ATOM    711  CB  PHE A  46     100.222 122.088 124.947  1.00 52.74           C
ATOM    712  CG  PHE A  46      99.291 123.253 124.800  1.00 52.74           C
ATOM    713  CD1 PHE A  46      99.020 124.081 125.875  1.00 52.74           C
ATOM    714  CD2 PHE A  46      98.690 123.526 123.584  1.00 52.74           C
ATOM    715  CE1 PHE A  46      98.165 125.155 125.741  1.00 52.74           C
ATOM    716  CE2 PHE A  46      97.833 124.599 123.445  1.00 52.74           C
ATOM    717  CZ  PHE A  46      97.571 125.415 124.524  1.00 52.74           C
ATOM    718  H   PHE A  46     101.228 122.671 122.817  1.00 52.74           H
ATOM    719  HA  PHE A  46     101.894 123.219 125.275  1.00 52.74           H
ATOM    720  HB2 PHE A  46      99.963 121.417 124.297  1.00 52.74           H
ATOM    721  HB3 PHE A  46     100.118 121.736 125.844  1.00 52.74           H
ATOM    722  HD1 PHE A  46      99.418 123.910 126.698  1.00 52.74           H
ATOM    723  HD2 PHE A  46      98.863 122.979 122.853  1.00 52.74           H
ATOM    724  HE1 PHE A  46      97.990 125.704 126.471  1.00 52.74           H
ATOM    725  HE2 PHE A  46      97.434 124.772 122.623  1.00 52.74           H
ATOM    726  HZ  PHE A  46      96.994 126.138 124.432  1.00 52.74           H
ATOM    727  N   GLY A  47     102.938 120.385 124.283  1.00 51.73           N
ATOM    728  CA  GLY A  47     103.852 119.312 124.621  1.00 51.73           C
ATOM    729  C   GLY A  47     105.298 119.738 124.484  1.00 51.73           C
ATOM    730  O   GLY A  47     106.171 119.282 125.232  1.00 51.73           O
ATOM    731  H   GLY A  47     102.659 120.367 123.469  1.00 51.73           H
ATOM    732  HA2 GLY A  47     103.699 119.029 125.535  1.00 51.73           H
ATOM    733  HA3 GLY A  47     103.696 118.556 124.033  1.00 51.73           H
ATOM    734  N   ASP A  48     105.561 120.622 123.521  1.00 52.31           N
ATOM    735  CA  ASP A  48     106.902 121.179 123.394  1.00 52.31           C
ATOM    736  C   ASP A  48     107.288 121.947 124.650  1.00 52.31           C
ATOM    737  O   ASP A  48     108.453 121.938 125.060  1.00 52.31           O
ATOM    738  CB  ASP A  48     106.984 122.084 122.166  1.00 52.31           C
ATOM    739  CG  ASP A  48     107.290 121.318 120.894  1.00 52.31           C
ATOM    740  OD1 ASP A  48     107.529 120.095 120.973  1.00 52.31           O
ATOM    741  OD2 ASP A  48     107.293 121.941 119.812  1.00 52.31           O
ATOM    742  H   ASP A  48     104.993 120.908 122.942  1.00 52.31           H
ATOM    743  HA  ASP A  48     107.538 120.454 123.284  1.00 52.31           H
ATOM    744  HB2 ASP A  48     106.134 122.534 122.048  1.00 52.31           H
ATOM    745  HB3 ASP A  48     107.690 122.736 122.300  1.00 52.31           H
ATOM    746  N   LEU A  49     106.319 122.619 125.274  1.00 49.74           N
ATOM    747  CA  LEU A  49     106.599 123.328 126.517  1.00 49.74           C
ATOM    748  C   LEU A  49     107.016 122.362 127.619  1.00 49.74           C
ATOM    749  O   LEU A  49     107.965 122.631 128.363  1.00 49.74           O
ATOM    750  CB  LEU A  49     105.375 124.134 126.946  1.00 49.74           C
ATOM    751  CG  LEU A  49     105.537 124.957 128.224  1.00 49.74           C
ATOM    752  CD1 LEU A  49     106.627 125.997 128.051  1.00 49.74           C
ATOM    753  CD2 LEU A  49     104.223 125.614 128.606  1.00 49.74           C
ATOM    754  H   LEU A  49     105.506 122.678 125.002  1.00 49.74           H
ATOM    755  HA  LEU A  49     107.331 123.946 126.368  1.00 49.74           H
ATOM    756  HB2 LEU A  49     105.148 124.750 126.232  1.00 49.74           H
ATOM    757  HB3 LEU A  49     104.638 123.520 127.089  1.00 49.74           H
ATOM    758  HG  LEU A  49     105.797 124.370 128.951  1.00 49.74           H
ATOM    759 HD11 LEU A  49     106.621 126.590 128.819  1.00 49.74           H
ATOM    760 HD12 LEU A  49     107.485 125.549 127.987  1.00 49.74           H
ATOM    761 HD13 LEU A  49     106.455 126.503 127.242  1.00 49.74           H
ATOM    762 HD21 LEU A  49     104.351 126.124 129.422  1.00 49.74           H
ATOM    763 HD22 LEU A  49     103.944 126.204 127.888  1.00 49.74           H
ATOM    764 HD23 LEU A  49     103.555 124.925 128.748  1.00 49.74           H
ATOM    765  N   PHE A  50     106.316 121.232 127.741  1.00 48.91           N
ATOM    766  CA  PHE A  50     106.689 120.236 128.740  1.00 48.91           C
ATOM    767  C   PHE A  50     108.077 119.678 128.462  1.00 48.91           C
ATOM    768  O   PHE A  50     108.886 119.505 129.383  1.00 48.91           O
ATOM    769  CB  PHE A  50     105.651 119.114 128.760  1.00 48.91           C
ATOM    770  CG  PHE A  50     106.021 117.954 129.639  1.00 48.91           C
ATOM    771  CD1 PHE A  50     106.479 118.157 130.927  1.00 48.91           C
ATOM    772  CD2 PHE A  50     105.895 116.657 129.178  1.00 48.91           C
ATOM    773  CE1 PHE A  50     106.813 117.089 131.732  1.00 48.91           C
ATOM    774  CE2 PHE A  50     106.227 115.587 129.979  1.00 48.91           C
ATOM    775  CZ  PHE A  50     106.686 115.804 131.257  1.00 48.91           C
ATOM    776  H   PHE A  50     105.632 121.023 127.264  1.00 48.91           H
ATOM    777  HA  PHE A  50     106.700 120.654 129.615  1.00 48.91           H
ATOM    778  HB2 PHE A  50     104.810 119.472 129.084  1.00 48.91           H
ATOM    779  HB3 PHE A  50     105.538 118.777 127.858  1.00 48.91           H
ATOM    780  HD1 PHE A  50     106.567 119.024 131.252  1.00 48.91           H
ATOM    781  HD2 PHE A  50     105.586 116.505 128.314  1.00 48.91           H
ATOM    782  HE1 PHE A  50     107.123 117.237 132.597  1.00 48.91           H
ATOM    783  HE2 PHE A  50     106.140 114.720 129.656  1.00 48.91           H
ATOM    784  HZ  PHE A  50     106.911 115.082 131.799  1.00 48.91           H
ATOM    785  N   VAL A  51     108.371 119.391 127.194  1.00 48.39           N
ATOM    786  CA  VAL A  51     109.689 118.869 126.843  1.00 48.39           C
ATOM    787  C   VAL A  51     110.772 119.877 127.206  1.00 48.39           C
ATOM    788  O   VAL A  51     111.804 119.521 127.789  1.00 48.39           O
ATOM    789  CB  VAL A  51     109.735 118.498 125.350  1.00 48.39           C
ATOM    790  CG1 VAL A  51     111.157 118.186 124.921  1.00 48.39           C
ATOM    791  CG2 VAL A  51     108.823 117.317 125.072  1.00 48.39           C
ATOM    792  H   VAL A  51     107.835 119.488 126.529  1.00 48.39           H
ATOM    793  HA  VAL A  51     109.852 118.061 127.355  1.00 48.39           H
ATOM    794  HB  VAL A  51     109.420 119.251 124.825  1.00 48.39           H
ATOM    795 HG11 VAL A  51     111.132 117.702 124.080  1.00 48.39           H
ATOM    796 HG12 VAL A  51     111.645 119.016 124.807  1.00 48.39           H
ATOM    797 HG13 VAL A  51     111.580 117.640 125.602  1.00 48.39           H
ATOM    798 HG21 VAL A  51     108.844 117.119 124.122  1.00 48.39           H
ATOM    799 HG22 VAL A  51     109.139 116.550 125.576  1.00 48.39           H
ATOM    800 HG23 VAL A  51     107.920 117.543 125.344  1.00 48.39           H
ATOM    801  N   ARG A  52     110.555 121.152 126.875  1.00 46.84           N
ATOM    802  CA  ARG A  52     111.545 122.175 127.192  1.00 46.84           C
ATOM    803  C   ARG A  52     111.722 122.322 128.697  1.00 46.84           C
ATOM    804  O   ARG A  52     112.848 122.469 129.184  1.00 46.84           O
ATOM    805  CB  ARG A  52     111.138 123.509 126.568  1.00 46.84           C
ATOM    806  CG  ARG A  52     111.471 123.622 125.092  1.00 46.84           C
ATOM    807  CD  ARG A  52     111.088 124.980 124.537  1.00 46.84           C
ATOM    808  NE  ARG A  52     112.126 125.975 124.774  1.00 46.84           N
ATOM    809  CZ  ARG A  52     113.183 126.159 123.996  1.00 46.84           C
ATOM    810  NH1 ARG A  52     113.378 125.430 122.909  1.00 46.84           N
ATOM    811  NH2 ARG A  52     114.068 127.098 124.315  1.00 46.84           N
ATOM    812  H   ARG A  52     109.854 121.444 126.472  1.00 46.84           H
ATOM    813  HA  ARG A  52     112.400 121.916 126.813  1.00 46.84           H
ATOM    814  HB2 ARG A  52     110.179 123.618 126.665  1.00 46.84           H
ATOM    815  HB3 ARG A  52     111.599 124.224 127.033  1.00 46.84           H
ATOM    816  HG2 ARG A  52     112.426 123.502 124.970  1.00 46.84           H
ATOM    817  HG3 ARG A  52     110.983 122.944 124.600  1.00 46.84           H
ATOM    818  HD2 ARG A  52     110.944 124.907 123.580  1.00 46.84           H
ATOM    819  HD3 ARG A  52     110.276 125.283 124.973  1.00 46.84           H
ATOM    820  HE  ARG A  52     112.044 126.482 125.464  1.00 46.84           H
ATOM    821 HH11 ARG A  52     112.815 124.819 122.690  1.00 46.84           H
ATOM    822 HH12 ARG A  52     114.072 125.568 122.420  1.00 46.84           H
ATOM    823 HH21 ARG A  52     113.951 127.577 125.020  1.00 46.84           H
ATOM    824 HH22 ARG A  52     114.758 127.226 123.818  1.00 46.84           H
ATOM    825  N   LEU A  53     110.622 122.287 129.451  1.00 47.35           N
ATOM    826  CA  LEU A  53     110.723 122.384 130.903  1.00 47.35           C
ATOM    827  C   LEU A  53     111.542 121.234 131.467  1.00 47.35           C
ATOM    828  O   LEU A  53     112.373 121.433 132.360  1.00 47.35           O
ATOM    829  CB  LEU A  53     109.331 122.399 131.528  1.00 47.35           C
ATOM    830  CG  LEU A  53     108.597 123.739 131.518  1.00 47.35           C
ATOM    831  CD1 LEU A  53     107.161 123.551 131.969  1.00 47.35           C
ATOM    832  CD2 LEU A  53     109.306 124.750 132.399  1.00 47.35           C
ATOM    833  H   LEU A  53     109.820 122.209 129.151  1.00 47.35           H
ATOM    834  HA  LEU A  53     111.172 123.212 131.134  1.00 47.35           H
ATOM    835  HB2 LEU A  53     108.776 121.764 131.050  1.00 47.35           H
ATOM    836  HB3 LEU A  53     109.411 122.122 132.455  1.00 47.35           H
ATOM    837  HG  LEU A  53     108.584 124.086 130.612  1.00 47.35           H
ATOM    838 HD11 LEU A  53     106.710 124.410 131.952  1.00 47.35           H
ATOM    839 HD12 LEU A  53     106.719 122.933 131.367  1.00 47.35           H
ATOM    840 HD13 LEU A  53     107.159 123.194 132.871  1.00 47.35           H
ATOM    841 HD21 LEU A  53     108.738 125.529 132.504  1.00 47.35           H
ATOM    842 HD22 LEU A  53     109.479 124.347 133.264  1.00 47.35           H
ATOM    843 HD23 LEU A  53     110.143 125.005 131.980  1.00 47.35           H
ATOM    844  N   LEU A  54     111.320 120.020 130.965  1.00 47.06           N
ATOM    845  CA  LEU A  54     112.131 118.897 131.415  1.00 47.06           C
ATOM    846  C   LEU A  54     113.592 119.064 131.018  1.00 47.06           C
ATOM    847  O   LEU A  54     114.484 118.654 131.767  1.00 47.06           O
ATOM    848  CB  LEU A  54     111.586 117.586 130.850  1.00 47.06           C
ATOM    849  CG  LEU A  54     110.473 116.894 131.636  1.00 47.06           C
ATOM    850  CD1 LEU A  54     110.054 115.623 130.921  1.00 47.06           C
ATOM    851  CD2 LEU A  54     110.911 116.581 133.058  1.00 47.06           C
ATOM    852  H   LEU A  54     110.721 119.826 130.379  1.00 47.06           H
ATOM    853  HA  LEU A  54     112.094 118.853 132.382  1.00 47.06           H
ATOM    854  HB2 LEU A  54     111.240 117.763 129.961  1.00 47.06           H
ATOM    855  HB3 LEU A  54     112.322 116.958 130.786  1.00 47.06           H
ATOM    856  HG  LEU A  54     109.703 117.482 131.681  1.00 47.06           H
ATOM    857 HD11 LEU A  54     109.386 115.166 131.456  1.00 47.06           H
ATOM    858 HD12 LEU A  54     109.684 115.855 130.055  1.00 47.06           H
ATOM    859 HD13 LEU A  54     110.831 115.054 130.808  1.00 47.06           H
ATOM    860 HD21 LEU A  54     110.292 115.943 133.445  1.00 47.06           H
ATOM    861 HD22 LEU A  54     111.804 116.204 133.036  1.00 47.06           H
ATOM    862 HD23 LEU A  54     110.910 117.400 133.578  1.00 47.06           H
ATOM    863  N   LYS A  55     113.858 119.659 129.856  1.00 46.78           N
ATOM    864  CA  LYS A  55     115.217 119.716 129.336  1.00 46.78           C
ATOM    865  C   LYS A  55     116.096 120.760 130.014  1.00 46.78           C
ATOM    866  O   LYS A  55     117.322 120.667 129.895  1.00 46.78           O
ATOM    867  CB  LYS A  55     115.193 119.988 127.831  1.00 46.78           C
ATOM    868  CG  LYS A  55     114.807 118.782 126.994  1.00 46.78           C
ATOM    869  CD  LYS A  55     114.748 119.128 125.512  1.00 46.78           C
ATOM    870  CE  LYS A  55     116.131 119.308 124.896  1.00 46.78           C
ATOM    871  NZ  LYS A  55     117.148 118.351 125.413  1.00 46.78           N
ATOM    872  H   LYS A  55     113.270 120.034 129.353  1.00 46.78           H
ATOM    873  HA  LYS A  55     115.635 118.851 129.470  1.00 46.78           H
ATOM    874  HB2 LYS A  55     114.549 120.691 127.651  1.00 46.78           H
ATOM    875  HB3 LYS A  55     116.077 120.272 127.551  1.00 46.78           H
ATOM    876  HG2 LYS A  55     115.453 118.073 127.131  1.00 46.78           H
ATOM    877  HG3 LYS A  55     113.927 118.480 127.264  1.00 46.78           H
ATOM    878  HD2 LYS A  55     114.300 118.410 125.037  1.00 46.78           H
ATOM    879  HD3 LYS A  55     114.258 119.957 125.399  1.00 46.78           H
ATOM    880  HE2 LYS A  55     116.065 119.182 123.937  1.00 46.78           H
ATOM    881  HE3 LYS A  55     116.444 120.206 125.088  1.00 46.78           H
ATOM    882  HZ1 LYS A  55     117.898 118.420 124.939  1.00 46.78           H
ATOM    883  HZ2 LYS A  55     117.328 118.528 126.266  1.00 46.78           H
ATOM    884  HZ3 LYS A  55     116.842 117.518 125.348  1.00 46.78           H
ATOM    885  N   MET A  56     115.531 121.747 130.712  1.00 46.40           N
ATOM    886  CA  MET A  56     116.382 122.753 131.338  1.00 46.40           C
ATOM    887  C   MET A  56     116.985 122.276 132.650  1.00 46.40           C
ATOM    888  O   MET A  56     117.923 122.908 133.145  1.00 46.40           O
ATOM    889  CB  MET A  56     115.614 124.050 131.607  1.00 46.40           C
ATOM    890  CG  MET A  56     114.502 123.931 132.629  1.00 46.40           C
ATOM    891  SD  MET A  56     113.614 125.482 132.858  1.00 46.40           S
ATOM    892  CE  MET A  56     112.399 124.999 134.079  1.00 46.40           C
ATOM    893  H   MET A  56     114.687 121.853 130.835  1.00 46.40           H
ATOM    894  HA  MET A  56     117.106 122.965 130.728  1.00 46.40           H
ATOM    895  HB2 MET A  56     116.239 124.717 131.930  1.00 46.40           H
ATOM    896  HB3 MET A  56     115.217 124.352 130.775  1.00 46.40           H
ATOM    897  HG2 MET A  56     113.867 123.264 132.329  1.00 46.40           H
ATOM    898  HG3 MET A  56     114.877 123.674 133.486  1.00 46.40           H
ATOM    899  HE1 MET A  56     111.848 125.767 134.297  1.00 46.40           H
ATOM    900  HE2 MET A  56     111.848 124.290 133.712  1.00 46.40           H
ATOM    901  HE3 MET A  56     112.858 124.684 134.874  1.00 46.40           H
ATOM    902  N   LEU A  57     116.473 121.192 133.223  1.00 45.67           N
ATOM    903  CA  LEU A  57     116.957 120.679 134.494  1.00 45.67           C
ATOM    904  C   LEU A  57     117.982 119.568 134.332  1.00 45.67           C
ATOM    905  O   LEU A  57     118.484 119.060 135.338  1.00 45.67           O
ATOM    906  CB  LEU A  57     115.782 120.170 135.333  1.00 45.67           C
ATOM    907  CG  LEU A  57     114.582 121.110 135.448  1.00 45.67           C
ATOM    908  CD1 LEU A  57     113.396 120.388 136.056  1.00 45.67           C
ATOM    909  CD2 LEU A  57     114.944 122.332 136.272  1.00 45.67           C
ATOM    910  H   LEU A  57     115.831 120.728 132.888  1.00 45.67           H
ATOM    911  HA  LEU A  57     117.379 121.402 134.984  1.00 45.67           H
ATOM    912  HB2 LEU A  57     115.464 119.342 134.940  1.00 45.67           H
ATOM    913  HB3 LEU A  57     116.102 119.997 136.233  1.00 45.67           H
ATOM    914  HG  LEU A  57     114.326 121.411 134.563  1.00 45.67           H
ATOM    915 HD11 LEU A  57     112.609 120.949 135.974  1.00 45.67           H
ATOM    916 HD12 LEU A  57     113.257 119.553 135.582  1.00 45.67           H
ATOM    917 HD13 LEU A  57     113.581 120.212 136.991  1.00 45.67           H
ATOM    918 HD21 LEU A  57     114.165 122.906 136.341  1.00 45.67           H
ATOM    919 HD22 LEU A  57     115.224 122.045 137.155  1.00 45.67           H
ATOM    920 HD23 LEU A  57     115.667 122.806 135.833  1.00 45.67           H
ATOM    921  N   VAL A  58     118.311 119.181 133.100  1.00 45.21           N
ATOM    922  CA  VAL A  58     119.216 118.054 132.894  1.00 45.21           C
ATOM    923  C   VAL A  58     120.622 118.406 133.363  1.00 45.21           C
ATOM    924  O   VAL A  58     121.181 117.748 134.248  1.00 45.21           O
ATOM    925  CB  VAL A  58     119.208 117.626 131.416  1.00 45.21           C
ATOM    926  CG1 VAL A  58     120.337 116.649 131.141  1.00 45.21           C
ATOM    927  CG2 VAL A  58     117.872 117.011 131.049  1.00 45.21           C
ATOM    928  H   VAL A  58     118.028 119.548 132.376  1.00 45.21           H
ATOM    929  HA  VAL A  58     118.905 117.303 133.423  1.00 45.21           H
ATOM    930  HB  VAL A  58     119.343 118.408 130.858  1.00 45.21           H
ATOM    931 HG11 VAL A  58     120.145 116.173 130.318  1.00 45.21           H
ATOM    932 HG12 VAL A  58     121.168 117.140 131.050  1.00 45.21           H
ATOM    933 HG13 VAL A  58     120.399 116.021 131.877  1.00 45.21           H
ATOM    934 HG21 VAL A  58     117.838 116.884 130.088  1.00 45.21           H
ATOM    935 HG22 VAL A  58     117.785 116.157 131.499  1.00 45.21           H
ATOM    936 HG23 VAL A  58     117.161 117.609 131.328  1.00 45.21           H
ATOM    937  N   MET A  59     121.218 119.445 132.772  1.00 45.31           N
ATOM    938  CA  MET A  59     122.609 119.761 133.092  1.00 45.31           C
ATOM    939  C   MET A  59     122.791 120.111 134.561  1.00 45.31           C
ATOM    940  O   MET A  59     123.676 119.524 135.210  1.00 45.31           O
ATOM    941  CB  MET A  59     123.102 120.891 132.183  1.00 45.31           C
ATOM    942  CG  MET A  59     123.661 120.443 130.840  1.00 45.31           C
ATOM    943  SD  MET A  59     125.045 119.300 130.964  1.00 45.31           S
ATOM    944  CE  MET A  59     124.219 117.743 130.668  1.00 45.31           C
ATOM    945  H   MET A  59     120.849 119.968 132.199  1.00 45.31           H
ATOM    946  HA  MET A  59     123.147 118.977 132.907  1.00 45.31           H
ATOM    947  HB2 MET A  59     122.361 121.487 131.997  1.00 45.31           H
ATOM    948  HB3 MET A  59     123.803 121.377 132.646  1.00 45.31           H
ATOM    949  HG2 MET A  59     122.956 120.002 130.341  1.00 45.31           H
ATOM    950  HG3 MET A  59     123.966 121.225 130.354  1.00 45.31           H
ATOM    951  HE1 MET A  59     124.759 117.025 131.031  1.00 45.31           H
ATOM    952  HE2 MET A  59     123.352 117.756 131.101  1.00 45.31           H
ATOM    953  HE3 MET A  59     124.105 117.625 129.712  1.00 45.31           H
ATOM    954  N   PRO A  60     122.023 121.034 135.147  1.00 44.14           N
ATOM    955  CA  PRO A  60     122.263 121.374 136.559  1.00 44.14           C
ATOM    956  C   PRO A  60     122.062 120.200 137.496  1.00 44.14           C
ATOM    957  O   PRO A  60     122.904 119.950 138.369  1.00 44.14           O
ATOM    958  CB  PRO A  60     121.252 122.500 136.821  1.00 44.14           C
ATOM    959  CG  PRO A  60     120.899 123.030 135.483  1.00 44.14           C
ATOM    960  CD  PRO A  60     120.957 121.861 134.561  1.00 44.14           C
ATOM    961  HA  PRO A  60     123.162 121.721 136.671  1.00 44.14           H
ATOM    962  HB2 PRO A  60     120.469 122.136 137.262  1.00 44.14           H
ATOM    963  HB3 PRO A  60     121.663 123.189 137.366  1.00 44.14           H
ATOM    964  HG2 PRO A  60     120.004 123.403 135.506  1.00 44.14           H
ATOM    965  HG3 PRO A  60     121.544 123.705 135.220  1.00 44.14           H
ATOM    966  HD2 PRO A  60     120.114 121.382 134.567  1.00 44.14           H
ATOM    967  HD3 PRO A  60     121.195 122.152 133.669  1.00 44.14           H
ATOM    968  N   ILE A  61     120.955 119.471 137.346  1.00 44.45           N
ATOM    969  CA  ILE A  61     120.689 118.360 138.250  1.00 44.45           C
ATOM    970  C   ILE A  61     121.773 117.301 138.115  1.00 44.45           C
ATOM    971  O   ILE A  61     122.303 116.812 139.117  1.00 44.45           O
ATOM    972  CB  ILE A  61     119.281 117.783 138.003  1.00 44.45           C
ATOM    973  CG1 ILE A  61     118.759 117.110 139.273  1.00 44.45           C
ATOM    974  CG2 ILE A  61     119.278 116.785 136.856  1.00 44.45           C
ATOM    975  CD1 ILE A  61     117.360 116.556 139.139  1.00 44.45           C
ATOM    976  H   ILE A  61     120.356 119.597 136.741  1.00 44.45           H
ATOM    977  HA  ILE A  61     120.715 118.690 139.162  1.00 44.45           H
ATOM    978  HB  ILE A  61     118.685 118.514 137.776  1.00 44.45           H
ATOM    979 HG12 ILE A  61     119.348 116.375 139.502  1.00 44.45           H
ATOM    980 HG13 ILE A  61     118.751 117.762 139.992  1.00 44.45           H
ATOM    981 HG21 ILE A  61     118.361 116.610 136.595  1.00 44.45           H
ATOM    982 HG22 ILE A  61     119.763 117.161 136.107  1.00 44.45           H
ATOM    983 HG23 ILE A  61     119.700 115.961 137.146  1.00 44.45           H
ATOM    984 HD11 ILE A  61     117.041 116.290 140.016  1.00 44.45           H
ATOM    985 HD12 ILE A  61     116.783 117.244 138.772  1.00 44.45           H
ATOM    986 HD13 ILE A  61     117.377 115.788 138.547  1.00 44.45           H
ATOM    987  N   VAL A  62     122.151 116.957 136.882  1.00 44.24           N
ATOM    988  CA  VAL A  62     123.171 115.934 136.695  1.00 44.24           C
ATOM    989  C   VAL A  62     124.480 116.367 137.332  1.00 44.24           C
ATOM    990  O   VAL A  62     125.073 115.619 138.120  1.00 44.24           O
ATOM    991  CB  VAL A  62     123.351 115.628 135.195  1.00 44.24           C
ATOM    992  CG1 VAL A  62     124.633 114.847 134.957  1.00 44.24           C
ATOM    993  CG2 VAL A  62     122.155 114.862 134.665  1.00 44.24           C
ATOM    994  H   VAL A  62     121.840 117.294 136.155  1.00 44.24           H
ATOM    995  HA  VAL A  62     122.883 115.118 137.133  1.00 44.24           H
ATOM    996  HB  VAL A  62     123.413 116.464 134.707  1.00 44.24           H
ATOM    997 HG11 VAL A  62     124.584 114.423 134.086  1.00 44.24           H
ATOM    998 HG12 VAL A  62     125.388 115.455 134.984  1.00 44.24           H
ATOM    999 HG13 VAL A  62     124.724 114.171 135.647  1.00 44.24           H
ATOM   1000 HG21 VAL A  62     122.248 114.763 133.705  1.00 44.24           H
ATOM   1001 HG22 VAL A  62     122.127 113.989 135.087  1.00 44.24           H
ATOM   1002 HG23 VAL A  62     121.347 115.356 134.870  1.00 44.24           H
ATOM   1003  N   PHE A  63     124.942 117.581 137.027  1.00 43.35           N
ATOM   1004  CA  PHE A  63     126.230 118.026 137.543  1.00 43.35           C
ATOM   1005  C   PHE A  63     126.231 118.068 139.066  1.00 43.35           C
ATOM   1006  O   PHE A  63     127.122 117.501 139.709  1.00 43.35           O
ATOM   1007  CB  PHE A  63     126.575 119.399 136.965  1.00 43.35           C
ATOM   1008  CG  PHE A  63     127.827 119.998 137.531  1.00 43.35           C
ATOM   1009  CD1 PHE A  63     129.070 119.550 137.123  1.00 43.35           C
ATOM   1010  CD2 PHE A  63     127.762 121.012 138.469  1.00 43.35           C
ATOM   1011  CE1 PHE A  63     130.223 120.100 137.641  1.00 43.35           C
ATOM   1012  CE2 PHE A  63     128.912 121.565 138.991  1.00 43.35           C
ATOM   1013  CZ  PHE A  63     130.144 121.108 138.576  1.00 43.35           C
ATOM   1014  H   PHE A  63     124.535 118.155 136.533  1.00 43.35           H
ATOM   1015  HA  PHE A  63     126.916 117.401 137.260  1.00 43.35           H
ATOM   1016  HB2 PHE A  63     126.694 119.313 136.006  1.00 43.35           H
ATOM   1017  HB3 PHE A  63     125.844 120.009 137.152  1.00 43.35           H
ATOM   1018  HD1 PHE A  63     129.128 118.869 136.492  1.00 43.35           H
ATOM   1019  HD2 PHE A  63     126.933 121.323 138.753  1.00 43.35           H
ATOM   1020  HE1 PHE A  63     131.054 119.790 137.360  1.00 43.35           H
ATOM   1021  HE2 PHE A  63     128.856 122.246 139.622  1.00 43.35           H
ATOM   1022  HZ  PHE A  63     130.921 121.480 138.927  1.00 43.35           H
ATOM   1023  N   ALA A  64     125.237 118.730 139.661  1.00 42.89           N
ATOM   1024  CA  ALA A  64     125.217 118.876 141.112  1.00 42.89           C
ATOM   1025  C   ALA A  64     125.085 117.524 141.800  1.00 42.89           C
ATOM   1026  O   ALA A  64     125.792 117.242 142.775  1.00 42.89           O
ATOM   1027  CB  ALA A  64     124.080 119.807 141.526  1.00 42.89           C
ATOM   1028  H   ALA A  64     124.574 119.097 139.254  1.00 42.89           H
ATOM   1029  HA  ALA A  64     126.052 119.277 141.399  1.00 42.89           H
ATOM   1030  HB1 ALA A  64     124.117 119.942 142.485  1.00 42.89           H
ATOM   1031  HB2 ALA A  64     124.187 120.656 141.069  1.00 42.89           H
ATOM   1032  HB3 ALA A  64     123.234 119.403 141.277  1.00 42.89           H
ATOM   1033  N   SER A  65     124.184 116.669 141.309  1.00 43.47           N
ATOM   1034  CA  SER A  65     123.981 115.373 141.939  1.00 43.47           C
ATOM   1035  C   SER A  65     125.236 114.520 141.858  1.00 43.47           C
ATOM   1036  O   SER A  65     125.584 113.829 142.820  1.00 43.47           O
ATOM   1037  CB  SER A  65     122.804 114.654 141.284  1.00 43.47           C
ATOM   1038  OG  SER A  65     121.665 115.493 141.232  1.00 43.47           O
ATOM   1039  H   SER A  65     123.686 116.817 140.623  1.00 43.47           H
ATOM   1040  HA  SER A  65     123.769 115.506 142.876  1.00 43.47           H
ATOM   1041  HB2 SER A  65     123.051 114.402 140.381  1.00 43.47           H
ATOM   1042  HB3 SER A  65     122.589 113.863 141.802  1.00 43.47           H
ATOM   1043  HG  SER A  65     121.027 115.089 140.866  1.00 43.47           H
ATOM   1044  N   LEU A  66     125.929 114.542 140.717  1.00 44.20           N
ATOM   1045  CA  LEU A  66     127.127 113.720 140.591  1.00 44.20           C
ATOM   1046  C   LEU A  66     128.262 114.264 141.447  1.00 44.20           C
ATOM   1047  O   LEU A  66     129.042 113.491 142.013  1.00 44.20           O
ATOM   1048  CB  LEU A  66     127.551 113.627 139.128  1.00 44.20           C
ATOM   1049  CG  LEU A  66     128.718 112.690 138.808  1.00 44.20           C
ATOM   1050  CD1 LEU A  66     128.667 111.406 139.619  1.00 44.20           C
ATOM   1051  CD2 LEU A  66     128.717 112.373 137.336  1.00 44.20           C
ATOM   1052  H   LEU A  66     125.733 115.010 140.023  1.00 44.20           H
ATOM   1053  HA  LEU A  66     126.917 112.828 140.907  1.00 44.20           H
ATOM   1054  HB2 LEU A  66     126.788 113.322 138.612  1.00 44.20           H
ATOM   1055  HB3 LEU A  66     127.805 114.514 138.829  1.00 44.20           H
ATOM   1056  HG  LEU A  66     129.551 113.141 139.016  1.00 44.20           H
ATOM   1057 HD11 LEU A  66     129.302 110.774 139.246  1.00 44.20           H
ATOM   1058 HD12 LEU A  66     128.898 111.601 140.540  1.00 44.20           H
ATOM   1059 HD13 LEU A  66     127.770 111.039 139.572  1.00 44.20           H
ATOM   1060 HD21 LEU A  66     129.635 112.315 137.031  1.00 44.20           H
ATOM   1061 HD22 LEU A  66     128.263 111.528 137.193  1.00 44.20           H
ATOM   1062 HD23 LEU A  66     128.256 113.083 136.862  1.00 44.20           H
ATOM   1063  N   VAL A  67     128.379 115.590 141.556  1.00 43.69           N
ATOM   1064  CA  VAL A  67     129.423 116.154 142.407  1.00 43.69           C
ATOM   1065  C   VAL A  67     129.156 115.813 143.866  1.00 43.69           C
ATOM   1066  O   VAL A  67     130.084 115.521 144.630  1.00 43.69           O
ATOM   1067  CB  VAL A  67     129.534 117.674 142.195  1.00 43.69           C
ATOM   1068  CG1 VAL A  67     130.438 118.282 143.247  1.00 43.69           C
ATOM   1069  CG2 VAL A  67     130.062 117.978 140.808  1.00 43.69           C
ATOM   1070  H   VAL A  67     127.881 116.168 141.159  1.00 43.69           H
ATOM   1071  HA  VAL A  67     130.274 115.758 142.162  1.00 43.69           H
ATOM   1072  HB  VAL A  67     128.655 118.075 142.281  1.00 43.69           H
ATOM   1073 HG11 VAL A  67     130.769 119.133 142.922  1.00 43.69           H
ATOM   1074 HG12 VAL A  67     129.931 118.415 144.064  1.00 43.69           H
ATOM   1075 HG13 VAL A  67     131.182 117.682 143.410  1.00 43.69           H
ATOM   1076 HG21 VAL A  67     130.109 118.940 140.693  1.00 43.69           H
ATOM   1077 HG22 VAL A  67     130.946 117.590 140.715  1.00 43.69           H
ATOM   1078 HG23 VAL A  67     129.462 117.596 140.150  1.00 43.69           H
ATOM   1079  N   VAL A  68     127.889 115.851 144.282  1.00 43.58           N
ATOM   1080  CA  VAL A  68     127.565 115.531 145.669  1.00 43.58           C
ATOM   1081  C   VAL A  68     127.773 114.048 145.942  1.00 43.58           C
ATOM   1082  O   VAL A  68     128.362 113.667 146.960  1.00 43.58           O
ATOM   1083  CB  VAL A  68     126.124 115.965 145.990  1.00 43.58           C
ATOM   1084  CG1 VAL A  68     125.665 115.360 147.305  1.00 43.58           C
ATOM   1085  CG2 VAL A  68     126.032 117.470 146.037  1.00 43.58           C
ATOM   1086  H   VAL A  68     127.213 116.054 143.791  1.00 43.58           H
ATOM   1087  HA  VAL A  68     128.161 116.027 146.252  1.00 43.58           H
ATOM   1088  HB  VAL A  68     125.533 115.648 145.289  1.00 43.58           H
ATOM   1089 HG11 VAL A  68     124.900 115.860 147.629  1.00 43.58           H
ATOM   1090 HG12 VAL A  68     125.414 114.434 147.161  1.00 43.58           H
ATOM   1091 HG13 VAL A  68     126.389 115.413 147.949  1.00 43.58           H
ATOM   1092 HG21 VAL A  68     125.098 117.724 146.083  1.00 43.58           H
ATOM   1093 HG22 VAL A  68     126.504 117.793 146.820  1.00 43.58           H
ATOM   1094 HG23 VAL A  68     126.434 117.831 145.233  1.00 43.58           H
ATOM   1095  N   GLY A  69     127.294 113.186 145.042  1.00 44.87           N
ATOM   1096  CA  GLY A  69     127.379 111.756 145.273  1.00 44.87           C
ATOM   1097  C   GLY A  69     128.790 111.217 145.250  1.00 44.87           C
ATOM   1098  O   GLY A  69     129.111 110.293 146.003  1.00 44.87           O
ATOM   1099  H   GLY A  69     126.920 113.407 144.300  1.00 44.87           H
ATOM   1100  HA2 GLY A  69     126.991 111.549 146.138  1.00 44.87           H
ATOM   1101  HA3 GLY A  69     126.868 111.293 144.592  1.00 44.87           H
ATOM   1102  N   ALA A  70     129.649 111.774 144.396  1.00 44.66           N
ATOM   1103  CA  ALA A  70     131.022 111.291 144.320  1.00 44.66           C
ATOM   1104  C   ALA A  70     131.798 111.608 145.590  1.00 44.66           C
ATOM   1105  O   ALA A  70     132.658 110.822 146.001  1.00 44.66           O
ATOM   1106  CB  ALA A  70     131.724 111.898 143.107  1.00 44.66           C
ATOM   1107  H   ALA A  70     129.464 112.420 143.860  1.00 44.66           H
ATOM   1108  HA  ALA A  70     131.012 110.328 144.209  1.00 44.66           H
ATOM   1109  HB1 ALA A  70     132.637 111.572 143.076  1.00 44.66           H
ATOM   1110  HB2 ALA A  70     131.250 111.633 142.304  1.00 44.66           H
ATOM   1111  HB3 ALA A  70     131.720 112.864 143.192  1.00 44.66           H
ATOM   1112  N   ALA A  71     131.510 112.742 146.224  1.00 44.30           N
ATOM   1113  CA  ALA A  71     132.207 113.132 147.441  1.00 44.30           C
ATOM   1114  C   ALA A  71     131.782 112.318 148.654  1.00 44.30           C
ATOM   1115  O   ALA A  71     132.412 112.441 149.710  1.00 44.30           O
ATOM   1116  CB  ALA A  71     131.979 114.617 147.720  1.00 44.30           C
ATOM   1117  H   ALA A  71     130.912 113.305 145.967  1.00 44.30           H
ATOM   1118  HA  ALA A  71     133.158 112.995 147.309  1.00 44.30           H
ATOM   1119  HB1 ALA A  71     132.450 114.861 148.533  1.00 44.30           H
ATOM   1120  HB2 ALA A  71     132.318 115.135 146.973  1.00 44.30           H
ATOM   1121  HB3 ALA A  71     131.029 114.775 147.829  1.00 44.30           H
ATOM   1122  N   SER A  72     130.737 111.498 148.534  1.00 45.06           N
ATOM   1123  CA  SER A  72     130.249 110.694 149.644  1.00 45.06           C
ATOM   1124  C   SER A  72     130.588 109.218 149.522  1.00 45.06           C
ATOM   1125  O   SER A  72     130.561 108.512 150.534  1.00 45.06           O
ATOM   1126  CB  SER A  72     128.726 110.837 149.770  1.00 45.06           C
ATOM   1127  OG  SER A  72     128.068 110.227 148.675  1.00 45.06           O
ATOM   1128  H   SER A  72     130.289 111.391 147.808  1.00 45.06           H
ATOM   1129  HA  SER A  72     130.644 111.020 150.467  1.00 45.06           H
ATOM   1130  HB2 SER A  72     128.436 110.408 150.591  1.00 45.06           H
ATOM   1131  HB3 SER A  72     128.498 111.779 149.791  1.00 45.06           H
ATOM   1132  HG  SER A  72     128.316 110.584 147.956  1.00 45.06           H
ATOM   1133  N   ILE A  73     130.904 108.740 148.324  1.00 47.91           N
ATOM   1134  CA  ILE A  73     131.196 107.333 148.078  1.00 47.91           C
ATOM   1135  C   ILE A  73     132.683 107.197 147.783  1.00 47.91           C
ATOM   1136  O   ILE A  73     133.246 107.981 147.009  1.00 47.91           O
ATOM   1137  CB  ILE A  73     130.342 106.788 146.920  1.00 47.91           C
ATOM   1138  CG1 ILE A  73     130.241 105.266 146.999  1.00 47.91           C
ATOM   1139  CG2 ILE A  73     130.914 107.218 145.577  1.00 47.91           C
ATOM   1140  CD1 ILE A  73     129.363 104.666 145.926  1.00 47.91           C
ATOM   1141  H   ILE A  73     130.956 109.226 147.616  1.00 47.91           H
ATOM   1142  HA  ILE A  73     130.995 106.816 148.873  1.00 47.91           H
ATOM   1143  HB  ILE A  73     129.449 107.157 147.002  1.00 47.91           H
ATOM   1144 HG12 ILE A  73     131.128 104.887 146.905  1.00 47.91           H
ATOM   1145 HG13 ILE A  73     129.867 105.021 147.860  1.00 47.91           H
ATOM   1146 HG21 ILE A  73     130.230 107.116 144.897  1.00 47.91           H
ATOM   1147 HG22 ILE A  73     131.187 108.147 145.633  1.00 47.91           H
ATOM   1148 HG23 ILE A  73     131.678 106.660 145.363  1.00 47.91           H
ATOM   1149 HD11 ILE A  73     129.066 103.788 146.214  1.00 47.91           H
ATOM   1150 HD12 ILE A  73     128.597 105.244 145.788  1.00 47.91           H
ATOM   1151 HD13 ILE A  73     129.873 104.592 145.105  1.00 47.91           H
ATOM   1152  N   SER A  74     133.322 106.215 148.407  1.00 47.86           N
ATOM   1153  CA  SER A  74     134.756 106.047 148.237  1.00 47.86           C
ATOM   1154  C   SER A  74     135.074 105.735 146.776  1.00 47.86           C
ATOM   1155  O   SER A  74     134.292 105.055 146.103  1.00 47.86           O
ATOM   1156  CB  SER A  74     135.273 104.925 149.136  1.00 47.86           C
ATOM   1157  OG  SER A  74     136.576 104.525 148.753  1.00 47.86           O
ATOM   1158  H   SER A  74     132.953 105.639 148.928  1.00 47.86           H
ATOM   1159  HA  SER A  74     135.201 106.870 148.489  1.00 47.86           H
ATOM   1160  HB2 SER A  74     135.297 105.242 150.053  1.00 47.86           H
ATOM   1161  HB3 SER A  74     134.676 104.163 149.065  1.00 47.86           H
ATOM   1162  HG  SER A  74     136.851 103.915 149.261  1.00 47.86           H
ATOM   1163  N   PRO A  75     136.206 106.213 146.251  1.00 46.79           N
ATOM   1164  CA  PRO A  75     136.512 105.955 144.835  1.00 46.79           C
ATOM   1165  C   PRO A  75     136.582 104.479 144.484  1.00 46.79           C
ATOM   1166  O   PRO A  75     136.191 104.101 143.373  1.00 46.79           O
ATOM   1167  CB  PRO A  75     137.866 106.652 144.633  1.00 46.79           C
ATOM   1168  CG  PRO A  75     138.416 106.860 145.998  1.00 46.79           C
ATOM   1169  CD  PRO A  75     137.241 107.035 146.896  1.00 46.79           C
ATOM   1170  HA  PRO A  75     135.849 106.382 144.269  1.00 46.79           H
ATOM   1171  HB2 PRO A  75     138.451 106.081 144.111  1.00 46.79           H
ATOM   1172  HB3 PRO A  75     137.730 107.502 144.186  1.00 46.79           H
ATOM   1173  HG2 PRO A  75     138.932 106.082 146.261  1.00 46.79           H
ATOM   1174  HG3 PRO A  75     138.972 107.655 146.006  1.00 46.79           H
ATOM   1175  HD2 PRO A  75     137.440 106.697 147.783  1.00 46.79           H
ATOM   1176  HD3 PRO A  75     136.969 107.966 146.920  1.00 46.79           H
ATOM   1177  N   ALA A  76     137.072 103.630 145.389  1.00 48.26           N
ATOM   1178  CA  ALA A  76     137.116 102.200 145.102  1.00 48.26           C
ATOM   1179  C   ALA A  76     135.714 101.634 144.914  1.00 48.26           C
ATOM   1180  O   ALA A  76     135.463 100.862 143.978  1.00 48.26           O
ATOM   1181  CB  ALA A  76     137.845 101.466 146.226  1.00 48.26           C
ATOM   1182  H   ALA A  76     137.379 103.853 146.161  1.00 48.26           H
ATOM   1183  HA  ALA A  76     137.611 102.057 144.280  1.00 48.26           H
ATOM   1184  HB1 ALA A  76     137.867 100.518 146.021  1.00 48.26           H
ATOM   1185  HB2 ALA A  76     138.749 101.811 146.294  1.00 48.26           H
ATOM   1186  HB3 ALA A  76     137.370 101.614 147.059  1.00 48.26           H
ATOM   1187  N   ARG A  77     134.784 102.011 145.792  1.00 48.79           N
ATOM   1188  CA  ARG A  77     133.408 101.559 145.641  1.00 48.79           C
ATOM   1189  C   ARG A  77     132.782 102.110 144.368  1.00 48.79           C
ATOM   1190  O   ARG A  77     132.000 101.414 143.713  1.00 48.79           O
ATOM   1191  CB  ARG A  77     132.584 101.966 146.860  1.00 48.79           C
ATOM   1192  CG  ARG A  77     131.095 101.706 146.716  1.00 48.79           C
ATOM   1193  CD  ARG A  77     130.363 101.933 148.026  1.00 48.79           C
ATOM   1194  NE  ARG A  77     130.758 100.964 149.042  1.00 48.79           N
ATOM   1195  CZ  ARG A  77     130.020 100.633 150.092  1.00 48.79           C
ATOM   1196  NH1 ARG A  77     128.834 101.180 150.306  1.00 48.79           N
ATOM   1197  NH2 ARG A  77     130.483  99.730 150.951  1.00 48.79           N
ATOM   1198  H   ARG A  77     134.923 102.519 146.472  1.00 48.79           H
ATOM   1199  HA  ARG A  77     133.398 100.591 145.583  1.00 48.79           H
ATOM   1200  HB2 ARG A  77     132.901 101.468 147.629  1.00 48.79           H
ATOM   1201  HB3 ARG A  77     132.704 102.917 147.014  1.00 48.79           H
ATOM   1202  HG2 ARG A  77     130.957 100.784 146.447  1.00 48.79           H
ATOM   1203  HG3 ARG A  77     130.724 102.307 146.053  1.00 48.79           H
ATOM   1204  HD2 ARG A  77     130.570 102.821 148.358  1.00 48.79           H
ATOM   1205  HD3 ARG A  77     129.409 101.845 147.874  1.00 48.79           H
ATOM   1206  HE  ARG A  77     131.489 100.530 148.916  1.00 48.79           H
ATOM   1207 HH11 ARG A  77     128.522 101.765 149.759  1.00 48.79           H
ATOM   1208 HH12 ARG A  77     128.374 100.949 150.994  1.00 48.79           H
ATOM   1209 HH21 ARG A  77     131.253  99.369 150.821  1.00 48.79           H
ATOM   1210 HH22 ARG A  77     130.014  99.507 151.636  1.00 48.79           H
ATOM   1211  N   LEU A  78     133.107 103.352 144.005  1.00 46.49           N
ATOM   1212  CA  LEU A  78     132.597 103.908 142.756  1.00 46.49           C
ATOM   1213  C   LEU A  78     133.102 103.114 141.558  1.00 46.49           C
ATOM   1214  O   LEU A  78     132.346 102.846 140.618  1.00 46.49           O
ATOM   1215  CB  LEU A  78     132.999 105.377 142.637  1.00 46.49           C
ATOM   1216  CG  LEU A  78     132.273 106.177 141.554  1.00 46.49           C
ATOM   1217  CD1 LEU A  78     131.983 107.586 142.038  1.00 46.49           C
ATOM   1218  CD2 LEU A  78     133.083 106.214 140.272  1.00 46.49           C
ATOM   1219  H   LEU A  78     133.613 103.882 144.455  1.00 46.49           H
ATOM   1220  HA  LEU A  78     131.629 103.861 142.762  1.00 46.49           H
ATOM   1221  HB2 LEU A  78     132.824 105.812 143.486  1.00 46.49           H
ATOM   1222  HB3 LEU A  78     133.948 105.420 142.443  1.00 46.49           H
ATOM   1223  HG  LEU A  78     131.425 105.748 141.360  1.00 46.49           H
ATOM   1224 HD11 LEU A  78     131.399 107.540 142.811  1.00 46.49           H
ATOM   1225 HD12 LEU A  78     131.550 108.081 141.325  1.00 46.49           H
ATOM   1226 HD13 LEU A  78     132.819 108.015 142.278  1.00 46.49           H
ATOM   1227 HD21 LEU A  78     133.952 106.604 140.459  1.00 46.49           H
ATOM   1228 HD22 LEU A  78     132.613 106.753 139.617  1.00 46.49           H
ATOM   1229 HD23 LEU A  78     133.192 105.309 139.940  1.00 46.49           H
ATOM   1230  N   GLY A  79     134.379 102.729 141.572  1.00 46.93           N
ATOM   1231  CA  GLY A  79     134.901 101.908 140.491  1.00 46.93           C
ATOM   1232  C   GLY A  79     134.238 100.545 140.424  1.00 46.93           C
ATOM   1233  O   GLY A  79     133.937 100.040 139.337  1.00 46.93           O
ATOM   1234  H   GLY A  79     134.949 102.927 142.184  1.00 46.93           H
ATOM   1235  HA2 GLY A  79     134.760 102.360 139.645  1.00 46.93           H
ATOM   1236  HA3 GLY A  79     135.855 101.779 140.616  1.00 46.93           H
ATOM   1237  N   ARG A  80     134.010  99.927 141.584  1.00 47.48           N
ATOM   1238  CA  ARG A  80     133.311  98.645 141.605  1.00 47.48           C
ATOM   1239  C   ARG A  80     131.903  98.783 141.034  1.00 47.48           C
ATOM   1240  O   ARG A  80     131.451  97.939 140.247  1.00 47.48           O
ATOM   1241  CB  ARG A  80     133.262  98.107 143.034  1.00 47.48           C
ATOM   1242  CG  ARG A  80     133.114  96.599 143.130  1.00 47.48           C
ATOM   1243  CD  ARG A  80     133.041  96.134 144.575  1.00 47.48           C
ATOM   1244  NE  ARG A  80     134.112  96.698 145.390  1.00 47.48           N
ATOM   1245  CZ  ARG A  80     133.939  97.444 146.474  1.00 47.48           C
ATOM   1246  NH1 ARG A  80     132.733  97.746 146.929  1.00 47.48           N
ATOM   1247  NH2 ARG A  80     135.007  97.900 147.123  1.00 47.48           N
ATOM   1248  H   ARG A  80     134.245 100.223 142.357  1.00 47.48           H
ATOM   1249  HA  ARG A  80     133.797  98.009 141.058  1.00 47.48           H
ATOM   1250  HB2 ARG A  80     134.086  98.354 143.482  1.00 47.48           H
ATOM   1251  HB3 ARG A  80     132.507  98.507 143.492  1.00 47.48           H
ATOM   1252  HG2 ARG A  80     133.881  96.175 142.713  1.00 47.48           H
ATOM   1253  HG3 ARG A  80     132.298  96.328 142.682  1.00 47.48           H
ATOM   1254  HD2 ARG A  80     133.129  95.168 144.597  1.00 47.48           H
ATOM   1255  HD3 ARG A  80     132.183  96.393 144.941  1.00 47.48           H
ATOM   1256  HE  ARG A  80     134.921  96.528 145.151  1.00 47.48           H
ATOM   1257 HH11 ARG A  80     132.029  97.463 146.528  1.00 47.48           H
ATOM   1258 HH12 ARG A  80     132.654  98.231 147.635  1.00 47.48           H
ATOM   1259 HH21 ARG A  80     135.796  97.710 146.838  1.00 47.48           H
ATOM   1260 HH22 ARG A  80     134.909  98.383 147.827  1.00 47.48           H
ATOM   1261  N   VAL A  81     131.199  99.849 141.418  1.00 46.95           N
ATOM   1262  CA  VAL A  81     129.859 100.095 140.896  1.00 46.95           C
ATOM   1263  C   VAL A  81     129.904 100.279 139.387  1.00 46.95           C
ATOM   1264  O   VAL A  81     129.042  99.772 138.660  1.00 46.95           O
ATOM   1265  CB  VAL A  81     129.234 101.316 141.596  1.00 46.95           C
ATOM   1266  CG1 VAL A  81     128.019 101.808 140.831  1.00 46.95           C
ATOM   1267  CG2 VAL A  81     128.859 100.970 143.026  1.00 46.95           C
ATOM   1268  H   VAL A  81     131.475 100.441 141.977  1.00 46.95           H
ATOM   1269  HA  VAL A  81     129.301  99.325 141.086  1.00 46.95           H
ATOM   1270  HB  VAL A  81     129.885 102.034 141.622  1.00 46.95           H
ATOM   1271 HG11 VAL A  81     127.468 102.340 141.427  1.00 46.95           H
ATOM   1272 HG12 VAL A  81     128.313 102.351 140.083  1.00 46.95           H
ATOM   1273 HG13 VAL A  81     127.515 101.045 140.511  1.00 46.95           H
ATOM   1274 HG21 VAL A  81     128.509 101.763 143.461  1.00 46.95           H
ATOM   1275 HG22 VAL A  81     128.184 100.274 143.015  1.00 46.95           H
ATOM   1276 HG23 VAL A  81     129.649 100.657 143.493  1.00 46.95           H
ATOM   1277  N   GLY A  82     130.893 101.024 138.894  1.00 46.48           N
ATOM   1278  CA  GLY A  82     131.024 101.205 137.460  1.00 46.48           C
ATOM   1279  C   GLY A  82     131.247  99.902 136.720  1.00 46.48           C
ATOM   1280  O   GLY A  82     130.629  99.659 135.680  1.00 46.48           O
ATOM   1281  H   GLY A  82     131.490 101.427 139.364  1.00 46.48           H
ATOM   1282  HA2 GLY A  82     130.217 101.618 137.113  1.00 46.48           H
ATOM   1283  HA3 GLY A  82     131.773 101.793 137.276  1.00 46.48           H
ATOM   1284  N   VAL A  83     132.123  99.045 137.240  1.00 46.44           N
ATOM   1285  CA  VAL A  83     132.354  97.755 136.595  1.00 46.44           C
ATOM   1286  C   VAL A  83     131.064  96.943 136.562  1.00 46.44           C
ATOM   1287  O   VAL A  83     130.681  96.390 135.520  1.00 46.44           O
ATOM   1288  CB  VAL A  83     133.482  96.992 137.311  1.00 46.44           C
ATOM   1289  CG1 VAL A  83     133.599  95.579 136.766  1.00 46.44           C
ATOM   1290  CG2 VAL A  83     134.798  97.733 137.157  1.00 46.44           C
ATOM   1291  H   VAL A  83     132.587  99.182 137.951  1.00 46.44           H
ATOM   1292  HA  VAL A  83     132.633  97.908 135.679  1.00 46.44           H
ATOM   1293  HB  VAL A  83     133.277  96.935 138.258  1.00 46.44           H
ATOM   1294 HG11 VAL A  83     134.459  95.214 137.027  1.00 46.44           H
ATOM   1295 HG12 VAL A  83     132.885  95.036 137.133  1.00 46.44           H
ATOM   1296 HG13 VAL A  83     133.533  95.608 135.799  1.00 46.44           H
ATOM   1297 HG21 VAL A  83     135.486  97.257 137.648  1.00 46.44           H
ATOM   1298 HG22 VAL A  83     135.029  97.772 136.216  1.00 46.44           H
ATOM   1299 HG23 VAL A  83     134.700  98.630 137.511  1.00 46.44           H
ATOM   1300  N   LYS A  84     130.368  96.868 137.699  1.00 46.66           N
ATOM   1301  CA  LYS A  84     129.129  96.097 137.749  1.00 46.66           C
ATOM   1302  C   LYS A  84     128.110  96.631 136.752  1.00 46.66           C
ATOM   1303  O   LYS A  84     127.473  95.858 136.024  1.00 46.66           O
ATOM   1304  CB  LYS A  84     128.545  96.129 139.160  1.00 46.66           C
ATOM   1305  CG  LYS A  84     129.057  95.047 140.088  1.00 46.66           C
ATOM   1306  CD  LYS A  84     128.971  95.498 141.536  1.00 46.66           C
ATOM   1307  CE  LYS A  84     128.949  94.321 142.492  1.00 46.66           C
ATOM   1308  NZ  LYS A  84     128.865  94.766 143.909  1.00 46.66           N
ATOM   1309  H   LYS A  84     130.588  97.246 138.440  1.00 46.66           H
ATOM   1310  HA  LYS A  84     129.320  95.174 137.522  1.00 46.66           H
ATOM   1311  HB2 LYS A  84     128.758  96.986 139.563  1.00 46.66           H
ATOM   1312  HB3 LYS A  84     127.582  96.030 139.098  1.00 46.66           H
ATOM   1313  HG2 LYS A  84     128.516  94.249 139.983  1.00 46.66           H
ATOM   1314  HG3 LYS A  84     129.985  94.857 139.881  1.00 46.66           H
ATOM   1315  HD2 LYS A  84     129.744  96.045 141.747  1.00 46.66           H
ATOM   1316  HD3 LYS A  84     128.155  96.007 141.664  1.00 46.66           H
ATOM   1317  HE2 LYS A  84     128.175  93.769 142.301  1.00 46.66           H
ATOM   1318  HE3 LYS A  84     129.763  93.807 142.384  1.00 46.66           H
ATOM   1319  HZ1 LYS A  84     128.860  94.058 144.449  1.00 46.66           H
ATOM   1320  HZ2 LYS A  84     129.566  95.277 144.109  1.00 46.66           H
ATOM   1321  HZ3 LYS A  84     128.119  95.233 144.038  1.00 46.66           H
ATOM   1322  N   ILE A  85     127.942  97.953 136.705  1.00 46.13           N
ATOM   1323  CA  ILE A  85     126.902  98.532 135.866  1.00 46.13           C
ATOM   1324  C   ILE A  85     127.241  98.345 134.394  1.00 46.13           C
ATOM   1325  O   ILE A  85     126.354  98.105 133.571  1.00 46.13           O
ATOM   1326  CB  ILE A  85     126.684 100.014 136.226  1.00 46.13           C
ATOM   1327  CG1 ILE A  85     125.269 100.445 135.852  1.00 46.13           C
ATOM   1328  CG2 ILE A  85     127.679 100.906 135.512  1.00 46.13           C
ATOM   1329  CD1 ILE A  85     124.209  99.957 136.804  1.00 46.13           C
ATOM   1330  H   ILE A  85     128.411  98.526 137.142  1.00 46.13           H
ATOM   1331  HA  ILE A  85     126.072  98.061 136.036  1.00 46.13           H
ATOM   1332  HB  ILE A  85     126.800 100.122 137.183  1.00 46.13           H
ATOM   1333 HG12 ILE A  85     125.229 101.415 135.830  1.00 46.13           H
ATOM   1334 HG13 ILE A  85     125.065 100.084 134.978  1.00 46.13           H
ATOM   1335 HG21 ILE A  85     127.671 101.781 135.930  1.00 46.13           H
ATOM   1336 HG22 ILE A  85     128.560 100.516 135.586  1.00 46.13           H
ATOM   1337 HG23 ILE A  85     127.428 100.985 134.579  1.00 46.13           H
ATOM   1338 HD11 ILE A  85     123.352 100.319 136.532  1.00 46.13           H
ATOM   1339 HD12 ILE A  85     124.181  98.988 136.779  1.00 46.13           H
ATOM   1340 HD13 ILE A  85     124.427 100.259 137.699  1.00 46.13           H
ATOM   1341  N   VAL A  86     128.524  98.442 134.034  1.00 45.98           N
ATOM   1342  CA  VAL A  86     128.909  98.211 132.645  1.00 45.98           C
ATOM   1343  C   VAL A  86     128.645  96.763 132.250  1.00 45.98           C
ATOM   1344  O   VAL A  86     128.135  96.485 131.154  1.00 45.98           O
ATOM   1345  CB  VAL A  86     130.382  98.596 132.426  1.00 45.98           C
ATOM   1346  CG1 VAL A  86     130.847  98.144 131.054  1.00 45.98           C
ATOM   1347  CG2 VAL A  86     130.563 100.095 132.578  1.00 45.98           C
ATOM   1348  H   VAL A  86     129.174  98.635 134.563  1.00 45.98           H
ATOM   1349  HA  VAL A  86     128.368  98.777 132.072  1.00 45.98           H
ATOM   1350  HB  VAL A  86     130.931  98.157 133.094  1.00 45.98           H
ATOM   1351 HG11 VAL A  86     131.656  98.627 130.822  1.00 45.98           H
ATOM   1352 HG12 VAL A  86     131.027  97.191 131.076  1.00 45.98           H
ATOM   1353 HG13 VAL A  86     130.152  98.338 130.407  1.00 45.98           H
ATOM   1354 HG21 VAL A  86     131.511 100.301 132.555  1.00 45.98           H
ATOM   1355 HG22 VAL A  86     130.109 100.543 131.848  1.00 45.98           H
ATOM   1356 HG23 VAL A  86     130.184 100.376 133.425  1.00 45.98           H
ATOM   1357  N   VAL A  87     128.990  95.817 133.125  1.00 46.36           N
ATOM   1358  CA  VAL A  87     128.732  94.412 132.818  1.00 46.36           C
ATOM   1359  C   VAL A  87     127.239  94.187 132.611  1.00 46.36           C
ATOM   1360  O   VAL A  87     126.814  93.513 131.662  1.00 46.36           O
ATOM   1361  CB  VAL A  87     129.290  93.508 133.931  1.00 46.36           C
ATOM   1362  CG1 VAL A  87     128.745  92.096 133.794  1.00 46.36           C
ATOM   1363  CG2 VAL A  87     130.808  93.502 133.896  1.00 46.36           C
ATOM   1364  H   VAL A  87     129.367  95.958 133.885  1.00 46.36           H
ATOM   1365  HA  VAL A  87     129.186  94.182 131.992  1.00 46.36           H
ATOM   1366  HB  VAL A  87     129.010  93.857 134.792  1.00 46.36           H
ATOM   1367 HG11 VAL A  87     129.315  91.490 134.292  1.00 46.36           H
ATOM   1368 HG12 VAL A  87     127.843  92.065 134.150  1.00 46.36           H
ATOM   1369 HG13 VAL A  87     128.742  91.849 132.856  1.00 46.36           H
ATOM   1370 HG21 VAL A  87     131.137  92.943 134.618  1.00 46.36           H
ATOM   1371 HG22 VAL A  87     131.102  93.149 133.042  1.00 46.36           H
ATOM   1372 HG23 VAL A  87     131.130  94.410 134.008  1.00 46.36           H
ATOM   1373  N   TYR A  88     126.420  94.750 133.502  1.00 47.13           N
ATOM   1374  CA  TYR A  88     124.975  94.593 133.377  1.00 47.13           C
ATOM   1375  C   TYR A  88     124.468  95.217 132.083  1.00 47.13           C
ATOM   1376  O   TYR A  88     123.607  94.644 131.404  1.00 47.13           O
ATOM   1377  CB  TYR A  88     124.280  95.216 134.587  1.00 47.13           C
ATOM   1378  CG  TYR A  88     122.816  95.518 134.378  1.00 47.13           C
ATOM   1379  CD1 TYR A  88     121.848  94.560 134.636  1.00 47.13           C
ATOM   1380  CD2 TYR A  88     122.401  96.763 133.933  1.00 47.13           C
ATOM   1381  CE1 TYR A  88     120.511  94.832 134.452  1.00 47.13           C
ATOM   1382  CE2 TYR A  88     121.067  97.043 133.742  1.00 47.13           C
ATOM   1383  CZ  TYR A  88     120.126  96.075 134.007  1.00 47.13           C
ATOM   1384  OH  TYR A  88     118.794  96.352 133.819  1.00 47.13           O
ATOM   1385  H   TYR A  88     126.673  95.220 134.177  1.00 47.13           H
ATOM   1386  HA  TYR A  88     124.759  93.648 133.359  1.00 47.13           H
ATOM   1387  HB2 TYR A  88     124.349  94.603 135.335  1.00 47.13           H
ATOM   1388  HB3 TYR A  88     124.723  96.050 134.805  1.00 47.13           H
ATOM   1389  HD1 TYR A  88     122.106  93.719 134.938  1.00 47.13           H
ATOM   1390  HD2 TYR A  88     123.035  97.419 133.755  1.00 47.13           H
ATOM   1391  HE1 TYR A  88     119.872  94.179 134.627  1.00 47.13           H
ATOM   1392  HE2 TYR A  88     120.803  97.883 133.442  1.00 47.13           H
ATOM   1393  HH  TYR A  88     118.699  97.142 133.551  1.00 47.13           H
ATOM   1394  N   TYR A  89     124.981  96.398 131.732  1.00 46.36           N
ATOM   1395  CA  TYR A  89     124.598  97.040 130.480  1.00 46.36           C
ATOM   1396  C   TYR A  89     124.851  96.117 129.299  1.00 46.36           C
ATOM   1397  O   TYR A  89     123.962  95.888 128.468  1.00 46.36           O
ATOM   1398  CB  TYR A  89     125.387  98.339 130.297  1.00 46.36           C
ATOM   1399  CG  TYR A  89     124.983  99.486 131.197  1.00 46.36           C
ATOM   1400  CD1 TYR A  89     123.880  99.397 132.031  1.00 46.36           C
ATOM   1401  CD2 TYR A  89     125.714 100.666 131.207  1.00 46.36           C
ATOM   1402  CE1 TYR A  89     123.517 100.448 132.846  1.00 46.36           C
ATOM   1403  CE2 TYR A  89     125.358 101.720 132.018  1.00 46.36           C
ATOM   1404  CZ  TYR A  89     124.259 101.606 132.836  1.00 46.36           C
ATOM   1405  OH  TYR A  89     123.896 102.652 133.650  1.00 46.36           O
ATOM   1406  H   TYR A  89     125.549  96.843 132.200  1.00 46.36           H
ATOM   1407  HA  TYR A  89     123.651  97.245 130.496  1.00 46.36           H
ATOM   1408  HB2 TYR A  89     126.324  98.155 130.467  1.00 46.36           H
ATOM   1409  HB3 TYR A  89     125.278  98.637 129.380  1.00 46.36           H
ATOM   1410  HD1 TYR A  89     123.374  98.617 132.042  1.00 46.36           H
ATOM   1411  HD2 TYR A  89     126.457 100.746 130.654  1.00 46.36           H
ATOM   1412  HE1 TYR A  89     122.774 100.373 133.401  1.00 46.36           H
ATOM   1413  HE2 TYR A  89     125.858 102.504 132.013  1.00 46.36           H
ATOM   1414  HH  TYR A  89     123.217 102.444 134.098  1.00 46.36           H
ATOM   1415  N   LEU A  90     126.073  95.589 129.201  1.00 47.41           N
ATOM   1416  CA  LEU A  90     126.413  94.751 128.057  1.00 47.41           C
ATOM   1417  C   LEU A  90     125.549  93.498 128.012  1.00 47.41           C
ATOM   1418  O   LEU A  90     125.038  93.126 126.948  1.00 47.41           O
ATOM   1419  CB  LEU A  90     127.895  94.381 128.089  1.00 47.41           C
ATOM   1420  CG  LEU A  90     128.892  95.398 127.520  1.00 47.41           C
ATOM   1421  CD1 LEU A  90     128.655  95.600 126.030  1.00 47.41           C
ATOM   1422  CD2 LEU A  90     128.847  96.731 128.247  1.00 47.41           C
ATOM   1423  H   LEU A  90     126.707  95.699 129.771  1.00 47.41           H
ATOM   1424  HA  LEU A  90     126.243  95.252 127.244  1.00 47.41           H
ATOM   1425  HB2 LEU A  90     128.145  94.225 129.013  1.00 47.41           H
ATOM   1426  HB3 LEU A  90     128.009  93.560 127.586  1.00 47.41           H
ATOM   1427  HG  LEU A  90     129.787  95.041 127.625  1.00 47.41           H
ATOM   1428 HD11 LEU A  90     129.374  96.141 125.667  1.00 47.41           H
ATOM   1429 HD12 LEU A  90     128.640  94.734 125.594  1.00 47.41           H
ATOM   1430 HD13 LEU A  90     127.806  96.051 125.902  1.00 47.41           H
ATOM   1431 HD21 LEU A  90     129.317  97.392 127.715  1.00 47.41           H
ATOM   1432 HD22 LEU A  90     127.925  97.005 128.368  1.00 47.41           H
ATOM   1433 HD23 LEU A  90     129.282  96.634 129.107  1.00 47.41           H
ATOM   1434  N   LEU A  91     125.370  92.830 129.155  1.00 48.29           N
ATOM   1435  CA  LEU A  91     124.561  91.616 129.154  1.00 48.29           C
ATOM   1436  C   LEU A  91     123.116  91.899 128.761  1.00 48.29           C
ATOM   1437  O   LEU A  91     122.531  91.147 127.970  1.00 48.29           O
ATOM   1438  CB  LEU A  91     124.618  90.944 130.526  1.00 48.29           C
ATOM   1439  CG  LEU A  91     125.752  89.937 130.744  1.00 48.29           C
ATOM   1440  CD1 LEU A  91     125.561  88.713 129.864  1.00 48.29           C
ATOM   1441  CD2 LEU A  91     127.112  90.564 130.485  1.00 48.29           C
ATOM   1442  H   LEU A  91     125.696  93.053 129.919  1.00 48.29           H
ATOM   1443  HA  LEU A  91     124.928  91.000 128.502  1.00 48.29           H
ATOM   1444  HB2 LEU A  91     124.713  91.635 131.199  1.00 48.29           H
ATOM   1445  HB3 LEU A  91     123.782  90.471 130.668  1.00 48.29           H
ATOM   1446  HG  LEU A  91     125.733  89.643 131.668  1.00 48.29           H
ATOM   1447 HD11 LEU A  91     126.227  88.048 130.101  1.00 48.29           H
ATOM   1448 HD12 LEU A  91     124.671  88.356 130.010  1.00 48.29           H
ATOM   1449 HD13 LEU A  91     125.667  88.968 128.934  1.00 48.29           H
ATOM   1450 HD21 LEU A  91     127.795  89.882 130.583  1.00 48.29           H
ATOM   1451 HD22 LEU A  91     127.133  90.923 129.585  1.00 48.29           H
ATOM   1452 HD23 LEU A  91     127.262  91.271 131.129  1.00 48.29           H
ATOM   1453  N   THR A  92     122.526  92.972 129.290  1.00 47.93           N
ATOM   1454  CA  THR A  92     121.145  93.294 128.952  1.00 47.93           C
ATOM   1455  C   THR A  92     120.997  93.645 127.478  1.00 47.93           C
ATOM   1456  O   THR A  92     120.028  93.227 126.838  1.00 47.93           O
ATOM   1457  CB  THR A  92     120.643  94.445 129.822  1.00 47.93           C
ATOM   1458  OG1 THR A  92     121.632  95.481 129.867  1.00 47.93           O
ATOM   1459  CG2 THR A  92     120.353  93.958 131.229  1.00 47.93           C
ATOM   1460  H   THR A  92     122.898  93.520 129.839  1.00 47.93           H
ATOM   1461  HA  THR A  92     120.589  92.519 129.131  1.00 47.93           H
ATOM   1462  HB  THR A  92     119.823  94.799 129.445  1.00 47.93           H
ATOM   1463 HG21 THR A  92     119.832  94.622 131.705  1.00 47.93           H
ATOM   1464 HG22 THR A  92     119.849  93.130 131.196  1.00 47.93           H
ATOM   1465 HG23 THR A  92     121.183  93.802 131.705  1.00 47.93           H
ATOM   1466  N   SER A  93     121.935  94.414 126.921  1.00 49.51           N
ATOM   1467  CA  SER A  93     121.861  94.725 125.497  1.00 49.51           C
ATOM   1468  C   SER A  93     121.987  93.469 124.645  1.00 49.51           C
ATOM   1469  O   SER A  93     121.246  93.303 123.665  1.00 49.51           O
ATOM   1470  CB  SER A  93     122.947  95.730 125.122  1.00 49.51           C
ATOM   1471  OG  SER A  93     122.632  97.025 125.604  1.00 49.51           O
ATOM   1472  H   SER A  93     122.606  94.759 127.334  1.00 49.51           H
ATOM   1473  HA  SER A  93     120.999  95.130 125.308  1.00 49.51           H
ATOM   1474  HB2 SER A  93     123.788  95.445 125.512  1.00 49.51           H
ATOM   1475  HB3 SER A  93     123.024  95.765 124.156  1.00 49.51           H
ATOM   1476  N   ALA A  94     122.916  92.577 124.997  1.00 50.12           N
ATOM   1477  CA  ALA A  94     123.063  91.341 124.242  1.00 50.12           C
ATOM   1478  C   ALA A  94     121.793  90.505 124.295  1.00 50.12           C
ATOM   1479  O   ALA A  94     121.381  89.942 123.276  1.00 50.12           O
ATOM   1480  CB  ALA A  94     124.248  90.537 124.773  1.00 50.12           C
ATOM   1481  H   ALA A  94     123.462  92.665 125.656  1.00 50.12           H
ATOM   1482  HA  ALA A  94     123.240  91.558 123.313  1.00 50.12           H
ATOM   1483  HB1 ALA A  94     124.331  89.719 124.258  1.00 50.12           H
ATOM   1484  HB2 ALA A  94     125.055  91.068 124.682  1.00 50.12           H
ATOM   1485  HB3 ALA A  94     124.093  90.326 125.707  1.00 50.12           H
ATOM   1486  N   PHE A  95     121.162  90.410 125.466  1.00 50.40           N
ATOM   1487  CA  PHE A  95     119.911  89.666 125.557  1.00 50.40           C
ATOM   1488  C   PHE A  95     118.802  90.337 124.758  1.00 50.40           C
ATOM   1489  O   PHE A  95     117.994  89.650 124.121  1.00 50.40           O
ATOM   1490  CB  PHE A  95     119.494  89.516 127.018  1.00 50.40           C
ATOM   1491  CG  PHE A  95     118.413  88.500 127.235  1.00 50.40           C
ATOM   1492  CD1 PHE A  95     117.085  88.824 127.021  1.00 50.40           C
ATOM   1493  CD2 PHE A  95     118.724  87.219 127.651  1.00 50.40           C
ATOM   1494  CE1 PHE A  95     116.090  87.891 127.221  1.00 50.40           C
ATOM   1495  CE2 PHE A  95     117.734  86.282 127.852  1.00 50.40           C
ATOM   1496  CZ  PHE A  95     116.415  86.618 127.636  1.00 50.40           C
ATOM   1497  H   PHE A  95     121.431  90.759 126.205  1.00 50.40           H
ATOM   1498  HA  PHE A  95     120.047  88.777 125.192  1.00 50.40           H
ATOM   1499  HB2 PHE A  95     120.266  89.243 127.537  1.00 50.40           H
ATOM   1500  HB3 PHE A  95     119.167  90.371 127.339  1.00 50.40           H
ATOM   1501  HD1 PHE A  95     116.861  89.682 126.741  1.00 50.40           H
ATOM   1502  HD2 PHE A  95     119.613  86.987 127.798  1.00 50.40           H
ATOM   1503  HE1 PHE A  95     115.201  88.120 127.075  1.00 50.40           H
ATOM   1504  HE2 PHE A  95     117.956  85.423 128.132  1.00 50.40           H
ATOM   1505  HZ  PHE A  95     115.745  85.986 127.771  1.00 50.40           H
ATOM   1506  N   ALA A  96     118.740  91.670 124.787  1.00 50.76           N
ATOM   1507  CA  ALA A  96     117.686  92.379 124.072  1.00 50.76           C
ATOM   1508  C   ALA A  96     117.792  92.159 122.570  1.00 50.76           C
ATOM   1509  O   ALA A  96     116.776  91.973 121.891  1.00 50.76           O
ATOM   1510  CB  ALA A  96     117.747  93.871 124.395  1.00 50.76           C
ATOM   1511  H   ALA A  96     119.290  92.178 125.209  1.00 50.76           H
ATOM   1512  HA  ALA A  96     116.824  92.044 124.364  1.00 50.76           H
ATOM   1513  HB1 ALA A  96     117.044  94.325 123.906  1.00 50.76           H
ATOM   1514  HB2 ALA A  96     117.620  93.993 125.349  1.00 50.76           H
ATOM   1515  HB3 ALA A  96     118.613  94.216 124.129  1.00 50.76           H
ATOM   1516  N   VAL A  97     119.010  92.189 122.029  1.00 51.97           N
ATOM   1517  CA  VAL A  97     119.157  91.987 120.589  1.00 51.97           C
ATOM   1518  C   VAL A  97     118.710  90.583 120.200  1.00 51.97           C
ATOM   1519  O   VAL A  97     118.045  90.391 119.176  1.00 51.97           O
ATOM   1520  CB  VAL A  97     120.601  92.256 120.137  1.00 51.97           C
ATOM   1521  CG1 VAL A  97     120.700  92.084 118.636  1.00 51.97           C
ATOM   1522  CG2 VAL A  97     121.041  93.649 120.523  1.00 51.97           C
ATOM   1523  H   VAL A  97     119.744  92.317 122.458  1.00 51.97           H
ATOM   1524  HA  VAL A  97     118.582  92.618 120.128  1.00 51.97           H
ATOM   1525  HB  VAL A  97     121.197  91.617 120.559  1.00 51.97           H
ATOM   1526 HG11 VAL A  97     121.437  92.621 118.307  1.00 51.97           H
ATOM   1527 HG12 VAL A  97     120.853  91.148 118.432  1.00 51.97           H
ATOM   1528 HG13 VAL A  97     119.872  92.382 118.229  1.00 51.97           H
ATOM   1529 HG21 VAL A  97     122.010  93.692 120.488  1.00 51.97           H
ATOM   1530 HG22 VAL A  97     120.662  94.278 119.890  1.00 51.97           H
ATOM   1531 HG23 VAL A  97     120.735  93.854 121.418  1.00 51.97           H
ATOM   1532  N   THR A  98     119.076  89.579 120.999  1.00 52.71           N
ATOM   1533  CA  THR A  98     118.650  88.215 120.706  1.00 52.71           C
ATOM   1534  C   THR A  98     117.135  88.087 120.781  1.00 52.71           C
ATOM   1535  O   THR A  98     116.517  87.406 119.953  1.00 52.71           O
ATOM   1536  CB  THR A  98     119.314  87.237 121.675  1.00 52.71           C
ATOM   1537  OG1 THR A  98     120.716  87.521 121.762  1.00 52.71           O
ATOM   1538  CG2 THR A  98     119.117  85.804 121.207  1.00 52.71           C
ATOM   1539  H   THR A  98     119.562  89.662 121.704  1.00 52.71           H
ATOM   1540  HA  THR A  98     118.928  87.982 119.806  1.00 52.71           H
ATOM   1541  HB  THR A  98     118.911  87.330 122.553  1.00 52.71           H
ATOM   1542  HG1 THR A  98     120.837  88.270 122.121  1.00 52.71           H
ATOM   1543 HG21 THR A  98     119.592  85.196 121.795  1.00 52.71           H
ATOM   1544 HG22 THR A  98     118.174  85.578 121.217  1.00 52.71           H
ATOM   1545 HG23 THR A  98     119.457  85.701 120.305  1.00 52.71           H
ATOM   1546  N   LEU A  99     116.517  88.728 121.775  1.00 52.17           N
ATOM   1547  CA  LEU A  99     115.062  88.695 121.874  1.00 52.17           C
ATOM   1548  C   LEU A  99     114.421  89.337 120.653  1.00 52.17           C
ATOM   1549  O   LEU A  99     113.422  88.832 120.128  1.00 52.17           O
ATOM   1550  CB  LEU A  99     114.611  89.400 123.151  1.00 52.17           C
ATOM   1551  CG  LEU A  99     113.115  89.351 123.461  1.00 52.17           C
ATOM   1552  CD1 LEU A  99     112.636  87.921 123.635  1.00 52.17           C
ATOM   1553  CD2 LEU A  99     112.819  90.171 124.700  1.00 52.17           C
ATOM   1554  H   LEU A  99     116.911  89.179 122.392  1.00 52.17           H
ATOM   1555  HA  LEU A  99     114.769  87.772 121.918  1.00 52.17           H
ATOM   1556  HB2 LEU A  99     115.074  88.995 123.902  1.00 52.17           H
ATOM   1557  HB3 LEU A  99     114.861  90.335 123.087  1.00 52.17           H
ATOM   1558  HG  LEU A  99     112.626  89.741 122.720  1.00 52.17           H
ATOM   1559 HD11 LEU A  99     111.718  87.933 123.948  1.00 52.17           H
ATOM   1560 HD12 LEU A  99     112.688  87.463 122.782  1.00 52.17           H
ATOM   1561 HD13 LEU A  99     113.201  87.476 124.286  1.00 52.17           H
ATOM   1562 HD21 LEU A  99     111.864  90.158 124.866  1.00 52.17           H
ATOM   1563 HD22 LEU A  99     113.293  89.787 125.454  1.00 52.17           H
ATOM   1564 HD23 LEU A  99     113.116  91.083 124.551  1.00 52.17           H
ATOM   1565  N   GLY A 100     114.980  90.455 120.190  1.00 54.09           N
ATOM   1566  CA  GLY A 100     114.467  91.080 118.982  1.00 54.09           C
ATOM   1567  C   GLY A 100     114.608  90.188 117.765  1.00 54.09           C
ATOM   1568  O   GLY A 100     113.716  90.131 116.917  1.00 54.09           O
ATOM   1569  H   GLY A 100     115.645  90.862 120.552  1.00 54.09           H
ATOM   1570  HA2 GLY A 100     113.528  91.292 119.100  1.00 54.09           H
ATOM   1571  HA3 GLY A 100     114.950  91.904 118.814  1.00 54.09           H
ATOM   1572  N   ILE A 101     115.733  89.480 117.661  1.00 55.11           N
ATOM   1573  CA  ILE A 101     115.924  88.550 116.552  1.00 55.11           C
ATOM   1574  C   ILE A 101     114.868  87.454 116.593  1.00 55.11           C
ATOM   1575  O   ILE A 101     114.273  87.102 115.566  1.00 55.11           O
ATOM   1576  CB  ILE A 101     117.345  87.959 116.589  1.00 55.11           C
ATOM   1577  CG1 ILE A 101     118.386  89.053 116.336  1.00 55.11           C
ATOM   1578  CG2 ILE A 101     117.476  86.836 115.574  1.00 55.11           C
ATOM   1579  CD1 ILE A 101     118.571  89.404 114.884  1.00 55.11           C
ATOM   1580  H   ILE A 101     116.392  89.520 118.212  1.00 55.11           H
ATOM   1581  HA  ILE A 101     115.822  89.031 115.716  1.00 55.11           H
ATOM   1582  HB  ILE A 101     117.499  87.591 117.473  1.00 55.11           H
ATOM   1583 HG12 ILE A 101     118.114  89.859 116.800  1.00 55.11           H
ATOM   1584 HG13 ILE A 101     119.242  88.751 116.678  1.00 55.11           H
ATOM   1585 HG21 ILE A 101     118.418  86.662 115.419  1.00 55.11           H
ATOM   1586 HG22 ILE A 101     117.049  86.039 115.924  1.00 55.11           H
ATOM   1587 HG23 ILE A 101     117.049  87.106 114.746  1.00 55.11           H
ATOM   1588 HD11 ILE A 101     119.077  90.230 114.825  1.00 55.11           H
ATOM   1589 HD12 ILE A 101     119.055  88.689 114.441  1.00 55.11           H
ATOM   1590 HD13 ILE A 101     117.700  89.522 114.476  1.00 55.11           H
ATOM   1591  N   ILE A 102     114.618  86.895 117.778  1.00 55.02           N
ATOM   1592  CA  ILE A 102     113.615  85.838 117.897  1.00 55.02           C
ATOM   1593  C   ILE A 102     112.236  86.370 117.532  1.00 55.02           C
ATOM   1594  O   ILE A 102     111.452  85.695 116.853  1.00 55.02           O
ATOM   1595  CB  ILE A 102     113.628  85.226 119.309  1.00 55.02           C
ATOM   1596  CG1 ILE A 102     115.030  84.744 119.688  1.00 55.02           C
ATOM   1597  CG2 ILE A 102     112.644  84.072 119.392  1.00 55.02           C
ATOM   1598  CD1 ILE A 102     115.275  84.709 121.177  1.00 55.02           C
ATOM   1599  H   ILE A 102     115.006  87.109 118.515  1.00 55.02           H
ATOM   1600  HA  ILE A 102     113.833  85.132 117.268  1.00 55.02           H
ATOM   1601  HB  ILE A 102     113.356  85.909 119.943  1.00 55.02           H
ATOM   1602 HG12 ILE A 102     115.144  83.840 119.354  1.00 55.02           H
ATOM   1603 HG13 ILE A 102     115.698  85.320 119.290  1.00 55.02           H
ATOM   1604 HG21 ILE A 102     112.782  83.600 120.228  1.00 55.02           H
ATOM   1605 HG22 ILE A 102     111.740  84.421 119.355  1.00 55.02           H
ATOM   1606 HG23 ILE A 102     112.799  83.472 118.645  1.00 55.02           H
ATOM   1607 HD11 ILE A 102     116.174  84.382 121.341  1.00 55.02           H
ATOM   1608 HD12 ILE A 102     115.179  85.605 121.534  1.00 55.02           H
ATOM   1609 HD13 ILE A 102     114.627  84.117 121.589  1.00 55.02           H
ATOM   1610  N   MET A 103     111.909  87.579 117.989  1.00 55.28           N
ATOM   1611  CA  MET A 103     110.618  88.171 117.651  1.00 55.28           C
ATOM   1612  C   MET A 103     110.484  88.358 116.147  1.00 55.28           C
ATOM   1613  O   MET A 103     109.442  88.046 115.560  1.00 55.28           O
ATOM   1614  CB  MET A 103     110.451  89.505 118.376  1.00 55.28           C
ATOM   1615  CG  MET A 103     110.193  89.369 119.862  1.00 55.28           C
ATOM   1616  SD  MET A 103     108.452  89.117 120.252  1.00 55.28           S
ATOM   1617  CE  MET A 103     108.361  87.330 120.309  1.00 55.28           C
ATOM   1618  H   MET A 103     112.409  88.069 118.489  1.00 55.28           H
ATOM   1619  HA  MET A 103     109.914  87.577 117.954  1.00 55.28           H
ATOM   1620  HB2 MET A 103     111.262  90.025 118.263  1.00 55.28           H
ATOM   1621  HB3 MET A 103     109.700  89.980 117.987  1.00 55.28           H
ATOM   1622  HG2 MET A 103     110.688  88.606 120.199  1.00 55.28           H
ATOM   1623  HG3 MET A 103     110.490  90.177 120.306  1.00 55.28           H
ATOM   1624  HE1 MET A 103     107.550  87.072 120.774  1.00 55.28           H
ATOM   1625  HE2 MET A 103     108.345  86.986 119.403  1.00 55.28           H
ATOM   1626  HE3 MET A 103     109.136  86.989 120.783  1.00 55.28           H
ATOM   1627  N   ALA A 104     111.535  88.866 115.503  1.00 56.25           N
ATOM   1628  CA  ALA A 104     111.505  89.056 114.060  1.00 56.25           C
ATOM   1629  C   ALA A 104     111.448  87.736 113.309  1.00 56.25           C
ATOM   1630  O   ALA A 104     111.002  87.713 112.158  1.00 56.25           O
ATOM   1631  CB  ALA A 104     112.727  89.855 113.610  1.00 56.25           C
ATOM   1632  H   ALA A 104     112.271  89.106 115.878  1.00 56.25           H
ATOM   1633  HA  ALA A 104     110.713  89.566 113.827  1.00 56.25           H
ATOM   1634  HB1 ALA A 104     112.688  89.977 112.648  1.00 56.25           H
ATOM   1635  HB2 ALA A 104     112.720  90.718 114.053  1.00 56.25           H
ATOM   1636  HB3 ALA A 104     113.530  89.366 113.850  1.00 56.25           H
ATOM   1637  N   ARG A 105     111.906  86.646 113.921  1.00 55.83           N
ATOM   1638  CA  ARG A 105     111.816  85.338 113.286  1.00 55.83           C
ATOM   1639  C   ARG A 105     110.444  84.700 113.446  1.00 55.83           C
ATOM   1640  O   ARG A 105     109.965  84.044 112.514  1.00 55.83           O
ATOM   1641  CB  ARG A 105     112.884  84.400 113.853  1.00 55.83           C
ATOM   1642  CG  ARG A 105     114.283  84.691 113.343  1.00 55.83           C
ATOM   1643  CD  ARG A 105     115.252  83.587 113.715  1.00 55.83           C
ATOM   1644  NE  ARG A 105     115.168  82.459 112.796  1.00 55.83           N
ATOM   1645  CZ  ARG A 105     116.106  81.532 112.658  1.00 55.83           C
ATOM   1646  NH1 ARG A 105     117.223  81.567 113.365  1.00 55.83           N
ATOM   1647  NH2 ARG A 105     115.917  80.544 111.788  1.00 55.83           N
ATOM   1648  H   ARG A 105     112.272  86.639 114.699  1.00 55.83           H
ATOM   1649  HA  ARG A 105     111.986  85.440 112.336  1.00 55.83           H
ATOM   1650  HB2 ARG A 105     112.895  84.488 114.819  1.00 55.83           H
ATOM   1651  HB3 ARG A 105     112.661  83.488 113.608  1.00 55.83           H
ATOM   1652  HG2 ARG A 105     114.263  84.762 112.376  1.00 55.83           H
ATOM   1653  HG3 ARG A 105     114.602  85.519 113.734  1.00 55.83           H
ATOM   1654  HD2 ARG A 105     116.156  83.936 113.686  1.00 55.83           H
ATOM   1655  HD3 ARG A 105     115.045  83.268 114.607  1.00 55.83           H
ATOM   1656  HE  ARG A 105     114.450  82.375 112.329  1.00 55.83           H
ATOM   1657 HH11 ARG A 105     117.358  82.199 113.931  1.00 55.83           H
ATOM   1658 HH12 ARG A 105     117.817  80.954 113.258  1.00 55.83           H
ATOM   1659 HH21 ARG A 105     115.194  80.512 111.323  1.00 55.83           H
ATOM   1660 HH22 ARG A 105     116.519  79.937 111.689  1.00 55.83           H
ATOM   1661  N   LEU A 106     109.798  84.871 114.601  1.00 56.09           N
ATOM   1662  CA  LEU A 106     108.448  84.341 114.773  1.00 56.09           C
ATOM   1663  C   LEU A 106     107.477  85.022 113.818  1.00 56.09           C
ATOM   1664  O   LEU A 106     106.822  84.363 113.003  1.00 56.09           O
ATOM   1665  CB  LEU A 106     107.997  84.509 116.224  1.00 56.09           C
ATOM   1666  CG  LEU A 106     108.662  83.555 117.218  1.00 56.09           C
ATOM   1667  CD1 LEU A 106     108.374  83.982 118.646  1.00 56.09           C
ATOM   1668  CD2 LEU A 106     108.198  82.126 116.980  1.00 56.09           C
ATOM   1669  H   LEU A 106     110.113  85.283 115.287  1.00 56.09           H
ATOM   1670  HA  LEU A 106     108.453  83.394 114.565  1.00 56.09           H
ATOM   1671  HB2 LEU A 106     108.198  85.415 116.508  1.00 56.09           H
ATOM   1672  HB3 LEU A 106     107.039  84.359 116.269  1.00 56.09           H
ATOM   1673  HG  LEU A 106     109.622  83.583 117.085  1.00 56.09           H
ATOM   1674 HD11 LEU A 106     108.782  84.848 118.804  1.00 56.09           H
ATOM   1675 HD12 LEU A 106     108.748  83.325 119.254  1.00 56.09           H
ATOM   1676 HD13 LEU A 106     107.414  84.040 118.771  1.00 56.09           H
ATOM   1677 HD21 LEU A 106     107.229  82.112 116.940  1.00 56.09           H
ATOM   1678 HD22 LEU A 106     108.508  81.569 117.711  1.00 56.09           H
ATOM   1679 HD23 LEU A 106     108.569  81.808 116.142  1.00 56.09           H
ATOM   1680  N   PHE A 107     107.367  86.343 113.907  1.00 57.24           N
ATOM   1681  CA  PHE A 107     106.724  87.096 112.846  1.00 57.24           C
ATOM   1682  C   PHE A 107     107.625  87.112 111.616  1.00 57.24           C
ATOM   1683  O   PHE A 107     108.783  86.692 111.657  1.00 57.24           O
ATOM   1684  CB  PHE A 107     106.430  88.528 113.292  1.00 57.24           C
ATOM   1685  CG  PHE A 107     105.520  88.622 114.480  1.00 57.24           C
ATOM   1686  CD1 PHE A 107     104.147  88.545 114.324  1.00 57.24           C
ATOM   1687  CD2 PHE A 107     106.035  88.800 115.752  1.00 57.24           C
ATOM   1688  CE1 PHE A 107     103.307  88.635 115.413  1.00 57.24           C
ATOM   1689  CE2 PHE A 107     105.199  88.890 116.846  1.00 57.24           C
ATOM   1690  CZ  PHE A 107     103.834  88.808 116.676  1.00 57.24           C
ATOM   1691  H   PHE A 107     107.653  86.819 114.564  1.00 57.24           H
ATOM   1692  HA  PHE A 107     105.886  86.670 112.608  1.00 57.24           H
ATOM   1693  HB2 PHE A 107     107.266  88.961 113.525  1.00 57.24           H
ATOM   1694  HB3 PHE A 107     106.008  89.003 112.559  1.00 57.24           H
ATOM   1695  HD1 PHE A 107     103.788  88.428 113.475  1.00 57.24           H
ATOM   1696  HD2 PHE A 107     106.956  88.855 115.871  1.00 57.24           H
ATOM   1697  HE1 PHE A 107     102.386  88.579 115.296  1.00 57.24           H
ATOM   1698  HE2 PHE A 107     105.556  89.007 117.697  1.00 57.24           H
ATOM   1699  HZ  PHE A 107     103.268  88.869 117.412  1.00 57.24           H
ATOM   1700  N   ASN A 108     107.077  87.593 110.505  1.00 60.13           N
ATOM   1701  CA  ASN A 108     107.830  87.769 109.265  1.00 60.13           C
ATOM   1702  C   ASN A 108     107.590  89.171 108.720  1.00 60.13           C
ATOM   1703  O   ASN A 108     107.014  89.344 107.639  1.00 60.13           O
ATOM   1704  CB  ASN A 108     107.445  86.711 108.236  1.00 60.13           C
ATOM   1705  CG  ASN A 108     108.047  85.357 108.543  1.00 60.13           C
ATOM   1706  OD1 ASN A 108     107.331  84.385 108.782  1.00 60.13           O
ATOM   1707  ND2 ASN A 108     109.372  85.286 108.538  1.00 60.13           N
ATOM   1708  H   ASN A 108     106.253  87.831 110.442  1.00 60.13           H
ATOM   1709  HA  ASN A 108     108.778  87.678 109.450  1.00 60.13           H
ATOM   1710  HB2 ASN A 108     106.479  86.616 108.223  1.00 60.13           H
ATOM   1711  HB3 ASN A 108     107.764  86.988 107.364  1.00 60.13           H
ATOM   1712 HD21 ASN A 108     109.840  85.988 108.367  1.00 60.13           H
ATOM   1713 HD22 ASN A 108     109.763  84.539 108.707  1.00 60.13           H
ATOM   1714  N   PRO A 109     108.017  90.199 109.448  1.00 59.05           N
ATOM   1715  CA  PRO A 109     107.860  91.564 108.943  1.00 59.05           C
ATOM   1716  C   PRO A 109     108.605  91.742 107.630  1.00 59.05           C
ATOM   1717  O   PRO A 109     109.713  91.236 107.448  1.00 59.05           O
ATOM   1718  CB  PRO A 109     108.453  92.428 110.061  1.00 59.05           C
ATOM   1719  CG  PRO A 109     109.324  91.514 110.841  1.00 59.05           C
ATOM   1720  CD  PRO A 109     108.684  90.170 110.759  1.00 59.05           C
ATOM   1721  HA  PRO A 109     106.922  91.780 108.824  1.00 59.05           H
ATOM   1722  HB2 PRO A 109     108.979  93.145 109.678  1.00 59.05           H
ATOM   1723  HB3 PRO A 109     107.741  92.782 110.616  1.00 59.05           H
ATOM   1724  HG2 PRO A 109     110.209  91.494 110.445  1.00 59.05           H
ATOM   1725  HG3 PRO A 109     109.368  91.815 111.762  1.00 59.05           H
ATOM   1726  HD2 PRO A 109     109.359  89.473 110.783  1.00 59.05           H
ATOM   1727  HD3 PRO A 109     108.033  90.061 111.469  1.00 59.05           H
ATOM   1728  N   GLY A 110     107.980  92.467 106.707  1.00 61.80           N
ATOM   1729  CA  GLY A 110     108.581  92.721 105.414  1.00 61.80           C
ATOM   1730  C   GLY A 110     108.374  91.598 104.417  1.00 61.80           C
ATOM   1731  O   GLY A 110     108.270  91.847 103.214  1.00 61.80           O
ATOM   1732  H   GLY A 110     107.204  92.822 106.811  1.00 61.80           H
ATOM   1733  HA2 GLY A 110     108.202  93.531 105.039  1.00 61.80           H
ATOM   1734  HA3 GLY A 110     109.535  92.854 105.526  1.00 61.80           H
ATOM   1735  N   ALA A 111     108.314  90.360 104.898  1.00 61.78           N
ATOM   1736  CA  ALA A 111     108.172  89.221 104.002  1.00 61.78           C
ATOM   1737  C   ALA A 111     106.924  89.373 103.145  1.00 61.78           C
ATOM   1738  O   ALA A 111     105.854  89.740 103.641  1.00 61.78           O
ATOM   1739  CB  ALA A 111     108.109  87.922 104.802  1.00 61.78           C
ATOM   1740  H   ALA A 111     108.353  90.151 105.731  1.00 61.78           H
ATOM   1741  HA  ALA A 111     108.942  89.179 103.413  1.00 61.78           H
ATOM   1742  HB1 ALA A 111     108.050  87.175 104.187  1.00 61.78           H
ATOM   1743  HB2 ALA A 111     108.911  87.845 105.343  1.00 61.78           H
ATOM   1744  HB3 ALA A 111     107.325  87.945 105.373  1.00 61.78           H
ATOM   1745  N   GLY A 112     107.065  89.093 101.852  1.00 65.92           N
ATOM   1746  CA  GLY A 112     105.946  89.214 100.941  1.00 65.92           C
ATOM   1747  C   GLY A 112     105.470  90.630 100.720  1.00 65.92           C
ATOM   1748  O   GLY A 112     104.300  90.833 100.387  1.00 65.92           O
ATOM   1749  H   GLY A 112     107.797  88.831 101.484  1.00 65.92           H
ATOM   1750  HA2 GLY A 112     106.198  88.845 100.080  1.00 65.92           H
ATOM   1751  HA3 GLY A 112     105.201  88.697 101.284  1.00 65.92           H
ATOM   1752  N   ILE A 113     106.341  91.617 100.897  1.00 65.47           N
ATOM   1753  CA  ILE A 113     105.975  93.019 100.733  1.00 65.47           C
ATOM   1754  C   ILE A 113     106.296  93.449  99.311  1.00 65.47           C
ATOM   1755  O   ILE A 113     107.157  92.870  98.640  1.00 65.47           O
ATOM   1756  CB  ILE A 113     106.706  93.909 101.758  1.00 65.47           C
ATOM   1757  CG1 ILE A 113     106.084  95.305 101.790  1.00 65.47           C
ATOM   1758  CG2 ILE A 113     108.180  94.020 101.408  1.00 65.47           C
ATOM   1759  CD1 ILE A 113     106.531  96.139 102.967  1.00 65.47           C
ATOM   1760  H   ILE A 113     107.164  91.498 101.116  1.00 65.47           H
ATOM   1761  HA  ILE A 113     105.020  93.118 100.872  1.00 65.47           H
ATOM   1762  HB  ILE A 113     106.620  93.510 102.637  1.00 65.47           H
ATOM   1763 HG12 ILE A 113     106.331  95.779 100.980  1.00 65.47           H
ATOM   1764 HG13 ILE A 113     105.119  95.217 101.839  1.00 65.47           H
ATOM   1765 HG21 ILE A 113     108.670  94.306 102.195  1.00 65.47           H
ATOM   1766 HG22 ILE A 113     108.502  93.153 101.117  1.00 65.47           H
ATOM   1767 HG23 ILE A 113     108.291  94.669 100.696  1.00 65.47           H
ATOM   1768 HD11 ILE A 113     105.821  96.756 103.205  1.00 65.47           H
ATOM   1769 HD12 ILE A 113     106.722  95.552 103.714  1.00 65.47           H
ATOM   1770 HD13 ILE A 113     107.331  96.629 102.719  1.00 65.47           H
ATOM   1771  N   HIS A 114     105.593  94.477  98.847  1.00 70.02           N
ATOM   1772  CA  HIS A 114     105.863  95.110  97.565  1.00 70.02           C
ATOM   1773  C   HIS A 114     106.488  96.474  97.820  1.00 70.02           C
ATOM   1774  O   HIS A 114     105.984  97.250  98.639  1.00 70.02           O
ATOM   1775  CB  HIS A 114     104.583  95.247  96.735  1.00 70.02           C
ATOM   1776  CG  HIS A 114     103.776  96.465  97.062  1.00 70.02           C
ATOM   1777  ND1 HIS A 114     103.791  97.600  96.279  1.00 70.02           N
ATOM   1778  CD2 HIS A 114     102.929  96.726  98.086  1.00 70.02           C
ATOM   1779  CE1 HIS A 114     102.989  98.507  96.807  1.00 70.02           C
ATOM   1780  NE2 HIS A 114     102.454  98.002  97.904  1.00 70.02           N
ATOM   1781  H   HIS A 114     104.936  94.835  99.271  1.00 70.02           H
ATOM   1782  HA  HIS A 114     106.495  94.573  97.063  1.00 70.02           H
ATOM   1783  HB2 HIS A 114     104.822  95.293  95.796  1.00 70.02           H
ATOM   1784  HB3 HIS A 114     104.023  94.471  96.894  1.00 70.02           H
ATOM   1785  HD2 HIS A 114     102.711  96.149  98.782  1.00 70.02           H
ATOM   1786  HE1 HIS A 114     102.828  99.356  96.465  1.00 70.02           H
ATOM   1787  HE2 HIS A 114     101.898  98.406  98.421  1.00 70.02           H
ATOM   1788  N   LEU A 115     107.588  96.756  97.133  1.00 67.88           N
ATOM   1789  CA  LEU A 115     108.337  97.988  97.315  1.00 67.88           C
ATOM   1790  C   LEU A 115     108.172  98.887  96.096  1.00 67.88           C
ATOM   1791  O   LEU A 115     107.774  98.448  95.014  1.00 67.88           O
ATOM   1792  CB  LEU A 115     109.819  97.686  97.562  1.00 67.88           C
ATOM   1793  CG  LEU A 115     110.137  96.951  98.866  1.00 67.88           C
ATOM   1794  CD1 LEU A 115     111.609  96.585  98.928  1.00 67.88           C
ATOM   1795  CD2 LEU A 115     109.749  97.793 100.069  1.00 67.88           C
ATOM   1796  H   LEU A 115     107.929  96.233  96.541  1.00 67.88           H
ATOM   1797  HA  LEU A 115     107.991  98.465  98.084  1.00 67.88           H
ATOM   1798  HB2 LEU A 115     110.145  97.135  96.833  1.00 67.88           H
ATOM   1799  HB3 LEU A 115     110.306  98.524  97.576  1.00 67.88           H
ATOM   1800  HG  LEU A 115     109.623  96.129  98.897  1.00 67.88           H
ATOM   1801 HD11 LEU A 115     111.780  96.112  99.757  1.00 67.88           H
ATOM   1802 HD12 LEU A 115     111.825  96.017  98.171  1.00 67.88           H
ATOM   1803 HD13 LEU A 115     112.137  97.397  98.894  1.00 67.88           H
ATOM   1804 HD21 LEU A 115     110.071  97.357 100.874  1.00 67.88           H
ATOM   1805 HD22 LEU A 115     110.155  98.670  99.983  1.00 67.88           H
ATOM   1806 HD23 LEU A 115     108.784  97.876 100.102  1.00 67.88           H
ATOM   1807  N   ALA A 116     108.484 100.167  96.290  1.00 71.63           N
ATOM   1808  CA  ALA A 116     108.372 101.173  95.233  1.00 71.63           C
ATOM   1809  C   ALA A 116     109.667 101.978  95.222  1.00 71.63           C
ATOM   1810  O   ALA A 116     109.838 102.900  96.026  1.00 71.63           O
ATOM   1811  CB  ALA A 116     107.160 102.070  95.449  1.00 71.63           C
ATOM   1812  H   ALA A 116     108.768 100.484  97.037  1.00 71.63           H
ATOM   1813  HA  ALA A 116     108.278 100.732  94.374  1.00 71.63           H
ATOM   1814  HB1 ALA A 116     107.120 102.723  94.732  1.00 71.63           H
ATOM   1815  HB2 ALA A 116     106.359 101.524  95.446  1.00 71.63           H
ATOM   1816  HB3 ALA A 116     107.251 102.522  96.303  1.00 71.63           H
ATOM   1817  N   VAL A 117     110.570 101.629  94.313  1.00 71.20           N
ATOM   1818  CA  VAL A 117     111.856 102.309  94.210  1.00 71.20           C
ATOM   1819  C   VAL A 117     111.654 103.648  93.515  1.00 71.20           C
ATOM   1820  O   VAL A 117     110.943 103.739  92.507  1.00 71.20           O
ATOM   1821  CB  VAL A 117     112.871 101.440  93.453  1.00 71.20           C
ATOM   1822  CG1 VAL A 117     114.250 102.079  93.493  1.00 71.20           C
ATOM   1823  CG2 VAL A 117     112.911 100.037  94.039  1.00 71.20           C
ATOM   1824  H   VAL A 117     110.461 100.997  93.740  1.00 71.20           H
ATOM   1825  HA  VAL A 117     112.202 102.477  95.100  1.00 71.20           H
ATOM   1826  HB  VAL A 117     112.599 101.370  92.524  1.00 71.20           H
ATOM   1827 HG11 VAL A 117     114.892 101.465  93.104  1.00 71.20           H
ATOM   1828 HG12 VAL A 117     114.232 102.904  92.983  1.00 71.20           H
ATOM   1829 HG13 VAL A 117     114.485 102.263  94.415  1.00 71.20           H
ATOM   1830 HG21 VAL A 117     113.655  99.552  93.647  1.00 71.20           H
ATOM   1831 HG22 VAL A 117     113.029 100.100  95.000  1.00 71.20           H
ATOM   1832 HG23 VAL A 117     112.078  99.584  93.837  1.00 71.20           H
ATOM   1833  N   GLY A 118     112.278 104.692  94.054  1.00 71.93           N
ATOM   1834  CA  GLY A 118     112.184 106.015  93.467  1.00 71.93           C
ATOM   1835  C   GLY A 118     112.027 107.115  94.496  1.00 71.93           C
ATOM   1836  O   GLY A 118     112.130 108.300  94.165  1.00 71.93           O
ATOM   1837  H   GLY A 118     112.763 104.656  94.763  1.00 71.93           H
ATOM   1838  HA2 GLY A 118     112.986 106.193  92.952  1.00 71.93           H
ATOM   1839  HA3 GLY A 118     111.423 106.050  92.868  1.00 71.93           H
ATOM   1840  N   GLY A 119     111.780 106.739  95.748  1.00 70.86           N
ATOM   1841  CA  GLY A 119     111.578 107.699  96.815  1.00 70.86           C
ATOM   1842  C   GLY A 119     112.858 108.402  97.210  1.00 70.86           C
ATOM   1843  O   GLY A 119     113.802 108.523  96.421  1.00 70.86           O
ATOM   1844  H   GLY A 119     111.722 105.920  96.005  1.00 70.86           H
ATOM   1845  HA2 GLY A 119     110.935 108.367  96.531  1.00 70.86           H
ATOM   1846  HA3 GLY A 119     111.226 107.245  97.596  1.00 70.86           H
ATOM   1847  N   GLN A 120     112.892 108.876  98.451  1.00 68.34           N
ATOM   1848  CA  GLN A 120     114.059 109.587  98.950  1.00 68.34           C
ATOM   1849  C   GLN A 120     115.259 108.651  99.046  1.00 68.34           C
ATOM   1850  O   GLN A 120     115.120 107.440  99.239  1.00 68.34           O
ATOM   1851  CB  GLN A 120     113.763 110.203 100.317  1.00 68.34           C
ATOM   1852  CG  GLN A 120     113.494 109.186 101.414  1.00 68.34           C
ATOM   1853  CD  GLN A 120     113.146 109.835 102.739  1.00 68.34           C
ATOM   1854  OE1 GLN A 120     113.152 111.059 102.863  1.00 68.34           O
ATOM   1855  NE2 GLN A 120     112.832 109.015 103.736  1.00 68.34           N
ATOM   1856  H   GLN A 120     112.253 108.797  99.022  1.00 68.34           H
ATOM   1857  HA  GLN A 120     114.281 110.304  98.336  1.00 68.34           H
ATOM   1858  HB2 GLN A 120     114.526 110.736 100.589  1.00 68.34           H
ATOM   1859  HB3 GLN A 120     112.978 110.769 100.241  1.00 68.34           H
ATOM   1860  HG2 GLN A 120     112.749 108.623 101.150  1.00 68.34           H
ATOM   1861  HG3 GLN A 120     114.288 108.645 101.546  1.00 68.34           H
ATOM   1862 HE21 GLN A 120     112.836 108.164 103.611  1.00 68.34           H
ATOM   1863 HE22 GLN A 120     112.625 109.335 104.506  1.00 68.34           H
ATOM   1864  N   GLN A 121     116.448 109.230  98.907  1.00 67.34           N
ATOM   1865  CA  GLN A 121     117.702 108.494  98.966  1.00 67.34           C
ATOM   1866  C   GLN A 121     118.508 108.972 100.165  1.00 67.34           C
ATOM   1867  O   GLN A 121     118.414 110.138 100.562  1.00 67.34           O
ATOM   1868  CB  GLN A 121     118.515 108.680  97.678  1.00 67.34           C
ATOM   1869  CG  GLN A 121     117.720 108.508  96.384  1.00 67.34           C
ATOM   1870  CD  GLN A 121     117.016 107.164  96.271  1.00 67.34           C
ATOM   1871  OE1 GLN A 121     116.956 106.394  97.227  1.00 67.34           O
ATOM   1872  NE2 GLN A 121     116.477 106.880  95.090  1.00 67.34           N
ATOM   1873  H   GLN A 121     116.555 110.073  98.774  1.00 67.34           H
ATOM   1874  HA  GLN A 121     117.523 107.552  99.094  1.00 67.34           H
ATOM   1875  HB2 GLN A 121     118.889 109.576  97.674  1.00 67.34           H
ATOM   1876  HB3 GLN A 121     119.232 108.028  97.669  1.00 67.34           H
ATOM   1877  HG2 GLN A 121     117.042 109.201  96.338  1.00 67.34           H
ATOM   1878  HG3 GLN A 121     118.326 108.590  95.631  1.00 67.34           H
ATOM   1879 HE21 GLN A 121     116.538 107.443  94.443  1.00 67.34           H
ATOM   1880 HE22 GLN A 121     116.067 106.133  94.972  1.00 67.34           H
ATOM   1881  N   PHE A 122     119.291 108.066 100.741  1.00 65.39           N
ATOM   1882  CA  PHE A 122     120.053 108.334 101.951  1.00 65.39           C
ATOM   1883  C   PHE A 122     121.540 108.166 101.680  1.00 65.39           C
ATOM   1884  O   PHE A 122     121.953 107.227 100.993  1.00 65.39           O
ATOM   1885  CB  PHE A 122     119.631 107.395 103.083  1.00 65.39           C
ATOM   1886  CG  PHE A 122     118.146 107.300 103.269  1.00 65.39           C
ATOM   1887  CD1 PHE A 122     117.398 106.406 102.522  1.00 65.39           C
ATOM   1888  CD2 PHE A 122     117.496 108.104 104.187  1.00 65.39           C
ATOM   1889  CE1 PHE A 122     116.035 106.316 102.690  1.00 65.39           C
ATOM   1890  CE2 PHE A 122     116.132 108.018 104.358  1.00 65.39           C
ATOM   1891  CZ  PHE A 122     115.400 107.124 103.608  1.00 65.39           C
ATOM   1892  H   PHE A 122     119.398 107.267 100.440  1.00 65.39           H
ATOM   1893  HA  PHE A 122     119.897 109.247 102.238  1.00 65.39           H
ATOM   1894  HB2 PHE A 122     119.963 106.505 102.890  1.00 65.39           H
ATOM   1895  HB3 PHE A 122     120.014 107.716 103.914  1.00 65.39           H
ATOM   1896  HD1 PHE A 122     117.822 105.859 101.901  1.00 65.39           H
ATOM   1897  HD2 PHE A 122     117.986 108.710 104.695  1.00 65.39           H
ATOM   1898  HE1 PHE A 122     115.542 105.711 102.183  1.00 65.39           H
ATOM   1899  HE2 PHE A 122     115.705 108.563 104.978  1.00 65.39           H
ATOM   1900  HZ  PHE A 122     114.479 107.063 103.722  1.00 65.39           H
ATOM   1901  N   GLN A 123     122.339 109.079 102.222  1.00 70.44           N
ATOM   1902  CA  GLN A 123     123.781 108.959 102.109  1.00 70.44           C
ATOM   1903  C   GLN A 123     124.278 107.793 102.963  1.00 70.44           C
ATOM   1904  O   GLN A 123     123.707 107.498 104.016  1.00 70.44           O
ATOM   1905  CB  GLN A 123     124.463 110.251 102.548  1.00 70.44           C
ATOM   1906  CG  GLN A 123     124.226 111.425 101.615  1.00 70.44           C
ATOM   1907  CD  GLN A 123     125.026 111.318 100.331  1.00 70.44           C
ATOM   1908  OE1 GLN A 123     124.835 110.392  99.542  1.00 70.44           O
ATOM   1909  NE2 GLN A 123     125.929 112.267 100.116  1.00 70.44           N
ATOM   1910  H   GLN A 123     122.071 109.771 102.657  1.00 70.44           H
ATOM   1911  HA  GLN A 123     124.008 108.790 101.182  1.00 70.44           H
ATOM   1912  HB2 GLN A 123     124.128 110.498 103.424  1.00 70.44           H
ATOM   1913  HB3 GLN A 123     125.419 110.098 102.594  1.00 70.44           H
ATOM   1914  HG2 GLN A 123     123.285 111.459 101.381  1.00 70.44           H
ATOM   1915  HG3 GLN A 123     124.487 112.244 102.064  1.00 70.44           H
ATOM   1916 HE21 GLN A 123     126.035 112.898 100.690  1.00 70.44           H
ATOM   1917 HE22 GLN A 123     126.408 112.250  99.402  1.00 70.44           H
ATOM   1918  N   PRO A 124     125.342 107.115 102.534  1.00 70.21           N
ATOM   1919  CA  PRO A 124     125.841 105.977 103.313  1.00 70.21           C
ATOM   1920  C   PRO A 124     126.303 106.409 104.696  1.00 70.21           C
ATOM   1921  O   PRO A 124     126.823 107.511 104.888  1.00 70.21           O
ATOM   1922  CB  PRO A 124     127.006 105.448 102.469  1.00 70.21           C
ATOM   1923  CG  PRO A 124     127.433 106.605 101.638  1.00 70.21           C
ATOM   1924  CD  PRO A 124     126.193 107.402 101.367  1.00 70.21           C
ATOM   1925  HA  PRO A 124     125.159 105.292 103.395  1.00 70.21           H
ATOM   1926  HB2 PRO A 124     127.726 105.157 103.050  1.00 70.21           H
ATOM   1927  HB3 PRO A 124     126.699 104.717 101.909  1.00 70.21           H
ATOM   1928  HG2 PRO A 124     128.078 107.137 102.130  1.00 70.21           H
ATOM   1929  HG3 PRO A 124     127.819 106.283 100.808  1.00 70.21           H
ATOM   1930  HD2 PRO A 124     126.403 108.348 101.324  1.00 70.21           H
ATOM   1931  HD3 PRO A 124     125.766 107.094 100.552  1.00 70.21           H
ATOM   1932  N   HIS A 125     126.105 105.522 105.667  1.00 66.61           N
ATOM   1933  CA  HIS A 125     126.481 105.820 107.041  1.00 66.61           C
ATOM   1934  C   HIS A 125     127.985 106.034 107.146  1.00 66.61           C
ATOM   1935  O   HIS A 125     128.776 105.257 106.604  1.00 66.61           O
ATOM   1936  CB  HIS A 125     126.042 104.683 107.962  1.00 66.61           C
ATOM   1937  CG  HIS A 125     126.251 104.969 109.416  1.00 66.61           C
ATOM   1938  ND1 HIS A 125     127.423 104.662 110.074  1.00 66.61           N
ATOM   1939  CD2 HIS A 125     125.438 105.533 110.340  1.00 66.61           C
ATOM   1940  CE1 HIS A 125     127.323 105.025 111.340  1.00 66.61           C
ATOM   1941  NE2 HIS A 125     126.128 105.556 111.528  1.00 66.61           N
ATOM   1942  H   HIS A 125     125.755 104.744 105.555  1.00 66.61           H
ATOM   1943  HA  HIS A 125     126.036 106.633 107.327  1.00 66.61           H
ATOM   1944  HB2 HIS A 125     125.097 104.517 107.826  1.00 66.61           H
ATOM   1945  HB3 HIS A 125     126.551 103.887 107.741  1.00 66.61           H
ATOM   1946  HD2 HIS A 125     124.574 105.846 110.197  1.00 66.61           H
ATOM   1947  HE1 HIS A 125     127.981 104.924 111.989  1.00 66.61           H
ATOM   1948  HE2 HIS A 125     125.830 105.867 112.273  1.00 66.61           H
ATOM   1949  N   GLN A 126     128.376 107.094 107.848  1.00 71.50           N
ATOM   1950  CA  GLN A 126     129.775 107.431 108.071  1.00 71.50           C
ATOM   1951  C   GLN A 126     130.122 107.178 109.530  1.00 71.50           C
ATOM   1952  O   GLN A 126     129.412 107.641 110.430  1.00 71.50           O
ATOM   1953  CB  GLN A 126     130.053 108.891 107.705  1.00 71.50           C
ATOM   1954  CG  GLN A 126     130.622 109.087 106.308  1.00 71.50           C
ATOM   1955  CD  GLN A 126     131.976 108.427 106.129  1.00 71.50           C
ATOM   1956  OE1 GLN A 126     132.751 108.309 107.078  1.00 71.50           O
ATOM   1957  NE2 GLN A 126     132.265 107.992 104.909  1.00 71.50           N
ATOM   1958  H   GLN A 126     127.831 107.649 108.215  1.00 71.50           H
ATOM   1959  HA  GLN A 126     130.336 106.861 107.522  1.00 71.50           H
ATOM   1960  HB2 GLN A 126     129.222 109.388 107.757  1.00 71.50           H
ATOM   1961  HB3 GLN A 126     130.692 109.254 108.338  1.00 71.50           H
ATOM   1962  HG2 GLN A 126     130.012 108.700 105.660  1.00 71.50           H
ATOM   1963  HG3 GLN A 126     130.727 110.037 106.140  1.00 71.50           H
ATOM   1964 HE21 GLN A 126     131.698 108.091 104.271  1.00 71.50           H
ATOM   1965 HE22 GLN A 126     133.021 107.610 104.757  1.00 71.50           H
ATOM   1966  N   ALA A 127     131.213 106.448 109.762  1.00 70.95           N
ATOM   1967  CA  ALA A 127     131.614 106.076 111.110  1.00 70.95           C
ATOM   1968  C   ALA A 127     132.766 106.960 111.562  1.00 70.95           C
ATOM   1969  O   ALA A 127     133.873 106.839 111.015  1.00 70.95           O
ATOM   1970  CB  ALA A 127     132.024 104.606 111.158  1.00 70.95           C
ATOM   1971  H   ALA A 127     131.739 106.155 109.148  1.00 70.95           H
ATOM   1972  HA  ALA A 127     130.862 106.190 111.708  1.00 70.95           H
ATOM   1973  HB1 ALA A 127     132.287 104.382 112.064  1.00 70.95           H
ATOM   1974  HB2 ALA A 127     131.269 104.059 110.888  1.00 70.95           H
ATOM   1975  HB3 ALA A 127     132.768 104.466 110.552  1.00 70.95           H
ATOM   1976  N   PRO A 128     132.574 107.851 112.534  1.00 69.53           N
ATOM   1977  CA  PRO A 128     133.703 108.632 113.028  1.00 69.53           C
ATOM   1978  C   PRO A 128     134.696 107.738 113.741  1.00 69.53           C
ATOM   1979  O   PRO A 128     134.345 106.635 114.202  1.00 69.53           O
ATOM   1980  CB  PRO A 128     133.049 109.635 113.990  1.00 69.53           C
ATOM   1981  CG  PRO A 128     131.731 109.056 114.330  1.00 69.53           C
ATOM   1982  CD  PRO A 128     131.301 108.278 113.138  1.00 69.53           C
ATOM   1983  HA  PRO A 128     134.132 109.103 112.298  1.00 69.53           H
ATOM   1984  HB2 PRO A 128     133.597 109.728 114.785  1.00 69.53           H
ATOM   1985  HB3 PRO A 128     132.942 110.490 113.545  1.00 69.53           H
ATOM   1986  HG2 PRO A 128     131.821 108.475 115.101  1.00 69.53           H
ATOM   1987  HG3 PRO A 128     131.101 109.771 114.514  1.00 69.53           H
ATOM   1988  HD2 PRO A 128     130.778 107.510 113.415  1.00 69.53           H
ATOM   1989  HD3 PRO A 128     130.806 108.843 112.524  1.00 69.53           H
ATOM   1990  N   PRO A 129     135.952 108.167 113.853  1.00 65.46           N
ATOM   1991  CA  PRO A 129     136.964 107.307 114.478  1.00 65.46           C
ATOM   1992  C   PRO A 129     136.594 106.957 115.912  1.00 65.46           C
ATOM   1993  O   PRO A 129     136.042 107.775 116.650  1.00 65.46           O
ATOM   1994  CB  PRO A 129     138.244 108.150 114.417  1.00 65.46           C
ATOM   1995  CG  PRO A 129     137.966 109.249 113.450  1.00 65.46           C
ATOM   1996  CD  PRO A 129     136.495 109.479 113.468  1.00 65.46           C
ATOM   1997  HA  PRO A 129     137.085 106.493 113.965  1.00 65.46           H
ATOM   1998  HB2 PRO A 129     138.437 108.511 115.296  1.00 65.46           H
ATOM   1999  HB3 PRO A 129     138.980 107.600 114.105  1.00 65.46           H
ATOM   2000  HG2 PRO A 129     138.437 110.050 113.729  1.00 65.46           H
ATOM   2001  HG3 PRO A 129     138.255 108.979 112.564  1.00 65.46           H
ATOM   2002  HD2 PRO A 129     136.266 110.149 114.131  1.00 65.46           H
ATOM   2003  HD3 PRO A 129     136.189 109.733 112.584  1.00 65.46           H
ATOM   2004  N   LEU A 130     136.907 105.720 116.300  1.00 62.54           N
ATOM   2005  CA  LEU A 130     136.633 105.279 117.664  1.00 62.54           C
ATOM   2006  C   LEU A 130     137.427 106.093 118.677  1.00 62.54           C
ATOM   2007  O   LEU A 130     136.892 106.506 119.713  1.00 62.54           O
ATOM   2008  CB  LEU A 130     136.958 103.792 117.802  1.00 62.54           C
ATOM   2009  CG  LEU A 130     136.669 103.143 119.155  1.00 62.54           C
ATOM   2010  CD1 LEU A 130     135.184 103.192 119.478  1.00 62.54           C
ATOM   2011  CD2 LEU A 130     137.177 101.711 119.172  1.00 62.54           C
ATOM   2012  H   LEU A 130     137.275 105.125 115.799  1.00 62.54           H
ATOM   2013  HA  LEU A 130     135.689 105.402 117.852  1.00 62.54           H
ATOM   2014  HB2 LEU A 130     136.443 103.308 117.137  1.00 62.54           H
ATOM   2015  HB3 LEU A 130     137.904 103.672 117.623  1.00 62.54           H
ATOM   2016  HG  LEU A 130     137.140 103.633 119.847  1.00 62.54           H
ATOM   2017 HD11 LEU A 130     135.025 102.704 120.302  1.00 62.54           H
ATOM   2018 HD12 LEU A 130     134.914 104.117 119.585  1.00 62.54           H
ATOM   2019 HD13 LEU A 130     134.689 102.783 118.751  1.00 62.54           H
ATOM   2020 HD21 LEU A 130     136.983 101.317 120.037  1.00 62.54           H
ATOM   2021 HD22 LEU A 130     136.731 101.210 118.472  1.00 62.54           H
ATOM   2022 HD23 LEU A 130     138.135 101.715 119.018  1.00 62.54           H
ATOM   2023  N   VAL A 131     138.708 106.338 118.393  1.00 61.91           N
ATOM   2024  CA  VAL A 131     139.541 107.083 119.331  1.00 61.91           C
ATOM   2025  C   VAL A 131     139.071 108.525 119.442  1.00 61.91           C
ATOM   2026  O   VAL A 131     139.111 109.114 120.529  1.00 61.91           O
ATOM   2027  CB  VAL A 131     141.021 107.007 118.912  1.00 61.91           C
ATOM   2028  CG1 VAL A 131     141.483 105.558 118.854  1.00 61.91           C
ATOM   2029  CG2 VAL A 131     141.238 107.699 117.575  1.00 61.91           C
ATOM   2030  H   VAL A 131     139.110 106.086 117.676  1.00 61.91           H
ATOM   2031  HA  VAL A 131     139.461 106.678 120.208  1.00 61.91           H
ATOM   2032  HB  VAL A 131     141.559 107.466 119.575  1.00 61.91           H
ATOM   2033 HG11 VAL A 131     141.307 105.137 119.710  1.00 61.91           H
ATOM   2034 HG12 VAL A 131     142.434 105.538 118.664  1.00 61.91           H
ATOM   2035 HG13 VAL A 131     140.995 105.098 118.153  1.00 61.91           H
ATOM   2036 HG21 VAL A 131     142.131 107.493 117.257  1.00 61.91           H
ATOM   2037 HG22 VAL A 131     140.580 107.378 116.938  1.00 61.91           H
ATOM   2038 HG23 VAL A 131     141.143 108.657 117.693  1.00 61.91           H
ATOM   2039  N   HIS A 132     138.629 109.123 118.337  1.00 64.18           N
ATOM   2040  CA  HIS A 132     138.181 110.508 118.361  1.00 64.18           C
ATOM   2041  C   HIS A 132     136.891 110.699 119.144  1.00 64.18           C
ATOM   2042  O   HIS A 132     136.615 111.822 119.578  1.00 64.18           O
ATOM   2043  CB  HIS A 132     137.994 111.025 116.934  1.00 64.18           C
ATOM   2044  CG  HIS A 132     138.294 112.483 116.778  1.00 64.18           C
ATOM   2045  ND1 HIS A 132     139.562 113.001 116.932  1.00 64.18           N
ATOM   2046  CD2 HIS A 132     137.491 113.533 116.485  1.00 64.18           C
ATOM   2047  CE1 HIS A 132     139.528 114.307 116.739  1.00 64.18           C
ATOM   2048  NE2 HIS A 132     138.283 114.656 116.466  1.00 64.18           N
ATOM   2049  H   HIS A 132     138.579 108.747 117.565  1.00 64.18           H
ATOM   2050  HA  HIS A 132     138.866 111.049 118.784  1.00 64.18           H
ATOM   2051  HB2 HIS A 132     138.588 110.537 116.343  1.00 64.18           H
ATOM   2052  HB3 HIS A 132     137.072 110.881 116.667  1.00 64.18           H
ATOM   2053  HD2 HIS A 132     136.576 113.501 116.326  1.00 64.18           H
ATOM   2054  HE1 HIS A 132     140.256 114.884 116.787  1.00 64.18           H
ATOM   2055  HE2 HIS A 132     138.012 115.456 116.304  1.00 64.18           H
ATOM   2056  N   ILE A 133     136.098 109.644 119.332  1.00 61.23           N
ATOM   2057  CA  ILE A 133     134.917 109.723 120.183  1.00 61.23           C
ATOM   2058  C   ILE A 133     135.205 109.261 121.607  1.00 61.23           C
ATOM   2059  O   ILE A 133     134.487 109.668 122.532  1.00 61.23           O
ATOM   2060  CB  ILE A 133     133.744 108.912 119.591  1.00 61.23           C
ATOM   2061  CG1 ILE A 133     134.102 107.427 119.495  1.00 61.23           C
ATOM   2062  CG2 ILE A 133     133.364 109.456 118.224  1.00 61.23           C
ATOM   2063  CD1 ILE A 133     132.929 106.540 119.144  1.00 61.23           C
ATOM   2064  H   ILE A 133     136.225 108.871 118.977  1.00 61.23           H
ATOM   2065  HA  ILE A 133     134.631 110.649 120.231  1.00 61.23           H
ATOM   2066  HB  ILE A 133     132.980 109.005 120.181  1.00 61.23           H
ATOM   2067 HG12 ILE A 133     134.773 107.314 118.804  1.00 61.23           H
ATOM   2068 HG13 ILE A 133     134.452 107.122 120.346  1.00 61.23           H
ATOM   2069 HG21 ILE A 133     132.552 109.019 117.924  1.00 61.23           H
ATOM   2070 HG22 ILE A 133     133.216 110.413 118.297  1.00 61.23           H
ATOM   2071 HG23 ILE A 133     134.087 109.280 117.602  1.00 61.23           H
ATOM   2072 HD11 ILE A 133     133.210 105.613 119.189  1.00 61.23           H
ATOM   2073 HD12 ILE A 133     132.212 106.699 119.778  1.00 61.23           H
ATOM   2074 HD13 ILE A 133     132.630 106.751 118.246  1.00 61.23           H
ATOM   2075  N   LEU A 134     136.222 108.422 121.811  1.00 58.65           N
ATOM   2076  CA  LEU A 134     136.615 108.059 123.166  1.00 58.65           C
ATOM   2077  C   LEU A 134     137.350 109.195 123.862  1.00 58.65           C
ATOM   2078  O   LEU A 134     137.212 109.362 125.078  1.00 58.65           O
ATOM   2079  CB  LEU A 134     137.498 106.810 123.147  1.00 58.65           C
ATOM   2080  CG  LEU A 134     136.837 105.462 122.842  1.00 58.65           C
ATOM   2081  CD1 LEU A 134     137.796 104.332 123.171  1.00 58.65           C
ATOM   2082  CD2 LEU A 134     135.531 105.283 123.599  1.00 58.65           C
ATOM   2083  H   LEU A 134     136.691 108.056 121.191  1.00 58.65           H
ATOM   2084  HA  LEU A 134     135.819 107.868 123.685  1.00 58.65           H
ATOM   2085  HB2 LEU A 134     138.187 106.943 122.478  1.00 58.65           H
ATOM   2086  HB3 LEU A 134     137.916 106.728 124.019  1.00 58.65           H
ATOM   2087  HG  LEU A 134     136.639 105.417 121.894  1.00 58.65           H
ATOM   2088 HD11 LEU A 134     137.370 103.486 122.960  1.00 58.65           H
ATOM   2089 HD12 LEU A 134     138.602 104.438 122.642  1.00 58.65           H
ATOM   2090 HD13 LEU A 134     138.013 104.367 124.116  1.00 58.65           H
ATOM   2091 HD21 LEU A 134     135.247 104.359 123.523  1.00 58.65           H
ATOM   2092 HD22 LEU A 134     135.673 105.509 124.531  1.00 58.65           H
ATOM   2093 HD23 LEU A 134     134.860 105.868 123.215  1.00 58.65           H
ATOM   2094  N   LEU A 135     138.131 109.980 123.119  1.00 57.33           N
ATOM   2095  CA  LEU A 135     138.868 111.085 123.716  1.00 57.33           C
ATOM   2096  C   LEU A 135     137.970 112.251 124.096  1.00 57.33           C
ATOM   2097  O   LEU A 135     138.365 113.072 124.929  1.00 57.33           O
ATOM   2098  CB  LEU A 135     139.952 111.577 122.756  1.00 57.33           C
ATOM   2099  CG  LEU A 135     141.186 110.687 122.597  1.00 57.33           C
ATOM   2100  CD1 LEU A 135     142.102 111.257 121.530  1.00 57.33           C
ATOM   2101  CD2 LEU A 135     141.925 110.535 123.914  1.00 57.33           C
ATOM   2102  H   LEU A 135     138.248 109.892 122.272  1.00 57.33           H
ATOM   2103  HA  LEU A 135     139.299 110.771 124.526  1.00 57.33           H
ATOM   2104  HB2 LEU A 135     139.554 111.674 121.877  1.00 57.33           H
ATOM   2105  HB3 LEU A 135     140.260 112.442 123.066  1.00 57.33           H
ATOM   2106  HG  LEU A 135     140.903 109.805 122.309  1.00 57.33           H
ATOM   2107 HD11 LEU A 135     142.875 110.679 121.437  1.00 57.33           H
ATOM   2108 HD12 LEU A 135     141.618 111.302 120.690  1.00 57.33           H
ATOM   2109 HD13 LEU A 135     142.383 112.146 121.798  1.00 57.33           H
ATOM   2110 HD21 LEU A 135     142.785 110.119 123.746  1.00 57.33           H
ATOM   2111 HD22 LEU A 135     142.053 111.413 124.307  1.00 57.33           H
ATOM   2112 HD23 LEU A 135     141.400 109.979 124.511  1.00 57.33           H
ATOM   2113  N   ASP A 136     136.778 112.346 123.509  1.00 55.82           N
ATOM   2114  CA  ASP A 136     135.863 113.433 123.824  1.00 55.82           C
ATOM   2115  C   ASP A 136     135.174 113.254 125.167  1.00 55.82           C
ATOM   2116  O   ASP A 136     134.466 114.164 125.607  1.00 55.82           O
ATOM   2117  CB  ASP A 136     134.813 113.568 122.721  1.00 55.82           C
ATOM   2118  CG  ASP A 136     135.401 114.069 121.418  1.00 55.82           C
ATOM   2119  OD1 ASP A 136     136.405 114.810 121.464  1.00 55.82           O
ATOM   2120  OD2 ASP A 136     134.863 113.721 120.347  1.00 55.82           O
ATOM   2121  H   ASP A 136     136.477 111.791 122.924  1.00 55.82           H
ATOM   2122  HA  ASP A 136     136.365 114.262 123.859  1.00 55.82           H
ATOM   2123  HB2 ASP A 136     134.414 112.700 122.556  1.00 55.82           H
ATOM   2124  HB3 ASP A 136     134.133 114.198 123.007  1.00 55.82           H
ATOM   2125  N   ILE A 137     135.355 112.106 125.824  1.00 51.41           N
ATOM   2126  CA  ILE A 137     134.835 111.923 127.171  1.00 51.41           C
ATOM   2127  C   ILE A 137     135.482 112.897 128.143  1.00 51.41           C
ATOM   2128  O   ILE A 137     134.883 113.239 129.166  1.00 51.41           O
ATOM   2129  CB  ILE A 137     135.045 110.463 127.620  1.00 51.41           C
ATOM   2130  CG1 ILE A 137     134.166 109.534 126.777  1.00 51.41           C
ATOM   2131  CG2 ILE A 137     134.743 110.314 129.110  1.00 51.41           C
ATOM   2132  CD1 ILE A 137     134.203 108.077 127.196  1.00 51.41           C
ATOM   2133  H   ILE A 137     135.773 111.423 125.510  1.00 51.41           H
ATOM   2134  HA  ILE A 137     133.881 112.099 127.165  1.00 51.41           H
ATOM   2135  HB  ILE A 137     135.973 110.226 127.471  1.00 51.41           H
ATOM   2136 HG12 ILE A 137     134.462 109.581 125.854  1.00 51.41           H
ATOM   2137 HG13 ILE A 137     133.247 109.835 126.840  1.00 51.41           H
ATOM   2138 HG21 ILE A 137     134.746 109.376 129.352  1.00 51.41           H
ATOM   2139 HG22 ILE A 137     135.425 110.776 129.623  1.00 51.41           H
ATOM   2140 HG23 ILE A 137     133.872 110.699 129.294  1.00 51.41           H
ATOM   2141 HD11 ILE A 137     135.122 107.826 127.380  1.00 51.41           H
ATOM   2142 HD12 ILE A 137     133.849 107.533 126.476  1.00 51.41           H
ATOM   2143 HD13 ILE A 137     133.663 107.963 127.994  1.00 51.41           H
ATOM   2144  N   VAL A 138     136.697 113.352 127.850  1.00 48.34           N
ATOM   2145  CA  VAL A 138     137.409 114.312 128.687  1.00 48.34           C
ATOM   2146  C   VAL A 138     137.214 115.695 128.068  1.00 48.34           C
ATOM   2147  O   VAL A 138     137.682 115.924 126.941  1.00 48.34           O
ATOM   2148  CB  VAL A 138     138.898 113.964 128.801  1.00 48.34           C
ATOM   2149  CG1 VAL A 138     139.572 114.855 129.830  1.00 48.34           C
ATOM   2150  CG2 VAL A 138     139.075 112.498 129.158  1.00 48.34           C
ATOM   2151  H   VAL A 138     137.141 113.112 127.154  1.00 48.34           H
ATOM   2152  HA  VAL A 138     137.034 114.296 129.579  1.00 48.34           H
ATOM   2153  HB  VAL A 138     139.325 114.118 127.944  1.00 48.34           H
ATOM   2154 HG11 VAL A 138     140.493 114.570 129.937  1.00 48.34           H
ATOM   2155 HG12 VAL A 138     139.544 115.774 129.521  1.00 48.34           H
ATOM   2156 HG13 VAL A 138     139.101 114.774 130.673  1.00 48.34           H
ATOM   2157 HG21 VAL A 138     140.010 112.332 129.353  1.00 48.34           H
ATOM   2158 HG22 VAL A 138     138.534 112.296 129.938  1.00 48.34           H
ATOM   2159 HG23 VAL A 138     138.791 111.952 128.408  1.00 48.34           H
ATOM   2160  N   PRO A 139     136.550 116.632 128.745  1.00 47.16           N
ATOM   2161  CA  PRO A 139     136.326 117.947 128.138  1.00 47.16           C
ATOM   2162  C   PRO A 139     137.542 118.848 128.272  1.00 47.16           C
ATOM   2163  O   PRO A 139     138.239 118.842 129.289  1.00 47.16           O
ATOM   2164  CB  PRO A 139     135.139 118.508 128.930  1.00 47.16           C
ATOM   2165  CG  PRO A 139     135.123 117.752 130.227  1.00 47.16           C
ATOM   2166  CD  PRO A 139     136.065 116.584 130.134  1.00 47.16           C
ATOM   2167  HA  PRO A 139     136.083 117.858 127.203  1.00 47.16           H
ATOM   2168  HB2 PRO A 139     135.275 119.455 129.091  1.00 47.16           H
ATOM   2169  HB3 PRO A 139     134.318 118.361 128.436  1.00 47.16           H
ATOM   2170  HG2 PRO A 139     135.407 118.347 130.939  1.00 47.16           H
ATOM   2171  HG3 PRO A 139     134.222 117.439 130.401  1.00 47.16           H
ATOM   2172  HD2 PRO A 139     136.802 116.694 130.754  1.00 47.16           H
ATOM   2173  HD3 PRO A 139     135.583 115.758 130.298  1.00 47.16           H
ATOM   2174  N   THR A 140     137.791 119.633 127.225  1.00 47.80           N
ATOM   2175  CA  THR A 140     138.834 120.648 127.279  1.00 47.80           C
ATOM   2176  C   THR A 140     138.374 121.919 127.977  1.00 47.80           C
ATOM   2177  O   THR A 140     139.199 122.803 128.227  1.00 47.80           O
ATOM   2178  CB  THR A 140     139.312 120.991 125.866  1.00 47.80           C
ATOM   2179  OG1 THR A 140     138.221 121.522 125.104  1.00 47.80           O
ATOM   2180  CG2 THR A 140     139.859 119.756 125.172  1.00 47.80           C
ATOM   2181  H   THR A 140     137.370 119.597 126.476  1.00 47.80           H
ATOM   2182  HA  THR A 140     139.591 120.294 127.771  1.00 47.80           H
ATOM   2183  HB  THR A 140     140.020 121.652 125.918  1.00 47.80           H
ATOM   2184  HG1 THR A 140     138.477 121.706 124.326  1.00 47.80           H
ATOM   2185 HG21 THR A 140     140.214 119.996 124.302  1.00 47.80           H
ATOM   2186 HG22 THR A 140     140.568 119.364 125.704  1.00 47.80           H
ATOM   2187 HG23 THR A 140     139.153 119.101 125.054  1.00 47.80           H
ATOM   2188  N   ASN A 141     137.086 122.032 128.290  1.00 47.85           N
ATOM   2189  CA  ASN A 141     136.545 123.200 128.983  1.00 47.85           C
ATOM   2190  C   ASN A 141     135.269 122.765 129.691  1.00 47.85           C
ATOM   2191  O   ASN A 141     134.208 122.653 129.059  1.00 47.85           O
ATOM   2192  CB  ASN A 141     136.271 124.351 128.019  1.00 47.85           C
ATOM   2193  CG  ASN A 141     136.159 125.684 128.724  1.00 47.85           C
ATOM   2194  OD1 ASN A 141     135.970 125.744 129.938  1.00 47.85           O
ATOM   2195  ND2 ASN A 141     136.271 126.765 127.964  1.00 47.85           N
ATOM   2196  H   ASN A 141     136.493 121.436 128.108  1.00 47.85           H
ATOM   2197  HA  ASN A 141     137.191 123.510 129.633  1.00 47.85           H
ATOM   2198  HB2 ASN A 141     136.999 124.409 127.381  1.00 47.85           H
ATOM   2199  HB3 ASN A 141     135.436 124.185 127.555  1.00 47.85           H
ATOM   2200 HD21 ASN A 141     136.214 127.547 128.317  1.00 47.85           H
ATOM   2201 HD22 ASN A 141     136.402 126.684 127.118  1.00 47.85           H
ATOM   2202  N   PRO A 142     135.327 122.499 131.001  1.00 46.46           N
ATOM   2203  CA  PRO A 142     134.104 122.056 131.692  1.00 46.46           C
ATOM   2204  C   PRO A 142     132.959 123.044 131.572  1.00 46.46           C
ATOM   2205  O   PRO A 142     131.798 122.633 131.446  1.00 46.46           O
ATOM   2206  CB  PRO A 142     134.565 121.886 133.147  1.00 46.46           C
ATOM   2207  CG  PRO A 142     135.808 122.686 133.262  1.00 46.46           C
ATOM   2208  CD  PRO A 142     136.464 122.630 131.927  1.00 46.46           C
ATOM   2209  HA  PRO A 142     133.819 121.196 131.347  1.00 46.46           H
ATOM   2210  HB2 PRO A 142     133.883 122.225 133.747  1.00 46.46           H
ATOM   2211  HB3 PRO A 142     134.744 120.949 133.323  1.00 46.46           H
ATOM   2212  HG2 PRO A 142     135.585 123.602 133.492  1.00 46.46           H
ATOM   2213  HG3 PRO A 142     136.383 122.296 133.939  1.00 46.46           H
ATOM   2214  HD2 PRO A 142     136.949 123.452 131.763  1.00 46.46           H
ATOM   2215  HD3 PRO A 142     137.043 121.854 131.866  1.00 46.46           H
ATOM   2216  N   PHE A 143     133.256 124.344 131.601  1.00 47.10           N
ATOM   2217  CA  PHE A 143     132.206 125.341 131.427  1.00 47.10           C
ATOM   2218  C   PHE A 143     131.560 125.221 130.053  1.00 47.10           C
ATOM   2219  O   PHE A 143     130.334 125.311 129.928  1.00 47.10           O
ATOM   2220  CB  PHE A 143     132.780 126.743 131.630  1.00 47.10           C
ATOM   2221  CG  PHE A 143     133.279 126.999 133.023  1.00 47.10           C
ATOM   2222  CD1 PHE A 143     132.495 126.700 134.123  1.00 47.10           C
ATOM   2223  CD2 PHE A 143     134.535 127.539 133.233  1.00 47.10           C
ATOM   2224  CE1 PHE A 143     132.953 126.936 135.402  1.00 47.10           C
ATOM   2225  CE2 PHE A 143     134.998 127.776 134.510  1.00 47.10           C
ATOM   2226  CZ  PHE A 143     134.206 127.475 135.595  1.00 47.10           C
ATOM   2227  H   PHE A 143     134.044 124.668 131.717  1.00 47.10           H
ATOM   2228  HA  PHE A 143     131.516 125.194 132.092  1.00 47.10           H
ATOM   2229  HB2 PHE A 143     133.525 126.867 131.021  1.00 47.10           H
ATOM   2230  HB3 PHE A 143     132.088 127.394 131.439  1.00 47.10           H
ATOM   2231  HD1 PHE A 143     131.648 126.337 133.998  1.00 47.10           H
ATOM   2232  HD2 PHE A 143     135.074 127.745 132.503  1.00 47.10           H
ATOM   2233  HE1 PHE A 143     132.417 126.732 136.134  1.00 47.10           H
ATOM   2234  HE2 PHE A 143     135.844 128.141 134.638  1.00 47.10           H
ATOM   2235  HZ  PHE A 143     134.517 127.635 136.457  1.00 47.10           H
ATOM   2236  N   GLY A 144     132.368 125.018 129.011  1.00 47.04           N
ATOM   2237  CA  GLY A 144     131.811 124.813 127.686  1.00 47.04           C
ATOM   2238  C   GLY A 144     130.957 123.566 127.594  1.00 47.04           C
ATOM   2239  O   GLY A 144     129.897 123.581 126.961  1.00 47.04           O
ATOM   2240  H   GLY A 144     133.227 124.996 129.048  1.00 47.04           H
ATOM   2241  HA2 GLY A 144     131.264 125.577 127.445  1.00 47.04           H
ATOM   2242  HA3 GLY A 144     132.533 124.737 127.043  1.00 47.04           H
ATOM   2243  N   ALA A 145     131.400 122.473 128.218  1.00 45.94           N
ATOM   2244  CA  ALA A 145     130.597 121.256 128.224  1.00 45.94           C
ATOM   2245  C   ALA A 145     129.261 121.489 128.913  1.00 45.94           C
ATOM   2246  O   ALA A 145     128.218 121.043 128.423  1.00 45.94           O
ATOM   2247  CB  ALA A 145     131.363 120.125 128.906  1.00 45.94           C
ATOM   2248  H   ALA A 145     132.148 122.413 128.637  1.00 45.94           H
ATOM   2249  HA  ALA A 145     130.420 120.990 127.308  1.00 45.94           H
ATOM   2250  HB1 ALA A 145     130.815 119.325 128.901  1.00 45.94           H
ATOM   2251  HB2 ALA A 145     132.188 119.966 128.421  1.00 45.94           H
ATOM   2252  HB3 ALA A 145     131.561 120.385 129.820  1.00 45.94           H
ATOM   2253  N   LEU A 146     129.268 122.191 130.046  1.00 45.16           N
ATOM   2254  CA  LEU A 146     128.011 122.509 130.715  1.00 45.16           C
ATOM   2255  C   LEU A 146     127.122 123.391 129.850  1.00 45.16           C
ATOM   2256  O   LEU A 146     125.902 123.201 129.825  1.00 45.16           O
ATOM   2257  CB  LEU A 146     128.283 123.197 132.051  1.00 45.16           C
ATOM   2258  CG  LEU A 146     128.730 122.307 133.210  1.00 45.16           C
ATOM   2259  CD1 LEU A 146     128.961 123.150 134.451  1.00 45.16           C
ATOM   2260  CD2 LEU A 146     127.705 121.221 133.489  1.00 45.16           C
ATOM   2261  H   LEU A 146     129.972 122.489 130.440  1.00 45.16           H
ATOM   2262  HA  LEU A 146     127.530 121.685 130.885  1.00 45.16           H
ATOM   2263  HB2 LEU A 146     128.980 123.858 131.914  1.00 45.16           H
ATOM   2264  HB3 LEU A 146     127.470 123.644 132.332  1.00 45.16           H
ATOM   2265  HG  LEU A 146     129.568 121.878 132.976  1.00 45.16           H
ATOM   2266 HD11 LEU A 146     129.257 122.574 135.173  1.00 45.16           H
ATOM   2267 HD12 LEU A 146     129.641 123.815 134.258  1.00 45.16           H
ATOM   2268 HD13 LEU A 146     128.130 123.587 134.695  1.00 45.16           H
ATOM   2269 HD21 LEU A 146     127.893 120.826 134.354  1.00 45.16           H
ATOM   2270 HD22 LEU A 146     126.820 121.617 133.490  1.00 45.16           H
ATOM   2271 HD23 LEU A 146     127.764 120.545 132.796  1.00 45.16           H
ATOM   2272  N   ALA A 147     127.707 124.358 129.143  1.00 45.24           N
ATOM   2273  CA  ALA A 147     126.919 125.283 128.341  1.00 45.24           C
ATOM   2274  C   ALA A 147     126.462 124.688 127.018  1.00 45.24           C
ATOM   2275  O   ALA A 147     125.604 125.285 126.359  1.00 45.24           O
ATOM   2276  CB  ALA A 147     127.724 126.555 128.075  1.00 45.24           C
ATOM   2277  H   ALA A 147     128.555 124.497 129.114  1.00 45.24           H
ATOM   2278  HA  ALA A 147     126.126 125.534 128.842  1.00 45.24           H
ATOM   2279  HB1 ALA A 147     127.187 127.162 127.543  1.00 45.24           H
ATOM   2280  HB2 ALA A 147     127.950 126.968 128.923  1.00 45.24           H
ATOM   2281  HB3 ALA A 147     128.533 126.320 127.595  1.00 45.24           H
ATOM   2282  N   ASN A 148     127.004 123.537 126.610  1.00 46.92           N
ATOM   2283  CA  ASN A 148     126.660 122.938 125.325  1.00 46.92           C
ATOM   2284  C   ASN A 148     126.030 121.557 125.479  1.00 46.92           C
ATOM   2285  O   ASN A 148     126.007 120.787 124.515  1.00 46.92           O
ATOM   2286  CB  ASN A 148     127.900 122.848 124.433  1.00 46.92           C
ATOM   2287  CG  ASN A 148     128.295 124.188 123.849  1.00 46.92           C
ATOM   2288  OD1 ASN A 148     129.032 124.955 124.468  1.00 46.92           O
ATOM   2289  ND2 ASN A 148     127.806 124.478 122.649  1.00 46.92           N
ATOM   2290  H   ASN A 148     127.576 123.083 127.065  1.00 46.92           H
ATOM   2291  HA  ASN A 148     126.015 123.505 124.875  1.00 46.92           H
ATOM   2292  HB2 ASN A 148     128.645 122.518 124.959  1.00 46.92           H
ATOM   2293  HB3 ASN A 148     127.720 122.244 123.696  1.00 46.92           H
ATOM   2294 HD21 ASN A 148     127.294 123.916 122.247  1.00 46.92           H
ATOM   2295 HD22 ASN A 148     128.001 125.227 122.275  1.00 46.92           H
ATOM   2296  N   GLY A 149     125.515 121.230 126.652  1.00 46.06           N
ATOM   2297  CA  GLY A 149     124.974 119.892 126.900  1.00 46.06           C
ATOM   2298  C   GLY A 149     126.073 118.914 127.319  1.00 46.06           C
ATOM   2299  O   GLY A 149     126.599 119.017 128.417  1.00 46.06           O
ATOM   2300  H   GLY A 149     125.464 121.761 127.326  1.00 46.06           H
ATOM   2301  HA2 GLY A 149     124.311 119.935 127.607  1.00 46.06           H
ATOM   2302  HA3 GLY A 149     124.548 119.556 126.096  1.00 46.06           H
ATOM   2303  N   GLN A 150     126.402 117.978 126.431  1.00 45.96           N
ATOM   2304  CA  GLN A 150     127.575 117.120 126.589  1.00 45.96           C
ATOM   2305  C   GLN A 150     127.588 116.457 127.970  1.00 45.96           C
ATOM   2306  O   GLN A 150     128.411 116.751 128.837  1.00 45.96           O
ATOM   2307  CB  GLN A 150     128.850 117.927 126.336  1.00 45.96           C
ATOM   2308  CG  GLN A 150     129.212 118.030 124.864  1.00 45.96           C
ATOM   2309  CD  GLN A 150     130.210 119.129 124.582  1.00 45.96           C
ATOM   2310  OE1 GLN A 150     129.847 120.299 124.473  1.00 45.96           O
ATOM   2311  NE2 GLN A 150     131.477 118.760 124.461  1.00 45.96           N
ATOM   2312  H   GLN A 150     125.952 117.817 125.716  1.00 45.96           H
ATOM   2313  HA  GLN A 150     127.536 116.415 125.925  1.00 45.96           H
ATOM   2314  HB2 GLN A 150     128.730 118.827 126.677  1.00 45.96           H
ATOM   2315  HB3 GLN A 150     129.590 117.497 126.794  1.00 45.96           H
ATOM   2316  HG2 GLN A 150     129.601 117.190 124.575  1.00 45.96           H
ATOM   2317  HG3 GLN A 150     128.408 118.217 124.354  1.00 45.96           H
ATOM   2318 HE21 GLN A 150     131.693 117.931 124.543  1.00 45.96           H
ATOM   2319 HE22 GLN A 150     132.083 119.348 124.300  1.00 45.96           H
ATOM   2320  N   VAL A 151     126.621 115.555 128.152  1.00 45.27           N
ATOM   2321  CA  VAL A 151     126.418 114.924 129.454  1.00 45.27           C
ATOM   2322  C   VAL A 151     127.663 114.162 129.898  1.00 45.27           C
ATOM   2323  O   VAL A 151     128.061 114.236 131.064  1.00 45.27           O
ATOM   2324  CB  VAL A 151     125.186 114.002 129.408  1.00 45.27           C
ATOM   2325  CG1 VAL A 151     125.129 113.126 130.649  1.00 45.27           C
ATOM   2326  CG2 VAL A 151     123.915 114.820 129.277  1.00 45.27           C
ATOM   2327  H   VAL A 151     126.075 115.295 127.542  1.00 45.27           H
ATOM   2328  HA  VAL A 151     126.246 115.615 130.112  1.00 45.27           H
ATOM   2329  HB  VAL A 151     125.252 113.422 128.633  1.00 45.27           H
ATOM   2330 HG11 VAL A 151     124.227 112.784 130.749  1.00 45.27           H
ATOM   2331 HG12 VAL A 151     125.751 112.389 130.548  1.00 45.27           H
ATOM   2332 HG13 VAL A 151     125.366 113.660 131.423  1.00 45.27           H
ATOM   2333 HG21 VAL A 151     123.209 114.248 128.939  1.00 45.27           H
ATOM   2334 HG22 VAL A 151     123.670 115.163 130.150  1.00 45.27           H
ATOM   2335 HG23 VAL A 151     124.070 115.552 128.660  1.00 45.27           H
ATOM   2336  N   LEU A 152     128.277 113.397 128.996  1.00 46.30           N
ATOM   2337  CA  LEU A 152     129.380 112.525 129.399  1.00 46.30           C
ATOM   2338  C   LEU A 152     130.598 113.295 129.897  1.00 46.30           C
ATOM   2339  O   LEU A 152     131.156 112.923 130.949  1.00 46.30           O
ATOM   2340  CB  LEU A 152     129.746 111.605 128.232  1.00 46.30           C
ATOM   2341  CG  LEU A 152     128.961 110.293 128.147  1.00 46.30           C
ATOM   2342  CD1 LEU A 152     129.259 109.582 126.838  1.00 46.30           C
ATOM   2343  CD2 LEU A 152     129.273 109.387 129.324  1.00 46.30           C
ATOM   2344  H   LEU A 152     128.078 113.364 128.160  1.00 46.30           H
ATOM   2345  HA  LEU A 152     129.075 111.967 130.131  1.00 46.30           H
ATOM   2346  HB2 LEU A 152     129.590 112.083 127.403  1.00 46.30           H
ATOM   2347  HB3 LEU A 152     130.686 111.377 128.303  1.00 46.30           H
ATOM   2348  HG  LEU A 152     128.013 110.493 128.168  1.00 46.30           H
ATOM   2349 HD11 LEU A 152     128.751 108.757 126.805  1.00 46.30           H
ATOM   2350 HD12 LEU A 152     129.003 110.158 126.101  1.00 46.30           H
ATOM   2351 HD13 LEU A 152     130.209 109.388 126.793  1.00 46.30           H
ATOM   2352 HD21 LEU A 152     128.861 109.750 130.124  1.00 46.30           H
ATOM   2353 HD22 LEU A 152     128.917 108.503 129.143  1.00 46.30           H
ATOM   2354 HD23 LEU A 152     130.235 109.338 129.439  1.00 46.30           H
ATOM   2355  N   PRO A 153     131.090 114.321 129.199  1.00 46.32           N
ATOM   2356  CA  PRO A 153     132.187 115.116 129.772  1.00 46.32           C
ATOM   2357  C   PRO A 153     131.824 115.735 131.107  1.00 46.32           C
ATOM   2358  O   PRO A 153     132.675 115.831 132.002  1.00 46.32           O
ATOM   2359  CB  PRO A 153     132.443 116.178 128.695  1.00 46.32           C
ATOM   2360  CG  PRO A 153     131.946 115.578 127.440  1.00 46.32           C
ATOM   2361  CD  PRO A 153     130.783 114.721 127.816  1.00 46.32           C
ATOM   2362  HA  PRO A 153     132.980 114.569 129.878  1.00 46.32           H
ATOM   2363  HB2 PRO A 153     131.956 116.989 128.908  1.00 46.32           H
ATOM   2364  HB3 PRO A 153     133.394 116.352 128.631  1.00 46.32           H
ATOM   2365  HG2 PRO A 153     131.666 116.282 126.833  1.00 46.32           H
ATOM   2366  HG3 PRO A 153     132.647 115.042 127.038  1.00 46.32           H
ATOM   2367  HD2 PRO A 153     129.962 115.232 127.783  1.00 46.32           H
ATOM   2368  HD3 PRO A 153     130.743 113.944 127.237  1.00 46.32           H
ATOM   2369  N   THR A 154     130.570 116.159 131.265  1.00 44.91           N
ATOM   2370  CA  THR A 154     130.122 116.668 132.555  1.00 44.91           C
ATOM   2371  C   THR A 154     130.226 115.592 133.623  1.00 44.91           C
ATOM   2372  O   THR A 154     130.625 115.869 134.757  1.00 44.91           O
ATOM   2373  CB  THR A 154     128.687 117.176 132.449  1.00 44.91           C
ATOM   2374  OG1 THR A 154     128.582 118.089 131.351  1.00 44.91           O
ATOM   2375  CG2 THR A 154     128.272 117.877 133.731  1.00 44.91           C
ATOM   2376  H   THR A 154     129.969 116.163 130.650  1.00 44.91           H
ATOM   2377  HA  THR A 154     130.688 117.411 132.818  1.00 44.91           H
ATOM   2378  HB  THR A 154     128.089 116.426 132.303  1.00 44.91           H
ATOM   2379  HG1 THR A 154     127.792 118.368 131.283  1.00 44.91           H
ATOM   2380 HG21 THR A 154     127.405 118.296 133.612  1.00 44.91           H
ATOM   2381 HG22 THR A 154     128.215 117.237 134.457  1.00 44.91           H
ATOM   2382 HG23 THR A 154     128.922 118.559 133.961  1.00 44.91           H
ATOM   2383  N   ILE A 155     129.869 114.355 133.277  1.00 44.92           N
ATOM   2384  CA  ILE A 155     129.972 113.253 134.227  1.00 44.92           C
ATOM   2385  C   ILE A 155     131.417 113.077 134.667  1.00 44.92           C
ATOM   2386  O   ILE A 155     131.716 112.953 135.861  1.00 44.92           O
ATOM   2387  CB  ILE A 155     129.416 111.960 133.604  1.00 44.92           C
ATOM   2388  CG1 ILE A 155     127.892 112.021 133.524  1.00 44.92           C
ATOM   2389  CG2 ILE A 155     129.873 110.741 134.393  1.00 44.92           C
ATOM   2390  CD1 ILE A 155     127.293 110.977 132.613  1.00 44.92           C
ATOM   2391  H   ILE A 155     129.565 114.131 132.504  1.00 44.92           H
ATOM   2392  HA  ILE A 155     129.442 113.464 135.009  1.00 44.92           H
ATOM   2393  HB  ILE A 155     129.763 111.884 132.702  1.00 44.92           H
ATOM   2394 HG12 ILE A 155     127.526 111.886 134.412  1.00 44.92           H
ATOM   2395 HG13 ILE A 155     127.630 112.893 133.189  1.00 44.92           H
ATOM   2396 HG21 ILE A 155     129.307 109.987 134.168  1.00 44.92           H
ATOM   2397 HG22 ILE A 155     130.793 110.539 134.161  1.00 44.92           H
ATOM   2398 HG23 ILE A 155     129.804 110.929 135.340  1.00 44.92           H
ATOM   2399 HD11 ILE A 155     126.351 111.170 132.489  1.00 44.92           H
ATOM   2400 HD12 ILE A 155     127.751 111.004 131.759  1.00 44.92           H
ATOM   2401 HD13 ILE A 155     127.401 110.103 133.018  1.00 44.92           H
ATOM   2402  N   PHE A 156     132.336 113.069 133.703  1.00 45.22           N
ATOM   2403  CA  PHE A 156     133.748 112.881 134.031  1.00 45.22           C
ATOM   2404  C   PHE A 156     134.252 113.998 134.943  1.00 45.22           C
ATOM   2405  O   PHE A 156     134.874 113.743 135.989  1.00 45.22           O
ATOM   2406  CB  PHE A 156     134.565 112.815 132.739  1.00 45.22           C
ATOM   2407  CG  PHE A 156     136.042 112.665 132.956  1.00 45.22           C
ATOM   2408  CD1 PHE A 156     136.858 113.777 133.054  1.00 45.22           C
ATOM   2409  CD2 PHE A 156     136.616 111.411 133.050  1.00 45.22           C
ATOM   2410  CE1 PHE A 156     138.214 113.641 133.249  1.00 45.22           C
ATOM   2411  CE2 PHE A 156     137.971 111.270 133.244  1.00 45.22           C
ATOM   2412  CZ  PHE A 156     138.771 112.385 133.345  1.00 45.22           C
ATOM   2413  H   PHE A 156     132.172 113.169 132.864  1.00 45.22           H
ATOM   2414  HA  PHE A 156     133.856 112.039 134.499  1.00 45.22           H
ATOM   2415  HB2 PHE A 156     134.264 112.054 132.219  1.00 45.22           H
ATOM   2416  HB3 PHE A 156     134.422 113.633 132.237  1.00 45.22           H
ATOM   2417  HD1 PHE A 156     136.486 114.627 132.991  1.00 45.22           H
ATOM   2418  HD2 PHE A 156     136.079 110.654 132.984  1.00 45.22           H
ATOM   2419  HE1 PHE A 156     138.752 114.396 133.316  1.00 45.22           H
ATOM   2420  HE2 PHE A 156     138.346 110.421 133.309  1.00 45.22           H
ATOM   2421  HZ  PHE A 156     139.687 112.292 133.476  1.00 45.22           H
ATOM   2422  N   PHE A 157     133.977 115.249 134.564  1.00 44.56           N
ATOM   2423  CA  PHE A 157     134.452 116.380 135.351  1.00 44.56           C
ATOM   2424  C   PHE A 157     133.855 116.366 136.751  1.00 44.56           C
ATOM   2425  O   PHE A 157     134.557 116.623 137.733  1.00 44.56           O
ATOM   2426  CB  PHE A 157     134.117 117.692 134.645  1.00 44.56           C
ATOM   2427  CG  PHE A 157     134.612 118.910 135.368  1.00 44.56           C
ATOM   2428  CD1 PHE A 157     135.954 119.055 135.669  1.00 44.56           C
ATOM   2429  CD2 PHE A 157     133.736 119.910 135.750  1.00 44.56           C
ATOM   2430  CE1 PHE A 157     136.412 120.173 136.334  1.00 44.56           C
ATOM   2431  CE2 PHE A 157     134.190 121.031 136.415  1.00 44.56           C
ATOM   2432  CZ  PHE A 157     135.529 121.161 136.708  1.00 44.56           C
ATOM   2433  H   PHE A 157     133.523 115.464 133.866  1.00 44.56           H
ATOM   2434  HA  PHE A 157     135.416 116.325 135.430  1.00 44.56           H
ATOM   2435  HB2 PHE A 157     134.521 117.685 133.763  1.00 44.56           H
ATOM   2436  HB3 PHE A 157     133.153 117.766 134.564  1.00 44.56           H
ATOM   2437  HD1 PHE A 157     136.555 118.390 135.419  1.00 44.56           H
ATOM   2438  HD2 PHE A 157     132.831 119.826 135.554  1.00 44.56           H
ATOM   2439  HE1 PHE A 157     137.317 120.259 136.531  1.00 44.56           H
ATOM   2440  HE2 PHE A 157     133.591 121.697 136.667  1.00 44.56           H
ATOM   2441  HZ  PHE A 157     135.836 121.916 137.157  1.00 44.56           H
ATOM   2442  N   ALA A 158     132.558 116.072 136.863  1.00 43.88           N
ATOM   2443  CA  ALA A 158     131.912 116.050 138.169  1.00 43.88           C
ATOM   2444  C   ALA A 158     132.486 114.951 139.048  1.00 43.88           C
ATOM   2445  O   ALA A 158     132.687 115.152 140.250  1.00 43.88           O
ATOM   2446  CB  ALA A 158     130.405 115.871 138.002  1.00 43.88           C
ATOM   2447  H   ALA A 158     132.038 115.883 136.204  1.00 43.88           H
ATOM   2448  HA  ALA A 158     132.067 116.900 138.611  1.00 43.88           H
ATOM   2449  HB1 ALA A 158     129.995 115.817 138.880  1.00 43.88           H
ATOM   2450  HB2 ALA A 158     130.048 116.630 137.515  1.00 43.88           H
ATOM   2451  HB3 ALA A 158     130.238 115.051 137.510  1.00 43.88           H
ATOM   2452  N   ILE A 159     132.750 113.777 138.473  1.00 44.03           N
ATOM   2453  CA  ILE A 159     133.317 112.692 139.266  1.00 44.03           C
ATOM   2454  C   ILE A 159     134.674 113.102 139.818  1.00 44.03           C
ATOM   2455  O   ILE A 159     134.954 112.940 141.015  1.00 44.03           O
ATOM   2456  CB  ILE A 159     133.412 111.406 138.426  1.00 44.03           C
ATOM   2457  CG1 ILE A 159     132.062 110.693 138.404  1.00 44.03           C
ATOM   2458  CG2 ILE A 159     134.481 110.479 138.985  1.00 44.03           C
ATOM   2459  CD1 ILE A 159     131.979 109.576 137.389  1.00 44.03           C
ATOM   2460  H   ILE A 159     132.615 113.589 137.645  1.00 44.03           H
ATOM   2461  HA  ILE A 159     132.731 112.513 140.018  1.00 44.03           H
ATOM   2462  HB  ILE A 159     133.653 111.646 137.517  1.00 44.03           H
ATOM   2463 HG12 ILE A 159     131.898 110.309 139.280  1.00 44.03           H
ATOM   2464 HG13 ILE A 159     131.371 111.339 138.193  1.00 44.03           H
ATOM   2465 HG21 ILE A 159     134.360 109.594 138.610  1.00 44.03           H
ATOM   2466 HG22 ILE A 159     135.358 110.816 138.742  1.00 44.03           H
ATOM   2467 HG23 ILE A 159     134.394 110.438 139.951  1.00 44.03           H
ATOM   2468 HD11 ILE A 159     131.046 109.404 137.186  1.00 44.03           H
ATOM   2469 HD12 ILE A 159     132.447 109.848 136.584  1.00 44.03           H
ATOM   2470 HD13 ILE A 159     132.392 108.780 137.758  1.00 44.03           H
ATOM   2471  N   ILE A 160     135.537 113.654 138.961  1.00 43.99           N
ATOM   2472  CA  ILE A 160     136.868 114.018 139.443  1.00 43.99           C
ATOM   2473  C   ILE A 160     136.775 115.149 140.463  1.00 43.99           C
ATOM   2474  O   ILE A 160     137.513 115.169 141.456  1.00 43.99           O
ATOM   2475  CB  ILE A 160     137.804 114.370 138.271  1.00 43.99           C
ATOM   2476  CG1 ILE A 160     137.321 115.609 137.518  1.00 43.99           C
ATOM   2477  CG2 ILE A 160     137.925 113.189 137.323  1.00 43.99           C
ATOM   2478  CD1 ILE A 160     138.360 116.183 136.583  1.00 43.99           C
ATOM   2479  H   ILE A 160     135.385 113.821 138.132  1.00 43.99           H
ATOM   2480  HA  ILE A 160     137.249 113.250 139.897  1.00 43.99           H
ATOM   2481  HB  ILE A 160     138.684 114.559 138.633  1.00 43.99           H
ATOM   2482 HG12 ILE A 160     136.546 115.366 136.991  1.00 43.99           H
ATOM   2483 HG13 ILE A 160     137.089 116.307 138.147  1.00 43.99           H
ATOM   2484 HG21 ILE A 160     138.602 113.386 136.657  1.00 43.99           H
ATOM   2485 HG22 ILE A 160     138.180 112.403 137.831  1.00 43.99           H
ATOM   2486 HG23 ILE A 160     137.069 113.040 136.892  1.00 43.99           H
ATOM   2487 HD11 ILE A 160     138.021 117.008 136.203  1.00 43.99           H
ATOM   2488 HD12 ILE A 160     139.172 116.358 137.083  1.00 43.99           H
ATOM   2489 HD13 ILE A 160     138.538 115.542 135.876  1.00 43.99           H
ATOM   2490  N   LEU A 161     135.857 116.095 140.252  1.00 43.80           N
ATOM   2491  CA  LEU A 161     135.711 117.203 141.189  1.00 43.80           C
ATOM   2492  C   LEU A 161     135.248 116.712 142.553  1.00 43.80           C
ATOM   2493  O   LEU A 161     135.750 117.166 143.585  1.00 43.80           O
ATOM   2494  CB  LEU A 161     134.732 118.234 140.628  1.00 43.80           C
ATOM   2495  CG  LEU A 161     134.445 119.443 141.519  1.00 43.80           C
ATOM   2496  CD1 LEU A 161     135.717 120.229 141.779  1.00 43.80           C
ATOM   2497  CD2 LEU A 161     133.388 120.331 140.889  1.00 43.80           C
ATOM   2498  H   LEU A 161     135.316 116.117 139.583  1.00 43.80           H
ATOM   2499  HA  LEU A 161     136.572 117.635 141.302  1.00 43.80           H
ATOM   2500  HB2 LEU A 161     135.090 118.571 139.792  1.00 43.80           H
ATOM   2501  HB3 LEU A 161     133.886 117.791 140.461  1.00 43.80           H
ATOM   2502  HG  LEU A 161     134.103 119.136 142.372  1.00 43.80           H
ATOM   2503 HD11 LEU A 161     135.491 121.044 142.253  1.00 43.80           H
ATOM   2504 HD12 LEU A 161     136.318 119.689 142.316  1.00 43.80           H
ATOM   2505 HD13 LEU A 161     136.134 120.444 140.930  1.00 43.80           H
ATOM   2506 HD21 LEU A 161     133.218 121.085 141.475  1.00 43.80           H
ATOM   2507 HD22 LEU A 161     133.711 120.646 140.030  1.00 43.80           H
ATOM   2508 HD23 LEU A 161     132.575 119.816 140.768  1.00 43.80           H
ATOM   2509  N   GLY A 162     134.287 115.790 142.579  1.00 43.81           N
ATOM   2510  CA  GLY A 162     133.848 115.238 143.849  1.00 43.81           C
ATOM   2511  C   GLY A 162     134.943 114.461 144.551  1.00 43.81           C
ATOM   2512  O   GLY A 162     135.100 114.553 145.774  1.00 43.81           O
ATOM   2513  H   GLY A 162     133.883 115.475 141.889  1.00 43.81           H
ATOM   2514  HA2 GLY A 162     133.561 115.959 144.432  1.00 43.81           H
ATOM   2515  HA3 GLY A 162     133.095 114.645 143.701  1.00 43.81           H
ATOM   2516  N   ILE A 163     135.715 113.680 143.792  1.00 43.70           N
ATOM   2517  CA  ILE A 163     136.812 112.934 144.398  1.00 43.70           C
ATOM   2518  C   ILE A 163     137.849 113.888 144.978  1.00 43.70           C
ATOM   2519  O   ILE A 163     138.473 113.597 146.005  1.00 43.70           O
ATOM   2520  CB  ILE A 163     137.433 111.966 143.375  1.00 43.70           C
ATOM   2521  CG1 ILE A 163     136.397 110.926 142.944  1.00 43.70           C
ATOM   2522  CG2 ILE A 163     138.655 111.285 143.964  1.00 43.70           C
ATOM   2523  CD1 ILE A 163     136.817 110.088 141.755  1.00 43.70           C
ATOM   2524  H   ILE A 163     135.626 113.569 142.944  1.00 43.70           H
ATOM   2525  HA  ILE A 163     136.459 112.400 145.126  1.00 43.70           H
ATOM   2526  HB  ILE A 163     137.706 112.474 142.595  1.00 43.70           H
ATOM   2527 HG12 ILE A 163     136.239 110.322 143.687  1.00 43.70           H
ATOM   2528 HG13 ILE A 163     135.572 111.377 142.711  1.00 43.70           H
ATOM   2529 HG21 ILE A 163     138.937 110.570 143.374  1.00 43.70           H
ATOM   2530 HG22 ILE A 163     139.371 111.933 144.054  1.00 43.70           H
ATOM   2531 HG23 ILE A 163     138.424 110.922 144.834  1.00 43.70           H
ATOM   2532 HD11 ILE A 163     136.065 109.543 141.474  1.00 43.70           H
ATOM   2533 HD12 ILE A 163     137.085 110.679 141.034  1.00 43.70           H
ATOM   2534 HD13 ILE A 163     137.559 109.519 142.011  1.00 43.70           H
ATOM   2535  N   ALA A 164     138.064 115.034 144.330  1.00 44.48           N
ATOM   2536  CA  ALA A 164     138.994 116.018 144.877  1.00 44.48           C
ATOM   2537  C   ALA A 164     138.435 116.675 146.134  1.00 44.48           C
ATOM   2538  O   ALA A 164     139.158 116.860 147.122  1.00 44.48           O
ATOM   2539  CB  ALA A 164     139.319 117.074 143.823  1.00 44.48           C
ATOM   2540  H   ALA A 164     137.692 115.261 143.588  1.00 44.48           H
ATOM   2541  HA  ALA A 164     139.821 115.571 145.117  1.00 44.48           H
ATOM   2542  HB1 ALA A 164     139.938 117.718 144.203  1.00 44.48           H
ATOM   2543  HB2 ALA A 164     139.722 116.640 143.055  1.00 44.48           H
ATOM   2544  HB3 ALA A 164     138.498 117.519 143.560  1.00 44.48           H
ATOM   2545  N   ILE A 165     137.151 117.037 146.116  1.00 45.09           N
ATOM   2546  CA  ILE A 165     136.549 117.698 147.272  1.00 45.09           C
ATOM   2547  C   ILE A 165     136.605 116.790 148.492  1.00 45.09           C
ATOM   2548  O   ILE A 165     136.961 117.225 149.592  1.00 45.09           O
ATOM   2549  CB  ILE A 165     135.106 118.132 146.959  1.00 45.09           C
ATOM   2550  CG1 ILE A 165     135.095 119.169 145.835  1.00 45.09           C
ATOM   2551  CG2 ILE A 165     134.442 118.694 148.206  1.00 45.09           C
ATOM   2552  CD1 ILE A 165     133.717 119.462 145.281  1.00 45.09           C
ATOM   2553  H   ILE A 165     136.614 116.912 145.456  1.00 45.09           H
ATOM   2554  HA  ILE A 165     137.060 118.497 147.475  1.00 45.09           H
ATOM   2555  HB  ILE A 165     134.607 117.353 146.666  1.00 45.09           H
ATOM   2556 HG12 ILE A 165     135.450 120.002 146.185  1.00 45.09           H
ATOM   2557 HG13 ILE A 165     135.654 118.862 145.108  1.00 45.09           H
ATOM   2558 HG21 ILE A 165     133.605 119.116 147.959  1.00 45.09           H
ATOM   2559 HG22 ILE A 165     134.270 117.972 148.830  1.00 45.09           H
ATOM   2560 HG23 ILE A 165     135.034 119.348 148.609  1.00 45.09           H
ATOM   2561 HD11 ILE A 165     133.808 120.024 144.495  1.00 45.09           H
ATOM   2562 HD12 ILE A 165     133.291 118.624 145.040  1.00 45.09           H
ATOM   2563 HD13 ILE A 165     133.192 119.920 145.955  1.00 45.09           H
ATOM   2564  N   THR A 166     136.256 115.512 148.320  1.00 45.70           N
ATOM   2565  CA  THR A 166     136.279 114.611 149.468  1.00 45.70           C
ATOM   2566  C   THR A 166     137.682 114.480 150.044  1.00 45.70           C
ATOM   2567  O   THR A 166     137.838 114.242 151.247  1.00 45.70           O
ATOM   2568  CB  THR A 166     135.731 113.234 149.089  1.00 45.70           C
ATOM   2569  OG1 THR A 166     135.729 112.385 150.242  1.00 45.70           O
ATOM   2570  CG2 THR A 166     136.563 112.596 147.995  1.00 45.70           C
ATOM   2571  H   THR A 166     136.010 115.157 147.577  1.00 45.70           H
ATOM   2572  HA  THR A 166     135.707 114.975 150.162  1.00 45.70           H
ATOM   2573  HB  THR A 166     134.823 113.331 148.763  1.00 45.70           H
ATOM   2574  HG1 THR A 166     135.256 112.724 150.848  1.00 45.70           H
ATOM   2575 HG21 THR A 166     136.220 111.711 147.794  1.00 45.70           H
ATOM   2576 HG22 THR A 166     136.514 113.139 147.196  1.00 45.70           H
ATOM   2577 HG23 THR A 166     137.489 112.517 148.271  1.00 45.70           H
ATOM   2578  N   TYR A 167     138.713 114.628 149.209  1.00 47.21           N
ATOM   2579  CA  TYR A 167     140.080 114.618 149.720  1.00 47.21           C
ATOM   2580  C   TYR A 167     140.399 115.909 150.461  1.00 47.21           C
ATOM   2581  O   TYR A 167     141.107 115.890 151.474  1.00 47.21           O
ATOM   2582  CB  TYR A 167     141.070 114.401 148.576  1.00 47.21           C
ATOM   2583  CG  TYR A 167     141.484 112.959 148.390  1.00 47.21           C
ATOM   2584  CD1 TYR A 167     142.178 112.283 149.384  1.00 47.21           C
ATOM   2585  CD2 TYR A 167     141.180 112.273 147.223  1.00 47.21           C
ATOM   2586  CE1 TYR A 167     142.557 110.967 149.220  1.00 47.21           C
ATOM   2587  CE2 TYR A 167     141.555 110.956 147.051  1.00 47.21           C
ATOM   2588  CZ  TYR A 167     142.243 110.308 148.053  1.00 47.21           C
ATOM   2589  OH  TYR A 167     142.621 108.996 147.888  1.00 47.21           O
ATOM   2590  H   TYR A 167     138.647 114.735 148.359  1.00 47.21           H
ATOM   2591  HA  TYR A 167     140.175 113.884 150.346  1.00 47.21           H
ATOM   2592  HB2 TYR A 167     140.663 114.702 147.748  1.00 47.21           H
ATOM   2593  HB3 TYR A 167     141.871 114.918 148.754  1.00 47.21           H
ATOM   2594  HD1 TYR A 167     142.391 112.726 150.173  1.00 47.21           H
ATOM   2595  HD2 TYR A 167     140.715 112.708 146.546  1.00 47.21           H
ATOM   2596  HE1 TYR A 167     143.022 110.527 149.895  1.00 47.21           H
ATOM   2597  HE2 TYR A 167     141.345 110.509 146.264  1.00 47.21           H
ATOM   2598  HH  TYR A 167     142.367 108.717 147.137  1.00 47.21           H
ATOM   2599  N   LEU A 168     139.888 117.040 149.971  1.00 48.03           N
ATOM   2600  CA  LEU A 168     140.130 118.307 150.656  1.00 48.03           C
ATOM   2601  C   LEU A 168     139.510 118.313 152.048  1.00 48.03           C
ATOM   2602  O   LEU A 168     140.111 118.821 153.001  1.00 48.03           O
ATOM   2603  CB  LEU A 168     139.582 119.468 149.827  1.00 48.03           C
ATOM   2604  CG  LEU A 168     140.316 119.776 148.524  1.00 48.03           C
ATOM   2605  CD1 LEU A 168     139.531 120.788 147.714  1.00 48.03           C
ATOM   2606  CD2 LEU A 168     141.718 120.280 148.804  1.00 48.03           C
ATOM   2607  H   LEU A 168     139.409 117.100 149.260  1.00 48.03           H
ATOM   2608  HA  LEU A 168     141.086 118.433 150.757  1.00 48.03           H
ATOM   2609  HB2 LEU A 168     138.660 119.269 149.599  1.00 48.03           H
ATOM   2610  HB3 LEU A 168     139.612 120.270 150.372  1.00 48.03           H
ATOM   2611  HG  LEU A 168     140.388 118.962 148.001  1.00 48.03           H
ATOM   2612 HD11 LEU A 168     140.011 120.973 146.891  1.00 48.03           H
ATOM   2613 HD12 LEU A 168     138.656 120.422 147.512  1.00 48.03           H
ATOM   2614 HD13 LEU A 168     139.438 121.603 148.232  1.00 48.03           H
ATOM   2615 HD21 LEU A 168     142.124 120.559 147.968  1.00 48.03           H
ATOM   2616 HD22 LEU A 168     141.666 121.033 149.414  1.00 48.03           H
ATOM   2617 HD23 LEU A 168     142.239 119.566 149.202  1.00 48.03           H
ATOM   2618  N   MET A 169     138.307 117.752 152.187  1.00 48.50           N
ATOM   2619  CA  MET A 169     137.599 117.809 153.461  1.00 48.50           C
ATOM   2620  C   MET A 169     138.313 117.039 154.563  1.00 48.50           C
ATOM   2621  O   MET A 169     137.965 117.200 155.738  1.00 48.50           O
ATOM   2622  CB  MET A 169     136.181 117.265 153.294  1.00 48.50           C
ATOM   2623  CG  MET A 169     135.293 118.121 152.413  1.00 48.50           C
ATOM   2624  SD  MET A 169     133.663 117.398 152.177  1.00 48.50           S
ATOM   2625  CE  MET A 169     132.966 117.614 153.808  1.00 48.50           C
ATOM   2626  H   MET A 169     137.886 117.336 151.563  1.00 48.50           H
ATOM   2627  HA  MET A 169     137.527 118.738 153.731  1.00 48.50           H
ATOM   2628  HB2 MET A 169     136.231 116.382 152.895  1.00 48.50           H
ATOM   2629  HB3 MET A 169     135.765 117.208 154.168  1.00 48.50           H
ATOM   2630  HG2 MET A 169     135.181 118.991 152.826  1.00 48.50           H
ATOM   2631  HG3 MET A 169     135.709 118.217 151.542  1.00 48.50           H
ATOM   2632  HE1 MET A 169     132.033 117.348 153.791  1.00 48.50           H
ATOM   2633  HE2 MET A 169     133.457 117.063 154.437  1.00 48.50           H
ATOM   2634  HE3 MET A 169     133.040 118.547 154.057  1.00 48.50           H
ATOM   2635  N   ASN A 170     139.287 116.199 154.220  1.00 51.42           N
ATOM   2636  CA  ASN A 170     140.056 115.451 155.203  1.00 51.42           C
ATOM   2637  C   ASN A 170     141.427 116.062 155.461  1.00 51.42           C
ATOM   2638  O   ASN A 170     142.240 115.460 156.168  1.00 51.42           O
ATOM   2639  CB  ASN A 170     140.211 113.999 154.751  1.00 51.42           C
ATOM   2640  CG  ASN A 170     138.936 113.201 154.917  1.00 51.42           C
ATOM   2641  OD1 ASN A 170     137.855 113.653 154.544  1.00 51.42           O
ATOM   2642  ND2 ASN A 170     139.055 112.006 155.483  1.00 51.42           N
ATOM   2643  H   ASN A 170     139.523 116.042 153.408  1.00 51.42           H
ATOM   2644  HA  ASN A 170     139.573 115.447 156.044  1.00 51.42           H
ATOM   2645  HB2 ASN A 170     140.455 113.984 153.812  1.00 51.42           H
ATOM   2646  HB3 ASN A 170     140.903 113.573 155.281  1.00 51.42           H
ATOM   2647 HD21 ASN A 170     139.828 111.723 155.733  1.00 51.42           H
ATOM   2648 HD22 ASN A 170     138.359 111.514 155.600  1.00 51.42           H
ATOM   2649  N   SER A 171     141.702 117.240 154.907  1.00 53.01           N
ATOM   2650  CA  SER A 171     143.011 117.853 155.059  1.00 53.01           C
ATOM   2651  C   SER A 171     143.195 118.392 156.474  1.00 53.01           C
ATOM   2652  O   SER A 171     142.245 118.530 157.247  1.00 53.01           O
ATOM   2653  CB  SER A 171     143.193 118.983 154.046  1.00 53.01           C
ATOM   2654  OG  SER A 171     142.555 120.166 154.487  1.00 53.01           O
ATOM   2655  H   SER A 171     141.147 117.703 154.441  1.00 53.01           H
ATOM   2656  HA  SER A 171     143.696 117.186 154.896  1.00 53.01           H
ATOM   2657  HB2 SER A 171     144.141 119.158 153.936  1.00 53.01           H
ATOM   2658  HB3 SER A 171     142.806 118.712 153.199  1.00 53.01           H
ATOM   2659  HG  SER A 171     141.734 120.027 154.595  1.00 53.01           H
ATOM   2660  N   GLU A 172     144.450 118.694 156.809  1.00 57.08           N
ATOM   2661  CA  GLU A 172     144.778 119.255 158.113  1.00 57.08           C
ATOM   2662  C   GLU A 172     144.612 120.768 158.168  1.00 57.08           C
ATOM   2663  O   GLU A 172     144.665 121.338 159.263  1.00 57.08           O
ATOM   2664  CB  GLU A 172     146.214 118.888 158.493  1.00 57.08           C
ATOM   2665  CG  GLU A 172     146.429 117.405 158.743  1.00 57.08           C
ATOM   2666  CD  GLU A 172     146.069 116.995 160.157  1.00 57.08           C
ATOM   2667  OE1 GLU A 172     145.043 117.483 160.676  1.00 57.08           O
ATOM   2668  OE2 GLU A 172     146.812 116.185 160.750  1.00 57.08           O
ATOM   2669  H   GLU A 172     145.130 118.581 156.295  1.00 57.08           H
ATOM   2670  HA  GLU A 172     144.187 118.868 158.777  1.00 57.08           H
ATOM   2671  HB2 GLU A 172     146.806 119.156 157.773  1.00 57.08           H
ATOM   2672  HB3 GLU A 172     146.452 119.362 159.306  1.00 57.08           H
ATOM   2673  HG2 GLU A 172     145.873 116.896 158.132  1.00 57.08           H
ATOM   2674  HG3 GLU A 172     147.364 117.191 158.597  1.00 57.08           H
ATOM   2675  N   ASN A 173     144.413 121.427 157.030  1.00 55.14           N
ATOM   2676  CA  ASN A 173     144.233 122.873 157.004  1.00 55.14           C
ATOM   2677  C   ASN A 173     142.766 123.204 157.252  1.00 55.14           C
ATOM   2678  O   ASN A 173     141.891 122.785 156.487  1.00 55.14           O
ATOM   2679  CB  ASN A 173     144.699 123.442 155.666  1.00 55.14           C
ATOM   2680  CG  ASN A 173     144.923 124.940 155.715  1.00 55.14           C
ATOM   2681  OD1 ASN A 173     144.787 125.566 156.766  1.00 55.14           O
ATOM   2682  ND2 ASN A 173     145.271 125.523 154.576  1.00 55.14           N
ATOM   2683  H   ASN A 173     144.378 121.058 156.254  1.00 55.14           H
ATOM   2684  HA  ASN A 173     144.762 123.277 157.710  1.00 55.14           H
ATOM   2685  HB2 ASN A 173     145.537 123.021 155.418  1.00 55.14           H
ATOM   2686  HB3 ASN A 173     144.025 123.261 154.993  1.00 55.14           H
ATOM   2687 HD21 ASN A 173     145.357 125.052 153.861  1.00 55.14           H
ATOM   2688 HD22 ASN A 173     145.410 126.371 154.552  1.00 55.14           H
ATOM   2689  N   GLU A 174     142.498 123.954 158.322  1.00 55.74           N
ATOM   2690  CA  GLU A 174     141.118 124.265 158.679  1.00 55.74           C
ATOM   2691  C   GLU A 174     140.438 125.090 157.594  1.00 55.74           C
ATOM   2692  O   GLU A 174     139.267 124.858 157.268  1.00 55.74           O
ATOM   2693  CB  GLU A 174     141.081 125.003 160.017  1.00 55.74           C
ATOM   2694  CG  GLU A 174     139.700 125.494 160.426  1.00 55.74           C
ATOM   2695  CD  GLU A 174     138.629 124.432 160.265  1.00 55.74           C
ATOM   2696  OE1 GLU A 174     138.926 123.244 160.511  1.00 55.74           O
ATOM   2697  OE2 GLU A 174     137.489 124.785 159.894  1.00 55.74           O
ATOM   2698  H   GLU A 174     143.089 124.290 158.849  1.00 55.74           H
ATOM   2699  HA  GLU A 174     140.628 123.434 158.775  1.00 55.74           H
ATOM   2700  HB2 GLU A 174     141.398 124.404 160.711  1.00 55.74           H
ATOM   2701  HB3 GLU A 174     141.664 125.776 159.961  1.00 55.74           H
ATOM   2702  HG2 GLU A 174     139.723 125.756 161.359  1.00 55.74           H
ATOM   2703  HG3 GLU A 174     139.456 126.253 159.874  1.00 55.74           H
ATOM   2704  N   LYS A 175     141.152 126.064 157.027  1.00 53.78           N
ATOM   2705  CA  LYS A 175     140.557 126.910 155.998  1.00 53.78           C
ATOM   2706  C   LYS A 175     140.178 126.096 154.768  1.00 53.78           C
ATOM   2707  O   LYS A 175     139.115 126.312 154.175  1.00 53.78           O
ATOM   2708  CB  LYS A 175     141.521 128.034 155.624  1.00 53.78           C
ATOM   2709  CG  LYS A 175     140.873 129.165 154.845  1.00 53.78           C
ATOM   2710  CD  LYS A 175     141.885 130.239 154.479  1.00 53.78           C
ATOM   2711  CE  LYS A 175     142.732 129.838 153.282  1.00 53.78           C
ATOM   2712  NZ  LYS A 175     142.861 130.949 152.299  1.00 53.78           N
ATOM   2713  H   LYS A 175     141.969 126.252 157.218  1.00 53.78           H
ATOM   2714  HA  LYS A 175     139.748 127.313 156.351  1.00 53.78           H
ATOM   2715  HB2 LYS A 175     141.893 128.409 156.438  1.00 53.78           H
ATOM   2716  HB3 LYS A 175     142.232 127.666 155.077  1.00 53.78           H
ATOM   2717  HG2 LYS A 175     140.487 128.813 154.027  1.00 53.78           H
ATOM   2718  HG3 LYS A 175     140.183 129.573 155.391  1.00 53.78           H
ATOM   2719  HD2 LYS A 175     142.477 130.389 155.233  1.00 53.78           H
ATOM   2720  HD3 LYS A 175     141.414 131.058 154.256  1.00 53.78           H
ATOM   2721  HE2 LYS A 175     142.320 129.083 152.833  1.00 53.78           H
ATOM   2722  HE3 LYS A 175     143.621 129.600 153.588  1.00 53.78           H
ATOM   2723  HZ1 LYS A 175     143.247 131.652 152.685  1.00 53.78           H
ATOM   2724  HZ2 LYS A 175     142.057 131.186 152.001  1.00 53.78           H
ATOM   2725  HZ3 LYS A 175     143.360 130.688 151.610  1.00 53.78           H
ATOM   2726  N   VAL A 176     141.037 125.158 154.365  1.00 52.07           N
ATOM   2727  CA  VAL A 176     140.728 124.314 153.214  1.00 52.07           C
ATOM   2728  C   VAL A 176     139.492 123.469 153.494  1.00 52.07           C
ATOM   2729  O   VAL A 176     138.614 123.318 152.634  1.00 52.07           O
ATOM   2730  CB  VAL A 176     141.942 123.438 152.856  1.00 52.07           C
ATOM   2731  CG1 VAL A 176     141.561 122.400 151.816  1.00 52.07           C
ATOM   2732  CG2 VAL A 176     143.088 124.300 152.362  1.00 52.07           C
ATOM   2733  H   VAL A 176     141.795 124.993 154.737  1.00 52.07           H
ATOM   2734  HA  VAL A 176     140.534 124.882 152.452  1.00 52.07           H
ATOM   2735  HB  VAL A 176     142.238 122.969 153.652  1.00 52.07           H
ATOM   2736 HG11 VAL A 176     142.371 122.054 151.409  1.00 52.07           H
ATOM   2737 HG12 VAL A 176     141.076 121.679 152.246  1.00 52.07           H
ATOM   2738 HG13 VAL A 176     141.006 122.819 151.140  1.00 52.07           H
ATOM   2739 HG21 VAL A 176     143.872 123.741 152.239  1.00 52.07           H
ATOM   2740 HG22 VAL A 176     142.837 124.707 151.518  1.00 52.07           H
ATOM   2741 HG23 VAL A 176     143.272 124.988 153.019  1.00 52.07           H
ATOM   2742  N   ARG A 177     139.409 122.898 154.696  1.00 52.63           N
ATOM   2743  CA  ARG A 177     138.244 122.100 155.059  1.00 52.63           C
ATOM   2744  C   ARG A 177     136.974 122.936 154.992  1.00 52.63           C
ATOM   2745  O   ARG A 177     135.952 122.496 154.452  1.00 52.63           O
ATOM   2746  CB  ARG A 177     138.427 121.523 156.463  1.00 52.63           C
ATOM   2747  CG  ARG A 177     138.761 120.046 156.498  1.00 52.63           C
ATOM   2748  CD  ARG A 177     138.419 119.440 157.847  1.00 52.63           C
ATOM   2749  NE  ARG A 177     138.917 120.254 158.950  1.00 52.63           N
ATOM   2750  CZ  ARG A 177     140.168 120.241 159.390  1.00 52.63           C
ATOM   2751  NH1 ARG A 177     141.084 119.457 158.848  1.00 52.63           N
ATOM   2752  NH2 ARG A 177     140.508 121.036 160.400  1.00 52.63           N
ATOM   2753  H   ARG A 177     140.009 122.957 155.309  1.00 52.63           H
ATOM   2754  HA  ARG A 177     138.155 121.363 154.435  1.00 52.63           H
ATOM   2755  HB2 ARG A 177     139.147 121.998 156.906  1.00 52.63           H
ATOM   2756  HB3 ARG A 177     137.602 121.648 156.958  1.00 52.63           H
ATOM   2757  HG2 ARG A 177     138.247 119.585 155.817  1.00 52.63           H
ATOM   2758  HG3 ARG A 177     139.711 119.927 156.342  1.00 52.63           H
ATOM   2759  HD2 ARG A 177     137.454 119.376 157.931  1.00 52.63           H
ATOM   2760  HD3 ARG A 177     138.818 118.559 157.913  1.00 52.63           H
ATOM   2761  HE  ARG A 177     138.360 120.778 159.343  1.00 52.63           H
ATOM   2762 HH11 ARG A 177     140.878 118.938 158.194  1.00 52.63           H
ATOM   2763 HH12 ARG A 177     141.889 119.466 159.150  1.00 52.63           H
ATOM   2764 HH21 ARG A 177     139.919 121.550 160.760  1.00 52.63           H
ATOM   2765 HH22 ARG A 177     141.316 121.036 160.694  1.00 52.63           H
ATOM   2766  N   LYS A 178     137.022 124.152 155.538  1.00 52.61           N
ATOM   2767  CA  LYS A 178     135.842 125.010 155.536  1.00 52.61           C
ATOM   2768  C   LYS A 178     135.443 125.395 154.117  1.00 52.61           C
ATOM   2769  O   LYS A 178     134.253 125.418 153.783  1.00 52.61           O
ATOM   2770  CB  LYS A 178     136.109 126.254 156.382  1.00 52.61           C
ATOM   2771  CG  LYS A 178     134.880 127.110 156.649  1.00 52.61           C
ATOM   2772  CD  LYS A 178     135.248 128.537 157.042  1.00 52.61           C
ATOM   2773  CE  LYS A 178     136.412 128.592 158.026  1.00 52.61           C
ATOM   2774  NZ  LYS A 178     136.173 127.762 159.241  1.00 52.61           N
ATOM   2775  H   LYS A 178     137.715 124.498 155.911  1.00 52.61           H
ATOM   2776  HA  LYS A 178     135.101 124.529 155.936  1.00 52.61           H
ATOM   2777  HB2 LYS A 178     136.468 125.972 157.237  1.00 52.61           H
ATOM   2778  HB3 LYS A 178     136.759 126.807 155.920  1.00 52.61           H
ATOM   2779  HG2 LYS A 178     134.336 127.150 155.848  1.00 52.61           H
ATOM   2780  HG3 LYS A 178     134.373 126.718 157.377  1.00 52.61           H
ATOM   2781  HD2 LYS A 178     135.503 129.029 156.246  1.00 52.61           H
ATOM   2782  HD3 LYS A 178     134.481 128.957 157.462  1.00 52.61           H
ATOM   2783  HE2 LYS A 178     136.531 129.510 158.315  1.00 52.61           H
ATOM   2784  HE3 LYS A 178     137.223 128.278 157.595  1.00 52.61           H
ATOM   2785  HZ1 LYS A 178     135.472 128.076 159.689  1.00 52.61           H
ATOM   2786  HZ2 LYS A 178     136.889 127.786 159.770  1.00 52.61           H
ATOM   2787  HZ3 LYS A 178     136.014 126.918 159.009  1.00 52.61           H
ATOM   2788  N   SER A 179     136.424 125.707 153.267  1.00 48.79           N
ATOM   2789  CA  SER A 179     136.119 126.063 151.885  1.00 48.79           C
ATOM   2790  C   SER A 179     135.478 124.896 151.144  1.00 48.79           C
ATOM   2791  O   SER A 179     134.494 125.075 150.412  1.00 48.79           O
ATOM   2792  CB  SER A 179     137.392 126.513 151.173  1.00 48.79           C
ATOM   2793  OG  SER A 179     137.952 127.650 151.802  1.00 48.79           O
ATOM   2794  H   SER A 179     137.261 125.719 153.464  1.00 48.79           H
ATOM   2795  HA  SER A 179     135.492 126.804 151.880  1.00 48.79           H
ATOM   2796  HB2 SER A 179     138.038 125.790 151.197  1.00 48.79           H
ATOM   2797  HB3 SER A 179     137.178 126.735 150.254  1.00 48.79           H
ATOM   2798  HG  SER A 179     138.658 127.879 151.408  1.00 48.79           H
ATOM   2799  N   ALA A 180     136.026 123.692 151.318  1.00 48.34           N
ATOM   2800  CA  ALA A 180     135.444 122.521 150.673  1.00 48.34           C
ATOM   2801  C   ALA A 180     134.030 122.269 151.175  1.00 48.34           C
ATOM   2802  O   ALA A 180     133.131 121.947 150.388  1.00 48.34           O
ATOM   2803  CB  ALA A 180     136.327 121.298 150.916  1.00 48.34           C
ATOM   2804  H   ALA A 180     136.722 123.530 151.797  1.00 48.34           H
ATOM   2805  HA  ALA A 180     135.401 122.675 149.716  1.00 48.34           H
ATOM   2806  HB1 ALA A 180     135.927 120.529 150.480  1.00 48.34           H
ATOM   2807  HB2 ALA A 180     137.208 121.467 150.548  1.00 48.34           H
ATOM   2808  HB3 ALA A 180     136.391 121.141 151.871  1.00 48.34           H
ATOM   2809  N   GLU A 181     133.813 122.411 152.484  1.00 48.94           N
ATOM   2810  CA  GLU A 181     132.474 122.227 153.031  1.00 48.94           C
ATOM   2811  C   GLU A 181     131.499 123.232 152.437  1.00 48.94           C
ATOM   2812  O   GLU A 181     130.369 122.878 152.089  1.00 48.94           O
ATOM   2813  CB  GLU A 181     132.510 122.354 154.553  1.00 48.94           C
ATOM   2814  CG  GLU A 181     133.041 121.123 155.263  1.00 48.94           C
ATOM   2815  CD  GLU A 181     133.036 121.269 156.769  1.00 48.94           C
ATOM   2816  OE1 GLU A 181     132.245 122.087 157.284  1.00 48.94           O
ATOM   2817  OE2 GLU A 181     133.823 120.567 157.438  1.00 48.94           O
ATOM   2818  H   GLU A 181     134.414 122.609 153.066  1.00 48.94           H
ATOM   2819  HA  GLU A 181     132.160 121.337 152.810  1.00 48.94           H
ATOM   2820  HB2 GLU A 181     133.081 123.101 154.791  1.00 48.94           H
ATOM   2821  HB3 GLU A 181     131.609 122.515 154.874  1.00 48.94           H
ATOM   2822  HG2 GLU A 181     132.476 120.368 155.039  1.00 48.94           H
ATOM   2823  HG3 GLU A 181     133.952 120.956 154.977  1.00 48.94           H
ATOM   2824  N   THR A 182     131.916 124.494 152.317  1.00 46.83           N
ATOM   2825  CA  THR A 182     131.035 125.511 151.754  1.00 46.83           C
ATOM   2826  C   THR A 182     130.688 125.201 150.304  1.00 46.83           C
ATOM   2827  O   THR A 182     129.524 125.311 149.897  1.00 46.83           O
ATOM   2828  CB  THR A 182     131.691 126.886 151.863  1.00 46.83           C
ATOM   2829  OG1 THR A 182     131.995 127.165 153.235  1.00 46.83           O
ATOM   2830  CG2 THR A 182     130.769 127.965 151.321  1.00 46.83           C
ATOM   2831  H   THR A 182     132.693 124.781 152.550  1.00 46.83           H
ATOM   2832  HA  THR A 182     130.209 125.531 152.263  1.00 46.83           H
ATOM   2833  HB  THR A 182     132.510 126.894 151.344  1.00 46.83           H
ATOM   2834  HG1 THR A 182     132.535 126.594 153.531  1.00 46.83           H
ATOM   2835 HG21 THR A 182     131.104 128.841 151.570  1.00 46.83           H
ATOM   2836 HG22 THR A 182     130.723 127.911 150.354  1.00 46.83           H
ATOM   2837 HG23 THR A 182     129.877 127.854 151.687  1.00 46.83           H
ATOM   2838  N   LEU A 183     131.685 124.814 149.505  1.00 44.38           N
ATOM   2839  CA  LEU A 183     131.417 124.492 148.107  1.00 44.38           C
ATOM   2840  C   LEU A 183     130.464 123.309 147.994  1.00 44.38           C
ATOM   2841  O   LEU A 183     129.511 123.334 147.200  1.00 44.38           O
ATOM   2842  CB  LEU A 183     132.732 124.201 147.383  1.00 44.38           C
ATOM   2843  CG  LEU A 183     132.660 123.812 145.906  1.00 44.38           C
ATOM   2844  CD1 LEU A 183     132.450 125.037 145.038  1.00 44.38           C
ATOM   2845  CD2 LEU A 183     133.923 123.080 145.493  1.00 44.38           C
ATOM   2846  H   LEU A 183     132.508 124.733 149.744  1.00 44.38           H
ATOM   2847  HA  LEU A 183     131.001 125.257 147.679  1.00 44.38           H
ATOM   2848  HB2 LEU A 183     133.287 124.995 147.440  1.00 44.38           H
ATOM   2849  HB3 LEU A 183     133.174 123.472 147.847  1.00 44.38           H
ATOM   2850  HG  LEU A 183     131.911 123.213 145.766  1.00 44.38           H
ATOM   2851 HD11 LEU A 183     132.401 124.761 144.109  1.00 44.38           H
ATOM   2852 HD12 LEU A 183     131.622 125.469 145.299  1.00 44.38           H
ATOM   2853 HD13 LEU A 183     133.195 125.644 145.164  1.00 44.38           H
ATOM   2854 HD21 LEU A 183     133.865 122.857 144.550  1.00 44.38           H
ATOM   2855 HD22 LEU A 183     134.687 123.656 145.650  1.00 44.38           H
ATOM   2856 HD23 LEU A 183     134.005 122.270 146.020  1.00 44.38           H
ATOM   2857  N   LEU A 184     130.699 122.265 148.792  1.00 44.41           N
ATOM   2858  CA  LEU A 184     129.829 121.098 148.754  1.00 44.41           C
ATOM   2859  C   LEU A 184     128.411 121.461 149.173  1.00 44.41           C
ATOM   2860  O   LEU A 184     127.440 120.986 148.575  1.00 44.41           O
ATOM   2861  CB  LEU A 184     130.396 120.001 149.655  1.00 44.41           C
ATOM   2862  CG  LEU A 184     129.830 118.592 149.482  1.00 44.41           C
ATOM   2863  CD1 LEU A 184     129.956 118.119 148.045  1.00 44.41           C
ATOM   2864  CD2 LEU A 184     130.532 117.632 150.422  1.00 44.41           C
ATOM   2865  H   LEU A 184     131.347 122.212 149.355  1.00 44.41           H
ATOM   2866  HA  LEU A 184     129.796 120.764 147.845  1.00 44.41           H
ATOM   2867  HB2 LEU A 184     131.351 119.947 149.496  1.00 44.41           H
ATOM   2868  HB3 LEU A 184     130.240 120.259 150.577  1.00 44.41           H
ATOM   2869  HG  LEU A 184     128.888 118.600 149.712  1.00 44.41           H
ATOM   2870 HD11 LEU A 184     129.775 117.167 148.011  1.00 44.41           H
ATOM   2871 HD12 LEU A 184     129.315 118.597 147.496  1.00 44.41           H
ATOM   2872 HD13 LEU A 184     130.858 118.294 147.733  1.00 44.41           H
ATOM   2873 HD21 LEU A 184     130.150 116.747 150.311  1.00 44.41           H
ATOM   2874 HD22 LEU A 184     131.477 117.614 150.205  1.00 44.41           H
ATOM   2875 HD23 LEU A 184     130.406 117.935 151.334  1.00 44.41           H
ATOM   2876  N   ASP A 185     128.270 122.302 150.199  1.00 44.06           N
ATOM   2877  CA  ASP A 185     126.944 122.715 150.642  1.00 44.06           C
ATOM   2878  C   ASP A 185     126.217 123.487 149.551  1.00 44.06           C
ATOM   2879  O   ASP A 185     125.022 123.273 149.321  1.00 44.06           O
ATOM   2880  CB  ASP A 185     127.055 123.565 151.907  1.00 44.06           C
ATOM   2881  CG  ASP A 185     127.085 122.732 153.173  1.00 44.06           C
ATOM   2882  OD1 ASP A 185     126.626 121.571 153.141  1.00 44.06           O
ATOM   2883  OD2 ASP A 185     127.566 123.242 154.206  1.00 44.06           O
ATOM   2884  H   ASP A 185     128.920 122.643 150.649  1.00 44.06           H
ATOM   2885  HA  ASP A 185     126.418 121.926 150.845  1.00 44.06           H
ATOM   2886  HB2 ASP A 185     127.874 124.083 151.869  1.00 44.06           H
ATOM   2887  HB3 ASP A 185     126.289 124.158 151.956  1.00 44.06           H
ATOM   2888  N   ALA A 186     126.917 124.398 148.874  1.00 42.26           N
ATOM   2889  CA  ALA A 186     126.283 125.158 147.802  1.00 42.26           C
ATOM   2890  C   ALA A 186     125.803 124.233 146.690  1.00 42.26           C
ATOM   2891  O   ALA A 186     124.667 124.349 146.207  1.00 42.26           O
ATOM   2892  CB  ALA A 186     127.256 126.200 147.254  1.00 42.26           C
ATOM   2893  H   ALA A 186     127.744 124.590 149.013  1.00 42.26           H
ATOM   2894  HA  ALA A 186     125.511 125.625 148.158  1.00 42.26           H
ATOM   2895  HB1 ALA A 186     126.820 126.696 146.544  1.00 42.26           H
ATOM   2896  HB2 ALA A 186     127.509 126.803 147.971  1.00 42.26           H
ATOM   2897  HB3 ALA A 186     128.041 125.748 146.909  1.00 42.26           H
ATOM   2898  N   ILE A 187     126.654 123.293 146.276  1.00 42.60           N
ATOM   2899  CA  ILE A 187     126.267 122.397 145.190  1.00 42.60           C
ATOM   2900  C   ILE A 187     125.102 121.508 145.618  1.00 42.60           C
ATOM   2901  O   ILE A 187     124.183 121.242 144.832  1.00 42.60           O
ATOM   2902  CB  ILE A 187     127.480 121.576 144.721  1.00 42.60           C
ATOM   2903  CG1 ILE A 187     128.479 122.488 144.007  1.00 42.60           C
ATOM   2904  CG2 ILE A 187     127.044 120.474 143.779  1.00 42.60           C
ATOM   2905  CD1 ILE A 187     129.871 121.924 143.923  1.00 42.60           C
ATOM   2906  H   ILE A 187     127.440 123.156 146.598  1.00 42.60           H
ATOM   2907  HA  ILE A 187     125.967 122.933 144.439  1.00 42.60           H
ATOM   2908  HB  ILE A 187     127.911 121.179 145.494  1.00 42.60           H
ATOM   2909 HG12 ILE A 187     128.167 122.642 143.101  1.00 42.60           H
ATOM   2910 HG13 ILE A 187     128.530 123.330 144.484  1.00 42.60           H
ATOM   2911 HG21 ILE A 187     127.826 120.108 143.339  1.00 42.60           H
ATOM   2912 HG22 ILE A 187     126.597 119.780 144.285  1.00 42.60           H
ATOM   2913 HG23 ILE A 187     126.439 120.846 143.119  1.00 42.60           H
ATOM   2914 HD11 ILE A 187     130.462 122.598 143.552  1.00 42.60           H
ATOM   2915 HD12 ILE A 187     130.166 121.678 144.813  1.00 42.60           H
ATOM   2916 HD13 ILE A 187     129.860 121.142 143.349  1.00 42.60           H
ATOM   2917  N   ASN A 188     125.115 121.037 146.867  1.00 42.48           N
ATOM   2918  CA  ASN A 188     124.023 120.201 147.352  1.00 42.48           C
ATOM   2919  C   ASN A 188     122.714 120.978 147.392  1.00 42.48           C
ATOM   2920  O   ASN A 188     121.651 120.440 147.058  1.00 42.48           O
ATOM   2921  CB  ASN A 188     124.364 119.652 148.735  1.00 42.48           C
ATOM   2922  CG  ASN A 188     123.237 118.841 149.333  1.00 42.48           C
ATOM   2923  OD1 ASN A 188     122.527 118.129 148.626  1.00 42.48           O
ATOM   2924  ND2 ASN A 188     123.064 118.945 150.644  1.00 42.48           N
ATOM   2925  H   ASN A 188     125.736 121.186 147.443  1.00 42.48           H
ATOM   2926  HA  ASN A 188     123.905 119.451 146.750  1.00 42.48           H
ATOM   2927  HB2 ASN A 188     125.142 119.077 148.665  1.00 42.48           H
ATOM   2928  HB3 ASN A 188     124.551 120.392 149.333  1.00 42.48           H
ATOM   2929 HD21 ASN A 188     123.581 119.454 151.106  1.00 42.48           H
ATOM   2930 HD22 ASN A 188     122.436 118.504 151.031  1.00 42.48           H
ATOM   2931  N   GLY A 189     122.768 122.240 147.816  1.00 41.59           N
ATOM   2932  CA  GLY A 189     121.573 123.064 147.788  1.00 41.59           C
ATOM   2933  C   GLY A 189     121.037 123.243 146.383  1.00 41.59           C
ATOM   2934  O   GLY A 189     119.824 123.196 146.159  1.00 41.59           O
ATOM   2935  H   GLY A 189     123.471 122.632 148.118  1.00 41.59           H
ATOM   2936  HA2 GLY A 189     120.882 122.653 148.332  1.00 41.59           H
ATOM   2937  HA3 GLY A 189     121.774 123.939 148.155  1.00 41.59           H
ATOM   2938  N   LEU A 190     121.933 123.445 145.415  1.00 41.80           N
ATOM   2939  CA  LEU A 190     121.486 123.548 144.029  1.00 41.80           C
ATOM   2940  C   LEU A 190     120.803 122.261 143.581  1.00 41.80           C
ATOM   2941  O   LEU A 190     119.760 122.298 142.916  1.00 41.80           O
ATOM   2942  CB  LEU A 190     122.667 123.875 143.116  1.00 41.80           C
ATOM   2943  CG  LEU A 190     122.345 123.983 141.623  1.00 41.80           C
ATOM   2944  CD1 LEU A 190     121.446 125.173 141.353  1.00 41.80           C
ATOM   2945  CD2 LEU A 190     123.619 124.083 140.806  1.00 41.80           C
ATOM   2946  H   LEU A 190     122.781 123.524 145.531  1.00 41.80           H
ATOM   2947  HA  LEU A 190     120.842 124.269 143.958  1.00 41.80           H
ATOM   2948  HB2 LEU A 190     123.041 124.726 143.393  1.00 41.80           H
ATOM   2949  HB3 LEU A 190     123.335 123.179 143.219  1.00 41.80           H
ATOM   2950  HG  LEU A 190     121.876 123.184 141.338  1.00 41.80           H
ATOM   2951 HD11 LEU A 190     121.310 125.254 140.396  1.00 41.80           H
ATOM   2952 HD12 LEU A 190     120.595 125.034 141.797  1.00 41.80           H
ATOM   2953 HD13 LEU A 190     121.871 125.975 141.695  1.00 41.80           H
ATOM   2954 HD21 LEU A 190     123.386 124.139 139.866  1.00 41.80           H
ATOM   2955 HD22 LEU A 190     124.104 124.879 141.075  1.00 41.80           H
ATOM   2956 HD23 LEU A 190     124.160 123.294 140.967  1.00 41.80           H
ATOM   2957  N   ALA A 191     121.375 121.110 143.938  1.00 42.71           N
ATOM   2958  CA  ALA A 191     120.767 119.838 143.556  1.00 42.71           C
ATOM   2959  C   ALA A 191     119.382 119.677 144.172  1.00 42.71           C
ATOM   2960  O   ALA A 191     118.438 119.238 143.500  1.00 42.71           O
ATOM   2961  CB  ALA A 191     121.670 118.679 143.972  1.00 42.71           C
ATOM   2962  H   ALA A 191     122.102 121.039 144.393  1.00 42.71           H
ATOM   2963  HA  ALA A 191     120.671 119.811 142.591  1.00 42.71           H
ATOM   2964  HB1 ALA A 191     121.249 117.844 143.716  1.00 42.71           H
ATOM   2965  HB2 ALA A 191     122.526 118.767 143.527  1.00 42.71           H
ATOM   2966  HB3 ALA A 191     121.794 118.706 144.934  1.00 42.71           H
ATOM   2967  N   GLU A 192     119.241 120.014 145.454  1.00 42.75           N
ATOM   2968  CA  GLU A 192     117.941 119.890 146.106  1.00 42.75           C
ATOM   2969  C   GLU A 192     116.918 120.820 145.466  1.00 42.75           C
ATOM   2970  O   GLU A 192     115.751 120.447 145.284  1.00 42.75           O
ATOM   2971  CB  GLU A 192     118.075 120.180 147.599  1.00 42.75           C
ATOM   2972  CG  GLU A 192     118.854 119.122 148.361  1.00 42.75           C
ATOM   2973  CD  GLU A 192     117.993 117.946 148.782  1.00 42.75           C
ATOM   2974  OE1 GLU A 192     118.559 116.931 149.240  1.00 42.75           O
ATOM   2975  OE2 GLU A 192     116.755 118.032 148.656  1.00 42.75           O
ATOM   2976  H   GLU A 192     119.871 120.311 145.959  1.00 42.75           H
ATOM   2977  HA  GLU A 192     117.623 118.979 146.005  1.00 42.75           H
ATOM   2978  HB2 GLU A 192     118.541 121.024 147.709  1.00 42.75           H
ATOM   2979  HB3 GLU A 192     117.189 120.245 147.987  1.00 42.75           H
ATOM   2980  HG2 GLU A 192     119.227 119.522 149.162  1.00 42.75           H
ATOM   2981  HG3 GLU A 192     119.566 118.785 147.796  1.00 42.75           H
ATOM   2982  N   ALA A 193     117.336 122.040 145.123  1.00 42.25           N
ATOM   2983  CA  ALA A 193     116.433 122.951 144.431  1.00 42.25           C
ATOM   2984  C   ALA A 193     116.006 122.375 143.089  1.00 42.25           C
ATOM   2985  O   ALA A 193     114.845 122.510 142.688  1.00 42.25           O
ATOM   2986  CB  ALA A 193     117.102 124.311 144.246  1.00 42.25           C
ATOM   2987  H   ALA A 193     118.120 122.356 145.277  1.00 42.25           H
ATOM   2988  HA  ALA A 193     115.637 123.079 144.971  1.00 42.25           H
ATOM   2989  HB1 ALA A 193     116.488 124.904 143.785  1.00 42.25           H
ATOM   2990  HB2 ALA A 193     117.324 124.675 145.117  1.00 42.25           H
ATOM   2991  HB3 ALA A 193     117.909 124.196 143.719  1.00 42.25           H
ATOM   2992  N   MET A 194     116.934 121.734 142.377  1.00 44.07           N
ATOM   2993  CA  MET A 194     116.577 121.110 141.107  1.00 44.07           C
ATOM   2994  C   MET A 194     115.545 120.009 141.309  1.00 44.07           C
ATOM   2995  O   MET A 194     114.600 119.882 140.524  1.00 44.07           O
ATOM   2996  CB  MET A 194     117.823 120.551 140.423  1.00 44.07           C
ATOM   2997  CG  MET A 194     118.765 121.614 139.893  1.00 44.07           C
ATOM   2998  SD  MET A 194     118.025 122.612 138.592  1.00 44.07           S
ATOM   2999  CE  MET A 194     118.024 124.221 139.374  1.00 44.07           C
ATOM   3000  H   MET A 194     117.760 121.648 142.602  1.00 44.07           H
ATOM   3001  HA  MET A 194     116.195 121.786 140.526  1.00 44.07           H
ATOM   3002  HB2 MET A 194     118.314 120.011 141.061  1.00 44.07           H
ATOM   3003  HB3 MET A 194     117.546 120.001 139.673  1.00 44.07           H
ATOM   3004  HG2 MET A 194     119.014 122.207 140.619  1.00 44.07           H
ATOM   3005  HG3 MET A 194     119.555 121.184 139.530  1.00 44.07           H
ATOM   3006  HE1 MET A 194     117.641 124.869 138.762  1.00 44.07           H
ATOM   3007  HE2 MET A 194     117.493 124.178 140.185  1.00 44.07           H
ATOM   3008  HE3 MET A 194     118.937 124.468 139.589  1.00 44.07           H
ATOM   3009  N   TYR A 195     115.712 119.195 142.353  1.00 44.40           N
ATOM   3010  CA  TYR A 195     114.727 118.148 142.618  1.00 44.40           C
ATOM   3011  C   TYR A 195     113.358 118.740 142.935  1.00 44.40           C
ATOM   3012  O   TYR A 195     112.328 118.217 142.489  1.00 44.40           O
ATOM   3013  CB  TYR A 195     115.196 117.247 143.758  1.00 44.40           C
ATOM   3014  CG  TYR A 195     116.221 116.226 143.333  1.00 44.40           C
ATOM   3015  CD1 TYR A 195     115.840 115.077 142.661  1.00 44.40           C
ATOM   3016  CD2 TYR A 195     117.567 116.408 143.607  1.00 44.40           C
ATOM   3017  CE1 TYR A 195     116.768 114.140 142.269  1.00 44.40           C
ATOM   3018  CE2 TYR A 195     118.504 115.475 143.219  1.00 44.40           C
ATOM   3019  CZ  TYR A 195     118.099 114.343 142.551  1.00 44.40           C
ATOM   3020  OH  TYR A 195     119.029 113.410 142.162  1.00 44.40           O
ATOM   3021  H   TYR A 195     116.368 119.227 142.908  1.00 44.40           H
ATOM   3022  HA  TYR A 195     114.635 117.598 141.825  1.00 44.40           H
ATOM   3023  HB2 TYR A 195     115.593 117.798 144.450  1.00 44.40           H
ATOM   3024  HB3 TYR A 195     114.431 116.769 144.115  1.00 44.40           H
ATOM   3025  HD1 TYR A 195     114.941 114.937 142.468  1.00 44.40           H
ATOM   3026  HD2 TYR A 195     117.842 117.172 144.059  1.00 44.40           H
ATOM   3027  HE1 TYR A 195     116.498 113.374 141.817  1.00 44.40           H
ATOM   3028  HE2 TYR A 195     119.404 115.610 143.409  1.00 44.40           H
ATOM   3029  HH  TYR A 195     119.799 113.661 142.386  1.00 44.40           H
ATOM   3030  N   LYS A 196     113.321 119.822 143.713  1.00 44.41           N
ATOM   3031  CA  LYS A 196     112.041 120.465 143.999  1.00 44.41           C
ATOM   3032  C   LYS A 196     111.403 121.012 142.726  1.00 44.41           C
ATOM   3033  O   LYS A 196     110.184 120.905 142.533  1.00 44.41           O
ATOM   3034  CB  LYS A 196     112.227 121.576 145.030  1.00 44.41           C
ATOM   3035  CG  LYS A 196     112.150 121.089 146.467  1.00 44.41           C
ATOM   3036  CD  LYS A 196     110.803 121.404 147.094  1.00 44.41           C
ATOM   3037  CE  LYS A 196     110.849 121.264 148.606  1.00 44.41           C
ATOM   3038  NZ  LYS A 196     109.490 121.306 149.212  1.00 44.41           N
ATOM   3039  H   LYS A 196     114.005 120.195 144.079  1.00 44.41           H
ATOM   3040  HA  LYS A 196     111.436 119.806 144.376  1.00 44.41           H
ATOM   3041  HB2 LYS A 196     113.099 121.980 144.900  1.00 44.41           H
ATOM   3042  HB3 LYS A 196     111.534 122.242 144.900  1.00 44.41           H
ATOM   3043  HG2 LYS A 196     112.277 120.128 146.487  1.00 44.41           H
ATOM   3044  HG3 LYS A 196     112.838 121.529 146.990  1.00 44.41           H
ATOM   3045  HD2 LYS A 196     110.554 122.317 146.884  1.00 44.41           H
ATOM   3046  HD3 LYS A 196     110.138 120.786 146.752  1.00 44.41           H
ATOM   3047  HE2 LYS A 196     111.257 120.415 148.835  1.00 44.41           H
ATOM   3048  HE3 LYS A 196     111.368 121.995 148.977  1.00 44.41           H
ATOM   3049  HZ1 LYS A 196     108.993 120.640 148.892  1.00 44.41           H
ATOM   3050  HZ2 LYS A 196     109.095 122.080 149.019  1.00 44.41           H
ATOM   3051  HZ3 LYS A 196     109.548 121.224 150.096  1.00 44.41           H
ATOM   3052  N   ILE A 197     112.210 121.604 141.845  1.00 44.50           N
ATOM   3053  CA  ILE A 197     111.678 122.105 140.581  1.00 44.50           C
ATOM   3054  C   ILE A 197     111.121 120.957 139.751  1.00 44.50           C
ATOM   3055  O   ILE A 197     110.096 121.100 139.076  1.00 44.50           O
ATOM   3056  CB  ILE A 197     112.759 122.884 139.811  1.00 44.50           C
ATOM   3057  CG1 ILE A 197     113.119 124.168 140.559  1.00 44.50           C
ATOM   3058  CG2 ILE A 197     112.273 123.207 138.409  1.00 44.50           C
ATOM   3059  CD1 ILE A 197     114.362 124.849 140.038  1.00 44.50           C
ATOM   3060  H   ILE A 197     113.054 121.726 141.953  1.00 44.50           H
ATOM   3061  HA  ILE A 197     110.948 122.716 140.769  1.00 44.50           H
ATOM   3062  HB  ILE A 197     113.553 122.331 139.745  1.00 44.50           H
ATOM   3063 HG12 ILE A 197     112.382 124.794 140.475  1.00 44.50           H
ATOM   3064 HG13 ILE A 197     113.265 123.958 141.494  1.00 44.50           H
ATOM   3065 HG21 ILE A 197     112.833 123.901 138.028  1.00 44.50           H
ATOM   3066 HG22 ILE A 197     112.326 122.408 137.861  1.00 44.50           H
ATOM   3067 HG23 ILE A 197     111.355 123.517 138.457  1.00 44.50           H
ATOM   3068 HD11 ILE A 197     114.642 125.524 140.677  1.00 44.50           H
ATOM   3069 HD12 ILE A 197     115.062 124.186 139.930  1.00 44.50           H
ATOM   3070 HD13 ILE A 197     114.164 125.264 139.184  1.00 44.50           H
ATOM   3071  N   VAL A 198     111.795 119.805 139.774  1.00 45.76           N
ATOM   3072  CA  VAL A 198     111.287 118.638 139.058  1.00 45.76           C
ATOM   3073  C   VAL A 198     109.936 118.223 139.621  1.00 45.76           C
ATOM   3074  O   VAL A 198     108.996 117.934 138.872  1.00 45.76           O
ATOM   3075  CB  VAL A 198     112.300 117.481 139.124  1.00 45.76           C
ATOM   3076  CG1 VAL A 198     111.662 116.194 138.635  1.00 45.76           C
ATOM   3077  CG2 VAL A 198     113.531 117.808 138.303  1.00 45.76           C
ATOM   3078  H   VAL A 198     112.537 119.676 140.190  1.00 45.76           H
ATOM   3079  HA  VAL A 198     111.162 118.871 138.125  1.00 45.76           H
ATOM   3080  HB  VAL A 198     112.576 117.351 140.045  1.00 45.76           H
ATOM   3081 HG11 VAL A 198     112.363 115.566 138.402  1.00 45.76           H
ATOM   3082 HG12 VAL A 198     111.109 115.823 139.340  1.00 45.76           H
ATOM   3083 HG13 VAL A 198     111.121 116.387 137.853  1.00 45.76           H
ATOM   3084 HG21 VAL A 198     114.181 117.097 138.414  1.00 45.76           H
ATOM   3085 HG22 VAL A 198     113.276 117.881 137.370  1.00 45.76           H
ATOM   3086 HG23 VAL A 198     113.903 118.648 138.611  1.00 45.76           H
ATOM   3087  N   ASN A 199     109.819 118.181 140.949  1.00 46.27           N
ATOM   3088  CA  ASN A 199     108.523 117.899 141.561  1.00 46.27           C
ATOM   3089  C   ASN A 199     107.462 118.861 141.048  1.00 46.27           C
ATOM   3090  O   ASN A 199     106.346 118.449 140.710  1.00 46.27           O
ATOM   3091  CB  ASN A 199     108.622 117.992 143.083  1.00 46.27           C
ATOM   3092  CG  ASN A 199     109.427 116.864 143.684  1.00 46.27           C
ATOM   3093  OD1 ASN A 199     109.299 115.713 143.276  1.00 46.27           O
ATOM   3094  ND2 ASN A 199     110.263 117.189 144.662  1.00 46.27           N
ATOM   3095  H   ASN A 199     110.461 118.308 141.507  1.00 46.27           H
ATOM   3096  HA  ASN A 199     108.251 116.997 141.330  1.00 46.27           H
ATOM   3097  HB2 ASN A 199     109.051 118.828 143.322  1.00 46.27           H
ATOM   3098  HB3 ASN A 199     107.729 117.957 143.460  1.00 46.27           H
ATOM   3099 HD21 ASN A 199     110.325 118.006 144.921  1.00 46.27           H
ATOM   3100 HD22 ASN A 199     110.743 116.581 145.036  1.00 46.27           H
ATOM   3101  N   GLY A 200     107.794 120.149 140.984  1.00 46.88           N
ATOM   3102  CA  GLY A 200     106.822 121.131 140.530  1.00 46.88           C
ATOM   3103  C   GLY A 200     106.423 120.944 139.077  1.00 46.88           C
ATOM   3104  O   GLY A 200     105.254 121.111 138.720  1.00 46.88           O
ATOM   3105  H   GLY A 200     108.562 120.473 141.195  1.00 46.88           H
ATOM   3106  HA2 GLY A 200     106.023 121.069 141.076  1.00 46.88           H
ATOM   3107  HA3 GLY A 200     107.194 122.021 140.631  1.00 46.88           H
ATOM   3108  N   VAL A 201     107.385 120.597 138.221  1.00 48.09           N
ATOM   3109  CA  VAL A 201     107.124 120.524 136.785  1.00 48.09           C
ATOM   3110  C   VAL A 201     106.132 119.412 136.469  1.00 48.09           C
ATOM   3111  O   VAL A 201     105.317 119.534 135.548  1.00 48.09           O
ATOM   3112  CB  VAL A 201     108.444 120.342 136.014  1.00 48.09           C
ATOM   3113  CG1 VAL A 201     108.185 119.796 134.620  1.00 48.09           C
ATOM   3114  CG2 VAL A 201     109.194 121.659 135.933  1.00 48.09           C
ATOM   3115  H   VAL A 201     108.192 120.399 138.445  1.00 48.09           H
ATOM   3116  HA  VAL A 201     106.728 121.362 136.498  1.00 48.09           H
ATOM   3117  HB  VAL A 201     109.003 119.706 136.487  1.00 48.09           H
ATOM   3118 HG11 VAL A 201     108.972 119.950 134.074  1.00 48.09           H
ATOM   3119 HG12 VAL A 201     108.006 118.845 134.676  1.00 48.09           H
ATOM   3120 HG13 VAL A 201     107.424 120.258 134.234  1.00 48.09           H
ATOM   3121 HG21 VAL A 201     110.035 121.516 135.472  1.00 48.09           H
ATOM   3122 HG22 VAL A 201     108.654 122.300 135.444  1.00 48.09           H
ATOM   3123 HG23 VAL A 201     109.360 121.984 136.832  1.00 48.09           H
ATOM   3124  N   MET A 202     106.183 118.310 137.217  1.00 50.83           N
ATOM   3125  CA  MET A 202     105.342 117.162 136.904  1.00 50.83           C
ATOM   3126  C   MET A 202     103.856 117.452 137.062  1.00 50.83           C
ATOM   3127  O   MET A 202     103.037 116.650 136.604  1.00 50.83           O
ATOM   3128  CB  MET A 202     105.731 115.974 137.783  1.00 50.83           C
ATOM   3129  CG  MET A 202     107.123 115.434 137.502  1.00 50.83           C
ATOM   3130  SD  MET A 202     107.304 114.776 135.833  1.00 50.83           S
ATOM   3131  CE  MET A 202     106.227 113.349 135.909  1.00 50.83           C
ATOM   3132  H   MET A 202     106.690 118.205 137.904  1.00 50.83           H
ATOM   3133  HA  MET A 202     105.504 116.909 135.982  1.00 50.83           H
ATOM   3134  HB2 MET A 202     105.704 116.253 138.712  1.00 50.83           H
ATOM   3135  HB3 MET A 202     105.096 115.256 137.638  1.00 50.83           H
ATOM   3136  HG2 MET A 202     107.766 116.151 137.611  1.00 50.83           H
ATOM   3137  HG3 MET A 202     107.315 114.719 138.128  1.00 50.83           H
ATOM   3138  HE1 MET A 202     106.303 112.852 135.080  1.00 50.83           H
ATOM   3139  HE2 MET A 202     106.496 112.791 136.655  1.00 50.83           H
ATOM   3140  HE3 MET A 202     105.313 113.649 136.032  1.00 50.83           H
ATOM   3141  N   GLN A 203     103.485 118.562 137.700  1.00 53.83           N
ATOM   3142  CA  GLN A 203     102.077 118.939 137.743  1.00 53.83           C
ATOM   3143  C   GLN A 203     101.559 119.305 136.359  1.00 53.83           C
ATOM   3144  O   GLN A 203     100.388 119.060 136.052  1.00 53.83           O
ATOM   3145  CB  GLN A 203     101.874 120.101 138.714  1.00 53.83           C
ATOM   3146  CG  GLN A 203     101.941 119.694 140.172  1.00 53.83           C
ATOM   3147  CD  GLN A 203     100.807 118.775 140.567  1.00 53.83           C
ATOM   3148  OE1 GLN A 203      99.893 118.526 139.783  1.00 53.83           O
ATOM   3149  NE2 GLN A 203     100.862 118.258 141.788  1.00 53.83           N
ATOM   3150  H   GLN A 203     104.016 119.102 138.108  1.00 53.83           H
ATOM   3151  HA  GLN A 203     101.561 118.183 138.061  1.00 53.83           H
ATOM   3152  HB2 GLN A 203     102.566 120.762 138.558  1.00 53.83           H
ATOM   3153  HB3 GLN A 203     101.002 120.493 138.554  1.00 53.83           H
ATOM   3154  HG2 GLN A 203     102.776 119.228 140.333  1.00 53.83           H
ATOM   3155  HG3 GLN A 203     101.890 120.489 140.725  1.00 53.83           H
ATOM   3156 HE21 GLN A 203     101.518 118.455 142.308  1.00 53.83           H
ATOM   3157 HE22 GLN A 203     100.241 117.729 142.059  1.00 53.83           H
ATOM   3158  N   TYR A 204     102.407 119.896 135.520  1.00 51.47           N
ATOM   3159  CA  TYR A 204     102.057 120.166 134.133  1.00 51.47           C
ATOM   3160  C   TYR A 204     102.181 118.933 133.249  1.00 51.47           C
ATOM   3161  O   TYR A 204     101.801 118.989 132.075  1.00 51.47           O
ATOM   3162  CB  TYR A 204     102.951 121.281 133.584  1.00 51.47           C
ATOM   3163  CG  TYR A 204     102.671 121.651 132.147  1.00 51.47           C
ATOM   3164  CD1 TYR A 204     101.461 122.216 131.778  1.00 51.47           C
ATOM   3165  CD2 TYR A 204     103.617 121.429 131.159  1.00 51.47           C
ATOM   3166  CE1 TYR A 204     101.203 122.553 130.467  1.00 51.47           C
ATOM   3167  CE2 TYR A 204     103.367 121.763 129.846  1.00 51.47           C
ATOM   3168  CZ  TYR A 204     102.159 122.324 129.505  1.00 51.47           C
ATOM   3169  OH  TYR A 204     101.907 122.657 128.196  1.00 51.47           O
ATOM   3170  H   TYR A 204     103.199 120.152 135.735  1.00 51.47           H
ATOM   3171  HA  TYR A 204     101.137 120.472 134.093  1.00 51.47           H
ATOM   3172  HB2 TYR A 204     102.822 122.077 134.123  1.00 51.47           H
ATOM   3173  HB3 TYR A 204     103.876 120.995 133.640  1.00 51.47           H
ATOM   3174  HD1 TYR A 204     100.813 122.372 132.427  1.00 51.47           H
ATOM   3175  HD2 TYR A 204     104.435 121.050 131.386  1.00 51.47           H
ATOM   3176  HE1 TYR A 204     100.386 122.933 130.233  1.00 51.47           H
ATOM   3177  HE2 TYR A 204     104.012 121.609 129.193  1.00 51.47           H
ATOM   3178  HH  TYR A 204     102.569 122.462 127.718  1.00 51.47           H
ATOM   3179  N   ALA A 205     102.689 117.825 133.786  1.00 52.68           N
ATOM   3180  CA  ALA A 205     102.934 116.648 132.961  1.00 52.68           C
ATOM   3181  C   ALA A 205     101.703 116.173 132.202  1.00 52.68           C
ATOM   3182  O   ALA A 205     101.852 115.794 131.029  1.00 52.68           O
ATOM   3183  CB  ALA A 205     103.494 115.517 133.832  1.00 52.68           C
ATOM   3184  H   ALA A 205     102.898 117.730 134.614  1.00 52.68           H
ATOM   3185  HA  ALA A 205     103.612 116.871 132.304  1.00 52.68           H
ATOM   3186  HB1 ALA A 205     103.659 114.742 133.273  1.00 52.68           H
ATOM   3187  HB2 ALA A 205     104.322 115.814 134.239  1.00 52.68           H
ATOM   3188  HB3 ALA A 205     102.848 115.296 134.521  1.00 52.68           H
ATOM   3189  N   PRO A 206     100.502 116.126 132.785  1.00 54.66           N
ATOM   3190  CA  PRO A 206      99.355 115.601 132.022  1.00 54.66           C
ATOM   3191  C   PRO A 206      99.094 116.337 130.718  1.00 54.66           C
ATOM   3192  O   PRO A 206      98.798 115.698 129.700  1.00 54.66           O
ATOM   3193  CB  PRO A 206      98.188 115.759 133.005  1.00 54.66           C
ATOM   3194  CG  PRO A 206      98.819 115.742 134.345  1.00 54.66           C
ATOM   3195  CD  PRO A 206     100.144 116.418 134.182  1.00 54.66           C
ATOM   3196  HA  PRO A 206      99.485 114.658 131.833  1.00 54.66           H
ATOM   3197  HB2 PRO A 206      97.738 116.603 132.847  1.00 54.66           H
ATOM   3198  HB3 PRO A 206      97.572 115.016 132.905  1.00 54.66           H
ATOM   3199  HG2 PRO A 206      98.263 116.231 134.972  1.00 54.66           H
ATOM   3200  HG3 PRO A 206      98.938 114.825 134.637  1.00 54.66           H
ATOM   3201  HD2 PRO A 206     100.053 117.374 134.313  1.00 54.66           H
ATOM   3202  HD3 PRO A 206     100.794 116.035 134.790  1.00 54.66           H
ATOM   3203  N   ILE A 207      99.206 117.665 130.713  1.00 52.90           N
ATOM   3204  CA  ILE A 207      98.919 118.423 129.499  1.00 52.90           C
ATOM   3205  C   ILE A 207      99.955 118.122 128.424  1.00 52.90           C
ATOM   3206  O   ILE A 207      99.613 117.921 127.251  1.00 52.90           O
ATOM   3207  CB  ILE A 207      98.852 119.927 129.817  1.00 52.90           C
ATOM   3208  CG1 ILE A 207      97.647 120.223 130.711  1.00 52.90           C
ATOM   3209  CG2 ILE A 207      98.770 120.735 128.533  1.00 52.90           C
ATOM   3210  CD1 ILE A 207      97.693 121.583 131.368  1.00 52.90           C
ATOM   3211  H   ILE A 207      99.443 118.143 131.388  1.00 52.90           H
ATOM   3212  HA  ILE A 207      98.052 118.153 129.160  1.00 52.90           H
ATOM   3213  HB  ILE A 207      99.659 120.179 130.292  1.00 52.90           H
ATOM   3214 HG12 ILE A 207      96.841 120.181 130.173  1.00 52.90           H
ATOM   3215 HG13 ILE A 207      97.606 119.557 131.415  1.00 52.90           H
ATOM   3216 HG21 ILE A 207      98.470 121.633 128.741  1.00 52.90           H
ATOM   3217 HG22 ILE A 207      99.649 120.771 128.123  1.00 52.90           H
ATOM   3218 HG23 ILE A 207      98.140 120.309 127.932  1.00 52.90           H
ATOM   3219 HD11 ILE A 207      96.979 121.641 132.022  1.00 52.90           H
ATOM   3220 HD12 ILE A 207      98.552 121.692 131.806  1.00 52.90           H
ATOM   3221 HD13 ILE A 207      97.578 122.267 130.691  1.00 52.90           H
ATOM   3222  N   GLY A 208     101.234 118.098 128.799  1.00 52.24           N
ATOM   3223  CA  GLY A 208     102.264 117.756 127.835  1.00 52.24           C
ATOM   3224  C   GLY A 208     102.114 116.341 127.313  1.00 52.24           C
ATOM   3225  O   GLY A 208     102.329 116.080 126.128  1.00 52.24           O
ATOM   3226  H   GLY A 208     101.522 118.272 129.590  1.00 52.24           H
ATOM   3227  HA2 GLY A 208     102.218 118.367 127.084  1.00 52.24           H
ATOM   3228  HA3 GLY A 208     103.137 117.840 128.249  1.00 52.24           H
ATOM   3229  N   VAL A 209     101.747 115.410 128.193  1.00 53.13           N
ATOM   3230  CA  VAL A 209     101.510 114.033 127.773  1.00 53.13           C
ATOM   3231  C   VAL A 209     100.402 113.992 126.731  1.00 53.13           C
ATOM   3232  O   VAL A 209     100.530 113.350 125.681  1.00 53.13           O
ATOM   3233  CB  VAL A 209     101.165 113.160 128.993  1.00 53.13           C
ATOM   3234  CG1 VAL A 209     100.585 111.826 128.551  1.00 53.13           C
ATOM   3235  CG2 VAL A 209     102.386 112.964 129.877  1.00 53.13           C
ATOM   3236  H   VAL A 209     101.629 115.550 129.033  1.00 53.13           H
ATOM   3237  HA  VAL A 209     102.318 113.681 127.368  1.00 53.13           H
ATOM   3238  HB  VAL A 209     100.489 113.615 129.520  1.00 53.13           H
ATOM   3239 HG11 VAL A 209     100.725 111.174 129.256  1.00 53.13           H
ATOM   3240 HG12 VAL A 209      99.636 111.933 128.384  1.00 53.13           H
ATOM   3241 HG13 VAL A 209     101.034 111.536 127.741  1.00 53.13           H
ATOM   3242 HG21 VAL A 209     102.091 112.730 130.771  1.00 53.13           H
ATOM   3243 HG22 VAL A 209     102.930 112.250 129.514  1.00 53.13           H
ATOM   3244 HG23 VAL A 209     102.894 113.790 129.903  1.00 53.13           H
ATOM   3245  N   PHE A 210      99.295 114.684 127.010  1.00 53.62           N
ATOM   3246  CA  PHE A 210      98.182 114.718 126.070  1.00 53.62           C
ATOM   3247  C   PHE A 210      98.625 115.279 124.727  1.00 53.62           C
ATOM   3248  O   PHE A 210      98.361 114.688 123.673  1.00 53.62           O
ATOM   3249  CB  PHE A 210      97.042 115.552 126.655  1.00 53.62           C
ATOM   3250  CG  PHE A 210      95.846 115.668 125.755  1.00 53.62           C
ATOM   3251  CD1 PHE A 210      95.767 116.673 124.809  1.00 53.62           C
ATOM   3252  CD2 PHE A 210      94.796 114.776 125.864  1.00 53.62           C
ATOM   3253  CE1 PHE A 210      94.668 116.782 123.986  1.00 53.62           C
ATOM   3254  CE2 PHE A 210      93.695 114.880 125.044  1.00 53.62           C
ATOM   3255  CZ  PHE A 210      93.630 115.884 124.104  1.00 53.62           C
ATOM   3256  H   PHE A 210      99.168 115.137 127.730  1.00 53.62           H
ATOM   3257  HA  PHE A 210      97.855 113.816 125.928  1.00 53.62           H
ATOM   3258  HB2 PHE A 210      96.750 115.142 127.484  1.00 53.62           H
ATOM   3259  HB3 PHE A 210      97.369 116.448 126.829  1.00 53.62           H
ATOM   3260  HD1 PHE A 210      96.466 117.282 124.726  1.00 53.62           H
ATOM   3261  HD2 PHE A 210      94.835 114.095 126.497  1.00 53.62           H
ATOM   3262  HE1 PHE A 210      94.626 117.461 123.352  1.00 53.62           H
ATOM   3263  HE2 PHE A 210      92.996 114.273 125.125  1.00 53.62           H
ATOM   3264  HZ  PHE A 210      92.887 115.955 123.550  1.00 53.62           H
ATOM   3265  N   ALA A 211      99.316 116.419 124.746  1.00 52.70           N
ATOM   3266  CA  ALA A 211      99.731 117.048 123.497  1.00 52.70           C
ATOM   3267  C   ALA A 211     100.653 116.132 122.702  1.00 52.70           C
ATOM   3268  O   ALA A 211     100.460 115.930 121.497  1.00 52.70           O
ATOM   3269  CB  ALA A 211     100.416 118.382 123.787  1.00 52.70           C
ATOM   3270  H   ALA A 211      99.553 116.841 125.457  1.00 52.70           H
ATOM   3271  HA  ALA A 211      98.945 117.224 122.957  1.00 52.70           H
ATOM   3272  HB1 ALA A 211     100.685 118.787 122.948  1.00 52.70           H
ATOM   3273  HB2 ALA A 211      99.792 118.963 124.250  1.00 52.70           H
ATOM   3274  HB3 ALA A 211     101.195 118.222 124.343  1.00 52.70           H
ATOM   3275  N   LEU A 212     101.658 115.559 123.365  1.00 51.45           N
ATOM   3276  CA  LEU A 212     102.640 114.742 122.662  1.00 51.45           C
ATOM   3277  C   LEU A 212     101.999 113.490 122.079  1.00 51.45           C
ATOM   3278  O   LEU A 212     102.249 113.134 120.920  1.00 51.45           O
ATOM   3279  CB  LEU A 212     103.778 114.370 123.609  1.00 51.45           C
ATOM   3280  CG  LEU A 212     104.673 115.526 124.051  1.00 51.45           C
ATOM   3281  CD1 LEU A 212     105.393 115.172 125.338  1.00 51.45           C
ATOM   3282  CD2 LEU A 212     105.662 115.885 122.960  1.00 51.45           C
ATOM   3283  H   LEU A 212     101.791 115.627 124.212  1.00 51.45           H
ATOM   3284  HA  LEU A 212     103.014 115.256 121.929  1.00 51.45           H
ATOM   3285  HB2 LEU A 212     103.393 113.979 124.410  1.00 51.45           H
ATOM   3286  HB3 LEU A 212     104.343 113.716 123.169  1.00 51.45           H
ATOM   3287  HG  LEU A 212     104.120 116.304 124.222  1.00 51.45           H
ATOM   3288 HD11 LEU A 212     105.968 115.912 125.591  1.00 51.45           H
ATOM   3289 HD12 LEU A 212     104.737 115.010 126.033  1.00 51.45           H
ATOM   3290 HD13 LEU A 212     105.926 114.375 125.192  1.00 51.45           H
ATOM   3291 HD21 LEU A 212     106.215 116.621 123.266  1.00 51.45           H
ATOM   3292 HD22 LEU A 212     106.216 115.112 122.768  1.00 51.45           H
ATOM   3293 HD23 LEU A 212     105.173 116.147 122.164  1.00 51.45           H
ATOM   3294  N   ILE A 213     101.172 112.801 122.868  1.00 54.10           N
ATOM   3295  CA  ILE A 213     100.568 111.571 122.376  1.00 54.10           C
ATOM   3296  C   ILE A 213      99.600 111.873 121.240  1.00 54.10           C
ATOM   3297  O   ILE A 213      99.539 111.134 120.251  1.00 54.10           O
ATOM   3298  CB  ILE A 213      99.886 110.810 123.528  1.00 54.10           C
ATOM   3299  CG1 ILE A 213      99.526 109.386 123.095  1.00 54.10           C
ATOM   3300  CG2 ILE A 213      98.651 111.544 124.005  1.00 54.10           C
ATOM   3301  CD1 ILE A 213     100.723 108.505 122.806  1.00 54.10           C
ATOM   3302  H   ILE A 213     100.952 113.020 123.670  1.00 54.10           H
ATOM   3303  HA  ILE A 213     101.271 111.008 122.019  1.00 54.10           H
ATOM   3304  HB  ILE A 213     100.511 110.754 124.267  1.00 54.10           H
ATOM   3305 HG12 ILE A 213      99.015 108.966 123.805  1.00 54.10           H
ATOM   3306 HG13 ILE A 213      98.989 109.429 122.288  1.00 54.10           H
ATOM   3307 HG21 ILE A 213      98.353 111.150 124.839  1.00 54.10           H
ATOM   3308 HG22 ILE A 213      98.875 112.476 124.142  1.00 54.10           H
ATOM   3309 HG23 ILE A 213      97.957 111.464 123.334  1.00 54.10           H
ATOM   3310 HD11 ILE A 213     100.422 107.587 122.717  1.00 54.10           H
ATOM   3311 HD12 ILE A 213     101.140 108.796 121.981  1.00 54.10           H
ATOM   3312 HD13 ILE A 213     101.351 108.576 123.541  1.00 54.10           H
ATOM   3313  N   ALA A 214      98.833 112.962 121.352  1.00 55.31           N
ATOM   3314  CA  ALA A 214      97.936 113.331 120.264  1.00 55.31           C
ATOM   3315  C   ALA A 214      98.717 113.623 118.992  1.00 55.31           C
ATOM   3316  O   ALA A 214      98.350 113.157 117.909  1.00 55.31           O
ATOM   3317  CB  ALA A 214      97.096 114.542 120.666  1.00 55.31           C
ATOM   3318  H   ALA A 214      98.816 113.489 122.031  1.00 55.31           H
ATOM   3319  HA  ALA A 214      97.335 112.592 120.085  1.00 55.31           H
ATOM   3320  HB1 ALA A 214      96.506 114.774 119.931  1.00 55.31           H
ATOM   3321  HB2 ALA A 214      96.573 114.316 121.451  1.00 55.31           H
ATOM   3322  HB3 ALA A 214      97.687 115.284 120.864  1.00 55.31           H
ATOM   3323  N   TYR A 215      99.810 114.380 119.106  1.00 56.02           N
ATOM   3324  CA  TYR A 215     100.638 114.665 117.941  1.00 56.02           C
ATOM   3325  C   TYR A 215     101.123 113.376 117.293  1.00 56.02           C
ATOM   3326  O   TYR A 215     100.973 113.174 116.079  1.00 56.02           O
ATOM   3327  CB  TYR A 215     101.829 115.524 118.360  1.00 56.02           C
ATOM   3328  CG  TYR A 215     102.833 115.772 117.261  1.00 56.02           C
ATOM   3329  CD1 TYR A 215     104.183 115.909 117.548  1.00 56.02           C
ATOM   3330  CD2 TYR A 215     102.428 115.917 115.943  1.00 56.02           C
ATOM   3331  CE1 TYR A 215     105.103 116.144 116.550  1.00 56.02           C
ATOM   3332  CE2 TYR A 215     103.340 116.160 114.943  1.00 56.02           C
ATOM   3333  CZ  TYR A 215     104.676 116.273 115.249  1.00 56.02           C
ATOM   3334  OH  TYR A 215     105.589 116.515 114.249  1.00 56.02           O
ATOM   3335  H   TYR A 215     100.088 114.735 119.839  1.00 56.02           H
ATOM   3336  HA  TYR A 215     100.115 115.159 117.289  1.00 56.02           H
ATOM   3337  HB2 TYR A 215     101.501 116.386 118.659  1.00 56.02           H
ATOM   3338  HB3 TYR A 215     102.292 115.080 119.088  1.00 56.02           H
ATOM   3339  HD1 TYR A 215     104.474 115.818 118.426  1.00 56.02           H
ATOM   3340  HD2 TYR A 215     101.526 115.839 115.731  1.00 56.02           H
ATOM   3341  HE1 TYR A 215     106.007 116.224 116.756  1.00 56.02           H
ATOM   3342  HE2 TYR A 215     103.054 116.246 114.063  1.00 56.02           H
ATOM   3343  HH  TYR A 215     105.197 116.561 113.508  1.00 56.02           H
ATOM   3344  N   VAL A 216     101.711 112.487 118.096  1.00 53.98           N
ATOM   3345  CA  VAL A 216     102.323 111.280 117.549  1.00 53.98           C
ATOM   3346  C   VAL A 216     101.270 110.403 116.887  1.00 53.98           C
ATOM   3347  O   VAL A 216     101.474 109.883 115.785  1.00 53.98           O
ATOM   3348  CB  VAL A 216     103.081 110.517 118.649  1.00 53.98           C
ATOM   3349  CG1 VAL A 216     103.509 109.149 118.146  1.00 53.98           C
ATOM   3350  CG2 VAL A 216     104.285 111.317 119.109  1.00 53.98           C
ATOM   3351  H   VAL A 216     101.767 112.560 118.951  1.00 53.98           H
ATOM   3352  HA  VAL A 216     102.967 111.536 116.869  1.00 53.98           H
ATOM   3353  HB  VAL A 216     102.494 110.389 119.411  1.00 53.98           H
ATOM   3354 HG11 VAL A 216     104.210 108.808 118.724  1.00 53.98           H
ATOM   3355 HG12 VAL A 216     102.747 108.549 118.164  1.00 53.98           H
ATOM   3356 HG13 VAL A 216     103.844 109.236 117.240  1.00 53.98           H
ATOM   3357 HG21 VAL A 216     104.734 110.832 119.820  1.00 53.98           H
ATOM   3358 HG22 VAL A 216     104.888 111.439 118.359  1.00 53.98           H
ATOM   3359 HG23 VAL A 216     103.985 112.180 119.436  1.00 53.98           H
ATOM   3360  N   MET A 217     100.125 110.222 117.549  1.00 57.17           N
ATOM   3361  CA  MET A 217      99.084 109.371 116.991  1.00 57.17           C
ATOM   3362  C   MET A 217      98.366 110.030 115.824  1.00 57.17           C
ATOM   3363  O   MET A 217      97.676 109.338 115.070  1.00 57.17           O
ATOM   3364  CB  MET A 217      98.076 108.997 118.078  1.00 57.17           C
ATOM   3365  CG  MET A 217      98.526 107.850 118.968  1.00 57.17           C
ATOM   3366  SD  MET A 217      98.736 106.299 118.073  1.00 57.17           S
ATOM   3367  CE  MET A 217      99.920 105.461 119.122  1.00 57.17           C
ATOM   3368  H   MET A 217      99.933 110.577 118.309  1.00 57.17           H
ATOM   3369  HA  MET A 217      99.496 108.553 116.674  1.00 57.17           H
ATOM   3370  HB2 MET A 217      97.926 109.770 118.644  1.00 57.17           H
ATOM   3371  HB3 MET A 217      97.244 108.735 117.654  1.00 57.17           H
ATOM   3372  HG2 MET A 217      99.378 108.080 119.371  1.00 57.17           H
ATOM   3373  HG3 MET A 217      97.861 107.708 119.660  1.00 57.17           H
ATOM   3374  HE1 MET A 217     100.126 104.595 118.737  1.00 57.17           H
ATOM   3375  HE2 MET A 217     100.726 105.998 119.179  1.00 57.17           H
ATOM   3376  HE3 MET A 217      99.535 105.348 120.006  1.00 57.17           H
ATOM   3377  N   ALA A 218      98.503 111.345 115.659  1.00 58.15           N
ATOM   3378  CA  ALA A 218      97.891 112.006 114.513  1.00 58.15           C
ATOM   3379  C   ALA A 218      98.777 111.902 113.280  1.00 58.15           C
ATOM   3380  O   ALA A 218      98.303 111.540 112.198  1.00 58.15           O
ATOM   3381  CB  ALA A 218      97.606 113.471 114.844  1.00 58.15           C
ATOM   3382  H   ALA A 218      98.936 111.868 116.186  1.00 58.15           H
ATOM   3383  HA  ALA A 218      97.046 111.575 114.313  1.00 58.15           H
ATOM   3384  HB1 ALA A 218      97.199 113.895 114.073  1.00 58.15           H
ATOM   3385  HB2 ALA A 218      97.001 113.510 115.602  1.00 58.15           H
ATOM   3386  HB3 ALA A 218      98.441 113.912 115.064  1.00 58.15           H
ATOM   3387  N   GLU A 219     100.066 112.215 113.419  1.00 58.22           N
ATOM   3388  CA  GLU A 219     100.944 112.172 112.254  1.00 58.22           C
ATOM   3389  C   GLU A 219     101.112 110.750 111.735  1.00 58.22           C
ATOM   3390  O   GLU A 219     100.925 110.490 110.541  1.00 58.22           O
ATOM   3391  CB  GLU A 219     102.307 112.774 112.588  1.00 58.22           C
ATOM   3392  CG  GLU A 219     102.335 114.284 112.577  1.00 58.22           C
ATOM   3393  CD  GLU A 219     102.052 114.864 111.205  1.00 58.22           C
ATOM   3394  OE1 GLU A 219     102.406 114.215 110.199  1.00 58.22           O
ATOM   3395  OE2 GLU A 219     101.475 115.969 111.132  1.00 58.22           O
ATOM   3396  H   GLU A 219     100.446 112.449 114.154  1.00 58.22           H
ATOM   3397  HA  GLU A 219     100.546 112.698 111.544  1.00 58.22           H
ATOM   3398  HB2 GLU A 219     102.568 112.480 113.475  1.00 58.22           H
ATOM   3399  HB3 GLU A 219     102.954 112.461 111.936  1.00 58.22           H
ATOM   3400  HG2 GLU A 219     103.223 114.573 112.836  1.00 58.22           H
ATOM   3401  HG3 GLU A 219     101.672 114.625 113.198  1.00 58.22           H
ATOM   3402  N   GLN A 220     101.459 109.813 112.617  1.00 56.59           N
ATOM   3403  CA  GLN A 220     101.841 108.468 112.207  1.00 56.59           C
ATOM   3404  C   GLN A 220     100.895 107.394 112.723  1.00 56.59           C
ATOM   3405  O   GLN A 220     101.214 106.204 112.619  1.00 56.59           O
ATOM   3406  CB  GLN A 220     103.268 108.168 112.671  1.00 56.59           C
ATOM   3407  CG  GLN A 220     104.186 109.377 112.665  1.00 56.59           C
ATOM   3408  CD  GLN A 220     105.631 109.006 112.912  1.00 56.59           C
ATOM   3409  OE1 GLN A 220     105.923 108.019 113.583  1.00 56.59           O
ATOM   3410  NE2 GLN A 220     106.546 109.799 112.371  1.00 56.59           N
ATOM   3411  H   GLN A 220     101.479 109.936 113.468  1.00 56.59           H
ATOM   3412  HA  GLN A 220     101.835 108.421 111.238  1.00 56.59           H
ATOM   3413  HB2 GLN A 220     103.236 107.825 113.578  1.00 56.59           H
ATOM   3414  HB3 GLN A 220     103.654 107.501 112.082  1.00 56.59           H
ATOM   3415  HG2 GLN A 220     104.130 109.814 111.801  1.00 56.59           H
ATOM   3416  HG3 GLN A 220     103.911 109.988 113.366  1.00 56.59           H
ATOM   3417 HE21 GLN A 220     106.303 110.481 111.907  1.00 56.59           H
ATOM   3418 HE22 GLN A 220     107.382 109.630 112.483  1.00 56.59           H
ATOM   3419  N   GLY A 221      99.744 107.769 113.274  1.00 58.24           N
ATOM   3420  CA  GLY A 221      98.785 106.773 113.709  1.00 58.24           C
ATOM   3421  C   GLY A 221      97.985 106.140 112.597  1.00 58.24           C
ATOM   3422  O   GLY A 221      97.239 105.190 112.849  1.00 58.24           O
ATOM   3423  H   GLY A 221      99.500 108.584 113.404  1.00 58.24           H
ATOM   3424  HA2 GLY A 221      99.258 106.065 114.176  1.00 58.24           H
ATOM   3425  HA3 GLY A 221      98.163 107.177 114.332  1.00 58.24           H
ATOM   3426  N   VAL A 222      98.125 106.643 111.372  1.00 59.86           N
ATOM   3427  CA  VAL A 222      97.432 106.087 110.215  1.00 59.86           C
ATOM   3428  C   VAL A 222      98.340 105.236 109.347  1.00 59.86           C
ATOM   3429  O   VAL A 222      97.835 104.517 108.469  1.00 59.86           O
ATOM   3430  CB  VAL A 222      96.785 107.198 109.360  1.00 59.86           C
ATOM   3431  CG1 VAL A 222      95.742 107.949 110.171  1.00 59.86           C
ATOM   3432  CG2 VAL A 222      97.844 108.153 108.825  1.00 59.86           C
ATOM   3433  H   VAL A 222      98.626 107.316 111.184  1.00 59.86           H
ATOM   3434  HA  VAL A 222      96.716 105.515 110.531  1.00 59.86           H
ATOM   3435  HB  VAL A 222      96.338 106.791 108.602  1.00 59.86           H
ATOM   3436 HG11 VAL A 222      95.338 108.631 109.611  1.00 59.86           H
ATOM   3437 HG12 VAL A 222      95.064 107.323 110.471  1.00 59.86           H
ATOM   3438 HG13 VAL A 222      96.173 108.362 110.936  1.00 59.86           H
ATOM   3439 HG21 VAL A 222      97.404 108.857 108.322  1.00 59.86           H
ATOM   3440 HG22 VAL A 222      98.333 108.537 109.569  1.00 59.86           H
ATOM   3441 HG23 VAL A 222      98.451 107.666 108.245  1.00 59.86           H
ATOM   3442  N   HIS A 223      99.655 105.290 109.554  1.00 59.87           N
ATOM   3443  CA  HIS A 223     100.593 104.512 108.759  1.00 59.87           C
ATOM   3444  C   HIS A 223     100.769 103.091 109.274  1.00 59.87           C
ATOM   3445  O   HIS A 223     101.376 102.271 108.578  1.00 59.87           O
ATOM   3446  CB  HIS A 223     101.955 105.208 108.732  1.00 59.87           C
ATOM   3447  CG  HIS A 223     102.082 106.244 107.661  1.00 59.87           C
ATOM   3448  ND1 HIS A 223     103.100 106.232 106.733  1.00 59.87           N
ATOM   3449  CD2 HIS A 223     101.325 107.329 107.375  1.00 59.87           C
ATOM   3450  CE1 HIS A 223     102.962 107.262 105.917  1.00 59.87           C
ATOM   3451  NE2 HIS A 223     101.892 107.944 106.286  1.00 59.87           N
ATOM   3452  H   HIS A 223     100.030 105.777 110.155  1.00 59.87           H
ATOM   3453  HA  HIS A 223     100.266 104.460 107.848  1.00 59.87           H
ATOM   3454  HB2 HIS A 223     102.101 105.643 109.586  1.00 59.87           H
ATOM   3455  HB3 HIS A 223     102.642 104.541 108.580  1.00 59.87           H
ATOM   3456  HD2 HIS A 223     100.561 107.604 107.829  1.00 59.87           H
ATOM   3457  HE1 HIS A 223     103.523 107.472 105.206  1.00 59.87           H
ATOM   3458  HE2 HIS A 223     101.599 108.657 105.905  1.00 59.87           H
ATOM   3459  N   VAL A 224     100.256 102.778 110.462  1.00 57.56           N
ATOM   3460  CA  VAL A 224     100.399 101.443 111.029  1.00 57.56           C
ATOM   3461  C   VAL A 224      99.317 100.553 110.437  1.00 57.56           C
ATOM   3462  O   VAL A 224      98.222 100.431 110.995  1.00 57.56           O
ATOM   3463  CB  VAL A 224     100.314 101.474 112.566  1.00 57.56           C
ATOM   3464  CG1 VAL A 224     100.360 100.064 113.134  1.00 57.56           C
ATOM   3465  CG2 VAL A 224     101.435 102.323 113.144  1.00 57.56           C
ATOM   3466  H   VAL A 224      99.818 103.324 110.962  1.00 57.56           H
ATOM   3467  HA  VAL A 224     101.263 101.079 110.780  1.00 57.56           H
ATOM   3468  HB  VAL A 224      99.470 101.875 112.828  1.00 57.56           H
ATOM   3469 HG11 VAL A 224     100.511 100.117 114.091  1.00 57.56           H
ATOM   3470 HG12 VAL A 224      99.515  99.622 112.959  1.00 57.56           H
ATOM   3471 HG13 VAL A 224     101.086  99.578 112.712  1.00 57.56           H
ATOM   3472 HG21 VAL A 224     101.374 102.310 114.112  1.00 57.56           H
ATOM   3473 HG22 VAL A 224     102.287 101.955 112.861  1.00 57.56           H
ATOM   3474 HG23 VAL A 224     101.342 103.232 112.819  1.00 57.56           H
ATOM   3475  N   VAL A 225      99.618  99.929 109.302  1.00 59.30           N
ATOM   3476  CA  VAL A 225      98.660  99.075 108.614  1.00 59.30           C
ATOM   3477  C   VAL A 225      99.398  98.264 107.559  1.00 59.30           C
ATOM   3478  O   VAL A 225     100.417  98.707 107.019  1.00 59.30           O
ATOM   3479  CB  VAL A 225      97.524  99.902 107.984  1.00 59.30           C
ATOM   3480  CG1 VAL A 225      98.085 100.923 107.004  1.00 59.30           C
ATOM   3481  CG2 VAL A 225      96.515  98.991 107.299  1.00 59.30           C
ATOM   3482  H   VAL A 225     100.381  99.985 108.907  1.00 59.30           H
ATOM   3483  HA  VAL A 225      98.268  98.458 109.251  1.00 59.30           H
ATOM   3484  HB  VAL A 225      97.061 100.386 108.686  1.00 59.30           H
ATOM   3485 HG11 VAL A 225      97.357 101.469 106.669  1.00 59.30           H
ATOM   3486 HG12 VAL A 225      98.732 101.482 107.462  1.00 59.30           H
ATOM   3487 HG13 VAL A 225      98.512 100.458 106.268  1.00 59.30           H
ATOM   3488 HG21 VAL A 225      95.723  99.507 107.083  1.00 59.30           H
ATOM   3489 HG22 VAL A 225      96.908  98.635 106.487  1.00 59.30           H
ATOM   3490 HG23 VAL A 225      96.283  98.267 107.902  1.00 59.30           H
ATOM   3491  N   GLY A 226      98.888  97.074 107.257  1.00 61.04           N
ATOM   3492  CA  GLY A 226      99.513  96.225 106.266  1.00 61.04           C
ATOM   3493  C   GLY A 226     100.736  95.519 106.808  1.00 61.04           C
ATOM   3494  O   GLY A 226     100.633  94.708 107.733  1.00 61.04           O
ATOM   3495  H   GLY A 226      98.181  96.741 107.615  1.00 61.04           H
ATOM   3496  HA2 GLY A 226      98.878  95.555 105.968  1.00 61.04           H
ATOM   3497  HA3 GLY A 226      99.779  96.759 105.501  1.00 61.04           H
ATOM   3498  N   GLU A 227     101.902  95.818 106.241  1.00 61.32           N
ATOM   3499  CA  GLU A 227     103.139  95.181 106.663  1.00 61.32           C
ATOM   3500  C   GLU A 227     103.841  95.923 107.791  1.00 61.32           C
ATOM   3501  O   GLU A 227     104.727  95.348 108.429  1.00 61.32           O
ATOM   3502  CB  GLU A 227     104.097  95.054 105.472  1.00 61.32           C
ATOM   3503  CG  GLU A 227     105.175  93.987 105.630  1.00 61.32           C
ATOM   3504  CD  GLU A 227     104.637  92.670 106.155  1.00 61.32           C
ATOM   3505  OE1 GLU A 227     103.634  92.177 105.600  1.00 61.32           O
ATOM   3506  OE2 GLU A 227     105.215  92.130 107.120  1.00 61.32           O
ATOM   3507  H   GLU A 227     102.001  96.391 105.607  1.00 61.32           H
ATOM   3508  HA  GLU A 227     102.921  94.296 106.988  1.00 61.32           H
ATOM   3509  HB2 GLU A 227     103.580  94.834 104.682  1.00 61.32           H
ATOM   3510  HB3 GLU A 227     104.544  95.905 105.343  1.00 61.32           H
ATOM   3511  HG2 GLU A 227     105.582  93.820 104.765  1.00 61.32           H
ATOM   3512  HG3 GLU A 227     105.844  94.308 106.254  1.00 61.32           H
ATOM   3513  N   LEU A 228     103.475  97.177 108.052  1.00 58.59           N
ATOM   3514  CA  LEU A 228     104.035  97.907 109.179  1.00 58.59           C
ATOM   3515  C   LEU A 228     103.349  97.561 110.491  1.00 58.59           C
ATOM   3516  O   LEU A 228     103.958  97.718 111.557  1.00 58.59           O
ATOM   3517  CB  LEU A 228     103.940  99.415 108.934  1.00 58.59           C
ATOM   3518  CG  LEU A 228     104.953  99.999 107.947  1.00 58.59           C
ATOM   3519  CD1 LEU A 228     104.684  99.507 106.533  1.00 58.59           C
ATOM   3520  CD2 LEU A 228     104.936 101.518 107.997  1.00 58.59           C
ATOM   3521  H   LEU A 228     102.905  97.625 107.590  1.00 58.59           H
ATOM   3522  HA  LEU A 228     104.974  97.679 109.265  1.00 58.59           H
ATOM   3523  HB2 LEU A 228     103.054  99.613 108.591  1.00 58.59           H
ATOM   3524  HB3 LEU A 228     104.065  99.870 109.782  1.00 58.59           H
ATOM   3525  HG  LEU A 228     105.842  99.704 108.200  1.00 58.59           H
ATOM   3526 HD11 LEU A 228     105.229 100.015 105.912  1.00 58.59           H
ATOM   3527 HD12 LEU A 228     104.913  98.567 106.477  1.00 58.59           H
ATOM   3528 HD13 LEU A 228     103.744  99.633 106.329  1.00 58.59           H
ATOM   3529 HD21 LEU A 228     105.172 101.868 107.124  1.00 58.59           H
ATOM   3530 HD22 LEU A 228     104.046 101.814 108.242  1.00 58.59           H
ATOM   3531 HD23 LEU A 228     105.579 101.819 108.657  1.00 58.59           H
ATOM   3532  N   ALA A 229     102.104  97.085 110.437  1.00 58.37           N
ATOM   3533  CA  ALA A 229     101.452  96.594 111.644  1.00 58.37           C
ATOM   3534  C   ALA A 229     102.197  95.396 112.211  1.00 58.37           C
ATOM   3535  O   ALA A 229     102.350  95.272 113.431  1.00 58.37           O
ATOM   3536  CB  ALA A 229     100.000  96.228 111.346  1.00 58.37           C
ATOM   3537  H   ALA A 229     101.625  97.037 109.725  1.00 58.37           H
ATOM   3538  HA  ALA A 229     101.455  97.295 112.314  1.00 58.37           H
ATOM   3539  HB1 ALA A 229      99.584  95.902 112.160  1.00 58.37           H
ATOM   3540  HB2 ALA A 229      99.533  97.017 111.029  1.00 58.37           H
ATOM   3541  HB3 ALA A 229      99.982  95.537 110.666  1.00 58.37           H
ATOM   3542  N   LYS A 230     102.665  94.499 111.340  1.00 58.43           N
ATOM   3543  CA  LYS A 230     103.448  93.359 111.805  1.00 58.43           C
ATOM   3544  C   LYS A 230     104.745  93.817 112.456  1.00 58.43           C
ATOM   3545  O   LYS A 230     105.159  93.268 113.482  1.00 58.43           O
ATOM   3546  CB  LYS A 230     103.739  92.412 110.642  1.00 58.43           C
ATOM   3547  CG  LYS A 230     102.743  91.275 110.511  1.00 58.43           C
ATOM   3548  CD  LYS A 230     103.228  90.222 109.530  1.00 58.43           C
ATOM   3549  CE  LYS A 230     102.082  89.376 108.992  1.00 58.43           C
ATOM   3550  NZ  LYS A 230     101.073  90.180 108.248  1.00 58.43           N
ATOM   3551  H   LYS A 230     102.542  94.529 110.490  1.00 58.43           H
ATOM   3552  HA  LYS A 230     102.935  92.872 112.468  1.00 58.43           H
ATOM   3553  HB2 LYS A 230     103.723  92.918 109.814  1.00 58.43           H
ATOM   3554  HB3 LYS A 230     104.618  92.022 110.770  1.00 58.43           H
ATOM   3555  HG2 LYS A 230     102.625  90.852 111.376  1.00 58.43           H
ATOM   3556  HG3 LYS A 230     101.898  91.628 110.193  1.00 58.43           H
ATOM   3557  HD2 LYS A 230     103.659  90.660 108.780  1.00 58.43           H
ATOM   3558  HD3 LYS A 230     103.855  89.633 109.979  1.00 58.43           H
ATOM   3559  HE2 LYS A 230     102.440  88.709 108.386  1.00 58.43           H
ATOM   3560  HE3 LYS A 230     101.633  88.943 109.735  1.00 58.43           H
ATOM   3561  HZ1 LYS A 230     100.484  89.640 107.856  1.00 58.43           H
ATOM   3562  HZ2 LYS A 230     100.640  90.721 108.806  1.00 58.43           H
ATOM   3563  HZ3 LYS A 230     101.475  90.670 107.623  1.00 58.43           H
ATOM   3564  N   VAL A 231     105.403  94.820 111.875  1.00 56.60           N
ATOM   3565  CA  VAL A 231     106.639  95.335 112.459  1.00 56.60           C
ATOM   3566  C   VAL A 231     106.365  95.917 113.839  1.00 56.60           C
ATOM   3567  O   VAL A 231     107.103  95.663 114.800  1.00 56.60           O
ATOM   3568  CB  VAL A 231     107.277  96.381 111.528  1.00 56.60           C
ATOM   3569  CG1 VAL A 231     108.549  96.934 112.146  1.00 56.60           C
ATOM   3570  CG2 VAL A 231     107.568  95.780 110.165  1.00 56.60           C
ATOM   3571  H   VAL A 231     105.156  95.216 111.153  1.00 56.60           H
ATOM   3572  HA  VAL A 231     107.267  94.603 112.562  1.00 56.60           H
ATOM   3573  HB  VAL A 231     106.657  97.117 111.406  1.00 56.60           H
ATOM   3574 HG11 VAL A 231     109.040  97.424 111.467  1.00 56.60           H
ATOM   3575 HG12 VAL A 231     108.316  97.528 112.876  1.00 56.60           H
ATOM   3576 HG13 VAL A 231     109.087  96.197 112.474  1.00 56.60           H
ATOM   3577 HG21 VAL A 231     107.798  96.494 109.551  1.00 56.60           H
ATOM   3578 HG22 VAL A 231     108.313  95.166 110.248  1.00 56.60           H
ATOM   3579 HG23 VAL A 231     106.783  95.311 109.842  1.00 56.60           H
ATOM   3580  N   THR A 232     105.301  96.714 113.955  1.00 55.10           N
ATOM   3581  CA  THR A 232     104.967  97.308 115.245  1.00 55.10           C
ATOM   3582  C   THR A 232     104.649  96.234 116.275  1.00 55.10           C
ATOM   3583  O   THR A 232     105.107  96.305 117.422  1.00 55.10           O
ATOM   3584  CB  THR A 232     103.783  98.262 115.092  1.00 55.10           C
ATOM   3585  OG1 THR A 232     104.088  99.254 114.105  1.00 55.10           O
ATOM   3586  CG2 THR A 232     103.471  98.946 116.413  1.00 55.10           C
ATOM   3587  H   THR A 232     104.767  96.922 113.314  1.00 55.10           H
ATOM   3588  HA  THR A 232     105.726  97.819 115.566  1.00 55.10           H
ATOM   3589  HB  THR A 232     103.000  97.761 114.814  1.00 55.10           H
ATOM   3590  HG1 THR A 232     103.436  99.775 114.010  1.00 55.10           H
ATOM   3591 HG21 THR A 232     102.842  99.670 116.269  1.00 55.10           H
ATOM   3592 HG22 THR A 232     103.083  98.311 117.035  1.00 55.10           H
ATOM   3593 HG23 THR A 232     104.284  99.309 116.798  1.00 55.10           H
ATOM   3594  N   ALA A 233     103.863  95.230 115.883  1.00 54.67           N
ATOM   3595  CA  ALA A 233     103.525  94.153 116.803  1.00 54.67           C
ATOM   3596  C   ALA A 233     104.772  93.411 117.254  1.00 54.67           C
ATOM   3597  O   ALA A 233     104.933  93.122 118.444  1.00 54.67           O
ATOM   3598  CB  ALA A 233     102.541  93.190 116.143  1.00 54.67           C
ATOM   3599  H   ALA A 233     103.518  95.153 115.100  1.00 54.67           H
ATOM   3600  HA  ALA A 233     103.098  94.529 117.589  1.00 54.67           H
ATOM   3601  HB1 ALA A 233     102.329  92.478 116.767  1.00 54.67           H
ATOM   3602  HB2 ALA A 233     101.734  93.674 115.907  1.00 54.67           H
ATOM   3603  HB3 ALA A 233     102.950  92.820 115.345  1.00 54.67           H
ATOM   3604  N   ALA A 234     105.670  93.094 116.320  1.00 54.01           N
ATOM   3605  CA  ALA A 234     106.892  92.392 116.687  1.00 54.01           C
ATOM   3606  C   ALA A 234     107.717  93.213 117.666  1.00 54.01           C
ATOM   3607  O   ALA A 234     108.171  92.696 118.693  1.00 54.01           O
ATOM   3608  CB  ALA A 234     107.708  92.072 115.436  1.00 54.01           C
ATOM   3609  H   ALA A 234     105.594  93.271 115.481  1.00 54.01           H
ATOM   3610  HA  ALA A 234     106.660  91.555 117.118  1.00 54.01           H
ATOM   3611  HB1 ALA A 234     108.517  91.607 115.699  1.00 54.01           H
ATOM   3612  HB2 ALA A 234     107.178  91.510 114.850  1.00 54.01           H
ATOM   3613  HB3 ALA A 234     107.934  92.901 114.986  1.00 54.01           H
ATOM   3614  N   VAL A 235     107.899  94.502 117.380  1.00 52.35           N
ATOM   3615  CA  VAL A 235     108.713  95.338 118.255  1.00 52.35           C
ATOM   3616  C   VAL A 235     108.095  95.419 119.645  1.00 52.35           C
ATOM   3617  O   VAL A 235     108.797  95.314 120.658  1.00 52.35           O
ATOM   3618  CB  VAL A 235     108.898  96.735 117.636  1.00 52.35           C
ATOM   3619  CG1 VAL A 235     109.505  97.690 118.649  1.00 52.35           C
ATOM   3620  CG2 VAL A 235     109.766  96.652 116.395  1.00 52.35           C
ATOM   3621  H   VAL A 235     107.568  94.909 116.698  1.00 52.35           H
ATOM   3622  HA  VAL A 235     109.591  94.935 118.345  1.00 52.35           H
ATOM   3623  HB  VAL A 235     108.031  97.084 117.375  1.00 52.35           H
ATOM   3624 HG11 VAL A 235     109.871  98.455 118.178  1.00 52.35           H
ATOM   3625 HG12 VAL A 235     108.815  97.983 119.264  1.00 52.35           H
ATOM   3626 HG13 VAL A 235     110.211  97.232 119.131  1.00 52.35           H
ATOM   3627 HG21 VAL A 235     109.842  97.537 116.004  1.00 52.35           H
ATOM   3628 HG22 VAL A 235     110.644  96.324 116.645  1.00 52.35           H
ATOM   3629 HG23 VAL A 235     109.353  96.045 115.761  1.00 52.35           H
ATOM   3630  N   TYR A 236     106.775  95.598 119.723  1.00 51.23           N
ATOM   3631  CA  TYR A 236     106.155  95.807 121.027  1.00 51.23           C
ATOM   3632  C   TYR A 236     106.089  94.515 121.830  1.00 51.23           C
ATOM   3633  O   TYR A 236     106.265  94.533 123.053  1.00 51.23           O
ATOM   3634  CB  TYR A 236     104.770  96.426 120.855  1.00 51.23           C
ATOM   3635  CG  TYR A 236     104.806  97.929 120.978  1.00 51.23           C
ATOM   3636  CD1 TYR A 236     105.415  98.704 120.005  1.00 51.23           C
ATOM   3637  CD2 TYR A 236     104.256  98.571 122.076  1.00 51.23           C
ATOM   3638  CE1 TYR A 236     105.464 100.075 120.112  1.00 51.23           C
ATOM   3639  CE2 TYR A 236     104.300  99.945 122.192  1.00 51.23           C
ATOM   3640  CZ  TYR A 236     104.907 100.691 121.207  1.00 51.23           C
ATOM   3641  OH  TYR A 236     104.957 102.061 121.312  1.00 51.23           O
ATOM   3642  H   TYR A 236     106.233  95.603 119.055  1.00 51.23           H
ATOM   3643  HA  TYR A 236     106.695  96.436 121.529  1.00 51.23           H
ATOM   3644  HB2 TYR A 236     104.427  96.203 119.976  1.00 51.23           H
ATOM   3645  HB3 TYR A 236     104.180  96.080 121.542  1.00 51.23           H
ATOM   3646  HD1 TYR A 236     105.794  98.291 119.263  1.00 51.23           H
ATOM   3647  HD2 TYR A 236     103.846  98.068 122.743  1.00 51.23           H
ATOM   3648  HE1 TYR A 236     105.873 100.582 119.448  1.00 51.23           H
ATOM   3649  HE2 TYR A 236     103.923 100.365 122.932  1.00 51.23           H
ATOM   3650  HH  TYR A 236     105.378 102.383 120.661  1.00 51.23           H
ATOM   3651  N   VAL A 237     105.852  93.379 121.171  1.00 51.89           N
ATOM   3652  CA  VAL A 237     105.901  92.107 121.885  1.00 51.89           C
ATOM   3653  C   VAL A 237     107.315  91.833 122.371  1.00 51.89           C
ATOM   3654  O   VAL A 237     107.516  91.308 123.472  1.00 51.89           O
ATOM   3655  CB  VAL A 237     105.372  90.955 121.009  1.00 51.89           C
ATOM   3656  CG1 VAL A 237     105.171  89.714 121.856  1.00 51.89           C
ATOM   3657  CG2 VAL A 237     104.045  91.321 120.353  1.00 51.89           C
ATOM   3658  H   VAL A 237     105.670  93.320 120.332  1.00 51.89           H
ATOM   3659  HA  VAL A 237     105.329  92.168 122.666  1.00 51.89           H
ATOM   3660  HB  VAL A 237     106.016  90.754 120.312  1.00 51.89           H
ATOM   3661 HG11 VAL A 237     104.757  89.025 121.313  1.00 51.89           H
ATOM   3662 HG12 VAL A 237     106.032  89.408 122.180  1.00 51.89           H
ATOM   3663 HG13 VAL A 237     104.595  89.934 122.605  1.00 51.89           H
ATOM   3664 HG21 VAL A 237     104.091  91.096 119.411  1.00 51.89           H
ATOM   3665 HG22 VAL A 237     103.339  90.809 120.776  1.00 51.89           H
ATOM   3666 HG23 VAL A 237     103.866  92.267 120.457  1.00 51.89           H
ATOM   3667  N   GLY A 238     108.320  92.188 121.569  1.00 51.23           N
ATOM   3668  CA  GLY A 238     109.690  92.034 122.023  1.00 51.23           C
ATOM   3669  C   GLY A 238     109.995  92.889 123.236  1.00 51.23           C
ATOM   3670  O   GLY A 238     110.655  92.441 124.174  1.00 51.23           O
ATOM   3671  H   GLY A 238     108.234  92.513 120.777  1.00 51.23           H
ATOM   3672  HA2 GLY A 238     109.851  91.106 122.256  1.00 51.23           H
ATOM   3673  HA3 GLY A 238     110.299  92.284 121.311  1.00 51.23           H
ATOM   3674  N   LEU A 239     109.519  94.133 123.235  1.00 49.81           N
ATOM   3675  CA  LEU A 239     109.739  95.003 124.386  1.00 49.81           C
ATOM   3676  C   LEU A 239     109.033  94.463 125.625  1.00 49.81           C
ATOM   3677  O   LEU A 239     109.595  94.475 126.729  1.00 49.81           O
ATOM   3678  CB  LEU A 239     109.262  96.417 124.061  1.00 49.81           C
ATOM   3679  CG  LEU A 239     110.022  97.105 122.924  1.00 49.81           C
ATOM   3680  CD1 LEU A 239     109.183  98.217 122.322  1.00 49.81           C
ATOM   3681  CD2 LEU A 239     111.360  97.643 123.399  1.00 49.81           C
ATOM   3682  H   LEU A 239     109.074  94.492 122.592  1.00 49.81           H
ATOM   3683  HA  LEU A 239     110.689  95.042 124.575  1.00 49.81           H
ATOM   3684  HB2 LEU A 239     108.329  96.372 123.800  1.00 49.81           H
ATOM   3685  HB3 LEU A 239     109.349  96.966 124.853  1.00 49.81           H
ATOM   3686  HG  LEU A 239     110.199  96.456 122.227  1.00 49.81           H
ATOM   3687 HD11 LEU A 239     109.704  98.670 121.641  1.00 49.81           H
ATOM   3688 HD12 LEU A 239     108.385  97.833 121.928  1.00 49.81           H
ATOM   3689 HD13 LEU A 239     108.939  98.842 123.022  1.00 49.81           H
ATOM   3690 HD21 LEU A 239     111.953  97.725 122.636  1.00 49.81           H
ATOM   3691 HD22 LEU A 239     111.225  98.512 123.806  1.00 49.81           H
ATOM   3692 HD23 LEU A 239     111.738  97.026 124.046  1.00 49.81           H
ATOM   3693  N   THR A 240     107.801  93.978 125.463  1.00 49.74           N
ATOM   3694  CA  THR A 240     107.078  93.407 126.594  1.00 49.74           C
ATOM   3695  C   THR A 240     107.797  92.180 127.139  1.00 49.74           C
ATOM   3696  O   THR A 240     107.888  91.994 128.358  1.00 49.74           O
ATOM   3697  CB  THR A 240     105.653  93.048 126.180  1.00 49.74           C
ATOM   3698  OG1 THR A 240     105.041  94.175 125.540  1.00 49.74           O
ATOM   3699  CG2 THR A 240     104.830  92.647 127.391  1.00 49.74           C
ATOM   3700  H   THR A 240     107.369  93.968 124.719  1.00 49.74           H
ATOM   3701  HA  THR A 240     107.029  94.066 127.304  1.00 49.74           H
ATOM   3702  HB  THR A 240     105.675  92.300 125.563  1.00 49.74           H
ATOM   3703  HG1 THR A 240     105.444  94.354 124.825  1.00 49.74           H
ATOM   3704 HG21 THR A 240     103.901  92.529 127.134  1.00 49.74           H
ATOM   3705 HG22 THR A 240     105.162  91.814 127.759  1.00 49.74           H
ATOM   3706 HG23 THR A 240     104.882  93.337 128.070  1.00 49.74           H
ATOM   3707  N   LEU A 241     108.307  91.326 126.251  1.00 50.42           N
ATOM   3708  CA  LEU A 241     109.060  90.163 126.700  1.00 50.42           C
ATOM   3709  C   LEU A 241     110.356  90.571 127.381  1.00 50.42           C
ATOM   3710  O   LEU A 241     110.783  89.915 128.333  1.00 50.42           O
ATOM   3711  CB  LEU A 241     109.350  89.234 125.522  1.00 50.42           C
ATOM   3712  CG  LEU A 241     108.202  88.336 125.058  1.00 50.42           C
ATOM   3713  CD1 LEU A 241     108.655  87.460 123.905  1.00 50.42           C
ATOM   3714  CD2 LEU A 241     107.674  87.481 126.197  1.00 50.42           C
ATOM   3715  H   LEU A 241     108.232  91.398 125.397  1.00 50.42           H
ATOM   3716  HA  LEU A 241     108.528  89.679 127.350  1.00 50.42           H
ATOM   3717  HB2 LEU A 241     109.611  89.780 124.764  1.00 50.42           H
ATOM   3718  HB3 LEU A 241     110.087  88.654 125.769  1.00 50.42           H
ATOM   3719  HG  LEU A 241     107.475  88.894 124.741  1.00 50.42           H
ATOM   3720 HD11 LEU A 241     107.911  86.908 123.617  1.00 50.42           H
ATOM   3721 HD12 LEU A 241     108.949  88.027 123.174  1.00 50.42           H
ATOM   3722 HD13 LEU A 241     109.388  86.899 124.204  1.00 50.42           H
ATOM   3723 HD21 LEU A 241     107.146  86.756 125.828  1.00 50.42           H
ATOM   3724 HD22 LEU A 241     108.425  87.123 126.696  1.00 50.42           H
ATOM   3725 HD23 LEU A 241     107.124  88.030 126.776  1.00 50.42           H
ATOM   3726  N   GLN A 242     110.999  91.638 126.910  1.00 49.65           N
ATOM   3727  CA  GLN A 242     112.191  92.130 127.591  1.00 49.65           C
ATOM   3728  C   GLN A 242     111.858  92.570 129.008  1.00 49.65           C
ATOM   3729  O   GLN A 242     112.604  92.277 129.949  1.00 49.65           O
ATOM   3730  CB  GLN A 242     112.809  93.284 126.800  1.00 49.65           C
ATOM   3731  CG  GLN A 242     113.967  93.990 127.497  1.00 49.65           C
ATOM   3732  CD  GLN A 242     115.235  93.163 127.497  1.00 49.65           C
ATOM   3733  OE1 GLN A 242     115.197  91.947 127.321  1.00 49.65           O
ATOM   3734  NE2 GLN A 242     116.369  93.820 127.701  1.00 49.65           N
ATOM   3735  H   GLN A 242     110.771  92.086 126.212  1.00 49.65           H
ATOM   3736  HA  GLN A 242     112.844  91.414 127.643  1.00 49.65           H
ATOM   3737  HB2 GLN A 242     113.142  92.937 125.957  1.00 49.65           H
ATOM   3738  HB3 GLN A 242     112.121  93.946 126.630  1.00 49.65           H
ATOM   3739  HG2 GLN A 242     114.155  94.815 127.024  1.00 49.65           H
ATOM   3740  HG3 GLN A 242     113.735  94.188 128.416  1.00 49.65           H
ATOM   3741 HE21 GLN A 242     116.355  94.669 127.822  1.00 49.65           H
ATOM   3742 HE22 GLN A 242     117.117  93.395 127.711  1.00 49.65           H
ATOM   3743  N   ILE A 243     110.741  93.278 129.181  1.00 49.44           N
ATOM   3744  CA  ILE A 243     110.366  93.734 130.517  1.00 49.44           C
ATOM   3745  C   ILE A 243     110.024  92.551 131.416  1.00 49.44           C
ATOM   3746  O   ILE A 243     110.461  92.489 132.571  1.00 49.44           O
ATOM   3747  CB  ILE A 243     109.203  94.740 130.439  1.00 49.44           C
ATOM   3748  CG1 ILE A 243     109.634  95.977 129.646  1.00 49.44           C
ATOM   3749  CG2 ILE A 243     108.737  95.127 131.843  1.00 49.44           C
ATOM   3750  CD1 ILE A 243     108.666  97.140 129.719  1.00 49.44           C
ATOM   3751  H   ILE A 243     110.196  93.503 128.555  1.00 49.44           H
ATOM   3752  HA  ILE A 243     111.124  94.192 130.911  1.00 49.44           H
ATOM   3753  HB  ILE A 243     108.463  94.319 129.974  1.00 49.44           H
ATOM   3754 HG12 ILE A 243     110.487  96.284 129.992  1.00 49.44           H
ATOM   3755 HG13 ILE A 243     109.731  95.733 128.714  1.00 49.44           H
ATOM   3756 HG21 ILE A 243     107.998  95.751 131.778  1.00 49.44           H
ATOM   3757 HG22 ILE A 243     108.439  94.336 132.318  1.00 49.44           H
ATOM   3758 HG23 ILE A 243     109.476  95.538 132.318  1.00 49.44           H
ATOM   3759 HD11 ILE A 243     108.884  97.775 129.020  1.00 49.44           H
ATOM   3760 HD12 ILE A 243     107.764  96.806 129.593  1.00 49.44           H
ATOM   3761 HD13 ILE A 243     108.744  97.564 130.588  1.00 49.44           H
ATOM   3762  N   LEU A 244     109.240  91.598 130.913  1.00 49.85           N
ATOM   3763  CA  LEU A 244     108.733  90.520 131.754  1.00 49.85           C
ATOM   3764  C   LEU A 244     109.699  89.352 131.909  1.00 49.85           C
ATOM   3765  O   LEU A 244     109.462  88.493 132.764  1.00 49.85           O
ATOM   3766  CB  LEU A 244     107.404  90.001 131.201  1.00 49.85           C
ATOM   3767  CG  LEU A 244     106.146  90.785 131.587  1.00 49.85           C
ATOM   3768  CD1 LEU A 244     105.910  90.720 133.089  1.00 49.85           C
ATOM   3769  CD2 LEU A 244     106.230  92.231 131.128  1.00 49.85           C
ATOM   3770  H   LEU A 244     108.988  91.555 130.091  1.00 49.85           H
ATOM   3771  HA  LEU A 244     108.568  90.876 132.641  1.00 49.85           H
ATOM   3772  HB2 LEU A 244     107.457  90.001 130.232  1.00 49.85           H
ATOM   3773  HB3 LEU A 244     107.281  89.091 131.514  1.00 49.85           H
ATOM   3774  HG  LEU A 244     105.381  90.380 131.149  1.00 49.85           H
ATOM   3775 HD11 LEU A 244     105.027  91.073 133.283  1.00 49.85           H
ATOM   3776 HD12 LEU A 244     105.967  89.796 133.377  1.00 49.85           H
ATOM   3777 HD13 LEU A 244     106.584  91.252 133.541  1.00 49.85           H
ATOM   3778 HD21 LEU A 244     105.407  92.685 131.369  1.00 49.85           H
ATOM   3779 HD22 LEU A 244     106.983  92.661 131.564  1.00 49.85           H
ATOM   3780 HD23 LEU A 244     106.347  92.252 130.166  1.00 49.85           H
ATOM   3781  N   LEU A 245     110.769  89.290 131.122  1.00 50.47           N
ATOM   3782  CA  LEU A 245     111.716  88.183 131.176  1.00 50.47           C
ATOM   3783  C   LEU A 245     113.074  88.580 131.724  1.00 50.47           C
ATOM   3784  O   LEU A 245     113.737  87.760 132.361  1.00 50.47           O
ATOM   3785  CB  LEU A 245     111.907  87.575 129.781  1.00 50.47           C
ATOM   3786  CG  LEU A 245     110.679  86.961 129.107  1.00 50.47           C
ATOM   3787  CD1 LEU A 245     111.076  86.356 127.772  1.00 50.47           C
ATOM   3788  CD2 LEU A 245     110.020  85.917 129.997  1.00 50.47           C
ATOM   3789  H   LEU A 245     110.972  89.889 130.540  1.00 50.47           H
ATOM   3790  HA  LEU A 245     111.361  87.491 131.754  1.00 50.47           H
ATOM   3791  HB2 LEU A 245     112.243  88.269 129.193  1.00 50.47           H
ATOM   3792  HB3 LEU A 245     112.572  86.872 129.851  1.00 50.47           H
ATOM   3793  HG  LEU A 245     110.029  87.661 128.937  1.00 50.47           H
ATOM   3794 HD11 LEU A 245     110.298  85.941 127.369  1.00 50.47           H
ATOM   3795 HD12 LEU A 245     111.413  87.059 127.195  1.00 50.47           H
ATOM   3796 HD13 LEU A 245     111.766  85.691 127.921  1.00 50.47           H
ATOM   3797 HD21 LEU A 245     109.337  85.455 129.487  1.00 50.47           H
ATOM   3798 HD22 LEU A 245     110.694  85.286 130.295  1.00 50.47           H
ATOM   3799 HD23 LEU A 245     109.620  86.359 130.762  1.00 50.47           H
ATOM   3800  N   VAL A 246     113.513  89.813 131.487  1.00 49.09           N
ATOM   3801  CA  VAL A 246     114.802  90.271 131.988  1.00 49.09           C
ATOM   3802  C   VAL A 246     114.586  91.042 133.280  1.00 49.09           C
ATOM   3803  O   VAL A 246     115.010  90.608 134.355  1.00 49.09           O
ATOM   3804  CB  VAL A 246     115.531  91.136 130.944  1.00 49.09           C
ATOM   3805  CG1 VAL A 246     116.779  91.767 131.548  1.00 49.09           C
ATOM   3806  CG2 VAL A 246     115.887  90.303 129.724  1.00 49.09           C
ATOM   3807  H   VAL A 246     113.081  90.405 131.036  1.00 49.09           H
ATOM   3808  HA  VAL A 246     115.359  89.503 132.187  1.00 49.09           H
ATOM   3809  HB  VAL A 246     114.943  91.850 130.657  1.00 49.09           H
ATOM   3810 HG11 VAL A 246     117.319  92.140 130.833  1.00 49.09           H
ATOM   3811 HG12 VAL A 246     116.520  92.471 132.163  1.00 49.09           H
ATOM   3812 HG13 VAL A 246     117.282  91.084 132.018  1.00 49.09           H
ATOM   3813 HG21 VAL A 246     116.433  90.838 129.126  1.00 49.09           H
ATOM   3814 HG22 VAL A 246     116.381  89.519 130.010  1.00 49.09           H
ATOM   3815 HG23 VAL A 246     115.070  90.034 129.276  1.00 49.09           H
ATOM   3816  N   TYR A 247     113.895  92.177 133.191  1.00 48.30           N
ATOM   3817  CA  TYR A 247     113.785  93.062 134.344  1.00 48.30           C
ATOM   3818  C   TYR A 247     113.048  92.384 135.490  1.00 48.30           C
ATOM   3819  O   TYR A 247     113.508  92.410 136.637  1.00 48.30           O
ATOM   3820  CB  TYR A 247     113.081  94.354 133.936  1.00 48.30           C
ATOM   3821  CG  TYR A 247     113.770  95.080 132.805  1.00 48.30           C
ATOM   3822  CD1 TYR A 247     115.123  94.897 132.559  1.00 48.30           C
ATOM   3823  CD2 TYR A 247     113.067  95.943 131.982  1.00 48.30           C
ATOM   3824  CE1 TYR A 247     115.753  95.553 131.531  1.00 48.30           C
ATOM   3825  CE2 TYR A 247     113.691  96.605 130.949  1.00 48.30           C
ATOM   3826  CZ  TYR A 247     115.034  96.406 130.729  1.00 48.30           C
ATOM   3827  OH  TYR A 247     115.665  97.063 129.703  1.00 48.30           O
ATOM   3828  H   TYR A 247     113.487  92.454 132.484  1.00 48.30           H
ATOM   3829  HA  TYR A 247     114.674  93.285 134.660  1.00 48.30           H
ATOM   3830  HB2 TYR A 247     112.179  94.142 133.649  1.00 48.30           H
ATOM   3831  HB3 TYR A 247     113.053  94.950 134.700  1.00 48.30           H
ATOM   3832  HD1 TYR A 247     115.614  94.322 133.099  1.00 48.30           H
ATOM   3833  HD2 TYR A 247     112.159  96.078 132.130  1.00 48.30           H
ATOM   3834  HE1 TYR A 247     116.661  95.422 131.379  1.00 48.30           H
ATOM   3835  HE2 TYR A 247     113.207  97.183 130.404  1.00 48.30           H
ATOM   3836  HH  TYR A 247     115.120  97.559 129.302  1.00 48.30           H
ATOM   3837  N   PHE A 248     111.906  91.764 135.200  1.00 49.87           N
ATOM   3838  CA  PHE A 248     111.143  91.100 136.252  1.00 49.87           C
ATOM   3839  C   PHE A 248     111.956  89.976 136.882  1.00 49.87           C
ATOM   3840  O   PHE A 248     112.050  89.871 138.111  1.00 49.87           O
ATOM   3841  CB  PHE A 248     109.829  90.571 135.677  1.00 49.87           C
ATOM   3842  CG  PHE A 248     109.042  89.719 136.632  1.00 49.87           C
ATOM   3843  CD1 PHE A 248     109.210  88.345 136.659  1.00 49.87           C
ATOM   3844  CD2 PHE A 248     108.124  90.291 137.493  1.00 49.87           C
ATOM   3845  CE1 PHE A 248     108.483  87.562 137.532  1.00 49.87           C
ATOM   3846  CE2 PHE A 248     107.395  89.511 138.367  1.00 49.87           C
ATOM   3847  CZ  PHE A 248     107.575  88.146 138.387  1.00 49.87           C
ATOM   3848  H   PHE A 248     111.558  91.712 134.416  1.00 49.87           H
ATOM   3849  HA  PHE A 248     110.932  91.745 136.946  1.00 49.87           H
ATOM   3850  HB2 PHE A 248     109.272  91.324 135.427  1.00 49.87           H
ATOM   3851  HB3 PHE A 248     110.024  90.033 134.894  1.00 49.87           H
ATOM   3852  HD1 PHE A 248     109.822  87.946 136.084  1.00 49.87           H
ATOM   3853  HD2 PHE A 248     107.998  91.213 137.485  1.00 49.87           H
ATOM   3854  HE1 PHE A 248     108.606  86.640 137.544  1.00 49.87           H
ATOM   3855  HE2 PHE A 248     106.782  89.907 138.944  1.00 49.87           H
ATOM   3856  HZ  PHE A 248     107.084  87.619 138.976  1.00 49.87           H
ATOM   3857  N   VAL A 249     112.574  89.137 136.049  1.00 48.94           N
ATOM   3858  CA  VAL A 249     113.337  88.004 136.564  1.00 48.94           C
ATOM   3859  C   VAL A 249     114.562  88.485 137.332  1.00 48.94           C
ATOM   3860  O   VAL A 249     114.880  87.963 138.405  1.00 48.94           O
ATOM   3861  CB  VAL A 249     113.724  87.056 135.416  1.00 48.94           C
ATOM   3862  CG1 VAL A 249     114.625  85.944 135.925  1.00 48.94           C
ATOM   3863  CG2 VAL A 249     112.475  86.479 134.772  1.00 48.94           C
ATOM   3864  H   VAL A 249     112.568  89.202 135.192  1.00 48.94           H
ATOM   3865  HA  VAL A 249     112.779  87.507 137.182  1.00 48.94           H
ATOM   3866  HB  VAL A 249     114.210  87.555 134.742  1.00 48.94           H
ATOM   3867 HG11 VAL A 249     114.653  85.235 135.263  1.00 48.94           H
ATOM   3868 HG12 VAL A 249     115.518  86.298 136.066  1.00 48.94           H
ATOM   3869 HG13 VAL A 249     114.266  85.604 136.759  1.00 48.94           H
ATOM   3870 HG21 VAL A 249     112.737  85.858 134.074  1.00 48.94           H
ATOM   3871 HG22 VAL A 249     111.958  86.016 135.450  1.00 48.94           H
ATOM   3872 HG23 VAL A 249     111.951  87.202 134.393  1.00 48.94           H
ATOM   3873  N   LEU A 250     115.276  89.478 136.797  1.00 48.41           N
ATOM   3874  CA  LEU A 250     116.451  89.986 137.498  1.00 48.41           C
ATOM   3875  C   LEU A 250     116.075  90.589 138.845  1.00 48.41           C
ATOM   3876  O   LEU A 250     116.771  90.371 139.843  1.00 48.41           O
ATOM   3877  CB  LEU A 250     117.187  91.014 136.640  1.00 48.41           C
ATOM   3878  CG  LEU A 250     117.838  90.500 135.353  1.00 48.41           C
ATOM   3879  CD1 LEU A 250     118.399  91.658 134.551  1.00 48.41           C
ATOM   3880  CD2 LEU A 250     118.934  89.497 135.664  1.00 48.41           C
ATOM   3881  H   LEU A 250     115.104  89.865 136.048  1.00 48.41           H
ATOM   3882  HA  LEU A 250     117.058  89.249 137.665  1.00 48.41           H
ATOM   3883  HB2 LEU A 250     116.555  91.704 136.385  1.00 48.41           H
ATOM   3884  HB3 LEU A 250     117.891  91.406 137.180  1.00 48.41           H
ATOM   3885  HG  LEU A 250     117.174  90.048 134.812  1.00 48.41           H
ATOM   3886 HD11 LEU A 250     118.866  91.311 133.775  1.00 48.41           H
ATOM   3887 HD12 LEU A 250     117.667  92.228 134.267  1.00 48.41           H
ATOM   3888 HD13 LEU A 250     119.013  92.158 135.111  1.00 48.41           H
ATOM   3889 HD21 LEU A 250     119.380  89.256 134.838  1.00 48.41           H
ATOM   3890 HD22 LEU A 250     119.568  89.901 136.278  1.00 48.41           H
ATOM   3891 HD23 LEU A 250     118.538  88.709 136.067  1.00 48.41           H
ATOM   3892  N   LEU A 251     114.983  91.352 138.899  1.00 48.42           N
ATOM   3893  CA  LEU A 251     114.552  91.910 140.175  1.00 48.42           C
ATOM   3894  C   LEU A 251     114.161  90.806 141.149  1.00 48.42           C
ATOM   3895  O   LEU A 251     114.482  90.880 142.341  1.00 48.42           O
ATOM   3896  CB  LEU A 251     113.388  92.878 139.964  1.00 48.42           C
ATOM   3897  CG  LEU A 251     113.727  94.208 139.286  1.00 48.42           C
ATOM   3898  CD1 LEU A 251     112.464  95.010 139.047  1.00 48.42           C
ATOM   3899  CD2 LEU A 251     114.718  95.013 140.109  1.00 48.42           C
ATOM   3900  H   LEU A 251     114.488  91.558 138.226  1.00 48.42           H
ATOM   3901  HA  LEU A 251     115.289  92.402 140.569  1.00 48.42           H
ATOM   3902  HB2 LEU A 251     112.721  92.436 139.415  1.00 48.42           H
ATOM   3903  HB3 LEU A 251     113.004  93.086 140.830  1.00 48.42           H
ATOM   3904  HG  LEU A 251     114.133  94.027 138.424  1.00 48.42           H
ATOM   3905 HD11 LEU A 251     112.698  95.845 138.612  1.00 48.42           H
ATOM   3906 HD12 LEU A 251     111.866  94.497 138.481  1.00 48.42           H
ATOM   3907 HD13 LEU A 251     112.039  95.189 139.900  1.00 48.42           H
ATOM   3908 HD21 LEU A 251     114.809  95.896 139.717  1.00 48.42           H
ATOM   3909 HD22 LEU A 251     114.386  95.088 141.017  1.00 48.42           H
ATOM   3910 HD23 LEU A 251     115.576  94.561 140.106  1.00 48.42           H
ATOM   3911  N   LYS A 252     113.470  89.772 140.664  1.00 49.97           N
ATOM   3912  CA  LYS A 252     113.109  88.659 141.536  1.00 49.97           C
ATOM   3913  C   LYS A 252     114.347  87.964 142.085  1.00 49.97           C
ATOM   3914  O   LYS A 252     114.387  87.587 143.262  1.00 49.97           O
ATOM   3915  CB  LYS A 252     112.232  87.662 140.779  1.00 49.97           C
ATOM   3916  CG  LYS A 252     110.799  88.117 140.580  1.00 49.97           C
ATOM   3917  CD  LYS A 252     109.989  87.988 141.860  1.00 49.97           C
ATOM   3918  CE  LYS A 252     109.604  86.544 142.138  1.00 49.97           C
ATOM   3919  NZ  LYS A 252     108.676  86.432 143.295  1.00 49.97           N
ATOM   3920  H   LYS A 252     113.204  89.694 139.850  1.00 49.97           H
ATOM   3921  HA  LYS A 252     112.600  89.001 142.287  1.00 49.97           H
ATOM   3922  HB2 LYS A 252     112.618  87.515 139.901  1.00 49.97           H
ATOM   3923  HB3 LYS A 252     112.215  86.827 141.271  1.00 49.97           H
ATOM   3924  HG2 LYS A 252     110.793  89.048 140.309  1.00 49.97           H
ATOM   3925  HG3 LYS A 252     110.380  87.567 139.899  1.00 49.97           H
ATOM   3926  HD2 LYS A 252     109.173  88.506 141.775  1.00 49.97           H
ATOM   3927  HD3 LYS A 252     110.513  88.311 142.609  1.00 49.97           H
ATOM   3928  HE2 LYS A 252     109.162  86.176 141.357  1.00 49.97           H
ATOM   3929  HE3 LYS A 252     110.403  86.034 142.342  1.00 49.97           H
ATOM   3930  HZ1 LYS A 252     108.467  85.578 143.435  1.00 49.97           H
ATOM   3931  HZ2 LYS A 252     109.063  86.759 144.027  1.00 49.97           H
ATOM   3932  HZ3 LYS A 252     107.931  86.889 143.132  1.00 49.97           H
ATOM   3933  N   ILE A 253     115.367  87.781 141.246  1.00 48.86           N
ATOM   3934  CA  ILE A 253     116.568  87.069 141.674  1.00 48.86           C
ATOM   3935  C   ILE A 253     117.247  87.805 142.820  1.00 48.86           C
ATOM   3936  O   ILE A 253     117.785  87.184 143.744  1.00 48.86           O
ATOM   3937  CB  ILE A 253     117.524  86.876 140.483  1.00 48.86           C
ATOM   3938  CG1 ILE A 253     116.956  85.839 139.513  1.00 48.86           C
ATOM   3939  CG2 ILE A 253     118.905  86.462 140.977  1.00 48.86           C
ATOM   3940  CD1 ILE A 253     117.764  85.675 138.243  1.00 48.86           C
ATOM   3941  H   ILE A 253     115.389  88.058 140.432  1.00 48.86           H
ATOM   3942  HA  ILE A 253     116.313  86.190 141.995  1.00 48.86           H
ATOM   3943  HB  ILE A 253     117.607  87.722 140.015  1.00 48.86           H
ATOM   3944 HG12 ILE A 253     116.933  84.978 139.959  1.00 48.86           H
ATOM   3945 HG13 ILE A 253     116.058  86.101 139.262  1.00 48.86           H
ATOM   3946 HG21 ILE A 253     119.421  86.109 140.237  1.00 48.86           H
ATOM   3947 HG22 ILE A 253     119.358  87.238 141.344  1.00 48.86           H
ATOM   3948 HG23 ILE A 253     118.804  85.782 141.661  1.00 48.86           H
ATOM   3949 HD11 ILE A 253     117.217  85.228 137.578  1.00 48.86           H
ATOM   3950 HD12 ILE A 253     118.026  86.551 137.921  1.00 48.86           H
ATOM   3951 HD13 ILE A 253     118.552  85.143 138.434  1.00 48.86           H
ATOM   3952  N   TYR A 254     117.242  89.134 142.777  1.00 48.18           N
ATOM   3953  CA  TYR A 254     117.958  89.942 143.754  1.00 48.18           C
ATOM   3954  C   TYR A 254     117.079  90.398 144.911  1.00 48.18           C
ATOM   3955  O   TYR A 254     117.537  91.189 145.741  1.00 48.18           O
ATOM   3956  CB  TYR A 254     118.582  91.156 143.065  1.00 48.18           C
ATOM   3957  CG  TYR A 254     119.810  90.806 142.258  1.00 48.18           C
ATOM   3958  CD1 TYR A 254     119.698  90.142 141.047  1.00 48.18           C
ATOM   3959  CD2 TYR A 254     121.079  91.123 142.713  1.00 48.18           C
ATOM   3960  CE1 TYR A 254     120.814  89.814 140.307  1.00 48.18           C
ATOM   3961  CE2 TYR A 254     122.201  90.799 141.979  1.00 48.18           C
ATOM   3962  CZ  TYR A 254     122.062  90.144 140.778  1.00 48.18           C
ATOM   3963  OH  TYR A 254     123.178  89.819 140.044  1.00 48.18           O
ATOM   3964  H   TYR A 254     116.825  89.596 142.184  1.00 48.18           H
ATOM   3965  HA  TYR A 254     118.680  89.412 144.126  1.00 48.18           H
ATOM   3966  HB2 TYR A 254     117.930  91.547 142.462  1.00 48.18           H
ATOM   3967  HB3 TYR A 254     118.842  91.804 143.738  1.00 48.18           H
ATOM   3968  HD1 TYR A 254     118.855  89.918 140.726  1.00 48.18           H
ATOM   3969  HD2 TYR A 254     121.177  91.567 143.525  1.00 48.18           H
ATOM   3970  HE1 TYR A 254     120.722  89.371 139.494  1.00 48.18           H
ATOM   3971  HE2 TYR A 254     123.047  91.020 142.294  1.00 48.18           H
ATOM   3972  HH  TYR A 254     123.870  90.078 140.443  1.00 48.18           H
ATOM   3973  N   GLY A 255     115.835  89.932 144.986  1.00 49.69           N
ATOM   3974  CA  GLY A 255     114.983  90.197 146.122  1.00 49.69           C
ATOM   3975  C   GLY A 255     114.122  91.435 146.012  1.00 49.69           C
ATOM   3976  O   GLY A 255     113.173  91.579 146.793  1.00 49.69           O
ATOM   3977  H   GLY A 255     115.462  89.452 144.378  1.00 49.69           H
ATOM   3978  HA2 GLY A 255     114.394  89.437 146.256  1.00 49.69           H
ATOM   3979  HA3 GLY A 255     115.535  90.288 146.914  1.00 49.69           H
ATOM   3980  N   ILE A 256     114.414  92.334 145.074  1.00 49.21           N
ATOM   3981  CA  ILE A 256     113.595  93.526 144.905  1.00 49.21           C
ATOM   3982  C   ILE A 256     112.209  93.114 144.433  1.00 49.21           C
ATOM   3983  O   ILE A 256     112.066  92.298 143.513  1.00 49.21           O
ATOM   3984  CB  ILE A 256     114.256  94.500 143.919  1.00 49.21           C
ATOM   3985  CG1 ILE A 256     115.672  94.841 144.385  1.00 49.21           C
ATOM   3986  CG2 ILE A 256     113.425  95.767 143.785  1.00 49.21           C
ATOM   3987  CD1 ILE A 256     116.403  95.794 143.477  1.00 49.21           C
ATOM   3988  H   ILE A 256     115.073  92.273 144.526  1.00 49.21           H
ATOM   3989  HA  ILE A 256     113.504  93.975 145.760  1.00 49.21           H
ATOM   3990  HB  ILE A 256     114.310  94.070 143.051  1.00 49.21           H
ATOM   3991 HG12 ILE A 256     115.618  95.252 145.262  1.00 49.21           H
ATOM   3992 HG13 ILE A 256     116.195  94.026 144.435  1.00 49.21           H
ATOM   3993 HG21 ILE A 256     113.836  96.351 143.129  1.00 49.21           H
ATOM   3994 HG22 ILE A 256     112.530  95.536 143.495  1.00 49.21           H
ATOM   3995 HG23 ILE A 256     113.389  96.212 144.646  1.00 49.21           H
ATOM   3996 HD11 ILE A 256     117.346  95.787 143.707  1.00 49.21           H
ATOM   3997 HD12 ILE A 256     116.284  95.507 142.558  1.00 49.21           H
ATOM   3998 HD13 ILE A 256     116.040  96.685 143.596  1.00 49.21           H
ATOM   3999  N   ASP A 257     111.182  93.668 145.063  1.00 52.15           N
ATOM   4000  CA  ASP A 257     109.813  93.358 144.677  1.00 52.15           C
ATOM   4001  C   ASP A 257     109.476  94.077 143.377  1.00 52.15           C
ATOM   4002  O   ASP A 257     109.524  95.311 143.337  1.00 52.15           O
ATOM   4003  CB  ASP A 257     108.843  93.775 145.772  1.00 52.15           C
ATOM   4004  CG  ASP A 257     107.516  93.055 145.677  1.00 52.15           C
ATOM   4005  OD1 ASP A 257     106.910  93.067 144.585  1.00 52.15           O
ATOM   4006  OD2 ASP A 257     107.079  92.474 146.692  1.00 52.15           O
ATOM   4007  H   ASP A 257     111.250  94.225 145.715  1.00 52.15           H
ATOM   4008  HA  ASP A 257     109.727  92.401 144.552  1.00 52.15           H
ATOM   4009  HB2 ASP A 257     109.234  93.573 146.636  1.00 52.15           H
ATOM   4010  HB3 ASP A 257     108.673  94.728 145.698  1.00 52.15           H
ATOM   4011  N   PRO A 258     109.138  93.362 142.299  1.00 50.91           N
ATOM   4012  CA  PRO A 258     108.808  94.066 141.049  1.00 50.91           C
ATOM   4013  C   PRO A 258     107.651  95.035 141.195  1.00 50.91           C
ATOM   4014  O   PRO A 258     107.654  96.102 140.567  1.00 50.91           O
ATOM   4015  CB  PRO A 258     108.474  92.919 140.085  1.00 50.91           C
ATOM   4016  CG  PRO A 258     109.187  91.742 140.635  1.00 50.91           C
ATOM   4017  CD  PRO A 258     109.131  91.900 142.120  1.00 50.91           C
ATOM   4018  HA  PRO A 258     109.585  94.544 140.719  1.00 50.91           H
ATOM   4019  HB2 PRO A 258     107.516  92.768 140.075  1.00 50.91           H
ATOM   4020  HB3 PRO A 258     108.798  93.134 139.196  1.00 50.91           H
ATOM   4021  HG2 PRO A 258     108.735  90.929 140.362  1.00 50.91           H
ATOM   4022  HG3 PRO A 258     110.106  91.743 140.326  1.00 50.91           H
ATOM   4023  HD2 PRO A 258     108.311  91.519 142.471  1.00 50.91           H
ATOM   4024  HD3 PRO A 258     109.914  91.502 142.529  1.00 50.91           H
ATOM   4025  N   ILE A 259     106.654  94.693 142.013  1.00 52.31           N
ATOM   4026  CA  ILE A 259     105.465  95.532 142.123  1.00 52.31           C
ATOM   4027  C   ILE A 259     105.836  96.911 142.649  1.00 52.31           C
ATOM   4028  O   ILE A 259     105.468  97.934 142.062  1.00 52.31           O
ATOM   4029  CB  ILE A 259     104.411  94.851 143.016  1.00 52.31           C
ATOM   4030  CG1 ILE A 259     103.939  93.535 142.391  1.00 52.31           C
ATOM   4031  CG2 ILE A 259     103.227  95.777 143.242  1.00 52.31           C
ATOM   4032  CD1 ILE A 259     103.484  93.649 140.949  1.00 52.31           C
ATOM   4033  H   ILE A 259     106.644  93.990 142.509  1.00 52.31           H
ATOM   4034  HA  ILE A 259     105.086  95.657 141.240  1.00 52.31           H
ATOM   4035  HB  ILE A 259     104.817  94.656 143.875  1.00 52.31           H
ATOM   4036 HG12 ILE A 259     104.672  92.899 142.417  1.00 52.31           H
ATOM   4037 HG13 ILE A 259     103.193  93.194 142.908  1.00 52.31           H
ATOM   4038 HG21 ILE A 259     102.483  95.258 143.586  1.00 52.31           H
ATOM   4039 HG22 ILE A 259     103.475  96.460 143.885  1.00 52.31           H
ATOM   4040 HG23 ILE A 259     102.981  96.187 142.399  1.00 52.31           H
ATOM   4041 HD11 ILE A 259     102.996  92.846 140.709  1.00 52.31           H
ATOM   4042 HD12 ILE A 259     102.909  94.424 140.858  1.00 52.31           H
ATOM   4043 HD13 ILE A 259     104.262  93.745 140.377  1.00 52.31           H
ATOM   4044  N   SER A 260     106.579  96.961 143.756  1.00 50.78           N
ATOM   4045  CA  SER A 260     106.961  98.247 144.331  1.00 50.78           C
ATOM   4046  C   SER A 260     107.853  99.030 143.378  1.00 50.78           C
ATOM   4047  O   SER A 260     107.733 100.257 143.262  1.00 50.78           O
ATOM   4048  CB  SER A 260     107.667  98.031 145.668  1.00 50.78           C
ATOM   4049  OG  SER A 260     108.900  97.357 145.487  1.00 50.78           O
ATOM   4050  H   SER A 260     106.869  96.275 144.187  1.00 50.78           H
ATOM   4051  HA  SER A 260     106.163  98.772 144.496  1.00 50.78           H
ATOM   4052  HB2 SER A 260     107.837  98.893 146.078  1.00 50.78           H
ATOM   4053  HB3 SER A 260     107.097  97.497 146.243  1.00 50.78           H
ATOM   4054  HG  SER A 260     109.272  97.233 146.230  1.00 50.78           H
ATOM   4055  N   PHE A 261     108.759  98.335 142.690  1.00 49.20           N
ATOM   4056  CA  PHE A 261     109.618  98.997 141.717  1.00 49.20           C
ATOM   4057  C   PHE A 261     108.783  99.681 140.644  1.00 49.20           C
ATOM   4058  O   PHE A 261     109.047 100.830 140.272  1.00 49.20           O
ATOM   4059  CB  PHE A 261     110.575  97.977 141.100  1.00 49.20           C
ATOM   4060  CG  PHE A 261     111.516  98.558 140.086  1.00 49.20           C
ATOM   4061  CD1 PHE A 261     111.130  98.708 138.766  1.00 49.20           C
ATOM   4062  CD2 PHE A 261     112.792  98.943 140.452  1.00 49.20           C
ATOM   4063  CE1 PHE A 261     111.995  99.237 137.835  1.00 49.20           C
ATOM   4064  CE2 PHE A 261     113.660  99.472 139.524  1.00 49.20           C
ATOM   4065  CZ  PHE A 261     113.261  99.618 138.214  1.00 49.20           C
ATOM   4066  H   PHE A 261     108.893  97.489 142.768  1.00 49.20           H
ATOM   4067  HA  PHE A 261     110.146  99.675 142.168  1.00 49.20           H
ATOM   4068  HB2 PHE A 261     111.110  97.583 141.807  1.00 49.20           H
ATOM   4069  HB3 PHE A 261     110.054  97.288 140.659  1.00 49.20           H
ATOM   4070  HD1 PHE A 261     110.275  98.451 138.506  1.00 49.20           H
ATOM   4071  HD2 PHE A 261     113.066  98.846 141.335  1.00 49.20           H
ATOM   4072  HE1 PHE A 261     111.724  99.335 136.951  1.00 49.20           H
ATOM   4073  HE2 PHE A 261     114.516  99.730 139.781  1.00 49.20           H
ATOM   4074  HZ  PHE A 261     113.847  99.976 137.586  1.00 49.20           H
ATOM   4075  N   ILE A 262     107.762  98.989 140.139  1.00 50.26           N
ATOM   4076  CA  ILE A 262     106.900  99.584 139.123  1.00 50.26           C
ATOM   4077  C   ILE A 262     106.111 100.751 139.704  1.00 50.26           C
ATOM   4078  O   ILE A 262     105.963 101.797 139.061  1.00 50.26           O
ATOM   4079  CB  ILE A 262     105.971  98.516 138.520  1.00 50.26           C
ATOM   4080  CG1 ILE A 262     106.790  97.432 137.813  1.00 50.26           C
ATOM   4081  CG2 ILE A 262     104.991  99.154 137.553  1.00 50.26           C
ATOM   4082  CD1 ILE A 262     107.391  97.867 136.490  1.00 50.26           C
ATOM   4083  H   ILE A 262     107.550  98.186 140.364  1.00 50.26           H
ATOM   4084  HA  ILE A 262     107.456  99.933 138.410  1.00 50.26           H
ATOM   4085  HB  ILE A 262     105.469  98.103 139.239  1.00 50.26           H
ATOM   4086 HG12 ILE A 262     107.520  97.161 138.391  1.00 50.26           H
ATOM   4087 HG13 ILE A 262     106.213  96.672 137.638  1.00 50.26           H
ATOM   4088 HG21 ILE A 262     104.618  98.463 136.983  1.00 50.26           H
ATOM   4089 HG22 ILE A 262     104.282  99.584 138.056  1.00 50.26           H
ATOM   4090 HG23 ILE A 262     105.461  99.808 137.013  1.00 50.26           H
ATOM   4091 HD11 ILE A 262     108.022  97.191 136.197  1.00 50.26           H
ATOM   4092 HD12 ILE A 262     106.683  97.961 135.834  1.00 50.26           H
ATOM   4093 HD13 ILE A 262     107.848  98.713 136.610  1.00 50.26           H
ATOM   4094  N   LYS A 263     105.580 100.593 140.920  1.00 50.91           N
ATOM   4095  CA  LYS A 263     104.831 101.690 141.528  1.00 50.91           C
ATOM   4096  C   LYS A 263     105.684 102.942 141.635  1.00 50.91           C
ATOM   4097  O   LYS A 263     105.182 104.054 141.443  1.00 50.91           O
ATOM   4098  CB  LYS A 263     104.309 101.305 142.914  1.00 50.91           C
ATOM   4099  CG  LYS A 263     103.657  99.936 143.006  1.00 50.91           C
ATOM   4100  CD  LYS A 263     102.529  99.895 144.033  1.00 50.91           C
ATOM   4101  CE  LYS A 263     102.994  99.300 145.357  1.00 50.91           C
ATOM   4102  NZ  LYS A 263     101.860  98.753 146.153  1.00 50.91           N
ATOM   4103  H   LYS A 263     105.639  99.882 141.399  1.00 50.91           H
ATOM   4104  HA  LYS A 263     104.066 101.896 140.967  1.00 50.91           H
ATOM   4105  HB2 LYS A 263     105.054 101.315 143.534  1.00 50.91           H
ATOM   4106  HB3 LYS A 263     103.655 101.968 143.184  1.00 50.91           H
ATOM   4107  HG2 LYS A 263     103.299  99.684 142.140  1.00 50.91           H
ATOM   4108  HG3 LYS A 263     104.325  99.303 143.296  1.00 50.91           H
ATOM   4109  HD2 LYS A 263     102.203 100.792 144.202  1.00 50.91           H
ATOM   4110  HD3 LYS A 263     101.811  99.340 143.691  1.00 50.91           H
ATOM   4111  HE2 LYS A 263     103.614  98.574 145.187  1.00 50.91           H
ATOM   4112  HE3 LYS A 263     103.425  99.991 145.883  1.00 50.91           H
ATOM   4113  HZ1 LYS A 263     101.276  99.399 146.335  1.00 50.91           H
ATOM   4114  HZ2 LYS A 263     102.163  98.413 146.918  1.00 50.91           H
ATOM   4115  HZ3 LYS A 263     101.448  98.111 145.694  1.00 50.91           H
ATOM   4116  N   HIS A 264     106.968 102.785 141.941  1.00 50.47           N
ATOM   4117  CA  HIS A 264     107.858 103.935 142.030  1.00 50.47           C
ATOM   4118  C   HIS A 264     108.266 104.481 140.668  1.00 50.47           C
ATOM   4119  O   HIS A 264     108.373 105.702 140.510  1.00 50.47           O
ATOM   4120  CB  HIS A 264     109.113 103.570 142.827  1.00 50.47           C
ATOM   4121  CG  HIS A 264     108.880 103.464 144.302  1.00 50.47           C
ATOM   4122  ND1 HIS A 264     108.704 104.567 145.108  1.00 50.47           N
ATOM   4123  CD2 HIS A 264     108.796 102.386 145.116  1.00 50.47           C
ATOM   4124  CE1 HIS A 264     108.521 104.174 146.355  1.00 50.47           C
ATOM   4125  NE2 HIS A 264     108.572 102.855 146.387  1.00 50.47           N
ATOM   4126  H   HIS A 264     107.346 102.029 142.100  1.00 50.47           H
ATOM   4127  HA  HIS A 264     107.400 104.645 142.507  1.00 50.47           H
ATOM   4128  HB2 HIS A 264     109.442 102.713 142.516  1.00 50.47           H
ATOM   4129  HB3 HIS A 264     109.785 104.254 142.681  1.00 50.47           H
ATOM   4130  HD2 HIS A 264     108.875 101.495 144.863  1.00 50.47           H
ATOM   4131  HE1 HIS A 264     108.379 104.731 147.086  1.00 50.47           H
ATOM   4132  HE2 HIS A 264     108.480 102.368 147.090  1.00 50.47           H
ATOM   4133  N   ALA A 265     108.484 103.613 139.678  1.00 49.72           N
ATOM   4134  CA  ALA A 265     109.047 104.038 138.401  1.00 49.72           C
ATOM   4135  C   ALA A 265     108.000 104.335 137.336  1.00 49.72           C
ATOM   4136  O   ALA A 265     108.377 104.624 136.195  1.00 49.72           O
ATOM   4137  CB  ALA A 265     110.004 102.967 137.877  1.00 49.72           C
ATOM   4138  H   ALA A 265     108.314 102.771 139.724  1.00 49.72           H
ATOM   4139  HA  ALA A 265     109.552 104.851 138.538  1.00 49.72           H
ATOM   4140  HB1 ALA A 265     110.326 103.234 137.002  1.00 49.72           H
ATOM   4141  HB2 ALA A 265     110.749 102.879 138.492  1.00 49.72           H
ATOM   4142  HB3 ALA A 265     109.528 102.125 137.809  1.00 49.72           H
ATOM   4143  N   LYS A 266     106.710 104.244 137.665  1.00 51.53           N
ATOM   4144  CA  LYS A 266     105.677 104.550 136.681  1.00 51.53           C
ATOM   4145  C   LYS A 266     105.831 105.961 136.124  1.00 51.53           C
ATOM   4146  O   LYS A 266     105.631 106.187 134.924  1.00 51.53           O
ATOM   4147  CB  LYS A 266     104.298 104.371 137.313  1.00 51.53           C
ATOM   4148  CG  LYS A 266     103.994 105.375 138.409  1.00 51.53           C
ATOM   4149  CD  LYS A 266     102.924 104.858 139.356  1.00 51.53           C
ATOM   4150  CE  LYS A 266     102.648 105.837 140.489  1.00 51.53           C
ATOM   4151  NZ  LYS A 266     103.887 106.415 141.077  1.00 51.53           N
ATOM   4152  H   LYS A 266     106.412 104.013 138.439  1.00 51.53           H
ATOM   4153  HA  LYS A 266     105.752 103.926 135.942  1.00 51.53           H
ATOM   4154  HB2 LYS A 266     103.623 104.471 136.623  1.00 51.53           H
ATOM   4155  HB3 LYS A 266     104.244 103.483 137.699  1.00 51.53           H
ATOM   4156  HG2 LYS A 266     104.803 105.540 138.917  1.00 51.53           H
ATOM   4157  HG3 LYS A 266     103.674 106.199 138.009  1.00 51.53           H
ATOM   4158  HD2 LYS A 266     102.099 104.724 138.864  1.00 51.53           H
ATOM   4159  HD3 LYS A 266     103.221 104.020 139.746  1.00 51.53           H
ATOM   4160  HE2 LYS A 266     102.109 106.568 140.148  1.00 51.53           H
ATOM   4161  HE3 LYS A 266     102.169 105.374 141.195  1.00 51.53           H
ATOM   4162  HZ1 LYS A 266     103.685 106.904 141.792  1.00 51.53           H
ATOM   4163  HZ2 LYS A 266     104.441 105.762 141.320  1.00 51.53           H
ATOM   4164  HZ3 LYS A 266     104.296 106.932 140.479  1.00 51.53           H
ATOM   4165  N   ASP A 267     106.173 106.927 136.979  1.00 51.20           N
ATOM   4166  CA  ASP A 267     106.286 108.307 136.518  1.00 51.20           C
ATOM   4167  C   ASP A 267     107.351 108.439 135.438  1.00 51.20           C
ATOM   4168  O   ASP A 267     107.089 108.982 134.357  1.00 51.20           O
ATOM   4169  CB  ASP A 267     106.609 109.226 137.694  1.00 51.20           C
ATOM   4170  CG  ASP A 267     105.509 109.252 138.731  1.00 51.20           C
ATOM   4171  OD1 ASP A 267     104.336 109.043 138.359  1.00 51.20           O
ATOM   4172  OD2 ASP A 267     105.817 109.481 139.919  1.00 51.20           O
ATOM   4173  H   ASP A 267     106.341 106.811 137.814  1.00 51.20           H
ATOM   4174  HA  ASP A 267     105.438 108.587 136.140  1.00 51.20           H
ATOM   4175  HB2 ASP A 267     107.421 108.915 138.125  1.00 51.20           H
ATOM   4176  HB3 ASP A 267     106.733 110.130 137.364  1.00 51.20           H
ATOM   4177  N   ALA A 268     108.558 107.948 135.714  1.00 49.33           N
ATOM   4178  CA  ALA A 268     109.628 107.989 134.730  1.00 49.33           C
ATOM   4179  C   ALA A 268     109.300 107.181 133.489  1.00 49.33           C
ATOM   4180  O   ALA A 268     109.625 107.616 132.381  1.00 49.33           O
ATOM   4181  CB  ALA A 268     110.931 107.475 135.342  1.00 49.33           C
ATOM   4182  H   ALA A 268     108.779 107.587 136.462  1.00 49.33           H
ATOM   4183  HA  ALA A 268     109.769 108.910 134.458  1.00 49.33           H
ATOM   4184  HB1 ALA A 268     111.618 107.468 134.657  1.00 49.33           H
ATOM   4185  HB2 ALA A 268     111.194 108.063 136.066  1.00 49.33           H
ATOM   4186  HB3 ALA A 268     110.790 106.575 135.676  1.00 49.33           H
ATOM   4187  N   MET A 269     108.665 106.018 133.644  1.00 50.12           N
ATOM   4188  CA  MET A 269     108.305 105.223 132.479  1.00 50.12           C
ATOM   4189  C   MET A 269     107.368 105.991 131.557  1.00 50.12           C
ATOM   4190  O   MET A 269     107.595 106.046 130.344  1.00 50.12           O
ATOM   4191  CB  MET A 269     107.659 103.912 132.925  1.00 50.12           C
ATOM   4192  CG  MET A 269     108.654 102.786 133.144  1.00 50.12           C
ATOM   4193  SD  MET A 269     108.027 101.498 134.234  1.00 50.12           S
ATOM   4194  CE  MET A 269     107.101 100.499 133.074  1.00 50.12           C
ATOM   4195  H   MET A 269     108.436 105.677 134.399  1.00 50.12           H
ATOM   4196  HA  MET A 269     109.113 105.004 131.989  1.00 50.12           H
ATOM   4197  HB2 MET A 269     107.191 104.061 133.761  1.00 50.12           H
ATOM   4198  HB3 MET A 269     107.032 103.625 132.243  1.00 50.12           H
ATOM   4199  HG2 MET A 269     108.863 102.379 132.289  1.00 50.12           H
ATOM   4200  HG3 MET A 269     109.459 103.151 133.543  1.00 50.12           H
ATOM   4201  HE1 MET A 269     106.725  99.738 133.543  1.00 50.12           H
ATOM   4202  HE2 MET A 269     106.390 101.037 132.692  1.00 50.12           H
ATOM   4203  HE3 MET A 269     107.699 100.194 132.373  1.00 50.12           H
ATOM   4204  N   LEU A 270     106.326 106.610 132.115  1.00 51.15           N
ATOM   4205  CA  LEU A 270     105.384 107.359 131.289  1.00 51.15           C
ATOM   4206  C   LEU A 270     106.044 108.584 130.668  1.00 51.15           C
ATOM   4207  O   LEU A 270     105.798 108.908 129.497  1.00 51.15           O
ATOM   4208  CB  LEU A 270     104.170 107.766 132.121  1.00 51.15           C
ATOM   4209  CG  LEU A 270     103.346 106.603 132.676  1.00 51.15           C
ATOM   4210  CD1 LEU A 270     102.543 107.043 133.887  1.00 51.15           C
ATOM   4211  CD2 LEU A 270     102.430 106.035 131.606  1.00 51.15           C
ATOM   4212  H   LEU A 270     106.145 106.612 132.956  1.00 51.15           H
ATOM   4213  HA  LEU A 270     105.075 106.788 130.568  1.00 51.15           H
ATOM   4214  HB2 LEU A 270     104.476 108.293 132.875  1.00 51.15           H
ATOM   4215  HB3 LEU A 270     103.582 108.302 131.567  1.00 51.15           H
ATOM   4216  HG  LEU A 270     103.947 105.896 132.959  1.00 51.15           H
ATOM   4217 HD11 LEU A 270     102.033 106.288 134.218  1.00 51.15           H
ATOM   4218 HD12 LEU A 270     103.154 107.356 134.573  1.00 51.15           H
ATOM   4219 HD13 LEU A 270     101.944 107.758 133.625  1.00 51.15           H
ATOM   4220 HD21 LEU A 270     101.923 105.300 131.984  1.00 51.15           H
ATOM   4221 HD22 LEU A 270     101.828 106.733 131.304  1.00 51.15           H
ATOM   4222 HD23 LEU A 270     102.970 105.719 130.865  1.00 51.15           H
ATOM   4223  N   THR A 271     106.880 109.286 131.436  1.00 48.42           N
ATOM   4224  CA  THR A 271     107.549 110.461 130.890  1.00 48.42           C
ATOM   4225  C   THR A 271     108.453 110.081 129.727  1.00 48.42           C
ATOM   4226  O   THR A 271     108.490 110.776 128.707  1.00 48.42           O
ATOM   4227  CB  THR A 271     108.347 111.168 131.982  1.00 48.42           C
ATOM   4228  OG1 THR A 271     107.458 111.612 133.013  1.00 48.42           O
ATOM   4229  CG2 THR A 271     109.089 112.365 131.410  1.00 48.42           C
ATOM   4230  H   THR A 271     107.072 109.106 132.255  1.00 48.42           H
ATOM   4231  HA  THR A 271     106.879 111.080 130.559  1.00 48.42           H
ATOM   4232  HB  THR A 271     108.997 110.554 132.357  1.00 48.42           H
ATOM   4233  HG1 THR A 271     107.048 110.955 133.341  1.00 48.42           H
ATOM   4234 HG21 THR A 271     109.402 112.933 132.131  1.00 48.42           H
ATOM   4235 HG22 THR A 271     109.853 112.069 130.892  1.00 48.42           H
ATOM   4236 HG23 THR A 271     108.498 112.880 130.839  1.00 48.42           H
ATOM   4237  N   ALA A 272     109.195 108.980 129.861  1.00 48.34           N
ATOM   4238  CA  ALA A 272     110.030 108.515 128.760  1.00 48.34           C
ATOM   4239  C   ALA A 272     109.180 108.085 127.573  1.00 48.34           C
ATOM   4240  O   ALA A 272     109.538 108.346 126.419  1.00 48.34           O
ATOM   4241  CB  ALA A 272     110.915 107.363 129.228  1.00 48.34           C
ATOM   4242  H   ALA A 272     109.232 108.494 130.570  1.00 48.34           H
ATOM   4243  HA  ALA A 272     110.606 109.240 128.471  1.00 48.34           H
ATOM   4244  HB1 ALA A 272     111.514 107.111 128.509  1.00 48.34           H
ATOM   4245  HB2 ALA A 272     111.425 107.657 129.999  1.00 48.34           H
ATOM   4246  HB3 ALA A 272     110.352 106.612 129.473  1.00 48.34           H
ATOM   4247  N   PHE A 273     108.050 107.428 127.837  1.00 49.35           N
ATOM   4248  CA  PHE A 273     107.179 106.988 126.754  1.00 49.35           C
ATOM   4249  C   PHE A 273     106.687 108.168 125.932  1.00 49.35           C
ATOM   4250  O   PHE A 273     106.653 108.104 124.698  1.00 49.35           O
ATOM   4251  CB  PHE A 273     105.997 106.211 127.331  1.00 49.35           C
ATOM   4252  CG  PHE A 273     105.183 105.483 126.302  1.00 49.35           C
ATOM   4253  CD1 PHE A 273     104.199 106.138 125.587  1.00 49.35           C
ATOM   4254  CD2 PHE A 273     105.392 104.138 126.063  1.00 49.35           C
ATOM   4255  CE1 PHE A 273     103.448 105.468 124.647  1.00 49.35           C
ATOM   4256  CE2 PHE A 273     104.644 103.464 125.125  1.00 49.35           C
ATOM   4257  CZ  PHE A 273     103.671 104.129 124.417  1.00 49.35           C
ATOM   4258  H   PHE A 273     107.770 107.228 128.625  1.00 49.35           H
ATOM   4259  HA  PHE A 273     107.674 106.395 126.168  1.00 49.35           H
ATOM   4260  HB2 PHE A 273     106.332 105.555 127.961  1.00 49.35           H
ATOM   4261  HB3 PHE A 273     105.408 106.833 127.788  1.00 49.35           H
ATOM   4262  HD1 PHE A 273     104.045 107.043 125.738  1.00 49.35           H
ATOM   4263  HD2 PHE A 273     106.049 103.684 126.540  1.00 49.35           H
ATOM   4264  HE1 PHE A 273     102.791 105.919 124.169  1.00 49.35           H
ATOM   4265  HE2 PHE A 273     104.796 102.559 124.971  1.00 49.35           H
ATOM   4266  HZ  PHE A 273     103.165 103.675 123.782  1.00 49.35           H
ATOM   4267  N   VAL A 274     106.302 109.257 126.596  1.00 50.45           N
ATOM   4268  CA  VAL A 274     105.715 110.379 125.868  1.00 50.45           C
ATOM   4269  C   VAL A 274     106.792 111.266 125.253  1.00 50.45           C
ATOM   4270  O   VAL A 274     106.686 111.667 124.090  1.00 50.45           O
ATOM   4271  CB  VAL A 274     104.774 111.179 126.786  1.00 50.45           C
ATOM   4272  CG1 VAL A 274     103.678 110.277 127.323  1.00 50.45           C
ATOM   4273  CG2 VAL A 274     105.545 111.833 127.922  1.00 50.45           C
ATOM   4274  H   VAL A 274     106.368 109.367 127.445  1.00 50.45           H
ATOM   4275  HA  VAL A 274     105.178 110.026 125.140  1.00 50.45           H
ATOM   4276  HB  VAL A 274     104.354 111.883 126.268  1.00 50.45           H
ATOM   4277 HG11 VAL A 274     103.098 110.795 127.899  1.00 50.45           H
ATOM   4278 HG12 VAL A 274     103.170 109.920 126.577  1.00 50.45           H
ATOM   4279 HG13 VAL A 274     104.080 109.553 127.826  1.00 50.45           H
ATOM   4280 HG21 VAL A 274     104.914 112.182 128.570  1.00 50.45           H
ATOM   4281 HG22 VAL A 274     106.117 111.174 128.343  1.00 50.45           H
ATOM   4282 HG23 VAL A 274     106.081 112.558 127.565  1.00 50.45           H
ATOM   4283  N   THR A 275     107.846 111.588 126.007  1.00 49.10           N
ATOM   4284  CA  THR A 275     108.851 112.522 125.511  1.00 49.10           C
ATOM   4285  C   THR A 275     109.762 111.903 124.461  1.00 49.10           C
ATOM   4286  O   THR A 275     110.403 112.642 123.707  1.00 49.10           O
ATOM   4287  CB  THR A 275     109.703 113.050 126.664  1.00 49.10           C
ATOM   4288  OG1 THR A 275     110.395 111.963 127.288  1.00 49.10           O
ATOM   4289  CG2 THR A 275     108.836 113.759 127.692  1.00 49.10           C
ATOM   4290  H   THR A 275     107.998 111.284 126.796  1.00 49.10           H
ATOM   4291  HA  THR A 275     108.400 113.278 125.104  1.00 49.10           H
ATOM   4292  HB  THR A 275     110.349 113.686 126.320  1.00 49.10           H
ATOM   4293  HG1 THR A 275     109.843 111.409 127.595  1.00 49.10           H
ATOM   4294 HG21 THR A 275     109.393 114.144 128.386  1.00 49.10           H
ATOM   4295 HG22 THR A 275     108.329 114.468 127.266  1.00 49.10           H
ATOM   4296 HG23 THR A 275     108.218 113.131 128.097  1.00 49.10           H
ATOM   4297  N   ARG A 276     109.839 110.575 124.393  1.00 49.77           N
ATOM   4298  CA  ARG A 276     110.680 109.894 123.409  1.00 49.77           C
ATOM   4299  C   ARG A 276     112.133 110.346 123.518  1.00 49.77           C
ATOM   4300  O   ARG A 276     112.825 110.519 122.515  1.00 49.77           O
ATOM   4301  CB  ARG A 276     110.155 110.120 121.990  1.00 49.77           C
ATOM   4302  CG  ARG A 276     108.825 109.446 121.708  1.00 49.77           C
ATOM   4303  CD  ARG A 276     108.373 109.648 120.268  1.00 49.77           C
ATOM   4304  NE  ARG A 276     108.767 110.944 119.730  1.00 49.77           N
ATOM   4305  CZ  ARG A 276     108.240 112.103 120.101  1.00 49.77           C
ATOM   4306  NH1 ARG A 276     107.293 112.170 121.022  1.00 49.77           N
ATOM   4307  NH2 ARG A 276     108.676 113.224 119.536  1.00 49.77           N
ATOM   4308  H   ARG A 276     109.411 110.040 124.912  1.00 49.77           H
ATOM   4309  HA  ARG A 276     110.653 108.941 123.585  1.00 49.77           H
ATOM   4310  HB2 ARG A 276     110.044 111.073 121.855  1.00 49.77           H
ATOM   4311  HB3 ARG A 276     110.802 109.771 121.358  1.00 49.77           H
ATOM   4312  HG2 ARG A 276     108.913 108.493 121.865  1.00 49.77           H
ATOM   4313  HG3 ARG A 276     108.148 109.820 122.293  1.00 49.77           H
ATOM   4314  HD2 ARG A 276     108.771 108.959 119.712  1.00 49.77           H
ATOM   4315  HD3 ARG A 276     107.406 109.588 120.229  1.00 49.77           H
ATOM   4316  HE  ARG A 276     109.384 110.958 119.131  1.00 49.77           H
ATOM   4317 HH11 ARG A 276     107.001 111.452 121.396  1.00 49.77           H
ATOM   4318 HH12 ARG A 276     106.966 112.933 121.247  1.00 49.77           H
ATOM   4319 HH21 ARG A 276     109.292 113.192 118.936  1.00 49.77           H
ATOM   4320 HH22 ARG A 276     108.343 113.982 119.769  1.00 49.77           H
ATOM   4321  N   SER A 277     112.603 110.540 124.748  1.00 48.20           N
ATOM   4322  CA  SER A 277     113.973 110.976 124.981  1.00 48.20           C
ATOM   4323  C   SER A 277     114.446 110.444 126.324  1.00 48.20           C
ATOM   4324  O   SER A 277     113.709 110.508 127.311  1.00 48.20           O
ATOM   4325  CB  SER A 277     114.078 112.503 124.953  1.00 48.20           C
ATOM   4326  OG  SER A 277     115.315 112.934 125.488  1.00 48.20           O
ATOM   4327  H   SER A 277     112.144 110.426 125.466  1.00 48.20           H
ATOM   4328  HA  SER A 277     114.549 110.616 124.289  1.00 48.20           H
ATOM   4329  HB2 SER A 277     114.008 112.807 124.034  1.00 48.20           H
ATOM   4330  HB3 SER A 277     113.357 112.879 125.482  1.00 48.20           H
ATOM   4331  HG  SER A 277     115.949 112.618 125.036  1.00 48.20           H
ATOM   4332  N   SER A 278     115.672 109.923 126.355  1.00 47.09           N
ATOM   4333  CA  SER A 278     116.265 109.430 127.591  1.00 47.09           C
ATOM   4334  C   SER A 278     116.996 110.528 128.350  1.00 47.09           C
ATOM   4335  O   SER A 278     116.893 110.605 129.578  1.00 47.09           O
ATOM   4336  CB  SER A 278     117.231 108.283 127.291  1.00 47.09           C
ATOM   4337  OG  SER A 278     116.549 107.178 126.728  1.00 47.09           O
ATOM   4338  H   SER A 278     116.183 109.845 125.667  1.00 47.09           H
ATOM   4339  HA  SER A 278     115.562 109.085 128.163  1.00 47.09           H
ATOM   4340  HB2 SER A 278     117.902 108.593 126.662  1.00 47.09           H
ATOM   4341  HB3 SER A 278     117.656 108.004 128.117  1.00 47.09           H
ATOM   4342  HG  SER A 278     117.092 106.558 126.565  1.00 47.09           H
ATOM   4343  N   GLU A 279     117.744 111.376 127.643  1.00 47.24           N
ATOM   4344  CA  GLU A 279     118.410 112.492 128.301  1.00 47.24           C
ATOM   4345  C   GLU A 279     117.400 113.520 128.791  1.00 47.24           C
ATOM   4346  O   GLU A 279     117.580 114.114 129.860  1.00 47.24           O
ATOM   4347  CB  GLU A 279     119.413 113.139 127.349  1.00 47.24           C
ATOM   4348  CG  GLU A 279     120.308 114.176 128.006  1.00 47.24           C
ATOM   4349  CD  GLU A 279     121.075 115.006 126.998  1.00 47.24           C
ATOM   4350  OE1 GLU A 279     121.509 114.443 125.972  1.00 47.24           O
ATOM   4351  OE2 GLU A 279     121.246 116.220 127.232  1.00 47.24           O
ATOM   4352  H   GLU A 279     117.878 111.326 126.795  1.00 47.24           H
ATOM   4353  HA  GLU A 279     118.898 112.160 129.071  1.00 47.24           H
ATOM   4354  HB2 GLU A 279     119.984 112.447 126.979  1.00 47.24           H
ATOM   4355  HB3 GLU A 279     118.926 113.579 126.635  1.00 47.24           H
ATOM   4356  HG2 GLU A 279     119.764 114.779 128.535  1.00 47.24           H
ATOM   4357  HG3 GLU A 279     120.951 113.724 128.574  1.00 47.24           H
ATOM   4358  N   GLY A 280     116.331 113.744 128.025  1.00 45.79           N
ATOM   4359  CA  GLY A 280     115.327 114.715 128.421  1.00 45.79           C
ATOM   4360  C   GLY A 280     114.486 114.293 129.603  1.00 45.79           C
ATOM   4361  O   GLY A 280     113.909 115.153 130.275  1.00 45.79           O
ATOM   4362  H   GLY A 280     116.169 113.349 127.279  1.00 45.79           H
ATOM   4363  HA2 GLY A 280     115.766 115.550 128.647  1.00 45.79           H
ATOM   4364  HA3 GLY A 280     114.733 114.879 127.672  1.00 45.79           H
ATOM   4365  N   THR A 281     114.401 112.992 129.873  1.00 46.40           N
ATOM   4366  CA  THR A 281     113.661 112.469 131.012  1.00 46.40           C
ATOM   4367  C   THR A 281     114.574 112.102 132.175  1.00 46.40           C
ATOM   4368  O   THR A 281     114.127 111.454 133.126  1.00 46.40           O
ATOM   4369  CB  THR A 281     112.835 111.252 130.595  1.00 46.40           C
ATOM   4370  OG1 THR A 281     111.981 110.859 131.676  1.00 46.40           O
ATOM   4371  CG2 THR A 281     113.739 110.089 130.233  1.00 46.40           C
ATOM   4372  H   THR A 281     114.775 112.382 129.397  1.00 46.40           H
ATOM   4373  HA  THR A 281     113.045 113.150 131.325  1.00 46.40           H
ATOM   4374  HB  THR A 281     112.296 111.475 129.821  1.00 46.40           H
ATOM   4375  HG1 THR A 281     111.527 110.188 131.454  1.00 46.40           H
ATOM   4376 HG21 THR A 281     113.228 109.407 129.769  1.00 46.40           H
ATOM   4377 HG22 THR A 281     114.456 110.390 129.655  1.00 46.40           H
ATOM   4378 HG23 THR A 281     114.123 109.701 131.035  1.00 46.40           H
ATOM   4379  N   LEU A 282     115.840 112.497 132.114  1.00 45.35           N
ATOM   4380  CA  LEU A 282     116.814 112.133 133.133  1.00 45.35           C
ATOM   4381  C   LEU A 282     116.409 112.663 134.505  1.00 45.35           C
ATOM   4382  O   LEU A 282     116.514 111.931 135.496  1.00 45.35           O
ATOM   4383  CB  LEU A 282     118.202 112.649 132.745  1.00 45.35           C
ATOM   4384  CG  LEU A 282     119.405 112.030 133.459  1.00 45.35           C
ATOM   4385  CD1 LEU A 282     119.346 110.513 133.451  1.00 45.35           C
ATOM   4386  CD2 LEU A 282     120.688 112.511 132.812  1.00 45.35           C
ATOM   4387  H   LEU A 282     116.164 112.985 131.485  1.00 45.35           H
ATOM   4388  HA  LEU A 282     116.848 111.166 133.188  1.00 45.35           H
ATOM   4389  HB2 LEU A 282     118.324 112.494 131.795  1.00 45.35           H
ATOM   4390  HB3 LEU A 282     118.236 113.601 132.918  1.00 45.35           H
ATOM   4391  HG  LEU A 282     119.407 112.324 134.384  1.00 45.35           H
ATOM   4392 HD11 LEU A 282     120.216 110.165 133.702  1.00 45.35           H
ATOM   4393 HD12 LEU A 282     118.677 110.218 134.089  1.00 45.35           H
ATOM   4394 HD13 LEU A 282     119.114 110.211 132.560  1.00 45.35           H
ATOM   4395 HD21 LEU A 282     121.439 112.249 133.367  1.00 45.35           H
ATOM   4396 HD22 LEU A 282     120.769 112.109 131.934  1.00 45.35           H
ATOM   4397 HD23 LEU A 282     120.657 113.477 132.733  1.00 45.35           H
ATOM   4398  N   PRO A 283     115.969 113.921 134.621  1.00 45.14           N
ATOM   4399  CA  PRO A 283     115.569 114.414 135.950  1.00 45.14           C
ATOM   4400  C   PRO A 283     114.480 113.580 136.598  1.00 45.14           C
ATOM   4401  O   PRO A 283     114.536 113.322 137.806  1.00 45.14           O
ATOM   4402  CB  PRO A 283     115.095 115.846 135.666  1.00 45.14           C
ATOM   4403  CG  PRO A 283     115.727 116.222 134.387  1.00 45.14           C
ATOM   4404  CD  PRO A 283     115.857 114.967 133.592  1.00 45.14           C
ATOM   4405  HA  PRO A 283     116.339 114.445 136.540  1.00 45.14           H
ATOM   4406  HB2 PRO A 283     114.129 115.859 135.587  1.00 45.14           H
ATOM   4407  HB3 PRO A 283     115.389 116.434 136.379  1.00 45.14           H
ATOM   4408  HG2 PRO A 283     115.162 116.860 133.924  1.00 45.14           H
ATOM   4409  HG3 PRO A 283     116.601 116.606 134.559  1.00 45.14           H
ATOM   4410  HD2 PRO A 283     115.063 114.827 133.053  1.00 45.14           H
ATOM   4411  HD3 PRO A 283     116.655 115.001 133.045  1.00 45.14           H
ATOM   4412  N   VAL A 284     113.491 113.134 135.823  1.00 46.64           N
ATOM   4413  CA  VAL A 284     112.408 112.339 136.392  1.00 46.64           C
ATOM   4414  C   VAL A 284     112.931 110.991 136.873  1.00 46.64           C
ATOM   4415  O   VAL A 284     112.568 110.520 137.957  1.00 46.64           O
ATOM   4416  CB  VAL A 284     111.273 112.174 135.367  1.00 46.64           C
ATOM   4417  CG1 VAL A 284     110.088 111.469 136.000  1.00 46.64           C
ATOM   4418  CG2 VAL A 284     110.858 113.526 134.817  1.00 46.64           C
ATOM   4419  H   VAL A 284     113.428 113.273 134.977  1.00 46.64           H
ATOM   4420  HA  VAL A 284     112.047 112.808 137.161  1.00 46.64           H
ATOM   4421  HB  VAL A 284     111.588 111.631 134.627  1.00 46.64           H
ATOM   4422 HG11 VAL A 284     109.344 111.482 135.377  1.00 46.64           H
ATOM   4423 HG12 VAL A 284     110.333 110.553 136.202  1.00 46.64           H
ATOM   4424 HG13 VAL A 284     109.843 111.935 136.815  1.00 46.64           H
ATOM   4425 HG21 VAL A 284     110.032 113.423 134.320  1.00 46.64           H
ATOM   4426 HG22 VAL A 284     110.725 114.139 135.557  1.00 46.64           H
ATOM   4427 HG23 VAL A 284     111.556 113.859 134.233  1.00 46.64           H
ATOM   4428  N   THR A 285     113.788 110.348 136.078  1.00 46.39           N
ATOM   4429  CA  THR A 285     114.355 109.069 136.491  1.00 46.39           C
ATOM   4430  C   THR A 285     115.198 109.226 137.750  1.00 46.39           C
ATOM   4431  O   THR A 285     115.162 108.373 138.644  1.00 46.39           O
ATOM   4432  CB  THR A 285     115.193 108.478 135.359  1.00 46.39           C
ATOM   4433  OG1 THR A 285     114.445 108.514 134.139  1.00 46.39           O
ATOM   4434  CG2 THR A 285     115.573 107.042 135.670  1.00 46.39           C
ATOM   4435  H   THR A 285     114.051 110.626 135.309  1.00 46.39           H
ATOM   4436  HA  THR A 285     113.634 108.451 136.687  1.00 46.39           H
ATOM   4437  HB  THR A 285     116.007 108.996 135.255  1.00 46.39           H
ATOM   4438  HG1 THR A 285     114.902 108.193 133.512  1.00 46.39           H
ATOM   4439 HG21 THR A 285     116.030 106.649 134.910  1.00 46.39           H
ATOM   4440 HG22 THR A 285     116.160 107.012 136.441  1.00 46.39           H
ATOM   4441 HG23 THR A 285     114.775 106.525 135.858  1.00 46.39           H
ATOM   4442  N   MET A 286     115.974 110.308 137.833  1.00 45.96           N
ATOM   4443  CA  MET A 286     116.781 110.544 139.024  1.00 45.96           C
ATOM   4444  C   MET A 286     115.900 110.782 140.244  1.00 45.96           C
ATOM   4445  O   MET A 286     116.211 110.314 141.345  1.00 45.96           O
ATOM   4446  CB  MET A 286     117.716 111.728 138.790  1.00 45.96           C
ATOM   4447  CG  MET A 286     118.959 111.367 137.995  1.00 45.96           C
ATOM   4448  SD  MET A 286     119.930 112.797 137.498  1.00 45.96           S
ATOM   4449  CE  MET A 286     121.272 112.713 138.679  1.00 45.96           C
ATOM   4450  H   MET A 286     116.048 110.910 137.224  1.00 45.96           H
ATOM   4451  HA  MET A 286     117.331 109.761 139.187  1.00 45.96           H
ATOM   4452  HB2 MET A 286     117.238 112.414 138.300  1.00 45.96           H
ATOM   4453  HB3 MET A 286     118.003 112.075 139.649  1.00 45.96           H
ATOM   4454  HG2 MET A 286     119.525 110.797 138.539  1.00 45.96           H
ATOM   4455  HG3 MET A 286     118.690 110.895 137.191  1.00 45.96           H
ATOM   4456  HE1 MET A 286     121.886 113.444 138.511  1.00 45.96           H
ATOM   4457  HE2 MET A 286     120.909 112.785 139.575  1.00 45.96           H
ATOM   4458  HE3 MET A 286     121.731 111.864 138.575  1.00 45.96           H
ATOM   4459  N   ARG A 287     114.798 111.513 140.071  1.00 47.23           N
ATOM   4460  CA  ARG A 287     113.873 111.709 141.182  1.00 47.23           C
ATOM   4461  C   ARG A 287     113.262 110.386 141.623  1.00 47.23           C
ATOM   4462  O   ARG A 287     113.082 110.145 142.820  1.00 47.23           O
ATOM   4463  CB  ARG A 287     112.779 112.700 140.791  1.00 47.23           C
ATOM   4464  CG  ARG A 287     111.960 113.191 141.974  1.00 47.23           C
ATOM   4465  CD  ARG A 287     110.522 113.491 141.598  1.00 47.23           C
ATOM   4466  NE  ARG A 287     109.846 112.346 141.003  1.00 47.23           N
ATOM   4467  CZ  ARG A 287     108.605 112.370 140.536  1.00 47.23           C
ATOM   4468  NH1 ARG A 287     107.868 113.467 140.587  1.00 47.23           N
ATOM   4469  NH2 ARG A 287     108.092 111.265 140.005  1.00 47.23           N
ATOM   4470  H   ARG A 287     114.567 111.897 139.337  1.00 47.23           H
ATOM   4471  HA  ARG A 287     114.359 112.080 141.935  1.00 47.23           H
ATOM   4472  HB2 ARG A 287     113.192 113.473 140.376  1.00 47.23           H
ATOM   4473  HB3 ARG A 287     112.180 112.271 140.161  1.00 47.23           H
ATOM   4474  HG2 ARG A 287     111.954 112.510 142.664  1.00 47.23           H
ATOM   4475  HG3 ARG A 287     112.357 114.007 142.316  1.00 47.23           H
ATOM   4476  HD2 ARG A 287     110.035 113.732 142.399  1.00 47.23           H
ATOM   4477  HD3 ARG A 287     110.503 114.222 140.960  1.00 47.23           H
ATOM   4478  HE  ARG A 287     110.263 111.594 140.995  1.00 47.23           H
ATOM   4479 HH11 ARG A 287     108.189 114.188 140.928  1.00 47.23           H
ATOM   4480 HH12 ARG A 287     107.066 113.460 140.278  1.00 47.23           H
ATOM   4481 HH21 ARG A 287     108.562 110.546 139.968  1.00 47.23           H
ATOM   4482 HH22 ARG A 287     107.288 111.269 139.700  1.00 47.23           H
ATOM   4483  N   VAL A 288     112.930 109.517 140.667  1.00 47.31           N
ATOM   4484  CA  VAL A 288     112.418 108.194 141.017  1.00 47.31           C
ATOM   4485  C   VAL A 288     113.454 107.418 141.817  1.00 47.31           C
ATOM   4486  O   VAL A 288     113.134 106.791 142.833  1.00 47.31           O
ATOM   4487  CB  VAL A 288     111.998 107.429 139.749  1.00 47.31           C
ATOM   4488  CG1 VAL A 288     111.572 106.014 140.093  1.00 47.31           C
ATOM   4489  CG2 VAL A 288     110.853 108.146 139.061  1.00 47.31           C
ATOM   4490  H   VAL A 288     112.991 109.667 139.822  1.00 47.31           H
ATOM   4491  HA  VAL A 288     111.631 108.301 141.574  1.00 47.31           H
ATOM   4492  HB  VAL A 288     112.747 107.384 139.135  1.00 47.31           H
ATOM   4493 HG11 VAL A 288     111.389 105.542 139.268  1.00 47.31           H
ATOM   4494 HG12 VAL A 288     112.284 105.560 140.567  1.00 47.31           H
ATOM   4495 HG13 VAL A 288     110.775 106.047 140.644  1.00 47.31           H
ATOM   4496 HG21 VAL A 288     110.708 107.743 138.191  1.00 47.31           H
ATOM   4497 HG22 VAL A 288     110.055 108.054 139.604  1.00 47.31           H
ATOM   4498 HG23 VAL A 288     111.074 109.083 138.959  1.00 47.31           H
ATOM   4499  N   ALA A 289     114.708 107.439 141.368  1.00 45.98           N
ATOM   4500  CA  ALA A 289     115.753 106.724 142.091  1.00 45.98           C
ATOM   4501  C   ALA A 289     115.901 107.264 143.506  1.00 45.98           C
ATOM   4502  O   ALA A 289     116.032 106.494 144.464  1.00 45.98           O
ATOM   4503  CB  ALA A 289     117.077 106.825 141.337  1.00 45.98           C
ATOM   4504  H   ALA A 289     114.975 107.852 140.662  1.00 45.98           H
ATOM   4505  HA  ALA A 289     115.512 105.786 142.151  1.00 45.98           H
ATOM   4506  HB1 ALA A 289     117.765 106.366 141.844  1.00 45.98           H
ATOM   4507  HB2 ALA A 289     116.972 106.408 140.468  1.00 45.98           H
ATOM   4508  HB3 ALA A 289     117.311 107.760 141.233  1.00 45.98           H
ATOM   4509  N   LYS A 290     115.873 108.588 143.657  1.00 45.42           N
ATOM   4510  CA  LYS A 290     115.961 109.185 144.984  1.00 45.42           C
ATOM   4511  C   LYS A 290     114.792 108.752 145.859  1.00 45.42           C
ATOM   4512  O   LYS A 290     114.975 108.424 147.037  1.00 45.42           O
ATOM   4513  CB  LYS A 290     116.011 110.706 144.856  1.00 45.42           C
ATOM   4514  CG  LYS A 290     115.990 111.458 146.170  1.00 45.42           C
ATOM   4515  CD  LYS A 290     116.053 112.956 145.929  1.00 45.42           C
ATOM   4516  CE  LYS A 290     116.246 113.726 147.220  1.00 45.42           C
ATOM   4517  NZ  LYS A 290     117.280 114.785 147.078  1.00 45.42           N
ATOM   4518  H   LYS A 290     115.804 109.154 143.014  1.00 45.42           H
ATOM   4519  HA  LYS A 290     116.782 108.891 145.411  1.00 45.42           H
ATOM   4520  HB2 LYS A 290     116.827 110.950 144.392  1.00 45.42           H
ATOM   4521  HB3 LYS A 290     115.244 110.998 144.339  1.00 45.42           H
ATOM   4522  HG2 LYS A 290     115.168 111.264 146.646  1.00 45.42           H
ATOM   4523  HG3 LYS A 290     116.759 111.199 146.701  1.00 45.42           H
ATOM   4524  HD2 LYS A 290     116.801 113.154 145.344  1.00 45.42           H
ATOM   4525  HD3 LYS A 290     115.223 113.249 145.522  1.00 45.42           H
ATOM   4526  HE2 LYS A 290     115.409 114.151 147.466  1.00 45.42           H
ATOM   4527  HE3 LYS A 290     116.531 113.116 147.919  1.00 45.42           H
ATOM   4528  HZ1 LYS A 290     117.041 115.359 146.441  1.00 45.42           H
ATOM   4529  HZ2 LYS A 290     118.062 114.419 146.860  1.00 45.42           H
ATOM   4530  HZ3 LYS A 290     117.371 115.226 147.845  1.00 45.42           H
ATOM   4531  N   GLU A 291     113.580 108.742 145.300  1.00 48.17           N
ATOM   4532  CA  GLU A 291     112.412 108.314 146.063  1.00 48.17           C
ATOM   4533  C   GLU A 291     112.494 106.841 146.440  1.00 48.17           C
ATOM   4534  O   GLU A 291     111.921 106.431 147.455  1.00 48.17           O
ATOM   4535  CB  GLU A 291     111.136 108.579 145.264  1.00 48.17           C
ATOM   4536  CG  GLU A 291     110.833 110.050 145.032  1.00 48.17           C
ATOM   4537  CD  GLU A 291     110.499 110.790 146.311  1.00 48.17           C
ATOM   4538  OE1 GLU A 291     109.926 110.166 147.229  1.00 48.17           O
ATOM   4539  OE2 GLU A 291     110.810 111.996 146.399  1.00 48.17           O
ATOM   4540  H   GLU A 291     113.411 108.976 144.490  1.00 48.17           H
ATOM   4541  HA  GLU A 291     112.367 108.829 146.884  1.00 48.17           H
ATOM   4542  HB2 GLU A 291     110.385 108.194 145.743  1.00 48.17           H
ATOM   4543  HB3 GLU A 291     111.221 108.156 144.395  1.00 48.17           H
ATOM   4544  HG2 GLU A 291     110.072 110.126 144.434  1.00 48.17           H
ATOM   4545  HG3 GLU A 291     111.608 110.477 144.638  1.00 48.17           H
ATOM   4546  N   MET A 292     113.188 106.032 145.639  1.00 48.31           N
ATOM   4547  CA  MET A 292     113.319 104.612 145.937  1.00 48.31           C
ATOM   4548  C   MET A 292     114.205 104.342 147.143  1.00 48.31           C
ATOM   4549  O   MET A 292     114.246 103.201 147.614  1.00 48.31           O
ATOM   4550  CB  MET A 292     113.886 103.868 144.727  1.00 48.31           C
ATOM   4551  CG  MET A 292     112.836 103.278 143.804  1.00 48.31           C
ATOM   4552  SD  MET A 292     113.551 102.146 142.597  1.00 48.31           S
ATOM   4553  CE  MET A 292     112.792 102.727 141.085  1.00 48.31           C
ATOM   4554  H   MET A 292     113.589 106.283 144.921  1.00 48.31           H
ATOM   4555  HA  MET A 292     112.436 104.252 146.116  1.00 48.31           H
ATOM   4556  HB2 MET A 292     114.422 104.485 144.205  1.00 48.31           H
ATOM   4557  HB3 MET A 292     114.442 103.139 145.043  1.00 48.31           H
ATOM   4558  HG2 MET A 292     112.188 102.785 144.332  1.00 48.31           H
ATOM   4559  HG3 MET A 292     112.397 103.995 143.321  1.00 48.31           H
ATOM   4560  HE1 MET A 292     112.923 102.063 140.391  1.00 48.31           H
ATOM   4561  HE2 MET A 292     111.844 102.863 141.240  1.00 48.31           H
ATOM   4562  HE3 MET A 292     113.209 103.564 140.827  1.00 48.31           H
ATOM   4563  N   GLY A 293     114.910 105.349 147.650  1.00 47.59           N
ATOM   4564  CA  GLY A 293     115.854 105.153 148.727  1.00 47.59           C
ATOM   4565  C   GLY A 293     117.228 104.706 148.289  1.00 47.59           C
ATOM   4566  O   GLY A 293     118.046 104.347 149.143  1.00 47.59           O
ATOM   4567  H   GLY A 293     114.855 106.164 147.380  1.00 47.59           H
ATOM   4568  HA2 GLY A 293     115.951 105.985 149.216  1.00 47.59           H
ATOM   4569  HA3 GLY A 293     115.502 104.485 149.337  1.00 47.59           H
ATOM   4570  N   ILE A 294     117.507 104.710 146.986  1.00 46.58           N
ATOM   4571  CA  ILE A 294     118.814 104.298 146.500  1.00 46.58           C
ATOM   4572  C   ILE A 294     119.857 105.331 146.908  1.00 46.58           C
ATOM   4573  O   ILE A 294     119.576 106.533 147.001  1.00 46.58           O
ATOM   4574  CB  ILE A 294     118.773 104.107 144.973  1.00 46.58           C
ATOM   4575  CG1 ILE A 294     118.008 102.822 144.642  1.00 46.58           C
ATOM   4576  CG2 ILE A 294     120.188 104.081 144.396  1.00 46.58           C
ATOM   4577  CD1 ILE A 294     118.002 102.453 143.179  1.00 46.58           C
ATOM   4578  H   ILE A 294     116.957 104.946 146.368  1.00 46.58           H
ATOM   4579  HA  ILE A 294     119.053 103.450 146.906  1.00 46.58           H
ATOM   4580  HB  ILE A 294     118.297 104.856 144.583  1.00 46.58           H
ATOM   4581 HG12 ILE A 294     118.412 102.087 145.128  1.00 46.58           H
ATOM   4582 HG13 ILE A 294     117.085 102.930 144.921  1.00 46.58           H
ATOM   4583 HG21 ILE A 294     120.161 103.796 143.471  1.00 46.58           H
ATOM   4584 HG22 ILE A 294     120.568 104.972 144.441  1.00 46.58           H
ATOM   4585 HG23 ILE A 294     120.729 103.464 144.914  1.00 46.58           H
ATOM   4586 HD11 ILE A 294     117.278 101.829 143.015  1.00 46.58           H
ATOM   4587 HD12 ILE A 294     117.872 103.257 142.652  1.00 46.58           H
ATOM   4588 HD13 ILE A 294     118.851 102.042 142.954  1.00 46.58           H
ATOM   4589  N   SER A 295     121.075 104.859 147.158  1.00 47.28           N
ATOM   4590  CA  SER A 295     122.141 105.745 147.603  1.00 47.28           C
ATOM   4591  C   SER A 295     122.449 106.791 146.538  1.00 47.28           C
ATOM   4592  O   SER A 295     122.362 106.533 145.335  1.00 47.28           O
ATOM   4593  CB  SER A 295     123.398 104.939 147.924  1.00 47.28           C
ATOM   4594  OG  SER A 295     124.457 105.788 148.327  1.00 47.28           O
ATOM   4595  H   SER A 295     121.307 104.035 147.079  1.00 47.28           H
ATOM   4596  HA  SER A 295     121.860 106.205 148.409  1.00 47.28           H
ATOM   4597  HB2 SER A 295     123.200 104.320 148.645  1.00 47.28           H
ATOM   4598  HB3 SER A 295     123.669 104.449 147.133  1.00 47.28           H
ATOM   4599  HG  SER A 295     125.140 105.333 148.502  1.00 47.28           H
ATOM   4600  N   GLU A 296     122.812 107.989 146.997  1.00 46.76           N
ATOM   4601  CA  GLU A 296     123.117 109.076 146.072  1.00 46.76           C
ATOM   4602  C   GLU A 296     124.289 108.717 145.170  1.00 46.76           C
ATOM   4603  O   GLU A 296     124.223 108.882 143.946  1.00 46.76           O
ATOM   4604  CB  GLU A 296     123.418 110.353 146.857  1.00 46.76           C
ATOM   4605  CG  GLU A 296     123.262 111.634 146.055  1.00 46.76           C
ATOM   4606  CD  GLU A 296     121.812 112.029 145.854  1.00 46.76           C
ATOM   4607  OE1 GLU A 296     120.950 111.556 146.624  1.00 46.76           O
ATOM   4608  OE2 GLU A 296     121.533 112.818 144.926  1.00 46.76           O
ATOM   4609  H   GLU A 296     122.887 108.195 147.828  1.00 46.76           H
ATOM   4610  HA  GLU A 296     122.348 109.245 145.511  1.00 46.76           H
ATOM   4611  HB2 GLU A 296     122.817 110.402 147.616  1.00 46.76           H
ATOM   4612  HB3 GLU A 296     124.335 110.314 147.170  1.00 46.76           H
ATOM   4613  HG2 GLU A 296     123.707 112.356 146.524  1.00 46.76           H
ATOM   4614  HG3 GLU A 296     123.662 111.509 145.180  1.00 46.76           H
ATOM   4615  N   GLY A 297     125.367 108.202 145.759  1.00 47.30           N
ATOM   4616  CA  GLY A 297     126.587 107.952 145.016  1.00 47.30           C
ATOM   4617  C   GLY A 297     126.472 106.877 143.961  1.00 47.30           C
ATOM   4618  O   GLY A 297     127.351 106.791 143.097  1.00 47.30           O
ATOM   4619  H   GLY A 297     125.412 107.991 146.591  1.00 47.30           H
ATOM   4620  HA2 GLY A 297     126.865 108.772 144.580  1.00 47.30           H
ATOM   4621  HA3 GLY A 297     127.285 107.689 145.636  1.00 47.30           H
ATOM   4622  N   ILE A 298     125.421 106.063 144.005  1.00 46.60           N
ATOM   4623  CA  ILE A 298     125.244 104.994 143.031  1.00 46.60           C
ATOM   4624  C   ILE A 298     124.397 105.501 141.873  1.00 46.60           C
ATOM   4625  O   ILE A 298     124.828 105.454 140.715  1.00 46.60           O
ATOM   4626  CB  ILE A 298     124.612 103.750 143.681  1.00 46.60           C
ATOM   4627  CG1 ILE A 298     125.436 103.331 144.899  1.00 46.60           C
ATOM   4628  CG2 ILE A 298     124.523 102.606 142.675  1.00 46.60           C
ATOM   4629  CD1 ILE A 298     125.095 101.963 145.437  1.00 46.60           C
ATOM   4630  H   ILE A 298     124.795 106.110 144.591  1.00 46.60           H
ATOM   4631  HA  ILE A 298     126.110 104.738 142.679  1.00 46.60           H
ATOM   4632  HB  ILE A 298     123.716 103.975 143.975  1.00 46.60           H
ATOM   4633 HG12 ILE A 298     126.374 103.325 144.653  1.00 46.60           H
ATOM   4634 HG13 ILE A 298     125.289 103.973 145.611  1.00 46.60           H
ATOM   4635 HG21 ILE A 298     123.976 101.897 143.048  1.00 46.60           H
ATOM   4636 HG22 ILE A 298     124.119 102.926 141.854  1.00 46.60           H
ATOM   4637 HG23 ILE A 298     125.416 102.276 142.495  1.00 46.60           H
ATOM   4638 HD11 ILE A 298     125.510 101.855 146.307  1.00 46.60           H
ATOM   4639 HD12 ILE A 298     124.131 101.891 145.520  1.00 46.60           H
ATOM   4640 HD13 ILE A 298     125.427 101.287 144.826  1.00 46.60           H
ATOM   4641  N   TYR A 299     123.186 105.980 142.167  1.00 45.37           N
ATOM   4642  CA  TYR A 299     122.299 106.384 141.083  1.00 45.37           C
ATOM   4643  C   TYR A 299     122.813 107.641 140.395  1.00 45.37           C
ATOM   4644  O   TYR A 299     122.779 107.731 139.163  1.00 45.37           O
ATOM   4645  CB  TYR A 299     120.864 106.569 141.592  1.00 45.37           C
ATOM   4646  CG  TYR A 299     120.545 107.877 142.289  1.00 45.37           C
ATOM   4647  CD1 TYR A 299     120.390 109.055 141.571  1.00 45.37           C
ATOM   4648  CD2 TYR A 299     120.342 107.921 143.659  1.00 45.37           C
ATOM   4649  CE1 TYR A 299     120.087 110.241 142.200  1.00 45.37           C
ATOM   4650  CE2 TYR A 299     120.031 109.103 144.295  1.00 45.37           C
ATOM   4651  CZ  TYR A 299     119.906 110.259 143.561  1.00 45.37           C
ATOM   4652  OH  TYR A 299     119.595 111.439 144.192  1.00 45.37           O
ATOM   4653  H   TYR A 299     122.866 106.078 142.959  1.00 45.37           H
ATOM   4654  HA  TYR A 299     122.281 105.676 140.421  1.00 45.37           H
ATOM   4655  HB2 TYR A 299     120.264 106.497 140.833  1.00 45.37           H
ATOM   4656  HB3 TYR A 299     120.672 105.856 142.220  1.00 45.37           H
ATOM   4657  HD1 TYR A 299     120.517 109.048 140.649  1.00 45.37           H
ATOM   4658  HD2 TYR A 299     120.429 107.142 144.159  1.00 45.37           H
ATOM   4659  HE1 TYR A 299     119.998 111.024 141.706  1.00 45.37           H
ATOM   4660  HE2 TYR A 299     119.909 109.119 145.217  1.00 45.37           H
ATOM   4661  HH  TYR A 299     119.550 112.062 143.631  1.00 45.37           H
ATOM   4662  N   SER A 300     123.328 108.607 141.162  1.00 45.20           N
ATOM   4663  CA  SER A 300     123.805 109.843 140.555  1.00 45.20           C
ATOM   4664  C   SER A 300     124.915 109.590 139.548  1.00 45.20           C
ATOM   4665  O   SER A 300     125.151 110.434 138.677  1.00 45.20           O
ATOM   4666  CB  SER A 300     124.301 110.803 141.634  1.00 45.20           C
ATOM   4667  OG  SER A 300     125.449 110.286 142.281  1.00 45.20           O
ATOM   4668  H   SER A 300     123.408 108.570 142.018  1.00 45.20           H
ATOM   4669  HA  SER A 300     123.070 110.270 140.089  1.00 45.20           H
ATOM   4670  HB2 SER A 300     124.526 111.652 141.222  1.00 45.20           H
ATOM   4671  HB3 SER A 300     123.599 110.929 142.291  1.00 45.20           H
ATOM   4672  HG  SER A 300     125.720 110.829 142.861  1.00 45.20           H
ATOM   4673  N   PHE A 301     125.603 108.456 139.649  1.00 45.15           N
ATOM   4674  CA  PHE A 301     126.647 108.091 138.703  1.00 45.15           C
ATOM   4675  C   PHE A 301     126.162 107.153 137.612  1.00 45.15           C
ATOM   4676  O   PHE A 301     126.606 107.278 136.466  1.00 45.15           O
ATOM   4677  CB  PHE A 301     127.817 107.429 139.438  1.00 45.15           C
ATOM   4678  CG  PHE A 301     128.721 106.631 138.544  1.00 45.15           C
ATOM   4679  CD1 PHE A 301     129.373 107.229 137.482  1.00 45.15           C
ATOM   4680  CD2 PHE A 301     128.921 105.281 138.768  1.00 45.15           C
ATOM   4681  CE1 PHE A 301     130.205 106.497 136.660  1.00 45.15           C
ATOM   4682  CE2 PHE A 301     129.752 104.545 137.949  1.00 45.15           C
ATOM   4683  CZ  PHE A 301     130.394 105.154 136.895  1.00 45.15           C
ATOM   4684  H   PHE A 301     125.480 107.872 140.269  1.00 45.15           H
ATOM   4685  HA  PHE A 301     126.982 108.895 138.277  1.00 45.15           H
ATOM   4686  HB2 PHE A 301     128.352 108.120 139.860  1.00 45.15           H
ATOM   4687  HB3 PHE A 301     127.463 106.830 140.113  1.00 45.15           H
ATOM   4688  HD1 PHE A 301     129.249 108.136 137.319  1.00 45.15           H
ATOM   4689  HD2 PHE A 301     128.489 104.865 139.479  1.00 45.15           H
ATOM   4690  HE1 PHE A 301     130.637 106.910 135.949  1.00 45.15           H
ATOM   4691  HE2 PHE A 301     129.878 103.637 138.109  1.00 45.15           H
ATOM   4692  HZ  PHE A 301     130.954 104.659 136.342  1.00 45.15           H
ATOM   4693  N   THR A 302     125.262 106.223 137.930  1.00 45.56           N
ATOM   4694  CA  THR A 302     124.862 105.211 136.962  1.00 45.56           C
ATOM   4695  C   THR A 302     123.734 105.662 136.046  1.00 45.56           C
ATOM   4696  O   THR A 302     123.659 105.195 134.905  1.00 45.56           O
ATOM   4697  CB  THR A 302     124.431 103.929 137.680  1.00 45.56           C
ATOM   4698  OG1 THR A 302     123.329 104.211 138.549  1.00 45.56           O
ATOM   4699  CG2 THR A 302     125.583 103.353 138.490  1.00 45.56           C
ATOM   4700  H   THR A 302     124.874 106.159 138.694  1.00 45.56           H
ATOM   4701  HA  THR A 302     125.625 104.994 136.405  1.00 45.56           H
ATOM   4702  HB  THR A 302     124.161 103.269 137.023  1.00 45.56           H
ATOM   4703  HG1 THR A 302     123.573 104.736 139.156  1.00 45.56           H
ATOM   4704 HG21 THR A 302     125.280 102.578 138.989  1.00 45.56           H
ATOM   4705 HG22 THR A 302     126.302 103.084 137.897  1.00 45.56           H
ATOM   4706 HG23 THR A 302     125.920 104.016 139.112  1.00 45.56           H
ATOM   4707  N   LEU A 303     122.854 106.551 136.501  1.00 45.27           N
ATOM   4708  CA  LEU A 303     121.712 106.933 135.681  1.00 45.27           C
ATOM   4709  C   LEU A 303     122.151 107.863 134.556  1.00 45.27           C
ATOM   4710  O   LEU A 303     121.810 107.618 133.392  1.00 45.27           O
ATOM   4711  CB  LEU A 303     120.628 107.583 136.541  1.00 45.27           C
ATOM   4712  CG  LEU A 303     119.715 106.599 137.273  1.00 45.27           C
ATOM   4713  CD1 LEU A 303     118.878 107.326 138.303  1.00 45.27           C
ATOM   4714  CD2 LEU A 303     118.826 105.850 136.299  1.00 45.27           C
ATOM   4715  H   LEU A 303     122.894 106.940 137.267  1.00 45.27           H
ATOM   4716  HA  LEU A 303     121.338 106.135 135.276  1.00 45.27           H
ATOM   4717  HB2 LEU A 303     121.050 108.128 137.221  1.00 45.27           H
ATOM   4718  HB3 LEU A 303     120.071 108.138 135.974  1.00 45.27           H
ATOM   4719  HG  LEU A 303     120.263 105.949 137.740  1.00 45.27           H
ATOM   4720 HD11 LEU A 303     118.288 106.689 138.732  1.00 45.27           H
ATOM   4721 HD12 LEU A 303     119.466 107.729 138.961  1.00 45.27           H
ATOM   4722 HD13 LEU A 303     118.357 108.013 137.859  1.00 45.27           H
ATOM   4723 HD21 LEU A 303     118.150 105.366 136.799  1.00 45.27           H
ATOM   4724 HD22 LEU A 303     118.404 106.488 135.703  1.00 45.27           H
ATOM   4725 HD23 LEU A 303     119.367 105.228 135.789  1.00 45.27           H
ATOM   4726  N   PRO A 304     122.892 108.938 134.844  1.00 44.65           N
ATOM   4727  CA  PRO A 304     123.411 109.757 133.736  1.00 44.65           C
ATOM   4728  C   PRO A 304     124.296 108.972 132.787  1.00 44.65           C
ATOM   4729  O   PRO A 304     124.255 109.200 131.572  1.00 44.65           O
ATOM   4730  CB  PRO A 304     124.191 110.868 134.453  1.00 44.65           C
ATOM   4731  CG  PRO A 304     123.696 110.866 135.844  1.00 44.65           C
ATOM   4732  CD  PRO A 304     123.318 109.461 136.151  1.00 44.65           C
ATOM   4733  HA  PRO A 304     122.678 110.151 133.238  1.00 44.65           H
ATOM   4734  HB2 PRO A 304     125.140 110.668 134.428  1.00 44.65           H
ATOM   4735  HB3 PRO A 304     124.010 111.720 134.026  1.00 44.65           H
ATOM   4736  HG2 PRO A 304     124.402 111.166 136.438  1.00 44.65           H
ATOM   4737  HG3 PRO A 304     122.924 111.449 135.913  1.00 44.65           H
ATOM   4738  HD2 PRO A 304     124.085 108.967 136.481  1.00 44.65           H
ATOM   4739  HD3 PRO A 304     122.588 109.452 136.785  1.00 44.65           H
ATOM   4740  N   LEU A 305     125.101 108.048 133.312  1.00 45.41           N
ATOM   4741  CA  LEU A 305     125.966 107.249 132.453  1.00 45.41           C
ATOM   4742  C   LEU A 305     125.146 106.334 131.556  1.00 45.41           C
ATOM   4743  O   LEU A 305     125.393 106.248 130.348  1.00 45.41           O
ATOM   4744  CB  LEU A 305     126.939 106.435 133.305  1.00 45.41           C
ATOM   4745  CG  LEU A 305     127.813 105.426 132.559  1.00 45.41           C
ATOM   4746  CD1 LEU A 305     128.761 106.140 131.615  1.00 45.41           C
ATOM   4747  CD2 LEU A 305     128.583 104.563 133.541  1.00 45.41           C
ATOM   4748  H   LEU A 305     125.163 107.867 134.150  1.00 45.41           H
ATOM   4749  HA  LEU A 305     126.485 107.841 131.886  1.00 45.41           H
ATOM   4750  HB2 LEU A 305     127.535 107.052 133.759  1.00 45.41           H
ATOM   4751  HB3 LEU A 305     126.427 105.941 133.964  1.00 45.41           H
ATOM   4752  HG  LEU A 305     127.251 104.838 132.032  1.00 45.41           H
ATOM   4753 HD11 LEU A 305     129.335 105.484 131.189  1.00 45.41           H
ATOM   4754 HD12 LEU A 305     128.243 106.612 130.944  1.00 45.41           H
ATOM   4755 HD13 LEU A 305     129.298 106.769 132.122  1.00 45.41           H
ATOM   4756 HD21 LEU A 305     129.128 103.932 133.046  1.00 45.41           H
ATOM   4757 HD22 LEU A 305     129.149 105.133 134.085  1.00 45.41           H
ATOM   4758 HD23 LEU A 305     127.953 104.087 134.104  1.00 45.41           H
ATOM   4759  N   GLY A 306     124.160 105.647 132.128  1.00 46.37           N
ATOM   4760  CA  GLY A 306     123.333 104.740 131.356  1.00 46.37           C
ATOM   4761  C   GLY A 306     122.322 105.423 130.466  1.00 46.37           C
ATOM   4762  O   GLY A 306     121.725 104.757 129.614  1.00 46.37           O
ATOM   4763  H   GLY A 306     123.953 105.692 132.962  1.00 46.37           H
ATOM   4764  HA2 GLY A 306     123.904 104.190 130.797  1.00 46.37           H
ATOM   4765  HA3 GLY A 306     122.852 104.156 131.963  1.00 46.37           H
ATOM   4766  N   ALA A 307     122.116 106.728 130.638  1.00 46.02           N
ATOM   4767  CA  ALA A 307     121.209 107.460 129.766  1.00 46.02           C
ATOM   4768  C   ALA A 307     121.729 107.573 128.341  1.00 46.02           C
ATOM   4769  O   ALA A 307     120.967 107.975 127.456  1.00 46.02           O
ATOM   4770  CB  ALA A 307     120.958 108.858 130.329  1.00 46.02           C
ATOM   4771  H   ALA A 307     122.486 107.207 131.248  1.00 46.02           H
ATOM   4772  HA  ALA A 307     120.360 106.994 129.736  1.00 46.02           H
ATOM   4773  HB1 ALA A 307     120.353 109.332 129.738  1.00 46.02           H
ATOM   4774  HB2 ALA A 307     120.562 108.776 131.211  1.00 46.02           H
ATOM   4775  HB3 ALA A 307     121.803 109.330 130.388  1.00 46.02           H
ATOM   4776  N   THR A 308     122.996 107.236 128.098  1.00 47.01           N
ATOM   4777  CA  THR A 308     123.590 107.362 126.773  1.00 47.01           C
ATOM   4778  C   THR A 308     124.248 106.093 126.257  1.00 47.01           C
ATOM   4779  O   THR A 308     124.468 105.997 125.044  1.00 47.01           O
ATOM   4780  CB  THR A 308     124.638 108.483 126.760  1.00 47.01           C
ATOM   4781  OG1 THR A 308     125.705 108.154 127.657  1.00 47.01           O
ATOM   4782  CG2 THR A 308     124.017 109.803 127.184  1.00 47.01           C
ATOM   4783  H   THR A 308     123.537 106.928 128.691  1.00 47.01           H
ATOM   4784  HA  THR A 308     122.895 107.605 126.141  1.00 47.01           H
ATOM   4785  HB  THR A 308     124.991 108.585 125.863  1.00 47.01           H
ATOM   4786  HG1 THR A 308     126.283 108.763 127.653  1.00 47.01           H
ATOM   4787 HG21 THR A 308     124.670 110.516 127.107  1.00 47.01           H
ATOM   4788 HG22 THR A 308     123.258 110.009 126.616  1.00 47.01           H
ATOM   4789 HG23 THR A 308     123.717 109.749 128.105  1.00 47.01           H
ATOM   4790  N   ILE A 309     124.570 105.125 127.112  1.00 47.18           N
ATOM   4791  CA  ILE A 309     125.227 103.897 126.676  1.00 47.18           C
ATOM   4792  C   ILE A 309     124.387 102.654 126.920  1.00 47.18           C
ATOM   4793  O   ILE A 309     124.710 101.595 126.361  1.00 47.18           O
ATOM   4794  CB  ILE A 309     126.614 103.732 127.337  1.00 47.18           C
ATOM   4795  CG1 ILE A 309     126.487 103.454 128.836  1.00 47.18           C
ATOM   4796  CG2 ILE A 309     127.455 104.975 127.109  1.00 47.18           C
ATOM   4797  CD1 ILE A 309     127.788 103.039 129.483  1.00 47.18           C
ATOM   4798  H   ILE A 309     124.418 105.157 127.958  1.00 47.18           H
ATOM   4799  HA  ILE A 309     125.376 103.953 125.720  1.00 47.18           H
ATOM   4800  HB  ILE A 309     127.062 102.978 126.922  1.00 47.18           H
ATOM   4801 HG12 ILE A 309     126.180 104.261 129.278  1.00 47.18           H
ATOM   4802 HG13 ILE A 309     125.853 102.737 128.986  1.00 47.18           H
ATOM   4803 HG21 ILE A 309     128.367 104.796 127.388  1.00 47.18           H
ATOM   4804 HG22 ILE A 309     127.437 105.198 126.165  1.00 47.18           H
ATOM   4805 HG23 ILE A 309     127.087 105.706 127.629  1.00 47.18           H
ATOM   4806 HD11 ILE A 309     127.616 102.794 130.405  1.00 47.18           H
ATOM   4807 HD12 ILE A 309     128.151 102.281 129.000  1.00 47.18           H
ATOM   4808 HD13 ILE A 309     128.410 103.783 129.449  1.00 47.18           H
ATOM   4809  N   ASN A 310     123.332 102.732 127.725  1.00 47.62           N
ATOM   4810  CA  ASN A 310     122.439 101.603 127.973  1.00 47.62           C
ATOM   4811  C   ASN A 310     121.114 101.889 127.279  1.00 47.62           C
ATOM   4812  O   ASN A 310     120.271 102.620 127.807  1.00 47.62           O
ATOM   4813  CB  ASN A 310     122.230 101.375 129.465  1.00 47.62           C
ATOM   4814  CG  ASN A 310     121.433 100.118 129.751  1.00 47.62           C
ATOM   4815  OD1 ASN A 310     121.119  99.352 128.842  1.00 47.62           O
ATOM   4816  ND2 ASN A 310     121.075  99.913 131.010  1.00 47.62           N
ATOM   4817  H   ASN A 310     123.107 103.445 128.150  1.00 47.62           H
ATOM   4818  HA  ASN A 310     122.817 100.796 127.591  1.00 47.62           H
ATOM   4819  HB2 ASN A 310     123.094 101.286 129.896  1.00 47.62           H
ATOM   4820  HB3 ASN A 310     121.749 102.130 129.838  1.00 47.62           H
ATOM   4821 HD21 ASN A 310     121.306 100.474 131.619  1.00 47.62           H
ATOM   4822 HD22 ASN A 310     120.619  99.215 131.220  1.00 47.62           H
ATOM   4823  N   MET A 311     120.932 101.312 126.093  1.00 48.70           N
ATOM   4824  CA  MET A 311     119.673 101.411 125.355  1.00 48.70           C
ATOM   4825  C   MET A 311     119.361 100.014 124.830  1.00 48.70           C
ATOM   4826  O   MET A 311     119.743  99.659 123.713  1.00 48.70           O
ATOM   4827  CB  MET A 311     119.770 102.432 124.232  1.00 48.70           C
ATOM   4828  CG  MET A 311     120.182 103.808 124.703  1.00 48.70           C
ATOM   4829  SD  MET A 311     120.176 105.030 123.388  1.00 48.70           S
ATOM   4830  CE  MET A 311     120.181 106.537 124.347  1.00 48.70           C
ATOM   4831  H   MET A 311     121.533 100.849 125.688  1.00 48.70           H
ATOM   4832  HA  MET A 311     118.967 101.691 125.958  1.00 48.70           H
ATOM   4833  HB2 MET A 311     120.428 102.129 123.587  1.00 48.70           H
ATOM   4834  HB3 MET A 311     118.902 102.511 123.805  1.00 48.70           H
ATOM   4835  HG2 MET A 311     119.564 104.104 125.389  1.00 48.70           H
ATOM   4836  HG3 MET A 311     121.081 103.762 125.064  1.00 48.70           H
ATOM   4837  HE1 MET A 311     120.412 107.277 123.764  1.00 48.70           H
ATOM   4838  HE2 MET A 311     119.299 106.675 124.727  1.00 48.70           H
ATOM   4839  HE3 MET A 311     120.840 106.457 125.055  1.00 48.70           H
ATOM   4840  N   ASP A 312     118.671  99.224 125.644  1.00 49.08           N
ATOM   4841  CA  ASP A 312     118.314  97.863 125.276  1.00 49.08           C
ATOM   4842  C   ASP A 312     116.941  97.760 124.624  1.00 49.08           C
ATOM   4843  O   ASP A 312     116.542  96.661 124.227  1.00 49.08           O
ATOM   4844  CB  ASP A 312     118.416  96.950 126.508  1.00 49.08           C
ATOM   4845  CG  ASP A 312     117.172  96.968 127.380  1.00 49.08           C
ATOM   4846  OD1 ASP A 312     116.207  97.693 127.080  1.00 49.08           O
ATOM   4847  OD2 ASP A 312     117.164  96.239 128.394  1.00 49.08           O
ATOM   4848  H   ASP A 312     118.396  99.457 126.425  1.00 49.08           H
ATOM   4849  HA  ASP A 312     118.962  97.543 124.628  1.00 49.08           H
ATOM   4850  HB2 ASP A 312     118.559  96.038 126.211  1.00 49.08           H
ATOM   4851  HB3 ASP A 312     119.165  97.241 127.052  1.00 49.08           H
ATOM   4852  N   GLY A 313     116.213  98.866 124.510  1.00 48.90           N
ATOM   4853  CA  GLY A 313     115.019  98.899 123.693  1.00 48.90           C
ATOM   4854  C   GLY A 313     115.383  99.294 122.280  1.00 48.90           C
ATOM   4855  O   GLY A 313     114.845  98.760 121.305  1.00 48.90           O
ATOM   4856  H   GLY A 313     116.393  99.611 124.900  1.00 48.90           H
ATOM   4857  HA2 GLY A 313     114.598  98.025 123.679  1.00 48.90           H
ATOM   4858  HA3 GLY A 313     114.390  99.546 124.050  1.00 48.90           H
ATOM   4859  N   THR A 314     116.324 100.233 122.167  1.00 50.21           N
ATOM   4860  CA  THR A 314     116.852 100.602 120.860  1.00 50.21           C
ATOM   4861  C   THR A 314     117.523  99.412 120.191  1.00 50.21           C
ATOM   4862  O   THR A 314     117.409  99.227 118.974  1.00 50.21           O
ATOM   4863  CB  THR A 314     117.839 101.758 121.003  1.00 50.21           C
ATOM   4864  OG1 THR A 314     117.164 102.905 121.532  1.00 50.21           O
ATOM   4865  CG2 THR A 314     118.450 102.108 119.661  1.00 50.21           C
ATOM   4866  H   THR A 314     116.667 100.666 122.826  1.00 50.21           H
ATOM   4867  HA  THR A 314     116.122 100.895 120.292  1.00 50.21           H
ATOM   4868  HB  THR A 314     118.553 101.499 121.606  1.00 50.21           H
ATOM   4869  HG1 THR A 314     116.545 103.138 121.015  1.00 50.21           H
ATOM   4870 HG21 THR A 314     118.867 102.983 119.707  1.00 50.21           H
ATOM   4871 HG22 THR A 314     119.123 101.453 119.419  1.00 50.21           H
ATOM   4872 HG23 THR A 314     117.762 102.124 118.977  1.00 50.21           H
ATOM   4873  N   ALA A 315     118.236  98.599 120.970  1.00 49.94           N
ATOM   4874  CA  ALA A 315     118.885  97.422 120.406  1.00 49.94           C
ATOM   4875  C   ALA A 315     117.859  96.444 119.847  1.00 49.94           C
ATOM   4876  O   ALA A 315     118.038  95.902 118.750  1.00 49.94           O
ATOM   4877  CB  ALA A 315     119.748  96.751 121.471  1.00 49.94           C
ATOM   4878  H   ALA A 315     118.357  98.705 121.814  1.00 49.94           H
ATOM   4879  HA  ALA A 315     119.464  97.698 119.678  1.00 49.94           H
ATOM   4880  HB1 ALA A 315     120.325  96.102 121.046  1.00 49.94           H
ATOM   4881  HB2 ALA A 315     120.285  97.429 121.910  1.00 49.94           H
ATOM   4882  HB3 ALA A 315     119.172  96.319 122.120  1.00 49.94           H
ATOM   4883  N   LEU A 316     116.774  96.208 120.586  1.00 51.72           N
ATOM   4884  CA  LEU A 316     115.717  95.331 120.092  1.00 51.72           C
ATOM   4885  C   LEU A 316     115.072  95.905 118.837  1.00 51.72           C
ATOM   4886  O   LEU A 316     114.788  95.172 117.879  1.00 51.72           O
ATOM   4887  CB  LEU A 316     114.669  95.120 121.184  1.00 51.72           C
ATOM   4888  CG  LEU A 316     113.689  93.965 120.976  1.00 51.72           C
ATOM   4889  CD1 LEU A 316     113.295  93.360 122.312  1.00 51.72           C
ATOM   4890  CD2 LEU A 316     112.459  94.424 120.212  1.00 51.72           C
ATOM   4891  H   LEU A 316     116.628  96.540 121.366  1.00 51.72           H
ATOM   4892  HA  LEU A 316     116.099  94.468 119.868  1.00 51.72           H
ATOM   4893  HB2 LEU A 316     115.133  94.955 122.020  1.00 51.72           H
ATOM   4894  HB3 LEU A 316     114.146  95.932 121.264  1.00 51.72           H
ATOM   4895  HG  LEU A 316     114.126  93.276 120.454  1.00 51.72           H
ATOM   4896 HD11 LEU A 316     112.655  92.648 122.158  1.00 51.72           H
ATOM   4897 HD12 LEU A 316     114.088  93.005 122.744  1.00 51.72           H
ATOM   4898 HD13 LEU A 316     112.897  94.049 122.865  1.00 51.72           H
ATOM   4899 HD21 LEU A 316     111.817  93.698 120.186  1.00 51.72           H
ATOM   4900 HD22 LEU A 316     112.072  95.190 120.664  1.00 51.72           H
ATOM   4901 HD23 LEU A 316     112.717  94.668 119.310  1.00 51.72           H
ATOM   4902  N   TYR A 317     114.823  97.214 118.831  1.00 52.96           N
ATOM   4903  CA  TYR A 317     114.237  97.853 117.659  1.00 52.96           C
ATOM   4904  C   TYR A 317     115.129  97.667 116.440  1.00 52.96           C
ATOM   4905  O   TYR A 317     114.651  97.333 115.350  1.00 52.96           O
ATOM   4906  CB  TYR A 317     114.008  99.337 117.949  1.00 52.96           C
ATOM   4907  CG  TYR A 317     114.000 100.222 116.728  1.00 52.96           C
ATOM   4908  CD1 TYR A 317     112.836 100.429 116.005  1.00 52.96           C
ATOM   4909  CD2 TYR A 317     115.155 100.864 116.306  1.00 52.96           C
ATOM   4910  CE1 TYR A 317     112.824 101.242 114.894  1.00 52.96           C
ATOM   4911  CE2 TYR A 317     115.152 101.678 115.194  1.00 52.96           C
ATOM   4912  CZ  TYR A 317     113.984 101.864 114.493  1.00 52.96           C
ATOM   4913  OH  TYR A 317     113.974 102.675 113.384  1.00 52.96           O
ATOM   4914  H   TYR A 317     114.983  97.748 119.486  1.00 52.96           H
ATOM   4915  HA  TYR A 317     113.377  97.446 117.470  1.00 52.96           H
ATOM   4916  HB2 TYR A 317     113.150  99.437 118.390  1.00 52.96           H
ATOM   4917  HB3 TYR A 317     114.714  99.651 118.535  1.00 52.96           H
ATOM   4918  HD1 TYR A 317     112.051 100.010 116.274  1.00 52.96           H
ATOM   4919  HD2 TYR A 317     115.946 100.739 116.779  1.00 52.96           H
ATOM   4920  HE1 TYR A 317     112.037 101.370 114.416  1.00 52.96           H
ATOM   4921  HE2 TYR A 317     115.935 102.100 114.921  1.00 52.96           H
ATOM   4922  HH  TYR A 317     114.744 102.980 113.244  1.00 52.96           H
ATOM   4923  N   GLN A 318     116.435  97.877 116.609  1.00 52.76           N
ATOM   4924  CA  GLN A 318     117.364  97.695 115.500  1.00 52.76           C
ATOM   4925  C   GLN A 318     117.385  96.247 115.034  1.00 52.76           C
ATOM   4926  O   GLN A 318     117.416  95.973 113.829  1.00 52.76           O
ATOM   4927  CB  GLN A 318     118.765  98.143 115.912  1.00 52.76           C
ATOM   4928  CG  GLN A 318     119.007  99.632 115.753  1.00 52.76           C
ATOM   4929  CD  GLN A 318     120.021 100.164 116.739  1.00 52.76           C
ATOM   4930  OE1 GLN A 318     120.814  99.409 117.297  1.00 52.76           O
ATOM   4931  NE2 GLN A 318     120.006 101.472 116.956  1.00 52.76           N
ATOM   4932  H   GLN A 318     116.802  98.121 117.347  1.00 52.76           H
ATOM   4933  HA  GLN A 318     117.079  98.246 114.754  1.00 52.76           H
ATOM   4934  HB2 GLN A 318     118.901  97.919 116.845  1.00 52.76           H
ATOM   4935  HB3 GLN A 318     119.415  97.677 115.364  1.00 52.76           H
ATOM   4936  HG2 GLN A 318     119.338  99.804 114.858  1.00 52.76           H
ATOM   4937  HG3 GLN A 318     118.172 100.105 115.895  1.00 52.76           H
ATOM   4938 HE21 GLN A 318     119.436 101.970 116.546  1.00 52.76           H
ATOM   4939 HE22 GLN A 318     120.564 101.823 117.508  1.00 52.76           H
ATOM   4940  N   GLY A 319     117.372  95.304 115.976  1.00 53.46           N
ATOM   4941  CA  GLY A 319     117.374  93.902 115.596  1.00 53.46           C
ATOM   4942  C   GLY A 319     116.156  93.521 114.779  1.00 53.46           C
ATOM   4943  O   GLY A 319     116.258  92.765 113.810  1.00 53.46           O
ATOM   4944  H   GLY A 319     117.362  95.449 116.823  1.00 53.46           H
ATOM   4945  HA2 GLY A 319     118.167  93.710 115.072  1.00 53.46           H
ATOM   4946  HA3 GLY A 319     117.393  93.351 116.395  1.00 53.46           H
ATOM   4947  N   VAL A 320     114.986  94.034 115.160  1.00 54.49           N
ATOM   4948  CA  VAL A 320     113.771  93.726 114.410  1.00 54.49           C
ATOM   4949  C   VAL A 320     113.796  94.406 113.045  1.00 54.49           C
ATOM   4950  O   VAL A 320     113.417  93.807 112.028  1.00 54.49           O
ATOM   4951  CB  VAL A 320     112.527  94.130 115.222  1.00 54.49           C
ATOM   4952  CG1 VAL A 320     111.265  93.897 114.414  1.00 54.49           C
ATOM   4953  CG2 VAL A 320     112.469  93.354 116.523  1.00 54.49           C
ATOM   4954  H   VAL A 320     114.870  94.553 115.836  1.00 54.49           H
ATOM   4955  HA  VAL A 320     113.729  92.768 114.263  1.00 54.49           H
ATOM   4956  HB  VAL A 320     112.580  95.075 115.435  1.00 54.49           H
ATOM   4957 HG11 VAL A 320     110.501  93.931 115.011  1.00 54.49           H
ATOM   4958 HG12 VAL A 320     111.186  94.590 113.739  1.00 54.49           H
ATOM   4959 HG13 VAL A 320     111.316  93.025 113.993  1.00 54.49           H
ATOM   4960 HG21 VAL A 320     111.703  93.655 117.035  1.00 54.49           H
ATOM   4961 HG22 VAL A 320     112.381  92.409 116.322  1.00 54.49           H
ATOM   4962 HG23 VAL A 320     113.283  93.510 117.025  1.00 54.49           H
ATOM   4963  N   CYS A 321     114.241  95.663 112.998  1.00 57.11           N
ATOM   4964  CA  CYS A 321     114.248  96.397 111.738  1.00 57.11           C
ATOM   4965  C   CYS A 321     115.206  95.772 110.735  1.00 57.11           C
ATOM   4966  O   CYS A 321     114.936  95.774 109.529  1.00 57.11           O
ATOM   4967  CB  CYS A 321     114.615  97.857 111.985  1.00 57.11           C
ATOM   4968  SG  CYS A 321     113.248  98.854 112.594  1.00 57.11           S
ATOM   4969  H   CYS A 321     114.538  96.106 113.673  1.00 57.11           H
ATOM   4970  HA  CYS A 321     113.357  96.373 111.355  1.00 57.11           H
ATOM   4971  HB2 CYS A 321     115.325  97.891 112.646  1.00 57.11           H
ATOM   4972  HB3 CYS A 321     114.923  98.247 111.152  1.00 57.11           H
ATOM   4973  HG  CYS A 321     113.585 100.004 112.560  1.00 57.11           H
ATOM   4974  N   THR A 322     116.342  95.256 111.206  1.00 57.39           N
ATOM   4975  CA  THR A 322     117.294  94.632 110.294  1.00 57.39           C
ATOM   4976  C   THR A 322     116.662  93.444 109.581  1.00 57.39           C
ATOM   4977  O   THR A 322     116.784  93.299 108.359  1.00 57.39           O
ATOM   4978  CB  THR A 322     118.542  94.201 111.062  1.00 57.39           C
ATOM   4979  OG1 THR A 322     119.151  95.348 111.668  1.00 57.39           O
ATOM   4980  CG2 THR A 322     119.542  93.530 110.135  1.00 57.39           C
ATOM   4981  H   THR A 322     116.580  95.255 112.032  1.00 57.39           H
ATOM   4982  HA  THR A 322     117.560  95.280 109.622  1.00 57.39           H
ATOM   4983  HB  THR A 322     118.291  93.567 111.752  1.00 57.39           H
ATOM   4984  HG1 THR A 322     119.838  95.117 112.092  1.00 57.39           H
ATOM   4985 HG21 THR A 322     120.395  93.441 110.587  1.00 57.39           H
ATOM   4986 HG22 THR A 322     119.226  92.648 109.885  1.00 57.39           H
ATOM   4987 HG23 THR A 322     119.664  94.063 109.334  1.00 57.39           H
ATOM   4988  N   PHE A 323     115.967  92.586 110.331  1.00 57.94           N
ATOM   4989  CA  PHE A 323     115.283  91.455 109.715  1.00 57.94           C
ATOM   4990  C   PHE A 323     114.156  91.915 108.802  1.00 57.94           C
ATOM   4991  O   PHE A 323     113.927  91.316 107.747  1.00 57.94           O
ATOM   4992  CB  PHE A 323     114.748  90.508 110.787  1.00 57.94           C
ATOM   4993  CG  PHE A 323     115.684  89.384 111.121  1.00 57.94           C
ATOM   4994  CD1 PHE A 323     116.964  89.636 111.579  1.00 57.94           C
ATOM   4995  CD2 PHE A 323     115.279  88.070 110.971  1.00 57.94           C
ATOM   4996  CE1 PHE A 323     117.821  88.596 111.878  1.00 57.94           C
ATOM   4997  CE2 PHE A 323     116.130  87.029 111.272  1.00 57.94           C
ATOM   4998  CZ  PHE A 323     117.402  87.291 111.725  1.00 57.94           C
ATOM   4999  H   PHE A 323     115.877  92.641 111.185  1.00 57.94           H
ATOM   5000  HA  PHE A 323     115.919  90.962 109.173  1.00 57.94           H
ATOM   5001  HB2 PHE A 323     114.589  91.014 111.599  1.00 57.94           H
ATOM   5002  HB3 PHE A 323     113.916  90.121 110.475  1.00 57.94           H
ATOM   5003  HD1 PHE A 323     117.253  90.514 111.683  1.00 57.94           H
ATOM   5004  HD2 PHE A 323     114.420  87.886 110.664  1.00 57.94           H
ATOM   5005  HE1 PHE A 323     118.680  88.775 112.186  1.00 57.94           H
ATOM   5006  HE2 PHE A 323     115.845  86.150 111.167  1.00 57.94           H
ATOM   5007  HZ  PHE A 323     117.977  86.590 111.929  1.00 57.94           H
ATOM   5008  N   PHE A 324     113.430  92.965 109.188  1.00 58.97           N
ATOM   5009  CA  PHE A 324     112.375  93.464 108.313  1.00 58.97           C
ATOM   5010  C   PHE A 324     112.948  93.908 106.972  1.00 58.97           C
ATOM   5011  O   PHE A 324     112.413  93.569 105.910  1.00 58.97           O
[truncated: 105,793 more chars]
