# Supplementary material for: The archaeal glutamate transporter homologue GltPh shows heterogeneous substrate binding
Source: J Gen Physiol. 2022 Apr 22;154(5):e202213131. doi: 10.1085/jgp.202213131 (PMC9044058; doi:10.1085/jgp.202213131)
Supplement: Data S1 — shows maps and models generated from P-GltPh purified in substrate-free (Na+ only) conditions, and substrate (L-Asp) was added ~5 s prior to freezing. [file JGP_202213131_DataS1.zip › Dataset_A/A7/A7.pdb]

REMARK   3 
REMARK   3 FILE CREATED: Thu May  6 23:43:53 2021
REMARK   3 
REMARK   3 RESOLUTION: 3.90  
REMARK   3 
REMARK   3 REFINEMENT.
REMARK   3   PROGRAM     : PHENIX (1.19.2_4158: phenix.real_space_refine)
REMARK   3   AUTHORS     : Adams,Afonine,Bunkoczi,Burnley,Chen,Dar,Davis,
REMARK   3               : Draizen,Echols,Gildea,Gros,Grosse-Kunstleve,Headd,
REMARK   3               : Hintze,Hung,Ioerger,Liebschner,McCoy,McKee,Moriarty,
REMARK   3               : Oeffner,Poon,Read,Richardson,Richardson,Sacchettini,
REMARK   3               : Sauter,Sobolev,Storoni,Terwilliger,Williams,Zwart
REMARK   3 
REMARK   3 SCATTERING TABLE: ELECTRON
REMARK   3 
REMARK   3 REFINEMENT TARGET: REAL-SPACE (WEIGHTED MAP SUM AT ATOM CENTERS)
REMARK   3 
REMARK   3 MODEL TO MAP FIT.
REMARK   3   CC_mask  : 0.7093
REMARK   3   CC_volume: 0.6510
REMARK   3   CC_peaks : 0.0636
REMARK   3 
REMARK   3 GEOMETRY RESTRAINTS LIBRARY: GEOSTD + MONOMER LIBRARY + CDL V1.2
REMARK   3 DEVIATIONS FROM IDEAL VALUES.
REMARK   3   BOND      :  0.003   0.033   3152
REMARK   3   ANGLE     :  0.508   4.745   4298
REMARK   3   CHIRALITY :  0.037   0.117    538
REMARK   3   PLANARITY :  0.006   0.108    530
REMARK   3   DIHEDRAL  :  3.842  25.902    441
REMARK   3   MIN NONBONDED DISTANCE : 2.037
REMARK   3 
REMARK   3 MOLPROBITY STATISTICS.
REMARK   3   ALL-ATOM CLASHSCORE : 10.55
REMARK   3   RAMACHANDRAN PLOT:
REMARK   3     OUTLIERS :  0.00 %
REMARK   3     ALLOWED  :  3.63 %
REMARK   3     FAVORED  : 96.37 %
REMARK   3   ROTAMER OUTLIERS :  0.00 %
REMARK   3   CBETA DEVIATIONS :  0.00 %
REMARK   3   PEPTIDE PLANE:
REMARK   3     CIS-PROLINE     : 0.00 %
REMARK   3     CIS-GENERAL     : 0.00 %
REMARK   3     TWISTED PROLINE : 0.00 %
REMARK   3     TWISTED GENERAL : 0.00 %
REMARK   3 
REMARK   3 RAMA-Z (RAMACHANDRAN PLOT Z-SCORE):
REMARK   3 INTERPRETATION: BAD |RAMA-Z| > 3; SUSPICIOUS 2 < |RAMA-Z| < 3; GOOD |RAMA-Z| < 2.
REMARK   3 SCORES FOR WHOLE/HELIX/SHEET/LOOP ARE SCALED INDEPENDENTLY;
REMARK   3 THEREFORE, THE VALUES ARE NOT RELATED IN A SIMPLE MANNER.
REMARK   3   WHOLE:  0.69 (0.43), RESIDUES: 413
REMARK   3   HELIX:  0.94 (0.30), RESIDUES: 337
REMARK   3   SHEET:  NONE (NONE), RESIDUES: 0
REMARK   3   LOOP : -1.45 (0.70), RESIDUES: 76
REMARK   3 
HELIX    1   1 LEU A    3  GLU A    9  1                                   7
HELIX    2   2 VAL A   12  TYR A   33  1                                  22
HELIX    3   3 ALA A   36  TYR A   42  1                                   7
HELIX    4   4 LYS A   44  SER A   72  1                                  29
HELIX    5   5 PRO A   75  LEU A  106  1                                  32
HELIX    6   6 LEU A  130  ILE A  137  1                                   8
HELIX    7   7 PRO A  142  LEU A  146  1                                   5
HELIX    8   8 ILE A  155  ASN A  170  1                                  16
HELIX    9   9 GLU A  174  GLU A  219  1                                  46
HELIX   10  10 GLU A  227  VAL A  246  5                                  20
HELIX   11  11 PRO A  258  PHE A  273  1                                  16
HELIX   12  12 LEU A  282  MET A  292  1                                  11
HELIX   13  13 THR A  302  ILE A  309  1                                   8
HELIX   14  14 ASP A  312  LEU A  329  1                                  18
HELIX   15  15 VAL A  335  GLY A  351  1                                  17
HELIX   16  16 GLY A  359  VAL A  370  1                                  12
HELIX   17  17 PRO A  377  LEU A  387  1                                  11
HELIX   18  18 ASP A  390  ALA A  413  1                                  24
CRYST1  257.520  257.520  257.520  90.00  90.00  90.00 P 1
SCALE1      0.003883  0.000000  0.000000        0.00000
SCALE2      0.000000  0.003883  0.000000        0.00000
SCALE3      0.000000  0.000000  0.003883        0.00000
ATOM      1  N   GLY A   2      87.273 126.300 142.829  1.00 67.25           N
ATOM      2  CA  GLY A   2      88.666 125.904 142.916  1.00 67.25           C
ATOM      3  C   GLY A   2      89.053 124.884 141.864  1.00 67.25           C
ATOM      4  O   GLY A   2      89.554 123.807 142.185  1.00 67.25           O
ATOM      5  HA2 GLY A   2      89.230 126.686 142.806  1.00 67.25           H
ATOM      6  HA3 GLY A   2      88.839 125.523 143.791  1.00 67.25           H
ATOM      7  N   LEU A   3      88.819 125.229 140.596  1.00 65.62           N
ATOM      8  CA  LEU A   3      89.169 124.322 139.508  1.00 65.62           C
ATOM      9  C   LEU A   3      90.663 124.027 139.502  1.00 65.62           C
ATOM     10  O   LEU A   3      91.077 122.863 139.408  1.00 65.62           O
ATOM     11  CB  LEU A   3      88.736 124.928 138.173  1.00 65.62           C
ATOM     12  CG  LEU A   3      88.831 124.027 136.941  1.00 65.62           C
ATOM     13  CD1 LEU A   3      87.709 124.348 135.967  1.00 65.62           C
ATOM     14  CD2 LEU A   3      90.186 124.170 136.261  1.00 65.62           C
ATOM     15  H   LEU A   3      88.463 125.971 140.344  1.00 65.62           H
ATOM     16  HA  LEU A   3      88.696 123.484 139.627  1.00 65.62           H
ATOM     17  HB2 LEU A   3      87.809 125.203 138.254  1.00 65.62           H
ATOM     18  HB3 LEU A   3      89.286 125.708 138.003  1.00 65.62           H
ATOM     19  HG  LEU A   3      88.731 123.102 137.218  1.00 65.62           H
ATOM     20 HD11 LEU A   3      87.792 123.775 135.189  1.00 65.62           H
ATOM     21 HD12 LEU A   3      86.857 124.191 136.404  1.00 65.62           H
ATOM     22 HD13 LEU A   3      87.778 125.279 135.702  1.00 65.62           H
ATOM     23 HD21 LEU A   3      90.150 123.738 135.394  1.00 65.62           H
ATOM     24 HD22 LEU A   3      90.388 125.112 136.151  1.00 65.62           H
ATOM     25 HD23 LEU A   3      90.864 123.749 136.812  1.00 65.62           H
ATOM     26  N   TYR A   4      91.488 125.069 139.615  1.00 63.30           N
ATOM     27  CA  TYR A   4      92.930 124.864 139.677  1.00 63.30           C
ATOM     28  C   TYR A   4      93.302 124.009 140.880  1.00 63.30           C
ATOM     29  O   TYR A   4      94.099 123.071 140.764  1.00 63.30           O
ATOM     30  CB  TYR A   4      93.640 126.217 139.734  1.00 63.30           C
ATOM     31  CG  TYR A   4      95.148 126.138 139.665  1.00 63.30           C
ATOM     32  CD1 TYR A   4      95.897 125.762 140.771  1.00 63.30           C
ATOM     33  CD2 TYR A   4      95.823 126.453 138.495  1.00 63.30           C
ATOM     34  CE1 TYR A   4      97.273 125.695 140.711  1.00 63.30           C
ATOM     35  CE2 TYR A   4      97.199 126.389 138.426  1.00 63.30           C
ATOM     36  CZ  TYR A   4      97.918 126.008 139.537  1.00 63.30           C
ATOM     37  OH  TYR A   4      99.290 125.942 139.474  1.00 63.30           O
ATOM     38  H   TYR A   4      91.241 125.892 139.657  1.00 63.30           H
ATOM     39  HA  TYR A   4      93.221 124.402 138.876  1.00 63.30           H
ATOM     40  HB2 TYR A   4      93.339 126.756 138.986  1.00 63.30           H
ATOM     41  HB3 TYR A   4      93.406 126.655 140.567  1.00 63.30           H
ATOM     42  HD1 TYR A   4      95.463 125.549 141.565  1.00 63.30           H
ATOM     43  HD2 TYR A   4      95.339 126.710 137.743  1.00 63.30           H
ATOM     44  HE1 TYR A   4      97.761 125.438 141.459  1.00 63.30           H
ATOM     45  HE2 TYR A   4      97.638 126.600 137.634  1.00 63.30           H
ATOM     46  HH  TYR A   4      99.551 126.114 138.694  1.00 63.30           H
ATOM     47  N   ARG A   5      92.719 124.306 142.042  1.00 62.63           N
ATOM     48  CA  ARG A   5      92.989 123.501 143.227  1.00 62.63           C
ATOM     49  C   ARG A   5      92.518 122.066 143.033  1.00 62.63           C
ATOM     50  O   ARG A   5      93.199 121.121 143.447  1.00 62.63           O
ATOM     51  CB  ARG A   5      92.316 124.126 144.449  1.00 62.63           C
ATOM     52  H   ARG A   5      92.172 124.958 142.167  1.00 62.63           H
ATOM     53  HA  ARG A   5      93.946 123.484 143.386  1.00 62.63           H
ATOM     54  N   LYS A   6      91.351 121.882 142.413  1.00 64.48           N
ATOM     55  CA  LYS A   6      90.834 120.534 142.207  1.00 64.48           C
ATOM     56  C   LYS A   6      91.775 119.715 141.333  1.00 64.48           C
ATOM     57  O   LYS A   6      92.073 118.555 141.640  1.00 64.48           O
ATOM     58  CB  LYS A   6      89.438 120.592 141.588  1.00 64.48           C
ATOM     59  CG  LYS A   6      88.327 120.800 142.606  1.00 64.48           C
ATOM     60  CD  LYS A   6      86.950 120.662 141.978  1.00 64.48           C
ATOM     61  CE  LYS A   6      86.618 119.208 141.675  1.00 64.48           C
ATOM     62  NZ  LYS A   6      85.221 119.043 141.189  1.00 64.48           N
ATOM     63  H   LYS A   6      90.849 122.511 142.109  1.00 64.48           H
ATOM     64  HA  LYS A   6      90.762 120.090 143.066  1.00 64.48           H
ATOM     65  HB2 LYS A   6      89.404 121.329 140.959  1.00 64.48           H
ATOM     66  HB3 LYS A   6      89.268 119.757 141.126  1.00 64.48           H
ATOM     67  HG2 LYS A   6      88.408 120.134 143.307  1.00 64.48           H
ATOM     68  HG3 LYS A   6      88.401 121.691 142.982  1.00 64.48           H
ATOM     69  HD2 LYS A   6      86.282 121.005 142.593  1.00 64.48           H
ATOM     70  HD3 LYS A   6      86.926 121.159 141.145  1.00 64.48           H
ATOM     71  HE2 LYS A   6      86.720 118.683 142.484  1.00 64.48           H
ATOM     72  HE3 LYS A   6      87.216 118.880 140.986  1.00 64.48           H
ATOM     73  HZ1 LYS A   6      85.100 119.515 140.444  1.00 64.48           H
ATOM     74  HZ2 LYS A   6      84.648 119.327 141.808  1.00 64.48           H
ATOM     75  HZ3 LYS A   6      85.058 118.184 141.017  1.00 64.48           H
ATOM     76  N   TYR A   7      92.260 120.302 140.235  1.00 62.76           N
ATOM     77  CA  TYR A   7      93.199 119.570 139.390  1.00 62.76           C
ATOM     78  C   TYR A   7      94.548 119.385 140.072  1.00 62.76           C
ATOM     79  O   TYR A   7      95.254 118.413 139.782  1.00 62.76           O
ATOM     80  CB  TYR A   7      93.378 120.275 138.044  1.00 62.76           C
ATOM     81  CG  TYR A   7      92.158 120.243 137.145  1.00 62.76           C
ATOM     82  CD1 TYR A   7      91.099 119.377 137.394  1.00 62.76           C
ATOM     83  CD2 TYR A   7      92.075 121.069 136.032  1.00 62.76           C
ATOM     84  CE1 TYR A   7      89.991 119.344 136.569  1.00 62.76           C
ATOM     85  CE2 TYR A   7      90.970 121.043 135.201  1.00 62.76           C
ATOM     86  CZ  TYR A   7      89.932 120.179 135.475  1.00 62.76           C
ATOM     87  OH  TYR A   7      88.831 120.151 134.650  1.00 62.76           O
ATOM     88  H   TYR A   7      92.067 121.096 139.967  1.00 62.76           H
ATOM     89  HA  TYR A   7      92.847 118.682 139.226  1.00 62.76           H
ATOM     90  HB2 TYR A   7      93.598 121.205 138.208  1.00 62.76           H
ATOM     91  HB3 TYR A   7      94.107 119.848 137.566  1.00 62.76           H
ATOM     92  HD1 TYR A   7      91.130 118.811 138.131  1.00 62.76           H
ATOM     93  HD2 TYR A   7      92.773 121.654 135.845  1.00 62.76           H
ATOM     94  HE1 TYR A   7      89.289 118.762 136.752  1.00 62.76           H
ATOM     95  HE2 TYR A   7      90.928 121.606 134.462  1.00 62.76           H
ATOM     96  HH  TYR A   7      88.895 120.749 134.064  1.00 62.76           H
ATOM     97  N   ILE A   8      94.929 120.292 140.970  1.00 58.74           N
ATOM     98  CA  ILE A   8      96.181 120.109 141.695  1.00 58.74           C
ATOM     99  C   ILE A   8      96.073 118.929 142.651  1.00 58.74           C
ATOM    100  O   ILE A   8      97.008 118.130 142.783  1.00 58.74           O
ATOM    101  CB  ILE A   8      96.564 121.401 142.439  1.00 58.74           C
ATOM    102  CG1 ILE A   8      97.087 122.460 141.463  1.00 58.74           C
ATOM    103  CG2 ILE A   8      97.601 121.108 143.516  1.00 58.74           C
ATOM    104  CD1 ILE A   8      98.416 122.127 140.813  1.00 58.74           C
ATOM    105  H   ILE A   8      94.493 121.005 141.174  1.00 58.74           H
ATOM    106  HA  ILE A   8      96.882 119.903 141.059  1.00 58.74           H
ATOM    107  HB  ILE A   8      95.769 121.751 142.869  1.00 58.74           H
ATOM    108 HG12 ILE A   8      96.437 122.579 140.754  1.00 58.74           H
ATOM    109 HG13 ILE A   8      97.199 123.291 141.949  1.00 58.74           H
ATOM    110 HG21 ILE A   8      98.051 121.936 143.749  1.00 58.74           H
ATOM    111 HG22 ILE A   8      97.156 120.746 144.298  1.00 58.74           H
ATOM    112 HG23 ILE A   8      98.246 120.470 143.174  1.00 58.74           H
ATOM    113 HD11 ILE A   8      98.670 122.861 140.230  1.00 58.74           H
ATOM    114 HD12 ILE A   8      99.089 122.010 141.501  1.00 58.74           H
ATOM    115 HD13 ILE A   8      98.326 121.314 140.293  1.00 58.74           H
ATOM    116  N   GLU A   9      94.935 118.798 143.333  1.00 59.36           N
ATOM    117  CA  GLU A   9      94.778 117.791 144.374  1.00 59.36           C
ATOM    118  C   GLU A   9      94.449 116.407 143.831  1.00 59.36           C
ATOM    119  O   GLU A   9      94.518 115.434 144.590  1.00 59.36           O
ATOM    120  CB  GLU A   9      93.684 118.223 145.353  1.00 59.36           C
ATOM    121  CG  GLU A   9      94.189 119.096 146.490  1.00 59.36           C
ATOM    122  CD  GLU A   9      93.186 120.156 146.905  1.00 59.36           C
ATOM    123  OE1 GLU A   9      91.968 119.905 146.785  1.00 59.36           O
ATOM    124  OE2 GLU A   9      93.616 121.241 147.349  1.00 59.36           O
ATOM    125  H   GLU A   9      94.237 119.284 143.207  1.00 59.36           H
ATOM    126  HA  GLU A   9      95.609 117.724 144.869  1.00 59.36           H
ATOM    127  HB2 GLU A   9      93.012 118.727 144.868  1.00 59.36           H
ATOM    128  HB3 GLU A   9      93.283 117.431 145.743  1.00 59.36           H
ATOM    129  HG2 GLU A   9      95.000 119.546 146.207  1.00 59.36           H
ATOM    130  HG3 GLU A   9      94.371 118.537 147.261  1.00 59.36           H
ATOM    131  N   TYR A  10      94.099 116.289 142.556  1.00 56.47           N
ATOM    132  CA  TYR A  10      93.765 114.989 142.001  1.00 56.47           C
ATOM    133  C   TYR A  10      95.018 114.113 141.930  1.00 56.47           C
ATOM    134  O   TYR A  10      96.130 114.623 141.767  1.00 56.47           O
ATOM    135  CB  TYR A  10      93.157 115.150 140.610  1.00 56.47           C
ATOM    136  CG  TYR A  10      92.217 114.037 140.213  1.00 56.47           C
ATOM    137  CD1 TYR A  10      90.963 113.922 140.795  1.00 56.47           C
ATOM    138  CD2 TYR A  10      92.579 113.105 139.251  1.00 56.47           C
ATOM    139  CE1 TYR A  10      90.099 112.909 140.437  1.00 56.47           C
ATOM    140  CE2 TYR A  10      91.721 112.088 138.886  1.00 56.47           C
ATOM    141  CZ  TYR A  10      90.483 111.994 139.482  1.00 56.47           C
ATOM    142  OH  TYR A  10      89.624 110.983 139.121  1.00 56.47           O
ATOM    143  H   TYR A  10      94.047 116.940 141.997  1.00 56.47           H
ATOM    144  HA  TYR A  10      93.110 114.563 142.574  1.00 56.47           H
ATOM    145  HB2 TYR A  10      92.658 115.981 140.582  1.00 56.47           H
ATOM    146  HB3 TYR A  10      93.875 115.177 139.958  1.00 56.47           H
ATOM    147  HD1 TYR A  10      90.702 114.538 141.441  1.00 56.47           H
ATOM    148  HD2 TYR A  10      93.414 113.164 138.848  1.00 56.47           H
ATOM    149  HE1 TYR A  10      89.262 112.844 140.837  1.00 56.47           H
ATOM    150  HE2 TYR A  10      91.978 111.469 138.241  1.00 56.47           H
ATOM    151  HH  TYR A  10      89.982 110.496 138.538  1.00 56.47           H
ATOM    152  N   PRO A  11      94.872 112.787 142.066  1.00 54.57           N
ATOM    153  CA  PRO A  11      96.045 111.911 141.938  1.00 54.57           C
ATOM    154  C   PRO A  11      96.780 112.123 140.625  1.00 54.57           C
ATOM    155  O   PRO A  11      96.192 111.984 139.550  1.00 54.57           O
ATOM    156  CB  PRO A  11      95.443 110.505 142.025  1.00 54.57           C
ATOM    157  CG  PRO A  11      94.212 110.680 142.830  1.00 54.57           C
ATOM    158  CD  PRO A  11      93.669 112.029 142.456  1.00 54.57           C
ATOM    159  HA  PRO A  11      96.656 112.050 142.678  1.00 54.57           H
ATOM    160  HB2 PRO A  11      95.230 110.185 141.135  1.00 54.57           H
ATOM    161  HB3 PRO A  11      96.065 109.907 142.469  1.00 54.57           H
ATOM    162  HG2 PRO A  11      93.576 109.982 142.608  1.00 54.57           H
ATOM    163  HG3 PRO A  11      94.434 110.653 143.774  1.00 54.57           H
ATOM    164  HD2 PRO A  11      93.058 111.945 141.708  1.00 54.57           H
ATOM    165  HD3 PRO A  11      93.240 112.442 143.222  1.00 54.57           H
ATOM    166  N   VAL A  12      98.070 112.451 140.701  1.00 51.10           N
ATOM    167  CA  VAL A  12      98.826 112.761 139.490  1.00 51.10           C
ATOM    168  C   VAL A  12      98.887 111.547 138.573  1.00 51.10           C
ATOM    169  O   VAL A  12      98.806 111.673 137.345  1.00 51.10           O
ATOM    170  CB  VAL A  12     100.233 113.268 139.855  1.00 51.10           C
ATOM    171  CG1 VAL A  12     101.056 113.491 138.599  1.00 51.10           C
ATOM    172  CG2 VAL A  12     100.143 114.548 140.672  1.00 51.10           C
ATOM    173  H   VAL A  12      98.524 112.500 141.430  1.00 51.10           H
ATOM    174  HA  VAL A  12      98.370 113.471 139.011  1.00 51.10           H
ATOM    175  HB  VAL A  12     100.682 112.598 140.393  1.00 51.10           H
ATOM    176 HG11 VAL A  12     101.820 114.047 138.818  1.00 51.10           H
ATOM    177 HG12 VAL A  12     101.358 112.634 138.260  1.00 51.10           H
ATOM    178 HG13 VAL A  12     100.505 113.936 137.936  1.00 51.10           H
ATOM    179 HG21 VAL A  12     101.040 114.867 140.858  1.00 51.10           H
ATOM    180 HG22 VAL A  12      99.654 115.213 140.162  1.00 51.10           H
ATOM    181 HG23 VAL A  12      99.680 114.362 141.503  1.00 51.10           H
ATOM    182  N   LEU A  13      99.035 110.353 139.149  1.00 48.76           N
ATOM    183  CA  LEU A  13      99.088 109.144 138.334  1.00 48.76           C
ATOM    184  C   LEU A  13      97.817 108.989 137.512  1.00 48.76           C
ATOM    185  O   LEU A  13      97.870 108.694 136.313  1.00 48.76           O
ATOM    186  CB  LEU A  13      99.300 107.920 139.225  1.00 48.76           C
ATOM    187  CG  LEU A  13      98.833 106.570 138.667  1.00 48.76           C
ATOM    188  CD1 LEU A  13      99.598 106.218 137.401  1.00 48.76           C
ATOM    189  CD2 LEU A  13      98.986 105.474 139.709  1.00 48.76           C
ATOM    190  H   LEU A  13      99.107 110.219 139.995  1.00 48.76           H
ATOM    191  HA  LEU A  13      99.837 109.206 137.721  1.00 48.76           H
ATOM    192  HB2 LEU A  13     100.249 107.840 139.408  1.00 48.76           H
ATOM    193  HB3 LEU A  13      98.825 108.065 140.058  1.00 48.76           H
ATOM    194  HG  LEU A  13      97.891 106.618 138.444  1.00 48.76           H
ATOM    195 HD11 LEU A  13      99.317 105.341 137.097  1.00 48.76           H
ATOM    196 HD12 LEU A  13      99.409 106.880 136.718  1.00 48.76           H
ATOM    197 HD13 LEU A  13     100.547 106.210 137.600  1.00 48.76           H
ATOM    198 HD21 LEU A  13      98.674 104.636 139.334  1.00 48.76           H
ATOM    199 HD22 LEU A  13      99.920 105.399 139.954  1.00 48.76           H
ATOM    200 HD23 LEU A  13      98.457 105.705 140.489  1.00 48.76           H
ATOM    201  N   GLN A  14      96.659 109.174 138.145  1.00 50.69           N
ATOM    202  CA  GLN A  14      95.404 109.007 137.426  1.00 50.69           C
ATOM    203  C   GLN A  14      95.211 110.096 136.381  1.00 50.69           C
ATOM    204  O   GLN A  14      94.662 109.828 135.309  1.00 50.69           O
ATOM    205  CB  GLN A  14      94.233 108.987 138.407  1.00 50.69           C
ATOM    206  CG  GLN A  14      94.412 108.019 139.570  1.00 50.69           C
ATOM    207  CD  GLN A  14      94.500 106.573 139.122  1.00 50.69           C
ATOM    208  OE1 GLN A  14      95.399 106.198 138.371  1.00 50.69           O
ATOM    209  NE2 GLN A  14      93.564 105.753 139.583  1.00 50.69           N
ATOM    210  H   GLN A  14      96.577 109.396 138.972  1.00 50.69           H
ATOM    211  HA  GLN A  14      95.420 108.155 136.962  1.00 50.69           H
ATOM    212  HB2 GLN A  14      94.122 109.876 138.777  1.00 50.69           H
ATOM    213  HB3 GLN A  14      93.429 108.729 137.928  1.00 50.69           H
ATOM    214  HG2 GLN A  14      93.652 108.100 140.167  1.00 50.69           H
ATOM    215  HG3 GLN A  14      95.229 108.234 140.046  1.00 50.69           H
ATOM    216 HE21 GLN A  14      92.951 106.051 140.107  1.00 50.69           H
ATOM    217 HE22 GLN A  14      93.571 104.923 139.357  1.00 50.69           H
ATOM    218  N   LYS A  15      95.655 111.322 136.663  1.00 51.70           N
ATOM    219  CA  LYS A  15      95.593 112.374 135.653  1.00 51.70           C
ATOM    220  C   LYS A  15      96.432 112.004 134.437  1.00 51.70           C
ATOM    221  O   LYS A  15      95.983 112.135 133.292  1.00 51.70           O
ATOM    222  CB  LYS A  15      96.070 113.703 136.241  1.00 51.70           C
ATOM    223  CG  LYS A  15      95.126 114.328 137.256  1.00 51.70           C
ATOM    224  CD  LYS A  15      95.374 115.824 137.394  1.00 51.70           C
ATOM    225  CE  LYS A  15      96.741 116.114 137.989  1.00 51.70           C
ATOM    226  NZ  LYS A  15      96.998 117.573 138.102  1.00 51.70           N
ATOM    227  H   LYS A  15      95.991 111.565 137.417  1.00 51.70           H
ATOM    228  HA  LYS A  15      94.674 112.483 135.364  1.00 51.70           H
ATOM    229  HB2 LYS A  15      96.921 113.558 136.682  1.00 51.70           H
ATOM    230  HB3 LYS A  15      96.184 114.338 135.516  1.00 51.70           H
ATOM    231  HG2 LYS A  15      94.210 114.197 136.966  1.00 51.70           H
ATOM    232  HG3 LYS A  15      95.268 113.915 138.122  1.00 51.70           H
ATOM    233  HD2 LYS A  15      95.331 116.238 136.518  1.00 51.70           H
ATOM    234  HD3 LYS A  15      94.702 116.206 137.979  1.00 51.70           H
ATOM    235  HE2 LYS A  15      96.789 115.729 138.878  1.00 51.70           H
ATOM    236  HE3 LYS A  15      97.427 115.731 137.421  1.00 51.70           H
ATOM    237  HZ1 LYS A  15      96.968 117.951 137.297  1.00 51.70           H
ATOM    238  HZ2 LYS A  15      96.383 117.951 138.622  1.00 51.70           H
ATOM    239  HZ3 LYS A  15      97.803 117.713 138.457  1.00 51.70           H
ATOM    240  N   ILE A  16      97.661 111.537 134.669  1.00 48.32           N
ATOM    241  CA  ILE A  16      98.525 111.158 133.556  1.00 48.32           C
ATOM    242  C   ILE A  16      97.907 110.008 132.777  1.00 48.32           C
ATOM    243  O   ILE A  16      97.938 109.992 131.543  1.00 48.32           O
ATOM    244  CB  ILE A  16      99.937 110.808 134.060  1.00 48.32           C
ATOM    245  CG1 ILE A  16     100.591 112.033 134.700  1.00 48.32           C
ATOM    246  CG2 ILE A  16     100.796 110.297 132.917  1.00 48.32           C
ATOM    247  CD1 ILE A  16     101.869 111.726 135.451  1.00 48.32           C
ATOM    248  H   ILE A  16      98.010 111.432 135.448  1.00 48.32           H
ATOM    249  HA  ILE A  16      98.605 111.914 132.953  1.00 48.32           H
ATOM    250  HB  ILE A  16      99.863 110.110 134.729  1.00 48.32           H
ATOM    251 HG12 ILE A  16     100.806 112.669 134.001  1.00 48.32           H
ATOM    252 HG13 ILE A  16      99.968 112.433 135.326  1.00 48.32           H
ATOM    253 HG21 ILE A  16     101.715 110.226 133.214  1.00 48.32           H
ATOM    254 HG22 ILE A  16     100.476 109.424 132.641  1.00 48.32           H
ATOM    255 HG23 ILE A  16     100.736 110.923 132.179  1.00 48.32           H
ATOM    256 HD11 ILE A  16     102.139 112.515 135.947  1.00 48.32           H
ATOM    257 HD12 ILE A  16     101.707 110.991 136.063  1.00 48.32           H
ATOM    258 HD13 ILE A  16     102.561 111.483 134.817  1.00 48.32           H
ATOM    259  N   LEU A  17      97.351 109.019 133.479  1.00 48.66           N
ATOM    260  CA  LEU A  17      96.731 107.893 132.790  1.00 48.66           C
ATOM    261  C   LEU A  17      95.543 108.345 131.952  1.00 48.66           C
ATOM    262  O   LEU A  17      95.368 107.889 130.818  1.00 48.66           O
ATOM    263  CB  LEU A  17      96.293 106.829 133.796  1.00 48.66           C
ATOM    264  CG  LEU A  17      97.362 105.832 134.239  1.00 48.66           C
ATOM    265  CD1 LEU A  17      96.856 105.015 135.415  1.00 48.66           C
ATOM    266  CD2 LEU A  17      97.759 104.926 133.086  1.00 48.66           C
ATOM    267  H   LEU A  17      97.321 108.979 134.338  1.00 48.66           H
ATOM    268  HA  LEU A  17      97.381 107.495 132.192  1.00 48.66           H
ATOM    269  HB2 LEU A  17      95.972 107.280 134.593  1.00 48.66           H
ATOM    270  HB3 LEU A  17      95.568 106.319 133.402  1.00 48.66           H
ATOM    271  HG  LEU A  17      98.150 106.319 134.526  1.00 48.66           H
ATOM    272 HD11 LEU A  17      97.550 104.395 135.690  1.00 48.66           H
ATOM    273 HD12 LEU A  17      96.640 105.615 136.146  1.00 48.66           H
ATOM    274 HD13 LEU A  17      96.065 104.526 135.142  1.00 48.66           H
ATOM    275 HD21 LEU A  17      98.323 104.214 133.425  1.00 48.66           H
ATOM    276 HD22 LEU A  17      96.958 104.552 132.688  1.00 48.66           H
ATOM    277 HD23 LEU A  17      98.244 105.446 132.426  1.00 48.66           H
ATOM    278  N   ILE A  18      94.709 109.231 132.495  1.00 49.05           N
ATOM    279  CA  ILE A  18      93.563 109.718 131.737  1.00 49.05           C
ATOM    280  C   ILE A  18      94.035 110.456 130.494  1.00 49.05           C
ATOM    281  O   ILE A  18      93.508 110.252 129.393  1.00 49.05           O
ATOM    282  CB  ILE A  18      92.676 110.608 132.624  1.00 49.05           C
ATOM    283  CG1 ILE A  18      91.967 109.758 133.678  1.00 49.05           C
ATOM    284  CG2 ILE A  18      91.662 111.357 131.779  1.00 49.05           C
ATOM    285  CD1 ILE A  18      91.448 110.552 134.852  1.00 49.05           C
ATOM    286  H   ILE A  18      94.783 109.559 133.286  1.00 49.05           H
ATOM    287  HA  ILE A  18      93.031 108.960 131.450  1.00 49.05           H
ATOM    288  HB  ILE A  18      93.240 111.255 133.076  1.00 49.05           H
ATOM    289 HG12 ILE A  18      91.211 109.314 133.264  1.00 49.05           H
ATOM    290 HG13 ILE A  18      92.589 109.098 134.020  1.00 49.05           H
ATOM    291 HG21 ILE A  18      90.945 111.672 132.351  1.00 49.05           H
ATOM    292 HG22 ILE A  18      92.098 112.112 131.353  1.00 49.05           H
ATOM    293 HG23 ILE A  18      91.306 110.755 131.107  1.00 49.05           H
ATOM    294 HD11 ILE A  18      91.081 109.940 135.509  1.00 49.05           H
ATOM    295 HD12 ILE A  18      92.180 111.055 135.241  1.00 49.05           H
ATOM    296 HD13 ILE A  18      90.757 111.159 134.545  1.00 49.05           H
ATOM    297  N   GLY A  19      95.042 111.315 130.645  1.00 47.09           N
ATOM    298  CA  GLY A  19      95.568 112.020 129.489  1.00 47.09           C
ATOM    299  C   GLY A  19      96.131 111.077 128.443  1.00 47.09           C
ATOM    300  O   GLY A  19      95.875 111.236 127.250  1.00 47.09           O
ATOM    301  H   GLY A  19      95.429 111.500 131.390  1.00 47.09           H
ATOM    302  HA2 GLY A  19      94.861 112.544 129.081  1.00 47.09           H
ATOM    303  HA3 GLY A  19      96.275 112.622 129.771  1.00 47.09           H
ATOM    304  N   LEU A  20      96.888 110.070 128.880  1.00 46.40           N
ATOM    305  CA  LEU A  20      97.528 109.151 127.945  1.00 46.40           C
ATOM    306  C   LEU A  20      96.517 108.246 127.255  1.00 46.40           C
ATOM    307  O   LEU A  20      96.735 107.842 126.108  1.00 46.40           O
ATOM    308  CB  LEU A  20      98.570 108.311 128.681  1.00 46.40           C
ATOM    309  CG  LEU A  20      99.345 107.301 127.840  1.00 46.40           C
ATOM    310  CD1 LEU A  20     100.792 107.257 128.294  1.00 46.40           C
ATOM    311  CD2 LEU A  20      98.714 105.922 127.927  1.00 46.40           C
ATOM    312  H   LEU A  20      97.045 109.900 129.708  1.00 46.40           H
ATOM    313  HA  LEU A  20      97.986 109.665 127.262  1.00 46.40           H
ATOM    314  HB2 LEU A  20      99.219 108.912 129.079  1.00 46.40           H
ATOM    315  HB3 LEU A  20      98.119 107.818 129.384  1.00 46.40           H
ATOM    316  HG  LEU A  20      99.328 107.581 126.913  1.00 46.40           H
ATOM    317 HD11 LEU A  20     101.266 106.587 127.777  1.00 46.40           H
ATOM    318 HD12 LEU A  20     101.194 108.129 128.153  1.00 46.40           H
ATOM    319 HD13 LEU A  20     100.821 107.029 129.237  1.00 46.40           H
ATOM    320 HD21 LEU A  20      99.276 105.289 127.452  1.00 46.40           H
ATOM    321 HD22 LEU A  20      98.644 105.664 128.859  1.00 46.40           H
ATOM    322 HD23 LEU A  20      97.833 105.946 127.523  1.00 46.40           H
ATOM    323  N   ILE A  21      95.419 107.904 127.934  1.00 47.09           N
ATOM    324  CA  ILE A  21      94.414 107.026 127.346  1.00 47.09           C
ATOM    325  C   ILE A  21      93.359 107.789 126.565  1.00 47.09           C
ATOM    326  O   ILE A  21      92.591 107.167 125.815  1.00 47.09           O
ATOM    327  CB  ILE A  21      93.728 106.174 128.432  1.00 47.09           C
ATOM    328  CG1 ILE A  21      92.997 104.987 127.800  1.00 47.09           C
ATOM    329  CG2 ILE A  21      92.759 107.020 129.243  1.00 47.09           C
ATOM    330  CD1 ILE A  21      92.651 103.893 128.789  1.00 47.09           C
ATOM    331  H   ILE A  21      95.236 108.168 128.732  1.00 47.09           H
ATOM    332  HA  ILE A  21      94.854 106.420 126.730  1.00 47.09           H
ATOM    333  HB  ILE A  21      94.410 105.831 129.030  1.00 47.09           H
ATOM    334 HG12 ILE A  21      92.170 105.301 127.404  1.00 47.09           H
ATOM    335 HG13 ILE A  21      93.563 104.598 127.115  1.00 47.09           H
ATOM    336 HG21 ILE A  21      92.562 106.561 130.075  1.00 47.09           H
ATOM    337 HG22 ILE A  21      93.171 107.877 129.428  1.00 47.09           H
ATOM    338 HG23 ILE A  21      91.942 107.148 128.736  1.00 47.09           H
ATOM    339 HD11 ILE A  21      92.193 103.178 128.321  1.00 47.09           H
ATOM    340 HD12 ILE A  21      93.470 103.557 129.187  1.00 47.09           H
ATOM    341 HD13 ILE A  21      92.075 104.260 129.478  1.00 47.09           H
ATOM    342  N   LEU A  22      93.286 109.113 126.716  1.00 47.64           N
ATOM    343  CA  LEU A  22      92.363 109.915 125.927  1.00 47.64           C
ATOM    344  C   LEU A  22      93.026 110.593 124.737  1.00 47.64           C
ATOM    345  O   LEU A  22      92.410 110.670 123.665  1.00 47.64           O
ATOM    346  CB  LEU A  22      91.706 110.980 126.812  1.00 47.64           C
ATOM    347  CG  LEU A  22      90.556 111.770 126.187  1.00 47.64           C
ATOM    348  CD1 LEU A  22      89.486 110.837 125.640  1.00 47.64           C
ATOM    349  CD2 LEU A  22      89.963 112.726 127.208  1.00 47.64           C
ATOM    350  H   LEU A  22      93.762 109.567 127.269  1.00 47.64           H
ATOM    351  HA  LEU A  22      91.665 109.336 125.585  1.00 47.64           H
ATOM    352  HB2 LEU A  22      91.356 110.542 127.604  1.00 47.64           H
ATOM    353  HB3 LEU A  22      92.386 111.620 127.072  1.00 47.64           H
ATOM    354  HG  LEU A  22      90.900 112.296 125.449  1.00 47.64           H
ATOM    355 HD11 LEU A  22      88.693 111.355 125.432  1.00 47.64           H
ATOM    356 HD12 LEU A  22      89.819 110.408 124.836  1.00 47.64           H
ATOM    357 HD13 LEU A  22      89.276 110.169 126.311  1.00 47.64           H
ATOM    358 HD21 LEU A  22      89.243 113.224 126.792  1.00 47.64           H
ATOM    359 HD22 LEU A  22      89.623 112.214 127.958  1.00 47.64           H
ATOM    360 HD23 LEU A  22      90.656 113.334 127.508  1.00 47.64           H
ATOM    361  N   GLY A  23      94.257 111.085 124.895  1.00 47.93           N
ATOM    362  CA  GLY A  23      94.968 111.661 123.773  1.00 47.93           C
ATOM    363  C   GLY A  23      95.212 110.671 122.662  1.00 47.93           C
ATOM    364  O   GLY A  23      95.212 111.048 121.490  1.00 47.93           O
ATOM    365  H   GLY A  23      94.694 111.091 125.636  1.00 47.93           H
ATOM    366  HA2 GLY A  23      94.457 112.402 123.413  1.00 47.93           H
ATOM    367  HA3 GLY A  23      95.826 111.999 124.075  1.00 47.93           H
ATOM    368  N   ALA A  24      95.419 109.399 123.000  1.00 47.55           N
ATOM    369  CA  ALA A  24      95.569 108.388 121.962  1.00 47.55           C
ATOM    370  C   ALA A  24      94.326 108.316 121.085  1.00 47.55           C
ATOM    371  O   ALA A  24      94.425 108.317 119.853  1.00 47.55           O
ATOM    372  CB  ALA A  24      95.859 107.030 122.594  1.00 47.55           C
ATOM    373  H   ALA A  24      95.478 109.104 123.806  1.00 47.55           H
ATOM    374  HA  ALA A  24      96.322 108.625 121.398  1.00 47.55           H
ATOM    375  HB1 ALA A  24      95.931 106.365 121.892  1.00 47.55           H
ATOM    376  HB2 ALA A  24      96.692 107.083 123.088  1.00 47.55           H
ATOM    377  HB3 ALA A  24      95.132 106.799 123.194  1.00 47.55           H
ATOM    378  N   ILE A  25      93.144 108.257 121.700  1.00 48.98           N
ATOM    379  CA  ILE A  25      91.913 108.174 120.922  1.00 48.98           C
ATOM    380  C   ILE A  25      91.698 109.452 120.124  1.00 48.98           C
ATOM    381  O   ILE A  25      91.296 109.411 118.951  1.00 48.98           O
ATOM    382  CB  ILE A  25      90.719 107.874 121.844  1.00 48.98           C
ATOM    383  CG1 ILE A  25      90.868 106.485 122.467  1.00 48.98           C
ATOM    384  CG2 ILE A  25      89.415 107.974 121.071  1.00 48.98           C
ATOM    385  CD1 ILE A  25      90.497 105.351 121.535  1.00 48.98           C
ATOM    386  H   ILE A  25      93.031 108.262 122.553  1.00 48.98           H
ATOM    387  HA  ILE A  25      91.993 107.443 120.290  1.00 48.98           H
ATOM    388  HB  ILE A  25      90.706 108.532 122.557  1.00 48.98           H
ATOM    389 HG12 ILE A  25      91.791 106.357 122.738  1.00 48.98           H
ATOM    390 HG13 ILE A  25      90.289 106.430 123.243  1.00 48.98           H
ATOM    391 HG21 ILE A  25      88.720 107.512 121.567  1.00 48.98           H
ATOM    392 HG22 ILE A  25      89.177 108.908 120.965  1.00 48.98           H
ATOM    393 HG23 ILE A  25      89.530 107.559 120.202  1.00 48.98           H
ATOM    394 HD11 ILE A  25      90.839 104.520 121.900  1.00 48.98           H
ATOM    395 HD12 ILE A  25      89.531 105.304 121.460  1.00 48.98           H
ATOM    396 HD13 ILE A  25      90.891 105.515 120.664  1.00 48.98           H
ATOM    397  N   VAL A  26      91.950 110.608 120.742  1.00 49.25           N
ATOM    398  CA  VAL A  26      91.794 111.868 120.020  1.00 49.25           C
ATOM    399  C   VAL A  26      92.704 111.887 118.800  1.00 49.25           C
ATOM    400  O   VAL A  26      92.298 112.297 117.704  1.00 49.25           O
ATOM    401  CB  VAL A  26      92.073 113.061 120.953  1.00 49.25           C
ATOM    402  CG1 VAL A  26      92.123 114.354 120.160  1.00 49.25           C
ATOM    403  CG2 VAL A  26      91.008 113.147 122.028  1.00 49.25           C
ATOM    404  H   VAL A  26      92.214 110.688 121.556  1.00 49.25           H
ATOM    405  HA  VAL A  26      90.878 111.942 119.711  1.00 49.25           H
ATOM    406  HB  VAL A  26      92.932 112.937 121.385  1.00 49.25           H
ATOM    407 HG11 VAL A  26      92.016 115.100 120.770  1.00 49.25           H
ATOM    408 HG12 VAL A  26      92.979 114.417 119.708  1.00 49.25           H
ATOM    409 HG13 VAL A  26      91.401 114.353 119.512  1.00 49.25           H
ATOM    410 HG21 VAL A  26      91.224 113.876 122.629  1.00 49.25           H
ATOM    411 HG22 VAL A  26      90.150 113.309 121.606  1.00 49.25           H
ATOM    412 HG23 VAL A  26      90.984 112.310 122.517  1.00 49.25           H
ATOM    413  N   GLY A  27      93.947 111.437 118.970  1.00 50.28           N
ATOM    414  CA  GLY A  27      94.881 111.428 117.862  1.00 50.28           C
ATOM    415  C   GLY A  27      94.476 110.468 116.763  1.00 50.28           C
ATOM    416  O   GLY A  27      94.594 110.785 115.580  1.00 50.28           O
ATOM    417  H   GLY A  27      94.264 111.135 119.711  1.00 50.28           H
ATOM    418  HA2 GLY A  27      94.920 112.319 117.482  1.00 50.28           H
ATOM    419  HA3 GLY A  27      95.765 111.188 118.181  1.00 50.28           H
ATOM    420  N   LEU A  28      94.000 109.278 117.134  1.00 49.35           N
ATOM    421  CA  LEU A  28      93.512 108.348 116.120  1.00 49.35           C
ATOM    422  C   LEU A  28      92.380 108.961 115.315  1.00 49.35           C
ATOM    423  O   LEU A  28      92.377 108.897 114.081  1.00 49.35           O
ATOM    424  CB  LEU A  28      93.057 107.039 116.759  1.00 49.35           C
ATOM    425  CG  LEU A  28      94.147 105.981 116.880  1.00 49.35           C
ATOM    426  CD1 LEU A  28      95.143 106.349 117.930  1.00 49.35           C
ATOM    427  CD2 LEU A  28      93.520 104.624 117.174  1.00 49.35           C
ATOM    428  H   LEU A  28      93.945 108.993 117.944  1.00 49.35           H
ATOM    429  HA  LEU A  28      94.236 108.143 115.507  1.00 49.35           H
ATOM    430  HB2 LEU A  28      92.734 107.235 117.652  1.00 49.35           H
ATOM    431  HB3 LEU A  28      92.338 106.663 116.227  1.00 49.35           H
ATOM    432  HG  LEU A  28      94.622 105.921 116.036  1.00 49.35           H
ATOM    433 HD11 LEU A  28      95.916 105.785 117.798  1.00 49.35           H
ATOM    434 HD12 LEU A  28      95.389 107.280 117.822  1.00 49.35           H
ATOM    435 HD13 LEU A  28      94.758 106.201 118.808  1.00 49.35           H
ATOM    436 HD21 LEU A  28      94.217 103.956 117.273  1.00 49.35           H
ATOM    437 HD22 LEU A  28      93.007 104.693 117.993  1.00 49.35           H
ATOM    438 HD23 LEU A  28      92.934 104.381 116.439  1.00 49.35           H
ATOM    439  N   ILE A  29      91.402 109.559 115.993  1.00 52.05           N
ATOM    440  CA  ILE A  29      90.277 110.143 115.271  1.00 52.05           C
ATOM    441  C   ILE A  29      90.768 111.235 114.331  1.00 52.05           C
ATOM    442  O   ILE A  29      90.447 111.244 113.135  1.00 52.05           O
ATOM    443  CB  ILE A  29      89.225 110.682 116.256  1.00 52.05           C
ATOM    444  CG1 ILE A  29      88.607 109.541 117.068  1.00 52.05           C
ATOM    445  CG2 ILE A  29      88.155 111.462 115.515  1.00 52.05           C
ATOM    446  CD1 ILE A  29      87.827 108.530 116.248  1.00 52.05           C
ATOM    447  H   ILE A  29      91.369 109.643 116.849  1.00 52.05           H
ATOM    448  HA  ILE A  29      89.863 109.457 114.726  1.00 52.05           H
ATOM    449  HB  ILE A  29      89.669 111.286 116.871  1.00 52.05           H
ATOM    450 HG12 ILE A  29      89.316 109.062 117.524  1.00 52.05           H
ATOM    451 HG13 ILE A  29      87.997 109.922 117.719  1.00 52.05           H
ATOM    452 HG21 ILE A  29      87.379 111.548 116.090  1.00 52.05           H
ATOM    453 HG22 ILE A  29      88.501 112.341 115.294  1.00 52.05           H
ATOM    454 HG23 ILE A  29      87.916 110.984 114.705  1.00 52.05           H
ATOM    455 HD11 ILE A  29      87.407 107.900 116.853  1.00 52.05           H
ATOM    456 HD12 ILE A  29      87.147 108.991 115.731  1.00 52.05           H
ATOM    457 HD13 ILE A  29      88.434 108.061 115.655  1.00 52.05           H
ATOM    458  N   LEU A  30      91.579 112.158 114.850  1.00 52.57           N
ATOM    459  CA  LEU A  30      92.021 113.275 114.026  1.00 52.57           C
ATOM    460  C   LEU A  30      92.834 112.788 112.833  1.00 52.57           C
ATOM    461  O   LEU A  30      92.624 113.245 111.704  1.00 52.57           O
ATOM    462  CB  LEU A  30      92.832 114.257 114.870  1.00 52.57           C
ATOM    463  CG  LEU A  30      92.048 115.077 115.897  1.00 52.57           C
ATOM    464  CD1 LEU A  30      92.969 116.042 116.621  1.00 52.57           C
ATOM    465  CD2 LEU A  30      90.903 115.829 115.245  1.00 52.57           C
ATOM    466  H   LEU A  30      91.882 112.157 115.655  1.00 52.57           H
ATOM    467  HA  LEU A  30      91.242 113.735 113.679  1.00 52.57           H
ATOM    468  HB2 LEU A  30      93.501 113.751 115.357  1.00 52.57           H
ATOM    469  HB3 LEU A  30      93.271 114.882 114.272  1.00 52.57           H
ATOM    470  HG  LEU A  30      91.670 114.475 116.558  1.00 52.57           H
ATOM    471 HD11 LEU A  30      92.506 116.404 117.393  1.00 52.57           H
ATOM    472 HD12 LEU A  30      93.765 115.567 116.905  1.00 52.57           H
ATOM    473 HD13 LEU A  30      93.210 116.759 116.014  1.00 52.57           H
ATOM    474 HD21 LEU A  30      90.573 116.499 115.864  1.00 52.57           H
ATOM    475 HD22 LEU A  30      91.228 116.256 114.438  1.00 52.57           H
ATOM    476 HD23 LEU A  30      90.195 115.203 115.026  1.00 52.57           H
ATOM    477  N   GLY A  31      93.757 111.852 113.056  1.00 52.24           N
ATOM    478  CA  GLY A  31      94.553 111.342 111.954  1.00 52.24           C
ATOM    479  C   GLY A  31      93.711 110.631 110.914  1.00 52.24           C
ATOM    480  O   GLY A  31      93.853 110.877 109.714  1.00 52.24           O
ATOM    481  H   GLY A  31      93.935 111.503 113.822  1.00 52.24           H
ATOM    482  HA2 GLY A  31      95.016 112.077 111.524  1.00 52.24           H
ATOM    483  HA3 GLY A  31      95.213 110.718 112.294  1.00 52.24           H
ATOM    484  N   HIS A  32      92.811 109.752 111.358  1.00 51.90           N
ATOM    485  CA  HIS A  32      91.940 109.047 110.431  1.00 51.90           C
ATOM    486  C   HIS A  32      90.998 109.985 109.693  1.00 51.90           C
ATOM    487  O   HIS A  32      90.457 109.596 108.653  1.00 51.90           O
ATOM    488  CB  HIS A  32      91.133 107.985 111.179  1.00 51.90           C
ATOM    489  CG  HIS A  32      90.395 107.045 110.279  1.00 51.90           C
ATOM    490  ND1 HIS A  32      89.159 106.526 110.597  1.00 51.90           N
ATOM    491  CD2 HIS A  32      90.719 106.531 109.070  1.00 51.90           C
ATOM    492  CE1 HIS A  32      88.753 105.733 109.622  1.00 51.90           C
ATOM    493  NE2 HIS A  32      89.681 105.718 108.683  1.00 51.90           N
ATOM    494  H   HIS A  32      92.690 109.549 112.185  1.00 51.90           H
ATOM    495  HA  HIS A  32      92.488 108.595 109.771  1.00 51.90           H
ATOM    496  HB2 HIS A  32      91.737 107.460 111.727  1.00 51.90           H
ATOM    497  HB3 HIS A  32      90.480 108.429 111.742  1.00 51.90           H
ATOM    498  HD2 HIS A  32      91.499 106.697 108.590  1.00 51.90           H
ATOM    499  HE1 HIS A  32      87.950 105.264 109.601  1.00 51.90           H
ATOM    500  HE2 HIS A  32      89.643 105.272 107.949  1.00 51.90           H
ATOM    501  N   TYR A  33      90.780 111.196 110.203  1.00 53.70           N
ATOM    502  CA  TYR A  33      90.027 112.211 109.480  1.00 53.70           C
ATOM    503  C   TYR A  33      90.918 113.324 108.940  1.00 53.70           C
ATOM    504  O   TYR A  33      90.403 114.346 108.474  1.00 53.70           O
ATOM    505  CB  TYR A  33      88.934 112.794 110.379  1.00 53.70           C
ATOM    506  CG  TYR A  33      87.750 111.872 110.610  1.00 53.70           C
ATOM    507  CD1 TYR A  33      87.491 110.799 109.764  1.00 53.70           C
ATOM    508  CD2 TYR A  33      86.889 112.080 111.678  1.00 53.70           C
ATOM    509  CE1 TYR A  33      86.414 109.966 109.977  1.00 53.70           C
ATOM    510  CE2 TYR A  33      85.810 111.249 111.897  1.00 53.70           C
ATOM    511  CZ  TYR A  33      85.577 110.195 111.044  1.00 53.70           C
ATOM    512  OH  TYR A  33      84.501 109.367 111.261  1.00 53.70           O
ATOM    513  H   TYR A  33      91.058 111.453 110.975  1.00 53.70           H
ATOM    514  HA  TYR A  33      89.611 111.807 108.706  1.00 53.70           H
ATOM    515  HB2 TYR A  33      89.321 112.995 111.246  1.00 53.70           H
ATOM    516  HB3 TYR A  33      88.598 113.609 109.975  1.00 53.70           H
ATOM    517  HD1 TYR A  33      88.051 110.637 109.041  1.00 53.70           H
ATOM    518  HD2 TYR A  33      87.042 112.791 112.257  1.00 53.70           H
ATOM    519  HE1 TYR A  33      86.254 109.252 109.402  1.00 53.70           H
ATOM    520  HE2 TYR A  33      85.241 111.401 112.618  1.00 53.70           H
ATOM    521  HH  TYR A  33      84.097 109.599 111.960  1.00 53.70           H
ATOM    522  N   GLY A  34      92.238 113.153 108.986  1.00 52.85           N
ATOM    523  CA  GLY A  34      93.153 114.096 108.371  1.00 52.85           C
ATOM    524  C   GLY A  34      93.057 115.511 108.903  1.00 52.85           C
ATOM    525  O   GLY A  34      92.700 116.434 108.165  1.00 52.85           O
ATOM    526  H   GLY A  34      92.628 112.492 109.373  1.00 52.85           H
ATOM    527  HA2 GLY A  34      94.063 113.787 108.506  1.00 52.85           H
ATOM    528  HA3 GLY A  34      92.985 114.123 107.416  1.00 52.85           H
ATOM    529  N   TYR A  35      93.363 115.695 110.187  1.00 52.89           N
ATOM    530  CA  TYR A  35      93.451 117.016 110.800  1.00 52.89           C
ATOM    531  C   TYR A  35      94.844 117.239 111.377  1.00 52.89           C
ATOM    532  O   TYR A  35      95.009 117.958 112.366  1.00 52.89           O
ATOM    533  CB  TYR A  35      92.392 117.197 111.889  1.00 52.89           C
ATOM    534  CG  TYR A  35      90.984 117.457 111.389  1.00 52.89           C
ATOM    535  CD1 TYR A  35      90.171 118.386 112.023  1.00 52.89           C
ATOM    536  CD2 TYR A  35      90.460 116.767 110.304  1.00 52.89           C
ATOM    537  CE1 TYR A  35      88.887 118.630 111.583  1.00 52.89           C
ATOM    538  CE2 TYR A  35      89.175 117.004 109.858  1.00 52.89           C
ATOM    539  CZ  TYR A  35      88.393 117.935 110.501  1.00 52.89           C
ATOM    540  OH  TYR A  35      87.113 118.173 110.059  1.00 52.89           O
ATOM    541  H   TYR A  35      93.529 115.052 110.735  1.00 52.89           H
ATOM    542  HA  TYR A  35      93.299 117.690 110.120  1.00 52.89           H
ATOM    543  HB2 TYR A  35      92.366 116.393 112.431  1.00 52.89           H
ATOM    544  HB3 TYR A  35      92.642 117.954 112.442  1.00 52.89           H
ATOM    545  HD1 TYR A  35      90.501 118.859 112.753  1.00 52.89           H
ATOM    546  HD2 TYR A  35      90.981 116.138 109.868  1.00 52.89           H
ATOM    547  HE1 TYR A  35      88.357 119.259 112.017  1.00 52.89           H
ATOM    548  HE2 TYR A  35      88.837 116.536 109.127  1.00 52.89           H
ATOM    549  HH  TYR A  35      86.938 117.672 109.408  1.00 52.89           H
ATOM    550  N   ALA A  36      95.859 116.633 110.758  1.00 53.05           N
ATOM    551  CA  ALA A  36      97.194 116.634 111.344  1.00 53.05           C
ATOM    552  C   ALA A  36      97.736 118.049 111.502  1.00 53.05           C
ATOM    553  O   ALA A  36      98.373 118.365 112.513  1.00 53.05           O
ATOM    554  CB  ALA A  36      98.140 115.793 110.488  1.00 53.05           C
ATOM    555  H   ALA A  36      95.799 116.220 110.006  1.00 53.05           H
ATOM    556  HA  ALA A  36      97.151 116.231 112.225  1.00 53.05           H
ATOM    557  HB1 ALA A  36      99.023 115.806 110.890  1.00 53.05           H
ATOM    558  HB2 ALA A  36      97.806 114.883 110.450  1.00 53.05           H
ATOM    559  HB3 ALA A  36      98.176 116.170 109.595  1.00 53.05           H
ATOM    560  N   HIS A  37      97.506 118.912 110.511  1.00 54.09           N
ATOM    561  CA  HIS A  37      98.065 120.259 110.569  1.00 54.09           C
ATOM    562  C   HIS A  37      97.522 121.031 111.765  1.00 54.09           C
ATOM    563  O   HIS A  37      98.260 121.778 112.420  1.00 54.09           O
ATOM    564  CB  HIS A  37      97.774 121.002 109.265  1.00 54.09           C
ATOM    565  CG  HIS A  37      96.318 121.251 109.021  1.00 54.09           C
ATOM    566  ND1 HIS A  37      95.621 122.263 109.644  1.00 54.09           N
ATOM    567  CD2 HIS A  37      95.427 120.617 108.222  1.00 54.09           C
ATOM    568  CE1 HIS A  37      94.364 122.243 109.240  1.00 54.09           C
ATOM    569  NE2 HIS A  37      94.220 121.253 108.377  1.00 54.09           N
ATOM    570  H   HIS A  37      97.038 118.745 109.809  1.00 54.09           H
ATOM    571  HA  HIS A  37      99.028 120.195 110.668  1.00 54.09           H
ATOM    572  HB2 HIS A  37      98.222 121.862 109.289  1.00 54.09           H
ATOM    573  HB3 HIS A  37      98.113 120.476 108.523  1.00 54.09           H
ATOM    574  HD2 HIS A  37      95.601 119.888 107.672  1.00 54.09           H
ATOM    575  HE1 HIS A  37      93.694 122.826 109.516  1.00 54.09           H
ATOM    576  HE2 HIS A  37      93.489 121.042 107.976  1.00 54.09           H
ATOM    577  N   ALA A  38      96.232 120.867 112.066  1.00 52.75           N
ATOM    578  CA  ALA A  38      95.660 121.541 113.226  1.00 52.75           C
ATOM    579  C   ALA A  38      96.341 121.089 114.509  1.00 52.75           C
ATOM    580  O   ALA A  38      96.638 121.908 115.385  1.00 52.75           O
ATOM    581  CB  ALA A  38      94.156 121.281 113.297  1.00 52.75           C
ATOM    582  H   ALA A  38      95.678 120.380 111.623  1.00 52.75           H
ATOM    583  HA  ALA A  38      95.795 122.498 113.135  1.00 52.75           H
ATOM    584  HB1 ALA A  38      93.793 121.737 114.073  1.00 52.75           H
ATOM    585  HB2 ALA A  38      93.739 121.618 112.489  1.00 52.75           H
ATOM    586  HB3 ALA A  38      94.005 120.326 113.374  1.00 52.75           H
ATOM    587  N   VAL A  39      96.594 119.786 114.639  1.00 50.26           N
ATOM    588  CA  VAL A  39      97.290 119.279 115.818  1.00 50.26           C
ATOM    589  C   VAL A  39      98.701 119.846 115.887  1.00 50.26           C
ATOM    590  O   VAL A  39      99.172 120.255 116.954  1.00 50.26           O
ATOM    591  CB  VAL A  39      97.300 117.740 115.803  1.00 50.26           C
ATOM    592  CG1 VAL A  39      98.111 117.203 116.964  1.00 50.26           C
ATOM    593  CG2 VAL A  39      95.881 117.206 115.849  1.00 50.26           C
ATOM    594  H   VAL A  39      96.374 119.183 114.067  1.00 50.26           H
ATOM    595  HA  VAL A  39      96.814 119.567 116.612  1.00 50.26           H
ATOM    596  HB  VAL A  39      97.712 117.434 114.980  1.00 50.26           H
ATOM    597 HG11 VAL A  39      97.877 116.273 117.108  1.00 50.26           H
ATOM    598 HG12 VAL A  39      99.055 117.278 116.754  1.00 50.26           H
ATOM    599 HG13 VAL A  39      97.904 117.719 117.758  1.00 50.26           H
ATOM    600 HG21 VAL A  39      95.909 116.237 115.887  1.00 50.26           H
ATOM    601 HG22 VAL A  39      95.442 117.556 116.640  1.00 50.26           H
ATOM    602 HG23 VAL A  39      95.408 117.493 115.053  1.00 50.26           H
ATOM    603  N   HIS A  40      99.398 119.876 114.752  1.00 50.01           N
ATOM    604  CA  HIS A  40     100.765 120.381 114.735  1.00 50.01           C
ATOM    605  C   HIS A  40     100.822 121.856 115.104  1.00 50.01           C
ATOM    606  O   HIS A  40     101.808 122.308 115.696  1.00 50.01           O
ATOM    607  CB  HIS A  40     101.383 120.155 113.354  1.00 50.01           C
ATOM    608  CG  HIS A  40     102.874 120.013 113.368  1.00 50.01           C
ATOM    609  ND1 HIS A  40     103.526 119.076 114.140  1.00 50.01           N
ATOM    610  CD2 HIS A  40     103.839 120.679 112.690  1.00 50.01           C
ATOM    611  CE1 HIS A  40     104.829 119.176 113.944  1.00 50.01           C
ATOM    612  NE2 HIS A  40     105.045 120.141 113.069  1.00 50.01           N
ATOM    613  H   HIS A  40      99.103 119.614 113.987  1.00 50.01           H
ATOM    614  HA  HIS A  40     101.291 119.888 115.384  1.00 50.01           H
ATOM    615  HB2 HIS A  40     101.012 119.342 112.976  1.00 50.01           H
ATOM    616  HB3 HIS A  40     101.162 120.910 112.787  1.00 50.01           H
ATOM    617  HD2 HIS A  40     103.709 121.373 112.085  1.00 50.01           H
ATOM    618  HE1 HIS A  40     105.482 118.656 114.352  1.00 50.01           H
ATOM    619  HE2 HIS A  40     105.816 120.393 112.782  1.00 50.01           H
ATOM    620  N   THR A  41      99.787 122.622 114.760  1.00 52.02           N
ATOM    621  CA  THR A  41      99.803 124.061 114.995  1.00 52.02           C
ATOM    622  C   THR A  41      99.239 124.464 116.352  1.00 52.02           C
ATOM    623  O   THR A  41      99.637 125.505 116.887  1.00 52.02           O
ATOM    624  CB  THR A  41      99.014 124.781 113.899  1.00 52.02           C
ATOM    625  OG1 THR A  41      97.702 124.213 113.799  1.00 52.02           O
ATOM    626  CG2 THR A  41      99.723 124.658 112.560  1.00 52.02           C
ATOM    627  H   THR A  41      99.066 122.331 114.392  1.00 52.02           H
ATOM    628  HA  THR A  41     100.720 124.374 114.952  1.00 52.02           H
ATOM    629  HB  THR A  41      98.941 125.722 114.121  1.00 52.02           H
ATOM    630  HG1 THR A  41      97.259 124.617 113.210  1.00 52.02           H
ATOM    631 HG21 THR A  41      99.202 125.095 111.868  1.00 52.02           H
ATOM    632 HG22 THR A  41     100.596 125.078 112.608  1.00 52.02           H
ATOM    633 HG23 THR A  41      99.835 123.723 112.327  1.00 52.02           H
ATOM    634  N   TYR A  42      98.328 123.677 116.924  1.00 51.09           N
ATOM    635  CA  TYR A  42      97.632 124.047 118.154  1.00 51.09           C
ATOM    636  C   TYR A  42      98.020 123.206 119.359  1.00 51.09           C
ATOM    637  O   TYR A  42      98.174 123.750 120.454  1.00 51.09           O
ATOM    638  CB  TYR A  42      96.116 123.942 117.953  1.00 51.09           C
ATOM    639  CG  TYR A  42      95.558 124.852 116.881  1.00 51.09           C
ATOM    640  CD1 TYR A  42      96.273 125.952 116.428  1.00 51.09           C
ATOM    641  CD2 TYR A  42      94.311 124.609 116.324  1.00 51.09           C
ATOM    642  CE1 TYR A  42      95.762 126.782 115.451  1.00 51.09           C
ATOM    643  CE2 TYR A  42      93.792 125.433 115.347  1.00 51.09           C
ATOM    644  CZ  TYR A  42      94.522 126.518 114.914  1.00 51.09           C
ATOM    645  OH  TYR A  42      94.008 127.342 113.940  1.00 51.09           O
ATOM    646  H   TYR A  42      98.092 122.912 116.612  1.00 51.09           H
ATOM    647  HA  TYR A  42      97.842 124.968 118.371  1.00 51.09           H
ATOM    648  HB2 TYR A  42      95.898 123.029 117.706  1.00 51.09           H
ATOM    649  HB3 TYR A  42      95.676 124.167 118.788  1.00 51.09           H
ATOM    650  HD1 TYR A  42      97.111 126.135 116.787  1.00 51.09           H
ATOM    651  HD2 TYR A  42      93.816 123.877 116.614  1.00 51.09           H
ATOM    652  HE1 TYR A  42      96.253 127.515 115.157  1.00 51.09           H
ATOM    653  HE2 TYR A  42      92.955 125.257 114.983  1.00 51.09           H
ATOM    654  HH  TYR A  42      93.249 127.069 113.704  1.00 51.09           H
ATOM    655  N   VAL A  43      98.181 121.897 119.197  1.00 49.04           N
ATOM    656  CA  VAL A  43      98.452 121.004 120.314  1.00 49.04           C
ATOM    657  C   VAL A  43      99.945 120.769 120.501  1.00 49.04           C
ATOM    658  O   VAL A  43     100.423 120.676 121.632  1.00 49.04           O
ATOM    659  CB  VAL A  43      97.702 119.671 120.110  1.00 49.04           C
ATOM    660  CG1 VAL A  43      98.138 118.653 121.143  1.00 49.04           C
ATOM    661  CG2 VAL A  43      96.203 119.896 120.176  1.00 49.04           C
ATOM    662  H   VAL A  43      98.136 121.498 118.437  1.00 49.04           H
ATOM    663  HA  VAL A  43      98.113 121.409 121.128  1.00 49.04           H
ATOM    664  HB  VAL A  43      97.916 119.322 119.232  1.00 49.04           H
ATOM    665 HG11 VAL A  43      97.475 117.946 121.185  1.00 49.04           H
ATOM    666 HG12 VAL A  43      98.997 118.284 120.884  1.00 49.04           H
ATOM    667 HG13 VAL A  43      98.209 119.090 122.006  1.00 49.04           H
ATOM    668 HG21 VAL A  43      95.751 119.047 120.052  1.00 49.04           H
ATOM    669 HG22 VAL A  43      95.979 120.268 121.044  1.00 49.04           H
ATOM    670 HG23 VAL A  43      95.946 120.515 119.475  1.00 49.04           H
ATOM    671  N   LYS A  44     100.691 120.671 119.406  1.00 48.82           N
ATOM    672  CA  LYS A  44     102.125 120.414 119.503  1.00 48.82           C
ATOM    673  C   LYS A  44     102.860 121.426 120.377  1.00 48.82           C
ATOM    674  O   LYS A  44     103.802 121.021 121.081  1.00 48.82           O
ATOM    675  CB  LYS A  44     102.714 120.368 118.088  1.00 48.82           C
ATOM    676  CG  LYS A  44     104.154 119.896 118.004  1.00 48.82           C
ATOM    677  CD  LYS A  44     105.095 121.069 117.839  1.00 48.82           C
ATOM    678  CE  LYS A  44     106.514 120.618 117.532  1.00 48.82           C
ATOM    679  NZ  LYS A  44     107.461 121.765 117.465  1.00 48.82           N
ATOM    680  H   LYS A  44     100.396 120.748 118.602  1.00 48.82           H
ATOM    681  HA  LYS A  44     102.253 119.540 119.902  1.00 48.82           H
ATOM    682  HB2 LYS A  44     102.178 119.762 117.553  1.00 48.82           H
ATOM    683  HB3 LYS A  44     102.673 121.259 117.709  1.00 48.82           H
ATOM    684  HG2 LYS A  44     104.389 119.427 118.820  1.00 48.82           H
ATOM    685  HG3 LYS A  44     104.257 119.312 117.236  1.00 48.82           H
ATOM    686  HD2 LYS A  44     104.792 121.623 117.103  1.00 48.82           H
ATOM    687  HD3 LYS A  44     105.097 121.578 118.661  1.00 48.82           H
ATOM    688  HE2 LYS A  44     106.816 120.009 118.223  1.00 48.82           H
ATOM    689  HE3 LYS A  44     106.523 120.173 116.671  1.00 48.82           H
ATOM    690  HZ1 LYS A  44     108.299 121.471 117.525  1.00 48.82           H
ATOM    691  HZ2 LYS A  44     107.360 122.198 116.694  1.00 48.82           H
ATOM    692  HZ3 LYS A  44     107.306 122.329 118.135  1.00 48.82           H
ATOM    693  N   PRO A  45     102.519 122.719 120.374  1.00 49.44           N
ATOM    694  CA  PRO A  45     103.261 123.663 121.227  1.00 49.44           C
ATOM    695  C   PRO A  45     103.273 123.287 122.700  1.00 49.44           C
ATOM    696  O   PRO A  45     104.278 123.529 123.380  1.00 49.44           O
ATOM    697  CB  PRO A  45     102.530 124.990 120.984  1.00 49.44           C
ATOM    698  CG  PRO A  45     101.954 124.851 119.625  1.00 49.44           C
ATOM    699  CD  PRO A  45     101.560 123.412 119.497  1.00 49.44           C
ATOM    700  HA  PRO A  45     104.175 123.745 120.914  1.00 49.44           H
ATOM    701  HB2 PRO A  45     101.830 125.106 121.645  1.00 49.44           H
ATOM    702  HB3 PRO A  45     103.162 125.724 121.016  1.00 49.44           H
ATOM    703  HG2 PRO A  45     101.177 125.426 119.541  1.00 49.44           H
ATOM    704  HG3 PRO A  45     102.624 125.082 118.963  1.00 49.44           H
ATOM    705  HD2 PRO A  45     100.656 123.284 119.819  1.00 49.44           H
ATOM    706  HD3 PRO A  45     101.659 123.114 118.580  1.00 49.44           H
ATOM    707  N   PHE A  46     102.187 122.716 123.226  1.00 46.51           N
ATOM    708  CA  PHE A  46     102.208 122.270 124.617  1.00 46.51           C
ATOM    709  C   PHE A  46     103.253 121.182 124.820  1.00 46.51           C
ATOM    710  O   PHE A  46     103.967 121.171 125.831  1.00 46.51           O
ATOM    711  CB  PHE A  46     100.826 121.768 125.037  1.00 46.51           C
ATOM    712  CG  PHE A  46      99.759 122.824 125.010  1.00 46.51           C
ATOM    713  CD1 PHE A  46      99.985 124.076 125.553  1.00 46.51           C
ATOM    714  CD2 PHE A  46      98.524 122.560 124.446  1.00 46.51           C
ATOM    715  CE1 PHE A  46      99.002 125.044 125.530  1.00 46.51           C
ATOM    716  CE2 PHE A  46      97.538 123.525 124.419  1.00 46.51           C
ATOM    717  CZ  PHE A  46      97.777 124.768 124.962  1.00 46.51           C
ATOM    718  H   PHE A  46     101.447 122.578 122.811  1.00 46.51           H
ATOM    719  HA  PHE A  46     102.447 123.018 125.185  1.00 46.51           H
ATOM    720  HB2 PHE A  46     100.554 121.059 124.433  1.00 46.51           H
ATOM    721  HB3 PHE A  46     100.880 121.426 125.943  1.00 46.51           H
ATOM    722  HD1 PHE A  46     100.810 124.269 125.938  1.00 46.51           H
ATOM    723  HD2 PHE A  46      98.358 121.723 124.077  1.00 46.51           H
ATOM    724  HE1 PHE A  46      99.166 125.883 125.897  1.00 46.51           H
ATOM    725  HE2 PHE A  46      96.713 123.335 124.036  1.00 46.51           H
ATOM    726  HZ  PHE A  46      97.113 125.418 124.945  1.00 46.51           H
ATOM    727  N   GLY A  47     103.353 120.254 123.869  1.00 46.23           N
ATOM    728  CA  GLY A  47     104.408 119.260 123.939  1.00 46.23           C
ATOM    729  C   GLY A  47     105.787 119.886 123.906  1.00 46.23           C
ATOM    730  O   GLY A  47     106.689 119.464 124.635  1.00 46.23           O
ATOM    731  H   GLY A  47     102.832 120.182 123.188  1.00 46.23           H
ATOM    732  HA2 GLY A  47     104.318 118.747 124.757  1.00 46.23           H
ATOM    733  HA3 GLY A  47     104.327 118.659 123.184  1.00 46.23           H
ATOM    734  N   ASP A  48     105.972 120.897 123.055  1.00 46.79           N
ATOM    735  CA  ASP A  48     107.253 121.594 123.029  1.00 46.79           C
ATOM    736  C   ASP A  48     107.560 122.199 124.389  1.00 46.79           C
ATOM    737  O   ASP A  48     108.692 122.112 124.879  1.00 46.79           O
ATOM    738  CB  ASP A  48     107.246 122.687 121.962  1.00 46.79           C
ATOM    739  CG  ASP A  48     106.861 122.169 120.600  1.00 46.79           C
ATOM    740  OD1 ASP A  48     106.983 120.949 120.367  1.00 46.79           O
ATOM    741  OD2 ASP A  48     106.451 122.991 119.755  1.00 46.79           O
ATOM    742  H   ASP A  48     105.387 121.189 122.497  1.00 46.79           H
ATOM    743  HA  ASP A  48     107.951 120.963 122.803  1.00 46.79           H
ATOM    744  HB2 ASP A  48     106.603 123.368 122.215  1.00 46.79           H
ATOM    745  HB3 ASP A  48     108.133 123.074 121.896  1.00 46.79           H
ATOM    746  N   LEU A  49     106.558 122.812 125.015  1.00 44.84           N
ATOM    747  CA  LEU A  49     106.762 123.423 126.323  1.00 44.84           C
ATOM    748  C   LEU A  49     107.175 122.380 127.351  1.00 44.84           C
ATOM    749  O   LEU A  49     108.116 122.590 128.125  1.00 44.84           O
ATOM    750  CB  LEU A  49     105.485 124.136 126.764  1.00 44.84           C
ATOM    751  CG  LEU A  49     105.461 124.646 128.202  1.00 44.84           C
ATOM    752  CD1 LEU A  49     106.666 125.525 128.475  1.00 44.84           C
ATOM    753  CD2 LEU A  49     104.171 125.399 128.464  1.00 44.84           C
ATOM    754  H   LEU A  49     105.759 122.888 124.707  1.00 44.84           H
ATOM    755  HA  LEU A  49     107.471 124.082 126.255  1.00 44.84           H
ATOM    756  HB2 LEU A  49     105.346 124.901 126.184  1.00 44.84           H
ATOM    757  HB3 LEU A  49     104.744 123.519 126.664  1.00 44.84           H
ATOM    758  HG  LEU A  49     105.495 123.891 128.810  1.00 44.84           H
ATOM    759 HD11 LEU A  49     106.555 125.949 129.340  1.00 44.84           H
ATOM    760 HD12 LEU A  49     107.467 124.978 128.475  1.00 44.84           H
ATOM    761 HD13 LEU A  49     106.725 126.200 127.782  1.00 44.84           H
ATOM    762 HD21 LEU A  49     104.172 125.719 129.379  1.00 44.84           H
ATOM    763 HD22 LEU A  49     104.115 126.148 127.850  1.00 44.84           H
ATOM    764 HD23 LEU A  49     103.422 124.799 128.323  1.00 44.84           H
ATOM    765  N   PHE A  50     106.477 121.242 127.374  1.00 45.09           N
ATOM    766  CA  PHE A  50     106.779 120.220 128.374  1.00 45.09           C
ATOM    767  C   PHE A  50     108.171 119.639 128.167  1.00 45.09           C
ATOM    768  O   PHE A  50     108.929 119.453 129.130  1.00 45.09           O
ATOM    769  CB  PHE A  50     105.732 119.109 128.331  1.00 45.09           C
ATOM    770  CG  PHE A  50     105.861 118.107 129.446  1.00 45.09           C
ATOM    771  CD1 PHE A  50     106.178 118.513 130.731  1.00 45.09           C
ATOM    772  CD2 PHE A  50     105.672 116.757 129.207  1.00 45.09           C
ATOM    773  CE1 PHE A  50     106.295 117.593 131.756  1.00 45.09           C
ATOM    774  CE2 PHE A  50     105.791 115.834 130.231  1.00 45.09           C
ATOM    775  CZ  PHE A  50     106.104 116.254 131.504  1.00 45.09           C
ATOM    776  H   PHE A  50     105.837 121.042 126.835  1.00 45.09           H
ATOM    777  HA  PHE A  50     106.757 120.634 129.250  1.00 45.09           H
ATOM    778  HB2 PHE A  50     104.851 119.511 128.392  1.00 45.09           H
ATOM    779  HB3 PHE A  50     105.815 118.632 127.490  1.00 45.09           H
ATOM    780  HD1 PHE A  50     106.307 119.416 130.909  1.00 45.09           H
ATOM    781  HD2 PHE A  50     105.461 116.466 128.349  1.00 45.09           H
ATOM    782  HE1 PHE A  50     106.507 117.880 132.615  1.00 45.09           H
ATOM    783  HE2 PHE A  50     105.661 114.929 130.060  1.00 45.09           H
ATOM    784  HZ  PHE A  50     106.184 115.635 132.193  1.00 45.09           H
ATOM    785  N   VAL A  51     108.528 119.339 126.917  1.00 45.75           N
ATOM    786  CA  VAL A  51     109.848 118.777 126.658  1.00 45.75           C
ATOM    787  C   VAL A  51     110.930 119.790 127.001  1.00 45.75           C
ATOM    788  O   VAL A  51     111.987 119.430 127.527  1.00 45.75           O
ATOM    789  CB  VAL A  51     109.960 118.285 125.202  1.00 45.75           C
ATOM    790  CG1 VAL A  51     108.948 117.181 124.945  1.00 45.75           C
ATOM    791  CG2 VAL A  51     109.784 119.423 124.219  1.00 45.75           C
ATOM    792  H   VAL A  51     108.035 119.446 126.222  1.00 45.75           H
ATOM    793  HA  VAL A  51     109.975 118.008 127.237  1.00 45.75           H
ATOM    794  HB  VAL A  51     110.847 117.918 125.064  1.00 45.75           H
ATOM    795 HG11 VAL A  51     108.961 116.963 124.001  1.00 45.75           H
ATOM    796 HG12 VAL A  51     109.191 116.401 125.470  1.00 45.75           H
ATOM    797 HG13 VAL A  51     108.065 117.488 125.200  1.00 45.75           H
ATOM    798 HG21 VAL A  51     109.775 119.065 123.318  1.00 45.75           H
ATOM    799 HG22 VAL A  51     108.946 119.864 124.406  1.00 45.75           H
ATOM    800 HG23 VAL A  51     110.519 120.046 124.316  1.00 45.75           H
ATOM    801  N   ARG A  52     110.692 121.072 126.712  1.00 46.30           N
ATOM    802  CA  ARG A  52     111.664 122.093 127.092  1.00 46.30           C
ATOM    803  C   ARG A  52     111.825 122.166 128.605  1.00 46.30           C
ATOM    804  O   ARG A  52     112.947 122.289 129.113  1.00 46.30           O
ATOM    805  CB  ARG A  52     111.246 123.451 126.535  1.00 46.30           C
ATOM    806  CG  ARG A  52     111.535 123.630 125.060  1.00 46.30           C
ATOM    807  CD  ARG A  52     111.033 124.971 124.569  1.00 46.30           C
ATOM    808  NE  ARG A  52     112.114 125.944 124.468  1.00 46.30           N
ATOM    809  CZ  ARG A  52     112.881 126.111 123.400  1.00 46.30           C
ATOM    810  NH1 ARG A  52     112.712 125.388 122.305  1.00 46.30           N
ATOM    811  NH2 ARG A  52     113.845 127.026 123.431  1.00 46.30           N
ATOM    812  H   ARG A  52     109.993 121.368 126.309  1.00 46.30           H
ATOM    813  HA  ARG A  52     112.525 121.865 126.709  1.00 46.30           H
ATOM    814  HB2 ARG A  52     110.290 123.560 126.663  1.00 46.30           H
ATOM    815  HB3 ARG A  52     111.723 124.146 127.015  1.00 46.30           H
ATOM    816  HG2 ARG A  52     112.493 123.590 124.915  1.00 46.30           H
ATOM    817  HG3 ARG A  52     111.088 122.931 124.558  1.00 46.30           H
ATOM    818  HD2 ARG A  52     110.632 124.862 123.693  1.00 46.30           H
ATOM    819  HD3 ARG A  52     110.377 125.314 125.195  1.00 46.30           H
ATOM    820  HE  ARG A  52     112.282 126.427 125.160  1.00 46.30           H
ATOM    821 HH11 ARG A  52     112.094 124.792 122.270  1.00 46.30           H
ATOM    822 HH12 ARG A  52     113.222 125.515 121.625  1.00 46.30           H
ATOM    823 HH21 ARG A  52     113.964 127.501 124.138  1.00 46.30           H
ATOM    824 HH22 ARG A  52     114.349 127.143 122.744  1.00 46.30           H
ATOM    825  N   LEU A  53     110.713 122.108 129.341  1.00 45.19           N
ATOM    826  CA  LEU A  53     110.795 122.132 130.798  1.00 45.19           C
ATOM    827  C   LEU A  53     111.630 120.968 131.308  1.00 45.19           C
ATOM    828  O   LEU A  53     112.495 121.139 132.174  1.00 45.19           O
ATOM    829  CB  LEU A  53     109.394 122.085 131.409  1.00 45.19           C
ATOM    830  CG  LEU A  53     108.585 123.378 131.425  1.00 45.19           C
ATOM    831  CD1 LEU A  53     107.199 123.110 131.979  1.00 45.19           C
ATOM    832  CD2 LEU A  53     109.289 124.441 132.242  1.00 45.19           C
ATOM    833  H   LEU A  53     109.914 122.056 129.026  1.00 45.19           H
ATOM    834  HA  LEU A  53     111.225 122.954 131.078  1.00 45.19           H
ATOM    835  HB2 LEU A  53     108.875 121.430 130.916  1.00 45.19           H
ATOM    836  HB3 LEU A  53     109.480 121.794 132.330  1.00 45.19           H
ATOM    837  HG  LEU A  53     108.490 123.707 130.517  1.00 45.19           H
ATOM    838 HD11 LEU A  53     106.692 123.937 131.975  1.00 45.19           H
ATOM    839 HD12 LEU A  53     106.759 122.450 131.420  1.00 45.19           H
ATOM    840 HD13 LEU A  53     107.281 122.775 132.885  1.00 45.19           H
ATOM    841 HD21 LEU A  53     108.674 125.175 132.399  1.00 45.19           H
ATOM    842 HD22 LEU A  53     109.565 124.056 133.089  1.00 45.19           H
ATOM    843 HD23 LEU A  53     110.064 124.758 131.754  1.00 45.19           H
ATOM    844  N   LEU A  54     111.386 119.769 130.779  1.00 45.23           N
ATOM    845  CA  LEU A  54     112.177 118.621 131.210  1.00 45.23           C
ATOM    846  C   LEU A  54     113.644 118.790 130.841  1.00 45.23           C
ATOM    847  O   LEU A  54     114.532 118.472 131.639  1.00 45.23           O
ATOM    848  CB  LEU A  54     111.624 117.335 130.600  1.00 45.23           C
ATOM    849  CG  LEU A  54     110.231 116.914 131.060  1.00 45.23           C
ATOM    850  CD1 LEU A  54     109.765 115.705 130.269  1.00 45.23           C
ATOM    851  CD2 LEU A  54     110.223 116.618 132.550  1.00 45.23           C
ATOM    852  H   LEU A  54     110.786 119.598 130.188  1.00 45.23           H
ATOM    853  HA  LEU A  54     112.122 118.545 132.175  1.00 45.23           H
ATOM    854  HB2 LEU A  54     111.590 117.444 129.637  1.00 45.23           H
ATOM    855  HB3 LEU A  54     112.230 116.611 130.821  1.00 45.23           H
ATOM    856  HG  LEU A  54     109.610 117.640 130.894  1.00 45.23           H
ATOM    857 HD11 LEU A  54     108.879 115.452 130.573  1.00 45.23           H
ATOM    858 HD12 LEU A  54     109.739 115.936 129.328  1.00 45.23           H
ATOM    859 HD13 LEU A  54     110.386 114.975 130.414  1.00 45.23           H
ATOM    860 HD21 LEU A  54     109.369 116.222 132.788  1.00 45.23           H
ATOM    861 HD22 LEU A  54     110.942 116.000 132.753  1.00 45.23           H
ATOM    862 HD23 LEU A  54     110.350 117.446 133.038  1.00 45.23           H
ATOM    863  N   LYS A  55     113.920 119.295 129.638  1.00 44.02           N
ATOM    864  CA  LYS A  55     115.283 119.288 129.126  1.00 44.02           C
ATOM    865  C   LYS A  55     116.150 120.360 129.773  1.00 44.02           C
ATOM    866  O   LYS A  55     117.365 120.172 129.892  1.00 44.02           O
ATOM    867  CB  LYS A  55     115.260 119.462 127.609  1.00 44.02           C
ATOM    868  CG  LYS A  55     114.800 118.217 126.860  1.00 44.02           C
ATOM    869  CD  LYS A  55     115.129 118.284 125.374  1.00 44.02           C
ATOM    870  CE  LYS A  55     114.597 119.557 124.739  1.00 44.02           C
ATOM    871  NZ  LYS A  55     114.494 119.442 123.261  1.00 44.02           N
ATOM    872  H   LYS A  55     113.340 119.643 129.107  1.00 44.02           H
ATOM    873  HA  LYS A  55     115.684 118.426 129.320  1.00 44.02           H
ATOM    874  HB2 LYS A  55     114.653 120.185 127.388  1.00 44.02           H
ATOM    875  HB3 LYS A  55     116.156 119.678 127.305  1.00 44.02           H
ATOM    876  HG2 LYS A  55     115.247 117.441 127.230  1.00 44.02           H
ATOM    877  HG3 LYS A  55     113.840 118.122 126.952  1.00 44.02           H
ATOM    878  HD2 LYS A  55     116.092 118.267 125.259  1.00 44.02           H
ATOM    879  HD3 LYS A  55     114.724 117.527 124.922  1.00 44.02           H
ATOM    880  HE2 LYS A  55     113.712 119.743 125.091  1.00 44.02           H
ATOM    881  HE3 LYS A  55     115.198 120.290 124.943  1.00 44.02           H
ATOM    882  HZ1 LYS A  55     114.183 120.203 122.918  1.00 44.02           H
ATOM    883  HZ2 LYS A  55     115.295 119.274 122.913  1.00 44.02           H
ATOM    884  HZ3 LYS A  55     113.940 118.780 123.046  1.00 44.02           H
ATOM    885  N   MET A  56     115.567 121.487 130.188  1.00 46.27           N
ATOM    886  CA  MET A  56     116.400 122.532 130.777  1.00 46.27           C
ATOM    887  C   MET A  56     116.991 122.121 132.118  1.00 46.27           C
ATOM    888  O   MET A  56     117.899 122.802 132.608  1.00 46.27           O
ATOM    889  CB  MET A  56     115.615 123.830 130.977  1.00 46.27           C
ATOM    890  CG  MET A  56     114.491 123.746 131.993  1.00 46.27           C
ATOM    891  SD  MET A  56     113.593 125.302 132.130  1.00 46.27           S
ATOM    892  CE  MET A  56     112.362 124.882 133.358  1.00 46.27           C
ATOM    893  H   MET A  56     114.727 121.666 130.142  1.00 46.27           H
ATOM    894  HA  MET A  56     117.129 122.723 130.166  1.00 46.27           H
ATOM    895  HB2 MET A  56     116.229 124.519 131.276  1.00 46.27           H
ATOM    896  HB3 MET A  56     115.223 124.089 130.129  1.00 46.27           H
ATOM    897  HG2 MET A  56     113.865 123.060 131.716  1.00 46.27           H
ATOM    898  HG3 MET A  56     114.857 123.533 132.866  1.00 46.27           H
ATOM    899  HE1 MET A  56     111.715 125.603 133.416  1.00 46.27           H
ATOM    900  HE2 MET A  56     111.921 124.060 133.094  1.00 46.27           H
ATOM    901  HE3 MET A  56     112.800 124.761 134.215  1.00 46.27           H
ATOM    902  N   LEU A  57     116.500 121.042 132.723  1.00 44.52           N
ATOM    903  CA  LEU A  57     116.918 120.649 134.061  1.00 44.52           C
ATOM    904  C   LEU A  57     118.057 119.642 134.066  1.00 44.52           C
ATOM    905  O   LEU A  57     118.706 119.475 135.102  1.00 44.52           O
ATOM    906  CB  LEU A  57     115.731 120.050 134.820  1.00 44.52           C
ATOM    907  CG  LEU A  57     114.851 121.027 135.596  1.00 44.52           C
ATOM    908  CD1 LEU A  57     113.595 120.323 136.055  1.00 44.52           C
ATOM    909  CD2 LEU A  57     115.600 121.606 136.778  1.00 44.52           C
ATOM    910  H   LEU A  57     115.916 120.516 132.374  1.00 44.52           H
ATOM    911  HA  LEU A  57     117.217 121.437 134.539  1.00 44.52           H
ATOM    912  HB2 LEU A  57     115.161 119.596 134.181  1.00 44.52           H
ATOM    913  HB3 LEU A  57     116.075 119.405 135.458  1.00 44.52           H
ATOM    914  HG  LEU A  57     114.593 121.758 135.012  1.00 44.52           H
ATOM    915 HD11 LEU A  57     113.210 120.810 136.799  1.00 44.52           H
ATOM    916 HD12 LEU A  57     112.964 120.290 135.319  1.00 44.52           H
ATOM    917 HD13 LEU A  57     113.828 119.425 136.330  1.00 44.52           H
ATOM    918 HD21 LEU A  57     114.988 122.138 137.310  1.00 44.52           H
ATOM    919 HD22 LEU A  57     115.956 120.879 137.312  1.00 44.52           H
ATOM    920 HD23 LEU A  57     116.324 122.163 136.453  1.00 44.52           H
ATOM    921  N   VAL A  58     118.319 118.975 132.941  1.00 43.69           N
ATOM    922  CA  VAL A  58     119.292 117.886 132.938  1.00 43.69           C
ATOM    923  C   VAL A  58     120.676 118.408 133.300  1.00 43.69           C
ATOM    924  O   VAL A  58     121.374 117.833 134.144  1.00 43.69           O
ATOM    925  CB  VAL A  58     119.298 117.178 131.571  1.00 43.69           C
ATOM    926  CG1 VAL A  58     120.325 116.064 131.560  1.00 43.69           C
ATOM    927  CG2 VAL A  58     117.922 116.635 131.246  1.00 43.69           C
ATOM    928  H   VAL A  58     117.954 119.133 132.178  1.00 43.69           H
ATOM    929  HA  VAL A  58     119.033 117.234 133.607  1.00 43.69           H
ATOM    930  HB  VAL A  58     119.541 117.817 130.884  1.00 43.69           H
ATOM    931 HG11 VAL A  58     120.168 115.502 130.785  1.00 43.69           H
ATOM    932 HG12 VAL A  58     121.214 116.448 131.516  1.00 43.69           H
ATOM    933 HG13 VAL A  58     120.226 115.540 132.371  1.00 43.69           H
ATOM    934 HG21 VAL A  58     117.966 116.143 130.411  1.00 43.69           H
ATOM    935 HG22 VAL A  58     117.644 116.047 131.963  1.00 43.69           H
ATOM    936 HG23 VAL A  58     117.299 117.374 131.161  1.00 43.69           H
ATOM    937  N   MET A  59     121.101 119.499 132.668  1.00 43.50           N
ATOM    938  CA  MET A  59     122.431 120.028 132.962  1.00 43.50           C
ATOM    939  C   MET A  59     122.537 120.533 134.395  1.00 43.50           C
ATOM    940  O   MET A  59     123.469 120.118 135.104  1.00 43.50           O
ATOM    941  CB  MET A  59     122.789 121.115 131.943  1.00 43.50           C
ATOM    942  CG  MET A  59     123.099 120.612 130.533  1.00 43.50           C
ATOM    943  SD  MET A  59     123.842 118.973 130.403  1.00 43.50           S
ATOM    944  CE  MET A  59     125.511 119.312 130.944  1.00 43.50           C
ATOM    945  H   MET A  59     120.654 119.941 132.081  1.00 43.50           H
ATOM    946  HA  MET A  59     123.072 119.310 132.864  1.00 43.50           H
ATOM    947  HB2 MET A  59     122.043 121.724 131.853  1.00 43.50           H
ATOM    948  HB3 MET A  59     123.569 121.597 132.262  1.00 43.50           H
ATOM    949  HG2 MET A  59     122.269 120.590 130.033  1.00 43.50           H
ATOM    950  HG3 MET A  59     123.711 121.237 130.114  1.00 43.50           H
ATOM    951  HE1 MET A  59     126.067 118.543 130.747  1.00 43.50           H
ATOM    952  HE2 MET A  59     125.840 120.090 130.469  1.00 43.50           H
ATOM    953  HE3 MET A  59     125.506 119.485 131.899  1.00 43.50           H
ATOM    954  N   PRO A  60     121.650 121.404 134.888  1.00 43.41           N
ATOM    955  CA  PRO A  60     121.716 121.801 136.297  1.00 43.41           C
ATOM    956  C   PRO A  60     121.696 120.651 137.287  1.00 43.41           C
ATOM    957  O   PRO A  60     122.322 120.767 138.349  1.00 43.41           O
ATOM    958  CB  PRO A  60     120.447 122.643 136.457  1.00 43.41           C
ATOM    959  CG  PRO A  60     120.215 123.255 135.080  1.00 43.41           C
ATOM    960  CD  PRO A  60     121.151 122.548 134.108  1.00 43.41           C
ATOM    961  HA  PRO A  60     122.496 122.354 136.464  1.00 43.41           H
ATOM    962  HB2 PRO A  60     119.710 122.064 136.698  1.00 43.41           H
ATOM    963  HB3 PRO A  60     120.584 123.328 137.128  1.00 43.41           H
ATOM    964  HG2 PRO A  60     119.289 123.124 134.816  1.00 43.41           H
ATOM    965  HG3 PRO A  60     120.425 124.200 135.116  1.00 43.41           H
ATOM    966  HD2 PRO A  60     120.644 122.243 133.340  1.00 43.41           H
ATOM    967  HD3 PRO A  60     121.887 123.124 133.850  1.00 43.41           H
ATOM    968  N   ILE A  61     120.996 119.561 136.990  1.00 43.64           N
ATOM    969  CA  ILE A  61     120.697 118.534 137.978  1.00 43.64           C
ATOM    970  C   ILE A  61     121.741 117.424 137.980  1.00 43.64           C
ATOM    971  O   ILE A  61     122.150 116.962 139.044  1.00 43.64           O
ATOM    972  CB  ILE A  61     119.281 117.969 137.734  1.00 43.64           C
ATOM    973  CG1 ILE A  61     118.794 117.192 138.951  1.00 43.64           C
ATOM    974  CG2 ILE A  61     119.259 117.071 136.514  1.00 43.64           C
ATOM    975  CD1 ILE A  61     117.322 116.863 138.885  1.00 43.64           C
ATOM    976  H   ILE A  61     120.674 119.394 136.210  1.00 43.64           H
ATOM    977  HA  ILE A  61     120.704 118.940 138.859  1.00 43.64           H
ATOM    978  HB  ILE A  61     118.677 118.711 137.578  1.00 43.64           H
ATOM    979 HG12 ILE A  61     119.285 116.358 139.012  1.00 43.64           H
ATOM    980 HG13 ILE A  61     118.943 117.725 139.747  1.00 43.64           H
ATOM    981 HG21 ILE A  61     118.339 116.936 136.238  1.00 43.64           H
ATOM    982 HG22 ILE A  61     119.759 117.493 135.802  1.00 43.64           H
ATOM    983 HG23 ILE A  61     119.665 116.223 136.739  1.00 43.64           H
ATOM    984 HD11 ILE A  61     117.054 116.440 139.711  1.00 43.64           H
ATOM    985 HD12 ILE A  61     116.821 117.683 138.757  1.00 43.64           H
ATOM    986 HD13 ILE A  61     117.167 116.260 138.140  1.00 43.64           H
ATOM    987  N   VAL A  62     122.184 116.974 136.806  1.00 43.06           N
ATOM    988  CA  VAL A  62     123.178 115.905 136.755  1.00 43.06           C
ATOM    989  C   VAL A  62     124.479 116.363 137.403  1.00 43.06           C
ATOM    990  O   VAL A  62     125.069 115.653 138.227  1.00 43.06           O
ATOM    991  CB  VAL A  62     123.404 115.451 135.303  1.00 43.06           C
ATOM    992  CG1 VAL A  62     124.536 114.442 135.235  1.00 43.06           C
ATOM    993  CG2 VAL A  62     122.128 114.859 134.733  1.00 43.06           C
ATOM    994  H   VAL A  62     121.927 117.265 136.038  1.00 43.06           H
ATOM    995  HA  VAL A  62     122.848 115.144 137.257  1.00 43.06           H
ATOM    996  HB  VAL A  62     123.648 116.220 134.764  1.00 43.06           H
ATOM    997 HG11 VAL A  62     124.493 113.979 134.383  1.00 43.06           H
ATOM    998 HG12 VAL A  62     125.385 114.906 135.314  1.00 43.06           H
ATOM    999 HG13 VAL A  62     124.435 113.806 135.961  1.00 43.06           H
ATOM   1000 HG21 VAL A  62     122.273 114.639 133.800  1.00 43.06           H
ATOM   1001 HG22 VAL A  62     121.904 114.057 135.231  1.00 43.06           H
ATOM   1002 HG23 VAL A  62     121.412 115.508 134.814  1.00 43.06           H
ATOM   1003  N   PHE A  63     124.945 117.560 137.038  1.00 42.38           N
ATOM   1004  CA  PHE A  63     126.182 118.080 137.611  1.00 42.38           C
ATOM   1005  C   PHE A  63     126.034 118.357 139.100  1.00 42.38           C
ATOM   1006  O   PHE A  63     126.991 118.175 139.860  1.00 42.38           O
ATOM   1007  CB  PHE A  63     126.602 119.351 136.874  1.00 42.38           C
ATOM   1008  CG  PHE A  63     127.758 120.068 137.509  1.00 42.38           C
ATOM   1009  CD1 PHE A  63     129.059 119.753 137.161  1.00 42.38           C
ATOM   1010  CD2 PHE A  63     127.545 121.062 138.446  1.00 42.38           C
ATOM   1011  CE1 PHE A  63     130.124 120.411 137.739  1.00 42.38           C
ATOM   1012  CE2 PHE A  63     128.606 121.723 139.027  1.00 42.38           C
ATOM   1013  CZ  PHE A  63     129.897 121.396 138.673  1.00 42.38           C
ATOM   1014  H   PHE A  63     124.569 118.083 136.469  1.00 42.38           H
ATOM   1015  HA  PHE A  63     126.884 117.420 137.498  1.00 42.38           H
ATOM   1016  HB2 PHE A  63     126.862 119.116 135.970  1.00 42.38           H
ATOM   1017  HB3 PHE A  63     125.851 119.964 136.852  1.00 42.38           H
ATOM   1018  HD1 PHE A  63     129.218 119.087 136.531  1.00 42.38           H
ATOM   1019  HD2 PHE A  63     126.676 121.286 138.689  1.00 42.38           H
ATOM   1020  HE1 PHE A  63     130.994 120.189 137.499  1.00 42.38           H
ATOM   1021  HE2 PHE A  63     128.451 122.389 139.657  1.00 42.38           H
ATOM   1022  HZ  PHE A  63     130.614 121.842 139.064  1.00 42.38           H
ATOM   1023  N   ALA A  64     124.854 118.804 139.535  1.00 42.23           N
ATOM   1024  CA  ALA A  64     124.648 119.091 140.949  1.00 42.23           C
ATOM   1025  C   ALA A  64     124.552 117.817 141.776  1.00 42.23           C
ATOM   1026  O   ALA A  64     124.923 117.817 142.954  1.00 42.23           O
ATOM   1027  CB  ALA A  64     123.387 119.932 141.136  1.00 42.23           C
ATOM   1028  H   ALA A  64     124.168 118.948 139.036  1.00 42.23           H
ATOM   1029  HA  ALA A  64     125.401 119.605 141.280  1.00 42.23           H
ATOM   1030  HB1 ALA A  64     123.274 120.128 142.079  1.00 42.23           H
ATOM   1031  HB2 ALA A  64     123.483 120.758 140.637  1.00 42.23           H
ATOM   1032  HB3 ALA A  64     122.623 119.433 140.807  1.00 42.23           H
ATOM   1033  N   SER A  65     124.054 116.729 141.188  1.00 42.86           N
ATOM   1034  CA  SER A  65     123.897 115.490 141.939  1.00 42.86           C
ATOM   1035  C   SER A  65     125.183 114.675 141.961  1.00 42.86           C
ATOM   1036  O   SER A  65     125.530 114.093 142.994  1.00 42.86           O
ATOM   1037  CB  SER A  65     122.761 114.658 141.344  1.00 42.86           C
ATOM   1038  OG  SER A  65     121.513 115.304 141.508  1.00 42.86           O
ATOM   1039  H   SER A  65     123.803 116.684 140.367  1.00 42.86           H
ATOM   1040  HA  SER A  65     123.662 115.703 142.855  1.00 42.86           H
ATOM   1041  HB2 SER A  65     122.927 114.530 140.396  1.00 42.86           H
ATOM   1042  HB3 SER A  65     122.732 113.799 141.793  1.00 42.86           H
ATOM   1043  HG  SER A  65     120.908 114.858 141.134  1.00 42.86           H
ATOM   1044  N   LEU A  66     125.906 114.621 140.842  1.00 43.10           N
ATOM   1045  CA  LEU A  66     127.059 113.731 140.766  1.00 43.10           C
ATOM   1046  C   LEU A  66     128.237 114.263 141.572  1.00 43.10           C
ATOM   1047  O   LEU A  66     128.995 113.481 142.155  1.00 43.10           O
ATOM   1048  CB  LEU A  66     127.450 113.516 139.308  1.00 43.10           C
ATOM   1049  CG  LEU A  66     128.608 112.553 139.061  1.00 43.10           C
ATOM   1050  CD1 LEU A  66     128.274 111.155 139.540  1.00 43.10           C
ATOM   1051  CD2 LEU A  66     128.913 112.532 137.584  1.00 43.10           C
ATOM   1052  H   LEU A  66     125.753 115.078 140.129  1.00 43.10           H
ATOM   1053  HA  LEU A  66     126.817 112.872 141.142  1.00 43.10           H
ATOM   1054  HB2 LEU A  66     126.679 113.168 138.834  1.00 43.10           H
ATOM   1055  HB3 LEU A  66     127.701 114.374 138.931  1.00 43.10           H
ATOM   1056  HG  LEU A  66     129.397 112.861 139.534  1.00 43.10           H
ATOM   1057 HD11 LEU A  66     129.001 110.559 139.302  1.00 43.10           H
ATOM   1058 HD12 LEU A  66     128.160 111.169 140.503  1.00 43.10           H
ATOM   1059 HD13 LEU A  66     127.454 110.863 139.113  1.00 43.10           H
ATOM   1060 HD21 LEU A  66     129.753 112.076 137.443  1.00 43.10           H
ATOM   1061 HD22 LEU A  66     128.199 112.061 137.126  1.00 43.10           H
ATOM   1062 HD23 LEU A  66     128.969 113.443 137.258  1.00 43.10           H
ATOM   1063  N   VAL A  67     128.415 115.584 141.617  1.00 43.06           N
ATOM   1064  CA  VAL A  67     129.534 116.139 142.374  1.00 43.06           C
ATOM   1065  C   VAL A  67     129.401 115.793 143.849  1.00 43.06           C
ATOM   1066  O   VAL A  67     130.407 115.614 144.545  1.00 43.06           O
ATOM   1067  CB  VAL A  67     129.630 117.660 142.159  1.00 43.06           C
ATOM   1068  CG1 VAL A  67     130.529 118.288 143.208  1.00 43.06           C
ATOM   1069  CG2 VAL A  67     130.147 117.962 140.770  1.00 43.06           C
ATOM   1070  H   VAL A  67     127.917 116.167 141.228  1.00 43.06           H
ATOM   1071  HA  VAL A  67     130.357 115.741 142.050  1.00 43.06           H
ATOM   1072  HB  VAL A  67     128.746 118.051 142.245  1.00 43.06           H
ATOM   1073 HG11 VAL A  67     130.826 119.153 142.887  1.00 43.06           H
ATOM   1074 HG12 VAL A  67     130.030 118.396 144.033  1.00 43.06           H
ATOM   1075 HG13 VAL A  67     131.295 117.711 143.353  1.00 43.06           H
ATOM   1076 HG21 VAL A  67     130.181 118.924 140.648  1.00 43.06           H
ATOM   1077 HG22 VAL A  67     131.035 117.585 140.675  1.00 43.06           H
ATOM   1078 HG23 VAL A  67     129.547 117.567 140.118  1.00 43.06           H
ATOM   1079  N   VAL A  68     128.173 115.699 144.352  1.00 42.05           N
ATOM   1080  CA  VAL A  68     127.951 115.295 145.736  1.00 42.05           C
ATOM   1081  C   VAL A  68     127.995 113.781 145.882  1.00 42.05           C
ATOM   1082  O   VAL A  68     128.537 113.261 146.862  1.00 42.05           O
ATOM   1083  CB  VAL A  68     126.615 115.866 146.240  1.00 42.05           C
ATOM   1084  CG1 VAL A  68     126.466 115.617 147.729  1.00 42.05           C
ATOM   1085  CG2 VAL A  68     126.525 117.344 145.929  1.00 42.05           C
ATOM   1086  H   VAL A  68     127.453 115.865 143.913  1.00 42.05           H
ATOM   1087  HA  VAL A  68     128.658 115.666 146.287  1.00 42.05           H
ATOM   1088  HB  VAL A  68     125.885 115.417 145.784  1.00 42.05           H
ATOM   1089 HG11 VAL A  68     125.675 116.078 148.048  1.00 42.05           H
ATOM   1090 HG12 VAL A  68     126.377 114.663 147.885  1.00 42.05           H
ATOM   1091 HG13 VAL A  68     127.252 115.956 148.185  1.00 42.05           H
ATOM   1092 HG21 VAL A  68     125.777 117.723 146.416  1.00 42.05           H
ATOM   1093 HG22 VAL A  68     127.351 117.774 146.203  1.00 42.05           H
ATOM   1094 HG23 VAL A  68     126.392 117.459 144.975  1.00 42.05           H
ATOM   1095  N   GLY A  69     127.430 113.047 144.923  1.00 42.79           N
ATOM   1096  CA  GLY A  69     127.477 111.598 145.004  1.00 42.79           C
ATOM   1097  C   GLY A  69     128.899 111.084 145.082  1.00 42.79           C
ATOM   1098  O   GLY A  69     129.225 110.242 145.923  1.00 42.79           O
ATOM   1099  H   GLY A  69     127.023 113.360 144.232  1.00 42.79           H
ATOM   1100  HA2 GLY A  69     126.996 111.301 145.792  1.00 42.79           H
ATOM   1101  HA3 GLY A  69     127.053 111.215 144.220  1.00 42.79           H
ATOM   1102  N   ALA A  70     129.772 111.602 144.218  1.00 43.50           N
ATOM   1103  CA  ALA A  70     131.174 111.207 144.260  1.00 43.50           C
ATOM   1104  C   ALA A  70     131.801 111.572 145.597  1.00 43.50           C
ATOM   1105  O   ALA A  70     132.584 110.796 146.158  1.00 43.50           O
ATOM   1106  CB  ALA A  70     131.938 111.862 143.110  1.00 43.50           C
ATOM   1107  H   ALA A  70     129.579 112.176 143.607  1.00 43.50           H
ATOM   1108  HA  ALA A  70     131.235 110.245 144.151  1.00 43.50           H
ATOM   1109  HB1 ALA A  70     132.874 111.620 143.175  1.00 43.50           H
ATOM   1110  HB2 ALA A  70     131.571 111.549 142.269  1.00 43.50           H
ATOM   1111  HB3 ALA A  70     131.840 112.825 143.177  1.00 43.50           H
ATOM   1112  N   ALA A  71     131.470 112.750 146.125  1.00 42.67           N
ATOM   1113  CA  ALA A  71     131.979 113.154 147.426  1.00 42.67           C
ATOM   1114  C   ALA A  71     131.452 112.284 148.557  1.00 42.67           C
ATOM   1115  O   ALA A  71     132.024 112.312 149.651  1.00 42.67           O
ATOM   1116  CB  ALA A  71     131.625 114.614 147.697  1.00 42.67           C
ATOM   1117  H   ALA A  71     130.954 113.327 145.750  1.00 42.67           H
ATOM   1118  HA  ALA A  71     132.944 113.080 147.417  1.00 42.67           H
ATOM   1119  HB1 ALA A  71     131.972 114.868 148.567  1.00 42.67           H
ATOM   1120  HB2 ALA A  71     132.022 115.169 147.007  1.00 42.67           H
ATOM   1121  HB3 ALA A  71     130.660 114.711 147.685  1.00 42.67           H
ATOM   1122  N   SER A  72     130.386 111.522 148.324  1.00 42.62           N
ATOM   1123  CA  SER A  72     129.782 110.669 149.340  1.00 42.62           C
ATOM   1124  C   SER A  72     129.936 109.192 148.990  1.00 42.62           C
ATOM   1125  O   SER A  72     129.018 108.393 149.177  1.00 42.62           O
ATOM   1126  CB  SER A  72     128.308 111.014 149.523  1.00 42.62           C
ATOM   1127  OG  SER A  72     127.573 110.705 148.353  1.00 42.62           O
ATOM   1128  H   SER A  72     129.984 111.484 147.565  1.00 42.62           H
ATOM   1129  HA  SER A  72     130.228 110.820 150.187  1.00 42.62           H
ATOM   1130  HB2 SER A  72     127.952 110.501 150.265  1.00 42.62           H
ATOM   1131  HB3 SER A  72     128.226 111.963 149.706  1.00 42.62           H
ATOM   1132  HG  SER A  72     127.880 111.136 147.701  1.00 42.62           H
ATOM   1133  N   ILE A  73     131.102 108.809 148.478  1.00 45.07           N
ATOM   1134  CA  ILE A  73     131.357 107.419 148.115  1.00 45.07           C
ATOM   1135  C   ILE A  73     132.860 107.234 147.954  1.00 45.07           C
ATOM   1136  O   ILE A  73     133.561 108.127 147.471  1.00 45.07           O
ATOM   1137  CB  ILE A  73     130.589 107.030 146.830  1.00 45.07           C
ATOM   1138  CG1 ILE A  73     130.309 105.528 146.809  1.00 45.07           C
ATOM   1139  CG2 ILE A  73     131.370 107.434 145.592  1.00 45.07           C
ATOM   1140  CD1 ILE A  73     129.435 105.095 145.654  1.00 45.07           C
ATOM   1141  H   ILE A  73     131.765 109.337 148.331  1.00 45.07           H
ATOM   1142  HA  ILE A  73     131.057 106.841 148.834  1.00 45.07           H
ATOM   1143  HB  ILE A  73     129.741 107.499 146.824  1.00 45.07           H
ATOM   1144 HG12 ILE A  73     131.151 105.053 146.738  1.00 45.07           H
ATOM   1145 HG13 ILE A  73     129.858 105.281 147.631  1.00 45.07           H
ATOM   1146 HG21 ILE A  73     130.770 107.436 144.830  1.00 45.07           H
ATOM   1147 HG22 ILE A  73     131.736 108.323 145.725  1.00 45.07           H
ATOM   1148 HG23 ILE A  73     132.088 106.799 145.444  1.00 45.07           H
ATOM   1149 HD11 ILE A  73     129.170 104.171 145.787  1.00 45.07           H
ATOM   1150 HD12 ILE A  73     128.648 105.663 145.625  1.00 45.07           H
ATOM   1151 HD13 ILE A  73     129.935 105.182 144.828  1.00 45.07           H
ATOM   1152  N   SER A  74     133.349 106.066 148.363  1.00 43.97           N
ATOM   1153  CA  SER A  74     134.766 105.767 148.228  1.00 43.97           C
ATOM   1154  C   SER A  74     135.116 105.546 146.757  1.00 43.97           C
ATOM   1155  O   SER A  74     134.333 104.940 146.019  1.00 43.97           O
ATOM   1156  CB  SER A  74     135.131 104.526 149.038  1.00 43.97           C
ATOM   1157  OG  SER A  74     134.919 104.739 150.422  1.00 43.97           O
ATOM   1158  H   SER A  74     132.883 105.436 148.719  1.00 43.97           H
ATOM   1159  HA  SER A  74     135.275 106.515 148.572  1.00 43.97           H
ATOM   1160  HB2 SER A  74     134.577 103.785 148.746  1.00 43.97           H
ATOM   1161  HB3 SER A  74     136.067 104.318 148.892  1.00 43.97           H
ATOM   1162  HG  SER A  74     135.123 104.048 150.854  1.00 43.97           H
ATOM   1163  N   PRO A  75     136.280 106.019 146.298  1.00 43.80           N
ATOM   1164  CA  PRO A  75     136.628 105.810 144.881  1.00 43.80           C
ATOM   1165  C   PRO A  75     136.635 104.347 144.467  1.00 43.80           C
ATOM   1166  O   PRO A  75     136.187 104.017 143.362  1.00 43.80           O
ATOM   1167  CB  PRO A  75     138.023 106.441 144.765  1.00 43.80           C
ATOM   1168  CG  PRO A  75     138.127 107.381 145.903  1.00 43.80           C
ATOM   1169  CD  PRO A  75     137.304 106.804 147.008  1.00 43.80           C
ATOM   1170  HA  PRO A  75     136.011 106.297 144.312  1.00 43.80           H
ATOM   1171  HB2 PRO A  75     138.700 105.750 144.830  1.00 43.80           H
ATOM   1172  HB3 PRO A  75     138.097 106.915 143.922  1.00 43.80           H
ATOM   1173  HG2 PRO A  75     139.054 107.458 146.175  1.00 43.80           H
ATOM   1174  HG3 PRO A  75     137.778 108.247 145.638  1.00 43.80           H
ATOM   1175  HD2 PRO A  75     137.847 106.226 147.568  1.00 43.80           H
ATOM   1176  HD3 PRO A  75     136.894 107.516 147.522  1.00 43.80           H
ATOM   1177  N   ALA A  76     137.132 103.454 145.325  1.00 44.22           N
ATOM   1178  CA  ALA A  76     137.138 102.036 144.986  1.00 44.22           C
ATOM   1179  C   ALA A  76     135.721 101.488 144.885  1.00 44.22           C
ATOM   1180  O   ALA A  76     135.423 100.679 143.999  1.00 44.22           O
ATOM   1181  CB  ALA A  76     137.943 101.254 146.022  1.00 44.22           C
ATOM   1182  H   ALA A  76     137.466 103.642 146.095  1.00 44.22           H
ATOM   1183  HA  ALA A  76     137.566 101.919 144.124  1.00 44.22           H
ATOM   1184  HB1 ALA A  76     137.938 100.314 145.782  1.00 44.22           H
ATOM   1185  HB2 ALA A  76     138.854 101.588 146.031  1.00 44.22           H
ATOM   1186  HB3 ALA A  76     137.537 101.375 146.894  1.00 44.22           H
ATOM   1187  N   ARG A  77     134.835 101.908 145.790  1.00 45.23           N
ATOM   1188  CA  ARG A  77     133.447 101.465 145.713  1.00 45.23           C
ATOM   1189  C   ARG A  77     132.792 101.949 144.427  1.00 45.23           C
ATOM   1190  O   ARG A  77     132.040 101.206 143.788  1.00 45.23           O
ATOM   1191  CB  ARG A  77     132.667 101.960 146.931  1.00 45.23           C
ATOM   1192  CG  ARG A  77     131.163 102.005 146.717  1.00 45.23           C
ATOM   1193  CD  ARG A  77     130.412 102.112 148.031  1.00 45.23           C
ATOM   1194  NE  ARG A  77     130.575 100.922 148.855  1.00 45.23           N
ATOM   1195  CZ  ARG A  77     129.777 100.590 149.861  1.00 45.23           C
ATOM   1196  NH1 ARG A  77     128.736 101.336 150.193  1.00 45.23           N
ATOM   1197  NH2 ARG A  77     130.031  99.482 150.552  1.00 45.23           N
ATOM   1198  H   ARG A  77     135.009 102.438 146.444  1.00 45.23           H
ATOM   1199  HA  ARG A  77     133.424 100.495 145.716  1.00 45.23           H
ATOM   1200  HB2 ARG A  77     132.845 101.366 147.677  1.00 45.23           H
ATOM   1201  HB3 ARG A  77     132.963 102.858 147.148  1.00 45.23           H
ATOM   1202  HG2 ARG A  77     130.879 101.192 146.271  1.00 45.23           H
ATOM   1203  HG3 ARG A  77     130.939 102.780 146.180  1.00 45.23           H
ATOM   1204  HD2 ARG A  77     130.748 102.874 148.529  1.00 45.23           H
ATOM   1205  HD3 ARG A  77     129.466 102.226 147.845  1.00 45.23           H
ATOM   1206  HE  ARG A  77     131.195 100.367 148.638  1.00 45.23           H
ATOM   1207 HH11 ARG A  77     128.561 102.054 149.755  1.00 45.23           H
ATOM   1208 HH12 ARG A  77     128.233 101.100 150.849  1.00 45.23           H
ATOM   1209 HH21 ARG A  77     130.705  98.991 150.344  1.00 45.23           H
ATOM   1210 HH22 ARG A  77     129.520  99.257 151.206  1.00 45.23           H
ATOM   1211  N   LEU A  78     133.059 103.197 144.036  1.00 44.21           N
ATOM   1212  CA  LEU A  78     132.513 103.707 142.782  1.00 44.21           C
ATOM   1213  C   LEU A  78     133.060 102.929 141.592  1.00 44.21           C
ATOM   1214  O   LEU A  78     132.326 102.636 140.639  1.00 44.21           O
ATOM   1215  CB  LEU A  78     132.825 105.194 142.642  1.00 44.21           C
ATOM   1216  CG  LEU A  78     132.197 105.859 141.419  1.00 44.21           C
ATOM   1217  CD1 LEU A  78     131.616 107.211 141.788  1.00 44.21           C
ATOM   1218  CD2 LEU A  78     133.220 106.003 140.307  1.00 44.21           C
ATOM   1219  H   LEU A  78     133.544 103.758 144.471  1.00 44.21           H
ATOM   1220  HA  LEU A  78     131.549 103.602 142.792  1.00 44.21           H
ATOM   1221  HB2 LEU A  78     132.497 105.655 143.430  1.00 44.21           H
ATOM   1222  HB3 LEU A  78     133.787 105.303 142.576  1.00 44.21           H
ATOM   1223  HG  LEU A  78     131.475 105.301 141.092  1.00 44.21           H
ATOM   1224 HD11 LEU A  78     130.919 107.084 142.450  1.00 44.21           H
ATOM   1225 HD12 LEU A  78     131.247 107.623 140.992  1.00 44.21           H
ATOM   1226 HD13 LEU A  78     132.322 107.768 142.153  1.00 44.21           H
ATOM   1227 HD21 LEU A  78     133.962 106.539 140.629  1.00 44.21           H
ATOM   1228 HD22 LEU A  78     132.801 106.438 139.549  1.00 44.21           H
ATOM   1229 HD23 LEU A  78     133.536 105.122 140.050  1.00 44.21           H
ATOM   1230  N   GLY A  79     134.350 102.598 141.621  1.00 43.63           N
ATOM   1231  CA  GLY A  79     134.910 101.777 140.562  1.00 43.63           C
ATOM   1232  C   GLY A  79     134.251 100.415 140.484  1.00 43.63           C
ATOM   1233  O   GLY A  79     133.989  99.902 139.396  1.00 43.63           O
ATOM   1234  H   GLY A  79     134.909 102.831 142.232  1.00 43.63           H
ATOM   1235  HA2 GLY A  79     134.792 102.225 139.709  1.00 43.63           H
ATOM   1236  HA3 GLY A  79     135.859 101.652 140.716  1.00 43.63           H
ATOM   1237  N   ARG A  80     133.980  99.808 141.641  1.00 43.13           N
ATOM   1238  CA  ARG A  80     133.294  98.520 141.665  1.00 43.13           C
ATOM   1239  C   ARG A  80     131.884  98.641 141.097  1.00 43.13           C
ATOM   1240  O   ARG A  80     131.434  97.785 140.320  1.00 43.13           O
ATOM   1241  CB  ARG A  80     133.266  97.990 143.099  1.00 43.13           C
ATOM   1242  CG  ARG A  80     132.967  96.509 143.225  1.00 43.13           C
ATOM   1243  CD  ARG A  80     133.401  95.975 144.587  1.00 43.13           C
ATOM   1244  NE  ARG A  80     132.659  96.579 145.689  1.00 43.13           N
ATOM   1245  CZ  ARG A  80     133.135  97.503 146.514  1.00 43.13           C
ATOM   1246  NH1 ARG A  80     134.355  97.997 146.376  1.00 43.13           N
ATOM   1247  NH2 ARG A  80     132.365  97.947 147.504  1.00 43.13           N
ATOM   1248  H   ARG A  80     134.182 100.120 142.417  1.00 43.13           H
ATOM   1249  HA  ARG A  80     133.786  97.887 141.119  1.00 43.13           H
ATOM   1250  HB2 ARG A  80     134.132  98.150 143.504  1.00 43.13           H
ATOM   1251  HB3 ARG A  80     132.582  98.470 143.592  1.00 43.13           H
ATOM   1252  HG2 ARG A  80     133.450  96.024 142.539  1.00 43.13           H
ATOM   1253  HG3 ARG A  80     132.012  96.365 143.131  1.00 43.13           H
ATOM   1254  HD2 ARG A  80     134.347  96.143 144.708  1.00 43.13           H
ATOM   1255  HD3 ARG A  80     133.236  95.019 144.611  1.00 43.13           H
ATOM   1256  HE  ARG A  80     131.850  96.315 145.814  1.00 43.13           H
ATOM   1257 HH11 ARG A  80     134.868  97.725 145.744  1.00 43.13           H
ATOM   1258 HH12 ARG A  80     134.637  98.597 146.925  1.00 43.13           H
ATOM   1259 HH21 ARG A  80     131.570  97.634 147.603  1.00 43.13           H
ATOM   1260 HH22 ARG A  80     132.662  98.547 148.043  1.00 43.13           H
ATOM   1261  N   VAL A  81     131.177  99.710 141.465  1.00 43.30           N
ATOM   1262  CA  VAL A  81     129.843  99.955 140.925  1.00 43.30           C
ATOM   1263  C   VAL A  81     129.896 100.055 139.407  1.00 43.30           C
ATOM   1264  O   VAL A  81     129.082  99.452 138.700  1.00 43.30           O
ATOM   1265  CB  VAL A  81     129.240 101.226 141.550  1.00 43.30           C
ATOM   1266  CG1 VAL A  81     127.957 101.608 140.843  1.00 43.30           C
ATOM   1267  CG2 VAL A  81     128.976 101.012 143.029  1.00 43.30           C
ATOM   1268  H   VAL A  81     131.448 100.306 142.024  1.00 43.30           H
ATOM   1269  HA  VAL A  81     129.268  99.209 141.155  1.00 43.30           H
ATOM   1270  HB  VAL A  81     129.869 101.959 141.456  1.00 43.30           H
ATOM   1271 HG11 VAL A  81     127.426 102.165 141.434  1.00 43.30           H
ATOM   1272 HG12 VAL A  81     128.175 102.099 140.035  1.00 43.30           H
ATOM   1273 HG13 VAL A  81     127.468 100.804 140.620  1.00 43.30           H
ATOM   1274 HG21 VAL A  81     128.813 101.872 143.447  1.00 43.30           H
ATOM   1275 HG22 VAL A  81     128.198 100.443 143.130  1.00 43.30           H
ATOM   1276 HG23 VAL A  81     129.749 100.590 143.434  1.00 43.30           H
ATOM   1277  N   GLY A  82     130.849 100.827 138.884  1.00 42.86           N
ATOM   1278  CA  GLY A  82     130.969 100.953 137.440  1.00 42.86           C
ATOM   1279  C   GLY A  82     131.309  99.636 136.767  1.00 42.86           C
ATOM   1280  O   GLY A  82     130.751  99.298 135.717  1.00 42.86           O
ATOM   1281  H   GLY A  82     131.425 101.278 139.337  1.00 42.86           H
ATOM   1282  HA2 GLY A  82     130.132 101.279 137.074  1.00 42.86           H
ATOM   1283  HA3 GLY A  82     131.666 101.594 137.230  1.00 42.86           H
ATOM   1284  N   VAL A  83     132.231  98.876 137.361  1.00 43.66           N
ATOM   1285  CA  VAL A  83     132.627  97.595 136.786  1.00 43.66           C
ATOM   1286  C   VAL A  83     131.426  96.669 136.684  1.00 43.66           C
ATOM   1287  O   VAL A  83     131.275  95.930 135.704  1.00 43.66           O
ATOM   1288  CB  VAL A  83     133.758  96.964 137.620  1.00 43.66           C
ATOM   1289  CG1 VAL A  83     133.859  95.471 137.346  1.00 43.66           C
ATOM   1290  CG2 VAL A  83     135.077  97.653 137.326  1.00 43.66           C
ATOM   1291  H   VAL A  83     132.637  99.079 138.091  1.00 43.66           H
ATOM   1292  HA  VAL A  83     132.965  97.744 135.889  1.00 43.66           H
ATOM   1293  HB  VAL A  83     133.560  97.084 138.562  1.00 43.66           H
ATOM   1294 HG11 VAL A  83     134.726  95.157 137.648  1.00 43.66           H
ATOM   1295 HG12 VAL A  83     133.157  95.007 137.828  1.00 43.66           H
ATOM   1296 HG13 VAL A  83     133.770  95.316 136.392  1.00 43.66           H
ATOM   1297 HG21 VAL A  83     135.765  97.268 137.891  1.00 43.66           H
ATOM   1298 HG22 VAL A  83     135.301  97.518 136.392  1.00 43.66           H
ATOM   1299 HG23 VAL A  83     134.986  98.600 137.512  1.00 43.66           H
ATOM   1300  N   LYS A  84     130.558  96.680 137.697  1.00 41.55           N
ATOM   1301  CA  LYS A  84     129.381  95.818 137.640  1.00 41.55           C
ATOM   1302  C   LYS A  84     128.350  96.347 136.647  1.00 41.55           C
ATOM   1303  O   LYS A  84     127.767  95.573 135.873  1.00 41.55           O
ATOM   1304  CB  LYS A  84     128.766  95.677 139.033  1.00 41.55           C
ATOM   1305  CG  LYS A  84     129.228  94.442 139.802  1.00 41.55           C
ATOM   1306  CD  LYS A  84     128.749  93.142 139.155  1.00 41.55           C
ATOM   1307  CE  LYS A  84     129.589  91.951 139.589  1.00 41.55           C
ATOM   1308  NZ  LYS A  84     129.528  90.839 138.601  1.00 41.55           N
ATOM   1309  H   LYS A  84     130.625  97.162 138.406  1.00 41.55           H
ATOM   1310  HA  LYS A  84     129.660  94.942 137.336  1.00 41.55           H
ATOM   1311  HB2 LYS A  84     129.002  96.457 139.558  1.00 41.55           H
ATOM   1312  HB3 LYS A  84     127.802  95.624 138.942  1.00 41.55           H
ATOM   1313  HG2 LYS A  84     130.197  94.430 139.826  1.00 41.55           H
ATOM   1314  HG3 LYS A  84     128.872  94.478 140.703  1.00 41.55           H
ATOM   1315  HD2 LYS A  84     127.832  92.975 139.424  1.00 41.55           H
ATOM   1316  HD3 LYS A  84     128.802  93.211 138.190  1.00 41.55           H
ATOM   1317  HE2 LYS A  84     130.515  92.226 139.676  1.00 41.55           H
ATOM   1318  HE3 LYS A  84     129.257  91.620 140.438  1.00 41.55           H
ATOM   1319  HZ1 LYS A  84     130.022  90.154 138.883  1.00 41.55           H
ATOM   1320  HZ2 LYS A  84     128.687  90.567 138.501  1.00 41.55           H
ATOM   1321  HZ3 LYS A  84     129.839  91.115 137.814  1.00 41.55           H
ATOM   1322  N   ILE A  85     128.116  97.661 136.647  1.00 42.54           N
ATOM   1323  CA  ILE A  85     127.032  98.217 135.845  1.00 42.54           C
ATOM   1324  C   ILE A  85     127.340  98.092 134.360  1.00 42.54           C
ATOM   1325  O   ILE A  85     126.435  97.873 133.549  1.00 42.54           O
ATOM   1326  CB  ILE A  85     126.753  99.678 136.245  1.00 42.54           C
ATOM   1327  CG1 ILE A  85     125.347 100.085 135.809  1.00 42.54           C
ATOM   1328  CG2 ILE A  85     127.760 100.616 135.614  1.00 42.54           C
ATOM   1329  CD1 ILE A  85     124.251  99.539 136.688  1.00 42.54           C
ATOM   1330  H   ILE A  85     128.564  98.241 137.096  1.00 42.54           H
ATOM   1331  HA  ILE A  85     126.228  97.704 136.019  1.00 42.54           H
ATOM   1332  HB  ILE A  85     126.816  99.755 137.210  1.00 42.54           H
ATOM   1333 HG12 ILE A  85     125.284 101.052 135.824  1.00 42.54           H
ATOM   1334 HG13 ILE A  85     125.194  99.759 134.908  1.00 42.54           H
ATOM   1335 HG21 ILE A  85     127.736 101.465 136.082  1.00 42.54           H
ATOM   1336 HG22 ILE A  85     128.642 100.225 135.687  1.00 42.54           H
ATOM   1337 HG23 ILE A  85     127.533 100.747 134.680  1.00 42.54           H
ATOM   1338 HD11 ILE A  85     123.394  99.822 136.333  1.00 42.54           H
ATOM   1339 HD12 ILE A  85     124.301  98.571 136.696  1.00 42.54           H
ATOM   1340 HD13 ILE A  85     124.367  99.886 137.586  1.00 42.54           H
ATOM   1341  N   VAL A  86     128.607  98.244 133.967  1.00 43.90           N
ATOM   1342  CA  VAL A  86     128.934  98.143 132.546  1.00 43.90           C
ATOM   1343  C   VAL A  86     128.650  96.733 132.033  1.00 43.90           C
ATOM   1344  O   VAL A  86     128.074  96.550 130.950  1.00 43.90           O
ATOM   1345  CB  VAL A  86     130.396  98.564 132.302  1.00 43.90           C
ATOM   1346  CG1 VAL A  86     131.361  97.510 132.820  1.00 43.90           C
ATOM   1347  CG2 VAL A  86     130.630  98.831 130.825  1.00 43.90           C
ATOM   1348  H   VAL A  86     129.275  98.401 134.486  1.00 43.90           H
ATOM   1349  HA  VAL A  86     128.366  98.755 132.053  1.00 43.90           H
ATOM   1350  HB  VAL A  86     130.570  99.388 132.783  1.00 43.90           H
ATOM   1351 HG11 VAL A  86     132.249  97.897 132.875  1.00 43.90           H
ATOM   1352 HG12 VAL A  86     131.070  97.225 133.699  1.00 43.90           H
ATOM   1353 HG13 VAL A  86     131.366  96.756 132.211  1.00 43.90           H
ATOM   1354 HG21 VAL A  86     131.548  99.118 130.698  1.00 43.90           H
ATOM   1355 HG22 VAL A  86     130.466  98.015 130.327  1.00 43.90           H
ATOM   1356 HG23 VAL A  86     130.022  99.527 130.531  1.00 43.90           H
ATOM   1357  N   VAL A  87     129.037  95.716 132.805  1.00 42.85           N
ATOM   1358  CA  VAL A  87     128.782  94.340 132.395  1.00 42.85           C
ATOM   1359  C   VAL A  87     127.285  94.068 132.355  1.00 42.85           C
ATOM   1360  O   VAL A  87     126.786  93.388 131.447  1.00 42.85           O
ATOM   1361  CB  VAL A  87     129.511  93.361 133.332  1.00 42.85           C
ATOM   1362  CG1 VAL A  87     129.055  91.937 133.073  1.00 42.85           C
ATOM   1363  CG2 VAL A  87     131.014  93.481 133.152  1.00 42.85           C
ATOM   1364  H   VAL A  87     129.442  95.796 133.559  1.00 42.85           H
ATOM   1365  HA  VAL A  87     129.131  94.210 131.500  1.00 42.85           H
ATOM   1366  HB  VAL A  87     129.299  93.584 134.252  1.00 42.85           H
ATOM   1367 HG11 VAL A  87     129.705  91.326 133.453  1.00 42.85           H
ATOM   1368 HG12 VAL A  87     128.190  91.799 133.489  1.00 42.85           H
ATOM   1369 HG13 VAL A  87     128.991  91.796 132.116  1.00 42.85           H
ATOM   1370 HG21 VAL A  87     131.454  92.857 133.750  1.00 42.85           H
ATOM   1371 HG22 VAL A  87     131.238  93.273 132.232  1.00 42.85           H
ATOM   1372 HG23 VAL A  87     131.285  94.388 133.362  1.00 42.85           H
ATOM   1373  N   TYR A  88     126.544  94.578 133.342  1.00 43.66           N
ATOM   1374  CA  TYR A  88     125.094  94.416 133.313  1.00 43.66           C
ATOM   1375  C   TYR A  88     124.506  95.039 132.054  1.00 43.66           C
ATOM   1376  O   TYR A  88     123.659  94.433 131.385  1.00 43.66           O
ATOM   1377  CB  TYR A  88     124.471  95.035 134.565  1.00 43.66           C
ATOM   1378  CG  TYR A  88     123.012  95.400 134.411  1.00 43.66           C
ATOM   1379  CD1 TYR A  88     122.013  94.491 134.720  1.00 43.66           C
ATOM   1380  CD2 TYR A  88     122.634  96.655 133.958  1.00 43.66           C
ATOM   1381  CE1 TYR A  88     120.679  94.822 134.581  1.00 43.66           C
ATOM   1382  CE2 TYR A  88     121.305  96.994 133.813  1.00 43.66           C
ATOM   1383  CZ  TYR A  88     120.333  96.075 134.125  1.00 43.66           C
ATOM   1384  OH  TYR A  88     119.010  96.410 133.986  1.00 43.66           O
ATOM   1385  H   TYR A  88     126.849  95.011 134.020  1.00 43.66           H
ATOM   1386  HA  TYR A  88     124.882  93.469 133.308  1.00 43.66           H
ATOM   1387  HB2 TYR A  88     124.540  94.400 135.295  1.00 43.66           H
ATOM   1388  HB3 TYR A  88     124.956  95.844 134.788  1.00 43.66           H
ATOM   1389  HD1 TYR A  88     122.244  93.644 135.026  1.00 43.66           H
ATOM   1390  HD2 TYR A  88     123.290  97.278 133.745  1.00 43.66           H
ATOM   1391  HE1 TYR A  88     120.019  94.202 134.791  1.00 43.66           H
ATOM   1392  HE2 TYR A  88     121.069  97.840 133.508  1.00 43.66           H
ATOM   1393  HH  TYR A  88     118.941  97.195 133.695  1.00 43.66           H
ATOM   1394  N   TYR A  89     124.949  96.253 131.715  1.00 43.15           N
ATOM   1395  CA  TYR A  89     124.488  96.909 130.497  1.00 43.15           C
ATOM   1396  C   TYR A  89     124.720  96.023 129.283  1.00 43.15           C
ATOM   1397  O   TYR A  89     123.800  95.774 128.493  1.00 43.15           O
ATOM   1398  CB  TYR A  89     125.221  98.240 130.315  1.00 43.15           C
ATOM   1399  CG  TYR A  89     124.768  99.374 131.208  1.00 43.15           C
ATOM   1400  CD1 TYR A  89     123.706  99.225 132.084  1.00 43.15           C
ATOM   1401  CD2 TYR A  89     125.418 100.600 131.175  1.00 43.15           C
ATOM   1402  CE1 TYR A  89     123.301 100.264 132.895  1.00 43.15           C
ATOM   1403  CE2 TYR A  89     125.019 101.643 131.979  1.00 43.15           C
ATOM   1404  CZ  TYR A  89     123.960 101.469 132.838  1.00 43.15           C
ATOM   1405  OH  TYR A  89     123.557 102.505 133.646  1.00 43.15           O
ATOM   1406  H   TYR A  89     125.513  96.712 132.173  1.00 43.15           H
ATOM   1407  HA  TYR A  89     123.535  97.078 130.559  1.00 43.15           H
ATOM   1408  HB2 TYR A  89     126.164  98.096 130.486  1.00 43.15           H
ATOM   1409  HB3 TYR A  89     125.101  98.531 129.397  1.00 43.15           H
ATOM   1410  HD1 TYR A  89     123.255  98.414 132.125  1.00 43.15           H
ATOM   1411  HD2 TYR A  89     126.134 100.720 130.593  1.00 43.15           H
ATOM   1412  HE1 TYR A  89     122.585 100.150 133.476  1.00 43.15           H
ATOM   1413  HE2 TYR A  89     125.464 102.459 131.944  1.00 43.15           H
ATOM   1414  HH  TYR A  89     124.039 103.180 133.510  1.00 43.15           H
ATOM   1415  N   LEU A  90     125.953  95.543 129.114  1.00 44.78           N
ATOM   1416  CA  LEU A  90     126.272  94.766 127.921  1.00 44.78           C
ATOM   1417  C   LEU A  90     125.432  93.498 127.847  1.00 44.78           C
ATOM   1418  O   LEU A  90     124.885  93.170 126.787  1.00 44.78           O
ATOM   1419  CB  LEU A  90     127.760  94.423 127.892  1.00 44.78           C
ATOM   1420  CG  LEU A  90     128.720  95.612 127.817  1.00 44.78           C
ATOM   1421  CD1 LEU A  90     130.162  95.133 127.755  1.00 44.78           C
ATOM   1422  CD2 LEU A  90     128.396  96.495 126.622  1.00 44.78           C
ATOM   1423  H   LEU A  90     126.607  95.651 129.662  1.00 44.78           H
ATOM   1424  HA  LEU A  90     126.068  95.298 127.136  1.00 44.78           H
ATOM   1425  HB2 LEU A  90     127.975  93.928 128.699  1.00 44.78           H
ATOM   1426  HB3 LEU A  90     127.930  93.865 127.117  1.00 44.78           H
ATOM   1427  HG  LEU A  90     128.618  96.148 128.618  1.00 44.78           H
ATOM   1428 HD11 LEU A  90     130.749  95.904 127.720  1.00 44.78           H
ATOM   1429 HD12 LEU A  90     130.354  94.607 128.547  1.00 44.78           H
ATOM   1430 HD13 LEU A  90     130.281  94.590 126.960  1.00 44.78           H
ATOM   1431 HD21 LEU A  90     129.117  97.132 126.497  1.00 44.78           H
ATOM   1432 HD22 LEU A  90     128.306  95.937 125.834  1.00 44.78           H
ATOM   1433 HD23 LEU A  90     127.565  96.965 126.792  1.00 44.78           H
ATOM   1434  N   LEU A  91     125.313  92.771 128.960  1.00 44.38           N
ATOM   1435  CA  LEU A  91     124.577  91.511 128.923  1.00 44.38           C
ATOM   1436  C   LEU A  91     123.096  91.739 128.636  1.00 44.38           C
ATOM   1437  O   LEU A  91     122.491  91.010 127.835  1.00 44.38           O
ATOM   1438  CB  LEU A  91     124.767  90.755 130.239  1.00 44.38           C
ATOM   1439  CG  LEU A  91     126.130  90.084 130.450  1.00 44.38           C
ATOM   1440  CD1 LEU A  91     126.124  89.262 131.727  1.00 44.38           C
ATOM   1441  CD2 LEU A  91     126.519  89.211 129.266  1.00 44.38           C
ATOM   1442  H   LEU A  91     125.639  92.980 129.728  1.00 44.38           H
ATOM   1443  HA  LEU A  91     124.928  90.967 128.202  1.00 44.38           H
ATOM   1444  HB2 LEU A  91     124.638  91.380 130.969  1.00 44.38           H
ATOM   1445  HB3 LEU A  91     124.094  90.059 130.289  1.00 44.38           H
ATOM   1446  HG  LEU A  91     126.806  90.773 130.545  1.00 44.38           H
ATOM   1447 HD11 LEU A  91     127.000  88.861 131.849  1.00 44.38           H
ATOM   1448 HD12 LEU A  91     125.920  89.844 132.476  1.00 44.38           H
ATOM   1449 HD13 LEU A  91     125.450  88.568 131.653  1.00 44.38           H
ATOM   1450 HD21 LEU A  91     127.251  88.631 129.530  1.00 44.38           H
ATOM   1451 HD22 LEU A  91     125.753  88.679 129.002  1.00 44.38           H
ATOM   1452 HD23 LEU A  91     126.797  89.780 128.531  1.00 44.38           H
ATOM   1453  N   THR A  92     122.489  92.742 129.276  1.00 44.84           N
ATOM   1454  CA  THR A  92     121.082  93.015 129.009  1.00 44.84           C
ATOM   1455  C   THR A  92     120.872  93.433 127.563  1.00 44.84           C
ATOM   1456  O   THR A  92     119.895  93.020 126.928  1.00 44.84           O
ATOM   1457  CB  THR A  92     120.552  94.093 129.950  1.00 44.84           C
ATOM   1458  OG1 THR A  92     121.305  95.299 129.775  1.00 44.84           O
ATOM   1459  CG2 THR A  92     120.634  93.633 131.392  1.00 44.84           C
ATOM   1460  H   THR A  92     122.859  93.262 129.852  1.00 44.84           H
ATOM   1461  HA  THR A  92     120.570  92.206 129.163  1.00 44.84           H
ATOM   1462  HB  THR A  92     119.621  94.267 129.742  1.00 44.84           H
ATOM   1463 HG21 THR A  92     120.311  94.336 131.974  1.00 44.84           H
ATOM   1464 HG22 THR A  92     120.086  92.843 131.518  1.00 44.84           H
ATOM   1465 HG23 THR A  92     121.550  93.421 131.628  1.00 44.84           H
ATOM   1466  N   SER A  93     121.769  94.261 127.023  1.00 46.60           N
ATOM   1467  CA  SER A  93     121.642  94.654 125.624  1.00 46.60           C
ATOM   1468  C   SER A  93     121.737  93.441 124.711  1.00 46.60           C
ATOM   1469  O   SER A  93     120.980  93.321 123.739  1.00 46.60           O
ATOM   1470  CB  SER A  93     122.714  95.681 125.264  1.00 46.60           C
ATOM   1471  OG  SER A  93     122.314  96.988 125.634  1.00 46.60           O
ATOM   1472  H   SER A  93     122.444  94.600 127.435  1.00 46.60           H
ATOM   1473  HA  SER A  93     120.773  95.065 125.488  1.00 46.60           H
ATOM   1474  HB2 SER A  93     123.533  95.458 125.733  1.00 46.60           H
ATOM   1475  HB3 SER A  93     122.864  95.656 124.306  1.00 46.60           H
ATOM   1476  N   ALA A  94     122.661  92.526 125.011  1.00 46.42           N
ATOM   1477  CA  ALA A  94     122.796  91.325 124.197  1.00 46.42           C
ATOM   1478  C   ALA A  94     121.512  90.508 124.218  1.00 46.42           C
ATOM   1479  O   ALA A  94     121.036  90.047 123.172  1.00 46.42           O
ATOM   1480  CB  ALA A  94     123.974  90.488 124.694  1.00 46.42           C
ATOM   1481  H   ALA A  94     123.211  92.578 125.670  1.00 46.42           H
ATOM   1482  HA  ALA A  94     122.974  91.582 123.279  1.00 46.42           H
ATOM   1483  HB1 ALA A  94     124.050  89.693 124.144  1.00 46.42           H
ATOM   1484  HB2 ALA A  94     124.785  91.016 124.627  1.00 46.42           H
ATOM   1485  HB3 ALA A  94     123.816  90.239 125.618  1.00 46.42           H
ATOM   1486  N   PHE A  95     120.926  90.322 125.402  1.00 45.68           N
ATOM   1487  CA  PHE A  95     119.708  89.521 125.465  1.00 45.68           C
ATOM   1488  C   PHE A  95     118.545  90.224 124.779  1.00 45.68           C
ATOM   1489  O   PHE A  95     117.691  89.568 124.177  1.00 45.68           O
ATOM   1490  CB  PHE A  95     119.329  89.189 126.902  1.00 45.68           C
ATOM   1491  CG  PHE A  95     118.157  88.255 126.998  1.00 45.68           C
ATOM   1492  CD1 PHE A  95     118.243  86.964 126.504  1.00 45.68           C
ATOM   1493  CD2 PHE A  95     116.961  88.674 127.544  1.00 45.68           C
ATOM   1494  CE1 PHE A  95     117.162  86.104 126.579  1.00 45.68           C
ATOM   1495  CE2 PHE A  95     115.878  87.818 127.621  1.00 45.68           C
ATOM   1496  CZ  PHE A  95     115.979  86.533 127.136  1.00 45.68           C
ATOM   1497  H   PHE A  95     121.202  90.636 126.154  1.00 45.68           H
ATOM   1498  HA  PHE A  95     119.863  88.685 124.999  1.00 45.68           H
ATOM   1499  HB2 PHE A  95     120.086  88.767 127.338  1.00 45.68           H
ATOM   1500  HB3 PHE A  95     119.097  90.010 127.364  1.00 45.68           H
ATOM   1501  HD1 PHE A  95     119.040  86.668 126.129  1.00 45.68           H
ATOM   1502  HD2 PHE A  95     116.889  89.540 127.873  1.00 45.68           H
ATOM   1503  HE1 PHE A  95     117.235  85.237 126.251  1.00 45.68           H
ATOM   1504  HE2 PHE A  95     115.079  88.111 127.998  1.00 45.68           H
ATOM   1505  HZ  PHE A  95     115.251  85.956 127.187  1.00 45.68           H
ATOM   1506  N   ALA A  96     118.478  91.553 124.872  1.00 46.82           N
ATOM   1507  CA  ALA A  96     117.426  92.279 124.167  1.00 46.82           C
ATOM   1508  C   ALA A  96     117.560  92.106 122.660  1.00 46.82           C
ATOM   1509  O   ALA A  96     116.565  91.882 121.954  1.00 46.82           O
ATOM   1510  CB  ALA A  96     117.470  93.758 124.543  1.00 46.82           C
ATOM   1511  H   ALA A  96     119.017  92.046 125.325  1.00 46.82           H
ATOM   1512  HA  ALA A  96     116.563  91.925 124.435  1.00 46.82           H
ATOM   1513  HB1 ALA A  96     116.741  94.219 124.099  1.00 46.82           H
ATOM   1514  HB2 ALA A  96     117.379  93.841 125.505  1.00 46.82           H
ATOM   1515  HB3 ALA A  96     118.319  94.130 124.259  1.00 46.82           H
ATOM   1516  N   VAL A  97     118.789  92.194 122.148  1.00 47.76           N
ATOM   1517  CA  VAL A  97     119.000  91.986 120.719  1.00 47.76           C
ATOM   1518  C   VAL A  97     118.584  90.576 120.330  1.00 47.76           C
ATOM   1519  O   VAL A  97     117.943  90.370 119.296  1.00 47.76           O
ATOM   1520  CB  VAL A  97     120.463  92.264 120.329  1.00 47.76           C
ATOM   1521  CG1 VAL A  97     120.594  92.284 118.819  1.00 47.76           C
ATOM   1522  CG2 VAL A  97     120.950  93.581 120.912  1.00 47.76           C
ATOM   1523  H   VAL A  97     119.501  92.365 122.599  1.00 47.76           H
ATOM   1524  HA  VAL A  97     118.439  92.606 120.228  1.00 47.76           H
ATOM   1525  HB  VAL A  97     121.026  91.553 120.673  1.00 47.76           H
ATOM   1526 HG11 VAL A  97     121.442  92.689 118.583  1.00 47.76           H
ATOM   1527 HG12 VAL A  97     120.555  91.374 118.486  1.00 47.76           H
ATOM   1528 HG13 VAL A  97     119.867  92.806 118.446  1.00 47.76           H
ATOM   1529 HG21 VAL A  97     121.731  93.408 121.460  1.00 47.76           H
ATOM   1530 HG22 VAL A  97     121.187  94.178 120.185  1.00 47.76           H
ATOM   1531 HG23 VAL A  97     120.253  93.983 121.450  1.00 47.76           H
ATOM   1532  N   THR A  98     118.942  89.584 121.149  1.00 46.46           N
ATOM   1533  CA  THR A  98     118.554  88.208 120.847  1.00 46.46           C
ATOM   1534  C   THR A  98     117.039  88.036 120.862  1.00 46.46           C
ATOM   1535  O   THR A  98     116.489  87.278 120.051  1.00 46.46           O
ATOM   1536  CB  THR A  98     119.201  87.249 121.844  1.00 46.46           C
ATOM   1537  OG1 THR A  98     120.627  87.371 121.769  1.00 46.46           O
ATOM   1538  CG2 THR A  98     118.802  85.813 121.540  1.00 46.46           C
ATOM   1539  H   THR A  98     119.399  89.679 121.871  1.00 46.46           H
ATOM   1540  HA  THR A  98     118.872  87.978 119.960  1.00 46.46           H
ATOM   1541  HB  THR A  98     118.905  87.467 122.741  1.00 46.46           H
ATOM   1542  HG1 THR A  98     120.989  86.845 122.314  1.00 46.46           H
ATOM   1543 HG21 THR A  98     119.390  85.202 122.011  1.00 46.46           H
ATOM   1544 HG22 THR A  98     117.889  85.652 121.824  1.00 46.46           H
ATOM   1545 HG23 THR A  98     118.873  85.644 120.587  1.00 46.46           H
ATOM   1546  N   LEU A  99     116.352  88.704 121.789  1.00 45.89           N
ATOM   1547  CA  LEU A  99     114.895  88.679 121.784  1.00 45.89           C
ATOM   1548  C   LEU A  99     114.362  89.223 120.470  1.00 45.89           C
ATOM   1549  O   LEU A  99     113.437  88.657 119.879  1.00 45.89           O
ATOM   1550  CB  LEU A  99     114.342  89.488 122.957  1.00 45.89           C
ATOM   1551  CG  LEU A  99     114.525  88.905 124.357  1.00 45.89           C
ATOM   1552  CD1 LEU A  99     114.079  89.913 125.399  1.00 45.89           C
ATOM   1553  CD2 LEU A  99     113.750  87.607 124.502  1.00 45.89           C
ATOM   1554  H   LEU A  99     116.702  89.171 122.421  1.00 45.89           H
ATOM   1555  HA  LEU A  99     114.593  87.763 121.878  1.00 45.89           H
ATOM   1556  HB2 LEU A  99     114.772  90.358 122.953  1.00 45.89           H
ATOM   1557  HB3 LEU A  99     113.389  89.604 122.820  1.00 45.89           H
ATOM   1558  HG  LEU A  99     115.464  88.713 124.504  1.00 45.89           H
ATOM   1559 HD11 LEU A  99     114.171  89.520 126.280  1.00 45.89           H
ATOM   1560 HD12 LEU A  99     114.633  90.706 125.329  1.00 45.89           H
ATOM   1561 HD13 LEU A  99     113.150  90.143 125.236  1.00 45.89           H
ATOM   1562 HD21 LEU A  99     113.781  87.323 125.430  1.00 45.89           H
ATOM   1563 HD22 LEU A  99     112.830  87.757 124.233  1.00 45.89           H
ATOM   1564 HD23 LEU A  99     114.154  86.931 123.936  1.00 45.89           H
ATOM   1565  N   GLY A 100     114.931  90.332 120.002  1.00 47.91           N
ATOM   1566  CA  GLY A 100     114.543  90.838 118.695  1.00 47.91           C
ATOM   1567  C   GLY A 100     114.793  89.825 117.595  1.00 47.91           C
ATOM   1568  O   GLY A 100     113.962  89.639 116.701  1.00 47.91           O
ATOM   1569  H   GLY A 100     115.528  90.797 120.410  1.00 47.91           H
ATOM   1570  HA2 GLY A 100     113.599  91.062 118.700  1.00 47.91           H
ATOM   1571  HA3 GLY A 100     115.050  91.640 118.494  1.00 47.91           H
ATOM   1572  N   ILE A 101     115.938  89.145 117.659  1.00 49.25           N
ATOM   1573  CA  ILE A 101     116.281  88.150 116.648  1.00 49.25           C
ATOM   1574  C   ILE A 101     115.197  87.085 116.579  1.00 49.25           C
ATOM   1575  O   ILE A 101     114.682  86.761 115.503  1.00 49.25           O
ATOM   1576  CB  ILE A 101     117.655  87.520 116.959  1.00 49.25           C
ATOM   1577  CG1 ILE A 101     118.785  88.561 116.944  1.00 49.25           C
ATOM   1578  CG2 ILE A 101     117.973  86.382 115.994  1.00 49.25           C
ATOM   1579  CD1 ILE A 101     118.745  89.564 115.822  1.00 49.25           C
ATOM   1580  H   ILE A 101     116.530  89.241 118.275  1.00 49.25           H
ATOM   1581  HA  ILE A 101     116.322  88.576 115.779  1.00 49.25           H
ATOM   1582  HB  ILE A 101     117.612  87.145 117.852  1.00 49.25           H
ATOM   1583 HG12 ILE A 101     118.775  89.046 117.777  1.00 49.25           H
ATOM   1584 HG13 ILE A 101     119.627  88.086 116.867  1.00 49.25           H
ATOM   1585 HG21 ILE A 101     118.854  86.039 116.207  1.00 49.25           H
ATOM   1586 HG22 ILE A 101     117.317  85.676 116.096  1.00 49.25           H
ATOM   1587 HG23 ILE A 101     117.965  86.717 115.087  1.00 49.25           H
ATOM   1588 HD11 ILE A 101     119.507  90.158 115.910  1.00 49.25           H
ATOM   1589 HD12 ILE A 101     118.797  89.093 114.980  1.00 49.25           H
ATOM   1590 HD13 ILE A 101     117.924  90.078 115.872  1.00 49.25           H
ATOM   1591  N   ILE A 102     114.830  86.527 117.733  1.00 47.86           N
ATOM   1592  CA  ILE A 102     113.869  85.426 117.737  1.00 47.86           C
ATOM   1593  C   ILE A 102     112.477  85.921 117.369  1.00 47.86           C
ATOM   1594  O   ILE A 102     111.722  85.227 116.677  1.00 47.86           O
ATOM   1595  CB  ILE A 102     113.873  84.697 119.093  1.00 47.86           C
ATOM   1596  CG1 ILE A 102     113.014  83.430 119.016  1.00 47.86           C
ATOM   1597  CG2 ILE A 102     113.374  85.606 120.202  1.00 47.86           C
ATOM   1598  CD1 ILE A 102     113.548  82.377 118.064  1.00 47.86           C
ATOM   1599  H   ILE A 102     115.115  86.761 118.510  1.00 47.86           H
ATOM   1600  HA  ILE A 102     114.139  84.789 117.058  1.00 47.86           H
ATOM   1601  HB  ILE A 102     114.784  84.437 119.298  1.00 47.86           H
ATOM   1602 HG12 ILE A 102     112.972  83.031 119.899  1.00 47.86           H
ATOM   1603 HG13 ILE A 102     112.121  83.667 118.724  1.00 47.86           H
ATOM   1604 HG21 ILE A 102     113.440  85.133 121.046  1.00 47.86           H
ATOM   1605 HG22 ILE A 102     113.928  86.400 120.227  1.00 47.86           H
ATOM   1606 HG23 ILE A 102     112.450  85.847 120.033  1.00 47.86           H
ATOM   1607 HD11 ILE A 102     113.069  81.547 118.214  1.00 47.86           H
ATOM   1608 HD12 ILE A 102     113.413  82.676 117.152  1.00 47.86           H
ATOM   1609 HD13 ILE A 102     114.494  82.248 118.235  1.00 47.86           H
ATOM   1610  N   MET A 103     112.104  87.116 117.830  1.00 49.01           N
ATOM   1611  CA  MET A 103     110.771  87.625 117.536  1.00 49.01           C
ATOM   1612  C   MET A 103     110.600  87.922 116.054  1.00 49.01           C
ATOM   1613  O   MET A 103     109.509  87.729 115.506  1.00 49.01           O
ATOM   1614  CB  MET A 103     110.494  88.875 118.368  1.00 49.01           C
ATOM   1615  CG  MET A 103     110.108  88.567 119.800  1.00 49.01           C
ATOM   1616  SD  MET A 103     108.346  88.241 119.971  1.00 49.01           S
ATOM   1617  CE  MET A 103     108.363  86.477 120.256  1.00 49.01           C
ATOM   1618  H   MET A 103     112.595  87.639 118.304  1.00 49.01           H
ATOM   1619  HA  MET A 103     110.120  86.953 117.793  1.00 49.01           H
ATOM   1620  HB2 MET A 103     111.293  89.425 118.386  1.00 49.01           H
ATOM   1621  HB3 MET A 103     109.764  89.368 117.962  1.00 49.01           H
ATOM   1622  HG2 MET A 103     110.586  87.774 120.088  1.00 49.01           H
ATOM   1623  HG3 MET A 103     110.346  89.316 120.365  1.00 49.01           H
ATOM   1624  HE1 MET A 103     107.474  86.193 120.521  1.00 49.01           H
ATOM   1625  HE2 MET A 103     108.625  86.027 119.438  1.00 49.01           H
ATOM   1626  HE3 MET A 103     108.996  86.278 120.963  1.00 49.01           H
ATOM   1627  N   ALA A 104     111.656  88.385 115.388  1.00 49.77           N
ATOM   1628  CA  ALA A 104     111.559  88.643 113.961  1.00 49.77           C
ATOM   1629  C   ALA A 104     111.296  87.382 113.151  1.00 49.77           C
ATOM   1630  O   ALA A 104     110.784  87.486 112.032  1.00 49.77           O
ATOM   1631  CB  ALA A 104     112.839  89.312 113.477  1.00 49.77           C
ATOM   1632  H   ALA A 104     112.425  88.554 115.735  1.00 49.77           H
ATOM   1633  HA  ALA A 104     110.825  89.257 113.802  1.00 49.77           H
ATOM   1634  HB1 ALA A 104     112.826  89.368 112.508  1.00 49.77           H
ATOM   1635  HB2 ALA A 104     112.904  90.198 113.865  1.00 49.77           H
ATOM   1636  HB3 ALA A 104     113.579  88.763 113.771  1.00 49.77           H
ATOM   1637  N   ARG A 105     111.627  86.203 113.679  1.00 48.00           N
ATOM   1638  CA  ARG A 105     111.336  84.943 113.009  1.00 48.00           C
ATOM   1639  C   ARG A 105     110.046  84.293 113.479  1.00 48.00           C
ATOM   1640  O   ARG A 105     109.388  83.620 112.685  1.00 48.00           O
ATOM   1641  CB  ARG A 105     112.488  83.950 113.208  1.00 48.00           C
ATOM   1642  CG  ARG A 105     112.288  82.601 112.516  1.00 48.00           C
ATOM   1643  CD  ARG A 105     111.795  82.740 111.082  1.00 48.00           C
ATOM   1644  NE  ARG A 105     112.222  81.627 110.242  1.00 48.00           N
ATOM   1645  CZ  ARG A 105     111.747  80.392 110.337  1.00 48.00           C
ATOM   1646  NH1 ARG A 105     110.833  80.068 111.238  1.00 48.00           N
ATOM   1647  NH2 ARG A 105     112.201  79.457 109.506  1.00 48.00           N
ATOM   1648  H   ARG A 105     112.027  86.109 114.435  1.00 48.00           H
ATOM   1649  HA  ARG A 105     111.249  85.117 112.060  1.00 48.00           H
ATOM   1650  HB2 ARG A 105     113.302  84.343 112.855  1.00 48.00           H
ATOM   1651  HB3 ARG A 105     112.593  83.781 114.157  1.00 48.00           H
ATOM   1652  HG2 ARG A 105     113.134  82.127 112.497  1.00 48.00           H
ATOM   1653  HG3 ARG A 105     111.631  82.085 113.010  1.00 48.00           H
ATOM   1654  HD2 ARG A 105     110.827  82.764 111.073  1.00 48.00           H
ATOM   1655  HD3 ARG A 105     112.153  83.557 110.700  1.00 48.00           H
ATOM   1656  HE  ARG A 105     112.759  81.799 109.593  1.00 48.00           H
ATOM   1657 HH11 ARG A 105     110.531  80.663 111.780  1.00 48.00           H
ATOM   1658 HH12 ARG A 105     110.540  79.260 111.280  1.00 48.00           H
ATOM   1659 HH21 ARG A 105     112.795  79.657 108.917  1.00 48.00           H
ATOM   1660 HH22 ARG A 105     111.901  78.653 109.559  1.00 48.00           H
ATOM   1661  N   LEU A 106     109.665  84.473 114.745  1.00 49.11           N
ATOM   1662  CA  LEU A 106     108.338  84.038 115.164  1.00 49.11           C
ATOM   1663  C   LEU A 106     107.268  84.773 114.371  1.00 49.11           C
ATOM   1664  O   LEU A 106     106.260  84.181 113.968  1.00 49.11           O
ATOM   1665  CB  LEU A 106     108.153  84.264 116.665  1.00 49.11           C
ATOM   1666  CG  LEU A 106     106.940  83.593 117.324  1.00 49.11           C
ATOM   1667  CD1 LEU A 106     106.894  82.098 117.037  1.00 49.11           C
ATOM   1668  CD2 LEU A 106     106.937  83.847 118.822  1.00 49.11           C
ATOM   1669  H   LEU A 106     110.143  84.835 115.362  1.00 49.11           H
ATOM   1670  HA  LEU A 106     108.250  83.090 114.981  1.00 49.11           H
ATOM   1671  HB2 LEU A 106     108.944  83.934 117.120  1.00 49.11           H
ATOM   1672  HB3 LEU A 106     108.070  85.218 116.819  1.00 49.11           H
ATOM   1673  HG  LEU A 106     106.133  83.987 116.959  1.00 49.11           H
ATOM   1674 HD11 LEU A 106     106.678  81.960 116.101  1.00 49.11           H
ATOM   1675 HD12 LEU A 106     106.214  81.690 117.594  1.00 49.11           H
ATOM   1676 HD13 LEU A 106     107.761  81.711 117.238  1.00 49.11           H
ATOM   1677 HD21 LEU A 106     107.833  83.708 119.168  1.00 49.11           H
ATOM   1678 HD22 LEU A 106     106.319  83.233 119.247  1.00 49.11           H
ATOM   1679 HD23 LEU A 106     106.658  84.761 118.983  1.00 49.11           H
ATOM   1680  N   PHE A 107     107.472  86.065 114.140  1.00 48.62           N
ATOM   1681  CA  PHE A 107     106.682  86.843 113.200  1.00 48.62           C
ATOM   1682  C   PHE A 107     107.361  86.830 111.835  1.00 48.62           C
ATOM   1683  O   PHE A 107     108.502  86.385 111.687  1.00 48.62           O
ATOM   1684  CB  PHE A 107     106.509  88.283 113.692  1.00 48.62           C
ATOM   1685  CG  PHE A 107     105.657  88.413 114.927  1.00 48.62           C
ATOM   1686  CD1 PHE A 107     105.152  87.295 115.572  1.00 48.62           C
ATOM   1687  CD2 PHE A 107     105.351  89.664 115.435  1.00 48.62           C
ATOM   1688  CE1 PHE A 107     104.370  87.424 116.698  1.00 48.62           C
ATOM   1689  CE2 PHE A 107     104.569  89.798 116.560  1.00 48.62           C
ATOM   1690  CZ  PHE A 107     104.077  88.677 117.192  1.00 48.62           C
ATOM   1691  H   PHE A 107     108.083  86.526 114.531  1.00 48.62           H
ATOM   1692  HA  PHE A 107     105.804  86.442 113.102  1.00 48.62           H
ATOM   1693  HB2 PHE A 107     107.384  88.649 113.897  1.00 48.62           H
ATOM   1694  HB3 PHE A 107     106.092  88.805 112.989  1.00 48.62           H
ATOM   1695  HD1 PHE A 107     105.344  86.445 115.247  1.00 48.62           H
ATOM   1696  HD2 PHE A 107     105.679  90.424 115.012  1.00 48.62           H
ATOM   1697  HE1 PHE A 107     104.038  86.667 117.124  1.00 48.62           H
ATOM   1698  HE2 PHE A 107     104.372  90.644 116.892  1.00 48.62           H
ATOM   1699  HZ  PHE A 107     103.549  88.766 117.953  1.00 48.62           H
ATOM   1700  N   ASN A 108     106.644  87.329 110.829  1.00 50.19           N
ATOM   1701  CA  ASN A 108     107.110  87.330 109.444  1.00 50.19           C
ATOM   1702  C   ASN A 108     107.000  88.741 108.878  1.00 50.19           C
ATOM   1703  O   ASN A 108     106.142  89.018 108.029  1.00 50.19           O
ATOM   1704  CB  ASN A 108     106.309  86.343 108.599  1.00 50.19           C
ATOM   1705  CG  ASN A 108     104.812  86.511 108.770  1.00 50.19           C
ATOM   1706  OD1 ASN A 108     104.353  87.108 109.743  1.00 50.19           O
ATOM   1707  ND2 ASN A 108     104.044  85.984 107.826  1.00 50.19           N
ATOM   1708  H   ASN A 108     105.866  87.683 110.927  1.00 50.19           H
ATOM   1709  HA  ASN A 108     108.042  87.064 109.417  1.00 50.19           H
ATOM   1710  HB2 ASN A 108     106.522  86.480 107.663  1.00 50.19           H
ATOM   1711  HB3 ASN A 108     106.541  85.439 108.864  1.00 50.19           H
ATOM   1712 HD21 ASN A 108     104.401  85.573 107.160  1.00 50.19           H
ATOM   1713 HD22 ASN A 108     103.188  86.053 107.879  1.00 50.19           H
ATOM   1714  N   PRO A 109     107.856  89.657 109.324  1.00 50.14           N
ATOM   1715  CA  PRO A 109     107.806  91.027 108.804  1.00 50.14           C
ATOM   1716  C   PRO A 109     108.524  91.154 107.469  1.00 50.14           C
ATOM   1717  O   PRO A 109     109.646  90.674 107.293  1.00 50.14           O
ATOM   1718  CB  PRO A 109     108.510  91.839 109.896  1.00 50.14           C
ATOM   1719  CG  PRO A 109     109.465  90.885 110.506  1.00 50.14           C
ATOM   1720  CD  PRO A 109     108.857  89.509 110.393  1.00 50.14           C
ATOM   1721  HA  PRO A 109     106.888  91.326 108.713  1.00 50.14           H
ATOM   1722  HB2 PRO A 109     108.978  92.589 109.502  1.00 50.14           H
ATOM   1723  HB3 PRO A 109     107.861  92.142 110.550  1.00 50.14           H
ATOM   1724  HG2 PRO A 109     110.306  90.922 110.025  1.00 50.14           H
ATOM   1725  HG3 PRO A 109     109.599  91.118 111.438  1.00 50.14           H
ATOM   1726  HD2 PRO A 109     109.532  88.861 110.137  1.00 50.14           H
ATOM   1727  HD3 PRO A 109     108.427  89.263 111.227  1.00 50.14           H
ATOM   1728  N   GLY A 110     107.865  91.813 106.531  1.00 53.47           N
ATOM   1729  CA  GLY A 110     108.426  92.050 105.203  1.00 53.47           C
ATOM   1730  C   GLY A 110     107.948  91.112 104.118  1.00 53.47           C
ATOM   1731  O   GLY A 110     107.730  91.534 102.984  1.00 53.47           O
ATOM   1732  H   GLY A 110     107.077  92.140 106.636  1.00 53.47           H
ATOM   1733  HA2 GLY A 110     108.205  92.951 104.924  1.00 53.47           H
ATOM   1734  HA3 GLY A 110     109.392  91.982 105.251  1.00 53.47           H
ATOM   1735  N   ALA A 111     107.778  89.836 104.450  1.00 53.32           N
ATOM   1736  CA  ALA A 111     107.372  88.851 103.457  1.00 53.32           C
ATOM   1737  C   ALA A 111     106.035  89.236 102.835  1.00 53.32           C
ATOM   1738  O   ALA A 111     105.012  89.294 103.524  1.00 53.32           O
ATOM   1739  CB  ALA A 111     107.282  87.469 104.099  1.00 53.32           C
ATOM   1740  H   ALA A 111     107.891  89.517 105.240  1.00 53.32           H
ATOM   1741  HA  ALA A 111     108.036  88.815 102.751  1.00 53.32           H
ATOM   1742  HB1 ALA A 111     107.008  86.825 103.427  1.00 53.32           H
ATOM   1743  HB2 ALA A 111     108.152  87.228 104.452  1.00 53.32           H
ATOM   1744  HB3 ALA A 111     106.629  87.496 104.816  1.00 53.32           H
ATOM   1745  N   GLY A 112     106.047  89.494 101.528  1.00 56.30           N
ATOM   1746  CA  GLY A 112     104.853  89.845 100.785  1.00 56.30           C
ATOM   1747  C   GLY A 112     104.728  91.313 100.439  1.00 56.30           C
ATOM   1748  O   GLY A 112     103.825  91.673  99.673  1.00 56.30           O
ATOM   1749  H   GLY A 112     106.757  89.470 101.043  1.00 56.30           H
ATOM   1750  HA2 GLY A 112     104.839  89.341  99.956  1.00 56.30           H
ATOM   1751  HA3 GLY A 112     104.072  89.592 101.301  1.00 56.30           H
ATOM   1752  N   ILE A 113     105.595  92.170 100.967  1.00 57.66           N
ATOM   1753  CA  ILE A 113     105.504  93.601 100.704  1.00 57.66           C
ATOM   1754  C   ILE A 113     106.029  93.896  99.305  1.00 57.66           C
ATOM   1755  O   ILE A 113     106.953  93.241  98.810  1.00 57.66           O
ATOM   1756  CB  ILE A 113     106.278  94.400 101.771  1.00 57.66           C
ATOM   1757  CG1 ILE A 113     106.024  95.902 101.614  1.00 57.66           C
ATOM   1758  CG2 ILE A 113     107.767  94.127 101.660  1.00 57.66           C
ATOM   1759  CD1 ILE A 113     104.588  96.318 101.851  1.00 57.66           C
ATOM   1760  H   ILE A 113     106.245  91.948 101.484  1.00 57.66           H
ATOM   1761  HA  ILE A 113     104.572  93.866 100.738  1.00 57.66           H
ATOM   1762  HB  ILE A 113     105.974  94.122 102.650  1.00 57.66           H
ATOM   1763 HG12 ILE A 113     106.575  96.376 102.258  1.00 57.66           H
ATOM   1764 HG13 ILE A 113     106.269  96.174 100.717  1.00 57.66           H
ATOM   1765 HG21 ILE A 113     108.168  94.198 102.540  1.00 57.66           H
ATOM   1766 HG22 ILE A 113     107.903  93.235 101.305  1.00 57.66           H
ATOM   1767 HG23 ILE A 113     108.161  94.780 101.061  1.00 57.66           H
ATOM   1768 HD11 ILE A 113     104.546  97.285 101.913  1.00 57.66           H
ATOM   1769 HD12 ILE A 113     104.042  96.011 101.110  1.00 57.66           H
ATOM   1770 HD13 ILE A 113     104.277  95.921 102.680  1.00 57.66           H
ATOM   1771  N   HIS A 114     105.431  94.895  98.662  1.00 63.81           N
ATOM   1772  CA  HIS A 114     105.852  95.362  97.350  1.00 63.81           C
ATOM   1773  C   HIS A 114     106.580  96.692  97.494  1.00 63.81           C
ATOM   1774  O   HIS A 114     106.161  97.559  98.268  1.00 63.81           O
ATOM   1775  CB  HIS A 114     104.656  95.520  96.408  1.00 63.81           C
ATOM   1776  CG  HIS A 114     105.034  95.912  95.014  1.00 63.81           C
ATOM   1777  ND1 HIS A 114     106.174  95.448  94.394  1.00 63.81           N
ATOM   1778  CD2 HIS A 114     104.424  96.725  94.119  1.00 63.81           C
ATOM   1779  CE1 HIS A 114     106.250  95.958  93.178  1.00 63.81           C
ATOM   1780  NE2 HIS A 114     105.201  96.736  92.986  1.00 63.81           N
ATOM   1781  H   HIS A 114     104.759  95.329  98.978  1.00 63.81           H
ATOM   1782  HA  HIS A 114     106.465  94.720  96.959  1.00 63.81           H
ATOM   1783  HB2 HIS A 114     104.182  94.674  96.360  1.00 63.81           H
ATOM   1784  HB3 HIS A 114     104.068  96.206  96.761  1.00 63.81           H
ATOM   1785  HD2 HIS A 114     103.629  97.189  94.248  1.00 63.81           H
ATOM   1786  HE1 HIS A 114     106.928  95.796  92.562  1.00 63.81           H
ATOM   1787  HE2 HIS A 114     105.031  97.178  92.268  1.00 63.81           H
ATOM   1788  N   LEU A 115     107.668  96.847  96.747  1.00 63.93           N
ATOM   1789  CA  LEU A 115     108.521  98.015  96.881  1.00 63.93           C
ATOM   1790  C   LEU A 115     107.944  99.204  96.113  1.00 63.93           C
ATOM   1791  O   LEU A 115     107.031  99.073  95.292  1.00 63.93           O
ATOM   1792  CB  LEU A 115     109.934  97.700  96.393  1.00 63.93           C
ATOM   1793  CG  LEU A 115     110.679  96.639  97.205  1.00 63.93           C
ATOM   1794  CD1 LEU A 115     110.516  95.263  96.578  1.00 63.93           C
ATOM   1795  CD2 LEU A 115     112.148  97.000  97.336  1.00 63.93           C
ATOM   1796  H   LEU A 115     107.933  96.285  96.152  1.00 63.93           H
ATOM   1797  HA  LEU A 115     108.575  98.262  97.818  1.00 63.93           H
ATOM   1798  HB2 LEU A 115     109.880  97.384  95.477  1.00 63.93           H
ATOM   1799  HB3 LEU A 115     110.459  98.515  96.424  1.00 63.93           H
ATOM   1800  HG  LEU A 115     110.300  96.605  98.098  1.00 63.93           H
ATOM   1801 HD11 LEU A 115     111.028  94.620  97.094  1.00 63.93           H
ATOM   1802 HD12 LEU A 115     109.578  95.020  96.586  1.00 63.93           H
ATOM   1803 HD13 LEU A 115     110.844  95.290  95.666  1.00 63.93           H
ATOM   1804 HD21 LEU A 115     112.601  96.302  97.834  1.00 63.93           H
ATOM   1805 HD22 LEU A 115     112.533  97.079  96.450  1.00 63.93           H
ATOM   1806 HD23 LEU A 115     112.224  97.845  97.807  1.00 63.93           H
ATOM   1807  N   ALA A 116     108.495 100.380  96.398  1.00 65.90           N
ATOM   1808  CA  ALA A 116     108.087 101.646  95.795  1.00 65.90           C
ATOM   1809  C   ALA A 116     109.314 102.437  95.361  1.00 65.90           C
ATOM   1810  O   ALA A 116     109.478 103.613  95.690  1.00 65.90           O
ATOM   1811  CB  ALA A 116     107.233 102.458  96.763  1.00 65.90           C
ATOM   1812  H   ALA A 116     109.136 100.473  96.963  1.00 65.90           H
ATOM   1813  HA  ALA A 116     107.554 101.464  95.005  1.00 65.90           H
ATOM   1814  HB1 ALA A 116     106.979 103.291  96.337  1.00 65.90           H
ATOM   1815  HB2 ALA A 116     106.441 101.946  96.990  1.00 65.90           H
ATOM   1816  HB3 ALA A 116     107.751 102.640  97.564  1.00 65.90           H
ATOM   1817  N   VAL A 117     110.208 101.773  94.621  1.00 65.39           N
ATOM   1818  CA  VAL A 117     111.482 102.376  94.250  1.00 65.39           C
ATOM   1819  C   VAL A 117     111.265 103.782  93.712  1.00 65.39           C
ATOM   1820  O   VAL A 117     110.317 104.046  92.965  1.00 65.39           O
ATOM   1821  CB  VAL A 117     112.208 101.495  93.217  1.00 65.39           C
ATOM   1822  CG1 VAL A 117     113.485 102.174  92.742  1.00 65.39           C
ATOM   1823  CG2 VAL A 117     112.515 100.126  93.805  1.00 65.39           C
ATOM   1824  H   VAL A 117     110.094 100.975  94.323  1.00 65.39           H
ATOM   1825  HA  VAL A 117     112.044 102.439  95.038  1.00 65.39           H
ATOM   1826  HB  VAL A 117     111.631 101.369  92.447  1.00 65.39           H
ATOM   1827 HG11 VAL A 117     114.041 101.518  92.293  1.00 65.39           H
ATOM   1828 HG12 VAL A 117     113.257 102.889  92.128  1.00 65.39           H
ATOM   1829 HG13 VAL A 117     113.956 102.533  93.511  1.00 65.39           H
ATOM   1830 HG21 VAL A 117     113.044  99.620  93.167  1.00 65.39           H
ATOM   1831 HG22 VAL A 117     113.013 100.242  94.629  1.00 65.39           H
ATOM   1832 HG23 VAL A 117     111.682  99.663  93.984  1.00 65.39           H
ATOM   1833  N   GLY A 118     112.156 104.693  94.100  1.00 65.95           N
ATOM   1834  CA  GLY A 118     112.069 106.080  93.690  1.00 65.95           C
ATOM   1835  C   GLY A 118     111.948 107.029  94.864  1.00 65.95           C
ATOM   1836  O   GLY A 118     111.691 108.223  94.683  1.00 65.95           O
ATOM   1837  H   GLY A 118     112.828 104.523  94.609  1.00 65.95           H
ATOM   1838  HA2 GLY A 118     112.865 106.317  93.188  1.00 65.95           H
ATOM   1839  HA3 GLY A 118     111.298 106.205  93.116  1.00 65.95           H
ATOM   1840  N   GLY A 119     112.134 106.511  96.075  1.00 63.87           N
ATOM   1841  CA  GLY A 119     111.968 107.294  97.279  1.00 63.87           C
ATOM   1842  C   GLY A 119     113.223 108.058  97.657  1.00 63.87           C
ATOM   1843  O   GLY A 119     114.167 108.210  96.880  1.00 63.87           O
ATOM   1844  H   GLY A 119     112.361 105.695  96.223  1.00 63.87           H
ATOM   1845  HA2 GLY A 119     111.248 107.931  97.153  1.00 63.87           H
ATOM   1846  HA3 GLY A 119     111.733 106.707  98.015  1.00 63.87           H
ATOM   1847  N   GLN A 120     113.218 108.550  98.893  1.00 62.40           N
ATOM   1848  CA  GLN A 120     114.342 109.324  99.398  1.00 62.40           C
ATOM   1849  C   GLN A 120     115.600 108.467  99.457  1.00 62.40           C
ATOM   1850  O   GLN A 120     115.547 107.260  99.705  1.00 62.40           O
ATOM   1851  CB  GLN A 120     114.020 109.876 100.787  1.00 62.40           C
ATOM   1852  CG  GLN A 120     115.100 110.773 101.363  1.00 62.40           C
ATOM   1853  CD  GLN A 120     114.718 111.344 102.712  1.00 62.40           C
ATOM   1854  OE1 GLN A 120     113.652 111.041 103.247  1.00 62.40           O
ATOM   1855  NE2 GLN A 120     115.588 112.178 103.269  1.00 62.40           N
ATOM   1856  H   GLN A 120     112.576 108.450  99.456  1.00 62.40           H
ATOM   1857  HA  GLN A 120     114.510 110.073  98.804  1.00 62.40           H
ATOM   1858  HB2 GLN A 120     113.202 110.394 100.734  1.00 62.40           H
ATOM   1859  HB3 GLN A 120     113.899 109.132 101.397  1.00 62.40           H
ATOM   1860  HG2 GLN A 120     115.915 110.260 101.476  1.00 62.40           H
ATOM   1861  HG3 GLN A 120     115.254 111.513 100.755  1.00 62.40           H
ATOM   1862 HE21 GLN A 120     116.323 112.367 102.865  1.00 62.40           H
ATOM   1863 HE22 GLN A 120     115.416 112.529 104.035  1.00 62.40           H
ATOM   1864  N   GLN A 121     116.743 109.107  99.226  1.00 60.87           N
ATOM   1865  CA  GLN A 121     118.040 108.450  99.285  1.00 60.87           C
ATOM   1866  C   GLN A 121     118.741 108.819 100.584  1.00 60.87           C
ATOM   1867  O   GLN A 121     118.811 109.996 100.952  1.00 60.87           O
ATOM   1868  CB  GLN A 121     118.913 108.851  98.092  1.00 60.87           C
ATOM   1869  CG  GLN A 121     118.446 108.372  96.706  1.00 60.87           C
ATOM   1870  CD  GLN A 121     118.038 106.904  96.633  1.00 60.87           C
ATOM   1871  OE1 GLN A 121     118.093 106.168  97.615  1.00 60.87           O
ATOM   1872  NE2 GLN A 121     117.622 106.476  95.447  1.00 60.87           N
ATOM   1873  H   GLN A 121     116.791 109.943  99.030  1.00 60.87           H
ATOM   1874  HA  GLN A 121     117.914 107.493  99.295  1.00 60.87           H
ATOM   1875  HB2 GLN A 121     118.960 109.819  98.061  1.00 60.87           H
ATOM   1876  HB3 GLN A 121     119.803 108.492  98.235  1.00 60.87           H
ATOM   1877  HG2 GLN A 121     117.677 108.901  96.440  1.00 60.87           H
ATOM   1878  HG3 GLN A 121     119.168 108.508  96.073  1.00 60.87           H
ATOM   1879 HE21 GLN A 121     117.595 107.018  94.779  1.00 60.87           H
ATOM   1880 HE22 GLN A 121     117.379 105.657  95.346  1.00 60.87           H
ATOM   1881  N   PHE A 122     119.260 107.807 101.273  1.00 59.06           N
ATOM   1882  CA  PHE A 122     119.917 107.974 102.561  1.00 59.06           C
ATOM   1883  C   PHE A 122     121.386 107.604 102.423  1.00 59.06           C
ATOM   1884  O   PHE A 122     121.712 106.525 101.918  1.00 59.06           O
ATOM   1885  CB  PHE A 122     119.244 107.109 103.629  1.00 59.06           C
ATOM   1886  CG  PHE A 122     117.748 107.256 103.673  1.00 59.06           C
ATOM   1887  CD1 PHE A 122     117.159 108.287 104.386  1.00 59.06           C
ATOM   1888  CD2 PHE A 122     116.931 106.364 102.998  1.00 59.06           C
ATOM   1889  CE1 PHE A 122     115.784 108.424 104.425  1.00 59.06           C
ATOM   1890  CE2 PHE A 122     115.555 106.498 103.034  1.00 59.06           C
ATOM   1891  CZ  PHE A 122     114.982 107.529 103.749  1.00 59.06           C
ATOM   1892  H   PHE A 122     119.242 106.990 101.004  1.00 59.06           H
ATOM   1893  HA  PHE A 122     119.860 108.902 102.839  1.00 59.06           H
ATOM   1894  HB2 PHE A 122     119.444 106.178 103.447  1.00 59.06           H
ATOM   1895  HB3 PHE A 122     119.593 107.357 104.500  1.00 59.06           H
ATOM   1896  HD1 PHE A 122     117.695 108.893 104.843  1.00 59.06           H
ATOM   1897  HD2 PHE A 122     117.312 105.667 102.514  1.00 59.06           H
ATOM   1898  HE1 PHE A 122     115.400 109.120 104.908  1.00 59.06           H
ATOM   1899  HE2 PHE A 122     115.017 105.892 102.578  1.00 59.06           H
ATOM   1900  HZ  PHE A 122     114.057 107.619 103.775  1.00 59.06           H
ATOM   1901  N   GLN A 123     122.264 108.496 102.873  1.00 63.83           N
ATOM   1902  CA  GLN A 123     123.693 108.283 102.717  1.00 63.83           C
ATOM   1903  C   GLN A 123     124.166 107.130 103.602  1.00 63.83           C
ATOM   1904  O   GLN A 123     123.600 106.883 104.670  1.00 63.83           O
ATOM   1905  CB  GLN A 123     124.461 109.551 103.073  1.00 63.83           C
ATOM   1906  CG  GLN A 123     124.155 110.732 102.170  1.00 63.83           C
ATOM   1907  CD  GLN A 123     124.713 112.034 102.708  1.00 63.83           C
ATOM   1908  OE1 GLN A 123     125.223 112.089 103.826  1.00 63.83           O
ATOM   1909  NE2 GLN A 123     124.621 113.091 101.910  1.00 63.83           N
ATOM   1910  H   GLN A 123     122.056 109.230 103.271  1.00 63.83           H
ATOM   1911  HA  GLN A 123     123.875 108.065 101.790  1.00 63.83           H
ATOM   1912  HB2 GLN A 123     124.236 109.806 103.982  1.00 63.83           H
ATOM   1913  HB3 GLN A 123     125.411 109.368 103.010  1.00 63.83           H
ATOM   1914  HG2 GLN A 123     124.550 110.573 101.298  1.00 63.83           H
ATOM   1915  HG3 GLN A 123     123.194 110.828 102.088  1.00 63.83           H
ATOM   1916 HE21 GLN A 123     124.258 113.013 101.134  1.00 63.83           H
ATOM   1917 HE22 GLN A 123     124.923 113.853 102.168  1.00 63.83           H
ATOM   1918  N   PRO A 124     125.216 106.412 103.185  1.00 65.04           N
ATOM   1919  CA  PRO A 124     125.726 105.309 104.014  1.00 65.04           C
ATOM   1920  C   PRO A 124     126.329 105.809 105.316  1.00 65.04           C
ATOM   1921  O   PRO A 124     126.358 107.018 105.567  1.00 65.04           O
ATOM   1922  CB  PRO A 124     126.781 104.647 103.120  1.00 65.04           C
ATOM   1923  CG  PRO A 124     127.175 105.691 102.139  1.00 65.04           C
ATOM   1924  CD  PRO A 124     125.987 106.581 101.942  1.00 65.04           C
ATOM   1925  HA  PRO A 124     125.019 104.674 104.207  1.00 65.04           H
ATOM   1926  HB2 PRO A 124     127.542 104.377 103.657  1.00 65.04           H
ATOM   1927  HB3 PRO A 124     126.392 103.882 102.668  1.00 65.04           H
ATOM   1928  HG2 PRO A 124     127.921 106.200 102.494  1.00 65.04           H
ATOM   1929  HG3 PRO A 124     127.422 105.269 101.302  1.00 65.04           H
ATOM   1930  HD2 PRO A 124     126.270 107.504 101.843  1.00 65.04           H
ATOM   1931  HD3 PRO A 124     125.467 106.285 101.179  1.00 65.04           H
ATOM   1932  N   HIS A 125     126.810 104.893 106.154  1.00 62.70           N
ATOM   1933  CA  HIS A 125     127.395 105.244 107.441  1.00 62.70           C
ATOM   1934  C   HIS A 125     128.913 105.188 107.344  1.00 62.70           C
ATOM   1935  O   HIS A 125     129.482 104.145 107.003  1.00 62.70           O
ATOM   1936  CB  HIS A 125     126.907 104.310 108.547  1.00 62.70           C
ATOM   1937  CG  HIS A 125     127.353 104.719 109.915  1.00 62.70           C
ATOM   1938  ND1 HIS A 125     128.661 104.609 110.336  1.00 62.70           N
ATOM   1939  CD2 HIS A 125     126.668 105.251 110.955  1.00 62.70           C
ATOM   1940  CE1 HIS A 125     128.760 105.049 111.578  1.00 62.70           C
ATOM   1941  NE2 HIS A 125     127.565 105.444 111.977  1.00 62.70           N
ATOM   1942  H   HIS A 125     126.808 104.048 105.994  1.00 62.70           H
ATOM   1943  HA  HIS A 125     127.139 106.149 107.676  1.00 62.70           H
ATOM   1944  HB2 HIS A 125     125.937 104.298 108.541  1.00 62.70           H
ATOM   1945  HB3 HIS A 125     127.248 103.418 108.377  1.00 62.70           H
ATOM   1946  HD2 HIS A 125     125.759 105.446 110.975  1.00 62.70           H
ATOM   1947  HE1 HIS A 125     129.538 105.075 112.086  1.00 62.70           H
ATOM   1948  HE2 HIS A 125     127.379 105.770 112.751  1.00 62.70           H
ATOM   1949  N   GLN A 126     129.560 106.308 107.650  1.00 64.65           N
ATOM   1950  CA  GLN A 126     131.010 106.387 107.753  1.00 64.65           C
ATOM   1951  C   GLN A 126     131.372 106.515 109.227  1.00 64.65           C
ATOM   1952  O   GLN A 126     131.067 107.531 109.860  1.00 64.65           O
ATOM   1953  CB  GLN A 126     131.552 107.569 106.948  1.00 64.65           C
ATOM   1954  CG  GLN A 126     130.993 108.926 107.363  1.00 64.65           C
ATOM   1955  CD  GLN A 126     131.243 110.003 106.327  1.00 64.65           C
ATOM   1956  OE1 GLN A 126     131.882 109.761 105.304  1.00 64.65           O
ATOM   1957  NE2 GLN A 126     130.735 111.202 106.587  1.00 64.65           N
ATOM   1958  H   GLN A 126     129.165 107.054 107.809  1.00 64.65           H
ATOM   1959  HA  GLN A 126     131.407 105.573 107.408  1.00 64.65           H
ATOM   1960  HB2 GLN A 126     132.516 107.603 107.056  1.00 64.65           H
ATOM   1961  HB3 GLN A 126     131.332 107.434 106.014  1.00 64.65           H
ATOM   1962  HG2 GLN A 126     130.035 108.854 107.492  1.00 64.65           H
ATOM   1963  HG3 GLN A 126     131.419 109.205 108.188  1.00 64.65           H
ATOM   1964 HE21 GLN A 126     130.293 111.333 107.313  1.00 64.65           H
ATOM   1965 HE22 GLN A 126     130.849 111.847 106.030  1.00 64.65           H
ATOM   1966  N   ALA A 127     132.010 105.489 109.769  1.00 63.77           N
ATOM   1967  CA  ALA A 127     132.298 105.458 111.197  1.00 63.77           C
ATOM   1968  C   ALA A 127     133.291 106.555 111.559  1.00 63.77           C
ATOM   1969  O   ALA A 127     134.369 106.622 110.955  1.00 63.77           O
ATOM   1970  CB  ALA A 127     132.852 104.093 111.593  1.00 63.77           C
ATOM   1971  H   ALA A 127     132.285 104.799 109.336  1.00 63.77           H
ATOM   1972  HA  ALA A 127     131.475 105.599 111.685  1.00 63.77           H
ATOM   1973  HB1 ALA A 127     133.038 104.092 112.545  1.00 63.77           H
ATOM   1974  HB2 ALA A 127     132.192 103.413 111.384  1.00 63.77           H
ATOM   1975  HB3 ALA A 127     133.668 103.928 111.095  1.00 63.77           H
ATOM   1976  N   PRO A 128     132.985 107.428 112.523  1.00 65.19           N
ATOM   1977  CA  PRO A 128     133.967 108.428 112.926  1.00 65.19           C
ATOM   1978  C   PRO A 128     135.125 107.771 113.653  1.00 65.19           C
ATOM   1979  O   PRO A 128     134.987 106.658 114.189  1.00 65.19           O
ATOM   1980  CB  PRO A 128     133.168 109.357 113.857  1.00 65.19           C
ATOM   1981  CG  PRO A 128     132.081 108.514 114.398  1.00 65.19           C
ATOM   1982  CD  PRO A 128     131.783 107.452 113.377  1.00 65.19           C
ATOM   1983  HA  PRO A 128     134.287 108.923 112.157  1.00 65.19           H
ATOM   1984  HB2 PRO A 128     133.741 109.679 114.571  1.00 65.19           H
ATOM   1985  HB3 PRO A 128     132.805 110.097 113.347  1.00 65.19           H
ATOM   1986  HG2 PRO A 128     132.375 108.108 115.229  1.00 65.19           H
ATOM   1987  HG3 PRO A 128     131.296 109.062 114.551  1.00 65.19           H
ATOM   1988  HD2 PRO A 128     131.661 106.593 113.810  1.00 65.19           H
ATOM   1989  HD3 PRO A 128     131.005 107.698 112.853  1.00 65.19           H
ATOM   1990  N   PRO A 129     136.295 108.415 113.689  1.00 65.42           N
ATOM   1991  CA  PRO A 129     137.448 107.794 114.355  1.00 65.42           C
ATOM   1992  C   PRO A 129     137.113 107.322 115.759  1.00 65.42           C
ATOM   1993  O   PRO A 129     136.811 108.129 116.643  1.00 65.42           O
ATOM   1994  CB  PRO A 129     138.493 108.917 114.362  1.00 65.42           C
ATOM   1995  CG  PRO A 129     138.105 109.794 113.222  1.00 65.42           C
ATOM   1996  CD  PRO A 129     136.609 109.766 113.196  1.00 65.42           C
ATOM   1997  HA  PRO A 129     137.780 107.047 113.832  1.00 65.42           H
ATOM   1998  HB2 PRO A 129     138.451 109.401 115.200  1.00 65.42           H
ATOM   1999  HB3 PRO A 129     139.378 108.543 114.224  1.00 65.42           H
ATOM   2000  HG2 PRO A 129     138.430 110.695 113.375  1.00 65.42           H
ATOM   2001  HG3 PRO A 129     138.467 109.434 112.397  1.00 65.42           H
ATOM   2002  HD2 PRO A 129     136.245 110.440 113.791  1.00 65.42           H
ATOM   2003  HD3 PRO A 129     136.289 109.880 112.288  1.00 65.42           H
ATOM   2004  N   LEU A 130     137.164 106.006 115.967  1.00 63.77           N
ATOM   2005  CA  LEU A 130     136.790 105.448 117.262  1.00 63.77           C
ATOM   2006  C   LEU A 130     137.689 105.984 118.367  1.00 63.77           C
ATOM   2007  O   LEU A 130     137.212 106.332 119.454  1.00 63.77           O
ATOM   2008  CB  LEU A 130     136.858 103.922 117.211  1.00 63.77           C
ATOM   2009  CG  LEU A 130     135.702 103.216 116.497  1.00 63.77           C
ATOM   2010  CD1 LEU A 130     135.845 103.345 114.989  1.00 63.77           C
ATOM   2011  CD2 LEU A 130     135.636 101.751 116.910  1.00 63.77           C
ATOM   2012  H   LEU A 130     137.412 105.424 115.384  1.00 63.77           H
ATOM   2013  HA  LEU A 130     135.877 105.704 117.464  1.00 63.77           H
ATOM   2014  HB2 LEU A 130     137.676 103.669 116.754  1.00 63.77           H
ATOM   2015  HB3 LEU A 130     136.881 103.588 118.121  1.00 63.77           H
ATOM   2016  HG  LEU A 130     134.868 103.638 116.756  1.00 63.77           H
ATOM   2017 HD11 LEU A 130     135.181 102.783 114.560  1.00 63.77           H
ATOM   2018 HD12 LEU A 130     135.705 104.271 114.738  1.00 63.77           H
ATOM   2019 HD13 LEU A 130     136.736 103.062 114.730  1.00 63.77           H
ATOM   2020 HD21 LEU A 130     134.900 101.323 116.445  1.00 63.77           H
ATOM   2021 HD22 LEU A 130     136.472 101.318 116.675  1.00 63.77           H
ATOM   2022 HD23 LEU A 130     135.496 101.699 117.869  1.00 63.77           H
ATOM   2023  N   VAL A 131     138.993 106.062 118.105  1.00 61.54           N
ATOM   2024  CA  VAL A 131     139.914 106.569 119.116  1.00 61.54           C
ATOM   2025  C   VAL A 131     139.552 108.000 119.485  1.00 61.54           C
ATOM   2026  O   VAL A 131     139.513 108.361 120.666  1.00 61.54           O
ATOM   2027  CB  VAL A 131     141.368 106.463 118.620  1.00 61.54           C
ATOM   2028  CG1 VAL A 131     142.333 106.879 119.719  1.00 61.54           C
ATOM   2029  CG2 VAL A 131     141.669 105.046 118.148  1.00 61.54           C
ATOM   2030  H   VAL A 131     139.360 105.837 117.362  1.00 61.54           H
ATOM   2031  HA  VAL A 131     139.831 106.026 119.915  1.00 61.54           H
ATOM   2032  HB  VAL A 131     141.490 107.063 117.868  1.00 61.54           H
ATOM   2033 HG11 VAL A 131     142.229 107.828 119.890  1.00 61.54           H
ATOM   2034 HG12 VAL A 131     143.240 106.694 119.429  1.00 61.54           H
ATOM   2035 HG13 VAL A 131     142.133 106.373 120.522  1.00 61.54           H
ATOM   2036 HG21 VAL A 131     142.625 104.955 118.014  1.00 61.54           H
ATOM   2037 HG22 VAL A 131     141.368 104.418 118.824  1.00 61.54           H
ATOM   2038 HG23 VAL A 131     141.201 104.882 117.314  1.00 61.54           H
ATOM   2039  N   HIS A 132     139.272 108.834 118.483  1.00 61.88           N
ATOM   2040  CA  HIS A 132     138.884 110.212 118.763  1.00 61.88           C
ATOM   2041  C   HIS A 132     137.582 110.268 119.550  1.00 61.88           C
ATOM   2042  O   HIS A 132     137.441 111.080 120.471  1.00 61.88           O
ATOM   2043  CB  HIS A 132     138.752 110.991 117.456  1.00 61.88           C
ATOM   2044  CG  HIS A 132     138.515 112.457 117.646  1.00 61.88           C
ATOM   2045  ND1 HIS A 132     137.264 112.983 117.884  1.00 61.88           N
ATOM   2046  CD2 HIS A 132     139.368 113.508 117.629  1.00 61.88           C
ATOM   2047  CE1 HIS A 132     137.356 114.295 118.005  1.00 61.88           C
ATOM   2048  NE2 HIS A 132     138.623 114.639 117.856  1.00 61.88           N
ATOM   2049  H   HIS A 132     139.301 108.631 117.648  1.00 61.88           H
ATOM   2050  HA  HIS A 132     139.576 110.634 119.296  1.00 61.88           H
ATOM   2051  HB2 HIS A 132     139.567 110.884 116.941  1.00 61.88           H
ATOM   2052  HB3 HIS A 132     137.999 110.636 116.960  1.00 61.88           H
ATOM   2053  HD1 HIS A 132     136.536 112.529 117.943  1.00 61.88           H
ATOM   2054  HD2 HIS A 132     140.287 113.470 117.490  1.00 61.88           H
ATOM   2055  HE1 HIS A 132     136.651 114.878 118.171  1.00 61.88           H
ATOM   2056  N   ILE A 133     136.615 109.418 119.198  1.00 61.00           N
ATOM   2057  CA  ILE A 133     135.328 109.429 119.889  1.00 61.00           C
ATOM   2058  C   ILE A 133     135.516 109.083 121.360  1.00 61.00           C
ATOM   2059  O   ILE A 133     134.946 109.729 122.247  1.00 61.00           O
ATOM   2060  CB  ILE A 133     134.345 108.464 119.203  1.00 61.00           C
ATOM   2061  CG1 ILE A 133     133.783 109.099 117.931  1.00 61.00           C
ATOM   2062  CG2 ILE A 133     133.215 108.081 120.149  1.00 61.00           C
ATOM   2063  CD1 ILE A 133     132.670 110.096 118.177  1.00 61.00           C
ATOM   2064  H   ILE A 133     136.680 108.832 118.572  1.00 61.00           H
ATOM   2065  HA  ILE A 133     134.953 110.321 119.840  1.00 61.00           H
ATOM   2066  HB  ILE A 133     134.826 107.658 118.958  1.00 61.00           H
ATOM   2067 HG12 ILE A 133     134.501 109.563 117.472  1.00 61.00           H
ATOM   2068 HG13 ILE A 133     133.431 108.397 117.362  1.00 61.00           H
ATOM   2069 HG21 ILE A 133     132.481 107.722 119.626  1.00 61.00           H
ATOM   2070 HG22 ILE A 133     133.533 107.409 120.771  1.00 61.00           H
ATOM   2071 HG23 ILE A 133     132.920 108.870 120.630  1.00 61.00           H
ATOM   2072 HD11 ILE A 133     132.552 110.636 117.380  1.00 61.00           H
ATOM   2073 HD12 ILE A 133     131.851 109.616 118.374  1.00 61.00           H
ATOM   2074 HD13 ILE A 133     132.912 110.664 118.926  1.00 61.00           H
ATOM   2075  N   LEU A 134     136.317 108.054 121.643  1.00 58.64           N
ATOM   2076  CA  LEU A 134     136.582 107.701 123.033  1.00 58.64           C
ATOM   2077  C   LEU A 134     137.344 108.810 123.743  1.00 58.64           C
ATOM   2078  O   LEU A 134     137.086 109.100 124.917  1.00 58.64           O
ATOM   2079  CB  LEU A 134     137.360 106.388 123.107  1.00 58.64           C
ATOM   2080  CG  LEU A 134     136.556 105.086 123.023  1.00 58.64           C
ATOM   2081  CD1 LEU A 134     135.615 104.959 124.215  1.00 58.64           C
ATOM   2082  CD2 LEU A 134     135.787 104.957 121.716  1.00 58.64           C
ATOM   2083  H   LEU A 134     136.710 107.558 121.062  1.00 58.64           H
ATOM   2084  HA  LEU A 134     135.738 107.581 123.493  1.00 58.64           H
ATOM   2085  HB2 LEU A 134     137.995 106.375 122.374  1.00 58.64           H
ATOM   2086  HB3 LEU A 134     137.845 106.372 123.947  1.00 58.64           H
ATOM   2087  HG  LEU A 134     137.177 104.343 123.067  1.00 58.64           H
ATOM   2088 HD11 LEU A 134     135.238 104.066 124.224  1.00 58.64           H
ATOM   2089 HD12 LEU A 134     136.117 105.114 125.031  1.00 58.64           H
ATOM   2090 HD13 LEU A 134     134.906 105.616 124.133  1.00 58.64           H
ATOM   2091 HD21 LEU A 134     135.138 104.242 121.808  1.00 58.64           H
ATOM   2092 HD22 LEU A 134     135.329 105.789 121.524  1.00 58.64           H
ATOM   2093 HD23 LEU A 134     136.409 104.746 121.003  1.00 58.64           H
ATOM   2094  N   LEU A 135     138.288 109.444 123.047  1.00 58.12           N
ATOM   2095  CA  LEU A 135     139.094 110.491 123.661  1.00 58.12           C
ATOM   2096  C   LEU A 135     138.258 111.717 124.004  1.00 58.12           C
ATOM   2097  O   LEU A 135     138.554 112.410 124.982  1.00 58.12           O
ATOM   2098  CB  LEU A 135     140.243 110.859 122.723  1.00 58.12           C
ATOM   2099  CG  LEU A 135     141.370 111.740 123.258  1.00 58.12           C
ATOM   2100  CD1 LEU A 135     142.574 111.630 122.335  1.00 58.12           C
ATOM   2101  CD2 LEU A 135     140.935 113.193 123.394  1.00 58.12           C
ATOM   2102  H   LEU A 135     138.478 109.287 122.223  1.00 58.12           H
ATOM   2103  HA  LEU A 135     139.477 110.151 124.485  1.00 58.12           H
ATOM   2104  HB2 LEU A 135     140.652 110.032 122.424  1.00 58.12           H
ATOM   2105  HB3 LEU A 135     139.865 111.317 121.955  1.00 58.12           H
ATOM   2106  HG  LEU A 135     141.632 111.419 124.134  1.00 58.12           H
ATOM   2107 HD11 LEU A 135     143.284 112.199 122.670  1.00 58.12           H
ATOM   2108 HD12 LEU A 135     142.874 110.707 122.319  1.00 58.12           H
ATOM   2109 HD13 LEU A 135     142.317 111.908 121.442  1.00 58.12           H
ATOM   2110 HD21 LEU A 135     141.696 113.769 123.217  1.00 58.12           H
ATOM   2111 HD22 LEU A 135     140.229 113.377 122.755  1.00 58.12           H
ATOM   2112 HD23 LEU A 135     140.610 113.343 124.296  1.00 58.12           H
ATOM   2113  N   ASP A 136     137.206 111.990 123.231  1.00 57.61           N
ATOM   2114  CA  ASP A 136     136.382 113.166 123.496  1.00 57.61           C
ATOM   2115  C   ASP A 136     135.644 113.086 124.824  1.00 57.61           C
ATOM   2116  O   ASP A 136     135.094 114.102 125.264  1.00 57.61           O
ATOM   2117  CB  ASP A 136     135.366 113.386 122.374  1.00 57.61           C
ATOM   2118  CG  ASP A 136     135.987 113.294 121.000  1.00 57.61           C
ATOM   2119  OD1 ASP A 136     135.369 112.684 120.103  1.00 57.61           O
ATOM   2120  OD2 ASP A 136     137.103 113.823 120.820  1.00 57.61           O
ATOM   2121  H   ASP A 136     136.950 111.515 122.561  1.00 57.61           H
ATOM   2122  HA  ASP A 136     136.959 113.946 123.528  1.00 57.61           H
ATOM   2123  HB2 ASP A 136     134.678 112.704 122.436  1.00 57.61           H
ATOM   2124  HB3 ASP A 136     134.971 114.266 122.470  1.00 57.61           H
ATOM   2125  N   ILE A 137     135.607 111.918 125.469  1.00 54.48           N
ATOM   2126  CA  ILE A 137     134.944 111.816 126.766  1.00 54.48           C
ATOM   2127  C   ILE A 137     135.525 112.835 127.736  1.00 54.48           C
ATOM   2128  O   ILE A 137     134.788 113.515 128.460  1.00 54.48           O
ATOM   2129  CB  ILE A 137     135.058 110.382 127.317  1.00 54.48           C
ATOM   2130  CG1 ILE A 137     134.245 109.414 126.451  1.00 54.48           C
ATOM   2131  CG2 ILE A 137     134.595 110.336 128.768  1.00 54.48           C
ATOM   2132  CD1 ILE A 137     134.329 107.965 126.891  1.00 54.48           C
ATOM   2133  H   ILE A 137     135.951 111.185 125.182  1.00 54.48           H
ATOM   2134  HA  ILE A 137     134.002 112.017 126.653  1.00 54.48           H
ATOM   2135  HB  ILE A 137     135.989 110.113 127.284  1.00 54.48           H
ATOM   2136 HG12 ILE A 137     134.570 109.463 125.539  1.00 54.48           H
ATOM   2137 HG13 ILE A 137     133.312 109.678 126.481  1.00 54.48           H
ATOM   2138 HG21 ILE A 137     134.508 109.414 129.052  1.00 54.48           H
ATOM   2139 HG22 ILE A 137     135.250 110.783 129.326  1.00 54.48           H
ATOM   2140 HG23 ILE A 137     133.738 110.784 128.839  1.00 54.48           H
ATOM   2141 HD11 ILE A 137     135.249 107.756 127.114  1.00 54.48           H
ATOM   2142 HD12 ILE A 137     134.027 107.396 126.165  1.00 54.48           H
ATOM   2143 HD13 ILE A 137     133.763 107.836 127.669  1.00 54.48           H
ATOM   2144  N   VAL A 138     136.847 112.960 127.766  1.00 50.47           N
ATOM   2145  CA  VAL A 138     137.511 113.912 128.652  1.00 50.47           C
ATOM   2146  C   VAL A 138     137.244 115.317 128.124  1.00 50.47           C
ATOM   2147  O   VAL A 138     137.605 115.621 126.980  1.00 50.47           O
ATOM   2148  CB  VAL A 138     139.017 113.633 128.745  1.00 50.47           C
ATOM   2149  CG1 VAL A 138     139.633 114.448 129.864  1.00 50.47           C
ATOM   2150  CG2 VAL A 138     139.272 112.150 128.955  1.00 50.47           C
ATOM   2151  H   VAL A 138     137.386 112.504 127.276  1.00 50.47           H
ATOM   2152  HA  VAL A 138     137.137 113.823 129.541  1.00 50.47           H
ATOM   2153  HB  VAL A 138     139.441 113.896 127.913  1.00 50.47           H
ATOM   2154 HG11 VAL A 138     140.574 114.224 129.936  1.00 50.47           H
ATOM   2155 HG12 VAL A 138     139.531 115.391 129.663  1.00 50.47           H
ATOM   2156 HG13 VAL A 138     139.178 114.235 130.694  1.00 50.47           H
ATOM   2157 HG21 VAL A 138     140.198 112.022 129.214  1.00 50.47           H
ATOM   2158 HG22 VAL A 138     138.685 111.826 129.656  1.00 50.47           H
ATOM   2159 HG23 VAL A 138     139.091 111.676 128.128  1.00 50.47           H
ATOM   2160  N   PRO A 139     136.628 116.205 128.907  1.00 48.61           N
ATOM   2161  CA  PRO A 139     136.291 117.537 128.387  1.00 48.61           C
ATOM   2162  C   PRO A 139     137.491 118.473 128.433  1.00 48.61           C
ATOM   2163  O   PRO A 139     138.190 118.559 129.445  1.00 48.61           O
ATOM   2164  CB  PRO A 139     135.178 118.011 129.327  1.00 48.61           C
ATOM   2165  CG  PRO A 139     135.493 117.348 130.620  1.00 48.61           C
ATOM   2166  CD  PRO A 139     136.154 116.026 130.291  1.00 48.61           C
ATOM   2167  HA  PRO A 139     135.953 117.478 127.480  1.00 48.61           H
ATOM   2168  HB2 PRO A 139     135.211 118.976 129.416  1.00 48.61           H
ATOM   2169  HB3 PRO A 139     134.316 117.721 128.990  1.00 48.61           H
ATOM   2170  HG2 PRO A 139     136.099 117.909 131.128  1.00 48.61           H
ATOM   2171  HG3 PRO A 139     134.673 117.203 131.116  1.00 48.61           H
ATOM   2172  HD2 PRO A 139     136.903 115.866 130.886  1.00 48.61           H
ATOM   2173  HD3 PRO A 139     135.506 115.305 130.334  1.00 48.61           H
ATOM   2174  N   THR A 140     137.724 119.180 127.328  1.00 46.34           N
ATOM   2175  CA  THR A 140     138.790 120.170 127.280  1.00 46.34           C
ATOM   2176  C   THR A 140     138.363 121.516 127.848  1.00 46.34           C
ATOM   2177  O   THR A 140     139.210 122.402 128.000  1.00 46.34           O
ATOM   2178  CB  THR A 140     139.278 120.360 125.843  1.00 46.34           C
ATOM   2179  OG1 THR A 140     138.362 121.200 125.131  1.00 46.34           O
ATOM   2180  CG2 THR A 140     139.395 119.020 125.131  1.00 46.34           C
ATOM   2181  H   THR A 140     137.277 119.105 126.598  1.00 46.34           H
ATOM   2182  HA  THR A 140     139.539 119.850 127.808  1.00 46.34           H
ATOM   2183  HB  THR A 140     140.154 120.777 125.853  1.00 46.34           H
ATOM   2184  HG1 THR A 140     138.629 121.313 124.342  1.00 46.34           H
ATOM   2185 HG21 THR A 140     139.898 119.125 124.308  1.00 46.34           H
ATOM   2186 HG22 THR A 140     139.853 118.382 125.701  1.00 46.34           H
ATOM   2187 HG23 THR A 140     138.513 118.676 124.919  1.00 46.34           H
ATOM   2188  N   ASN A 141     137.083 121.691 128.157  1.00 46.58           N
ATOM   2189  CA  ASN A 141     136.585 122.926 128.761  1.00 46.58           C
ATOM   2190  C   ASN A 141     135.306 122.582 129.510  1.00 46.58           C
ATOM   2191  O   ASN A 141     134.223 122.519 128.908  1.00 46.58           O
ATOM   2192  CB  ASN A 141     136.333 124.007 127.713  1.00 46.58           C
ATOM   2193  CG  ASN A 141     136.199 125.386 128.322  1.00 46.58           C
ATOM   2194  OD1 ASN A 141     136.186 125.539 129.542  1.00 46.58           O
ATOM   2195  ND2 ASN A 141     136.097 126.400 127.473  1.00 46.58           N
ATOM   2196  H   ASN A 141     136.471 121.101 128.025  1.00 46.58           H
ATOM   2197  HA  ASN A 141     137.245 123.266 129.382  1.00 46.58           H
ATOM   2198  HB2 ASN A 141     137.078 124.025 127.093  1.00 46.58           H
ATOM   2199  HB3 ASN A 141     135.511 123.806 127.239  1.00 46.58           H
ATOM   2200 HD21 ASN A 141     136.018 127.203 127.770  1.00 46.58           H
ATOM   2201 HD22 ASN A 141     136.110 126.254 126.625  1.00 46.58           H
ATOM   2202  N   PRO A 142     135.382 122.350 130.825  1.00 45.31           N
ATOM   2203  CA  PRO A 142     134.175 121.905 131.540  1.00 45.31           C
ATOM   2204  C   PRO A 142     133.005 122.856 131.384  1.00 45.31           C
ATOM   2205  O   PRO A 142     131.864 122.403 131.238  1.00 45.31           O
ATOM   2206  CB  PRO A 142     134.643 121.806 132.998  1.00 45.31           C
ATOM   2207  CG  PRO A 142     135.884 122.612 133.076  1.00 45.31           C
ATOM   2208  CD  PRO A 142     136.525 122.532 131.735  1.00 45.31           C
ATOM   2209  HA  PRO A 142     133.911 121.024 131.231  1.00 45.31           H
ATOM   2210  HB2 PRO A 142     133.962 122.170 133.585  1.00 45.31           H
ATOM   2211  HB3 PRO A 142     134.825 120.879 133.218  1.00 45.31           H
ATOM   2212  HG2 PRO A 142     135.659 123.531 133.290  1.00 45.31           H
ATOM   2213  HG3 PRO A 142     136.469 122.240 133.754  1.00 45.31           H
ATOM   2214  HD2 PRO A 142     136.990 123.360 131.539  1.00 45.31           H
ATOM   2215  HD3 PRO A 142     137.121 121.768 131.688  1.00 45.31           H
ATOM   2216  N   PHE A 143     133.252 124.166 131.394  1.00 46.26           N
ATOM   2217  CA  PHE A 143     132.164 125.114 131.179  1.00 46.26           C
ATOM   2218  C   PHE A 143     131.564 124.948 129.790  1.00 46.26           C
ATOM   2219  O   PHE A 143     130.339 124.971 129.627  1.00 46.26           O
ATOM   2220  CB  PHE A 143     132.664 126.545 131.375  1.00 46.26           C
ATOM   2221  CG  PHE A 143     133.249 126.805 132.734  1.00 46.26           C
ATOM   2222  CD1 PHE A 143     132.449 126.791 133.861  1.00 46.26           C
ATOM   2223  CD2 PHE A 143     134.598 127.072 132.881  1.00 46.26           C
ATOM   2224  CE1 PHE A 143     132.985 127.034 135.108  1.00 46.26           C
ATOM   2225  CE2 PHE A 143     135.137 127.315 134.125  1.00 46.26           C
ATOM   2226  CZ  PHE A 143     134.329 127.296 135.240  1.00 46.26           C
ATOM   2227  H   PHE A 143     134.024 124.523 131.521  1.00 46.26           H
ATOM   2228  HA  PHE A 143     131.465 124.948 131.830  1.00 46.26           H
ATOM   2229  HB2 PHE A 143     133.353 126.727 130.717  1.00 46.26           H
ATOM   2230  HB3 PHE A 143     131.921 127.155 131.250  1.00 46.26           H
ATOM   2231  HD1 PHE A 143     131.540 126.615 133.777  1.00 46.26           H
ATOM   2232  HD2 PHE A 143     135.148 127.086 132.131  1.00 46.26           H
ATOM   2233  HE1 PHE A 143     132.438 127.021 135.860  1.00 46.26           H
ATOM   2234  HE2 PHE A 143     136.045 127.492 134.212  1.00 46.26           H
ATOM   2235  HZ  PHE A 143     134.692 127.460 136.080  1.00 46.26           H
ATOM   2236  N   GLY A 144     132.413 124.780 128.775  1.00 46.58           N
ATOM   2237  CA  GLY A 144     131.907 124.605 127.424  1.00 46.58           C
ATOM   2238  C   GLY A 144     131.109 123.326 127.263  1.00 46.58           C
ATOM   2239  O   GLY A 144     130.070 123.310 126.600  1.00 46.58           O
ATOM   2240  H   GLY A 144     133.270 124.765 128.844  1.00 46.58           H
ATOM   2241  HA2 GLY A 144     131.335 125.354 127.194  1.00 46.58           H
ATOM   2242  HA3 GLY A 144     132.650 124.584 126.802  1.00 46.58           H
ATOM   2243  N   ALA A 145     131.588 122.233 127.861  1.00 47.03           N
ATOM   2244  CA  ALA A 145     130.859 120.973 127.801  1.00 47.03           C
ATOM   2245  C   ALA A 145     129.578 121.014 128.620  1.00 47.03           C
ATOM   2246  O   ALA A 145     128.647 120.257 128.330  1.00 47.03           O
ATOM   2247  CB  ALA A 145     131.746 119.827 128.287  1.00 47.03           C
ATOM   2248  H   ALA A 145     132.326 122.198 128.302  1.00 47.03           H
ATOM   2249  HA  ALA A 145     130.618 120.793 126.879  1.00 47.03           H
ATOM   2250  HB1 ALA A 145     131.244 118.998 128.240  1.00 47.03           H
ATOM   2251  HB2 ALA A 145     132.530 119.772 127.719  1.00 47.03           H
ATOM   2252  HB3 ALA A 145     132.012 120.001 129.203  1.00 47.03           H
ATOM   2253  N   LEU A 146     129.510 121.873 129.633  1.00 45.24           N
ATOM   2254  CA  LEU A 146     128.300 122.009 130.431  1.00 45.24           C
ATOM   2255  C   LEU A 146     127.313 122.990 129.818  1.00 45.24           C
ATOM   2256  O   LEU A 146     126.101 122.829 129.996  1.00 45.24           O
ATOM   2257  CB  LEU A 146     128.663 122.455 131.849  1.00 45.24           C
ATOM   2258  CG  LEU A 146     127.576 122.310 132.914  1.00 45.24           C
ATOM   2259  CD1 LEU A 146     128.214 121.986 134.250  1.00 45.24           C
ATOM   2260  CD2 LEU A 146     126.729 123.568 133.020  1.00 45.24           C
ATOM   2261  H   LEU A 146     130.153 122.389 129.878  1.00 45.24           H
ATOM   2262  HA  LEU A 146     127.865 121.145 130.493  1.00 45.24           H
ATOM   2263  HB2 LEU A 146     129.425 121.933 132.144  1.00 45.24           H
ATOM   2264  HB3 LEU A 146     128.911 123.392 131.817  1.00 45.24           H
ATOM   2265  HG  LEU A 146     126.993 121.573 132.672  1.00 45.24           H
ATOM   2266 HD11 LEU A 146     127.520 121.932 134.926  1.00 45.24           H
ATOM   2267 HD12 LEU A 146     128.677 121.137 134.182  1.00 45.24           H
ATOM   2268 HD13 LEU A 146     128.843 122.689 134.478  1.00 45.24           H
ATOM   2269 HD21 LEU A 146     126.142 123.486 133.788  1.00 45.24           H
ATOM   2270 HD22 LEU A 146     127.313 124.334 133.132  1.00 45.24           H
ATOM   2271 HD23 LEU A 146     126.203 123.670 132.213  1.00 45.24           H
ATOM   2272  N   ALA A 147     127.802 123.990 129.089  1.00 46.06           N
ATOM   2273  CA  ALA A 147     126.956 124.981 128.442  1.00 46.06           C
ATOM   2274  C   ALA A 147     126.591 124.597 127.015  1.00 46.06           C
ATOM   2275  O   ALA A 147     125.931 125.380 126.325  1.00 46.06           O
ATOM   2276  CB  ALA A 147     127.647 126.345 128.448  1.00 46.06           C
ATOM   2277  H   ALA A 147     128.642 124.116 128.953  1.00 46.06           H
ATOM   2278  HA  ALA A 147     126.132 125.065 128.945  1.00 46.06           H
ATOM   2279  HB1 ALA A 147     127.070 126.993 128.014  1.00 46.06           H
ATOM   2280  HB2 ALA A 147     127.812 126.611 129.367  1.00 46.06           H
ATOM   2281  HB3 ALA A 147     128.487 126.276 127.968  1.00 46.06           H
ATOM   2282  N   ASN A 148     127.008 123.415 126.556  1.00 47.20           N
ATOM   2283  CA  ASN A 148     126.718 122.946 125.205  1.00 47.20           C
ATOM   2284  C   ASN A 148     126.062 121.571 125.234  1.00 47.20           C
ATOM   2285  O   ASN A 148     126.204 120.790 124.290  1.00 47.20           O
ATOM   2286  CB  ASN A 148     127.990 122.905 124.358  1.00 47.20           C
ATOM   2287  CG  ASN A 148     128.582 124.281 124.126  1.00 47.20           C
ATOM   2288  OD1 ASN A 148     127.925 125.170 123.585  1.00 47.20           O
ATOM   2289  ND2 ASN A 148     129.835 124.460 124.528  1.00 47.20           N
ATOM   2290  H   ASN A 148     127.470 122.856 127.018  1.00 47.20           H
ATOM   2291  HA  ASN A 148     126.099 123.561 124.782  1.00 47.20           H
ATOM   2292  HB2 ASN A 148     128.654 122.363 124.810  1.00 47.20           H
ATOM   2293  HB3 ASN A 148     127.780 122.521 123.492  1.00 47.20           H
ATOM   2294 HD21 ASN A 148     130.263 123.815 124.900  1.00 47.20           H
ATOM   2295 HD22 ASN A 148     130.217 125.223 124.418  1.00 47.20           H
ATOM   2296  N   GLY A 149     125.332 121.264 126.302  1.00 47.30           N
ATOM   2297  CA  GLY A 149     124.783 119.934 126.477  1.00 47.30           C
ATOM   2298  C   GLY A 149     125.849 118.967 126.949  1.00 47.30           C
ATOM   2299  O   GLY A 149     126.348 119.088 128.071  1.00 47.30           O
ATOM   2300  H   GLY A 149     125.142 121.811 126.938  1.00 47.30           H
ATOM   2301  HA2 GLY A 149     124.070 119.957 127.135  1.00 47.30           H
ATOM   2302  HA3 GLY A 149     124.422 119.614 125.636  1.00 47.30           H
ATOM   2303  N   GLN A 150     126.209 118.007 126.101  1.00 47.08           N
ATOM   2304  CA  GLN A 150     127.312 117.090 126.371  1.00 47.08           C
ATOM   2305  C   GLN A 150     127.163 116.458 127.758  1.00 47.08           C
ATOM   2306  O   GLN A 150     127.961 116.674 128.668  1.00 47.08           O
ATOM   2307  CB  GLN A 150     128.659 117.808 126.241  1.00 47.08           C
ATOM   2308  CG  GLN A 150     128.771 118.767 125.062  1.00 47.08           C
ATOM   2309  CD  GLN A 150     129.117 118.063 123.767  1.00 47.08           C
ATOM   2310  OE1 GLN A 150     130.224 117.550 123.603  1.00 47.08           O
ATOM   2311  NE2 GLN A 150     128.171 118.036 122.835  1.00 47.08           N
ATOM   2312  H   GLN A 150     125.821 117.865 125.347  1.00 47.08           H
ATOM   2313  HA  GLN A 150     127.292 116.375 125.716  1.00 47.08           H
ATOM   2314  HB2 GLN A 150     128.820 118.315 127.050  1.00 47.08           H
ATOM   2315  HB3 GLN A 150     129.353 117.140 126.136  1.00 47.08           H
ATOM   2316  HG2 GLN A 150     127.932 119.235 124.934  1.00 47.08           H
ATOM   2317  HG3 GLN A 150     129.476 119.406 125.247  1.00 47.08           H
ATOM   2318 HE21 GLN A 150     127.410 118.406 122.985  1.00 47.08           H
ATOM   2319 HE22 GLN A 150     128.320 117.648 122.082  1.00 47.08           H
ATOM   2320  N   VAL A 151     126.100 115.663 127.890  1.00 45.12           N
ATOM   2321  CA  VAL A 151     125.795 115.047 129.178  1.00 45.12           C
ATOM   2322  C   VAL A 151     126.902 114.099 129.612  1.00 45.12           C
ATOM   2323  O   VAL A 151     127.144 113.929 130.812  1.00 45.12           O
ATOM   2324  CB  VAL A 151     124.436 114.325 129.115  1.00 45.12           C
ATOM   2325  CG1 VAL A 151     124.169 113.590 130.416  1.00 45.12           C
ATOM   2326  CG2 VAL A 151     123.327 115.317 128.821  1.00 45.12           C
ATOM   2327  H   VAL A 151     125.549 115.468 127.259  1.00 45.12           H
ATOM   2328  HA  VAL A 151     125.726 115.746 129.847  1.00 45.12           H
ATOM   2329  HB  VAL A 151     124.456 113.673 128.397  1.00 45.12           H
ATOM   2330 HG11 VAL A 151     123.228 113.359 130.459  1.00 45.12           H
ATOM   2331 HG12 VAL A 151     124.707 112.784 130.444  1.00 45.12           H
ATOM   2332 HG13 VAL A 151     124.399 114.170 131.159  1.00 45.12           H
ATOM   2333 HG21 VAL A 151     122.472 114.871 128.914  1.00 45.12           H
ATOM   2334 HG22 VAL A 151     123.387 116.051 129.452  1.00 45.12           H
ATOM   2335 HG23 VAL A 151     123.432 115.649 127.916  1.00 45.12           H
ATOM   2336  N   LEU A 152     127.574 113.447 128.664  1.00 47.61           N
ATOM   2337  CA  LEU A 152     128.603 112.476 129.019  1.00 47.61           C
ATOM   2338  C   LEU A 152     129.933 113.161 129.327  1.00 47.61           C
ATOM   2339  O   LEU A 152     130.564 112.836 130.341  1.00 47.61           O
ATOM   2340  CB  LEU A 152     128.766 111.434 127.907  1.00 47.61           C
ATOM   2341  CG  LEU A 152     129.994 110.525 127.996  1.00 47.61           C
ATOM   2342  CD1 LEU A 152     129.869 109.583 129.177  1.00 47.61           C
ATOM   2343  CD2 LEU A 152     130.169 109.744 126.709  1.00 47.61           C
ATOM   2344  H   LEU A 152     127.454 113.548 127.819  1.00 47.61           H
ATOM   2345  HA  LEU A 152     128.323 112.006 129.820  1.00 47.61           H
ATOM   2346  HB2 LEU A 152     127.991 110.853 127.937  1.00 47.61           H
ATOM   2347  HB3 LEU A 152     128.788 111.878 127.048  1.00 47.61           H
ATOM   2348  HG  LEU A 152     130.793 111.060 128.121  1.00 47.61           H
ATOM   2349 HD11 LEU A 152     130.654 109.015 129.213  1.00 47.61           H
ATOM   2350 HD12 LEU A 152     129.800 110.105 129.991  1.00 47.61           H
ATOM   2351 HD13 LEU A 152     129.073 109.040 129.064  1.00 47.61           H
ATOM   2352 HD21 LEU A 152     130.946 109.170 126.792  1.00 47.61           H
ATOM   2353 HD22 LEU A 152     129.375 109.208 126.556  1.00 47.61           H
ATOM   2354 HD23 LEU A 152     130.294 110.368 125.976  1.00 47.61           H
ATOM   2355  N   PRO A 153     130.406 114.099 128.501  1.00 47.28           N
ATOM   2356  CA  PRO A 153     131.689 114.749 128.811  1.00 47.28           C
ATOM   2357  C   PRO A 153     131.710 115.488 130.137  1.00 47.28           C
ATOM   2358  O   PRO A 153     132.801 115.759 130.649  1.00 47.28           O
ATOM   2359  CB  PRO A 153     131.886 115.710 127.632  1.00 47.28           C
ATOM   2360  CG  PRO A 153     131.184 115.053 126.516  1.00 47.28           C
ATOM   2361  CD  PRO A 153     129.965 114.425 127.132  1.00 47.28           C
ATOM   2362  HA  PRO A 153     132.402 114.093 128.805  1.00 47.28           H
ATOM   2363  HB2 PRO A 153     131.485 116.569 127.836  1.00 47.28           H
ATOM   2364  HB3 PRO A 153     132.831 115.805 127.438  1.00 47.28           H
ATOM   2365  HG2 PRO A 153     130.938 115.711 125.848  1.00 47.28           H
ATOM   2366  HG3 PRO A 153     131.758 114.374 126.129  1.00 47.28           H
ATOM   2367  HD2 PRO A 153     129.234 115.057 127.150  1.00 47.28           H
ATOM   2368  HD3 PRO A 153     129.733 113.628 126.638  1.00 47.28           H
ATOM   2369  N   THR A 154     130.558 115.830 130.711  1.00 44.83           N
ATOM   2370  CA  THR A 154     130.525 116.528 131.991  1.00 44.83           C
ATOM   2371  C   THR A 154     130.492 115.582 133.186  1.00 44.83           C
ATOM   2372  O   THR A 154     130.414 116.054 134.324  1.00 44.83           O
ATOM   2373  CB  THR A 154     129.317 117.466 132.064  1.00 44.83           C
ATOM   2374  OG1 THR A 154     129.497 118.392 133.142  1.00 44.83           O
ATOM   2375  CG2 THR A 154     128.044 116.679 132.303  1.00 44.83           C
ATOM   2376  H   THR A 154     129.781 115.670 130.377  1.00 44.83           H
ATOM   2377  HA  THR A 154     131.324 117.072 132.070  1.00 44.83           H
ATOM   2378  HB  THR A 154     129.229 117.951 131.229  1.00 44.83           H
ATOM   2379  HG1 THR A 154     129.565 117.977 133.869  1.00 44.83           H
ATOM   2380 HG21 THR A 154     127.274 117.205 132.038  1.00 44.83           H
ATOM   2381 HG22 THR A 154     128.061 115.862 131.784  1.00 44.83           H
ATOM   2382 HG23 THR A 154     127.961 116.454 133.243  1.00 44.83           H
ATOM   2383  N   ILE A 155     130.540 114.271 132.961  1.00 45.30           N
ATOM   2384  CA  ILE A 155     130.600 113.310 134.059  1.00 45.30           C
ATOM   2385  C   ILE A 155     132.040 113.032 134.467  1.00 45.30           C
ATOM   2386  O   ILE A 155     132.345 112.927 135.659  1.00 45.30           O
ATOM   2387  CB  ILE A 155     129.870 112.012 133.658  1.00 45.30           C
ATOM   2388  CG1 ILE A 155     128.475 112.328 133.112  1.00 45.30           C
ATOM   2389  CG2 ILE A 155     129.777 111.046 134.835  1.00 45.30           C
ATOM   2390  CD1 ILE A 155     127.649 113.245 133.997  1.00 45.30           C
ATOM   2391  H   ILE A 155     130.537 113.911 132.180  1.00 45.30           H
ATOM   2392  HA  ILE A 155     130.146 113.683 134.830  1.00 45.30           H
ATOM   2393  HB  ILE A 155     130.380 111.582 132.954  1.00 45.30           H
ATOM   2394 HG12 ILE A 155     128.572 112.755 132.248  1.00 45.30           H
ATOM   2395 HG13 ILE A 155     127.986 111.496 133.012  1.00 45.30           H
ATOM   2396 HG21 ILE A 155     129.946 110.147 134.513  1.00 45.30           H
ATOM   2397 HG22 ILE A 155     130.436 111.284 135.503  1.00 45.30           H
ATOM   2398 HG23 ILE A 155     128.888 111.095 135.216  1.00 45.30           H
ATOM   2399 HD11 ILE A 155     126.733 113.248 133.676  1.00 45.30           H
ATOM   2400 HD12 ILE A 155     127.677 112.919 134.910  1.00 45.30           H
ATOM   2401 HD13 ILE A 155     128.016 114.141 133.956  1.00 45.30           H
ATOM   2402  N   PHE A 156     132.942 112.906 133.493  1.00 47.87           N
ATOM   2403  CA  PHE A 156     134.345 112.684 133.811  1.00 47.87           C
ATOM   2404  C   PHE A 156     134.954 113.864 134.550  1.00 47.87           C
ATOM   2405  O   PHE A 156     136.009 113.709 135.172  1.00 47.87           O
ATOM   2406  CB  PHE A 156     135.142 112.409 132.540  1.00 47.87           C
ATOM   2407  CG  PHE A 156     136.540 111.936 132.798  1.00 47.87           C
ATOM   2408  CD1 PHE A 156     136.797 110.600 133.039  1.00 47.87           C
ATOM   2409  CD2 PHE A 156     137.595 112.827 132.810  1.00 47.87           C
ATOM   2410  CE1 PHE A 156     138.083 110.159 133.280  1.00 47.87           C
ATOM   2411  CE2 PHE A 156     138.883 112.393 133.051  1.00 47.87           C
ATOM   2412  CZ  PHE A 156     139.126 111.057 133.287  1.00 47.87           C
ATOM   2413  H   PHE A 156     132.767 112.946 132.651  1.00 47.87           H
ATOM   2414  HA  PHE A 156     134.417 111.904 134.384  1.00 47.87           H
ATOM   2415  HB2 PHE A 156     134.687 111.724 132.026  1.00 47.87           H
ATOM   2416  HB3 PHE A 156     135.196 113.227 132.021  1.00 47.87           H
ATOM   2417  HD1 PHE A 156     136.096 109.989 133.035  1.00 47.87           H
ATOM   2418  HD2 PHE A 156     137.437 113.730 132.651  1.00 47.87           H
ATOM   2419  HE1 PHE A 156     138.244 109.257 133.439  1.00 47.87           H
ATOM   2420  HE2 PHE A 156     139.586 113.002 133.055  1.00 47.87           H
ATOM   2421  HZ  PHE A 156     139.994 110.763 133.449  1.00 47.87           H
ATOM   2422  N   PHE A 157     134.325 115.037 134.487  1.00 45.26           N
ATOM   2423  CA  PHE A 157     134.776 116.188 135.257  1.00 45.26           C
ATOM   2424  C   PHE A 157     134.146 116.224 136.642  1.00 45.26           C
ATOM   2425  O   PHE A 157     134.831 116.511 137.631  1.00 45.26           O
ATOM   2426  CB  PHE A 157     134.449 117.483 134.514  1.00 45.26           C
ATOM   2427  CG  PHE A 157     134.908 118.717 135.227  1.00 45.26           C
ATOM   2428  CD1 PHE A 157     136.248 118.915 135.501  1.00 45.26           C
ATOM   2429  CD2 PHE A 157     134.000 119.679 135.629  1.00 45.26           C
ATOM   2430  CE1 PHE A 157     136.674 120.051 136.159  1.00 45.26           C
ATOM   2431  CE2 PHE A 157     134.421 120.817 136.286  1.00 45.26           C
ATOM   2432  CZ  PHE A 157     135.760 121.002 136.551  1.00 45.26           C
ATOM   2433  H   PHE A 157     133.631 115.191 134.002  1.00 45.26           H
ATOM   2434  HA  PHE A 157     135.738 116.141 135.363  1.00 45.26           H
ATOM   2435  HB2 PHE A 157     134.882 117.463 133.646  1.00 45.26           H
ATOM   2436  HB3 PHE A 157     133.488 117.546 134.401  1.00 45.26           H
ATOM   2437  HD1 PHE A 157     136.870 118.276 135.237  1.00 45.26           H
ATOM   2438  HD2 PHE A 157     133.095 119.559 135.451  1.00 45.26           H
ATOM   2439  HE1 PHE A 157     137.579 120.173 136.336  1.00 45.26           H
ATOM   2440  HE2 PHE A 157     133.801 121.458 136.551  1.00 45.26           H
ATOM   2441  HZ  PHE A 157     136.046 121.768 136.995  1.00 45.26           H
ATOM   2442  N   ALA A 158     132.846 115.939 136.730  1.00 43.76           N
ATOM   2443  CA  ALA A 158     132.175 115.943 138.023  1.00 43.76           C
ATOM   2444  C   ALA A 158     132.741 114.871 138.943  1.00 43.76           C
ATOM   2445  O   ALA A 158     132.908 115.102 140.145  1.00 43.76           O
ATOM   2446  CB  ALA A 158     130.673 115.749 137.831  1.00 43.76           C
ATOM   2447  H   ALA A 158     132.339 115.744 136.063  1.00 43.76           H
ATOM   2448  HA  ALA A 158     132.313 116.805 138.447  1.00 43.76           H
ATOM   2449  HB1 ALA A 158     130.251 115.665 138.701  1.00 43.76           H
ATOM   2450  HB2 ALA A 158     130.313 116.517 137.360  1.00 43.76           H
ATOM   2451  HB3 ALA A 158     130.529 114.943 137.314  1.00 43.76           H
ATOM   2452  N   ILE A 159     133.036 113.687 138.404  1.00 44.01           N
ATOM   2453  CA  ILE A 159     133.568 112.615 139.242  1.00 44.01           C
ATOM   2454  C   ILE A 159     134.896 113.038 139.855  1.00 44.01           C
ATOM   2455  O   ILE A 159     135.136 112.857 141.056  1.00 44.01           O
ATOM   2456  CB  ILE A 159     133.718 111.320 138.426  1.00 44.01           C
ATOM   2457  CG1 ILE A 159     132.347 110.780 138.028  1.00 44.01           C
ATOM   2458  CG2 ILE A 159     134.470 110.278 139.230  1.00 44.01           C
ATOM   2459  CD1 ILE A 159     132.383 109.838 136.845  1.00 44.01           C
ATOM   2460  H   ILE A 159     132.939 113.483 137.575  1.00 44.01           H
ATOM   2461  HA  ILE A 159     132.946 112.443 139.966  1.00 44.01           H
ATOM   2462  HB  ILE A 159     134.221 111.515 137.621  1.00 44.01           H
ATOM   2463 HG12 ILE A 159     131.967 110.300 138.781  1.00 44.01           H
ATOM   2464 HG13 ILE A 159     131.779 111.527 137.793  1.00 44.01           H
ATOM   2465 HG21 ILE A 159     134.300 109.403 138.848  1.00 44.01           H
ATOM   2466 HG22 ILE A 159     135.419 110.473 139.195  1.00 44.01           H
ATOM   2467 HG23 ILE A 159     134.158 110.302 140.148  1.00 44.01           H
ATOM   2468 HD11 ILE A 159     131.481 109.533 136.659  1.00 44.01           H
ATOM   2469 HD12 ILE A 159     132.737 110.312 136.076  1.00 44.01           H
ATOM   2470 HD13 ILE A 159     132.951 109.082 137.058  1.00 44.01           H
ATOM   2471  N   ILE A 160     135.781 113.606 139.036  1.00 44.05           N
ATOM   2472  CA  ILE A 160     137.097 113.996 139.531  1.00 44.05           C
ATOM   2473  C   ILE A 160     136.978 115.160 140.508  1.00 44.05           C
ATOM   2474  O   ILE A 160     137.696 115.217 141.513  1.00 44.05           O
ATOM   2475  CB  ILE A 160     138.039 114.322 138.357  1.00 44.05           C
ATOM   2476  CG1 ILE A 160     137.447 115.408 137.463  1.00 44.05           C
ATOM   2477  CG2 ILE A 160     138.307 113.074 137.538  1.00 44.05           C
ATOM   2478  CD1 ILE A 160     138.364 115.832 136.344  1.00 44.05           C
ATOM   2479  H   ILE A 160     135.644 113.768 138.204  1.00 44.05           H
ATOM   2480  HA  ILE A 160     137.480 113.248 140.014  1.00 44.05           H
ATOM   2481  HB  ILE A 160     138.881 114.643 138.716  1.00 44.05           H
ATOM   2482 HG12 ILE A 160     136.633 115.071 137.061  1.00 44.05           H
ATOM   2483 HG13 ILE A 160     137.254 116.192 137.999  1.00 44.05           H
ATOM   2484 HG21 ILE A 160     139.033 113.249 136.919  1.00 44.05           H
ATOM   2485 HG22 ILE A 160     138.551 112.351 138.137  1.00 44.05           H
ATOM   2486 HG23 ILE A 160     137.503 112.840 137.049  1.00 44.05           H
ATOM   2487 HD11 ILE A 160     137.999 116.624 135.920  1.00 44.05           H
ATOM   2488 HD12 ILE A 160     139.240 116.028 136.712  1.00 44.05           H
ATOM   2489 HD13 ILE A 160     138.431 115.111 135.698  1.00 44.05           H
ATOM   2490  N   LEU A 161     136.066 116.099 140.246  1.00 43.45           N
ATOM   2491  CA  LEU A 161     135.864 117.197 141.186  1.00 43.45           C
ATOM   2492  C   LEU A 161     135.367 116.683 142.532  1.00 43.45           C
ATOM   2493  O   LEU A 161     135.815 117.145 143.589  1.00 43.45           O
ATOM   2494  CB  LEU A 161     134.881 118.208 140.598  1.00 43.45           C
ATOM   2495  CG  LEU A 161     134.642 119.476 141.416  1.00 43.45           C
ATOM   2496  CD1 LEU A 161     135.933 120.252 141.594  1.00 43.45           C
ATOM   2497  CD2 LEU A 161     133.586 120.337 140.748  1.00 43.45           C
ATOM   2498  H   LEU A 161     135.563 116.121 139.549  1.00 43.45           H
ATOM   2499  HA  LEU A 161     136.711 117.646 141.329  1.00 43.45           H
ATOM   2500  HB2 LEU A 161     135.213 118.484 139.729  1.00 43.45           H
ATOM   2501  HB3 LEU A 161     134.023 117.769 140.489  1.00 43.45           H
ATOM   2502  HG  LEU A 161     134.316 119.229 142.296  1.00 43.45           H
ATOM   2503 HD11 LEU A 161     135.730 121.111 141.996  1.00 43.45           H
ATOM   2504 HD12 LEU A 161     136.528 119.749 142.172  1.00 43.45           H
ATOM   2505 HD13 LEU A 161     136.345 120.382 140.726  1.00 43.45           H
ATOM   2506 HD21 LEU A 161     133.448 121.136 141.281  1.00 43.45           H
ATOM   2507 HD22 LEU A 161     133.893 120.581 139.861  1.00 43.45           H
ATOM   2508 HD23 LEU A 161     132.760 119.833 140.687  1.00 43.45           H
ATOM   2509  N   GLY A 162     134.442 115.723 142.515  1.00 43.44           N
ATOM   2510  CA  GLY A 162     133.961 115.153 143.762  1.00 43.44           C
ATOM   2511  C   GLY A 162     135.043 114.403 144.513  1.00 43.44           C
ATOM   2512  O   GLY A 162     135.135 114.490 145.739  1.00 43.44           O
ATOM   2513  H   GLY A 162     134.086 115.392 141.806  1.00 43.44           H
ATOM   2514  HA2 GLY A 162     133.626 115.862 144.333  1.00 43.44           H
ATOM   2515  HA3 GLY A 162     133.234 114.539 143.577  1.00 43.44           H
ATOM   2516  N   ILE A 163     135.873 113.649 143.791  1.00 42.16           N
ATOM   2517  CA  ILE A 163     136.991 112.966 144.436  1.00 42.16           C
ATOM   2518  C   ILE A 163     137.931 113.984 145.071  1.00 42.16           C
ATOM   2519  O   ILE A 163     138.443 113.782 146.183  1.00 42.16           O
ATOM   2520  CB  ILE A 163     137.726 112.072 143.421  1.00 42.16           C
ATOM   2521  CG1 ILE A 163     136.796 110.982 142.894  1.00 42.16           C
ATOM   2522  CG2 ILE A 163     138.943 111.438 144.056  1.00 42.16           C
ATOM   2523  CD1 ILE A 163     137.164 110.496 141.519  1.00 42.16           C
ATOM   2524  H   ILE A 163     135.812 113.520 142.943  1.00 42.16           H
ATOM   2525  HA  ILE A 163     136.648 112.396 145.142  1.00 42.16           H
ATOM   2526  HB  ILE A 163     138.015 112.621 142.675  1.00 42.16           H
ATOM   2527 HG12 ILE A 163     136.835 110.222 143.496  1.00 42.16           H
ATOM   2528 HG13 ILE A 163     135.890 111.323 142.855  1.00 42.16           H
ATOM   2529 HG21 ILE A 163     139.221 110.681 143.516  1.00 42.16           H
ATOM   2530 HG22 ILE A 163     139.656 112.095 144.096  1.00 42.16           H
ATOM   2531 HG23 ILE A 163     138.714 111.139 144.950  1.00 42.16           H
ATOM   2532 HD11 ILE A 163     136.572 109.767 141.273  1.00 42.16           H
ATOM   2533 HD12 ILE A 163     137.067 111.227 140.889  1.00 42.16           H
ATOM   2534 HD13 ILE A 163     138.083 110.186 141.528  1.00 42.16           H
ATOM   2535  N   ALA A 164     138.175 115.095 144.374  1.00 42.59           N
ATOM   2536  CA  ALA A 164     139.028 116.139 144.926  1.00 42.59           C
ATOM   2537  C   ALA A 164     138.424 116.729 146.192  1.00 42.59           C
ATOM   2538  O   ALA A 164     139.139 116.990 147.165  1.00 42.59           O
ATOM   2539  CB  ALA A 164     139.259 117.229 143.882  1.00 42.59           C
ATOM   2540  H   ALA A 164     137.862 115.264 143.591  1.00 42.59           H
ATOM   2541  HA  ALA A 164     139.889 115.755 145.155  1.00 42.59           H
ATOM   2542  HB1 ALA A 164     139.829 117.915 144.264  1.00 42.59           H
ATOM   2543  HB2 ALA A 164     139.689 116.837 143.106  1.00 42.59           H
ATOM   2544  HB3 ALA A 164     138.404 117.611 143.630  1.00 42.59           H
ATOM   2545  N   ILE A 165     137.111 116.957 146.198  1.00 42.35           N
ATOM   2546  CA  ILE A 165     136.473 117.489 147.400  1.00 42.35           C
ATOM   2547  C   ILE A 165     136.568 116.481 148.538  1.00 42.35           C
ATOM   2548  O   ILE A 165     136.757 116.854 149.703  1.00 42.35           O
ATOM   2549  CB  ILE A 165     135.014 117.885 147.112  1.00 42.35           C
ATOM   2550  CG1 ILE A 165     134.964 119.242 146.408  1.00 42.35           C
ATOM   2551  CG2 ILE A 165     134.215 117.940 148.404  1.00 42.35           C
ATOM   2552  CD1 ILE A 165     133.606 119.593 145.842  1.00 42.35           C
ATOM   2553  H   ILE A 165     136.579 116.815 145.537  1.00 42.35           H
ATOM   2554  HA  ILE A 165     136.947 118.290 147.675  1.00 42.35           H
ATOM   2555  HB  ILE A 165     134.619 117.217 146.529  1.00 42.35           H
ATOM   2556 HG12 ILE A 165     135.207 119.932 147.045  1.00 42.35           H
ATOM   2557 HG13 ILE A 165     135.598 119.235 145.673  1.00 42.35           H
ATOM   2558 HG21 ILE A 165     133.408 118.455 148.257  1.00 42.35           H
ATOM   2559 HG22 ILE A 165     133.981 117.038 148.674  1.00 42.35           H
ATOM   2560 HG23 ILE A 165     134.752 118.367 149.090  1.00 42.35           H
ATOM   2561 HD11 ILE A 165     133.704 120.341 145.232  1.00 42.35           H
ATOM   2562 HD12 ILE A 165     133.253 118.824 145.369  1.00 42.35           H
ATOM   2563 HD13 ILE A 165     133.012 119.835 146.569  1.00 42.35           H
ATOM   2564  N   THR A 166     136.433 115.192 148.225  1.00 43.63           N
ATOM   2565  CA  THR A 166     136.611 114.161 149.243  1.00 43.63           C
ATOM   2566  C   THR A 166     137.995 114.254 149.864  1.00 43.63           C
ATOM   2567  O   THR A 166     138.147 114.210 151.089  1.00 43.63           O
ATOM   2568  CB  THR A 166     136.404 112.774 148.634  1.00 43.63           C
ATOM   2569  OG1 THR A 166     135.052 112.637 148.184  1.00 43.63           O
ATOM   2570  CG2 THR A 166     136.715 111.687 149.653  1.00 43.63           C
ATOM   2571  H   THR A 166     136.241 114.893 147.442  1.00 43.63           H
ATOM   2572  HA  THR A 166     135.954 114.287 149.945  1.00 43.63           H
ATOM   2573  HB  THR A 166     137.004 112.663 147.880  1.00 43.63           H
ATOM   2574  HG1 THR A 166     134.940 111.878 147.840  1.00 43.63           H
ATOM   2575 HG21 THR A 166     136.331 110.845 149.363  1.00 43.63           H
ATOM   2576 HG22 THR A 166     137.674 111.579 149.745  1.00 43.63           H
ATOM   2577 HG23 THR A 166     136.338 111.923 150.515  1.00 43.63           H
ATOM   2578  N   TYR A 167     139.023 114.376 149.025  1.00 43.90           N
ATOM   2579  CA  TYR A 167     140.381 114.471 149.549  1.00 43.90           C
ATOM   2580  C   TYR A 167     140.569 115.742 150.368  1.00 43.90           C
ATOM   2581  O   TYR A 167     141.245 115.725 151.402  1.00 43.90           O
ATOM   2582  CB  TYR A 167     141.390 114.410 148.405  1.00 43.90           C
ATOM   2583  CG  TYR A 167     141.583 113.019 147.846  1.00 43.90           C
ATOM   2584  CD1 TYR A 167     141.948 111.963 148.671  1.00 43.90           C
ATOM   2585  CD2 TYR A 167     141.396 112.759 146.497  1.00 43.90           C
ATOM   2586  CE1 TYR A 167     142.124 110.693 148.170  1.00 43.90           C
ATOM   2587  CE2 TYR A 167     141.572 111.490 145.987  1.00 43.90           C
ATOM   2588  CZ  TYR A 167     141.935 110.461 146.828  1.00 43.90           C
ATOM   2589  OH  TYR A 167     142.111 109.193 146.324  1.00 43.90           O
ATOM   2590  H   TYR A 167     138.962 114.406 148.168  1.00 43.90           H
ATOM   2591  HA  TYR A 167     140.542 113.718 150.138  1.00 43.90           H
ATOM   2592  HB2 TYR A 167     141.082 114.980 147.684  1.00 43.90           H
ATOM   2593  HB3 TYR A 167     142.250 114.722 148.728  1.00 43.90           H
ATOM   2594  HD1 TYR A 167     142.077 112.117 149.579  1.00 43.90           H
ATOM   2595  HD2 TYR A 167     141.152 113.451 145.927  1.00 43.90           H
ATOM   2596  HE1 TYR A 167     142.369 109.997 148.736  1.00 43.90           H
ATOM   2597  HE2 TYR A 167     141.444 111.329 145.080  1.00 43.90           H
ATOM   2598  HH  TYR A 167     141.977 109.193 145.494  1.00 43.90           H
ATOM   2599  N   LEU A 168     139.980 116.852 149.921  1.00 43.14           N
ATOM   2600  CA  LEU A 168     140.124 118.111 150.646  1.00 43.14           C
ATOM   2601  C   LEU A 168     139.474 118.034 152.020  1.00 43.14           C
ATOM   2602  O   LEU A 168     140.011 118.562 153.000  1.00 43.14           O
ATOM   2603  CB  LEU A 168     139.511 119.254 149.840  1.00 43.14           C
ATOM   2604  CG  LEU A 168     140.348 119.801 148.687  1.00 43.14           C
ATOM   2605  CD1 LEU A 168     139.568 120.867 147.945  1.00 43.14           C
ATOM   2606  CD2 LEU A 168     141.667 120.350 149.189  1.00 43.14           C
ATOM   2607  H   LEU A 168     139.500 116.902 149.210  1.00 43.14           H
ATOM   2608  HA  LEU A 168     141.067 118.294 150.775  1.00 43.14           H
ATOM   2609  HB2 LEU A 168     138.672 118.945 149.465  1.00 43.14           H
ATOM   2610  HB3 LEU A 168     139.339 119.992 150.445  1.00 43.14           H
ATOM   2611  HG  LEU A 168     140.539 119.081 148.066  1.00 43.14           H
ATOM   2612 HD11 LEU A 168     140.108 121.201 147.212  1.00 43.14           H
ATOM   2613 HD12 LEU A 168     138.749 120.477 147.601  1.00 43.14           H
ATOM   2614 HD13 LEU A 168     139.359 121.589 148.558  1.00 43.14           H
ATOM   2615 HD21 LEU A 168     142.067 120.896 148.494  1.00 43.14           H
ATOM   2616 HD22 LEU A 168     141.504 120.888 149.979  1.00 43.14           H
ATOM   2617 HD23 LEU A 168     142.256 119.611 149.408  1.00 43.14           H
ATOM   2618  N   MET A 169     138.318 117.377 152.113  1.00 43.13           N
ATOM   2619  CA  MET A 169     137.586 117.337 153.373  1.00 43.13           C
ATOM   2620  C   MET A 169     138.405 116.725 154.500  1.00 43.13           C
ATOM   2621  O   MET A 169     138.103 116.970 155.673  1.00 43.13           O
ATOM   2622  CB  MET A 169     136.295 116.542 153.194  1.00 43.13           C
ATOM   2623  CG  MET A 169     135.194 117.295 152.463  1.00 43.13           C
ATOM   2624  SD  MET A 169     134.346 118.551 153.439  1.00 43.13           S
ATOM   2625  CE  MET A 169     134.121 117.725 155.013  1.00 43.13           C
ATOM   2626  H   MET A 169     137.942 116.949 151.468  1.00 43.13           H
ATOM   2627  HA  MET A 169     137.344 118.243 153.620  1.00 43.13           H
ATOM   2628  HB2 MET A 169     136.498 115.753 152.667  1.00 43.13           H
ATOM   2629  HB3 MET A 169     135.969 116.267 154.063  1.00 43.13           H
ATOM   2630  HG2 MET A 169     135.583 117.738 151.693  1.00 43.13           H
ATOM   2631  HG3 MET A 169     134.528 116.656 152.168  1.00 43.13           H
ATOM   2632  HE1 MET A 169     133.465 118.212 155.536  1.00 43.13           H
ATOM   2633  HE2 MET A 169     133.809 116.821 154.852  1.00 43.13           H
ATOM   2634  HE3 MET A 169     134.969 117.704 155.484  1.00 43.13           H
ATOM   2635  N   ASN A 170     139.427 115.933 154.178  1.00 44.77           N
ATOM   2636  CA  ASN A 170     140.260 115.276 155.176  1.00 44.77           C
ATOM   2637  C   ASN A 170     141.638 115.918 155.296  1.00 44.77           C
ATOM   2638  O   ASN A 170     142.553 115.311 155.860  1.00 44.77           O
ATOM   2639  CB  ASN A 170     140.400 113.791 154.843  1.00 44.77           C
ATOM   2640  CG  ASN A 170     139.088 113.043 154.961  1.00 44.77           C
ATOM   2641  OD1 ASN A 170     138.056 113.495 154.467  1.00 44.77           O
ATOM   2642  ND2 ASN A 170     139.121 111.890 155.619  1.00 44.77           N
ATOM   2643  H   ASN A 170     139.661 115.758 153.369  1.00 44.77           H
ATOM   2644  HA  ASN A 170     139.828 115.343 156.041  1.00 44.77           H
ATOM   2645  HB2 ASN A 170     140.717 113.699 153.931  1.00 44.77           H
ATOM   2646  HB3 ASN A 170     141.032 113.386 155.457  1.00 44.77           H
ATOM   2647 HD21 ASN A 170     139.862 111.606 155.951  1.00 44.77           H
ATOM   2648 HD22 ASN A 170     138.402 111.428 155.713  1.00 44.77           H
ATOM   2649  N   SER A 171     141.806 117.131 154.777  1.00 46.09           N
ATOM   2650  CA  SER A 171     143.097 117.802 154.824  1.00 46.09           C
ATOM   2651  C   SER A 171     143.411 118.261 156.241  1.00 46.09           C
ATOM   2652  O   SER A 171     142.523 118.691 156.982  1.00 46.09           O
ATOM   2653  CB  SER A 171     143.112 119.003 153.881  1.00 46.09           C
ATOM   2654  OG  SER A 171     142.208 120.000 154.319  1.00 46.09           O
ATOM   2655  H   SER A 171     141.188 117.587 154.391  1.00 46.09           H
ATOM   2656  HA  SER A 171     143.791 117.185 154.543  1.00 46.09           H
ATOM   2657  HB2 SER A 171     144.007 119.376 153.858  1.00 46.09           H
ATOM   2658  HB3 SER A 171     142.852 118.710 152.993  1.00 46.09           H
ATOM   2659  HG  SER A 171     142.226 120.656 153.794  1.00 46.09           H
ATOM   2660  N   GLU A 172     144.689 118.175 156.614  1.00 47.91           N
ATOM   2661  CA  GLU A 172     145.096 118.618 157.942  1.00 47.91           C
ATOM   2662  C   GLU A 172     144.820 120.102 158.133  1.00 47.91           C
ATOM   2663  O   GLU A 172     144.435 120.535 159.225  1.00 47.91           O
ATOM   2664  CB  GLU A 172     146.578 118.315 158.165  1.00 47.91           C
ATOM   2665  CG  GLU A 172     146.990 118.280 159.630  1.00 47.91           C
ATOM   2666  CD  GLU A 172     146.357 117.132 160.391  1.00 47.91           C
ATOM   2667  OE1 GLU A 172     145.697 116.285 159.753  1.00 47.91           O
ATOM   2668  OE2 GLU A 172     146.518 117.076 161.628  1.00 47.91           O
ATOM   2669  H   GLU A 172     145.327 117.870 156.124  1.00 47.91           H
ATOM   2670  HA  GLU A 172     144.583 118.132 158.606  1.00 47.91           H
ATOM   2671  HB2 GLU A 172     146.780 117.448 157.781  1.00 47.91           H
ATOM   2672  HB3 GLU A 172     147.105 119.000 157.726  1.00 47.91           H
ATOM   2673  HG2 GLU A 172     147.954 118.181 159.684  1.00 47.91           H
ATOM   2674  HG3 GLU A 172     146.717 119.108 160.055  1.00 47.91           H
ATOM   2675  N   ASN A 173     145.017 120.899 157.085  1.00 47.30           N
ATOM   2676  CA  ASN A 173     144.713 122.319 157.166  1.00 47.30           C
ATOM   2677  C   ASN A 173     143.247 122.520 157.521  1.00 47.30           C
ATOM   2678  O   ASN A 173     142.364 121.836 156.997  1.00 47.30           O
ATOM   2679  CB  ASN A 173     145.033 123.007 155.841  1.00 47.30           C
ATOM   2680  CG  ASN A 173     144.867 124.509 155.910  1.00 47.30           C
ATOM   2681  OD1 ASN A 173     144.019 125.020 156.640  1.00 47.30           O
ATOM   2682  ND2 ASN A 173     145.679 125.228 155.146  1.00 47.30           N
ATOM   2683  H   ASN A 173     145.323 120.642 156.323  1.00 47.30           H
ATOM   2684  HA  ASN A 173     145.255 122.726 157.861  1.00 47.30           H
ATOM   2685  HB2 ASN A 173     145.953 122.817 155.600  1.00 47.30           H
ATOM   2686  HB3 ASN A 173     144.434 122.670 155.156  1.00 47.30           H
ATOM   2687 HD21 ASN A 173     146.260 124.836 154.648  1.00 47.30           H
ATOM   2688 HD22 ASN A 173     145.624 126.086 155.150  1.00 47.30           H
ATOM   2689  N   GLU A 174     142.989 123.468 158.420  1.00 47.60           N
ATOM   2690  CA  GLU A 174     141.636 123.715 158.898  1.00 47.60           C
ATOM   2691  C   GLU A 174     140.877 124.717 158.044  1.00 47.60           C
ATOM   2692  O   GLU A 174     139.645 124.640 157.975  1.00 47.60           O
ATOM   2693  CB  GLU A 174     141.679 124.210 160.348  1.00 47.60           C
ATOM   2694  CG  GLU A 174     140.319 124.279 161.032  1.00 47.60           C
ATOM   2695  CD  GLU A 174     139.564 125.559 160.726  1.00 47.60           C
ATOM   2696  OE1 GLU A 174     140.217 126.593 160.471  1.00 47.60           O
ATOM   2697  OE2 GLU A 174     138.316 125.531 160.738  1.00 47.60           O
ATOM   2698  H   GLU A 174     143.584 123.983 158.768  1.00 47.60           H
ATOM   2699  HA  GLU A 174     141.143 122.880 158.884  1.00 47.60           H
ATOM   2700  HB2 GLU A 174     142.235 123.605 160.864  1.00 47.60           H
ATOM   2701  HB3 GLU A 174     142.066 125.099 160.362  1.00 47.60           H
ATOM   2702  HG2 GLU A 174     139.777 123.533 160.733  1.00 47.60           H
ATOM   2703  HG3 GLU A 174     140.448 124.231 161.992  1.00 47.60           H
ATOM   2704  N   LYS A 175     141.570 125.647 157.392  1.00 46.65           N
ATOM   2705  CA  LYS A 175     140.916 126.654 156.569  1.00 46.65           C
ATOM   2706  C   LYS A 175     140.497 126.126 155.204  1.00 46.65           C
ATOM   2707  O   LYS A 175     139.698 126.779 154.524  1.00 46.65           O
ATOM   2708  CB  LYS A 175     141.838 127.862 156.385  1.00 46.65           C
ATOM   2709  CG  LYS A 175     141.280 128.937 155.471  1.00 46.65           C
ATOM   2710  CD  LYS A 175     142.000 130.259 155.666  1.00 46.65           C
ATOM   2711  CE  LYS A 175     141.825 131.169 154.463  1.00 46.65           C
ATOM   2712  NZ  LYS A 175     142.704 130.768 153.330  1.00 46.65           N
ATOM   2713  H   LYS A 175     142.427 125.715 157.412  1.00 46.65           H
ATOM   2714  HA  LYS A 175     140.116 126.958 157.026  1.00 46.65           H
ATOM   2715  HB2 LYS A 175     141.999 128.266 157.252  1.00 46.65           H
ATOM   2716  HB3 LYS A 175     142.678 127.559 156.005  1.00 46.65           H
ATOM   2717  HG2 LYS A 175     141.393 128.664 154.547  1.00 46.65           H
ATOM   2718  HG3 LYS A 175     140.340 129.070 155.669  1.00 46.65           H
ATOM   2719  HD2 LYS A 175     142.948 130.092 155.786  1.00 46.65           H
ATOM   2720  HD3 LYS A 175     141.637 130.710 156.444  1.00 46.65           H
ATOM   2721  HE2 LYS A 175     142.053 132.078 154.715  1.00 46.65           H
ATOM   2722  HE3 LYS A 175     140.904 131.126 154.162  1.00 46.65           H
ATOM   2723  HZ1 LYS A 175     143.557 130.801 153.581  1.00 46.65           H
ATOM   2724  HZ2 LYS A 175     142.583 131.319 152.641  1.00 46.65           H
ATOM   2725  HZ3 LYS A 175     142.510 129.938 153.074  1.00 46.65           H
ATOM   2726  N   VAL A 176     141.008 124.969 154.788  1.00 44.88           N
ATOM   2727  CA  VAL A 176     140.581 124.373 153.528  1.00 44.88           C
ATOM   2728  C   VAL A 176     139.418 123.408 153.733  1.00 44.88           C
ATOM   2729  O   VAL A 176     138.598 123.228 152.826  1.00 44.88           O
ATOM   2730  CB  VAL A 176     141.762 123.667 152.845  1.00 44.88           C
ATOM   2731  CG1 VAL A 176     141.379 123.242 151.444  1.00 44.88           C
ATOM   2732  CG2 VAL A 176     142.971 124.580 152.810  1.00 44.88           C
ATOM   2733  H   VAL A 176     141.600 124.514 155.214  1.00 44.88           H
ATOM   2734  HA  VAL A 176     140.278 125.077 152.934  1.00 44.88           H
ATOM   2735  HB  VAL A 176     141.995 122.873 153.351  1.00 44.88           H
ATOM   2736 HG11 VAL A 176     142.169 122.905 150.991  1.00 44.88           H
ATOM   2737 HG12 VAL A 176     140.706 122.545 151.495  1.00 44.88           H
ATOM   2738 HG13 VAL A 176     141.027 124.009 150.966  1.00 44.88           H
ATOM   2739 HG21 VAL A 176     143.659 124.170 152.262  1.00 44.88           H
ATOM   2740 HG22 VAL A 176     142.711 125.433 152.431  1.00 44.88           H
ATOM   2741 HG23 VAL A 176     143.301 124.706 153.713  1.00 44.88           H
ATOM   2742  N   ARG A 177     139.323 122.782 154.907  1.00 45.02           N
ATOM   2743  CA  ARG A 177     138.176 121.929 155.192  1.00 45.02           C
ATOM   2744  C   ARG A 177     136.880 122.722 155.106  1.00 45.02           C
ATOM   2745  O   ARG A 177     135.911 122.284 154.480  1.00 45.02           O
ATOM   2746  CB  ARG A 177     138.324 121.298 156.575  1.00 45.02           C
ATOM   2747  CG  ARG A 177     139.255 120.105 156.617  1.00 45.02           C
ATOM   2748  CD  ARG A 177     139.880 119.949 157.990  1.00 45.02           C
ATOM   2749  NE  ARG A 177     138.876 119.930 159.046  1.00 45.02           N
ATOM   2750  CZ  ARG A 177     138.144 118.872 159.366  1.00 45.02           C
ATOM   2751  NH1 ARG A 177     138.276 117.720 158.728  1.00 45.02           N
ATOM   2752  NH2 ARG A 177     137.257 118.972 160.352  1.00 45.02           N
ATOM   2753  H   ARG A 177     139.899 122.835 155.543  1.00 45.02           H
ATOM   2754  HA  ARG A 177     138.138 121.215 154.536  1.00 45.02           H
ATOM   2755  HB2 ARG A 177     138.672 121.966 157.186  1.00 45.02           H
ATOM   2756  HB3 ARG A 177     137.451 121.002 156.877  1.00 45.02           H
ATOM   2757  HG2 ARG A 177     138.753 119.300 156.417  1.00 45.02           H
ATOM   2758  HG3 ARG A 177     139.966 120.230 155.970  1.00 45.02           H
ATOM   2759  HD2 ARG A 177     140.371 119.113 158.024  1.00 45.02           H
ATOM   2760  HD3 ARG A 177     140.477 120.695 158.155  1.00 45.02           H
ATOM   2761  HE  ARG A 177     138.765 120.648 159.506  1.00 45.02           H
ATOM   2762 HH11 ARG A 177     138.845 117.642 158.089  1.00 45.02           H
ATOM   2763 HH12 ARG A 177     137.789 117.048 158.953  1.00 45.02           H
ATOM   2764 HH21 ARG A 177     137.163 119.716 160.773  1.00 45.02           H
ATOM   2765 HH22 ARG A 177     136.776 118.292 160.568  1.00 45.02           H
ATOM   2766  N   LYS A 178     136.848 123.901 155.729  1.00 45.74           N
ATOM   2767  CA  LYS A 178     135.648 124.730 155.685  1.00 45.74           C
ATOM   2768  C   LYS A 178     135.363 125.209 154.268  1.00 45.74           C
ATOM   2769  O   LYS A 178     134.201 125.267 153.846  1.00 45.74           O
ATOM   2770  CB  LYS A 178     135.801 125.915 156.636  1.00 45.74           C
ATOM   2771  CG  LYS A 178     134.720 126.972 156.500  1.00 45.74           C
ATOM   2772  CD  LYS A 178     134.870 128.050 157.560  1.00 45.74           C
ATOM   2773  CE  LYS A 178     135.544 129.290 157.000  1.00 45.74           C
ATOM   2774  NZ  LYS A 178     135.937 130.244 158.073  1.00 45.74           N
ATOM   2775  H   LYS A 178     137.500 124.238 156.179  1.00 45.74           H
ATOM   2776  HA  LYS A 178     134.890 124.203 155.981  1.00 45.74           H
ATOM   2777  HB2 LYS A 178     135.777 125.584 157.548  1.00 45.74           H
ATOM   2778  HB3 LYS A 178     136.655 126.343 156.465  1.00 45.74           H
ATOM   2779  HG2 LYS A 178     134.787 127.397 155.631  1.00 45.74           H
ATOM   2780  HG3 LYS A 178     133.849 126.558 156.607  1.00 45.74           H
ATOM   2781  HD2 LYS A 178     133.992 128.302 157.886  1.00 45.74           H
ATOM   2782  HD3 LYS A 178     135.414 127.711 158.288  1.00 45.74           H
ATOM   2783  HE2 LYS A 178     134.930 129.744 156.402  1.00 45.74           H
ATOM   2784  HE3 LYS A 178     136.345 129.028 156.520  1.00 45.74           H
ATOM   2785  HZ1 LYS A 178     136.506 129.852 158.634  1.00 45.74           H
ATOM   2786  HZ2 LYS A 178     135.216 130.504 158.527  1.00 45.74           H
ATOM   2787  HZ3 LYS A 178     136.328 130.959 157.716  1.00 45.74           H
ATOM   2788  N   SER A 179     136.408 125.563 153.520  1.00 44.86           N
ATOM   2789  CA  SER A 179     136.210 126.007 152.146  1.00 44.86           C
ATOM   2790  C   SER A 179     135.609 124.904 151.287  1.00 44.86           C
ATOM   2791  O   SER A 179     134.738 125.174 150.454  1.00 44.86           O
ATOM   2792  CB  SER A 179     137.535 126.480 151.554  1.00 44.86           C
ATOM   2793  OG  SER A 179     138.092 127.521 152.337  1.00 44.86           O
ATOM   2794  H   SER A 179     137.228 125.555 153.780  1.00 44.86           H
ATOM   2795  HA  SER A 179     135.595 126.758 152.142  1.00 44.86           H
ATOM   2796  HB2 SER A 179     138.155 125.735 151.532  1.00 44.86           H
ATOM   2797  HB3 SER A 179     137.380 126.810 150.655  1.00 44.86           H
ATOM   2798  HG  SER A 179     138.822 127.771 152.005  1.00 44.86           H
ATOM   2799  N   ALA A 180     136.061 123.663 151.469  1.00 43.71           N
ATOM   2800  CA  ALA A 180     135.484 122.549 150.724  1.00 43.71           C
ATOM   2801  C   ALA A 180     134.066 122.241 151.188  1.00 43.71           C
ATOM   2802  O   ALA A 180     133.196 121.921 150.366  1.00 43.71           O
ATOM   2803  CB  ALA A 180     136.367 121.311 150.864  1.00 43.71           C
ATOM   2804  H   ALA A 180     136.692 123.443 152.010  1.00 43.71           H
ATOM   2805  HA  ALA A 180     135.446 122.785 149.784  1.00 43.71           H
ATOM   2806  HB1 ALA A 180     135.969 120.582 150.364  1.00 43.71           H
ATOM   2807  HB2 ALA A 180     137.248 121.512 150.512  1.00 43.71           H
ATOM   2808  HB3 ALA A 180     136.431 121.074 151.802  1.00 43.71           H
ATOM   2809  N   GLU A 181     133.816 122.326 152.497  1.00 41.73           N
ATOM   2810  CA  GLU A 181     132.474 122.081 153.011  1.00 41.73           C
ATOM   2811  C   GLU A 181     131.483 123.074 152.431  1.00 41.73           C
ATOM   2812  O   GLU A 181     130.357 122.705 152.081  1.00 41.73           O
ATOM   2813  CB  GLU A 181     132.464 122.166 154.536  1.00 41.73           C
ATOM   2814  CG  GLU A 181     133.082 120.974 155.230  1.00 41.73           C
ATOM   2815  CD  GLU A 181     133.192 121.164 156.727  1.00 41.73           C
ATOM   2816  OE1 GLU A 181     132.494 122.047 157.267  1.00 41.73           O
ATOM   2817  OE2 GLU A 181     133.976 120.430 157.365  1.00 41.73           O
ATOM   2818  H   GLU A 181     134.399 122.521 153.098  1.00 41.73           H
ATOM   2819  HA  GLU A 181     132.193 121.188 152.756  1.00 41.73           H
ATOM   2820  HB2 GLU A 181     132.960 122.954 154.807  1.00 41.73           H
ATOM   2821  HB3 GLU A 181     131.545 122.239 154.838  1.00 41.73           H
ATOM   2822  HG2 GLU A 181     132.535 120.191 155.062  1.00 41.73           H
ATOM   2823  HG3 GLU A 181     133.977 120.840 154.883  1.00 41.73           H
ATOM   2824  N   THR A 182     131.877 124.343 152.332  1.00 42.30           N
ATOM   2825  CA  THR A 182     130.972 125.353 151.797  1.00 42.30           C
ATOM   2826  C   THR A 182     130.582 125.028 150.360  1.00 42.30           C
ATOM   2827  O   THR A 182     129.402 125.086 149.995  1.00 42.30           O
ATOM   2828  CB  THR A 182     131.620 126.734 151.881  1.00 42.30           C
ATOM   2829  OG1 THR A 182     131.844 127.076 153.254  1.00 42.30           O
ATOM   2830  CG2 THR A 182     130.727 127.782 151.243  1.00 42.30           C
ATOM   2831  H   THR A 182     132.651 124.640 152.564  1.00 42.30           H
ATOM   2832  HA  THR A 182     130.162 125.367 152.332  1.00 42.30           H
ATOM   2833  HB  THR A 182     132.467 126.723 151.409  1.00 42.30           H
ATOM   2834  HG1 THR A 182     132.188 127.841 153.308  1.00 42.30           H
ATOM   2835 HG21 THR A 182     131.011 128.668 151.518  1.00 42.30           H
ATOM   2836 HG22 THR A 182     130.779 127.722 150.276  1.00 42.30           H
ATOM   2837 HG23 THR A 182     129.808 127.647 151.520  1.00 42.30           H
ATOM   2838  N   LEU A 183     131.564 124.678 149.528  1.00 40.93           N
ATOM   2839  CA  LEU A 183     131.269 124.375 148.132  1.00 40.93           C
ATOM   2840  C   LEU A 183     130.400 123.131 148.013  1.00 40.93           C
ATOM   2841  O   LEU A 183     129.444 123.102 147.224  1.00 40.93           O
ATOM   2842  CB  LEU A 183     132.570 124.198 147.352  1.00 40.93           C
ATOM   2843  CG  LEU A 183     132.430 123.728 145.905  1.00 40.93           C
ATOM   2844  CD1 LEU A 183     131.465 124.613 145.144  1.00 40.93           C
ATOM   2845  CD2 LEU A 183     133.784 123.712 145.225  1.00 40.93           C
ATOM   2846  H   LEU A 183     132.394 124.609 149.744  1.00 40.93           H
ATOM   2847  HA  LEU A 183     130.783 125.119 147.745  1.00 40.93           H
ATOM   2848  HB2 LEU A 183     133.032 125.051 147.334  1.00 40.93           H
ATOM   2849  HB3 LEU A 183     133.117 123.545 147.816  1.00 40.93           H
ATOM   2850  HG  LEU A 183     132.080 122.823 145.896  1.00 40.93           H
ATOM   2851 HD11 LEU A 183     131.503 124.383 144.202  1.00 40.93           H
ATOM   2852 HD12 LEU A 183     130.567 124.471 145.482  1.00 40.93           H
ATOM   2853 HD13 LEU A 183     131.723 125.540 145.267  1.00 40.93           H
ATOM   2854 HD21 LEU A 183     133.675 123.404 144.312  1.00 40.93           H
ATOM   2855 HD22 LEU A 183     134.149 124.611 145.231  1.00 40.93           H
ATOM   2856 HD23 LEU A 183     134.373 123.112 145.709  1.00 40.93           H
ATOM   2857  N   LEU A 184     130.715 122.092 148.788  1.00 41.78           N
ATOM   2858  CA  LEU A 184     129.913 120.876 148.736  1.00 41.78           C
ATOM   2859  C   LEU A 184     128.480 121.153 149.164  1.00 41.78           C
ATOM   2860  O   LEU A 184     127.532 120.649 148.551  1.00 41.78           O
ATOM   2861  CB  LEU A 184     130.542 119.801 149.621  1.00 41.78           C
ATOM   2862  CG  LEU A 184     130.000 118.383 149.459  1.00 41.78           C
ATOM   2863  CD1 LEU A 184     130.337 117.835 148.087  1.00 41.78           C
ATOM   2864  CD2 LEU A 184     130.556 117.482 150.548  1.00 41.78           C
ATOM   2865  H   LEU A 184     131.374 122.068 149.339  1.00 41.78           H
ATOM   2866  HA  LEU A 184     129.897 120.548 147.824  1.00 41.78           H
ATOM   2867  HB2 LEU A 184     131.492 119.769 149.429  1.00 41.78           H
ATOM   2868  HB3 LEU A 184     130.410 120.055 150.547  1.00 41.78           H
ATOM   2869  HG  LEU A 184     129.034 118.401 149.548  1.00 41.78           H
ATOM   2870 HD11 LEU A 184     130.066 116.905 148.046  1.00 41.78           H
ATOM   2871 HD12 LEU A 184     129.859 118.346 147.415  1.00 41.78           H
ATOM   2872 HD13 LEU A 184     131.292 117.908 147.942  1.00 41.78           H
ATOM   2873 HD21 LEU A 184     130.203 116.587 150.427  1.00 41.78           H
ATOM   2874 HD22 LEU A 184     131.523 117.469 150.482  1.00 41.78           H
ATOM   2875 HD23 LEU A 184     130.287 117.830 151.413  1.00 41.78           H
ATOM   2876  N   ASP A 185     128.301 121.961 150.212  1.00 41.11           N
ATOM   2877  CA  ASP A 185     126.961 122.294 150.677  1.00 41.11           C
ATOM   2878  C   ASP A 185     126.200 123.101 149.636  1.00 41.11           C
ATOM   2879  O   ASP A 185     125.002 122.884 149.428  1.00 41.11           O
ATOM   2880  CB  ASP A 185     127.046 123.061 151.994  1.00 41.11           C
ATOM   2881  CG  ASP A 185     127.509 122.192 153.143  1.00 41.11           C
ATOM   2882  OD1 ASP A 185     127.695 120.977 152.930  1.00 41.11           O
ATOM   2883  OD2 ASP A 185     127.685 122.722 154.260  1.00 41.11           O
ATOM   2884  H   ASP A 185     128.936 122.323 150.665  1.00 41.11           H
ATOM   2885  HA  ASP A 185     126.468 121.474 150.838  1.00 41.11           H
ATOM   2886  HB2 ASP A 185     127.677 123.791 151.895  1.00 41.11           H
ATOM   2887  HB3 ASP A 185     126.168 123.409 152.215  1.00 41.11           H
ATOM   2888  N   ALA A 186     126.872 124.045 148.976  1.00 41.01           N
ATOM   2889  CA  ALA A 186     126.205 124.823 147.938  1.00 41.01           C
ATOM   2890  C   ALA A 186     125.742 123.923 146.800  1.00 41.01           C
ATOM   2891  O   ALA A 186     124.600 124.025 146.331  1.00 41.01           O
ATOM   2892  CB  ALA A 186     127.142 125.912 147.418  1.00 41.01           C
ATOM   2893  H   ALA A 186     127.697 124.249 149.108  1.00 41.01           H
ATOM   2894  HA  ALA A 186     125.424 125.254 148.318  1.00 41.01           H
ATOM   2895  HB1 ALA A 186     126.684 126.418 146.728  1.00 41.01           H
ATOM   2896  HB2 ALA A 186     127.384 126.497 148.153  1.00 41.01           H
ATOM   2897  HB3 ALA A 186     127.937 125.495 147.050  1.00 41.01           H
ATOM   2898  N   ILE A 187     126.612 123.017 146.352  1.00 41.37           N
ATOM   2899  CA  ILE A 187     126.240 122.130 145.254  1.00 41.37           C
ATOM   2900  C   ILE A 187     125.096 121.209 145.672  1.00 41.37           C
ATOM   2901  O   ILE A 187     124.164 120.960 144.895  1.00 41.37           O
ATOM   2902  CB  ILE A 187     127.467 121.336 144.773  1.00 41.37           C
ATOM   2903  CG1 ILE A 187     128.493 122.289 144.157  1.00 41.37           C
ATOM   2904  CG2 ILE A 187     127.052 120.281 143.762  1.00 41.37           C
ATOM   2905  CD1 ILE A 187     129.804 121.633 143.801  1.00 41.37           C
ATOM   2906  H   ILE A 187     127.406 122.898 146.659  1.00 41.37           H
ATOM   2907  HA  ILE A 187     125.927 122.669 144.510  1.00 41.37           H
ATOM   2908  HB  ILE A 187     127.871 120.894 145.536  1.00 41.37           H
ATOM   2909 HG12 ILE A 187     128.121 122.664 143.344  1.00 41.37           H
ATOM   2910 HG13 ILE A 187     128.682 122.999 144.790  1.00 41.37           H
ATOM   2911 HG21 ILE A 187     127.844 119.901 143.351  1.00 41.37           H
ATOM   2912 HG22 ILE A 187     126.555 119.582 144.214  1.00 41.37           H
ATOM   2913 HG23 ILE A 187     126.497 120.697 143.084  1.00 41.37           H
ATOM   2914 HD11 ILE A 187     130.477 122.320 143.675  1.00 41.37           H
ATOM   2915 HD12 ILE A 187     130.067 121.042 144.524  1.00 41.37           H
ATOM   2916 HD13 ILE A 187     129.691 121.125 142.983  1.00 41.37           H
ATOM   2917  N   ASN A 188     125.152 120.680 146.896  1.00 42.51           N
ATOM   2918  CA  ASN A 188     124.088 119.802 147.370  1.00 42.51           C
ATOM   2919  C   ASN A 188     122.763 120.547 147.460  1.00 42.51           C
ATOM   2920  O   ASN A 188     121.706 119.994 147.130  1.00 42.51           O
ATOM   2921  CB  ASN A 188     124.470 119.210 148.725  1.00 42.51           C
ATOM   2922  CG  ASN A 188     123.348 118.418 149.351  1.00 42.51           C
ATOM   2923  OD1 ASN A 188     122.508 117.853 148.653  1.00 42.51           O
ATOM   2924  ND2 ASN A 188     123.331 118.364 150.677  1.00 42.51           N
ATOM   2925  H   ASN A 188     125.786 120.812 147.461  1.00 42.51           H
ATOM   2926  HA  ASN A 188     123.977 119.071 146.743  1.00 42.51           H
ATOM   2927  HB2 ASN A 188     125.228 118.617 148.608  1.00 42.51           H
ATOM   2928  HB3 ASN A 188     124.703 119.931 149.330  1.00 42.51           H
ATOM   2929 HD21 ASN A 188     123.936 118.771 151.132  1.00 42.51           H
ATOM   2930 HD22 ASN A 188     122.712 117.924 151.081  1.00 42.51           H
ATOM   2931  N   GLY A 189     122.796 121.799 147.916  1.00 42.91           N
ATOM   2932  CA  GLY A 189     121.583 122.596 147.930  1.00 42.91           C
ATOM   2933  C   GLY A 189     121.036 122.819 146.537  1.00 42.91           C
ATOM   2934  O   GLY A 189     119.822 122.790 146.323  1.00 42.91           O
ATOM   2935  H   GLY A 189     123.495 122.199 148.216  1.00 42.91           H
ATOM   2936  HA2 GLY A 189     120.905 122.147 148.459  1.00 42.91           H
ATOM   2937  HA3 GLY A 189     121.766 123.459 148.332  1.00 42.91           H
ATOM   2938  N   LEU A 190     121.925 123.040 145.567  1.00 42.83           N
ATOM   2939  CA  LEU A 190     121.475 123.178 144.186  1.00 42.83           C
ATOM   2940  C   LEU A 190     120.793 121.904 143.699  1.00 42.83           C
ATOM   2941  O   LEU A 190     119.752 121.962 143.035  1.00 42.83           O
ATOM   2942  CB  LEU A 190     122.656 123.528 143.281  1.00 42.83           C
ATOM   2943  CG  LEU A 190     122.349 123.574 141.784  1.00 42.83           C
ATOM   2944  CD1 LEU A 190     121.169 124.488 141.507  1.00 42.83           C
ATOM   2945  CD2 LEU A 190     123.571 124.021 140.999  1.00 42.83           C
ATOM   2946  H   LEU A 190     122.774 123.111 145.680  1.00 42.83           H
ATOM   2947  HA  LEU A 190     120.831 123.901 144.136  1.00 42.83           H
ATOM   2948  HB2 LEU A 190     122.988 124.402 143.537  1.00 42.83           H
ATOM   2949  HB3 LEU A 190     123.351 122.865 143.415  1.00 42.83           H
ATOM   2950  HG  LEU A 190     122.114 122.683 141.481  1.00 42.83           H
ATOM   2951 HD11 LEU A 190     121.117 124.653 140.553  1.00 42.83           H
ATOM   2952 HD12 LEU A 190     120.355 124.058 141.813  1.00 42.83           H
ATOM   2953 HD13 LEU A 190     121.301 125.324 141.980  1.00 42.83           H
ATOM   2954 HD21 LEU A 190     123.351 124.036 140.054  1.00 42.83           H
ATOM   2955 HD22 LEU A 190     123.827 124.909 141.294  1.00 42.83           H
ATOM   2956 HD23 LEU A 190     124.295 123.396 141.160  1.00 42.83           H
ATOM   2957  N   ALA A 191     121.370 120.742 144.012  1.00 42.60           N
ATOM   2958  CA  ALA A 191     120.762 119.482 143.588  1.00 42.60           C
ATOM   2959  C   ALA A 191     119.398 119.277 144.239  1.00 42.60           C
ATOM   2960  O   ALA A 191     118.443 118.838 143.584  1.00 42.60           O
ATOM   2961  CB  ALA A 191     121.689 118.314 143.916  1.00 42.60           C
ATOM   2962  H   ALA A 191     122.100 120.658 144.459  1.00 42.60           H
ATOM   2963  HA  ALA A 191     120.634 119.502 142.626  1.00 42.60           H
ATOM   2964  HB1 ALA A 191     121.280 117.490 143.605  1.00 42.60           H
ATOM   2965  HB2 ALA A 191     122.538 118.451 143.470  1.00 42.60           H
ATOM   2966  HB3 ALA A 191     121.821 118.277 144.876  1.00 42.60           H
ATOM   2967  N   GLU A 192     119.290 119.580 145.534  1.00 43.54           N
ATOM   2968  CA  GLU A 192     118.003 119.459 146.210  1.00 43.54           C
ATOM   2969  C   GLU A 192     116.977 120.398 145.592  1.00 43.54           C
ATOM   2970  O   GLU A 192     115.807 120.033 145.426  1.00 43.54           O
ATOM   2971  CB  GLU A 192     118.164 119.749 147.701  1.00 43.54           C
ATOM   2972  CG  GLU A 192     118.949 118.692 148.458  1.00 43.54           C
ATOM   2973  CD  GLU A 192     118.143 117.433 148.703  1.00 43.54           C
ATOM   2974  OE1 GLU A 192     116.919 117.456 148.465  1.00 43.54           O
ATOM   2975  OE2 GLU A 192     118.734 116.421 149.135  1.00 43.54           O
ATOM   2976  H   GLU A 192     119.936 119.852 146.033  1.00 43.54           H
ATOM   2977  HA  GLU A 192     117.677 118.551 146.113  1.00 43.54           H
ATOM   2978  HB2 GLU A 192     118.632 120.592 147.804  1.00 43.54           H
ATOM   2979  HB3 GLU A 192     117.284 119.813 148.104  1.00 43.54           H
ATOM   2980  HG2 GLU A 192     119.215 119.051 149.319  1.00 43.54           H
ATOM   2981  HG3 GLU A 192     119.734 118.451 147.941  1.00 43.54           H
ATOM   2982  N   ALA A 193     117.398 121.616 145.248  1.00 43.23           N
ATOM   2983  CA  ALA A 193     116.495 122.546 144.582  1.00 43.23           C
ATOM   2984  C   ALA A 193     116.057 122.006 143.229  1.00 43.23           C
ATOM   2985  O   ALA A 193     114.901 122.177 142.830  1.00 43.23           O
ATOM   2986  CB  ALA A 193     117.171 123.907 144.421  1.00 43.23           C
ATOM   2987  H   ALA A 193     118.190 121.922 145.387  1.00 43.23           H
ATOM   2988  HA  ALA A 193     115.704 122.666 145.129  1.00 43.23           H
ATOM   2989  HB1 ALA A 193     116.557 124.513 143.977  1.00 43.23           H
ATOM   2990  HB2 ALA A 193     117.399 124.252 145.298  1.00 43.23           H
ATOM   2991  HB3 ALA A 193     117.974 123.800 143.888  1.00 43.23           H
ATOM   2992  N   MET A 194     116.971 121.368 142.499  1.00 42.65           N
ATOM   2993  CA  MET A 194     116.601 120.794 141.211  1.00 42.65           C
ATOM   2994  C   MET A 194     115.556 119.701 141.384  1.00 42.65           C
ATOM   2995  O   MET A 194     114.597 119.618 140.609  1.00 42.65           O
ATOM   2996  CB  MET A 194     117.838 120.245 140.505  1.00 42.65           C
ATOM   2997  CG  MET A 194     118.784 121.318 140.002  1.00 42.65           C
ATOM   2998  SD  MET A 194     118.028 122.390 138.769  1.00 42.65           S
ATOM   2999  CE  MET A 194     118.121 123.978 139.590  1.00 42.65           C
ATOM   3000  H   MET A 194     117.794 121.257 142.723  1.00 42.65           H
ATOM   3001  HA  MET A 194     116.224 121.494 140.657  1.00 42.65           H
ATOM   3002  HB2 MET A 194     118.330 119.684 141.125  1.00 42.65           H
ATOM   3003  HB3 MET A 194     117.554 119.719 139.741  1.00 42.65           H
ATOM   3004  HG2 MET A 194     119.060 121.871 140.748  1.00 42.65           H
ATOM   3005  HG3 MET A 194     119.557 120.894 139.597  1.00 42.65           H
ATOM   3006  HE1 MET A 194     117.689 124.646 139.035  1.00 42.65           H
ATOM   3007  HE2 MET A 194     117.671 123.917 140.447  1.00 42.65           H
ATOM   3008  HE3 MET A 194     119.053 124.210 139.722  1.00 42.65           H
ATOM   3009  N   TYR A 195     115.726 118.850 142.396  1.00 42.25           N
ATOM   3010  CA  TYR A 195     114.718 117.826 142.661  1.00 42.25           C
ATOM   3011  C   TYR A 195     113.378 118.458 143.028  1.00 42.25           C
ATOM   3012  O   TYR A 195     112.318 118.001 142.579  1.00 42.25           O
ATOM   3013  CB  TYR A 195     115.197 116.892 143.773  1.00 42.25           C
ATOM   3014  CG  TYR A 195     116.406 116.062 143.402  1.00 42.25           C
ATOM   3015  CD1 TYR A 195     116.526 115.498 142.143  1.00 42.25           C
ATOM   3016  CD2 TYR A 195     117.431 115.848 144.311  1.00 42.25           C
ATOM   3017  CE1 TYR A 195     117.626 114.742 141.799  1.00 42.25           C
ATOM   3018  CE2 TYR A 195     118.536 115.094 143.976  1.00 42.25           C
ATOM   3019  CZ  TYR A 195     118.628 114.544 142.717  1.00 42.25           C
ATOM   3020  OH  TYR A 195     119.726 113.790 142.373  1.00 42.25           O
ATOM   3021  H   TYR A 195     116.399 118.843 142.932  1.00 42.25           H
ATOM   3022  HA  TYR A 195     114.581 117.301 141.857  1.00 42.25           H
ATOM   3023  HB2 TYR A 195     115.431 117.426 144.548  1.00 42.25           H
ATOM   3024  HB3 TYR A 195     114.478 116.282 143.999  1.00 42.25           H
ATOM   3025  HD1 TYR A 195     115.851 115.629 141.517  1.00 42.25           H
ATOM   3026  HD2 TYR A 195     117.371 116.219 145.162  1.00 42.25           H
ATOM   3027  HE1 TYR A 195     117.690 114.370 140.949  1.00 42.25           H
ATOM   3028  HE2 TYR A 195     119.215 114.958 144.596  1.00 42.25           H
ATOM   3029  HH  TYR A 195     119.621 113.463 141.606  1.00 42.25           H
ATOM   3030  N   LYS A 196     113.408 119.518 143.837  1.00 41.84           N
ATOM   3031  CA  LYS A 196     112.170 120.199 144.203  1.00 41.84           C
ATOM   3032  C   LYS A 196     111.488 120.787 142.976  1.00 41.84           C
ATOM   3033  O   LYS A 196     110.258 120.758 142.865  1.00 41.84           O
ATOM   3034  CB  LYS A 196     112.460 121.293 145.231  1.00 41.84           C
ATOM   3035  CG  LYS A 196     111.250 121.730 146.052  1.00 41.84           C
ATOM   3036  CD  LYS A 196     110.653 120.597 146.882  1.00 41.84           C
ATOM   3037  CE  LYS A 196     111.713 119.831 147.659  1.00 41.84           C
ATOM   3038  NZ  LYS A 196     111.145 119.112 148.834  1.00 41.84           N
ATOM   3039  H   LYS A 196     114.120 119.856 144.182  1.00 41.84           H
ATOM   3040  HA  LYS A 196     111.566 119.554 144.601  1.00 41.84           H
ATOM   3041  HB2 LYS A 196     113.148 120.980 145.838  1.00 41.84           H
ATOM   3042  HB3 LYS A 196     112.783 122.075 144.757  1.00 41.84           H
ATOM   3043  HG2 LYS A 196     111.520 122.436 146.659  1.00 41.84           H
ATOM   3044  HG3 LYS A 196     110.562 122.055 145.450  1.00 41.84           H
ATOM   3045  HD2 LYS A 196     110.025 120.971 147.520  1.00 41.84           H
ATOM   3046  HD3 LYS A 196     110.197 119.974 146.295  1.00 41.84           H
ATOM   3047  HE2 LYS A 196     112.124 119.176 147.075  1.00 41.84           H
ATOM   3048  HE3 LYS A 196     112.381 120.455 147.983  1.00 41.84           H
ATOM   3049  HZ1 LYS A 196     110.529 118.529 148.565  1.00 41.84           H
ATOM   3050  HZ2 LYS A 196     110.770 119.692 149.394  1.00 41.84           H
ATOM   3051  HZ3 LYS A 196     111.791 118.673 149.262  1.00 41.84           H
ATOM   3052  N   ILE A 197     112.271 121.337 142.048  1.00 43.90           N
ATOM   3053  CA  ILE A 197     111.694 121.909 140.837  1.00 43.90           C
ATOM   3054  C   ILE A 197     111.116 120.816 139.952  1.00 43.90           C
ATOM   3055  O   ILE A 197     110.077 121.014 139.313  1.00 43.90           O
ATOM   3056  CB  ILE A 197     112.746 122.741 140.083  1.00 43.90           C
ATOM   3057  CG1 ILE A 197     113.093 123.999 140.879  1.00 43.90           C
ATOM   3058  CG2 ILE A 197     112.226 123.120 138.708  1.00 43.90           C
ATOM   3059  CD1 ILE A 197     114.305 124.740 140.359  1.00 43.90           C
ATOM   3060  H   ILE A 197     113.128 121.390 142.096  1.00 43.90           H
ATOM   3061  HA  ILE A 197     110.969 122.503 141.087  1.00 43.90           H
ATOM   3062  HB  ILE A 197     113.549 122.207 139.977  1.00 43.90           H
ATOM   3063 HG12 ILE A 197     112.338 124.607 140.845  1.00 43.90           H
ATOM   3064 HG13 ILE A 197     113.271 123.750 141.799  1.00 43.90           H
ATOM   3065 HG21 ILE A 197     112.777 123.828 138.341  1.00 43.90           H
ATOM   3066 HG22 ILE A 197     112.264 122.345 138.127  1.00 43.90           H
ATOM   3067 HG23 ILE A 197     111.310 123.427 138.792  1.00 43.90           H
ATOM   3068 HD11 ILE A 197     114.582 125.392 141.020  1.00 43.90           H
ATOM   3069 HD12 ILE A 197     115.019 124.103 140.202  1.00 43.90           H
ATOM   3070 HD13 ILE A 197     114.073 125.187 139.530  1.00 43.90           H
ATOM   3071  N   VAL A 198     111.781 119.660 139.877  1.00 43.92           N
ATOM   3072  CA  VAL A 198     111.238 118.539 139.113  1.00 43.92           C
ATOM   3073  C   VAL A 198     109.902 118.108 139.698  1.00 43.92           C
ATOM   3074  O   VAL A 198     108.967 117.751 138.967  1.00 43.92           O
ATOM   3075  CB  VAL A 198     112.237 117.368 139.090  1.00 43.92           C
ATOM   3076  CG1 VAL A 198     111.605 116.157 138.435  1.00 43.92           C
ATOM   3077  CG2 VAL A 198     113.509 117.760 138.370  1.00 43.92           C
ATOM   3078  H   VAL A 198     112.537 119.503 140.255  1.00 43.92           H
ATOM   3079  HA  VAL A 198     111.087 118.823 138.198  1.00 43.92           H
ATOM   3080  HB  VAL A 198     112.468 117.131 140.002  1.00 43.92           H
ATOM   3081 HG11 VAL A 198     112.305 115.528 138.197  1.00 43.92           H
ATOM   3082 HG12 VAL A 198     110.988 115.742 139.057  1.00 43.92           H
ATOM   3083 HG13 VAL A 198     111.133 116.441 137.636  1.00 43.92           H
ATOM   3084 HG21 VAL A 198     114.244 117.236 138.726  1.00 43.92           H
ATOM   3085 HG22 VAL A 198     113.402 117.573 137.424  1.00 43.92           H
ATOM   3086 HG23 VAL A 198     113.680 118.704 138.508  1.00 43.92           H
ATOM   3087  N   ASN A 199     109.799 118.117 141.028  1.00 43.09           N
ATOM   3088  CA  ASN A 199     108.542 117.761 141.677  1.00 43.09           C
ATOM   3089  C   ASN A 199     107.401 118.621 141.148  1.00 43.09           C
ATOM   3090  O   ASN A 199     106.327 118.112 140.811  1.00 43.09           O
ATOM   3091  CB  ASN A 199     108.689 117.913 143.193  1.00 43.09           C
ATOM   3092  CG  ASN A 199     107.396 117.655 143.944  1.00 43.09           C
ATOM   3093  OD1 ASN A 199     106.319 117.572 143.356  1.00 43.09           O
ATOM   3094  ND2 ASN A 199     107.502 117.522 145.261  1.00 43.09           N
ATOM   3095  H   ASN A 199     110.435 118.323 141.568  1.00 43.09           H
ATOM   3096  HA  ASN A 199     108.336 116.833 141.486  1.00 43.09           H
ATOM   3097  HB2 ASN A 199     109.351 117.280 143.511  1.00 43.09           H
ATOM   3098  HB3 ASN A 199     108.973 118.817 143.394  1.00 43.09           H
ATOM   3099 HD21 ASN A 199     108.271 117.585 145.639  1.00 43.09           H
ATOM   3100 HD22 ASN A 199     106.800 117.374 145.736  1.00 43.09           H
ATOM   3101  N   GLY A 200     107.614 119.935 141.076  1.00 43.85           N
ATOM   3102  CA  GLY A 200     106.582 120.813 140.552  1.00 43.85           C
ATOM   3103  C   GLY A 200     106.351 120.637 139.063  1.00 43.85           C
ATOM   3104  O   GLY A 200     105.209 120.642 138.599  1.00 43.85           O
ATOM   3105  H   GLY A 200     108.336 120.333 141.321  1.00 43.85           H
ATOM   3106  HA2 GLY A 200     105.746 120.637 141.012  1.00 43.85           H
ATOM   3107  HA3 GLY A 200     106.832 121.736 140.714  1.00 43.85           H
ATOM   3108  N   VAL A 201     107.430 120.479 138.294  1.00 44.95           N
ATOM   3109  CA  VAL A 201     107.304 120.414 136.840  1.00 44.95           C
ATOM   3110  C   VAL A 201     106.487 119.198 136.427  1.00 44.95           C
ATOM   3111  O   VAL A 201     105.620 119.284 135.549  1.00 44.95           O
ATOM   3112  CB  VAL A 201     108.696 120.408 136.182  1.00 44.95           C
ATOM   3113  CG1 VAL A 201     108.590 120.022 134.716  1.00 44.95           C
ATOM   3114  CG2 VAL A 201     109.355 121.770 136.324  1.00 44.95           C
ATOM   3115  H   VAL A 201     108.236 120.409 138.586  1.00 44.95           H
ATOM   3116  HA  VAL A 201     106.834 121.204 136.531  1.00 44.95           H
ATOM   3117  HB  VAL A 201     109.257 119.754 136.627  1.00 44.95           H
ATOM   3118 HG11 VAL A 201     109.400 120.300 134.260  1.00 44.95           H
ATOM   3119 HG12 VAL A 201     108.488 119.060 134.646  1.00 44.95           H
ATOM   3120 HG13 VAL A 201     107.823 120.469 134.326  1.00 44.95           H
ATOM   3121 HG21 VAL A 201     110.278 121.704 136.036  1.00 44.95           H
ATOM   3122 HG22 VAL A 201     108.880 122.409 135.769  1.00 44.95           H
ATOM   3123 HG23 VAL A 201     109.316 122.045 137.253  1.00 44.95           H
ATOM   3124  N   MET A 202     106.745 118.045 137.050  1.00 45.23           N
ATOM   3125  CA  MET A 202     106.031 116.834 136.660  1.00 45.23           C
ATOM   3126  C   MET A 202     104.526 116.988 136.835  1.00 45.23           C
ATOM   3127  O   MET A 202     103.753 116.253 136.213  1.00 45.23           O
ATOM   3128  CB  MET A 202     106.536 115.639 137.467  1.00 45.23           C
ATOM   3129  CG  MET A 202     107.683 114.886 136.804  1.00 45.23           C
ATOM   3130  SD  MET A 202     107.237 113.902 135.354  1.00 45.23           S
ATOM   3131  CE  MET A 202     105.592 113.320 135.760  1.00 45.23           C
ATOM   3132  H   MET A 202     107.316 117.942 137.685  1.00 45.23           H
ATOM   3133  HA  MET A 202     106.215 116.654 135.724  1.00 45.23           H
ATOM   3134  HB2 MET A 202     106.866 115.968 138.318  1.00 45.23           H
ATOM   3135  HB3 MET A 202     105.804 115.027 137.626  1.00 45.23           H
ATOM   3136  HG2 MET A 202     108.351 115.531 136.523  1.00 45.23           H
ATOM   3137  HG3 MET A 202     108.071 114.282 137.457  1.00 45.23           H
ATOM   3138  HE1 MET A 202     105.324 112.653 135.108  1.00 45.23           H
ATOM   3139  HE2 MET A 202     105.607 112.928 136.647  1.00 45.23           H
ATOM   3140  HE3 MET A 202     104.977 114.070 135.739  1.00 45.23           H
ATOM   3141  N   GLN A 203     104.089 117.928 137.674  1.00 46.66           N
ATOM   3142  CA  GLN A 203     102.657 118.142 137.846  1.00 46.66           C
ATOM   3143  C   GLN A 203     102.017 118.681 136.576  1.00 46.66           C
ATOM   3144  O   GLN A 203     100.820 118.471 136.349  1.00 46.66           O
ATOM   3145  CB  GLN A 203     102.401 119.096 139.010  1.00 46.66           C
ATOM   3146  CG  GLN A 203     100.972 119.049 139.521  1.00 46.66           C
ATOM   3147  CD  GLN A 203     100.783 119.716 140.874  1.00 46.66           C
ATOM   3148  OE1 GLN A 203      99.709 119.620 141.467  1.00 46.66           O
ATOM   3149  NE2 GLN A 203     101.812 120.402 141.364  1.00 46.66           N
ATOM   3150  H   GLN A 203     104.591 118.444 138.146  1.00 46.66           H
ATOM   3151  HA  GLN A 203     102.236 117.294 138.056  1.00 46.66           H
ATOM   3152  HB2 GLN A 203     102.990 118.852 139.740  1.00 46.66           H
ATOM   3153  HB3 GLN A 203     102.587 120.004 138.722  1.00 46.66           H
ATOM   3154  HG2 GLN A 203     100.398 119.502 138.884  1.00 46.66           H
ATOM   3155  HG3 GLN A 203     100.701 118.122 139.606  1.00 46.66           H
ATOM   3156 HE21 GLN A 203     102.552 120.461 140.933  1.00 46.66           H
ATOM   3157 HE22 GLN A 203     101.735 120.792 142.127  1.00 46.66           H
ATOM   3158  N   TYR A 204     102.785 119.384 135.744  1.00 46.04           N
ATOM   3159  CA  TYR A 204     102.280 119.860 134.464  1.00 46.04           C
ATOM   3160  C   TYR A 204     102.221 118.759 133.414  1.00 46.04           C
ATOM   3161  O   TYR A 204     101.600 118.956 132.366  1.00 46.04           O
ATOM   3162  CB  TYR A 204     103.148 121.012 133.949  1.00 46.04           C
ATOM   3163  CG  TYR A 204     102.864 121.398 132.514  1.00 46.04           C
ATOM   3164  CD1 TYR A 204     101.666 122.000 132.161  1.00 46.04           C
ATOM   3165  CD2 TYR A 204     103.788 121.145 131.511  1.00 46.04           C
ATOM   3166  CE1 TYR A 204     101.399 122.346 130.853  1.00 46.04           C
ATOM   3167  CE2 TYR A 204     103.528 121.488 130.200  1.00 46.04           C
ATOM   3168  CZ  TYR A 204     102.332 122.088 129.877  1.00 46.04           C
ATOM   3169  OH  TYR A 204     102.067 122.432 128.573  1.00 46.04           O
ATOM   3170  H   TYR A 204     103.604 119.597 135.901  1.00 46.04           H
ATOM   3171  HA  TYR A 204     101.379 120.199 134.589  1.00 46.04           H
ATOM   3172  HB2 TYR A 204     102.991 121.793 134.502  1.00 46.04           H
ATOM   3173  HB3 TYR A 204     104.081 120.751 134.007  1.00 46.04           H
ATOM   3174  HD1 TYR A 204     101.032 122.175 132.819  1.00 46.04           H
ATOM   3175  HD2 TYR A 204     104.596 120.739 131.725  1.00 46.04           H
ATOM   3176  HE1 TYR A 204     100.591 122.752 130.633  1.00 46.04           H
ATOM   3177  HE2 TYR A 204     104.158 121.315 129.538  1.00 46.04           H
ATOM   3178  HH  TYR A 204     102.723 122.236 128.085  1.00 46.04           H
ATOM   3179  N   ALA A 205     102.829 117.607 133.677  1.00 45.89           N
ATOM   3180  CA  ALA A 205     102.853 116.538 132.686  1.00 45.89           C
ATOM   3181  C   ALA A 205     101.476 116.184 132.144  1.00 45.89           C
ATOM   3182  O   ALA A 205     101.345 116.071 130.916  1.00 45.89           O
ATOM   3183  CB  ALA A 205     103.520 115.295 133.290  1.00 45.89           C
ATOM   3184  H   ALA A 205     103.230 117.419 134.414  1.00 45.89           H
ATOM   3185  HA  ALA A 205     103.395 116.827 131.936  1.00 45.89           H
ATOM   3186  HB1 ALA A 205     103.544 114.594 132.620  1.00 45.89           H
ATOM   3187  HB2 ALA A 205     104.422 115.522 133.563  1.00 45.89           H
ATOM   3188  HB3 ALA A 205     103.009 115.001 134.059  1.00 45.89           H
ATOM   3189  N   PRO A 206     100.427 116.028 132.954  1.00 47.24           N
ATOM   3190  CA  PRO A 206      99.133 115.588 132.408  1.00 47.24           C
ATOM   3191  C   PRO A 206      98.667 116.323 131.157  1.00 47.24           C
ATOM   3192  O   PRO A 206      97.754 115.846 130.477  1.00 47.24           O
ATOM   3193  CB  PRO A 206      98.164 115.832 133.572  1.00 47.24           C
ATOM   3194  CG  PRO A 206      99.013 115.955 134.809  1.00 47.24           C
ATOM   3195  CD  PRO A 206     100.458 115.929 134.421  1.00 47.24           C
ATOM   3196  HA  PRO A 206      99.163 114.637 132.220  1.00 47.24           H
ATOM   3197  HB2 PRO A 206      97.671 116.653 133.415  1.00 47.24           H
ATOM   3198  HB3 PRO A 206      97.556 115.081 133.650  1.00 47.24           H
ATOM   3199  HG2 PRO A 206      98.804 116.793 135.252  1.00 47.24           H
ATOM   3200  HG3 PRO A 206      98.816 115.212 135.400  1.00 47.24           H
ATOM   3201  HD2 PRO A 206     100.915 116.687 134.810  1.00 47.24           H
ATOM   3202  HD3 PRO A 206     100.862 115.091 134.695  1.00 47.24           H
ATOM   3203  N   ILE A 207      99.256 117.473 130.842  1.00 46.13           N
ATOM   3204  CA  ILE A 207      98.923 118.188 129.610  1.00 46.13           C
ATOM   3205  C   ILE A 207      99.833 117.769 128.462  1.00 46.13           C
ATOM   3206  O   ILE A 207      99.372 117.528 127.343  1.00 46.13           O
ATOM   3207  CB  ILE A 207      98.983 119.711 129.855  1.00 46.13           C
ATOM   3208  CG1 ILE A 207      97.928 120.115 130.888  1.00 46.13           C
ATOM   3209  CG2 ILE A 207      98.794 120.467 128.548  1.00 46.13           C
ATOM   3210  CD1 ILE A 207      98.059 121.534 131.401  1.00 46.13           C
ATOM   3211  H   ILE A 207      99.848 117.867 131.325  1.00 46.13           H
ATOM   3212  HA  ILE A 207      98.013 117.969 129.358  1.00 46.13           H
ATOM   3213  HB  ILE A 207      99.859 119.929 130.210  1.00 46.13           H
ATOM   3214 HG12 ILE A 207      97.051 120.030 130.482  1.00 46.13           H
ATOM   3215 HG13 ILE A 207      97.992 119.521 131.652  1.00 46.13           H
ATOM   3216 HG21 ILE A 207      98.645 121.406 128.737  1.00 46.13           H
ATOM   3217 HG22 ILE A 207      99.591 120.368 128.005  1.00 46.13           H
ATOM   3218 HG23 ILE A 207      98.026 120.101 128.081  1.00 46.13           H
ATOM   3219 HD11 ILE A 207      97.350 121.701 132.042  1.00 46.13           H
ATOM   3220 HD12 ILE A 207      98.921 121.635 131.833  1.00 46.13           H
ATOM   3221 HD13 ILE A 207      97.984 122.154 130.660  1.00 46.13           H
ATOM   3222  N   GLY A 208     101.140 117.682 128.712  1.00 46.79           N
ATOM   3223  CA  GLY A 208     102.039 117.176 127.688  1.00 46.79           C
ATOM   3224  C   GLY A 208     101.743 115.734 127.327  1.00 46.79           C
ATOM   3225  O   GLY A 208     101.862 115.335 126.167  1.00 46.79           O
ATOM   3226  H   GLY A 208     101.520 117.904 129.450  1.00 46.79           H
ATOM   3227  HA2 GLY A 208     101.957 117.718 126.888  1.00 46.79           H
ATOM   3228  HA3 GLY A 208     102.954 117.232 128.005  1.00 46.79           H
ATOM   3229  N   VAL A 209     101.348 114.932 128.318  1.00 46.95           N
ATOM   3230  CA  VAL A 209     100.996 113.537 128.090  1.00 46.95           C
ATOM   3231  C   VAL A 209      99.714 113.388 127.288  1.00 46.95           C
ATOM   3232  O   VAL A 209      99.392 112.277 126.855  1.00 46.95           O
ATOM   3233  CB  VAL A 209     100.862 112.795 129.436  1.00 46.95           C
ATOM   3234  CG1 VAL A 209     100.487 111.341 129.213  1.00 46.95           C
ATOM   3235  CG2 VAL A 209     102.151 112.900 130.238  1.00 46.95           C
ATOM   3236  H   VAL A 209     101.276 115.180 129.138  1.00 46.95           H
ATOM   3237  HA  VAL A 209     101.709 113.115 127.587  1.00 46.95           H
ATOM   3238  HB  VAL A 209     100.155 113.210 129.955  1.00 46.95           H
ATOM   3239 HG11 VAL A 209     100.789 110.817 129.970  1.00 46.95           H
ATOM   3240 HG12 VAL A 209      99.523 111.273 129.128  1.00 46.95           H
ATOM   3241 HG13 VAL A 209     100.915 111.025 128.403  1.00 46.95           H
ATOM   3242 HG21 VAL A 209     101.990 112.561 131.132  1.00 46.95           H
ATOM   3243 HG22 VAL A 209     102.841 112.373 129.808  1.00 46.95           H
ATOM   3244 HG23 VAL A 209     102.426 113.828 130.286  1.00 46.95           H
ATOM   3245  N   PHE A 210      98.964 114.471 127.091  1.00 45.96           N
ATOM   3246  CA  PHE A 210      97.847 114.476 126.158  1.00 45.96           C
ATOM   3247  C   PHE A 210      98.185 115.130 124.831  1.00 45.96           C
ATOM   3248  O   PHE A 210      97.577 114.789 123.816  1.00 45.96           O
ATOM   3249  CB  PHE A 210      96.642 115.206 126.760  1.00 45.96           C
ATOM   3250  CG  PHE A 210      95.541 115.461 125.770  1.00 45.96           C
ATOM   3251  CD1 PHE A 210      94.585 114.496 125.517  1.00 45.96           C
ATOM   3252  CD2 PHE A 210      95.473 116.658 125.083  1.00 45.96           C
ATOM   3253  CE1 PHE A 210      93.578 114.724 124.608  1.00 45.96           C
ATOM   3254  CE2 PHE A 210      94.468 116.889 124.171  1.00 45.96           C
ATOM   3255  CZ  PHE A 210      93.520 115.921 123.934  1.00 45.96           C
ATOM   3256  H   PHE A 210      99.085 115.222 127.492  1.00 45.96           H
ATOM   3257  HA  PHE A 210      97.580 113.562 125.978  1.00 45.96           H
ATOM   3258  HB2 PHE A 210      96.276 114.668 127.479  1.00 45.96           H
ATOM   3259  HB3 PHE A 210      96.935 116.063 127.105  1.00 45.96           H
ATOM   3260  HD1 PHE A 210      94.619 113.685 125.971  1.00 45.96           H
ATOM   3261  HD2 PHE A 210      96.111 117.316 125.240  1.00 45.96           H
ATOM   3262  HE1 PHE A 210      92.938 114.069 124.448  1.00 45.96           H
ATOM   3263  HE2 PHE A 210      94.430 117.699 123.716  1.00 45.96           H
ATOM   3264  HZ  PHE A 210      92.840 116.076 123.319  1.00 45.96           H
ATOM   3265  N   ALA A 211      99.128 116.069 124.822  1.00 46.75           N
ATOM   3266  CA  ALA A 211      99.474 116.759 123.584  1.00 46.75           C
ATOM   3267  C   ALA A 211     100.428 115.930 122.731  1.00 46.75           C
ATOM   3268  O   ALA A 211     100.155 115.660 121.556  1.00 46.75           O
ATOM   3269  CB  ALA A 211     100.087 118.125 123.901  1.00 46.75           C
ATOM   3270  H   ALA A 211      99.577 116.323 125.510  1.00 46.75           H
ATOM   3271  HA  ALA A 211      98.664 116.904 123.072  1.00 46.75           H
ATOM   3272  HB1 ALA A 211     100.312 118.569 123.069  1.00 46.75           H
ATOM   3273  HB2 ALA A 211      99.441 118.654 124.395  1.00 46.75           H
ATOM   3274  HB3 ALA A 211     100.886 117.995 124.434  1.00 46.75           H
ATOM   3275  N   LEU A 212     101.564 115.530 123.306  1.00 44.69           N
ATOM   3276  CA  LEU A 212     102.576 114.822 122.530  1.00 44.69           C
ATOM   3277  C   LEU A 212     102.058 113.485 122.025  1.00 44.69           C
ATOM   3278  O   LEU A 212     102.293 113.120 120.868  1.00 44.69           O
ATOM   3279  CB  LEU A 212     103.832 114.618 123.372  1.00 44.69           C
ATOM   3280  CG  LEU A 212     104.627 115.887 123.661  1.00 44.69           C
ATOM   3281  CD1 LEU A 212     105.586 115.666 124.812  1.00 44.69           C
ATOM   3282  CD2 LEU A 212     105.376 116.330 122.419  1.00 44.69           C
ATOM   3283  H   LEU A 212     101.768 115.655 124.132  1.00 44.69           H
ATOM   3284  HA  LEU A 212     102.815 115.360 121.759  1.00 44.69           H
ATOM   3285  HB2 LEU A 212     103.573 114.234 124.225  1.00 44.69           H
ATOM   3286  HB3 LEU A 212     104.421 114.004 122.905  1.00 44.69           H
ATOM   3287  HG  LEU A 212     104.010 116.590 123.914  1.00 44.69           H
ATOM   3288 HD11 LEU A 212     106.014 116.508 125.032  1.00 44.69           H
ATOM   3289 HD12 LEU A 212     105.088 115.339 125.578  1.00 44.69           H
ATOM   3290 HD13 LEU A 212     106.252 115.014 124.547  1.00 44.69           H
ATOM   3291 HD21 LEU A 212     105.934 117.092 122.642  1.00 44.69           H
ATOM   3292 HD22 LEU A 212     105.928 115.597 122.105  1.00 44.69           H
ATOM   3293 HD23 LEU A 212     104.735 116.578 121.735  1.00 44.69           H
ATOM   3294  N   ILE A 213     101.374 112.724 122.880  1.00 46.84           N
ATOM   3295  CA  ILE A 213     100.879 111.422 122.446  1.00 46.84           C
ATOM   3296  C   ILE A 213      99.861 111.594 121.332  1.00 46.84           C
ATOM   3297  O   ILE A 213      99.895 110.878 120.327  1.00 46.84           O
ATOM   3298  CB  ILE A 213     100.292 110.631 123.628  1.00 46.84           C
ATOM   3299  CG1 ILE A 213      99.894 109.231 123.167  1.00 46.84           C
ATOM   3300  CG2 ILE A 213      99.078 111.331 124.202  1.00 46.84           C
ATOM   3301  CD1 ILE A 213      99.802 108.233 124.284  1.00 46.84           C
ATOM   3302  H   ILE A 213     101.189 112.932 123.693  1.00 46.84           H
ATOM   3303  HA  ILE A 213     101.622 110.911 122.089  1.00 46.84           H
ATOM   3304  HB  ILE A 213     100.967 110.554 124.321  1.00 46.84           H
ATOM   3305 HG12 ILE A 213      99.026 109.276 122.738  1.00 46.84           H
ATOM   3306 HG13 ILE A 213     100.556 108.909 122.535  1.00 46.84           H
ATOM   3307 HG21 ILE A 213      98.824 110.886 125.025  1.00 46.84           H
ATOM   3308 HG22 ILE A 213      99.299 112.258 124.381  1.00 46.84           H
ATOM   3309 HG23 ILE A 213      98.348 111.280 123.567  1.00 46.84           H
ATOM   3310 HD11 ILE A 213      99.626 107.355 123.911  1.00 46.84           H
ATOM   3311 HD12 ILE A 213     100.642 108.225 124.769  1.00 46.84           H
ATOM   3312 HD13 ILE A 213      99.080 108.493 124.877  1.00 46.84           H
ATOM   3313  N   ALA A 214      98.945 112.551 121.483  1.00 46.89           N
ATOM   3314  CA  ALA A 214      97.953 112.774 120.438  1.00 46.89           C
ATOM   3315  C   ALA A 214      98.626 113.147 119.127  1.00 46.89           C
ATOM   3316  O   ALA A 214      98.309 112.582 118.076  1.00 46.89           O
ATOM   3317  CB  ALA A 214      96.971 113.860 120.868  1.00 46.89           C
ATOM   3318  H   ALA A 214      98.878 113.072 122.164  1.00 46.89           H
ATOM   3319  HA  ALA A 214      97.454 111.954 120.297  1.00 46.89           H
ATOM   3320  HB1 ALA A 214      96.317 113.992 120.164  1.00 46.89           H
ATOM   3321  HB2 ALA A 214      96.527 113.577 121.683  1.00 46.89           H
ATOM   3322  HB3 ALA A 214      97.459 114.683 121.026  1.00 46.89           H
ATOM   3323  N   TYR A 215      99.592 114.065 119.174  1.00 48.71           N
ATOM   3324  CA  TYR A 215     100.280 114.481 117.956  1.00 48.71           C
ATOM   3325  C   TYR A 215     100.985 113.305 117.290  1.00 48.71           C
ATOM   3326  O   TYR A 215     100.759 113.015 116.108  1.00 48.71           O
ATOM   3327  CB  TYR A 215     101.277 115.587 118.297  1.00 48.71           C
ATOM   3328  CG  TYR A 215     102.410 115.736 117.315  1.00 48.71           C
ATOM   3329  CD1 TYR A 215     102.165 115.954 115.969  1.00 48.71           C
ATOM   3330  CD2 TYR A 215     103.729 115.650 117.736  1.00 48.71           C
ATOM   3331  CE1 TYR A 215     103.199 116.092 115.073  1.00 48.71           C
ATOM   3332  CE2 TYR A 215     104.771 115.784 116.846  1.00 48.71           C
ATOM   3333  CZ  TYR A 215     104.501 116.003 115.515  1.00 48.71           C
ATOM   3334  OH  TYR A 215     105.539 116.137 114.623  1.00 48.71           O
ATOM   3335  H   TYR A 215      99.864 114.457 119.890  1.00 48.71           H
ATOM   3336  HA  TYR A 215      99.632 114.837 117.329  1.00 48.71           H
ATOM   3337  HB2 TYR A 215     100.802 116.432 118.323  1.00 48.71           H
ATOM   3338  HB3 TYR A 215     101.664 115.403 119.167  1.00 48.71           H
ATOM   3339  HD1 TYR A 215     101.286 116.015 115.668  1.00 48.71           H
ATOM   3340  HD2 TYR A 215     103.913 115.502 118.636  1.00 48.71           H
ATOM   3341  HE1 TYR A 215     103.020 116.239 114.173  1.00 48.71           H
ATOM   3342  HE2 TYR A 215     105.651 115.725 117.143  1.00 48.71           H
ATOM   3343  HH  TYR A 215     106.273 116.090 115.028  1.00 48.71           H
ATOM   3344  N   VAL A 216     101.828 112.598 118.045  1.00 47.02           N
ATOM   3345  CA  VAL A 216     102.632 111.532 117.460  1.00 47.02           C
ATOM   3346  C   VAL A 216     101.742 110.415 116.939  1.00 47.02           C
ATOM   3347  O   VAL A 216     101.949 109.907 115.832  1.00 47.02           O
ATOM   3348  CB  VAL A 216     103.650 111.004 118.487  1.00 47.02           C
ATOM   3349  CG1 VAL A 216     104.154 109.631 118.076  1.00 47.02           C
ATOM   3350  CG2 VAL A 216     104.812 111.976 118.642  1.00 47.02           C
ATOM   3351  H   VAL A 216     101.949 112.714 118.889  1.00 47.02           H
ATOM   3352  HA  VAL A 216     103.129 111.891 116.708  1.00 47.02           H
ATOM   3353  HB  VAL A 216     103.215 110.917 119.349  1.00 47.02           H
ATOM   3354 HG11 VAL A 216     104.974 109.443 118.558  1.00 47.02           H
ATOM   3355 HG12 VAL A 216     103.486 108.963 118.296  1.00 47.02           H
ATOM   3356 HG13 VAL A 216     104.328 109.631 117.122  1.00 47.02           H
ATOM   3357 HG21 VAL A 216     105.424 111.628 119.310  1.00 47.02           H
ATOM   3358 HG22 VAL A 216     105.268 112.065 117.791  1.00 47.02           H
ATOM   3359 HG23 VAL A 216     104.470 112.838 118.928  1.00 47.02           H
ATOM   3360  N   MET A 217     100.742 110.012 117.717  1.00 49.06           N
ATOM   3361  CA  MET A 217      99.912 108.874 117.365  1.00 49.06           C
ATOM   3362  C   MET A 217      98.763 109.275 116.448  1.00 49.06           C
ATOM   3363  O   MET A 217      97.948 108.421 116.085  1.00 49.06           O
ATOM   3364  CB  MET A 217      99.416 108.217 118.661  1.00 49.06           C
ATOM   3365  CG  MET A 217      98.600 106.941 118.524  1.00 49.06           C
ATOM   3366  SD  MET A 217      98.223 106.300 120.176  1.00 49.06           S
ATOM   3367  CE  MET A 217      97.200 104.868 119.834  1.00 49.06           C
ATOM   3368  H   MET A 217     100.529 110.384 118.462  1.00 49.06           H
ATOM   3369  HA  MET A 217     100.460 108.223 116.901  1.00 49.06           H
ATOM   3370  HB2 MET A 217     100.188 108.003 119.207  1.00 49.06           H
ATOM   3371  HB3 MET A 217      98.862 108.857 119.132  1.00 49.06           H
ATOM   3372  HG2 MET A 217      97.764 107.137 118.073  1.00 49.06           H
ATOM   3373  HG3 MET A 217      99.108 106.275 118.038  1.00 49.06           H
ATOM   3374  HE1 MET A 217      97.519 104.132 120.382  1.00 49.06           H
ATOM   3375  HE2 MET A 217      96.275 105.067 120.049  1.00 49.06           H
ATOM   3376  HE3 MET A 217      97.284 104.628 118.899  1.00 49.06           H
ATOM   3377  N   ALA A 218      98.684 110.553 116.071  1.00 49.33           N
ATOM   3378  CA  ALA A 218      97.818 110.995 114.987  1.00 49.33           C
ATOM   3379  C   ALA A 218      98.572 111.124 113.670  1.00 49.33           C
ATOM   3380  O   ALA A 218      98.007 110.842 112.608  1.00 49.33           O
ATOM   3381  CB  ALA A 218      97.180 112.340 115.337  1.00 49.33           C
ATOM   3382  H   ALA A 218      99.132 111.191 116.435  1.00 49.33           H
ATOM   3383  HA  ALA A 218      97.107 110.347 114.866  1.00 49.33           H
ATOM   3384  HB1 ALA A 218      96.527 112.568 114.658  1.00 49.33           H
ATOM   3385  HB2 ALA A 218      96.750 112.270 116.201  1.00 49.33           H
ATOM   3386  HB3 ALA A 218      97.874 113.017 115.372  1.00 49.33           H
ATOM   3387  N   GLU A 219      99.834 111.555 113.712  1.00 49.79           N
ATOM   3388  CA  GLU A 219     100.623 111.621 112.484  1.00 49.79           C
ATOM   3389  C   GLU A 219     100.789 110.240 111.865  1.00 49.79           C
ATOM   3390  O   GLU A 219     100.280 109.968 110.772  1.00 49.79           O
ATOM   3391  CB  GLU A 219     101.996 112.234 112.759  1.00 49.79           C
ATOM   3392  CG  GLU A 219     102.066 113.728 112.569  1.00 49.79           C
ATOM   3393  CD  GLU A 219     103.492 114.233 112.575  1.00 49.79           C
ATOM   3394  OE1 GLU A 219     104.382 113.495 113.045  1.00 49.79           O
ATOM   3395  OE2 GLU A 219     103.723 115.366 112.108  1.00 49.79           O
ATOM   3396  H   GLU A 219     100.249 111.808 114.422  1.00 49.79           H
ATOM   3397  HA  GLU A 219     100.164 112.185 111.843  1.00 49.79           H
ATOM   3398  HB2 GLU A 219     102.244 112.041 113.677  1.00 49.79           H
ATOM   3399  HB3 GLU A 219     102.641 111.831 112.156  1.00 49.79           H
ATOM   3400  HG2 GLU A 219     101.587 114.163 113.292  1.00 49.79           H
ATOM   3401  HG3 GLU A 219     101.667 113.961 111.716  1.00 49.79           H
ATOM   3402  N   GLN A 220     101.496 109.351 112.556  1.00 47.90           N
ATOM   3403  CA  GLN A 220     101.841 108.042 112.024  1.00 47.90           C
ATOM   3404  C   GLN A 220     100.770 106.994 112.281  1.00 47.90           C
ATOM   3405  O   GLN A 220     100.920 105.854 111.832  1.00 47.90           O
ATOM   3406  CB  GLN A 220     103.169 107.574 112.623  1.00 47.90           C
ATOM   3407  CG  GLN A 220     104.386 108.335 112.120  1.00 47.90           C
ATOM   3408  CD  GLN A 220     104.568 109.669 112.805  1.00 47.90           C
ATOM   3409  OE1 GLN A 220     103.839 110.007 113.734  1.00 47.90           O
ATOM   3410  NE2 GLN A 220     105.558 110.431 112.360  1.00 47.90           N
ATOM   3411  H   GLN A 220     101.793 109.488 113.351  1.00 47.90           H
ATOM   3412  HA  GLN A 220     101.958 108.117 111.064  1.00 47.90           H
ATOM   3413  HB2 GLN A 220     103.130 107.684 113.585  1.00 47.90           H
ATOM   3414  HB3 GLN A 220     103.295 106.637 112.404  1.00 47.90           H
ATOM   3415  HG2 GLN A 220     105.181 107.807 112.287  1.00 47.90           H
ATOM   3416  HG3 GLN A 220     104.287 108.497 111.169  1.00 47.90           H
ATOM   3417 HE21 GLN A 220     106.051 110.159 111.710  1.00 47.90           H
ATOM   3418 HE22 GLN A 220     105.704 111.199 112.718  1.00 47.90           H
ATOM   3419  N   GLY A 221      99.695 107.346 112.986  1.00 49.34           N
ATOM   3420  CA  GLY A 221      98.673 106.360 113.289  1.00 49.34           C
ATOM   3421  C   GLY A 221      98.097 105.715 112.044  1.00 49.34           C
ATOM   3422  O   GLY A 221      97.904 104.499 111.995  1.00 49.34           O
ATOM   3423  H   GLY A 221      99.539 108.134 113.292  1.00 49.34           H
ATOM   3424  HA2 GLY A 221      99.053 105.663 113.846  1.00 49.34           H
ATOM   3425  HA3 GLY A 221      97.950 106.784 113.777  1.00 49.34           H
ATOM   3426  N   VAL A 222      97.814 106.520 111.017  1.00 49.97           N
ATOM   3427  CA  VAL A 222      97.282 105.978 109.771  1.00 49.97           C
ATOM   3428  C   VAL A 222      98.359 105.327 108.919  1.00 49.97           C
ATOM   3429  O   VAL A 222      98.034 104.502 108.051  1.00 49.97           O
ATOM   3430  CB  VAL A 222      96.573 107.063 108.935  1.00 49.97           C
ATOM   3431  CG1 VAL A 222      95.222 107.399 109.548  1.00 49.97           C
ATOM   3432  CG2 VAL A 222      97.441 108.308 108.804  1.00 49.97           C
ATOM   3433  H   VAL A 222      97.921 107.372 111.024  1.00 49.97           H
ATOM   3434  HA  VAL A 222      96.626 105.296 109.985  1.00 49.97           H
ATOM   3435  HB  VAL A 222      96.415 106.716 108.043  1.00 49.97           H
ATOM   3436 HG11 VAL A 222      94.794 108.083 109.011  1.00 49.97           H
ATOM   3437 HG12 VAL A 222      94.675 106.598 109.563  1.00 49.97           H
ATOM   3438 HG13 VAL A 222      95.359 107.724 110.452  1.00 49.97           H
ATOM   3439 HG21 VAL A 222      97.091 108.859 108.087  1.00 49.97           H
ATOM   3440 HG22 VAL A 222      97.418 108.801 109.639  1.00 49.97           H
ATOM   3441 HG23 VAL A 222      98.351 108.041 108.600  1.00 49.97           H
ATOM   3442  N   HIS A 223      99.630 105.667 109.133  1.00 50.27           N
ATOM   3443  CA  HIS A 223     100.703 105.015 108.395  1.00 50.27           C
ATOM   3444  C   HIS A 223     100.819 103.538 108.745  1.00 50.27           C
ATOM   3445  O   HIS A 223     101.314 102.755 107.929  1.00 50.27           O
ATOM   3446  CB  HIS A 223     102.034 105.717 108.672  1.00 50.27           C
ATOM   3447  CG  HIS A 223     102.175 107.040 107.986  1.00 50.27           C
ATOM   3448  ND1 HIS A 223     103.352 107.756 107.986  1.00 50.27           N
ATOM   3449  CD2 HIS A 223     101.286 107.779 107.282  1.00 50.27           C
ATOM   3450  CE1 HIS A 223     103.184 108.877 107.310  1.00 50.27           C
ATOM   3451  NE2 HIS A 223     101.938 108.916 106.872  1.00 50.27           N
ATOM   3452  H   HIS A 223      99.893 106.264 109.693  1.00 50.27           H
ATOM   3453  HA  HIS A 223     100.520 105.082 107.445  1.00 50.27           H
ATOM   3454  HB2 HIS A 223     102.114 105.868 109.627  1.00 50.27           H
ATOM   3455  HB3 HIS A 223     102.757 105.147 108.367  1.00 50.27           H
ATOM   3456  HD1 HIS A 223     104.084 107.509 108.367  1.00 50.27           H
ATOM   3457  HD2 HIS A 223     100.400 107.558 107.107  1.00 50.27           H
ATOM   3458  HE1 HIS A 223     103.831 109.529 107.166  1.00 50.27           H
ATOM   3459  N   VAL A 224     100.370 103.146 109.933  1.00 49.81           N
ATOM   3460  CA  VAL A 224     100.453 101.743 110.367  1.00 49.81           C
ATOM   3461  C   VAL A 224      99.186 101.070 109.855  1.00 49.81           C
ATOM   3462  O   VAL A 224      98.200 100.879 110.570  1.00 49.81           O
ATOM   3463  CB  VAL A 224     100.615 101.622 111.884  1.00 49.81           C
ATOM   3464  CG1 VAL A 224     100.566 100.171 112.303  1.00 49.81           C
ATOM   3465  CG2 VAL A 224     101.913 102.271 112.332  1.00 49.81           C
ATOM   3466  H   VAL A 224     100.011 103.670 110.513  1.00 49.81           H
ATOM   3467  HA  VAL A 224     101.216 101.319 109.945  1.00 49.81           H
ATOM   3468  HB  VAL A 224      99.882 102.085 112.319  1.00 49.81           H
ATOM   3469 HG11 VAL A 224     100.954 100.083 113.187  1.00 49.81           H
ATOM   3470 HG12 VAL A 224      99.643  99.873 112.315  1.00 49.81           H
ATOM   3471 HG13 VAL A 224     101.074  99.652 111.663  1.00 49.81           H
ATOM   3472 HG21 VAL A 224     102.001 102.171 113.292  1.00 49.81           H
ATOM   3473 HG22 VAL A 224     102.654 101.834 111.884  1.00 49.81           H
ATOM   3474 HG23 VAL A 224     101.893 103.212 112.097  1.00 49.81           H
ATOM   3475  N   VAL A 225      99.219 100.684 108.581  1.00 52.81           N
ATOM   3476  CA  VAL A 225      98.075 100.070 107.915  1.00 52.81           C
ATOM   3477  C   VAL A 225      98.584  98.904 107.080  1.00 52.81           C
ATOM   3478  O   VAL A 225      99.324  99.107 106.111  1.00 52.81           O
ATOM   3479  CB  VAL A 225      97.302 101.065 107.037  1.00 52.81           C
ATOM   3480  CG1 VAL A 225      96.485 102.008 107.903  1.00 52.81           C
ATOM   3481  CG2 VAL A 225      98.252 101.854 106.142  1.00 52.81           C
ATOM   3482  H   VAL A 225      99.908 100.769 108.073  1.00 52.81           H
ATOM   3483  HA  VAL A 225      97.464  99.719 108.582  1.00 52.81           H
ATOM   3484  HB  VAL A 225      96.689 100.575 106.467  1.00 52.81           H
ATOM   3485 HG11 VAL A 225      96.146 102.730 107.352  1.00 52.81           H
ATOM   3486 HG12 VAL A 225      95.747 101.515 108.295  1.00 52.81           H
ATOM   3487 HG13 VAL A 225      97.053 102.364 108.604  1.00 52.81           H
ATOM   3488 HG21 VAL A 225      97.741 102.524 105.660  1.00 52.81           H
ATOM   3489 HG22 VAL A 225      98.924 102.287 106.690  1.00 52.81           H
ATOM   3490 HG23 VAL A 225      98.674 101.252 105.512  1.00 52.81           H
ATOM   3491  N   GLY A 226      98.199  97.687 107.455  1.00 53.99           N
ATOM   3492  CA  GLY A 226      98.516  96.512 106.668  1.00 53.99           C
ATOM   3493  C   GLY A 226      99.783  95.804 107.098  1.00 53.99           C
ATOM   3494  O   GLY A 226     100.048  95.650 108.293  1.00 53.99           O
ATOM   3495  H   GLY A 226      97.748  97.519 108.168  1.00 53.99           H
ATOM   3496  HA2 GLY A 226      97.783  95.880 106.730  1.00 53.99           H
ATOM   3497  HA3 GLY A 226      98.616  96.769 105.738  1.00 53.99           H
ATOM   3498  N   GLU A 227     100.577  95.370 106.116  1.00 53.23           N
ATOM   3499  CA  GLU A 227     101.793  94.621 106.414  1.00 53.23           C
ATOM   3500  C   GLU A 227     102.754  95.425 107.277  1.00 53.23           C
ATOM   3501  O   GLU A 227     103.418  94.862 108.155  1.00 53.23           O
ATOM   3502  CB  GLU A 227     102.474  94.201 105.113  1.00 53.23           C
ATOM   3503  CG  GLU A 227     103.731  93.378 105.310  1.00 53.23           C
ATOM   3504  CD  GLU A 227     103.450  92.040 105.952  1.00 53.23           C
ATOM   3505  OE1 GLU A 227     102.317  91.536 105.811  1.00 53.23           O
ATOM   3506  OE2 GLU A 227     104.363  91.491 106.598  1.00 53.23           O
ATOM   3507  H   GLU A 227     100.434  95.497 105.277  1.00 53.23           H
ATOM   3508  HA  GLU A 227     101.554  93.817 106.902  1.00 53.23           H
ATOM   3509  HB2 GLU A 227     101.851  93.670 104.593  1.00 53.23           H
ATOM   3510  HB3 GLU A 227     102.718  94.999 104.617  1.00 53.23           H
ATOM   3511  HG2 GLU A 227     104.136  93.212 104.444  1.00 53.23           H
ATOM   3512  HG3 GLU A 227     104.352  93.861 105.876  1.00 53.23           H
ATOM   3513  N   LEU A 228     102.842  96.735 107.050  1.00 50.45           N
ATOM   3514  CA  LEU A 228     103.743  97.559 107.843  1.00 50.45           C
ATOM   3515  C   LEU A 228     103.380  97.530 109.321  1.00 50.45           C
ATOM   3516  O   LEU A 228     104.216  97.878 110.160  1.00 50.45           O
ATOM   3517  CB  LEU A 228     103.726  98.996 107.321  1.00 50.45           C
ATOM   3518  CG  LEU A 228     104.392 100.063 108.191  1.00 50.45           C
ATOM   3519  CD1 LEU A 228     105.855  99.728 108.417  1.00 50.45           C
ATOM   3520  CD2 LEU A 228     104.248 101.431 107.549  1.00 50.45           C
ATOM   3521  H   LEU A 228     102.397  97.163 106.452  1.00 50.45           H
ATOM   3522  HA  LEU A 228     104.646  97.217 107.751  1.00 50.45           H
ATOM   3523  HB2 LEU A 228     104.174  99.009 106.461  1.00 50.45           H
ATOM   3524  HB3 LEU A 228     102.801  99.262 107.202  1.00 50.45           H
ATOM   3525  HG  LEU A 228     103.952 100.095 109.054  1.00 50.45           H
ATOM   3526 HD11 LEU A 228     106.284 100.475 108.861  1.00 50.45           H
ATOM   3527 HD12 LEU A 228     105.923  98.932 108.966  1.00 50.45           H
ATOM   3528 HD13 LEU A 228     106.276  99.571 107.557  1.00 50.45           H
ATOM   3529 HD21 LEU A 228     104.514 102.109 108.189  1.00 50.45           H
ATOM   3530 HD22 LEU A 228     104.818 101.473 106.765  1.00 50.45           H
ATOM   3531 HD23 LEU A 228     103.322 101.562 107.293  1.00 50.45           H
ATOM   3532  N   ALA A 229     102.153  97.129 109.657  1.00 49.85           N
ATOM   3533  CA  ALA A 229     101.775  97.011 111.060  1.00 49.85           C
ATOM   3534  C   ALA A 229     102.442  95.815 111.727  1.00 49.85           C
ATOM   3535  O   ALA A 229     102.730  95.862 112.929  1.00 49.85           O
ATOM   3536  CB  ALA A 229     100.255  96.907 111.185  1.00 49.85           C
ATOM   3537  H   ALA A 229     101.531  96.923 109.100  1.00 49.85           H
ATOM   3538  HA  ALA A 229     102.067  97.804 111.531  1.00 49.85           H
ATOM   3539  HB1 ALA A 229     100.020  96.847 112.124  1.00 49.85           H
ATOM   3540  HB2 ALA A 229      99.851  97.697 110.792  1.00 49.85           H
ATOM   3541  HB3 ALA A 229      99.953  96.113 110.717  1.00 49.85           H
ATOM   3542  N   LYS A 230     102.699  94.743 110.974  1.00 49.25           N
ATOM   3543  CA  LYS A 230     103.300  93.553 111.567  1.00 49.25           C
ATOM   3544  C   LYS A 230     104.577  93.908 112.313  1.00 49.25           C
ATOM   3545  O   LYS A 230     104.779  93.489 113.458  1.00 49.25           O
ATOM   3546  CB  LYS A 230     103.581  92.512 110.483  1.00 49.25           C
ATOM   3547  CG  LYS A 230     102.456  91.512 110.293  1.00 49.25           C
ATOM   3548  CD  LYS A 230     102.833  90.436 109.288  1.00 49.25           C
ATOM   3549  CE  LYS A 230     101.610  89.824 108.619  1.00 49.25           C
ATOM   3550  NZ  LYS A 230     101.882  89.423 107.212  1.00 49.25           N
ATOM   3551  H   LYS A 230     102.537  94.682 110.132  1.00 49.25           H
ATOM   3552  HA  LYS A 230     102.678  93.167 112.202  1.00 49.25           H
ATOM   3553  HB2 LYS A 230     103.720  92.967 109.638  1.00 49.25           H
ATOM   3554  HB3 LYS A 230     104.379  92.018 110.725  1.00 49.25           H
ATOM   3555  HG2 LYS A 230     102.264  91.082 111.141  1.00 49.25           H
ATOM   3556  HG3 LYS A 230     101.671  91.978 109.968  1.00 49.25           H
ATOM   3557  HD2 LYS A 230     103.392  90.826 108.601  1.00 49.25           H
ATOM   3558  HD3 LYS A 230     103.312  89.727 109.746  1.00 49.25           H
ATOM   3559  HE2 LYS A 230     101.342  89.032 109.111  1.00 49.25           H
ATOM   3560  HE3 LYS A 230     100.887  90.470 108.611  1.00 49.25           H
ATOM   3561  HZ1 LYS A 230     101.931  90.144 106.695  1.00 49.25           H
ATOM   3562  HZ2 LYS A 230     102.653  88.980 107.165  1.00 49.25           H
ATOM   3563  HZ3 LYS A 230     101.228  88.898 106.914  1.00 49.25           H
ATOM   3564  N   VAL A 231     105.437  94.716 111.691  1.00 47.10           N
ATOM   3565  CA  VAL A 231     106.687  95.105 112.338  1.00 47.10           C
ATOM   3566  C   VAL A 231     106.395  95.708 113.702  1.00 47.10           C
ATOM   3567  O   VAL A 231     107.021  95.354 114.708  1.00 47.10           O
ATOM   3568  CB  VAL A 231     107.469  96.087 111.448  1.00 47.10           C
ATOM   3569  CG1 VAL A 231     108.473  96.878 112.274  1.00 47.10           C
ATOM   3570  CG2 VAL A 231     108.166  95.344 110.327  1.00 47.10           C
ATOM   3571  H   VAL A 231     105.322  95.048 110.906  1.00 47.10           H
ATOM   3572  HA  VAL A 231     107.235  94.316 112.469  1.00 47.10           H
ATOM   3573  HB  VAL A 231     106.847  96.716 111.050  1.00 47.10           H
ATOM   3574 HG11 VAL A 231     109.129  97.269 111.675  1.00 47.10           H
ATOM   3575 HG12 VAL A 231     108.010  97.581 112.756  1.00 47.10           H
ATOM   3576 HG13 VAL A 231     108.915  96.279 112.896  1.00 47.10           H
ATOM   3577 HG21 VAL A 231     108.536  95.991 109.707  1.00 47.10           H
ATOM   3578 HG22 VAL A 231     108.876  94.800 110.702  1.00 47.10           H
ATOM   3579 HG23 VAL A 231     107.521  94.782 109.872  1.00 47.10           H
ATOM   3580  N   THR A 232     105.414  96.608 113.759  1.00 47.82           N
ATOM   3581  CA  THR A 232     105.059  97.232 115.026  1.00 47.82           C
ATOM   3582  C   THR A 232     104.830  96.178 116.100  1.00 47.82           C
ATOM   3583  O   THR A 232     105.355  96.284 117.214  1.00 47.82           O
ATOM   3584  CB  THR A 232     103.813  98.099 114.852  1.00 47.82           C
ATOM   3585  OG1 THR A 232     102.729  97.290 114.381  1.00 47.82           O
ATOM   3586  CG2 THR A 232     104.076  99.220 113.858  1.00 47.82           C
ATOM   3587  H   THR A 232     104.945  96.867 113.087  1.00 47.82           H
ATOM   3588  HA  THR A 232     105.787  97.803 115.315  1.00 47.82           H
ATOM   3589  HB  THR A 232     103.573  98.495 115.704  1.00 47.82           H
ATOM   3590  HG1 THR A 232     102.040  97.760 114.283  1.00 47.82           H
ATOM   3591 HG21 THR A 232     103.308  99.810 113.814  1.00 47.82           H
ATOM   3592 HG22 THR A 232     104.851  99.733 114.136  1.00 47.82           H
ATOM   3593 HG23 THR A 232     104.242  98.851 112.977  1.00 47.82           H
ATOM   3594  N   ALA A 233     104.067  95.134 115.773  1.00 45.88           N
ATOM   3595  CA  ALA A 233     103.837  94.072 116.744  1.00 45.88           C
ATOM   3596  C   ALA A 233     105.159  93.494 117.229  1.00 45.88           C
ATOM   3597  O   ALA A 233     105.427  93.450 118.435  1.00 45.88           O
ATOM   3598  CB  ALA A 233     102.960  92.982 116.131  1.00 45.88           C
ATOM   3599  H   ALA A 233     103.681  95.021 115.013  1.00 45.88           H
ATOM   3600  HA  ALA A 233     103.369  94.440 117.510  1.00 45.88           H
ATOM   3601  HB1 ALA A 233     102.813  92.287 116.792  1.00 45.88           H
ATOM   3602  HB2 ALA A 233     102.112  93.372 115.866  1.00 45.88           H
ATOM   3603  HB3 ALA A 233     103.411  92.613 115.356  1.00 45.88           H
ATOM   3604  N   ALA A 234     106.024  93.094 116.296  1.00 45.68           N
ATOM   3605  CA  ALA A 234     107.299  92.506 116.683  1.00 45.68           C
ATOM   3606  C   ALA A 234     108.172  93.491 117.442  1.00 45.68           C
ATOM   3607  O   ALA A 234     109.148  93.074 118.074  1.00 45.68           O
ATOM   3608  CB  ALA A 234     108.046  92.003 115.449  1.00 45.68           C
ATOM   3609  H   ALA A 234     105.897  93.153 115.448  1.00 45.68           H
ATOM   3610  HA  ALA A 234     107.131  91.746 117.262  1.00 45.68           H
ATOM   3611  HB1 ALA A 234     108.888  91.613 115.729  1.00 45.68           H
ATOM   3612  HB2 ALA A 234     107.506  91.336 114.998  1.00 45.68           H
ATOM   3613  HB3 ALA A 234     108.210  92.751 114.854  1.00 45.68           H
ATOM   3614  N   VAL A 235     107.855  94.784 117.389  1.00 44.56           N
ATOM   3615  CA  VAL A 235     108.643  95.772 118.114  1.00 44.56           C
ATOM   3616  C   VAL A 235     108.059  96.079 119.486  1.00 44.56           C
ATOM   3617  O   VAL A 235     108.745  96.694 120.314  1.00 44.56           O
ATOM   3618  CB  VAL A 235     108.772  97.068 117.293  1.00 44.56           C
ATOM   3619  CG1 VAL A 235     109.424  98.170 118.113  1.00 44.56           C
ATOM   3620  CG2 VAL A 235     109.571  96.813 116.030  1.00 44.56           C
ATOM   3621  H   VAL A 235     107.196  95.111 116.944  1.00 44.56           H
ATOM   3622  HA  VAL A 235     109.537  95.422 118.247  1.00 44.56           H
ATOM   3623  HB  VAL A 235     107.886  97.369 117.034  1.00 44.56           H
ATOM   3624 HG11 VAL A 235     109.761  98.850 117.510  1.00 44.56           H
ATOM   3625 HG12 VAL A 235     108.765  98.558 118.710  1.00 44.56           H
ATOM   3626 HG13 VAL A 235     110.157  97.792 118.624  1.00 44.56           H
ATOM   3627 HG21 VAL A 235     109.559  97.614 115.483  1.00 44.56           H
ATOM   3628 HG22 VAL A 235     110.483  96.593 116.274  1.00 44.56           H
ATOM   3629 HG23 VAL A 235     109.171  96.076 115.544  1.00 44.56           H
ATOM   3630  N   TYR A 236     106.822  95.662 119.761  1.00 42.37           N
ATOM   3631  CA  TYR A 236     106.204  95.905 121.058  1.00 42.37           C
ATOM   3632  C   TYR A 236     105.965  94.616 121.832  1.00 42.37           C
ATOM   3633  O   TYR A 236     106.424  94.493 122.970  1.00 42.37           O
ATOM   3634  CB  TYR A 236     104.892  96.683 120.885  1.00 42.37           C
ATOM   3635  CG  TYR A 236     105.065  98.188 120.933  1.00 42.37           C
ATOM   3636  CD1 TYR A 236     106.293  98.777 120.669  1.00 42.37           C
ATOM   3637  CD2 TYR A 236     104.005  99.016 121.261  1.00 42.37           C
ATOM   3638  CE1 TYR A 236     106.456 100.141 120.719  1.00 42.37           C
ATOM   3639  CE2 TYR A 236     104.161 100.385 121.313  1.00 42.37           C
ATOM   3640  CZ  TYR A 236     105.390 100.941 121.042  1.00 42.37           C
ATOM   3641  OH  TYR A 236     105.559 102.304 121.090  1.00 42.37           O
ATOM   3642  H   TYR A 236     106.320  95.235 119.209  1.00 42.37           H
ATOM   3643  HA  TYR A 236     106.803  96.439 121.600  1.00 42.37           H
ATOM   3644  HB2 TYR A 236     104.504  96.456 120.026  1.00 42.37           H
ATOM   3645  HB3 TYR A 236     104.283  96.432 121.598  1.00 42.37           H
ATOM   3646  HD1 TYR A 236     107.020  98.242 120.449  1.00 42.37           H
ATOM   3647  HD2 TYR A 236     103.173  98.643 121.444  1.00 42.37           H
ATOM   3648  HE1 TYR A 236     107.285 100.520 120.536  1.00 42.37           H
ATOM   3649  HE2 TYR A 236     103.439 100.930 121.531  1.00 42.37           H
ATOM   3650  HH  TYR A 236     104.832 102.676 121.284  1.00 42.37           H
ATOM   3651  N   VAL A 237     105.262  93.643 121.251  1.00 43.37           N
ATOM   3652  CA  VAL A 237     105.109  92.358 121.928  1.00 43.37           C
ATOM   3653  C   VAL A 237     106.479  91.822 122.315  1.00 43.37           C
ATOM   3654  O   VAL A 237     106.818  91.707 123.499  1.00 43.37           O
ATOM   3655  CB  VAL A 237     104.346  91.363 121.038  1.00 43.37           C
ATOM   3656  CG1 VAL A 237     104.500  89.947 121.567  1.00 43.37           C
ATOM   3657  CG2 VAL A 237     102.878  91.746 120.962  1.00 43.37           C
ATOM   3658  H   VAL A 237     104.874  93.700 120.486  1.00 43.37           H
ATOM   3659  HA  VAL A 237     104.592  92.486 122.738  1.00 43.37           H
ATOM   3660  HB  VAL A 237     104.713  91.392 120.141  1.00 43.37           H
ATOM   3661 HG11 VAL A 237     103.798  89.394 121.189  1.00 43.37           H
ATOM   3662 HG12 VAL A 237     105.367  89.601 121.305  1.00 43.37           H
ATOM   3663 HG13 VAL A 237     104.423  89.961 122.533  1.00 43.37           H
ATOM   3664 HG21 VAL A 237     102.416  91.111 120.392  1.00 43.37           H
ATOM   3665 HG22 VAL A 237     102.500  91.725 121.855  1.00 43.37           H
ATOM   3666 HG23 VAL A 237     102.803  92.639 120.591  1.00 43.37           H
ATOM   3667  N   GLY A 238     107.312  91.558 121.314  1.00 44.99           N
ATOM   3668  CA  GLY A 238     108.655  91.075 121.554  1.00 44.99           C
ATOM   3669  C   GLY A 238     109.438  91.986 122.472  1.00 44.99           C
ATOM   3670  O   GLY A 238     110.416  91.562 123.093  1.00 44.99           O
ATOM   3671  H   GLY A 238     107.116  91.653 120.482  1.00 44.99           H
ATOM   3672  HA2 GLY A 238     108.619  90.192 121.952  1.00 44.99           H
ATOM   3673  HA3 GLY A 238     109.125  91.020 120.708  1.00 44.99           H
ATOM   3674  N   LEU A 239     109.021  93.248 122.562  1.00 43.22           N
ATOM   3675  CA  LEU A 239     109.676  94.173 123.475  1.00 43.22           C
ATOM   3676  C   LEU A 239     109.172  93.991 124.900  1.00 43.22           C
ATOM   3677  O   LEU A 239     109.970  93.846 125.831  1.00 43.22           O
ATOM   3678  CB  LEU A 239     109.457  95.610 123.011  1.00 43.22           C
ATOM   3679  CG  LEU A 239     110.047  96.687 123.914  1.00 43.22           C
ATOM   3680  CD1 LEU A 239     111.489  96.363 124.244  1.00 43.22           C
ATOM   3681  CD2 LEU A 239     109.937  98.041 123.240  1.00 43.22           C
ATOM   3682  H   LEU A 239     108.372  93.588 122.111  1.00 43.22           H
ATOM   3683  HA  LEU A 239     110.629  93.992 123.468  1.00 43.22           H
ATOM   3684  HB2 LEU A 239     109.866  95.710 122.138  1.00 43.22           H
ATOM   3685  HB3 LEU A 239     108.504  95.773 122.945  1.00 43.22           H
ATOM   3686  HG  LEU A 239     109.544  96.720 124.743  1.00 43.22           H
ATOM   3687 HD11 LEU A 239     111.930  97.169 124.555  1.00 43.22           H
ATOM   3688 HD12 LEU A 239     111.511  95.685 124.937  1.00 43.22           H
ATOM   3689 HD13 LEU A 239     111.929  96.036 123.444  1.00 43.22           H
ATOM   3690 HD21 LEU A 239     110.388  98.705 123.783  1.00 43.22           H
ATOM   3691 HD22 LEU A 239     110.354  97.991 122.365  1.00 43.22           H
ATOM   3692 HD23 LEU A 239     108.999  98.271 123.146  1.00 43.22           H
ATOM   3693  N   THR A 240     107.849  93.975 125.093  1.00 43.60           N
ATOM   3694  CA  THR A 240     107.328  93.871 126.452  1.00 43.60           C
ATOM   3695  C   THR A 240     107.776  92.571 127.100  1.00 43.60           C
ATOM   3696  O   THR A 240     108.095  92.541 128.295  1.00 43.60           O
ATOM   3697  CB  THR A 240     105.802  93.985 126.463  1.00 43.60           C
ATOM   3698  OG1 THR A 240     105.325  93.887 127.810  1.00 43.60           O
ATOM   3699  CG2 THR A 240     105.154  92.900 125.625  1.00 43.60           C
ATOM   3700  H   THR A 240     107.254  94.022 124.474  1.00 43.60           H
ATOM   3701  HA  THR A 240     107.684  94.604 126.980  1.00 43.60           H
ATOM   3702  HB  THR A 240     105.544  94.845 126.096  1.00 43.60           H
ATOM   3703  HG1 THR A 240     104.487  93.941 127.823  1.00 43.60           H
ATOM   3704 HG21 THR A 240     104.190  92.945 125.721  1.00 43.60           H
ATOM   3705 HG22 THR A 240     105.377  93.033 124.693  1.00 43.60           H
ATOM   3706 HG23 THR A 240     105.451  92.022 125.906  1.00 43.60           H
ATOM   3707  N   LEU A 241     107.842  91.493 126.318  1.00 43.72           N
ATOM   3708  CA  LEU A 241     108.336  90.230 126.847  1.00 43.72           C
ATOM   3709  C   LEU A 241     109.674  90.423 127.544  1.00 43.72           C
ATOM   3710  O   LEU A 241     109.892  89.892 128.640  1.00 43.72           O
ATOM   3711  CB  LEU A 241     108.464  89.203 125.721  1.00 43.72           C
ATOM   3712  CG  LEU A 241     107.169  88.606 125.163  1.00 43.72           C
ATOM   3713  CD1 LEU A 241     107.494  87.472 124.208  1.00 43.72           C
ATOM   3714  CD2 LEU A 241     106.247  88.120 126.271  1.00 43.72           C
ATOM   3715  H   LEU A 241     107.610  91.470 125.490  1.00 43.72           H
ATOM   3716  HA  LEU A 241     107.708  89.895 127.505  1.00 43.72           H
ATOM   3717  HB2 LEU A 241     108.925  89.625 124.980  1.00 43.72           H
ATOM   3718  HB3 LEU A 241     108.999  88.463 126.049  1.00 43.72           H
ATOM   3719  HG  LEU A 241     106.698  89.291 124.663  1.00 43.72           H
ATOM   3720 HD11 LEU A 241     106.666  87.106 123.860  1.00 43.72           H
ATOM   3721 HD12 LEU A 241     108.035  87.818 123.481  1.00 43.72           H
ATOM   3722 HD13 LEU A 241     107.983  86.787 124.689  1.00 43.72           H
ATOM   3723 HD21 LEU A 241     105.548  87.570 125.882  1.00 43.72           H
ATOM   3724 HD22 LEU A 241     106.764  87.598 126.905  1.00 43.72           H
ATOM   3725 HD23 LEU A 241     105.855  88.887 126.717  1.00 43.72           H
ATOM   3726  N   GLN A 242     110.573  91.206 126.939  1.00 43.78           N
ATOM   3727  CA  GLN A 242     111.865  91.459 127.568  1.00 43.78           C
ATOM   3728  C   GLN A 242     111.682  91.822 129.031  1.00 43.78           C
ATOM   3729  O   GLN A 242     112.268  91.193 129.919  1.00 43.78           O
ATOM   3730  CB  GLN A 242     112.608  92.578 126.840  1.00 43.78           C
ATOM   3731  CG  GLN A 242     113.956  92.911 127.466  1.00 43.78           C
ATOM   3732  CD  GLN A 242     114.673  94.070 126.799  1.00 43.78           C
ATOM   3733  OE1 GLN A 242     115.765  94.448 127.220  1.00 43.78           O
ATOM   3734  NE2 GLN A 242     114.070  94.642 125.763  1.00 43.78           N
ATOM   3735  H   GLN A 242     110.460  91.594 126.180  1.00 43.78           H
ATOM   3736  HA  GLN A 242     112.406  90.655 127.521  1.00 43.78           H
ATOM   3737  HB2 GLN A 242     112.760  92.313 125.920  1.00 43.78           H
ATOM   3738  HB3 GLN A 242     112.065  93.381 126.868  1.00 43.78           H
ATOM   3739  HG2 GLN A 242     113.827  93.149 128.396  1.00 43.78           H
ATOM   3740  HG3 GLN A 242     114.529  92.131 127.403  1.00 43.78           H
ATOM   3741 HE21 GLN A 242     113.307  94.364 125.484  1.00 43.78           H
ATOM   3742 HE22 GLN A 242     114.451  95.302 125.363  1.00 43.78           H
ATOM   3743  N   ILE A 243     110.843  92.822 129.304  1.00 42.10           N
ATOM   3744  CA  ILE A 243     110.581  93.196 130.690  1.00 42.10           C
ATOM   3745  C   ILE A 243     110.161  91.963 131.477  1.00 42.10           C
ATOM   3746  O   ILE A 243     110.856  91.523 132.402  1.00 42.10           O
ATOM   3747  CB  ILE A 243     109.517  94.304 130.757  1.00 42.10           C
ATOM   3748  CG1 ILE A 243     110.101  95.616 130.234  1.00 42.10           C
ATOM   3749  CG2 ILE A 243     109.018  94.473 132.179  1.00 42.10           C
ATOM   3750  CD1 ILE A 243     109.063  96.631 129.830  1.00 42.10           C
ATOM   3751  H   ILE A 243     110.423  93.290 128.717  1.00 42.10           H
ATOM   3752  HA  ILE A 243     111.397  93.540 131.084  1.00 42.10           H
ATOM   3753  HB  ILE A 243     108.769  94.050 130.194  1.00 42.10           H
ATOM   3754 HG12 ILE A 243     110.648  96.014 130.929  1.00 42.10           H
ATOM   3755 HG13 ILE A 243     110.647  95.427 129.455  1.00 42.10           H
ATOM   3756 HG21 ILE A 243     108.585  95.336 132.261  1.00 42.10           H
ATOM   3757 HG22 ILE A 243     108.384  93.767 132.380  1.00 42.10           H
ATOM   3758 HG23 ILE A 243     109.773  94.425 132.786  1.00 42.10           H
ATOM   3759 HD11 ILE A 243     109.509  97.406 129.453  1.00 42.10           H
ATOM   3760 HD12 ILE A 243     108.474  96.234 129.169  1.00 42.10           H
ATOM   3761 HD13 ILE A 243     108.553  96.892 130.613  1.00 42.10           H
ATOM   3762  N   LEU A 244     109.059  91.337 131.061  1.00 41.86           N
ATOM   3763  CA  LEU A 244     108.552  90.180 131.786  1.00 41.86           C
ATOM   3764  C   LEU A 244     109.562  89.045 131.820  1.00 41.86           C
ATOM   3765  O   LEU A 244     109.444  88.151 132.665  1.00 41.86           O
ATOM   3766  CB  LEU A 244     107.249  89.691 131.156  1.00 41.86           C
ATOM   3767  CG  LEU A 244     105.976  90.309 131.730  1.00 41.86           C
ATOM   3768  CD1 LEU A 244     105.892  91.782 131.375  1.00 41.86           C
ATOM   3769  CD2 LEU A 244     104.752  89.563 131.228  1.00 41.86           C
ATOM   3770  H   LEU A 244     108.595  91.561 130.373  1.00 41.86           H
ATOM   3771  HA  LEU A 244     108.364  90.440 132.702  1.00 41.86           H
ATOM   3772  HB2 LEU A 244     107.270  89.894 130.208  1.00 41.86           H
ATOM   3773  HB3 LEU A 244     107.189  88.731 131.281  1.00 41.86           H
ATOM   3774  HG  LEU A 244     105.996  90.234 132.697  1.00 41.86           H
ATOM   3775 HD11 LEU A 244     105.058  92.141 131.717  1.00 41.86           H
ATOM   3776 HD12 LEU A 244     106.642  92.247 131.777  1.00 41.86           H
ATOM   3777 HD13 LEU A 244     105.921  91.876 130.410  1.00 41.86           H
ATOM   3778 HD21 LEU A 244     103.957  89.976 131.599  1.00 41.86           H
ATOM   3779 HD22 LEU A 244     104.730  89.612 130.259  1.00 41.86           H
ATOM   3780 HD23 LEU A 244     104.809  88.638 131.512  1.00 41.86           H
ATOM   3781  N   LEU A 245     110.546  89.055 130.923  1.00 42.32           N
ATOM   3782  CA  LEU A 245     111.573  88.030 130.901  1.00 42.32           C
ATOM   3783  C   LEU A 245     112.923  88.515 131.404  1.00 42.32           C
ATOM   3784  O   LEU A 245     113.809  87.684 131.626  1.00 42.32           O
ATOM   3785  CB  LEU A 245     111.744  87.478 129.477  1.00 42.32           C
ATOM   3786  CG  LEU A 245     110.671  86.508 128.976  1.00 42.32           C
ATOM   3787  CD1 LEU A 245     110.938  86.131 127.528  1.00 42.32           C
ATOM   3788  CD2 LEU A 245     110.605  85.263 129.847  1.00 42.32           C
ATOM   3789  H   LEU A 245     110.637  89.652 130.312  1.00 42.32           H
ATOM   3790  HA  LEU A 245     111.298  87.297 131.473  1.00 42.32           H
ATOM   3791  HB2 LEU A 245     111.760  88.228 128.862  1.00 42.32           H
ATOM   3792  HB3 LEU A 245     112.593  87.011 129.434  1.00 42.32           H
ATOM   3793  HG  LEU A 245     109.806  86.946 129.016  1.00 42.32           H
ATOM   3794 HD11 LEU A 245     110.244  85.524 127.227  1.00 42.32           H
ATOM   3795 HD12 LEU A 245     110.933  86.936 126.987  1.00 42.32           H
ATOM   3796 HD13 LEU A 245     111.804  85.698 127.470  1.00 42.32           H
ATOM   3797 HD21 LEU A 245     110.060  84.596 129.401  1.00 42.32           H
ATOM   3798 HD22 LEU A 245     111.504  84.923 129.978  1.00 42.32           H
ATOM   3799 HD23 LEU A 245     110.211  85.495 130.702  1.00 42.32           H
ATOM   3800  N   VAL A 246     113.118  89.823 131.571  1.00 42.56           N
ATOM   3801  CA  VAL A 246     114.412  90.325 132.020  1.00 42.56           C
ATOM   3802  C   VAL A 246     114.250  91.199 133.254  1.00 42.56           C
ATOM   3803  O   VAL A 246     114.716  90.848 134.343  1.00 42.56           O
ATOM   3804  CB  VAL A 246     115.120  91.101 130.896  1.00 42.56           C
ATOM   3805  CG1 VAL A 246     116.514  91.520 131.330  1.00 42.56           C
ATOM   3806  CG2 VAL A 246     115.193  90.258 129.646  1.00 42.56           C
ATOM   3807  H   VAL A 246     112.526  90.432 131.434  1.00 42.56           H
ATOM   3808  HA  VAL A 246     114.980  89.578 132.264  1.00 42.56           H
ATOM   3809  HB  VAL A 246     114.612  91.903 130.691  1.00 42.56           H
ATOM   3810 HG11 VAL A 246     116.989  91.875 130.563  1.00 42.56           H
ATOM   3811 HG12 VAL A 246     116.443  92.200 132.018  1.00 42.56           H
ATOM   3812 HG13 VAL A 246     116.982  90.744 131.677  1.00 42.56           H
ATOM   3813 HG21 VAL A 246     115.671  90.754 128.964  1.00 42.56           H
ATOM   3814 HG22 VAL A 246     115.664  89.437 129.855  1.00 42.56           H
ATOM   3815 HG23 VAL A 246     114.296  90.057 129.339  1.00 42.56           H
ATOM   3816  N   TYR A 247     113.570  92.332 133.099  1.00 41.37           N
ATOM   3817  CA  TYR A 247     113.496  93.297 134.186  1.00 41.37           C
ATOM   3818  C   TYR A 247     112.583  92.840 135.312  1.00 41.37           C
ATOM   3819  O   TYR A 247     112.563  93.482 136.366  1.00 41.37           O
ATOM   3820  CB  TYR A 247     113.024  94.648 133.652  1.00 41.37           C
ATOM   3821  CG  TYR A 247     113.915  95.238 132.579  1.00 41.37           C
ATOM   3822  CD1 TYR A 247     115.217  94.794 132.401  1.00 41.37           C
ATOM   3823  CD2 TYR A 247     113.451  96.244 131.747  1.00 41.37           C
ATOM   3824  CE1 TYR A 247     116.026  95.333 131.425  1.00 41.37           C
ATOM   3825  CE2 TYR A 247     114.254  96.789 130.770  1.00 41.37           C
ATOM   3826  CZ  TYR A 247     115.540  96.329 130.614  1.00 41.37           C
ATOM   3827  OH  TYR A 247     116.344  96.870 129.641  1.00 41.37           O
ATOM   3828  H   TYR A 247     113.149  92.562 132.385  1.00 41.37           H
ATOM   3829  HA  TYR A 247     114.382  93.414 134.563  1.00 41.37           H
ATOM   3830  HB2 TYR A 247     112.138  94.540 133.272  1.00 41.37           H
ATOM   3831  HB3 TYR A 247     112.990  95.279 134.387  1.00 41.37           H
ATOM   3832  HD1 TYR A 247     115.552  94.120 132.947  1.00 41.37           H
ATOM   3833  HD2 TYR A 247     112.582  96.557 131.850  1.00 41.37           H
ATOM   3834  HE1 TYR A 247     116.897  95.025 131.317  1.00 41.37           H
ATOM   3835  HE2 TYR A 247     113.928  97.463 130.219  1.00 41.37           H
ATOM   3836  HH  TYR A 247     115.923  97.460 129.216  1.00 41.37           H
ATOM   3837  N   PHE A 248     111.830  91.757 135.116  1.00 42.43           N
ATOM   3838  CA  PHE A 248     110.968  91.211 136.152  1.00 42.43           C
ATOM   3839  C   PHE A 248     111.517  89.940 136.782  1.00 42.43           C
ATOM   3840  O   PHE A 248     111.118  89.607 137.901  1.00 42.43           O
ATOM   3841  CB  PHE A 248     109.572  90.922 135.579  1.00 42.43           C
ATOM   3842  CG  PHE A 248     108.779  89.931 136.377  1.00 42.43           C
ATOM   3843  CD1 PHE A 248     108.015  90.344 137.452  1.00 42.43           C
ATOM   3844  CD2 PHE A 248     108.797  88.586 136.056  1.00 42.43           C
ATOM   3845  CE1 PHE A 248     107.285  89.435 138.189  1.00 42.43           C
ATOM   3846  CE2 PHE A 248     108.070  87.674 136.791  1.00 42.43           C
ATOM   3847  CZ  PHE A 248     107.313  88.099 137.858  1.00 42.43           C
ATOM   3848  H   PHE A 248     111.802  91.317 134.378  1.00 42.43           H
ATOM   3849  HA  PHE A 248     110.867  91.869 136.857  1.00 42.43           H
ATOM   3850  HB2 PHE A 248     109.069  91.751 135.551  1.00 42.43           H
ATOM   3851  HB3 PHE A 248     109.671  90.568 134.681  1.00 42.43           H
ATOM   3852  HD1 PHE A 248     107.993  91.246 137.680  1.00 42.43           H
ATOM   3853  HD2 PHE A 248     109.307  88.292 135.336  1.00 42.43           H
ATOM   3854  HE1 PHE A 248     106.774  89.725 138.910  1.00 42.43           H
ATOM   3855  HE2 PHE A 248     108.090  86.772 136.565  1.00 42.43           H
ATOM   3856  HZ  PHE A 248     106.821  87.485 138.354  1.00 42.43           H
ATOM   3857  N   VAL A 249     112.421  89.232 136.105  1.00 42.73           N
ATOM   3858  CA  VAL A 249     112.977  87.992 136.634  1.00 42.73           C
ATOM   3859  C   VAL A 249     114.354  88.269 137.217  1.00 42.73           C
ATOM   3860  O   VAL A 249     114.801  87.573 138.135  1.00 42.73           O
ATOM   3861  CB  VAL A 249     113.050  86.898 135.556  1.00 42.73           C
ATOM   3862  CG1 VAL A 249     114.032  87.286 134.466  1.00 42.73           C
ATOM   3863  CG2 VAL A 249     113.432  85.569 136.181  1.00 42.73           C
ATOM   3864  H   VAL A 249     112.728  89.452 135.333  1.00 42.73           H
ATOM   3865  HA  VAL A 249     112.409  87.667 137.350  1.00 42.73           H
ATOM   3866  HB  VAL A 249     112.175  86.797 135.149  1.00 42.73           H
ATOM   3867 HG11 VAL A 249     113.992  86.620 133.763  1.00 42.73           H
ATOM   3868 HG12 VAL A 249     113.789  88.156 134.113  1.00 42.73           H
ATOM   3869 HG13 VAL A 249     114.928  87.317 134.836  1.00 42.73           H
ATOM   3870 HG21 VAL A 249     113.386  84.878 135.502  1.00 42.73           H
ATOM   3871 HG22 VAL A 249     114.336  85.630 136.529  1.00 42.73           H
ATOM   3872 HG23 VAL A 249     112.812  85.369 136.899  1.00 42.73           H
ATOM   3873  N   LEU A 250     115.045  89.278 136.684  1.00 42.40           N
ATOM   3874  CA  LEU A 250     116.297  89.700 137.300  1.00 42.40           C
ATOM   3875  C   LEU A 250     116.062  90.169 138.727  1.00 42.40           C
ATOM   3876  O   LEU A 250     116.847  89.860 139.630  1.00 42.40           O
ATOM   3877  CB  LEU A 250     116.948  90.813 136.480  1.00 42.40           C
ATOM   3878  CG  LEU A 250     117.658  90.416 135.187  1.00 42.40           C
ATOM   3879  CD1 LEU A 250     118.207  91.654 134.499  1.00 42.40           C
ATOM   3880  CD2 LEU A 250     118.771  89.417 135.457  1.00 42.40           C
ATOM   3881  H   LEU A 250     114.816  89.723 135.984  1.00 42.40           H
ATOM   3882  HA  LEU A 250     116.905  88.945 137.331  1.00 42.40           H
ATOM   3883  HB2 LEU A 250     116.258  91.451 136.240  1.00 42.40           H
ATOM   3884  HB3 LEU A 250     117.605  91.253 137.041  1.00 42.40           H
ATOM   3885  HG  LEU A 250     117.019  89.998 134.589  1.00 42.40           H
ATOM   3886 HD11 LEU A 250     118.642  91.390 133.674  1.00 42.40           H
ATOM   3887 HD12 LEU A 250     117.473  92.259 134.308  1.00 42.40           H
ATOM   3888 HD13 LEU A 250     118.846  92.084 135.088  1.00 42.40           H
ATOM   3889 HD21 LEU A 250     119.318  89.332 134.661  1.00 42.40           H
ATOM   3890 HD22 LEU A 250     119.310  89.738 136.197  1.00 42.40           H
ATOM   3891 HD23 LEU A 250     118.379  88.559 135.683  1.00 42.40           H
ATOM   3892  N   LEU A 251     114.982  90.917 138.949  1.00 43.35           N
ATOM   3893  CA  LEU A 251     114.686  91.397 140.292  1.00 43.35           C
ATOM   3894  C   LEU A 251     114.418  90.240 141.245  1.00 43.35           C
ATOM   3895  O   LEU A 251     114.893  90.248 142.387  1.00 43.35           O
ATOM   3896  CB  LEU A 251     113.494  92.350 140.250  1.00 43.35           C
ATOM   3897  CG  LEU A 251     113.668  93.561 139.329  1.00 43.35           C
ATOM   3898  CD1 LEU A 251     112.405  94.406 139.306  1.00 43.35           C
ATOM   3899  CD2 LEU A 251     114.864  94.397 139.748  1.00 43.35           C
ATOM   3900  H   LEU A 251     114.415  91.155 138.349  1.00 43.35           H
ATOM   3901  HA  LEU A 251     115.453  91.886 140.628  1.00 43.35           H
ATOM   3902  HB2 LEU A 251     112.717  91.858 139.942  1.00 43.35           H
ATOM   3903  HB3 LEU A 251     113.333  92.683 141.146  1.00 43.35           H
ATOM   3904  HG  LEU A 251     113.830  93.246 138.427  1.00 43.35           H
ATOM   3905 HD11 LEU A 251     112.543  95.163 138.715  1.00 43.35           H
ATOM   3906 HD12 LEU A 251     111.668  93.864 138.984  1.00 43.35           H
ATOM   3907 HD13 LEU A 251     112.219  94.718 140.206  1.00 43.35           H
ATOM   3908 HD21 LEU A 251     114.858  95.228 139.249  1.00 43.35           H
ATOM   3909 HD22 LEU A 251     114.803  94.580 140.698  1.00 43.35           H
ATOM   3910 HD23 LEU A 251     115.677  93.902 139.559  1.00 43.35           H
ATOM   3911  N   LYS A 252     113.674  89.225 140.795  1.00 44.24           N
ATOM   3912  CA  LYS A 252     113.336  88.122 141.690  1.00 44.24           C
ATOM   3913  C   LYS A 252     114.590  87.449 142.223  1.00 44.24           C
ATOM   3914  O   LYS A 252     114.660  87.099 143.407  1.00 44.24           O
ATOM   3915  CB  LYS A 252     112.456  87.096 140.977  1.00 44.24           C
ATOM   3916  CG  LYS A 252     111.873  86.040 141.915  1.00 44.24           C
ATOM   3917  CD  LYS A 252     112.767  84.811 142.047  1.00 44.24           C
ATOM   3918  CE  LYS A 252     112.142  83.767 142.956  1.00 44.24           C
ATOM   3919  NZ  LYS A 252     113.030  82.588 143.156  1.00 44.24           N
ATOM   3920  H   LYS A 252     113.362  89.154 139.997  1.00 44.24           H
ATOM   3921  HA  LYS A 252     112.837  88.470 142.446  1.00 44.24           H
ATOM   3922  HB2 LYS A 252     111.717  87.558 140.552  1.00 44.24           H
ATOM   3923  HB3 LYS A 252     112.988  86.639 140.307  1.00 44.24           H
ATOM   3924  HG2 LYS A 252     111.763  86.426 142.798  1.00 44.24           H
ATOM   3925  HG3 LYS A 252     111.015  85.749 141.570  1.00 44.24           H
ATOM   3926  HD2 LYS A 252     113.621  85.063 142.429  1.00 44.24           H
ATOM   3927  HD3 LYS A 252     112.896  84.414 141.171  1.00 44.24           H
ATOM   3928  HE2 LYS A 252     111.969  84.164 143.824  1.00 44.24           H
ATOM   3929  HE3 LYS A 252     111.314  83.456 142.560  1.00 44.24           H
ATOM   3930  HZ1 LYS A 252     112.634  81.995 143.689  1.00 44.24           H
ATOM   3931  HZ2 LYS A 252     113.204  82.202 142.373  1.00 44.24           H
ATOM   3932  HZ3 LYS A 252     113.797  82.845 143.528  1.00 44.24           H
ATOM   3933  N   ILE A 253     115.592  87.254 141.364  1.00 43.19           N
ATOM   3934  CA  ILE A 253     116.841  86.656 141.811  1.00 43.19           C
ATOM   3935  C   ILE A 253     117.477  87.484 142.916  1.00 43.19           C
ATOM   3936  O   ILE A 253     118.333  86.982 143.651  1.00 43.19           O
ATOM   3937  CB  ILE A 253     117.808  86.485 140.621  1.00 43.19           C
ATOM   3938  CG1 ILE A 253     117.242  85.478 139.620  1.00 43.19           C
ATOM   3939  CG2 ILE A 253     119.174  86.024 141.104  1.00 43.19           C
ATOM   3940  CD1 ILE A 253     117.921  85.510 138.266  1.00 43.19           C
ATOM   3941  H   ILE A 253     115.570  87.458 140.529  1.00 43.19           H
ATOM   3942  HA  ILE A 253     116.654  85.775 142.171  1.00 43.19           H
ATOM   3943  HB  ILE A 253     117.908  87.342 140.177  1.00 43.19           H
ATOM   3944 HG12 ILE A 253     117.347  84.584 139.983  1.00 43.19           H
ATOM   3945 HG13 ILE A 253     116.301  85.667 139.481  1.00 43.19           H
ATOM   3946 HG21 ILE A 253     119.685  85.698 140.348  1.00 43.19           H
ATOM   3947 HG22 ILE A 253     119.637  86.772 141.514  1.00 43.19           H
ATOM   3948 HG23 ILE A 253     119.055  85.312 141.752  1.00 43.19           H
ATOM   3949 HD11 ILE A 253     117.419  84.957 137.647  1.00 43.19           H
ATOM   3950 HD12 ILE A 253     117.946  86.425 137.946  1.00 43.19           H
ATOM   3951 HD13 ILE A 253     118.824  85.167 138.356  1.00 43.19           H
ATOM   3952  N   TYR A 254     117.078  88.748 143.055  1.00 42.26           N
ATOM   3953  CA  TYR A 254     117.602  89.623 144.091  1.00 42.26           C
ATOM   3954  C   TYR A 254     116.536  90.094 145.070  1.00 42.26           C
ATOM   3955  O   TYR A 254     116.832  90.924 145.937  1.00 42.26           O
ATOM   3956  CB  TYR A 254     118.299  90.824 143.442  1.00 42.26           C
ATOM   3957  CG  TYR A 254     119.533  90.442 142.652  1.00 42.26           C
ATOM   3958  CD1 TYR A 254     120.208  89.254 142.904  1.00 42.26           C
ATOM   3959  CD2 TYR A 254     120.017  91.260 141.647  1.00 42.26           C
ATOM   3960  CE1 TYR A 254     121.330  88.901 142.186  1.00 42.26           C
ATOM   3961  CE2 TYR A 254     121.139  90.909 140.924  1.00 42.26           C
ATOM   3962  CZ  TYR A 254     121.790  89.734 141.197  1.00 42.26           C
ATOM   3963  OH  TYR A 254     122.906  89.397 140.470  1.00 42.26           O
ATOM   3964  H   TYR A 254     116.497  89.128 142.548  1.00 42.26           H
ATOM   3965  HA  TYR A 254     118.255  89.139 144.618  1.00 42.26           H
ATOM   3966  HB2 TYR A 254     117.678  91.258 142.836  1.00 42.26           H
ATOM   3967  HB3 TYR A 254     118.569  91.443 144.138  1.00 42.26           H
ATOM   3968  HD1 TYR A 254     119.905  88.686 143.574  1.00 42.26           H
ATOM   3969  HD2 TYR A 254     119.581  92.059 141.457  1.00 42.26           H
ATOM   3970  HE1 TYR A 254     121.772  88.104 142.370  1.00 42.26           H
ATOM   3971  HE2 TYR A 254     121.459  91.463 140.254  1.00 42.26           H
ATOM   3972  HH  TYR A 254     123.047  89.977 139.879  1.00 42.26           H
ATOM   3973  N   GLY A 255     115.305  89.595 144.957  1.00 44.30           N
ATOM   3974  CA  GLY A 255     114.287  89.808 145.962  1.00 44.30           C
ATOM   3975  C   GLY A 255     113.483  91.082 145.821  1.00 44.30           C
ATOM   3976  O   GLY A 255     112.446  91.214 146.485  1.00 44.30           O
ATOM   3977  H   GLY A 255     115.037  89.122 144.291  1.00 44.30           H
ATOM   3978  HA2 GLY A 255     113.666  89.063 145.940  1.00 44.30           H
ATOM   3979  HA3 GLY A 255     114.709  89.819 146.836  1.00 44.30           H
ATOM   3980  N   ILE A 256     113.914  92.023 144.981  1.00 43.55           N
ATOM   3981  CA  ILE A 256     113.184  93.275 144.844  1.00 43.55           C
ATOM   3982  C   ILE A 256     111.770  92.972 144.379  1.00 43.55           C
ATOM   3983  O   ILE A 256     111.564  92.269 143.382  1.00 43.55           O
ATOM   3984  CB  ILE A 256     113.906  94.214 143.869  1.00 43.55           C
ATOM   3985  CG1 ILE A 256     115.326  94.508 144.354  1.00 43.55           C
ATOM   3986  CG2 ILE A 256     113.135  95.512 143.718  1.00 43.55           C
ATOM   3987  CD1 ILE A 256     116.321  94.674 143.234  1.00 43.55           C
ATOM   3988  H   ILE A 256     114.615  91.959 144.486  1.00 43.55           H
ATOM   3989  HA  ILE A 256     113.133  93.713 145.708  1.00 43.55           H
ATOM   3990  HB  ILE A 256     113.958  93.782 143.002  1.00 43.55           H
ATOM   3991 HG12 ILE A 256     115.315  95.334 144.863  1.00 43.55           H
ATOM   3992 HG13 ILE A 256     115.633  93.782 144.918  1.00 43.55           H
ATOM   3993 HG21 ILE A 256     113.697  96.160 143.266  1.00 43.55           H
ATOM   3994 HG22 ILE A 256     112.334  95.348 143.196  1.00 43.55           H
ATOM   3995 HG23 ILE A 256     112.896  95.840 144.599  1.00 43.55           H
ATOM   3996 HD11 ILE A 256     117.195  94.857 143.613  1.00 43.55           H
ATOM   3997 HD12 ILE A 256     116.351  93.854 142.715  1.00 43.55           H
ATOM   3998 HD13 ILE A 256     116.042  95.412 142.671  1.00 43.55           H
ATOM   3999  N   ASP A 257     110.790  93.494 145.099  1.00 46.71           N
ATOM   4000  CA  ASP A 257     109.399  93.230 144.753  1.00 46.71           C
ATOM   4001  C   ASP A 257     109.047  93.968 143.468  1.00 46.71           C
ATOM   4002  O   ASP A 257     109.203  95.194 143.408  1.00 46.71           O
ATOM   4003  CB  ASP A 257     108.472  93.660 145.885  1.00 46.71           C
ATOM   4004  CG  ASP A 257     107.061  93.124 145.718  1.00 46.71           C
ATOM   4005  OD1 ASP A 257     106.849  92.271 144.830  1.00 46.71           O
ATOM   4006  OD2 ASP A 257     106.164  93.555 146.473  1.00 46.71           O
ATOM   4007  H   ASP A 257     110.899  93.999 145.786  1.00 46.71           H
ATOM   4008  HA  ASP A 257     109.286  92.277 144.624  1.00 46.71           H
ATOM   4009  HB2 ASP A 257     108.823  93.327 146.726  1.00 46.71           H
ATOM   4010  HB3 ASP A 257     108.426  94.629 145.905  1.00 46.71           H
ATOM   4011  N   PRO A 258     108.589  93.280 142.420  1.00 45.01           N
ATOM   4012  CA  PRO A 258     108.231  94.001 141.190  1.00 45.01           C
ATOM   4013  C   PRO A 258     107.129  95.026 141.385  1.00 45.01           C
ATOM   4014  O   PRO A 258     107.152  96.074 140.728  1.00 45.01           O
ATOM   4015  CB  PRO A 258     107.796  92.877 140.240  1.00 45.01           C
ATOM   4016  CG  PRO A 258     108.435  91.649 140.776  1.00 45.01           C
ATOM   4017  CD  PRO A 258     108.471  91.822 142.255  1.00 45.01           C
ATOM   4018  HA  PRO A 258     109.013  94.442 140.822  1.00 45.01           H
ATOM   4019  HB2 PRO A 258     106.829  92.795 140.252  1.00 45.01           H
ATOM   4020  HB3 PRO A 258     108.113  93.066 139.343  1.00 45.01           H
ATOM   4021  HG2 PRO A 258     107.902  90.875 140.537  1.00 45.01           H
ATOM   4022  HG3 PRO A 258     109.333  91.569 140.420  1.00 45.01           H
ATOM   4023  HD2 PRO A 258     107.648  91.500 142.654  1.00 45.01           H
ATOM   4024  HD3 PRO A 258     109.247  91.372 142.625  1.00 45.01           H
ATOM   4025  N   ILE A 259     106.157  94.758 142.258  1.00 45.53           N
ATOM   4026  CA  ILE A 259     105.039  95.683 142.417  1.00 45.53           C
ATOM   4027  C   ILE A 259     105.527  97.029 142.936  1.00 45.53           C
ATOM   4028  O   ILE A 259     105.141  98.086 142.420  1.00 45.53           O
ATOM   4029  CB  ILE A 259     103.967  95.073 143.340  1.00 45.53           C
ATOM   4030  CG1 ILE A 259     103.454  93.748 142.770  1.00 45.53           C
ATOM   4031  CG2 ILE A 259     102.811  96.045 143.529  1.00 45.53           C
ATOM   4032  CD1 ILE A 259     102.965  93.830 141.337  1.00 45.53           C
ATOM   4033  H   ILE A 259     106.123  94.061 142.762  1.00 45.53           H
ATOM   4034  HA  ILE A 259     104.636  95.837 141.549  1.00 45.53           H
ATOM   4035  HB  ILE A 259     104.369  94.901 144.206  1.00 45.53           H
ATOM   4036 HG12 ILE A 259     104.173  93.097 142.799  1.00 45.53           H
ATOM   4037 HG13 ILE A 259     102.714  93.440 143.316  1.00 45.53           H
ATOM   4038 HG21 ILE A 259     102.063  95.570 143.926  1.00 45.53           H
ATOM   4039 HG22 ILE A 259     103.092  96.764 144.115  1.00 45.53           H
ATOM   4040 HG23 ILE A 259     102.553  96.402 142.665  1.00 45.53           H
ATOM   4041 HD11 ILE A 259     102.487  93.014 141.121  1.00 45.53           H
ATOM   4042 HD12 ILE A 259     102.373  94.592 141.247  1.00 45.53           H
ATOM   4043 HD13 ILE A 259     103.728  93.931 140.747  1.00 45.53           H
ATOM   4044  N   SER A 260     106.380  97.019 143.961  1.00 43.59           N
ATOM   4045  CA  SER A 260     106.902  98.278 144.480  1.00 43.59           C
ATOM   4046  C   SER A 260     107.692  99.022 143.412  1.00 43.59           C
ATOM   4047  O   SER A 260     107.539 100.239 143.253  1.00 43.59           O
ATOM   4048  CB  SER A 260     107.771  98.018 145.709  1.00 43.59           C
ATOM   4049  OG  SER A 260     107.094  97.201 146.646  1.00 43.59           O
ATOM   4050  H   SER A 260     106.664  96.315 144.364  1.00 43.59           H
ATOM   4051  HA  SER A 260     106.159  98.841 144.751  1.00 43.59           H
ATOM   4052  HB2 SER A 260     108.585  97.570 145.430  1.00 43.59           H
ATOM   4053  HB3 SER A 260     107.987  98.866 146.127  1.00 43.59           H
ATOM   4054  HG  SER A 260     107.578  97.077 147.321  1.00 43.59           H
ATOM   4055  N   PHE A 261     108.528  98.304 142.659  1.00 42.43           N
ATOM   4056  CA  PHE A 261     109.343  98.954 141.640  1.00 42.43           C
ATOM   4057  C   PHE A 261     108.475  99.604 140.570  1.00 42.43           C
ATOM   4058  O   PHE A 261     108.704 100.759 140.190  1.00 42.43           O
ATOM   4059  CB  PHE A 261     110.298  97.939 141.012  1.00 42.43           C
ATOM   4060  CG  PHE A 261     111.271  98.541 140.038  1.00 42.43           C
ATOM   4061  CD1 PHE A 261     110.908  98.763 138.720  1.00 42.43           C
ATOM   4062  CD2 PHE A 261     112.550  98.880 140.439  1.00 42.43           C
ATOM   4063  CE1 PHE A 261     111.798  99.315 137.824  1.00 42.43           C
ATOM   4064  CE2 PHE A 261     113.444  99.432 139.546  1.00 42.43           C
ATOM   4065  CZ  PHE A 261     113.067  99.649 138.237  1.00 42.43           C
ATOM   4066  H   PHE A 261     108.639  97.453 142.719  1.00 42.43           H
ATOM   4067  HA  PHE A 261     109.875  99.650 142.057  1.00 42.43           H
ATOM   4068  HB2 PHE A 261     110.809  97.514 141.718  1.00 42.43           H
ATOM   4069  HB3 PHE A 261     109.777  97.273 140.537  1.00 42.43           H
ATOM   4070  HD1 PHE A 261     110.051  98.540 138.437  1.00 42.43           H
ATOM   4071  HD2 PHE A 261     112.810  98.736 141.320  1.00 42.43           H
ATOM   4072  HE1 PHE A 261     111.542  99.460 136.942  1.00 42.43           H
ATOM   4073  HE2 PHE A 261     114.302  99.657 139.826  1.00 42.43           H
ATOM   4074  HZ  PHE A 261     113.670 100.020 137.635  1.00 42.43           H
ATOM   4075  N   ILE A 262     107.475  98.877 140.067  1.00 43.14           N
ATOM   4076  CA  ILE A 262     106.629  99.426 139.012  1.00 43.14           C
ATOM   4077  C   ILE A 262     105.828 100.610 139.536  1.00 43.14           C
ATOM   4078  O   ILE A 262     105.699 101.638 138.859  1.00 43.14           O
ATOM   4079  CB  ILE A 262     105.719  98.331 138.419  1.00 43.14           C
ATOM   4080  CG1 ILE A 262     105.027  98.844 137.156  1.00 43.14           C
ATOM   4081  CG2 ILE A 262     104.688  97.857 139.428  1.00 43.14           C
ATOM   4082  CD1 ILE A 262     104.374  97.755 136.336  1.00 43.14           C
ATOM   4083  H   ILE A 262     107.270  98.079 140.315  1.00 43.14           H
ATOM   4084  HA  ILE A 262     107.199  99.752 138.298  1.00 43.14           H
ATOM   4085  HB  ILE A 262     106.274  97.575 138.175  1.00 43.14           H
ATOM   4086 HG12 ILE A 262     104.338  99.477 137.412  1.00 43.14           H
ATOM   4087 HG13 ILE A 262     105.685  99.283 136.595  1.00 43.14           H
ATOM   4088 HG21 ILE A 262     104.199  97.110 139.050  1.00 43.14           H
ATOM   4089 HG22 ILE A 262     105.151  97.571 140.226  1.00 43.14           H
ATOM   4090 HG23 ILE A 262     104.076  98.580 139.633  1.00 43.14           H
ATOM   4091 HD11 ILE A 262     104.022  98.142 135.520  1.00 43.14           H
ATOM   4092 HD12 ILE A 262     105.038  97.080 136.123  1.00 43.14           H
ATOM   4093 HD13 ILE A 262     103.654  97.358 136.851  1.00 43.14           H
ATOM   4094  N   LYS A 263     105.281 100.495 140.749  1.00 45.30           N
ATOM   4095  CA  LYS A 263     104.497 101.596 141.298  1.00 45.30           C
ATOM   4096  C   LYS A 263     105.362 102.832 141.506  1.00 45.30           C
ATOM   4097  O   LYS A 263     104.889 103.963 141.348  1.00 45.30           O
ATOM   4098  CB  LYS A 263     103.837 101.165 142.607  1.00 45.30           C
ATOM   4099  CG  LYS A 263     102.745 100.124 142.421  1.00 45.30           C
ATOM   4100  CD  LYS A 263     102.099  99.740 143.743  1.00 45.30           C
ATOM   4101  CE  LYS A 263     101.084 100.781 144.191  1.00 45.30           C
ATOM   4102  NZ  LYS A 263     100.245 100.300 145.322  1.00 45.30           N
ATOM   4103  H   LYS A 263     105.347  99.807 141.261  1.00 45.30           H
ATOM   4104  HA  LYS A 263     103.795 101.825 140.670  1.00 45.30           H
ATOM   4105  HB2 LYS A 263     104.514 100.787 143.190  1.00 45.30           H
ATOM   4106  HB3 LYS A 263     103.438 101.943 143.027  1.00 45.30           H
ATOM   4107  HG2 LYS A 263     102.056 100.485 141.841  1.00 45.30           H
ATOM   4108  HG3 LYS A 263     103.127  99.325 142.026  1.00 45.30           H
ATOM   4109  HD2 LYS A 263     101.639  98.892 143.640  1.00 45.30           H
ATOM   4110  HD3 LYS A 263     102.784  99.670 144.426  1.00 45.30           H
ATOM   4111  HE2 LYS A 263     101.554 101.578 144.481  1.00 45.30           H
ATOM   4112  HE3 LYS A 263     100.496 100.993 143.449  1.00 45.30           H
ATOM   4113  HZ1 LYS A 263     100.760 100.101 146.020  1.00 45.30           H
ATOM   4114  HZ2 LYS A 263      99.795  99.572 145.078  1.00 45.30           H
ATOM   4115  HZ3 LYS A 263      99.666 100.932 145.561  1.00 45.30           H
ATOM   4116  N   HIS A 264     106.634 102.640 141.859  1.00 43.91           N
ATOM   4117  CA  HIS A 264     107.521 103.783 142.046  1.00 43.91           C
ATOM   4118  C   HIS A 264     107.905 104.417 140.713  1.00 43.91           C
ATOM   4119  O   HIS A 264     107.916 105.646 140.587  1.00 43.91           O
ATOM   4120  CB  HIS A 264     108.772 103.351 142.810  1.00 43.91           C
ATOM   4121  CG  HIS A 264     108.600 103.345 144.297  1.00 43.91           C
ATOM   4122  ND1 HIS A 264     108.518 104.502 145.041  1.00 43.91           N
ATOM   4123  CD2 HIS A 264     108.497 102.323 145.178  1.00 43.91           C
ATOM   4124  CE1 HIS A 264     108.371 104.192 146.317  1.00 43.91           C
ATOM   4125  NE2 HIS A 264     108.355 102.877 146.427  1.00 43.91           N
ATOM   4126  H   HIS A 264     107.000 101.873 141.994  1.00 43.91           H
ATOM   4127  HA  HIS A 264     107.063 104.454 142.576  1.00 43.91           H
ATOM   4128  HB2 HIS A 264     109.012 102.453 142.535  1.00 43.91           H
ATOM   4129  HB3 HIS A 264     109.494 103.963 142.598  1.00 43.91           H
ATOM   4130  HD2 HIS A 264     108.519 101.415 144.977  1.00 43.91           H
ATOM   4131  HE1 HIS A 264     108.291 104.798 147.018  1.00 43.91           H
ATOM   4132  HE2 HIS A 264     108.270 102.438 147.162  1.00 43.91           H
ATOM   4133  N   ALA A 265     108.217 103.599 139.706  1.00 43.26           N
ATOM   4134  CA  ALA A 265     108.770 104.088 138.447  1.00 43.26           C
ATOM   4135  C   ALA A 265     107.719 104.334 137.374  1.00 43.26           C
ATOM   4136  O   ALA A 265     108.083 104.601 136.221  1.00 43.26           O
ATOM   4137  CB  ALA A 265     109.811 103.101 137.915  1.00 43.26           C
ATOM   4138  H   ALA A 265     108.114 102.746 139.730  1.00 43.26           H
ATOM   4139  HA  ALA A 265     109.217 104.932 138.610  1.00 43.26           H
ATOM   4140  HB1 ALA A 265     110.165 103.438 137.077  1.00 43.26           H
ATOM   4141  HB2 ALA A 265     110.525 103.013 138.565  1.00 43.26           H
ATOM   4142  HB3 ALA A 265     109.386 102.241 137.772  1.00 43.26           H
ATOM   4143  N   LYS A 266     106.434 104.206 137.705  1.00 44.73           N
ATOM   4144  CA  LYS A 266     105.394 104.547 136.744  1.00 44.73           C
ATOM   4145  C   LYS A 266     105.615 105.941 136.173  1.00 44.73           C
ATOM   4146  O   LYS A 266     105.476 106.161 134.965  1.00 44.73           O
ATOM   4147  CB  LYS A 266     104.023 104.450 137.412  1.00 44.73           C
ATOM   4148  CG  LYS A 266     103.851 105.397 138.586  1.00 44.73           C
ATOM   4149  CD  LYS A 266     102.716 104.971 139.498  1.00 44.73           C
ATOM   4150  CE  LYS A 266     102.516 105.968 140.631  1.00 44.73           C
ATOM   4151  NZ  LYS A 266     103.707 106.067 141.517  1.00 44.73           N
ATOM   4152  H   LYS A 266     106.145 103.929 138.466  1.00 44.73           H
ATOM   4153  HA  LYS A 266     105.418 103.912 136.010  1.00 44.73           H
ATOM   4154  HB2 LYS A 266     103.339 104.662 136.757  1.00 44.73           H
ATOM   4155  HB3 LYS A 266     103.896 103.546 137.739  1.00 44.73           H
ATOM   4156  HG2 LYS A 266     104.667 105.412 139.109  1.00 44.73           H
ATOM   4157  HG3 LYS A 266     103.651 106.285 138.252  1.00 44.73           H
ATOM   4158  HD2 LYS A 266     101.895 104.924 138.984  1.00 44.73           H
ATOM   4159  HD3 LYS A 266     102.920 104.105 139.884  1.00 44.73           H
ATOM   4160  HE2 LYS A 266     102.346 106.846 140.256  1.00 44.73           H
ATOM   4161  HE3 LYS A 266     101.764 105.686 141.174  1.00 44.73           H
ATOM   4162  HZ1 LYS A 266     104.417 106.326 141.046  1.00 44.73           H
ATOM   4163  HZ2 LYS A 266     103.557 106.661 142.163  1.00 44.73           H
ATOM   4164  HZ3 LYS A 266     103.878 105.275 141.886  1.00 44.73           H
ATOM   4165  N   ASP A 267     105.956 106.901 137.033  1.00 44.65           N
ATOM   4166  CA  ASP A 267     106.147 108.269 136.564  1.00 44.65           C
ATOM   4167  C   ASP A 267     107.286 108.344 135.559  1.00 44.65           C
ATOM   4168  O   ASP A 267     107.128 108.891 134.462  1.00 44.65           O
ATOM   4169  CB  ASP A 267     106.414 109.200 137.748  1.00 44.65           C
ATOM   4170  CG  ASP A 267     105.137 109.708 138.394  1.00 44.65           C
ATOM   4171  OD1 ASP A 267     104.155 109.958 137.665  1.00 44.65           O
ATOM   4172  OD2 ASP A 267     105.116 109.857 139.633  1.00 44.65           O
ATOM   4173  H   ASP A 267     106.080 106.788 137.876  1.00 44.65           H
ATOM   4174  HA  ASP A 267     105.338 108.567 136.119  1.00 44.65           H
ATOM   4175  HB2 ASP A 267     106.920 108.718 138.421  1.00 44.65           H
ATOM   4176  HB3 ASP A 267     106.920 109.967 137.438  1.00 44.65           H
ATOM   4177  N   ALA A 268     108.444 107.784 135.913  1.00 44.03           N
ATOM   4178  CA  ALA A 268     109.607 107.859 135.038  1.00 44.03           C
ATOM   4179  C   ALA A 268     109.393 107.122 133.727  1.00 44.03           C
ATOM   4180  O   ALA A 268     109.984 107.508 132.714  1.00 44.03           O
ATOM   4181  CB  ALA A 268     110.839 107.295 135.745  1.00 44.03           C
ATOM   4182  H   ALA A 268     108.579 107.360 136.649  1.00 44.03           H
ATOM   4183  HA  ALA A 268     109.783 108.790 134.830  1.00 44.03           H
ATOM   4184  HB1 ALA A 268     111.598 107.347 135.143  1.00 44.03           H
ATOM   4185  HB2 ALA A 268     111.012 107.819 136.542  1.00 44.03           H
ATOM   4186  HB3 ALA A 268     110.668 106.371 135.985  1.00 44.03           H
ATOM   4187  N   MET A 269     108.570 106.073 133.717  1.00 43.32           N
ATOM   4188  CA  MET A 269     108.331 105.361 132.466  1.00 43.32           C
ATOM   4189  C   MET A 269     107.322 106.099 131.592  1.00 43.32           C
ATOM   4190  O   MET A 269     107.599 106.382 130.421  1.00 43.32           O
ATOM   4191  CB  MET A 269     107.854 103.936 132.744  1.00 43.32           C
ATOM   4192  CG  MET A 269     108.897 103.054 133.396  1.00 43.32           C
ATOM   4193  SD  MET A 269     108.299 101.375 133.635  1.00 43.32           S
ATOM   4194  CE  MET A 269     107.173 101.618 135.000  1.00 43.32           C
ATOM   4195  H   MET A 269     108.150 105.762 134.399  1.00 43.32           H
ATOM   4196  HA  MET A 269     109.169 105.299 131.981  1.00 43.32           H
ATOM   4197  HB2 MET A 269     107.086 103.975 133.335  1.00 43.32           H
ATOM   4198  HB3 MET A 269     107.601 103.523 131.903  1.00 43.32           H
ATOM   4199  HG2 MET A 269     109.683 103.018 132.829  1.00 43.32           H
ATOM   4200  HG3 MET A 269     109.127 103.420 134.264  1.00 43.32           H
ATOM   4201  HE1 MET A 269     106.786 100.762 135.243  1.00 43.32           H
ATOM   4202  HE2 MET A 269     107.663 101.986 135.752  1.00 43.32           H
ATOM   4203  HE3 MET A 269     106.474 102.232 134.727  1.00 43.32           H
ATOM   4204  N   LEU A 270     106.149 106.424 132.139  1.00 44.16           N
ATOM   4205  CA  LEU A 270     105.135 107.100 131.341  1.00 44.16           C
ATOM   4206  C   LEU A 270     105.565 108.493 130.902  1.00 44.16           C
ATOM   4207  O   LEU A 270     105.054 108.989 129.895  1.00 44.16           O
ATOM   4208  CB  LEU A 270     103.816 107.179 132.109  1.00 44.16           C
ATOM   4209  CG  LEU A 270     102.996 105.887 132.138  1.00 44.16           C
ATOM   4210  CD1 LEU A 270     103.622 104.821 133.019  1.00 44.16           C
ATOM   4211  CD2 LEU A 270     101.577 106.185 132.594  1.00 44.16           C
ATOM   4212  H   LEU A 270     105.922 106.266 132.953  1.00 44.16           H
ATOM   4213  HA  LEU A 270     104.976 106.578 130.540  1.00 44.16           H
ATOM   4214  HB2 LEU A 270     104.009 107.423 133.027  1.00 44.16           H
ATOM   4215  HB3 LEU A 270     103.265 107.865 131.701  1.00 44.16           H
ATOM   4216  HG  LEU A 270     102.946 105.530 131.238  1.00 44.16           H
ATOM   4217 HD11 LEU A 270     103.094 104.011 132.950  1.00 44.16           H
ATOM   4218 HD12 LEU A 270     104.527 104.647 132.722  1.00 44.16           H
ATOM   4219 HD13 LEU A 270     103.625 105.133 133.937  1.00 44.16           H
ATOM   4220 HD21 LEU A 270     101.072 105.357 132.617  1.00 44.16           H
ATOM   4221 HD22 LEU A 270     101.607 106.579 133.480  1.00 44.16           H
ATOM   4222 HD23 LEU A 270     101.169 106.805 131.970  1.00 44.16           H
ATOM   4223  N   THR A 271     106.482 109.143 131.622  1.00 43.52           N
ATOM   4224  CA  THR A 271     107.027 110.397 131.119  1.00 43.52           C
ATOM   4225  C   THR A 271     107.847 110.166 129.857  1.00 43.52           C
ATOM   4226  O   THR A 271     107.775 110.957 128.911  1.00 43.52           O
ATOM   4227  CB  THR A 271     107.876 111.074 132.195  1.00 43.52           C
ATOM   4228  OG1 THR A 271     107.025 111.573 133.235  1.00 43.52           O
ATOM   4229  CG2 THR A 271     108.672 112.224 131.607  1.00 43.52           C
ATOM   4230  H   THR A 271     106.795 108.886 132.381  1.00 43.52           H
ATOM   4231  HA  THR A 271     106.295 110.993 130.896  1.00 43.52           H
ATOM   4232  HB  THR A 271     108.498 110.430 132.568  1.00 43.52           H
ATOM   4233  HG1 THR A 271     106.593 110.940 133.580  1.00 43.52           H
ATOM   4234 HG21 THR A 271     108.961 112.820 132.315  1.00 43.52           H
ATOM   4235 HG22 THR A 271     109.454 111.889 131.142  1.00 43.52           H
ATOM   4236 HG23 THR A 271     108.121 112.724 130.983  1.00 43.52           H
ATOM   4237  N   ALA A 272     108.633 109.088 129.824  1.00 44.08           N
ATOM   4238  CA  ALA A 272     109.448 108.791 128.652  1.00 44.08           C
ATOM   4239  C   ALA A 272     108.617 108.261 127.492  1.00 44.08           C
ATOM   4240  O   ALA A 272     109.004 108.429 126.332  1.00 44.08           O
ATOM   4241  CB  ALA A 272     110.537 107.781 129.011  1.00 44.08           C
ATOM   4242  H   ALA A 272     108.710 108.518 130.464  1.00 44.08           H
ATOM   4243  HA  ALA A 272     109.884 109.607 128.358  1.00 44.08           H
ATOM   4244  HB1 ALA A 272     111.062 107.589 128.218  1.00 44.08           H
ATOM   4245  HB2 ALA A 272     111.104 108.158 129.701  1.00 44.08           H
ATOM   4246  HB3 ALA A 272     110.117 106.968 129.334  1.00 44.08           H
ATOM   4247  N   PHE A 273     107.484 107.619 127.780  1.00 42.96           N
ATOM   4248  CA  PHE A 273     106.658 107.067 126.710  1.00 42.96           C
ATOM   4249  C   PHE A 273     106.156 108.162 125.775  1.00 42.96           C
ATOM   4250  O   PHE A 273     106.172 107.995 124.550  1.00 42.96           O
ATOM   4251  CB  PHE A 273     105.486 106.291 127.309  1.00 42.96           C
ATOM   4252  CG  PHE A 273     104.675 105.530 126.299  1.00 42.96           C
ATOM   4253  CD1 PHE A 273     103.714 106.170 125.537  1.00 42.96           C
ATOM   4254  CD2 PHE A 273     104.867 104.173 126.119  1.00 42.96           C
ATOM   4255  CE1 PHE A 273     102.966 105.473 124.613  1.00 42.96           C
ATOM   4256  CE2 PHE A 273     104.120 103.471 125.196  1.00 42.96           C
ATOM   4257  CZ  PHE A 273     103.169 104.122 124.443  1.00 42.96           C
ATOM   4258  H   PHE A 273     107.177 107.491 128.573  1.00 42.96           H
ATOM   4259  HA  PHE A 273     107.192 106.449 126.187  1.00 42.96           H
ATOM   4260  HB2 PHE A 273     105.832 105.652 127.952  1.00 42.96           H
ATOM   4261  HB3 PHE A 273     104.893 106.916 127.754  1.00 42.96           H
ATOM   4262  HD1 PHE A 273     103.573 107.082 125.648  1.00 42.96           H
ATOM   4263  HD2 PHE A 273     105.508 103.728 126.625  1.00 42.96           H
ATOM   4264  HE1 PHE A 273     102.324 105.915 124.105  1.00 42.96           H
ATOM   4265  HE2 PHE A 273     104.258 102.559 125.082  1.00 42.96           H
ATOM   4266  HZ  PHE A 273     102.665 103.651 123.819  1.00 42.96           H
ATOM   4267  N   VAL A 274     105.707 109.287 126.328  1.00 44.71           N
ATOM   4268  CA  VAL A 274     105.106 110.364 125.549  1.00 44.71           C
ATOM   4269  C   VAL A 274     106.008 111.588 125.479  1.00 44.71           C
ATOM   4270  O   VAL A 274     105.575 112.645 125.014  1.00 44.71           O
ATOM   4271  CB  VAL A 274     103.726 110.744 126.105  1.00 44.71           C
ATOM   4272  CG1 VAL A 274     102.847 109.511 126.242  1.00 44.71           C
ATOM   4273  CG2 VAL A 274     103.877 111.451 127.434  1.00 44.71           C
ATOM   4274  H   VAL A 274     105.741 109.452 127.171  1.00 44.71           H
ATOM   4275  HA  VAL A 274     104.973 110.051 124.640  1.00 44.71           H
ATOM   4276  HB  VAL A 274     103.293 111.355 125.487  1.00 44.71           H
ATOM   4277 HG11 VAL A 274     101.958 109.787 126.518  1.00 44.71           H
ATOM   4278 HG12 VAL A 274     102.802 109.059 125.386  1.00 44.71           H
ATOM   4279 HG13 VAL A 274     103.230 108.921 126.910  1.00 44.71           H
ATOM   4280 HG21 VAL A 274     103.065 111.323 127.945  1.00 44.71           H
ATOM   4281 HG22 VAL A 274     104.631 111.071 127.911  1.00 44.71           H
ATOM   4282 HG23 VAL A 274     104.029 112.395 127.275  1.00 44.71           H
ATOM   4283  N   THR A 275     107.247 111.476 125.939  1.00 44.43           N
ATOM   4284  CA  THR A 275     108.249 112.533 125.849  1.00 44.43           C
ATOM   4285  C   THR A 275     109.545 111.945 125.327  1.00 44.43           C
ATOM   4286  O   THR A 275     110.621 112.123 125.900  1.00 44.43           O
ATOM   4287  CB  THR A 275     108.478 113.214 127.193  1.00 44.43           C
ATOM   4288  OG1 THR A 275     109.176 112.322 128.070  1.00 44.43           O
ATOM   4289  CG2 THR A 275     107.152 113.623 127.822  1.00 44.43           C
ATOM   4290  H   THR A 275     107.545 110.768 126.324  1.00 44.43           H
ATOM   4291  HA  THR A 275     107.948 113.205 125.219  1.00 44.43           H
ATOM   4292  HB  THR A 275     109.010 114.013 127.060  1.00 44.43           H
ATOM   4293  HG1 THR A 275     109.304 112.691 128.814  1.00 44.43           H
ATOM   4294 HG21 THR A 275     107.313 114.079 128.662  1.00 44.43           H
ATOM   4295 HG22 THR A 275     106.674 114.221 127.226  1.00 44.43           H
ATOM   4296 HG23 THR A 275     106.602 112.842 127.989  1.00 44.43           H
ATOM   4297  N   ARG A 276     109.435 111.226 124.210  1.00 45.66           N
ATOM   4298  CA  ARG A 276     110.426 110.236 123.806  1.00 45.66           C
ATOM   4299  C   ARG A 276     111.843 110.773 123.926  1.00 45.66           C
ATOM   4300  O   ARG A 276     112.256 111.651 123.163  1.00 45.66           O
ATOM   4301  CB  ARG A 276     110.168 109.786 122.364  1.00 45.66           C
ATOM   4302  CG  ARG A 276     108.708 109.430 122.043  1.00 45.66           C
ATOM   4303  CD  ARG A 276     108.410 109.463 120.549  1.00 45.66           C
ATOM   4304  NE  ARG A 276     109.073 110.565 119.863  1.00 45.66           N
ATOM   4305  CZ  ARG A 276     108.759 111.844 120.018  1.00 45.66           C
ATOM   4306  NH1 ARG A 276     107.779 112.223 120.822  1.00 45.66           N
ATOM   4307  NH2 ARG A 276     109.445 112.766 119.349  1.00 45.66           N
ATOM   4308  H   ARG A 276     108.785 111.317 123.661  1.00 45.66           H
ATOM   4309  HA  ARG A 276     110.349 109.459 124.382  1.00 45.66           H
ATOM   4310  HB2 ARG A 276     110.450 110.504 121.779  1.00 45.66           H
ATOM   4311  HB3 ARG A 276     110.704 108.997 122.190  1.00 45.66           H
ATOM   4312  HG2 ARG A 276     108.531 108.530 122.359  1.00 45.66           H
ATOM   4313  HG3 ARG A 276     108.101 110.050 122.470  1.00 45.66           H
ATOM   4314  HD2 ARG A 276     108.713 108.634 120.150  1.00 45.66           H
ATOM   4315  HD3 ARG A 276     107.454 109.562 120.420  1.00 45.66           H
ATOM   4316  HE  ARG A 276     109.694 110.371 119.301  1.00 45.66           H
ATOM   4317 HH11 ARG A 276     107.328 111.638 121.261  1.00 45.66           H
ATOM   4318 HH12 ARG A 276     107.593 113.059 120.906  1.00 45.66           H
ATOM   4319 HH21 ARG A 276     110.083 112.530 118.823  1.00 45.66           H
ATOM   4320 HH22 ARG A 276     109.249 113.599 119.441  1.00 45.66           H
ATOM   4321  N   SER A 277     112.588 110.238 124.889  1.00 44.61           N
ATOM   4322  CA  SER A 277     114.003 110.529 125.058  1.00 44.61           C
ATOM   4323  C   SER A 277     114.531 109.734 126.242  1.00 44.61           C
ATOM   4324  O   SER A 277     113.772 109.401 127.157  1.00 44.61           O
ATOM   4325  CB  SER A 277     114.234 112.026 125.267  1.00 44.61           C
ATOM   4326  OG  SER A 277     115.543 112.274 125.742  1.00 44.61           O
ATOM   4327  H   SER A 277     112.283 109.688 125.476  1.00 44.61           H
ATOM   4328  HA  SER A 277     114.486 110.253 124.263  1.00 44.61           H
ATOM   4329  HB2 SER A 277     114.116 112.487 124.422  1.00 44.61           H
ATOM   4330  HB3 SER A 277     113.594 112.356 125.917  1.00 44.61           H
ATOM   4331  HG  SER A 277     116.108 111.991 125.189  1.00 44.61           H
ATOM   4332  N   SER A 278     115.825 109.425 126.243  1.00 44.24           N
ATOM   4333  CA  SER A 278     116.461 108.836 127.411  1.00 44.24           C
ATOM   4334  C   SER A 278     117.200 109.865 128.250  1.00 44.24           C
ATOM   4335  O   SER A 278     117.519 109.585 129.409  1.00 44.24           O
ATOM   4336  CB  SER A 278     117.440 107.736 126.989  1.00 44.24           C
ATOM   4337  OG  SER A 278     118.066 107.157 128.119  1.00 44.24           O
ATOM   4338  H   SER A 278     116.355 109.549 125.578  1.00 44.24           H
ATOM   4339  HA  SER A 278     115.783 108.428 127.971  1.00 44.24           H
ATOM   4340  HB2 SER A 278     116.955 107.048 126.508  1.00 44.24           H
ATOM   4341  HB3 SER A 278     118.122 108.124 126.418  1.00 44.24           H
ATOM   4342  HG  SER A 278     118.609 106.564 127.875  1.00 44.24           H
ATOM   4343  N   GLU A 279     117.476 111.040 127.687  1.00 44.22           N
ATOM   4344  CA  GLU A 279     118.090 112.142 128.412  1.00 44.22           C
ATOM   4345  C   GLU A 279     117.073 113.154 128.913  1.00 44.22           C
ATOM   4346  O   GLU A 279     117.297 113.775 129.957  1.00 44.22           O
ATOM   4347  CB  GLU A 279     119.110 112.850 127.513  1.00 44.22           C
ATOM   4348  CG  GLU A 279     119.854 114.006 128.160  1.00 44.22           C
ATOM   4349  CD  GLU A 279     120.360 115.005 127.139  1.00 44.22           C
ATOM   4350  OE1 GLU A 279     121.343 114.691 126.436  1.00 44.22           O
ATOM   4351  OE2 GLU A 279     119.769 116.100 127.032  1.00 44.22           O
ATOM   4352  H   GLU A 279     117.312 111.225 126.864  1.00 44.22           H
ATOM   4353  HA  GLU A 279     118.564 111.790 129.182  1.00 44.22           H
ATOM   4354  HB2 GLU A 279     119.771 112.200 127.228  1.00 44.22           H
ATOM   4355  HB3 GLU A 279     118.645 113.200 126.738  1.00 44.22           H
ATOM   4356  HG2 GLU A 279     119.271 114.479 128.771  1.00 44.22           H
ATOM   4357  HG3 GLU A 279     120.620 113.654 128.640  1.00 44.22           H
ATOM   4358  N   GLY A 280     115.960 113.336 128.196  1.00 46.53           N
ATOM   4359  CA  GLY A 280     114.928 114.255 128.643  1.00 46.53           C
ATOM   4360  C   GLY A 280     114.135 113.770 129.836  1.00 46.53           C
ATOM   4361  O   GLY A 280     113.580 114.592 130.571  1.00 46.53           O
ATOM   4362  H   GLY A 280     115.786 112.940 127.453  1.00 46.53           H
ATOM   4363  HA2 GLY A 280     115.338 115.102 128.879  1.00 46.53           H
ATOM   4364  HA3 GLY A 280     114.307 114.413 127.914  1.00 46.53           H
ATOM   4365  N   THR A 281     114.068 112.458 130.044  1.00 44.68           N
ATOM   4366  CA  THR A 281     113.428 111.880 131.216  1.00 44.68           C
ATOM   4367  C   THR A 281     114.408 111.648 132.356  1.00 44.68           C
ATOM   4368  O   THR A 281     114.015 111.106 133.394  1.00 44.68           O
ATOM   4369  CB  THR A 281     112.756 110.553 130.851  1.00 44.68           C
ATOM   4370  OG1 THR A 281     112.089 110.681 129.590  1.00 44.68           O
ATOM   4371  CG2 THR A 281     111.750 110.150 131.916  1.00 44.68           C
ATOM   4372  H   THR A 281     114.393 111.871 129.506  1.00 44.68           H
ATOM   4373  HA  THR A 281     112.742 112.488 131.532  1.00 44.68           H
ATOM   4374  HB  THR A 281     113.430 109.858 130.790  1.00 44.68           H
ATOM   4375  HG1 THR A 281     112.651 110.805 128.978  1.00 44.68           H
ATOM   4376 HG21 THR A 281     111.110 109.523 131.544  1.00 44.68           H
ATOM   4377 HG22 THR A 281     112.203 109.728 132.662  1.00 44.68           H
ATOM   4378 HG23 THR A 281     111.272 110.931 132.236  1.00 44.68           H
ATOM   4379  N   LEU A 282     115.667 112.044 132.189  1.00 44.19           N
ATOM   4380  CA  LEU A 282     116.671 111.784 133.218  1.00 44.19           C
ATOM   4381  C   LEU A 282     116.301 112.394 134.560  1.00 44.19           C
ATOM   4382  O   LEU A 282     116.421 111.696 135.582  1.00 44.19           O
ATOM   4383  CB  LEU A 282     118.031 112.294 132.734  1.00 44.19           C
ATOM   4384  CG  LEU A 282     119.281 111.589 133.257  1.00 44.19           C
ATOM   4385  CD1 LEU A 282     119.201 110.089 133.052  1.00 44.19           C
ATOM   4386  CD2 LEU A 282     120.508 112.158 132.570  1.00 44.19           C
ATOM   4387  H   LEU A 282     115.965 112.460 131.498  1.00 44.19           H
ATOM   4388  HA  LEU A 282     116.731 110.825 133.344  1.00 44.19           H
ATOM   4389  HB2 LEU A 282     118.052 112.224 131.767  1.00 44.19           H
ATOM   4390  HB3 LEU A 282     118.110 113.227 132.987  1.00 44.19           H
ATOM   4391  HG  LEU A 282     119.364 111.757 134.209  1.00 44.19           H
ATOM   4392 HD11 LEU A 282     120.093 109.715 133.120  1.00 44.19           H
ATOM   4393 HD12 LEU A 282     118.629 109.706 133.735  1.00 44.19           H
ATOM   4394 HD13 LEU A 282     118.834 109.911 132.172  1.00 44.19           H
ATOM   4395 HD21 LEU A 282     121.300 111.742 132.945  1.00 44.19           H
ATOM   4396 HD22 LEU A 282     120.453 111.970 131.620  1.00 44.19           H
ATOM   4397 HD23 LEU A 282     120.537 113.116 132.718  1.00 44.19           H
ATOM   4398  N   PRO A 283     115.875 113.657 134.648  1.00 44.60           N
ATOM   4399  CA  PRO A 283     115.531 114.206 135.970  1.00 44.60           C
ATOM   4400  C   PRO A 283     114.438 113.422 136.672  1.00 44.60           C
ATOM   4401  O   PRO A 283     114.519 113.200 137.886  1.00 44.60           O
ATOM   4402  CB  PRO A 283     115.090 115.641 135.647  1.00 44.60           C
ATOM   4403  CG  PRO A 283     115.679 115.938 134.313  1.00 44.60           C
ATOM   4404  CD  PRO A 283     115.664 114.642 133.578  1.00 44.60           C
ATOM   4405  HA  PRO A 283     116.318 114.234 136.536  1.00 44.60           H
ATOM   4406  HB2 PRO A 283     114.122 115.686 135.612  1.00 44.60           H
ATOM   4407  HB3 PRO A 283     115.438 116.248 136.319  1.00 44.60           H
ATOM   4408  HG2 PRO A 283     115.134 116.598 133.856  1.00 44.60           H
ATOM   4409  HG3 PRO A 283     116.588 116.260 134.422  1.00 44.60           H
ATOM   4410  HD2 PRO A 283     114.802 114.503 133.155  1.00 44.60           H
ATOM   4411  HD3 PRO A 283     116.386 114.604 132.934  1.00 44.60           H
ATOM   4412  N   VAL A 284     113.422 112.975 135.933  1.00 43.73           N
ATOM   4413  CA  VAL A 284     112.357 112.190 136.546  1.00 43.73           C
ATOM   4414  C   VAL A 284     112.893 110.843 137.007  1.00 43.73           C
ATOM   4415  O   VAL A 284     112.514 110.337 138.070  1.00 43.73           O
ATOM   4416  CB  VAL A 284     111.183 112.023 135.567  1.00 43.73           C
ATOM   4417  CG1 VAL A 284     110.009 111.361 136.266  1.00 43.73           C
ATOM   4418  CG2 VAL A 284     110.778 113.368 134.991  1.00 43.73           C
ATOM   4419  H   VAL A 284     113.332 113.108 135.089  1.00 43.73           H
ATOM   4420  HA  VAL A 284     112.029 112.663 137.327  1.00 43.73           H
ATOM   4421  HB  VAL A 284     111.460 111.451 134.834  1.00 43.73           H
ATOM   4422 HG11 VAL A 284     109.246 111.359 135.666  1.00 43.73           H
ATOM   4423 HG12 VAL A 284     110.248 110.450 136.497  1.00 43.73           H
ATOM   4424 HG13 VAL A 284     109.796 111.862 137.069  1.00 43.73           H
ATOM   4425 HG21 VAL A 284     109.937 113.267 134.518  1.00 43.73           H
ATOM   4426 HG22 VAL A 284     110.677 114.004 135.716  1.00 43.73           H
ATOM   4427 HG23 VAL A 284     111.466 113.672 134.378  1.00 43.73           H
ATOM   4428  N   THR A 285     113.777 110.237 136.215  1.00 43.29           N
ATOM   4429  CA  THR A 285     114.372 108.970 136.618  1.00 43.29           C
ATOM   4430  C   THR A 285     115.159 109.129 137.910  1.00 43.29           C
ATOM   4431  O   THR A 285     115.063 108.292 138.815  1.00 43.29           O
ATOM   4432  CB  THR A 285     115.276 108.440 135.508  1.00 43.29           C
ATOM   4433  OG1 THR A 285     114.583 108.502 134.257  1.00 43.29           O
ATOM   4434  CG2 THR A 285     115.667 107.003 135.782  1.00 43.29           C
ATOM   4435  H   THR A 285     114.044 110.534 135.453  1.00 43.29           H
ATOM   4436  HA  THR A 285     113.667 108.321 136.771  1.00 43.29           H
ATOM   4437  HB  THR A 285     116.083 108.977 135.461  1.00 43.29           H
ATOM   4438  HG1 THR A 285     115.070 108.198 133.643  1.00 43.29           H
ATOM   4439 HG21 THR A 285     116.311 106.702 135.122  1.00 43.29           H
ATOM   4440 HG22 THR A 285     116.057 106.921 136.666  1.00 43.29           H
ATOM   4441 HG23 THR A 285     114.879 106.441 135.734  1.00 43.29           H
ATOM   4442  N   MET A 286     115.942 110.203 138.016  1.00 43.04           N
ATOM   4443  CA  MET A 286     116.733 110.415 139.221  1.00 43.04           C
ATOM   4444  C   MET A 286     115.843 110.715 140.418  1.00 43.04           C
ATOM   4445  O   MET A 286     116.119 110.261 141.532  1.00 43.04           O
ATOM   4446  CB  MET A 286     117.744 111.536 138.990  1.00 43.04           C
ATOM   4447  CG  MET A 286     118.716 111.224 137.867  1.00 43.04           C
ATOM   4448  SD  MET A 286     120.272 112.113 137.991  1.00 43.04           S
ATOM   4449  CE  MET A 286     119.753 113.745 137.491  1.00 43.04           C
ATOM   4450  H   MET A 286     116.029 110.813 137.415  1.00 43.04           H
ATOM   4451  HA  MET A 286     117.234 109.605 139.406  1.00 43.04           H
ATOM   4452  HB2 MET A 286     117.268 112.348 138.758  1.00 43.04           H
ATOM   4453  HB3 MET A 286     118.256 111.672 139.802  1.00 43.04           H
ATOM   4454  HG2 MET A 286     118.915 110.275 137.880  1.00 43.04           H
ATOM   4455  HG3 MET A 286     118.307 111.462 137.021  1.00 43.04           H
ATOM   4456  HE1 MET A 286     120.508 114.349 137.569  1.00 43.04           H
ATOM   4457  HE2 MET A 286     119.448 113.712 136.570  1.00 43.04           H
ATOM   4458  HE3 MET A 286     119.032 114.039 138.069  1.00 43.04           H
ATOM   4459  N   ARG A 287     114.760 111.466 140.212  1.00 43.43           N
ATOM   4460  CA  ARG A 287     113.824 111.703 141.306  1.00 43.43           C
ATOM   4461  C   ARG A 287     113.216 110.392 141.789  1.00 43.43           C
ATOM   4462  O   ARG A 287     113.122 110.142 142.997  1.00 43.43           O
ATOM   4463  CB  ARG A 287     112.730 112.673 140.860  1.00 43.43           C
ATOM   4464  CG  ARG A 287     111.820 113.135 141.987  1.00 43.43           C
ATOM   4465  CD  ARG A 287     110.476 113.619 141.469  1.00 43.43           C
ATOM   4466  NE  ARG A 287     109.756 112.583 140.738  1.00 43.43           N
ATOM   4467  CZ  ARG A 287     108.502 112.693 140.321  1.00 43.43           C
ATOM   4468  NH1 ARG A 287     107.788 113.781 140.554  1.00 43.43           N
ATOM   4469  NH2 ARG A 287     107.951 111.684 139.653  1.00 43.43           N
ATOM   4470  H   ARG A 287     114.551 111.841 139.467  1.00 43.43           H
ATOM   4471  HA  ARG A 287     114.299 112.106 142.049  1.00 43.43           H
ATOM   4472  HB2 ARG A 287     113.149 113.459 140.477  1.00 43.43           H
ATOM   4473  HB3 ARG A 287     112.183 112.235 140.189  1.00 43.43           H
ATOM   4474  HG2 ARG A 287     111.660 112.400 142.597  1.00 43.43           H
ATOM   4475  HG3 ARG A 287     112.245 113.871 142.455  1.00 43.43           H
ATOM   4476  HD2 ARG A 287     109.927 113.893 142.220  1.00 43.43           H
ATOM   4477  HD3 ARG A 287     110.618 114.368 140.869  1.00 43.43           H
ATOM   4478  HE  ARG A 287     110.139 111.818 140.649  1.00 43.43           H
ATOM   4479 HH11 ARG A 287     108.133 114.441 140.984  1.00 43.43           H
ATOM   4480 HH12 ARG A 287     106.976 113.830 140.274  1.00 43.43           H
ATOM   4481 HH21 ARG A 287     108.406 110.972 139.496  1.00 43.43           H
ATOM   4482 HH22 ARG A 287     107.138 111.744 139.378  1.00 43.43           H
ATOM   4483  N   VAL A 288     112.800 109.538 140.853  1.00 43.54           N
ATOM   4484  CA  VAL A 288     112.227 108.251 141.231  1.00 43.54           C
ATOM   4485  C   VAL A 288     113.246 107.432 142.007  1.00 43.54           C
ATOM   4486  O   VAL A 288     112.927 106.830 143.038  1.00 43.54           O
ATOM   4487  CB  VAL A 288     111.732 107.500 139.984  1.00 43.54           C
ATOM   4488  CG1 VAL A 288     111.523 106.032 140.302  1.00 43.54           C
ATOM   4489  CG2 VAL A 288     110.451 108.126 139.468  1.00 43.54           C
ATOM   4490  H   VAL A 288     112.839 109.678 140.005  1.00 43.54           H
ATOM   4491  HA  VAL A 288     111.465 108.404 141.811  1.00 43.54           H
ATOM   4492  HB  VAL A 288     112.402 107.565 139.286  1.00 43.54           H
ATOM   4493 HG11 VAL A 288     110.988 105.635 139.600  1.00 43.54           H
ATOM   4494 HG12 VAL A 288     112.384 105.587 140.345  1.00 43.54           H
ATOM   4495 HG13 VAL A 288     111.062 105.954 141.152  1.00 43.54           H
ATOM   4496 HG21 VAL A 288     110.148 107.630 138.691  1.00 43.54           H
ATOM   4497 HG22 VAL A 288     109.779 108.091 140.166  1.00 43.54           H
ATOM   4498 HG23 VAL A 288     110.627 109.049 139.224  1.00 43.54           H
ATOM   4499  N   ALA A 289     114.490 107.397 141.527  1.00 42.16           N
ATOM   4500  CA  ALA A 289     115.532 106.690 142.261  1.00 42.16           C
ATOM   4501  C   ALA A 289     115.686 107.260 143.664  1.00 42.16           C
ATOM   4502  O   ALA A 289     115.898 106.514 144.626  1.00 42.16           O
ATOM   4503  CB  ALA A 289     116.854 106.767 141.499  1.00 42.16           C
ATOM   4504  H   ALA A 289     114.749 107.767 140.796  1.00 42.16           H
ATOM   4505  HA  ALA A 289     115.285 105.756 142.341  1.00 42.16           H
ATOM   4506  HB1 ALA A 289     117.535 106.292 142.001  1.00 42.16           H
ATOM   4507  HB2 ALA A 289     116.739 106.359 140.627  1.00 42.16           H
ATOM   4508  HB3 ALA A 289     117.106 107.699 141.398  1.00 42.16           H
ATOM   4509  N   LYS A 290     115.573 108.581 143.802  1.00 42.53           N
ATOM   4510  CA  LYS A 290     115.689 109.196 145.119  1.00 42.53           C
ATOM   4511  C   LYS A 290     114.593 108.695 146.050  1.00 42.53           C
ATOM   4512  O   LYS A 290     114.867 108.278 147.180  1.00 42.53           O
ATOM   4513  CB  LYS A 290     115.639 110.718 144.997  1.00 42.53           C
ATOM   4514  CG  LYS A 290     115.881 111.439 146.307  1.00 42.53           C
ATOM   4515  CD  LYS A 290     116.511 112.805 146.091  1.00 42.53           C
ATOM   4516  CE  LYS A 290     116.953 113.421 147.409  1.00 42.53           C
ATOM   4517  NZ  LYS A 290     118.026 114.438 147.231  1.00 42.53           N
ATOM   4518  H   LYS A 290     115.431 109.134 143.159  1.00 42.53           H
ATOM   4519  HA  LYS A 290     116.545 108.953 145.507  1.00 42.53           H
ATOM   4520  HB2 LYS A 290     116.322 111.003 144.369  1.00 42.53           H
ATOM   4521  HB3 LYS A 290     114.763 110.978 144.672  1.00 42.53           H
ATOM   4522  HG2 LYS A 290     115.033 111.566 146.762  1.00 42.53           H
ATOM   4523  HG3 LYS A 290     116.480 110.911 146.857  1.00 42.53           H
ATOM   4524  HD2 LYS A 290     117.292 112.713 145.522  1.00 42.53           H
ATOM   4525  HD3 LYS A 290     115.863 113.397 145.679  1.00 42.53           H
ATOM   4526  HE2 LYS A 290     116.193 113.857 147.826  1.00 42.53           H
ATOM   4527  HE3 LYS A 290     117.296 112.723 147.989  1.00 42.53           H
ATOM   4528  HZ1 LYS A 290     118.690 114.098 146.745  1.00 42.53           H
ATOM   4529  HZ2 LYS A 290     118.345 114.685 148.024  1.00 42.53           H
ATOM   4530  HZ3 LYS A 290     117.700 115.154 146.814  1.00 42.53           H
ATOM   4531  N   GLU A 291     113.340 108.714 145.589  1.00 44.04           N
ATOM   4532  CA  GLU A 291     112.289 108.149 146.434  1.00 44.04           C
ATOM   4533  C   GLU A 291     112.419 106.643 146.610  1.00 44.04           C
ATOM   4534  O   GLU A 291     111.770 106.089 147.502  1.00 44.04           O
ATOM   4535  CB  GLU A 291     110.876 108.462 145.923  1.00 44.04           C
ATOM   4536  CG  GLU A 291     110.415 109.901 146.157  1.00 44.04           C
ATOM   4537  CD  GLU A 291     110.654 110.824 144.988  1.00 44.04           C
ATOM   4538  OE1 GLU A 291     111.019 110.334 143.905  1.00 44.04           O
ATOM   4539  OE2 GLU A 291     110.482 112.049 145.157  1.00 44.04           O
ATOM   4540  H   GLU A 291     113.082 109.029 144.832  1.00 44.04           H
ATOM   4541  HA  GLU A 291     112.368 108.546 147.316  1.00 44.04           H
ATOM   4542  HB2 GLU A 291     110.250 107.880 146.382  1.00 44.04           H
ATOM   4543  HB3 GLU A 291     110.844 108.283 144.971  1.00 44.04           H
ATOM   4544  HG2 GLU A 291     110.890 110.262 146.922  1.00 44.04           H
ATOM   4545  HG3 GLU A 291     109.462 109.895 146.337  1.00 44.04           H
ATOM   4546  N   MET A 292     113.228 105.968 145.797  1.00 42.86           N
ATOM   4547  CA  MET A 292     113.514 104.558 146.028  1.00 42.86           C
ATOM   4548  C   MET A 292     114.500 104.338 147.167  1.00 42.86           C
ATOM   4549  O   MET A 292     114.741 103.186 147.542  1.00 42.86           O
ATOM   4550  CB  MET A 292     114.058 103.906 144.753  1.00 42.86           C
ATOM   4551  CG  MET A 292     113.038 103.769 143.630  1.00 42.86           C
ATOM   4552  SD  MET A 292     111.799 102.468 143.844  1.00 42.86           S
ATOM   4553  CE  MET A 292     112.690 101.202 144.747  1.00 42.86           C
ATOM   4554  H   MET A 292     113.622 106.302 145.110  1.00 42.86           H
ATOM   4555  HA  MET A 292     112.683 104.110 146.251  1.00 42.86           H
ATOM   4556  HB2 MET A 292     114.777 104.460 144.414  1.00 42.86           H
ATOM   4557  HB3 MET A 292     114.412 103.032 144.971  1.00 42.86           H
ATOM   4558  HG2 MET A 292     112.558 104.606 143.549  1.00 42.86           H
ATOM   4559  HG3 MET A 292     113.513 103.585 142.804  1.00 42.86           H
ATOM   4560  HE1 MET A 292     112.166 100.385 144.744  1.00 42.86           H
ATOM   4561  HE2 MET A 292     113.544 101.047 144.314  1.00 42.86           H
ATOM   4562  HE3 MET A 292     112.831 101.503 145.658  1.00 42.86           H
ATOM   4563  N   GLY A 293     115.067 105.402 147.725  1.00 42.84           N
ATOM   4564  CA  GLY A 293     116.022 105.258 148.808  1.00 42.84           C
ATOM   4565  C   GLY A 293     117.316 104.597 148.390  1.00 42.84           C
ATOM   4566  O   GLY A 293     117.857 103.773 149.139  1.00 42.84           O
ATOM   4567  H   GLY A 293     114.915 106.216 147.492  1.00 42.84           H
ATOM   4568  HA2 GLY A 293     116.231 106.135 149.167  1.00 42.84           H
ATOM   4569  HA3 GLY A 293     115.624 104.727 149.515  1.00 42.84           H
ATOM   4570  N   ILE A 294     117.828 104.938 147.217  1.00 43.19           N
ATOM   4571  CA  ILE A 294     119.085 104.392 146.721  1.00 43.19           C
ATOM   4572  C   ILE A 294     120.216 105.321 147.135  1.00 43.19           C
ATOM   4573  O   ILE A 294     120.030 106.531 147.297  1.00 43.19           O
ATOM   4574  CB  ILE A 294     119.032 104.201 145.190  1.00 43.19           C
ATOM   4575  CG1 ILE A 294     117.977 103.151 144.839  1.00 43.19           C
ATOM   4576  CG2 ILE A 294     120.400 103.797 144.651  1.00 43.19           C
ATOM   4577  CD1 ILE A 294     117.846 102.873 143.362  1.00 43.19           C
ATOM   4578  H   ILE A 294     117.458 105.496 146.678  1.00 43.19           H
ATOM   4579  HA  ILE A 294     119.240 103.526 147.127  1.00 43.19           H
ATOM   4580  HB  ILE A 294     118.776 105.043 144.783  1.00 43.19           H
ATOM   4581 HG12 ILE A 294     118.210 102.317 145.276  1.00 43.19           H
ATOM   4582 HG13 ILE A 294     117.114 103.457 145.158  1.00 43.19           H
ATOM   4583 HG21 ILE A 294     120.323 103.558 143.715  1.00 43.19           H
ATOM   4584 HG22 ILE A 294     121.012 104.544 144.742  1.00 43.19           H
ATOM   4585 HG23 ILE A 294     120.727 103.039 145.159  1.00 43.19           H
ATOM   4586 HD11 ILE A 294     118.551 102.263 143.093  1.00 43.19           H
ATOM   4587 HD12 ILE A 294     116.980 102.471 143.194  1.00 43.19           H
ATOM   4588 HD13 ILE A 294     117.923 103.709 142.875  1.00 43.19           H
ATOM   4589  N   SER A 295     121.403 104.746 147.313  1.00 45.21           N
ATOM   4590  CA  SER A 295     122.553 105.530 147.739  1.00 45.21           C
ATOM   4591  C   SER A 295     122.795 106.678 146.770  1.00 45.21           C
ATOM   4592  O   SER A 295     122.743 106.507 145.550  1.00 45.21           O
ATOM   4593  CB  SER A 295     123.794 104.642 147.828  1.00 45.21           C
ATOM   4594  OG  SER A 295     124.950 105.408 148.121  1.00 45.21           O
ATOM   4595  H   SER A 295     121.567 103.910 147.193  1.00 45.21           H
ATOM   4596  HA  SER A 295     122.380 105.903 148.618  1.00 45.21           H
ATOM   4597  HB2 SER A 295     123.663 103.987 148.532  1.00 45.21           H
ATOM   4598  HB3 SER A 295     123.921 104.193 146.978  1.00 45.21           H
ATOM   4599  HG  SER A 295     124.851 105.808 148.853  1.00 45.21           H
ATOM   4600  N   GLU A 296     123.066 107.860 147.323  1.00 44.58           N
ATOM   4601  CA  GLU A 296     123.193 109.050 146.493  1.00 44.58           C
ATOM   4602  C   GLU A 296     124.346 108.945 145.507  1.00 44.58           C
ATOM   4603  O   GLU A 296     124.366 109.682 144.516  1.00 44.58           O
ATOM   4604  CB  GLU A 296     123.367 110.284 147.378  1.00 44.58           C
ATOM   4605  CG  GLU A 296     122.163 110.566 148.262  1.00 44.58           C
ATOM   4606  CD  GLU A 296     122.302 111.850 149.048  1.00 44.58           C
ATOM   4607  OE1 GLU A 296     123.373 112.486 148.964  1.00 44.58           O
ATOM   4608  OE2 GLU A 296     121.340 112.223 149.751  1.00 44.58           O
ATOM   4609  H   GLU A 296     123.178 107.996 148.165  1.00 44.58           H
ATOM   4610  HA  GLU A 296     122.377 109.165 145.983  1.00 44.58           H
ATOM   4611  HB2 GLU A 296     124.136 110.151 147.954  1.00 44.58           H
ATOM   4612  HB3 GLU A 296     123.509 111.059 146.812  1.00 44.58           H
ATOM   4613  HG2 GLU A 296     121.372 110.640 147.706  1.00 44.58           H
ATOM   4614  HG3 GLU A 296     122.058 109.838 148.894  1.00 44.58           H
ATOM   4615  N   GLY A 297     125.302 108.054 145.752  1.00 45.35           N
ATOM   4616  CA  GLY A 297     126.426 107.887 144.855  1.00 45.35           C
ATOM   4617  C   GLY A 297     126.246 106.836 143.790  1.00 45.35           C
ATOM   4618  O   GLY A 297     127.011 106.812 142.823  1.00 45.35           O
ATOM   4619  H   GLY A 297     125.319 107.533 146.437  1.00 45.35           H
ATOM   4620  HA2 GLY A 297     126.604 108.731 144.412  1.00 45.35           H
ATOM   4621  HA3 GLY A 297     127.209 107.652 145.375  1.00 45.35           H
ATOM   4622  N   ILE A 298     125.249 105.968 143.935  1.00 43.27           N
ATOM   4623  CA  ILE A 298     125.027 104.902 142.966  1.00 43.27           C
ATOM   4624  C   ILE A 298     124.049 105.331 141.881  1.00 43.27           C
ATOM   4625  O   ILE A 298     124.331 105.176 140.692  1.00 43.27           O
ATOM   4626  CB  ILE A 298     124.546 103.631 143.693  1.00 43.27           C
ATOM   4627  CG1 ILE A 298     125.717 102.991 144.444  1.00 43.27           C
ATOM   4628  CG2 ILE A 298     123.930 102.655 142.702  1.00 43.27           C
ATOM   4629  CD1 ILE A 298     125.340 101.790 145.285  1.00 43.27           C
ATOM   4630  H   ILE A 298     124.688 105.975 144.586  1.00 43.27           H
ATOM   4631  HA  ILE A 298     125.870 104.691 142.534  1.00 43.27           H
ATOM   4632  HB  ILE A 298     123.867 103.884 144.338  1.00 43.27           H
ATOM   4633 HG12 ILE A 298     126.379 102.701 143.797  1.00 43.27           H
ATOM   4634 HG13 ILE A 298     126.106 103.654 145.035  1.00 43.27           H
ATOM   4635 HG21 ILE A 298     123.858 101.780 143.113  1.00 43.27           H
ATOM   4636 HG22 ILE A 298     123.046 102.968 142.454  1.00 43.27           H
ATOM   4637 HG23 ILE A 298     124.497 102.602 141.917  1.00 43.27           H
ATOM   4638 HD11 ILE A 298     126.038 101.632 145.939  1.00 43.27           H
ATOM   4639 HD12 ILE A 298     124.500 101.972 145.736  1.00 43.27           H
ATOM   4640 HD13 ILE A 298     125.244 101.017 144.708  1.00 43.27           H
ATOM   4641  N   TYR A 299     122.893 105.880 142.255  1.00 42.76           N
ATOM   4642  CA  TYR A 299     121.933 106.320 141.253  1.00 42.76           C
ATOM   4643  C   TYR A 299     122.334 107.628 140.586  1.00 42.76           C
ATOM   4644  O   TYR A 299     121.750 107.982 139.559  1.00 42.76           O
ATOM   4645  CB  TYR A 299     120.535 106.456 141.873  1.00 42.76           C
ATOM   4646  CG  TYR A 299     120.287 107.715 142.684  1.00 42.76           C
ATOM   4647  CD1 TYR A 299     120.099 108.945 142.065  1.00 42.76           C
ATOM   4648  CD2 TYR A 299     120.203 107.665 144.067  1.00 42.76           C
ATOM   4649  CE1 TYR A 299     119.864 110.087 142.800  1.00 42.76           C
ATOM   4650  CE2 TYR A 299     119.963 108.803 144.809  1.00 42.76           C
ATOM   4651  CZ  TYR A 299     119.794 110.011 144.170  1.00 42.76           C
ATOM   4652  OH  TYR A 299     119.556 111.149 144.902  1.00 42.76           O
ATOM   4653  H   TYR A 299     122.647 106.007 143.069  1.00 42.76           H
ATOM   4654  HA  TYR A 299     121.880 105.644 140.559  1.00 42.76           H
ATOM   4655  HB2 TYR A 299     119.881 106.439 141.157  1.00 42.76           H
ATOM   4656  HB3 TYR A 299     120.388 105.699 142.462  1.00 42.76           H
ATOM   4657  HD1 TYR A 299     120.147 109.002 141.138  1.00 42.76           H
ATOM   4658  HD2 TYR A 299     120.318 106.851 144.503  1.00 42.76           H
ATOM   4659  HE1 TYR A 299     119.747 110.904 142.370  1.00 42.76           H
ATOM   4660  HE2 TYR A 299     119.917 108.755 145.737  1.00 42.76           H
ATOM   4661  HH  TYR A 299     119.471 111.809 144.389  1.00 42.76           H
ATOM   4662  N   SER A 300     123.300 108.354 141.142  1.00 43.65           N
ATOM   4663  CA  SER A 300     123.777 109.584 140.530  1.00 43.65           C
ATOM   4664  C   SER A 300     124.827 109.338 139.458  1.00 43.65           C
ATOM   4665  O   SER A 300     125.146 110.261 138.702  1.00 43.65           O
ATOM   4666  CB  SER A 300     124.358 110.515 141.598  1.00 43.65           C
ATOM   4667  OG  SER A 300     124.751 111.752 141.034  1.00 43.65           O
ATOM   4668  H   SER A 300     123.696 108.154 141.878  1.00 43.65           H
ATOM   4669  HA  SER A 300     123.028 110.040 140.114  1.00 43.65           H
ATOM   4670  HB2 SER A 300     123.682 110.678 142.275  1.00 43.65           H
ATOM   4671  HB3 SER A 300     125.132 110.090 141.999  1.00 43.65           H
ATOM   4672  HG  SER A 300     125.320 111.625 140.429  1.00 43.65           H
ATOM   4673  N   PHE A 301     125.365 108.124 139.374  1.00 42.95           N
ATOM   4674  CA  PHE A 301     126.384 107.764 138.398  1.00 42.95           C
ATOM   4675  C   PHE A 301     125.847 106.836 137.320  1.00 42.95           C
ATOM   4676  O   PHE A 301     126.073 107.071 136.131  1.00 42.95           O
ATOM   4677  CB  PHE A 301     127.570 107.097 139.112  1.00 42.95           C
ATOM   4678  CG  PHE A 301     128.638 106.592 138.183  1.00 42.95           C
ATOM   4679  CD1 PHE A 301     128.997 107.309 137.055  1.00 42.95           C
ATOM   4680  CD2 PHE A 301     129.285 105.396 138.439  1.00 42.95           C
ATOM   4681  CE1 PHE A 301     129.981 106.843 136.203  1.00 42.95           C
ATOM   4682  CE2 PHE A 301     130.268 104.926 137.589  1.00 42.95           C
ATOM   4683  CZ  PHE A 301     130.616 105.650 136.471  1.00 42.95           C
ATOM   4684  H   PHE A 301     125.147 107.471 139.890  1.00 42.95           H
ATOM   4685  HA  PHE A 301     126.707 108.570 137.966  1.00 42.95           H
ATOM   4686  HB2 PHE A 301     127.979 107.744 139.708  1.00 42.95           H
ATOM   4687  HB3 PHE A 301     127.242 106.341 139.623  1.00 42.95           H
ATOM   4688  HD1 PHE A 301     128.573 108.115 136.869  1.00 42.95           H
ATOM   4689  HD2 PHE A 301     129.055 104.902 139.193  1.00 42.95           H
ATOM   4690  HE1 PHE A 301     130.214 107.334 135.448  1.00 42.95           H
ATOM   4691  HE2 PHE A 301     130.695 104.120 137.773  1.00 42.95           H
ATOM   4692  HZ  PHE A 301     131.277 105.335 135.898  1.00 42.95           H
ATOM   4693  N   THR A 302     125.129 105.784 137.712  1.00 42.65           N
ATOM   4694  CA  THR A 302     124.659 104.809 136.737  1.00 42.65           C
ATOM   4695  C   THR A 302     123.604 105.393 135.810  1.00 42.65           C
ATOM   4696  O   THR A 302     123.535 105.007 134.641  1.00 42.65           O
ATOM   4697  CB  THR A 302     124.101 103.577 137.448  1.00 42.65           C
ATOM   4698  OG1 THR A 302     122.922 103.934 138.179  1.00 42.65           O
ATOM   4699  CG2 THR A 302     125.135 102.991 138.399  1.00 42.65           C
ATOM   4700  H   THR A 302     124.903 105.617 138.525  1.00 42.65           H
ATOM   4701  HA  THR A 302     125.409 104.524 136.192  1.00 42.65           H
ATOM   4702  HB  THR A 302     123.876 102.901 136.789  1.00 42.65           H
ATOM   4703  HG1 THR A 302     122.321 104.184 137.649  1.00 42.65           H
ATOM   4704 HG21 THR A 302     124.795 102.173 138.795  1.00 42.65           H
ATOM   4705 HG22 THR A 302     125.952 102.790 137.915  1.00 42.65           H
ATOM   4706 HG23 THR A 302     125.337 103.622 139.107  1.00 42.65           H
ATOM   4707  N   LEU A 303     122.781 106.313 136.298  1.00 42.74           N
ATOM   4708  CA  LEU A 303     121.677 106.815 135.491  1.00 42.74           C
ATOM   4709  C   LEU A 303     122.179 107.769 134.410  1.00 42.74           C
ATOM   4710  O   LEU A 303     121.814 107.607 133.238  1.00 42.74           O
ATOM   4711  CB  LEU A 303     120.630 107.491 136.381  1.00 42.74           C
ATOM   4712  CG  LEU A 303     119.662 106.581 137.148  1.00 42.74           C
ATOM   4713  CD1 LEU A 303     118.520 107.403 137.708  1.00 42.74           C
ATOM   4714  CD2 LEU A 303     119.118 105.452 136.285  1.00 42.74           C
ATOM   4715  H   LEU A 303     122.840 106.661 137.082  1.00 42.74           H
ATOM   4716  HA  LEU A 303     121.260 106.066 135.040  1.00 42.74           H
ATOM   4717  HB2 LEU A 303     121.089 108.016 137.051  1.00 42.74           H
ATOM   4718  HB3 LEU A 303     120.093 108.079 135.826  1.00 42.74           H
ATOM   4719  HG  LEU A 303     120.135 106.181 137.894  1.00 42.74           H
ATOM   4720 HD11 LEU A 303     117.869 106.807 138.112  1.00 42.74           H
ATOM   4721 HD12 LEU A 303     118.870 108.010 138.379  1.00 42.74           H
ATOM   4722 HD13 LEU A 303     118.108 107.905 136.988  1.00 42.74           H
ATOM   4723 HD21 LEU A 303     118.326 105.082 136.707  1.00 42.74           H
ATOM   4724 HD22 LEU A 303     118.891 105.804 135.410  1.00 42.74           H
ATOM   4725 HD23 LEU A 303     119.797 104.765 136.197  1.00 42.74           H
ATOM   4726  N   PRO A 304     122.996 108.775 134.740  1.00 43.25           N
ATOM   4727  CA  PRO A 304     123.554 109.617 133.670  1.00 43.25           C
ATOM   4728  C   PRO A 304     124.379 108.838 132.667  1.00 43.25           C
ATOM   4729  O   PRO A 304     124.366 109.168 131.475  1.00 43.25           O
ATOM   4730  CB  PRO A 304     124.411 110.637 134.432  1.00 43.25           C
ATOM   4731  CG  PRO A 304     123.856 110.657 135.796  1.00 43.25           C
ATOM   4732  CD  PRO A 304     123.405 109.258 136.069  1.00 43.25           C
ATOM   4733  HA  PRO A 304     122.842 110.083 133.203  1.00 43.25           H
ATOM   4734  HB2 PRO A 304     125.336 110.346 134.442  1.00 43.25           H
ATOM   4735  HB3 PRO A 304     124.330 111.509 134.016  1.00 43.25           H
ATOM   4736  HG2 PRO A 304     124.546 110.924 136.423  1.00 43.25           H
ATOM   4737  HG3 PRO A 304     123.106 111.271 135.833  1.00 43.25           H
ATOM   4738  HD2 PRO A 304     124.139 108.727 136.414  1.00 43.25           H
ATOM   4739  HD3 PRO A 304     122.658 109.274 136.682  1.00 43.25           H
ATOM   4740  N   LEU A 305     125.104 107.813 133.113  1.00 43.13           N
ATOM   4741  CA  LEU A 305     125.912 107.021 132.192  1.00 43.13           C
ATOM   4742  C   LEU A 305     125.029 106.178 131.281  1.00 43.13           C
ATOM   4743  O   LEU A 305     125.249 106.119 130.065  1.00 43.13           O
ATOM   4744  CB  LEU A 305     126.876 106.136 132.980  1.00 43.13           C
ATOM   4745  CG  LEU A 305     127.777 105.219 132.156  1.00 43.13           C
ATOM   4746  CD1 LEU A 305     128.760 106.042 131.347  1.00 43.13           C
ATOM   4747  CD2 LEU A 305     128.507 104.239 133.053  1.00 43.13           C
ATOM   4748  H   LEU A 305     125.144 107.559 133.933  1.00 43.13           H
ATOM   4749  HA  LEU A 305     126.435 107.619 131.636  1.00 43.13           H
ATOM   4750  HB2 LEU A 305     127.454 106.710 133.507  1.00 43.13           H
ATOM   4751  HB3 LEU A 305     126.356 105.572 133.573  1.00 43.13           H
ATOM   4752  HG  LEU A 305     127.232 104.707 131.541  1.00 43.13           H
ATOM   4753 HD11 LEU A 305     129.378 105.444 130.899  1.00 43.13           H
ATOM   4754 HD12 LEU A 305     128.272 106.565 130.692  1.00 43.13           H
ATOM   4755 HD13 LEU A 305     129.246 106.630 131.946  1.00 43.13           H
ATOM   4756 HD21 LEU A 305     129.071 103.670 132.506  1.00 43.13           H
ATOM   4757 HD22 LEU A 305     129.051 104.735 133.685  1.00 43.13           H
ATOM   4758 HD23 LEU A 305     127.855 103.701 133.529  1.00 43.13           H
ATOM   4759  N   GLY A 306     124.019 105.520 131.853  1.00 44.22           N
ATOM   4760  CA  GLY A 306     123.129 104.688 131.067  1.00 44.22           C
ATOM   4761  C   GLY A 306     122.199 105.471 130.169  1.00 44.22           C
ATOM   4762  O   GLY A 306     121.670 104.911 129.204  1.00 44.22           O
ATOM   4763  H   GLY A 306     123.834 105.542 132.692  1.00 44.22           H
ATOM   4764  HA2 GLY A 306     123.657 104.094 130.511  1.00 44.22           H
ATOM   4765  HA3 GLY A 306     122.589 104.146 131.663  1.00 44.22           H
ATOM   4766  N   ALA A 307     121.989 106.754 130.458  1.00 44.89           N
ATOM   4767  CA  ALA A 307     121.197 107.582 129.562  1.00 44.89           C
ATOM   4768  C   ALA A 307     121.859 107.762 128.206  1.00 44.89           C
ATOM   4769  O   ALA A 307     121.201 108.231 127.273  1.00 44.89           O
ATOM   4770  CB  ALA A 307     120.948 108.950 130.195  1.00 44.89           C
ATOM   4771  H   ALA A 307     122.289 107.160 131.154  1.00 44.89           H
ATOM   4772  HA  ALA A 307     120.336 107.157 129.420  1.00 44.89           H
ATOM   4773  HB1 ALA A 307     120.406 109.483 129.592  1.00 44.89           H
ATOM   4774  HB2 ALA A 307     120.483 108.824 131.035  1.00 44.89           H
ATOM   4775  HB3 ALA A 307     121.800 109.387 130.349  1.00 44.89           H
ATOM   4776  N   THR A 308     123.137 107.409 128.079  1.00 45.78           N
ATOM   4777  CA  THR A 308     123.865 107.562 126.827  1.00 45.78           C
ATOM   4778  C   THR A 308     124.592 106.307 126.366  1.00 45.78           C
ATOM   4779  O   THR A 308     124.868 106.196 125.166  1.00 45.78           O
ATOM   4780  CB  THR A 308     124.889 108.700 126.943  1.00 45.78           C
ATOM   4781  OG1 THR A 308     124.281 109.830 127.582  1.00 45.78           O
ATOM   4782  CG2 THR A 308     125.394 109.110 125.568  1.00 45.78           C
ATOM   4783  H   THR A 308     123.611 107.075 128.713  1.00 45.78           H
ATOM   4784  HA  THR A 308     123.234 107.806 126.134  1.00 45.78           H
ATOM   4785  HB  THR A 308     125.646 108.401 127.470  1.00 45.78           H
ATOM   4786  HG1 THR A 308     124.078 109.638 128.374  1.00 45.78           H
ATOM   4787 HG21 THR A 308     125.942 109.907 125.642  1.00 45.78           H
ATOM   4788 HG22 THR A 308     125.927 108.398 125.181  1.00 45.78           H
ATOM   4789 HG23 THR A 308     124.645 109.298 124.982  1.00 45.78           H
ATOM   4790  N   ILE A 309     124.915 105.365 127.256  1.00 44.27           N
ATOM   4791  CA  ILE A 309     125.623 104.156 126.844  1.00 44.27           C
ATOM   4792  C   ILE A 309     124.872 102.909 127.293  1.00 44.27           C
ATOM   4793  O   ILE A 309     125.482 101.863 127.538  1.00 44.27           O
ATOM   4794  CB  ILE A 309     127.070 104.144 127.374  1.00 44.27           C
ATOM   4795  CG1 ILE A 309     127.117 103.981 128.893  1.00 44.27           C
ATOM   4796  CG2 ILE A 309     127.782 105.425 126.986  1.00 44.27           C
ATOM   4797  CD1 ILE A 309     128.371 103.298 129.368  1.00 44.27           C
ATOM   4798  H   ILE A 309     124.737 105.403 128.096  1.00 44.27           H
ATOM   4799  HA  ILE A 309     125.669 104.131 125.876  1.00 44.27           H
ATOM   4800  HB  ILE A 309     127.539 103.398 126.970  1.00 44.27           H
ATOM   4801 HG12 ILE A 309     127.098 104.862 129.296  1.00 44.27           H
ATOM   4802 HG13 ILE A 309     126.364 103.462 129.209  1.00 44.27           H
ATOM   4803 HG21 ILE A 309     128.710 105.364 127.260  1.00 44.27           H
ATOM   4804 HG22 ILE A 309     127.728 105.537 126.024  1.00 44.27           H
ATOM   4805 HG23 ILE A 309     127.355 106.174 127.430  1.00 44.27           H
ATOM   4806 HD11 ILE A 309     128.304 103.139 130.322  1.00 44.27           H
ATOM   4807 HD12 ILE A 309     128.466 102.455 128.899  1.00 44.27           H
ATOM   4808 HD13 ILE A 309     129.132 103.869 129.179  1.00 44.27           H
ATOM   4809  N   ASN A 310     123.551 103.003 127.405  1.00 45.22           N
ATOM   4810  CA  ASN A 310     122.733 101.838 127.730  1.00 45.22           C
ATOM   4811  C   ASN A 310     121.384 102.004 127.050  1.00 45.22           C
ATOM   4812  O   ASN A 310     120.625 102.914 127.396  1.00 45.22           O
ATOM   4813  CB  ASN A 310     122.556 101.679 129.234  1.00 45.22           C
ATOM   4814  CG  ASN A 310     121.629 100.534 129.587  1.00 45.22           C
ATOM   4815  OD1 ASN A 310     121.352  99.667 128.760  1.00 45.22           O
ATOM   4816  ND2 ASN A 310     121.130 100.534 130.814  1.00 45.22           N
ATOM   4817  H   ASN A 310     123.103 103.729 127.297  1.00 45.22           H
ATOM   4818  HA  ASN A 310     123.155 101.037 127.383  1.00 45.22           H
ATOM   4819  HB2 ASN A 310     123.419 101.504 129.635  1.00 45.22           H
ATOM   4820  HB3 ASN A 310     122.178 102.495 129.597  1.00 45.22           H
ATOM   4821 HD21 ASN A 310     121.343 101.160 131.364  1.00 45.22           H
ATOM   4822 HD22 ASN A 310     120.597  99.906 131.061  1.00 45.22           H
ATOM   4823  N   MET A 311     121.084 101.127 126.094  1.00 46.34           N
ATOM   4824  CA  MET A 311     119.825 101.209 125.357  1.00 46.34           C
ATOM   4825  C   MET A 311     119.479  99.795 124.900  1.00 46.34           C
ATOM   4826  O   MET A 311     120.073  99.290 123.944  1.00 46.34           O
ATOM   4827  CB  MET A 311     119.952 102.170 124.184  1.00 46.34           C
ATOM   4828  CG  MET A 311     120.143 103.621 124.590  1.00 46.34           C
ATOM   4829  SD  MET A 311     120.299 104.729 123.185  1.00 46.34           S
ATOM   4830  CE  MET A 311     120.601 106.278 124.026  1.00 46.34           C
ATOM   4831  H   MET A 311     121.591 100.476 125.854  1.00 46.34           H
ATOM   4832  HA  MET A 311     119.129 101.536 125.948  1.00 46.34           H
ATOM   4833  HB2 MET A 311     120.716 101.915 123.646  1.00 46.34           H
ATOM   4834  HB3 MET A 311     119.142 102.121 123.656  1.00 46.34           H
ATOM   4835  HG2 MET A 311     119.381 103.907 125.116  1.00 46.34           H
ATOM   4836  HG3 MET A 311     120.956 103.702 125.110  1.00 46.34           H
ATOM   4837  HE1 MET A 311     120.697 106.982 123.366  1.00 46.34           H
ATOM   4838  HE2 MET A 311     119.851 106.470 124.610  1.00 46.34           H
ATOM   4839  HE3 MET A 311     121.415 106.199 124.548  1.00 46.34           H
ATOM   4840  N   ASP A 312     118.528  99.163 125.588  1.00 47.27           N
ATOM   4841  CA  ASP A 312     118.126  97.794 125.280  1.00 47.27           C
ATOM   4842  C   ASP A 312     116.960  97.750 124.297  1.00 47.27           C
ATOM   4843  O   ASP A 312     117.022  97.047 123.280  1.00 47.27           O
ATOM   4844  CB  ASP A 312     117.752  97.056 126.568  1.00 47.27           C
ATOM   4845  CG  ASP A 312     118.868  97.068 127.593  1.00 47.27           C
ATOM   4846  OD1 ASP A 312     119.024  98.088 128.296  1.00 47.27           O
ATOM   4847  OD2 ASP A 312     119.587  96.053 127.701  1.00 47.27           O
ATOM   4848  H   ASP A 312     118.097  99.511 126.246  1.00 47.27           H
ATOM   4849  HA  ASP A 312     118.875  97.329 124.876  1.00 47.27           H
ATOM   4850  HB2 ASP A 312     116.976  97.483 126.963  1.00 47.27           H
ATOM   4851  HB3 ASP A 312     117.550  96.131 126.355  1.00 47.27           H
ATOM   4852  N   GLY A 313     115.891  98.490 124.589  1.00 44.50           N
ATOM   4853  CA  GLY A 313     114.781  98.552 123.656  1.00 44.50           C
ATOM   4854  C   GLY A 313     115.217  99.046 122.293  1.00 44.50           C
ATOM   4855  O   GLY A 313     114.750  98.553 121.265  1.00 44.50           O
ATOM   4856  H   GLY A 313     115.789  98.953 125.306  1.00 44.50           H
ATOM   4857  HA2 GLY A 313     114.392  97.669 123.555  1.00 44.50           H
ATOM   4858  HA3 GLY A 313     114.101  99.152 124.000  1.00 44.50           H
ATOM   4859  N   THR A 314     116.126 100.021 122.268  1.00 45.89           N
ATOM   4860  CA  THR A 314     116.659 100.500 120.999  1.00 45.89           C
ATOM   4861  C   THR A 314     117.390  99.390 120.258  1.00 45.89           C
ATOM   4862  O   THR A 314     117.277  99.273 119.034  1.00 45.89           O
ATOM   4863  CB  THR A 314     117.598 101.678 121.235  1.00 45.89           C
ATOM   4864  OG1 THR A 314     116.878 102.752 121.849  1.00 45.89           O
ATOM   4865  CG2 THR A 314     118.190 102.151 119.928  1.00 45.89           C
ATOM   4866  H   THR A 314     116.445 100.415 122.962  1.00 45.89           H
ATOM   4867  HA  THR A 314     115.927 100.803 120.441  1.00 45.89           H
ATOM   4868  HB  THR A 314     118.323 101.397 121.813  1.00 45.89           H
ATOM   4869  HG1 THR A 314     116.234 102.981 121.361  1.00 45.89           H
ATOM   4870 HG21 THR A 314     118.523 103.057 120.026  1.00 45.89           H
ATOM   4871 HG22 THR A 314     118.925 101.574 119.669  1.00 45.89           H
ATOM   4872 HG23 THR A 314     117.515 102.138 119.233  1.00 45.89           H
ATOM   4873  N   ALA A 315     118.159  98.574 120.979  1.00 47.05           N
ATOM   4874  CA  ALA A 315     118.878  97.484 120.330  1.00 47.05           C
ATOM   4875  C   ALA A 315     117.913  96.464 119.739  1.00 47.05           C
ATOM   4876  O   ALA A 315     118.109  95.988 118.612  1.00 47.05           O
ATOM   4877  CB  ALA A 315     119.821  96.817 121.328  1.00 47.05           C
ATOM   4878  H   ALA A 315     118.278  98.629 121.829  1.00 47.05           H
ATOM   4879  HA  ALA A 315     119.413  97.845 119.606  1.00 47.05           H
ATOM   4880  HB1 ALA A 315     120.375  96.178 120.857  1.00 47.05           H
ATOM   4881  HB2 ALA A 315     120.379  97.499 121.735  1.00 47.05           H
ATOM   4882  HB3 ALA A 315     119.297  96.370 122.011  1.00 47.05           H
ATOM   4883  N   LEU A 316     116.866  96.113 120.487  1.00 45.93           N
ATOM   4884  CA  LEU A 316     115.874  95.181 119.960  1.00 45.93           C
ATOM   4885  C   LEU A 316     115.183  95.764 118.733  1.00 45.93           C
ATOM   4886  O   LEU A 316     114.951  95.060 117.739  1.00 45.93           O
ATOM   4887  CB  LEU A 316     114.856  94.842 121.046  1.00 45.93           C
ATOM   4888  CG  LEU A 316     113.934  93.661 120.755  1.00 45.93           C
ATOM   4889  CD1 LEU A 316     113.509  93.002 122.055  1.00 45.93           C
ATOM   4890  CD2 LEU A 316     112.718  94.091 119.952  1.00 45.93           C
ATOM   4891  H   LEU A 316     116.711  96.393 121.285  1.00 45.93           H
ATOM   4892  HA  LEU A 316     116.318  94.361 119.694  1.00 45.93           H
ATOM   4893  HB2 LEU A 316     115.340  94.637 121.862  1.00 45.93           H
ATOM   4894  HB3 LEU A 316     114.296  95.621 121.193  1.00 45.93           H
ATOM   4895  HG  LEU A 316     114.421  93.007 120.234  1.00 45.93           H
ATOM   4896 HD11 LEU A 316     112.920  92.258 121.853  1.00 45.93           H
ATOM   4897 HD12 LEU A 316     114.298  92.683 122.520  1.00 45.93           H
ATOM   4898 HD13 LEU A 316     113.043  93.654 122.601  1.00 45.93           H
ATOM   4899 HD21 LEU A 316     112.060  93.379 119.973  1.00 45.93           H
ATOM   4900 HD22 LEU A 316     112.345  94.896 120.346  1.00 45.93           H
ATOM   4901 HD23 LEU A 316     112.986  94.264 119.037  1.00 45.93           H
ATOM   4902  N   TYR A 317     114.844  97.053 118.790  1.00 46.91           N
ATOM   4903  CA  TYR A 317     114.272  97.747 117.643  1.00 46.91           C
ATOM   4904  C   TYR A 317     115.186  97.644 116.431  1.00 46.91           C
ATOM   4905  O   TYR A 317     114.738  97.335 115.321  1.00 46.91           O
ATOM   4906  CB  TYR A 317     114.037  99.208 118.021  1.00 46.91           C
ATOM   4907  CG  TYR A 317     113.785 100.141 116.866  1.00 46.91           C
ATOM   4908  CD1 TYR A 317     112.572 100.145 116.199  1.00 46.91           C
ATOM   4909  CD2 TYR A 317     114.767 101.024 116.445  1.00 46.91           C
ATOM   4910  CE1 TYR A 317     112.341 101.008 115.150  1.00 46.91           C
ATOM   4911  CE2 TYR A 317     114.549 101.885 115.396  1.00 46.91           C
ATOM   4912  CZ  TYR A 317     113.336 101.874 114.751  1.00 46.91           C
ATOM   4913  OH  TYR A 317     113.115 102.733 113.699  1.00 46.91           O
ATOM   4914  H   TYR A 317     114.937  97.548 119.487  1.00 46.91           H
ATOM   4915  HA  TYR A 317     113.418  97.347 117.417  1.00 46.91           H
ATOM   4916  HB2 TYR A 317     113.265  99.254 118.606  1.00 46.91           H
ATOM   4917  HB3 TYR A 317     114.821  99.533 118.492  1.00 46.91           H
ATOM   4918  HD1 TYR A 317     111.900  99.562 116.469  1.00 46.91           H
ATOM   4919  HD2 TYR A 317     115.588 101.035 116.882  1.00 46.91           H
ATOM   4920  HE1 TYR A 317     111.523 101.000 114.709  1.00 46.91           H
ATOM   4921  HE2 TYR A 317     115.218 102.472 115.126  1.00 46.91           H
ATOM   4922  HH  TYR A 317     113.790 103.218 113.579  1.00 46.91           H
ATOM   4923  N   GLN A 318     116.480  97.902 116.630  1.00 47.75           N
ATOM   4924  CA  GLN A 318     117.425  97.861 115.521  1.00 47.75           C
ATOM   4925  C   GLN A 318     117.497  96.469 114.912  1.00 47.75           C
ATOM   4926  O   GLN A 318     117.480  96.318 113.686  1.00 47.75           O
ATOM   4927  CB  GLN A 318     118.809  98.307 115.994  1.00 47.75           C
ATOM   4928  CG  GLN A 318     119.027  99.808 115.938  1.00 47.75           C
ATOM   4929  CD  GLN A 318     120.151 100.265 116.835  1.00 47.75           C
ATOM   4930  OE1 GLN A 318     121.117  99.538 117.056  1.00 47.75           O
ATOM   4931  NE2 GLN A 318     120.036 101.480 117.353  1.00 47.75           N
ATOM   4932  H   GLN A 318     116.829  98.101 117.390  1.00 47.75           H
ATOM   4933  HA  GLN A 318     117.129  98.475 114.832  1.00 47.75           H
ATOM   4934  HB2 GLN A 318     118.931  98.024 116.913  1.00 47.75           H
ATOM   4935  HB3 GLN A 318     119.479  97.891 115.430  1.00 47.75           H
ATOM   4936  HG2 GLN A 318     119.258 100.064 115.033  1.00 47.75           H
ATOM   4937  HG3 GLN A 318     118.215 100.259 116.216  1.00 47.75           H
ATOM   4938 HE21 GLN A 318     119.346 101.960 117.174  1.00 47.75           H
ATOM   4939 HE22 GLN A 318     120.651 101.786 117.870  1.00 47.75           H
ATOM   4940  N   GLY A 319     117.572  95.436 115.753  1.00 47.62           N
ATOM   4941  CA  GLY A 319     117.650  94.082 115.225  1.00 47.62           C
ATOM   4942  C   GLY A 319     116.411  93.695 114.439  1.00 47.62           C
ATOM   4943  O   GLY A 319     116.498  93.140 113.333  1.00 47.62           O
ATOM   4944  H   GLY A 319     117.580  95.493 116.611  1.00 47.62           H
ATOM   4945  HA2 GLY A 319     118.420  94.007 114.639  1.00 47.62           H
ATOM   4946  HA3 GLY A 319     117.758  93.455 115.957  1.00 47.62           H
ATOM   4947  N   VAL A 320     115.234  93.985 114.998  1.00 47.01           N
ATOM   4948  CA  VAL A 320     113.995  93.638 114.312  1.00 47.01           C
ATOM   4949  C   VAL A 320     113.889  94.389 112.992  1.00 47.01           C
ATOM   4950  O   VAL A 320     113.470  93.824 111.977  1.00 47.01           O
ATOM   4951  CB  VAL A 320     112.785  93.912 115.219  1.00 47.01           C
ATOM   4952  CG1 VAL A 320     111.493  93.679 114.455  1.00 47.01           C
ATOM   4953  CG2 VAL A 320     112.843  93.030 116.451  1.00 47.01           C
ATOM   4954  H   VAL A 320     115.130  94.373 115.758  1.00 47.01           H
ATOM   4955  HA  VAL A 320     114.005  92.689 114.111  1.00 47.01           H
ATOM   4956  HB  VAL A 320     112.805  94.839 115.507  1.00 47.01           H
ATOM   4957 HG11 VAL A 320     110.764  93.601 115.089  1.00 47.01           H
ATOM   4958 HG12 VAL A 320     111.334  94.429 113.861  1.00 47.01           H
ATOM   4959 HG13 VAL A 320     111.574  92.859 113.943  1.00 47.01           H
ATOM   4960 HG21 VAL A 320     112.112  93.269 117.042  1.00 47.01           H
ATOM   4961 HG22 VAL A 320     112.759  92.103 116.178  1.00 47.01           H
ATOM   4962 HG23 VAL A 320     113.690  93.167 116.901  1.00 47.01           H
ATOM   4963  N   CYS A 321     114.261  95.671 112.977  1.00 50.00           N
ATOM   4964  CA  CYS A 321     114.209  96.426 111.731  1.00 50.00           C
ATOM   4965  C   CYS A 321     115.183  95.869 110.704  1.00 50.00           C
ATOM   4966  O   CYS A 321     114.875  95.825 109.508  1.00 50.00           O
ATOM   4967  CB  CYS A 321     114.505  97.900 111.991  1.00 50.00           C
ATOM   4968  SG  CYS A 321     113.316  98.704 113.062  1.00 50.00           S
ATOM   4969  H   CYS A 321     114.541  96.115 113.658  1.00 50.00           H
ATOM   4970  HA  CYS A 321     113.315  96.362 111.360  1.00 50.00           H
ATOM   4971  HB2 CYS A 321     115.377  97.975 112.407  1.00 50.00           H
ATOM   4972  HB3 CYS A 321     114.503  98.371 111.143  1.00 50.00           H
ATOM   4973  HG  CYS A 321     113.563  99.874 112.998  1.00 50.00           H
ATOM   4974  N   THR A 322     116.377  95.467 111.142  1.00 51.35           N
ATOM   4975  CA  THR A 322     117.344  94.923 110.198  1.00 51.35           C
ATOM   4976  C   THR A 322     116.810  93.655 109.549  1.00 51.35           C
ATOM   4977  O   THR A 322     116.915  93.485 108.328  1.00 51.35           O
ATOM   4978  CB  THR A 322     118.676  94.656 110.893  1.00 51.35           C
ATOM   4979  OG1 THR A 322     119.177  95.876 111.452  1.00 51.35           O
ATOM   4980  CG2 THR A 322     119.690  94.109 109.901  1.00 51.35           C
ATOM   4981  H   THR A 322     116.643  95.499 111.960  1.00 51.35           H
ATOM   4982  HA  THR A 322     117.498  95.575 109.496  1.00 51.35           H
ATOM   4983  HB  THR A 322     118.550  94.003 111.598  1.00 51.35           H
ATOM   4984  HG1 THR A 322     118.630  96.183 112.010  1.00 51.35           H
ATOM   4985 HG21 THR A 322     120.580  94.146 110.286  1.00 51.35           H
ATOM   4986 HG22 THR A 322     119.481  93.188 109.681  1.00 51.35           H
ATOM   4987 HG23 THR A 322     119.679  94.640 109.089  1.00 51.35           H
ATOM   4988  N   PHE A 323     116.216  92.758 110.340  1.00 50.82           N
ATOM   4989  CA  PHE A 323     115.590  91.586 109.727  1.00 50.82           C
ATOM   4990  C   PHE A 323     114.413  91.968 108.839  1.00 50.82           C
ATOM   4991  O   PHE A 323     114.193  91.340 107.799  1.00 50.82           O
ATOM   4992  CB  PHE A 323     115.145  90.570 110.776  1.00 50.82           C
ATOM   4993  CG  PHE A 323     116.267  89.795 111.399  1.00 50.82           C
ATOM   4994  CD1 PHE A 323     117.527  89.771 110.834  1.00 50.82           C
ATOM   4995  CD2 PHE A 323     116.038  89.034 112.522  1.00 50.82           C
ATOM   4996  CE1 PHE A 323     118.536  89.036 111.404  1.00 50.82           C
ATOM   4997  CE2 PHE A 323     117.038  88.299 113.092  1.00 50.82           C
ATOM   4998  CZ  PHE A 323     118.290  88.296 112.531  1.00 50.82           C
ATOM   4999  H   PHE A 323     116.163  92.800 111.198  1.00 50.82           H
ATOM   5000  HA  PHE A 323     116.232  91.166 109.137  1.00 50.82           H
ATOM   5001  HB2 PHE A 323     114.679  91.039 111.486  1.00 50.82           H
ATOM   5002  HB3 PHE A 323     114.546  89.933 110.356  1.00 50.82           H
ATOM   5003  HD1 PHE A 323     117.707  90.267 110.070  1.00 50.82           H
ATOM   5004  HD2 PHE A 323     115.199  89.032 112.905  1.00 50.82           H
ATOM   5005  HE1 PHE A 323     119.382  89.035 111.022  1.00 50.82           H
ATOM   5006  HE2 PHE A 323     116.866  87.803 113.857  1.00 50.82           H
ATOM   5007  HZ  PHE A 323     118.973  87.800 112.920  1.00 50.82           H
ATOM   5008  N   PHE A 324     113.632  92.975 109.227  1.00 50.26           N
ATOM   5009  CA  PHE A 324     112.521  93.387 108.376  1.00 50.26           C
ATOM   5010  C   PHE A 324     113.031  93.813 107.007  1.00 50.26           C
ATOM   5011  O   PHE A 324     112.520  93.373 105.970  1.00 50.26           O
ATOM   5012  CB  PHE A 324     111.741  94.519 109.046  1.00 50.26           C
ATOM   5013  CG  PHE A 324     110.683  95.134 108.169  1.00 50.26           C
ATOM   5014  CD1 PHE A 324     109.707  94.350 107.579  1.00 50.26           C
[truncated: 105,556 more chars]
