# Supplementary material for: The archaeal glutamate transporter homologue GltPh shows heterogeneous substrate binding
Source: J Gen Physiol. 2022 Apr 22;154(5):e202213131. doi: 10.1085/jgp.202213131 (PMC9044058; doi:10.1085/jgp.202213131)
Supplement: Data S1 — shows maps and models generated from P-GltPh purified in substrate-free (Na+ only) conditions, and substrate (L-Asp) was added ~5 s prior to freezing. [file JGP_202213131_DataS1.zip › Dataset_A/A6/A6.pdb]

REMARK   3 
REMARK   3 FILE CREATED: Sun May  9 17:34:26 2021
REMARK   3 
REMARK   3 RESOLUTION: 3.90  
REMARK   3 
REMARK   3 REFINEMENT.
REMARK   3   PROGRAM     : PHENIX (1.19.2_4158: phenix.real_space_refine)
REMARK   3   AUTHORS     : Adams,Afonine,Bunkoczi,Burnley,Chen,Dar,Davis,
REMARK   3               : Draizen,Echols,Gildea,Gros,Grosse-Kunstleve,Headd,
REMARK   3               : Hintze,Hung,Ioerger,Liebschner,McCoy,McKee,Moriarty,
REMARK   3               : Oeffner,Poon,Read,Richardson,Richardson,Sacchettini,
REMARK   3               : Sauter,Sobolev,Storoni,Terwilliger,Williams,Zwart
REMARK   3 
REMARK   3 SCATTERING TABLE: ELECTRON
REMARK   3 
REMARK   3 REFINEMENT TARGET: REAL-SPACE (WEIGHTED MAP SUM AT ATOM CENTERS)
REMARK   3 
REMARK   3 MODEL TO MAP FIT.
REMARK   3   CC_mask  : 0.6958
REMARK   3   CC_volume: 0.6295
REMARK   3   CC_peaks : 0.0478
REMARK   3 
REMARK   3 GEOMETRY RESTRAINTS LIBRARY: GEOSTD + MONOMER LIBRARY + CDL V1.2
REMARK   3 DEVIATIONS FROM IDEAL VALUES.
REMARK   3   BOND      :  0.003   0.026   3152
REMARK   3   ANGLE     :  0.520   4.580   4298
REMARK   3   CHIRALITY :  0.037   0.126    538
REMARK   3   PLANARITY :  0.005   0.055    530
REMARK   3   DIHEDRAL  :  3.974  25.891    441
REMARK   3   MIN NONBONDED DISTANCE : 2.081
REMARK   3 
REMARK   3 MOLPROBITY STATISTICS.
REMARK   3   ALL-ATOM CLASHSCORE : 10.55
REMARK   3   RAMACHANDRAN PLOT:
REMARK   3     OUTLIERS :  0.00 %
REMARK   3     ALLOWED  :  2.18 %
REMARK   3     FAVORED  : 97.82 %
REMARK   3   ROTAMER OUTLIERS :  0.00 %
REMARK   3   CBETA DEVIATIONS :  0.00 %
REMARK   3   PEPTIDE PLANE:
REMARK   3     CIS-PROLINE     : 0.00 %
REMARK   3     CIS-GENERAL     : 0.00 %
REMARK   3     TWISTED PROLINE : 0.00 %
REMARK   3     TWISTED GENERAL : 0.00 %
REMARK   3 
REMARK   3 RAMA-Z (RAMACHANDRAN PLOT Z-SCORE):
REMARK   3 INTERPRETATION: BAD |RAMA-Z| > 3; SUSPICIOUS 2 < |RAMA-Z| < 3; GOOD |RAMA-Z| < 2.
REMARK   3 SCORES FOR WHOLE/HELIX/SHEET/LOOP ARE SCALED INDEPENDENTLY;
REMARK   3 THEREFORE, THE VALUES ARE NOT RELATED IN A SIMPLE MANNER.
REMARK   3   WHOLE: -0.56 (0.42), RESIDUES: 413
REMARK   3   HELIX:  0.00 (0.29), RESIDUES: 327
REMARK   3   SHEET:  NONE (NONE), RESIDUES: 0
REMARK   3   LOOP : -1.35 (0.68), RESIDUES: 86
REMARK   3 
HELIX    1   1 LEU A    3  GLU A    9  1                                   7
HELIX    2   2 VAL A   12  GLY A   19  1                                   8
HELIX    3   3 LEU A   22  HIS A   32  1                                  11
HELIX    4   4 ALA A   36  TYR A   42  1                                   7
HELIX    5   5 LYS A   44  LYS A   55  1                                  12
HELIX    6   6 MET A   59  SER A   72  1                                  14
HELIX    7   7 PRO A   75  LEU A  106  1                                  32
HELIX    8   8 LEU A  130  LEU A  134  1                                   5
HELIX    9   9 PRO A  142  ALA A  147  1                                   6
HELIX   10  10 VAL A  151  ASN A  170  1                                  20
HELIX   11  11 GLU A  174  GLN A  203  1                                  30
HELIX   12  12 ALA A  205  GLN A  220  1                                  16
HELIX   13  13 LEU A  228  ALA A  234  1                                   7
HELIX   14  14 VAL A  237  LEU A  245  1                                   9
HELIX   15  15 LEU A  251  TYR A  254  1                                   4
HELIX   16  16 PRO A  258  ALA A  265  1                                   8
HELIX   17  17 GLU A  279  MET A  292  5                                  14
HELIX   18  18 ILE A  298  ILE A  309  1                                  12
HELIX   19  19 ASP A  312  LEU A  329  1                                  18
HELIX   20  20 VAL A  335  GLY A  351  1                                  17
HELIX   21  21 MET A  362  SER A  369  5                                   8
HELIX   22  22 PRO A  377  GLY A  388  1                                  12
HELIX   23  23 ALA A  391  LYS A  414  1                                  24
CRYST1  257.520  257.520  257.520  90.00  90.00  90.00 P 1
SCALE1      0.003883  0.000000  0.000000        0.00000
SCALE2      0.000000  0.003883  0.000000        0.00000
SCALE3      0.000000  0.000000  0.003883        0.00000
ATOM      1  N   GLY A   2      89.316 126.886 143.714  1.00 55.24           N
ATOM      2  CA  GLY A   2      89.135 127.169 142.303  1.00 55.24           C
ATOM      3  C   GLY A   2      89.471 125.984 141.419  1.00 55.24           C
ATOM      4  O   GLY A   2      89.814 124.909 141.911  1.00 55.24           O
ATOM      5  HA2 GLY A   2      88.212 127.421 142.141  1.00 55.24           H
ATOM      6  HA3 GLY A   2      89.704 127.912 142.048  1.00 55.24           H
ATOM      7  N   LEU A   3      89.371 126.184 140.103  1.00 53.19           N
ATOM      8  CA  LEU A   3      89.680 125.106 139.171  1.00 53.19           C
ATOM      9  C   LEU A   3      91.132 124.666 139.305  1.00 53.19           C
ATOM     10  O   LEU A   3      91.429 123.466 139.298  1.00 53.19           O
ATOM     11  CB  LEU A   3      89.384 125.553 137.739  1.00 53.19           C
ATOM     12  CG  LEU A   3      89.534 124.484 136.655  1.00 53.19           C
ATOM     13  CD1 LEU A   3      88.524 123.364 136.857  1.00 53.19           C
ATOM     14  CD2 LEU A   3      89.383 125.101 135.274  1.00 53.19           C
ATOM     15  H   LEU A   3      89.130 126.922 139.733  1.00 53.19           H
ATOM     16  HA  LEU A   3      89.116 124.344 139.373  1.00 53.19           H
ATOM     17  HB2 LEU A   3      88.469 125.874 137.704  1.00 53.19           H
ATOM     18  HB3 LEU A   3      89.988 126.278 137.515  1.00 53.19           H
ATOM     19  HG  LEU A   3      90.422 124.098 136.712  1.00 53.19           H
ATOM     20 HD11 LEU A   3      88.562 122.764 136.095  1.00 53.19           H
ATOM     21 HD12 LEU A   3      88.743 122.882 137.669  1.00 53.19           H
ATOM     22 HD13 LEU A   3      87.636 123.749 136.929  1.00 53.19           H
ATOM     23 HD21 LEU A   3      89.479 124.405 134.605  1.00 53.19           H
ATOM     24 HD22 LEU A   3      88.504 125.507 135.205  1.00 53.19           H
ATOM     25 HD23 LEU A   3      90.070 125.775 135.153  1.00 53.19           H
ATOM     26  N   TYR A   4      92.052 125.625 139.431  1.00 51.57           N
ATOM     27  CA  TYR A   4      93.456 125.284 139.629  1.00 51.57           C
ATOM     28  C   TYR A   4      93.653 124.469 140.901  1.00 51.57           C
ATOM     29  O   TYR A   4      94.373 123.463 140.891  1.00 51.57           O
ATOM     30  CB  TYR A   4      94.286 126.570 139.675  1.00 51.57           C
ATOM     31  CG  TYR A   4      95.787 126.386 139.797  1.00 51.57           C
ATOM     32  CD1 TYR A   4      96.389 125.153 139.585  1.00 51.57           C
ATOM     33  CD2 TYR A   4      96.603 127.462 140.125  1.00 51.57           C
ATOM     34  CE1 TYR A   4      97.759 124.999 139.698  1.00 51.57           C
ATOM     35  CE2 TYR A   4      97.971 127.316 140.240  1.00 51.57           C
ATOM     36  CZ  TYR A   4      98.543 126.084 140.026  1.00 51.57           C
ATOM     37  OH  TYR A   4      99.905 125.941 140.140  1.00 51.57           O
ATOM     38  H   TYR A   4      91.889 126.469 139.404  1.00 51.57           H
ATOM     39  HA  TYR A   4      93.760 124.752 138.878  1.00 51.57           H
ATOM     40  HB2 TYR A   4      94.121 127.068 138.859  1.00 51.57           H
ATOM     41  HB3 TYR A   4      93.995 127.094 140.437  1.00 51.57           H
ATOM     42  HD1 TYR A   4      95.864 124.419 139.363  1.00 51.57           H
ATOM     43  HD2 TYR A   4      96.220 128.297 140.271  1.00 51.57           H
ATOM     44  HE1 TYR A   4      98.148 124.167 139.553  1.00 51.57           H
ATOM     45  HE2 TYR A   4      98.502 128.047 140.461  1.00 51.57           H
ATOM     46  HH  TYR A   4     100.125 125.145 139.981  1.00 51.57           H
ATOM     47  N   ARG A   5      93.009 124.872 141.998  1.00 50.92           N
ATOM     48  CA  ARG A   5      93.149 124.137 143.250  1.00 50.92           C
ATOM     49  C   ARG A   5      92.611 122.717 143.117  1.00 50.92           C
ATOM     50  O   ARG A   5      93.262 121.754 143.539  1.00 50.92           O
ATOM     51  CB  ARG A   5      92.428 124.881 144.374  1.00 50.92           C
ATOM     52  H   ARG A   5      92.493 125.558 142.042  1.00 50.92           H
ATOM     53  HA  ARG A   5      94.089 124.081 143.482  1.00 50.92           H
ATOM     54  N   LYS A   6      91.422 122.566 142.530  1.00 49.86           N
ATOM     55  CA  LYS A   6      90.842 121.234 142.392  1.00 49.86           C
ATOM     56  C   LYS A   6      91.709 120.353 141.504  1.00 49.86           C
ATOM     57  O   LYS A   6      91.931 119.177 141.812  1.00 49.86           O
ATOM     58  CB  LYS A   6      89.421 121.334 141.837  1.00 49.86           C
ATOM     59  CG  LYS A   6      88.770 119.991 141.526  1.00 49.86           C
ATOM     60  CD  LYS A   6      88.397 119.249 142.802  1.00 49.86           C
ATOM     61  CE  LYS A   6      87.063 118.534 142.665  1.00 49.86           C
ATOM     62  NZ  LYS A   6      86.877 117.494 143.716  1.00 49.86           N
ATOM     63  H   LYS A   6      90.942 123.204 142.211  1.00 49.86           H
ATOM     64  HA  LYS A   6      90.793 120.820 143.268  1.00 49.86           H
ATOM     65  HB2 LYS A   6      88.865 121.792 142.486  1.00 49.86           H
ATOM     66  HB3 LYS A   6      89.447 121.845 141.012  1.00 49.86           H
ATOM     67  HG2 LYS A   6      87.955 120.146 141.024  1.00 49.86           H
ATOM     68  HG3 LYS A   6      89.372 119.433 141.012  1.00 49.86           H
ATOM     69  HD2 LYS A   6      89.077 118.585 142.995  1.00 49.86           H
ATOM     70  HD3 LYS A   6      88.328 119.880 143.534  1.00 49.86           H
ATOM     71  HE2 LYS A   6      87.021 118.099 141.799  1.00 49.86           H
ATOM     72  HE3 LYS A   6      86.345 119.180 142.750  1.00 49.86           H
ATOM     73  HZ1 LYS A   6      87.525 116.886 143.659  1.00 49.86           H
ATOM     74  HZ2 LYS A   6      86.092 117.090 143.609  1.00 49.86           H
ATOM     75  HZ3 LYS A   6      86.902 117.869 144.523  1.00 49.86           H
ATOM     76  N   TYR A   7      92.212 120.904 140.398  1.00 46.57           N
ATOM     77  CA  TYR A   7      93.095 120.133 139.530  1.00 46.57           C
ATOM     78  C   TYR A   7      94.350 119.702 140.274  1.00 46.57           C
ATOM     79  O   TYR A   7      94.818 118.570 140.112  1.00 46.57           O
ATOM     80  CB  TYR A   7      93.463 120.951 138.294  1.00 46.57           C
ATOM     81  CG  TYR A   7      94.719 120.482 137.596  1.00 46.57           C
ATOM     82  CD1 TYR A   7      94.856 119.172 137.167  1.00 46.57           C
ATOM     83  CD2 TYR A   7      95.771 121.355 137.369  1.00 46.57           C
ATOM     84  CE1 TYR A   7      96.006 118.747 136.531  1.00 46.57           C
ATOM     85  CE2 TYR A   7      96.923 120.938 136.735  1.00 46.57           C
ATOM     86  CZ  TYR A   7      97.036 119.634 136.318  1.00 46.57           C
ATOM     87  OH  TYR A   7      98.184 119.220 135.686  1.00 46.57           O
ATOM     88  H   TYR A   7      92.060 121.708 140.134  1.00 46.57           H
ATOM     89  HA  TYR A   7      92.631 119.334 139.235  1.00 46.57           H
ATOM     90  HB2 TYR A   7      92.733 120.899 137.657  1.00 46.57           H
ATOM     91  HB3 TYR A   7      93.599 121.874 138.560  1.00 46.57           H
ATOM     92  HD1 TYR A   7      94.162 118.569 137.309  1.00 46.57           H
ATOM     93  HD2 TYR A   7      95.700 122.239 137.651  1.00 46.57           H
ATOM     94  HE1 TYR A   7      96.085 117.866 136.246  1.00 46.57           H
ATOM     95  HE2 TYR A   7      97.620 121.537 136.591  1.00 46.57           H
ATOM     96  HH  TYR A   7      98.723 119.860 135.622  1.00 46.57           H
ATOM     97  N   ILE A   8      94.914 120.592 141.090  1.00 48.76           N
ATOM     98  CA  ILE A   8      96.101 120.229 141.855  1.00 48.76           C
ATOM     99  C   ILE A   8      95.784 119.104 142.832  1.00 48.76           C
ATOM    100  O   ILE A   8      96.558 118.150 142.974  1.00 48.76           O
ATOM    101  CB  ILE A   8      96.664 121.464 142.578  1.00 48.76           C
ATOM    102  CG1 ILE A   8      97.334 122.404 141.576  1.00 48.76           C
ATOM    103  CG2 ILE A   8      97.652 121.047 143.653  1.00 48.76           C
ATOM    104  CD1 ILE A   8      98.720 121.968 141.161  1.00 48.76           C
ATOM    105  H   ILE A   8      94.635 121.395 141.216  1.00 48.76           H
ATOM    106  HA  ILE A   8      96.780 119.905 141.243  1.00 48.76           H
ATOM    107  HB  ILE A   8      95.930 121.936 143.000  1.00 48.76           H
ATOM    108 HG12 ILE A   8      96.786 122.451 140.776  1.00 48.76           H
ATOM    109 HG13 ILE A   8      97.408 123.285 141.975  1.00 48.76           H
ATOM    110 HG21 ILE A   8      98.206 121.810 143.882  1.00 48.76           H
ATOM    111 HG22 ILE A   8      97.164 120.750 144.437  1.00 48.76           H
ATOM    112 HG23 ILE A   8      98.207 120.328 143.313  1.00 48.76           H
ATOM    113 HD11 ILE A   8      98.958 122.418 140.336  1.00 48.76           H
ATOM    114 HD12 ILE A   8      99.350 122.205 141.859  1.00 48.76           H
ATOM    115 HD13 ILE A   8      98.723 121.008 141.023  1.00 48.76           H
ATOM    116  N   GLU A   9      94.642 119.191 143.517  1.00 50.41           N
ATOM    117  CA  GLU A   9      94.342 118.225 144.570  1.00 50.41           C
ATOM    118  C   GLU A   9      94.136 116.820 144.018  1.00 50.41           C
ATOM    119  O   GLU A   9      94.222 115.844 144.770  1.00 50.41           O
ATOM    120  CB  GLU A   9      93.105 118.670 145.349  1.00 50.41           C
ATOM    121  CG  GLU A   9      93.330 119.897 146.219  1.00 50.41           C
ATOM    122  CD  GLU A   9      92.261 120.067 147.280  1.00 50.41           C
ATOM    123  OE1 GLU A   9      91.265 119.315 147.249  1.00 50.41           O
ATOM    124  OE2 GLU A   9      92.416 120.955 148.144  1.00 50.41           O
ATOM    125  H   GLU A   9      94.036 119.788 143.393  1.00 50.41           H
ATOM    126  HA  GLU A   9      95.088 118.195 145.189  1.00 50.41           H
ATOM    127  HB2 GLU A   9      92.397 118.879 144.720  1.00 50.41           H
ATOM    128  HB3 GLU A   9      92.824 117.944 145.928  1.00 50.41           H
ATOM    129  HG2 GLU A   9      93.325 120.689 145.660  1.00 50.41           H
ATOM    130  HG3 GLU A   9      94.186 119.814 146.667  1.00 50.41           H
ATOM    131  N   TYR A  10      93.868 116.694 142.723  1.00 46.80           N
ATOM    132  CA  TYR A  10      93.615 115.381 142.147  1.00 46.80           C
ATOM    133  C   TYR A  10      94.869 114.513 142.253  1.00 46.80           C
ATOM    134  O   TYR A  10      95.990 115.033 142.188  1.00 46.80           O
ATOM    135  CB  TYR A  10      93.191 115.516 140.683  1.00 46.80           C
ATOM    136  CG  TYR A  10      92.349 114.367 140.171  1.00 46.80           C
ATOM    137  CD1 TYR A  10      92.941 113.217 139.667  1.00 46.80           C
ATOM    138  CD2 TYR A  10      90.963 114.436 140.187  1.00 46.80           C
ATOM    139  CE1 TYR A  10      92.175 112.164 139.200  1.00 46.80           C
ATOM    140  CE2 TYR A  10      90.189 113.388 139.719  1.00 46.80           C
ATOM    141  CZ  TYR A  10      90.801 112.257 139.228  1.00 46.80           C
ATOM    142  OH  TYR A  10      90.035 111.214 138.762  1.00 46.80           O
ATOM    143  H   TYR A  10      93.826 117.344 142.162  1.00 46.80           H
ATOM    144  HA  TYR A  10      92.892 114.960 142.636  1.00 46.80           H
ATOM    145  HB2 TYR A  10      92.672 116.329 140.583  1.00 46.80           H
ATOM    146  HB3 TYR A  10      93.988 115.566 140.133  1.00 46.80           H
ATOM    147  HD1 TYR A  10      93.868 113.150 139.649  1.00 46.80           H
ATOM    148  HD2 TYR A  10      90.547 115.198 140.519  1.00 46.80           H
ATOM    149  HE1 TYR A  10      92.585 111.399 138.867  1.00 46.80           H
ATOM    150  HE2 TYR A  10      89.261 113.448 139.737  1.00 46.80           H
ATOM    151  HH  TYR A  10      90.531 110.593 138.490  1.00 46.80           H
ATOM    152  N   PRO A  11      94.727 113.198 142.426  1.00 43.73           N
ATOM    153  CA  PRO A  11      95.912 112.334 142.453  1.00 43.73           C
ATOM    154  C   PRO A  11      96.758 112.516 141.202  1.00 43.73           C
ATOM    155  O   PRO A  11      96.240 112.645 140.093  1.00 43.73           O
ATOM    156  CB  PRO A  11      95.314 110.929 142.540  1.00 43.73           C
ATOM    157  CG  PRO A  11      94.037 111.128 143.273  1.00 43.73           C
ATOM    158  CD  PRO A  11      93.518 112.476 142.863  1.00 43.73           C
ATOM    159  HA  PRO A  11      96.448 112.512 143.242  1.00 43.73           H
ATOM    160  HB2 PRO A  11      95.151 110.584 141.648  1.00 43.73           H
ATOM    161  HB3 PRO A  11      95.911 110.346 143.035  1.00 43.73           H
ATOM    162  HG2 PRO A  11      93.410 110.432 143.023  1.00 43.73           H
ATOM    163  HG3 PRO A  11      94.206 111.106 144.228  1.00 43.73           H
ATOM    164  HD2 PRO A  11      92.884 112.382 142.138  1.00 43.73           H
ATOM    165  HD3 PRO A  11      93.117 112.924 143.625  1.00 43.73           H
ATOM    166  N   VAL A  12      98.079 112.524 141.390  1.00 41.60           N
ATOM    167  CA  VAL A  12      98.978 112.985 140.334  1.00 41.60           C
ATOM    168  C   VAL A  12      98.975 112.021 139.152  1.00 41.60           C
ATOM    169  O   VAL A  12      98.838 112.438 137.996  1.00 41.60           O
ATOM    170  CB  VAL A  12     100.398 113.196 140.891  1.00 41.60           C
ATOM    171  CG1 VAL A  12     101.022 111.875 141.318  1.00 41.60           C
ATOM    172  CG2 VAL A  12     101.270 113.898 139.860  1.00 41.60           C
ATOM    173  H   VAL A  12      98.473 112.271 142.111  1.00 41.60           H
ATOM    174  HA  VAL A  12      98.661 113.844 140.014  1.00 41.60           H
ATOM    175  HB  VAL A  12     100.346 113.767 141.674  1.00 41.60           H
ATOM    176 HG11 VAL A  12     101.771 112.057 141.908  1.00 41.60           H
ATOM    177 HG12 VAL A  12     100.357 111.344 141.783  1.00 41.60           H
ATOM    178 HG13 VAL A  12     101.331 111.401 140.530  1.00 41.60           H
ATOM    179 HG21 VAL A  12     102.133 114.093 140.258  1.00 41.60           H
ATOM    180 HG22 VAL A  12     101.384 113.317 139.092  1.00 41.60           H
ATOM    181 HG23 VAL A  12     100.837 114.723 139.590  1.00 41.60           H
ATOM    182  N   LEU A  13      99.124 110.722 139.413  1.00 40.70           N
ATOM    183  CA  LEU A  13      99.270 109.747 138.338  1.00 40.70           C
ATOM    184  C   LEU A  13      97.943 109.227 137.810  1.00 40.70           C
ATOM    185  O   LEU A  13      97.889 108.762 136.665  1.00 40.70           O
ATOM    186  CB  LEU A  13     100.121 108.560 138.798  1.00 40.70           C
ATOM    187  CG  LEU A  13     100.389 107.533 137.698  1.00 40.70           C
ATOM    188  CD1 LEU A  13     101.841 107.098 137.719  1.00 40.70           C
ATOM    189  CD2 LEU A  13      99.470 106.334 137.843  1.00 40.70           C
ATOM    190  H   LEU A  13      99.142 110.382 140.203  1.00 40.70           H
ATOM    191  HA  LEU A  13      99.734 110.170 137.599  1.00 40.70           H
ATOM    192  HB2 LEU A  13     100.978 108.892 139.110  1.00 40.70           H
ATOM    193  HB3 LEU A  13      99.661 108.107 139.522  1.00 40.70           H
ATOM    194  HG  LEU A  13     100.214 107.941 136.835  1.00 40.70           H
ATOM    195 HD11 LEU A  13     101.951 106.347 137.116  1.00 40.70           H
ATOM    196 HD12 LEU A  13     102.393 107.839 137.426  1.00 40.70           H
ATOM    197 HD13 LEU A  13     102.081 106.838 138.621  1.00 40.70           H
ATOM    198 HD21 LEU A  13      99.522 105.799 137.035  1.00 40.70           H
ATOM    199 HD22 LEU A  13      99.756 105.808 138.606  1.00 40.70           H
ATOM    200 HD23 LEU A  13      98.561 106.642 137.975  1.00 40.70           H
ATOM    201  N   GLN A  14      96.880 109.284 138.604  1.00 42.03           N
ATOM    202  CA  GLN A  14      95.560 108.961 138.088  1.00 42.03           C
ATOM    203  C   GLN A  14      95.078 109.994 137.078  1.00 42.03           C
ATOM    204  O   GLN A  14      94.077 109.753 136.397  1.00 42.03           O
ATOM    205  CB  GLN A  14      94.563 108.834 139.242  1.00 42.03           C
ATOM    206  CG  GLN A  14      93.381 107.929 138.939  1.00 42.03           C
ATOM    207  CD  GLN A  14      92.623 107.521 140.188  1.00 42.03           C
ATOM    208  OE1 GLN A  14      92.983 107.907 141.299  1.00 42.03           O
ATOM    209  NE2 GLN A  14      91.567 106.739 140.010  1.00 42.03           N
ATOM    210  H   GLN A  14      96.896 109.505 139.435  1.00 42.03           H
ATOM    211  HA  GLN A  14      95.603 108.104 137.636  1.00 42.03           H
ATOM    212  HB2 GLN A  14      95.025 108.471 140.013  1.00 42.03           H
ATOM    213  HB3 GLN A  14      94.215 109.715 139.452  1.00 42.03           H
ATOM    214  HG2 GLN A  14      93.703 107.122 138.507  1.00 42.03           H
ATOM    215  HG3 GLN A  14      92.766 108.396 138.353  1.00 42.03           H
ATOM    216 HE21 GLN A  14      91.345 106.489 139.217  1.00 42.03           H
ATOM    217 HE22 GLN A  14      91.104 106.481 140.687  1.00 42.03           H
ATOM    218  N   LYS A  15      95.763 111.135 136.975  1.00 42.58           N
ATOM    219  CA  LYS A  15      95.554 112.081 135.886  1.00 42.58           C
ATOM    220  C   LYS A  15      96.291 111.666 134.623  1.00 42.58           C
ATOM    221  O   LYS A  15      95.725 111.737 133.530  1.00 42.58           O
ATOM    222  CB  LYS A  15      96.025 113.477 136.289  1.00 42.58           C
ATOM    223  CG  LYS A  15      95.205 114.135 137.372  1.00 42.58           C
ATOM    224  CD  LYS A  15      95.733 115.523 137.674  1.00 42.58           C
ATOM    225  CE  LYS A  15      97.030 115.473 138.468  1.00 42.58           C
ATOM    226  NZ  LYS A  15      97.911 116.632 138.170  1.00 42.58           N
ATOM    227  H   LYS A  15      96.364 111.387 137.537  1.00 42.58           H
ATOM    228  HA  LYS A  15      94.607 112.128 135.683  1.00 42.58           H
ATOM    229  HB2 LYS A  15      96.940 113.409 136.604  1.00 42.58           H
ATOM    230  HB3 LYS A  15      95.992 114.050 135.508  1.00 42.58           H
ATOM    231  HG2 LYS A  15      94.284 114.213 137.078  1.00 42.58           H
ATOM    232  HG3 LYS A  15      95.259 113.604 138.180  1.00 42.58           H
ATOM    233  HD2 LYS A  15      95.911 115.975 136.836  1.00 42.58           H
ATOM    234  HD3 LYS A  15      95.076 116.014 138.190  1.00 42.58           H
ATOM    235  HE2 LYS A  15      96.821 115.489 139.415  1.00 42.58           H
ATOM    236  HE3 LYS A  15      97.515 114.663 138.250  1.00 42.58           H
ATOM    237  HZ1 LYS A  15      98.702 116.522 138.562  1.00 42.58           H
ATOM    238  HZ2 LYS A  15      98.030 116.705 137.292  1.00 42.58           H
ATOM    239  HZ3 LYS A  15      97.539 117.382 138.473  1.00 42.58           H
ATOM    240  N   ILE A  16      97.553 111.250 134.751  1.00 40.13           N
ATOM    241  CA  ILE A  16      98.316 110.819 133.584  1.00 40.13           C
ATOM    242  C   ILE A  16      97.715 109.553 132.992  1.00 40.13           C
ATOM    243  O   ILE A  16      97.817 109.309 131.785  1.00 40.13           O
ATOM    244  CB  ILE A  16      99.796 110.619 133.954  1.00 40.13           C
ATOM    245  CG1 ILE A  16     100.399 111.940 134.436  1.00 40.13           C
ATOM    246  CG2 ILE A  16     100.564 110.066 132.761  1.00 40.13           C
ATOM    247  CD1 ILE A  16     101.863 111.852 134.817  1.00 40.13           C
ATOM    248  H   ILE A  16      97.983 111.208 135.495  1.00 40.13           H
ATOM    249  HA  ILE A  16      98.271 111.513 132.908  1.00 40.13           H
ATOM    250  HB  ILE A  16      99.848 109.975 134.678  1.00 40.13           H
ATOM    251 HG12 ILE A  16     100.319 112.596 133.725  1.00 40.13           H
ATOM    252 HG13 ILE A  16      99.910 112.241 135.217  1.00 40.13           H
ATOM    253 HG21 ILE A  16     101.510 110.043 132.968  1.00 40.13           H
ATOM    254 HG22 ILE A  16     100.256 109.166 132.570  1.00 40.13           H
ATOM    255 HG23 ILE A  16     100.408 110.639 131.994  1.00 40.13           H
ATOM    256 HD11 ILE A  16     102.101 112.636 135.337  1.00 40.13           H
ATOM    257 HD12 ILE A  16     102.003 111.050 135.344  1.00 40.13           H
ATOM    258 HD13 ILE A  16     102.399 111.815 134.010  1.00 40.13           H
ATOM    259  N   LEU A  17      97.091 108.721 133.825  1.00 39.90           N
ATOM    260  CA  LEU A  17      96.461 107.516 133.301  1.00 39.90           C
ATOM    261  C   LEU A  17      95.258 107.819 132.418  1.00 39.90           C
ATOM    262  O   LEU A  17      94.761 106.904 131.753  1.00 39.90           O
ATOM    263  CB  LEU A  17      96.040 106.595 134.447  1.00 39.90           C
ATOM    264  CG  LEU A  17      97.106 105.586 134.886  1.00 39.90           C
ATOM    265  CD1 LEU A  17      96.837 105.079 136.294  1.00 39.90           C
ATOM    266  CD2 LEU A  17      97.187 104.422 133.908  1.00 39.90           C
ATOM    267  H   LEU A  17      97.021 108.829 134.675  1.00 39.90           H
ATOM    268  HA  LEU A  17      97.109 107.037 132.761  1.00 39.90           H
ATOM    269  HB2 LEU A  17      95.819 107.142 135.218  1.00 39.90           H
ATOM    270  HB3 LEU A  17      95.258 106.093 134.169  1.00 39.90           H
ATOM    271  HG  LEU A  17      97.970 106.027 134.892  1.00 39.90           H
ATOM    272 HD11 LEU A  17      97.582 104.526 136.579  1.00 39.90           H
ATOM    273 HD12 LEU A  17      96.741 105.838 136.890  1.00 39.90           H
ATOM    274 HD13 LEU A  17      96.020 104.557 136.290  1.00 39.90           H
ATOM    275 HD21 LEU A  17      97.866 103.800 134.214  1.00 39.90           H
ATOM    276 HD22 LEU A  17      96.325 103.980 133.872  1.00 39.90           H
ATOM    277 HD23 LEU A  17      97.422 104.763 133.031  1.00 39.90           H
ATOM    278  N   ILE A  18      94.773 109.062 132.398  1.00 39.54           N
ATOM    279  CA  ILE A  18      93.679 109.453 131.513  1.00 39.54           C
ATOM    280  C   ILE A  18      94.192 110.422 130.454  1.00 39.54           C
ATOM    281  O   ILE A  18      93.625 110.521 129.360  1.00 39.54           O
ATOM    282  CB  ILE A  18      92.502 110.058 132.304  1.00 39.54           C
ATOM    283  CG1 ILE A  18      92.876 111.406 132.931  1.00 39.54           C
ATOM    284  CG2 ILE A  18      92.032 109.088 133.375  1.00 39.54           C
ATOM    285  CD1 ILE A  18      91.687 112.305 133.168  1.00 39.54           C
ATOM    286  H   ILE A  18      95.063 109.702 132.894  1.00 39.54           H
ATOM    287  HA  ILE A  18      93.347 108.667 131.053  1.00 39.54           H
ATOM    288  HB  ILE A  18      91.768 110.205 131.687  1.00 39.54           H
ATOM    289 HG12 ILE A  18      93.293 111.242 133.791  1.00 39.54           H
ATOM    290 HG13 ILE A  18      93.488 111.890 132.360  1.00 39.54           H
ATOM    291 HG21 ILE A  18      91.255 109.462 133.819  1.00 39.54           H
ATOM    292 HG22 ILE A  18      91.800 108.245 132.957  1.00 39.54           H
ATOM    293 HG23 ILE A  18      92.747 108.954 134.017  1.00 39.54           H
ATOM    294 HD11 ILE A  18      91.994 113.137 133.561  1.00 39.54           H
ATOM    295 HD12 ILE A  18      91.250 112.481 132.320  1.00 39.54           H
ATOM    296 HD13 ILE A  18      91.071 111.861 133.772  1.00 39.54           H
ATOM    297  N   GLY A  19      95.264 111.146 130.770  1.00 39.97           N
ATOM    298  CA  GLY A  19      95.897 112.025 129.808  1.00 39.97           C
ATOM    299  C   GLY A  19      96.740 111.320 128.773  1.00 39.97           C
ATOM    300  O   GLY A  19      97.205 111.960 127.827  1.00 39.97           O
ATOM    301  H   GLY A  19      95.642 111.143 131.542  1.00 39.97           H
ATOM    302  HA2 GLY A  19      95.213 112.532 129.343  1.00 39.97           H
ATOM    303  HA3 GLY A  19      96.467 112.653 130.280  1.00 39.97           H
ATOM    304  N   LEU A  20      96.960 110.019 128.944  1.00 40.69           N
ATOM    305  CA  LEU A  20      97.644 109.200 127.955  1.00 40.69           C
ATOM    306  C   LEU A  20      96.698 108.275 127.206  1.00 40.69           C
ATOM    307  O   LEU A  20      97.115 107.651 126.226  1.00 40.69           O
ATOM    308  CB  LEU A  20      98.744 108.372 128.628  1.00 40.69           C
ATOM    309  CG  LEU A  20      99.594 107.503 127.700  1.00 40.69           C
ATOM    310  CD1 LEU A  20     101.065 107.659 128.031  1.00 40.69           C
ATOM    311  CD2 LEU A  20      99.188 106.041 127.779  1.00 40.69           C
ATOM    312  H   LEU A  20      96.716 109.579 129.642  1.00 40.69           H
ATOM    313  HA  LEU A  20      98.068 109.781 127.304  1.00 40.69           H
ATOM    314  HB2 LEU A  20      99.346 108.980 129.086  1.00 40.69           H
ATOM    315  HB3 LEU A  20      98.328 107.783 129.277  1.00 40.69           H
ATOM    316  HG  LEU A  20      99.459 107.800 126.790  1.00 40.69           H
ATOM    317 HD11 LEU A  20     101.585 107.105 127.428  1.00 40.69           H
ATOM    318 HD12 LEU A  20     101.316 108.589 127.925  1.00 40.69           H
ATOM    319 HD13 LEU A  20     101.212 107.378 128.947  1.00 40.69           H
ATOM    320 HD21 LEU A  20      99.828 105.510 127.281  1.00 40.69           H
ATOM    321 HD22 LEU A  20      99.182 105.764 128.709  1.00 40.69           H
ATOM    322 HD23 LEU A  20      98.304 105.936 127.397  1.00 40.69           H
ATOM    323  N   ILE A  21      95.446 108.172 127.636  1.00 41.60           N
ATOM    324  CA  ILE A  21      94.434 107.377 126.954  1.00 41.60           C
ATOM    325  C   ILE A  21      93.483 108.263 126.158  1.00 41.60           C
ATOM    326  O   ILE A  21      93.312 108.077 124.953  1.00 41.60           O
ATOM    327  CB  ILE A  21      93.658 106.495 127.956  1.00 41.60           C
ATOM    328  CG1 ILE A  21      94.627 105.673 128.809  1.00 41.60           C
ATOM    329  CG2 ILE A  21      92.693 105.579 127.220  1.00 41.60           C
ATOM    330  CD1 ILE A  21      95.595 104.825 128.008  1.00 41.60           C
ATOM    331  H   ILE A  21      95.150 108.564 128.342  1.00 41.60           H
ATOM    332  HA  ILE A  21      94.873 106.789 126.320  1.00 41.60           H
ATOM    333  HB  ILE A  21      93.147 107.073 128.543  1.00 41.60           H
ATOM    334 HG12 ILE A  21      95.150 106.278 129.359  1.00 41.60           H
ATOM    335 HG13 ILE A  21      94.113 105.077 129.376  1.00 41.60           H
ATOM    336 HG21 ILE A  21      92.354 104.915 127.841  1.00 41.60           H
ATOM    337 HG22 ILE A  21      91.959 106.108 126.870  1.00 41.60           H
ATOM    338 HG23 ILE A  21      93.164 105.142 126.494  1.00 41.60           H
ATOM    339 HD11 ILE A  21      96.119 104.285 128.620  1.00 41.60           H
ATOM    340 HD12 ILE A  21      95.092 104.251 127.409  1.00 41.60           H
ATOM    341 HD13 ILE A  21      96.179 105.405 127.497  1.00 41.60           H
ATOM    342  N   LEU A  22      92.862 109.241 126.818  1.00 43.39           N
ATOM    343  CA  LEU A  22      91.944 110.132 126.116  1.00 43.39           C
ATOM    344  C   LEU A  22      92.666 110.887 125.007  1.00 43.39           C
ATOM    345  O   LEU A  22      92.150 111.029 123.890  1.00 43.39           O
ATOM    346  CB  LEU A  22      91.305 111.103 127.104  1.00 43.39           C
ATOM    347  CG  LEU A  22      90.042 111.800 126.600  1.00 43.39           C
ATOM    348  CD1 LEU A  22      88.855 110.847 126.640  1.00 43.39           C
ATOM    349  CD2 LEU A  22      89.762 113.056 127.415  1.00 43.39           C
ATOM    350  H   LEU A  22      92.952 109.407 127.657  1.00 43.39           H
ATOM    351  HA  LEU A  22      91.237 109.605 125.715  1.00 43.39           H
ATOM    352  HB2 LEU A  22      91.067 110.614 127.907  1.00 43.39           H
ATOM    353  HB3 LEU A  22      91.952 111.792 127.324  1.00 43.39           H
ATOM    354  HG  LEU A  22      90.178 112.068 125.678  1.00 43.39           H
ATOM    355 HD11 LEU A  22      88.061 111.322 126.350  1.00 43.39           H
ATOM    356 HD12 LEU A  22      89.029 110.100 126.047  1.00 43.39           H
ATOM    357 HD13 LEU A  22      88.737 110.529 127.549  1.00 43.39           H
ATOM    358 HD21 LEU A  22      88.954 113.476 127.080  1.00 43.39           H
ATOM    359 HD22 LEU A  22      89.644 112.809 128.346  1.00 43.39           H
ATOM    360 HD23 LEU A  22      90.512 113.665 127.327  1.00 43.39           H
ATOM    361  N   GLY A  23      93.874 111.372 125.295  1.00 42.93           N
ATOM    362  CA  GLY A  23      94.655 112.030 124.263  1.00 42.93           C
ATOM    363  C   GLY A  23      94.958 111.114 123.095  1.00 42.93           C
ATOM    364  O   GLY A  23      94.926 111.537 121.940  1.00 42.93           O
ATOM    365  H   GLY A  23      94.253 111.332 126.066  1.00 42.93           H
ATOM    366  HA2 GLY A  23      94.167 112.797 123.928  1.00 42.93           H
ATOM    367  HA3 GLY A  23      95.495 112.337 124.639  1.00 42.93           H
ATOM    368  N   ALA A  24      95.248 109.843 123.377  1.00 42.84           N
ATOM    369  CA  ALA A  24      95.569 108.905 122.306  1.00 42.84           C
ATOM    370  C   ALA A  24      94.367 108.673 121.399  1.00 42.84           C
ATOM    371  O   ALA A  24      94.487 108.694 120.166  1.00 42.84           O
ATOM    372  CB  ALA A  24      96.057 107.587 122.902  1.00 42.84           C
ATOM    373  H   ALA A  24      95.267 109.505 124.167  1.00 42.84           H
ATOM    374  HA  ALA A  24      96.284 109.276 121.766  1.00 42.84           H
ATOM    375  HB1 ALA A  24      96.267 106.972 122.183  1.00 42.84           H
ATOM    376  HB2 ALA A  24      96.850 107.758 123.434  1.00 42.84           H
ATOM    377  HB3 ALA A  24      95.357 107.217 123.463  1.00 42.84           H
ATOM    378  N   ILE A  25      93.195 108.434 121.991  1.00 43.99           N
ATOM    379  CA  ILE A  25      92.012 108.207 121.170  1.00 43.99           C
ATOM    380  C   ILE A  25      91.679 109.454 120.371  1.00 43.99           C
ATOM    381  O   ILE A  25      91.327 109.364 119.187  1.00 43.99           O
ATOM    382  CB  ILE A  25      90.822 107.749 122.032  1.00 43.99           C
ATOM    383  CG1 ILE A  25      89.628 107.412 121.138  1.00 43.99           C
ATOM    384  CG2 ILE A  25      90.447 108.804 123.049  1.00 43.99           C
ATOM    385  CD1 ILE A  25      88.544 106.623 121.836  1.00 43.99           C
ATOM    386  H   ILE A  25      93.064 108.401 122.840  1.00 43.99           H
ATOM    387  HA  ILE A  25      92.207 107.497 120.539  1.00 43.99           H
ATOM    388  HB  ILE A  25      91.082 106.946 122.509  1.00 43.99           H
ATOM    389 HG12 ILE A  25      89.232 108.239 120.820  1.00 43.99           H
ATOM    390 HG13 ILE A  25      89.940 106.886 120.385  1.00 43.99           H
ATOM    391 HG21 ILE A  25      89.705 108.476 123.581  1.00 43.99           H
ATOM    392 HG22 ILE A  25      91.211 108.962 123.620  1.00 43.99           H
ATOM    393 HG23 ILE A  25      90.188 109.620 122.595  1.00 43.99           H
ATOM    394 HD11 ILE A  25      87.867 106.377 121.186  1.00 43.99           H
ATOM    395 HD12 ILE A  25      88.935 105.825 122.224  1.00 43.99           H
ATOM    396 HD13 ILE A  25      88.151 107.172 122.532  1.00 43.99           H
ATOM    397  N   VAL A  26      91.795 110.633 120.983  1.00 45.55           N
ATOM    398  CA  VAL A  26      91.562 111.865 120.237  1.00 45.55           C
ATOM    399  C   VAL A  26      92.536 111.966 119.071  1.00 45.55           C
ATOM    400  O   VAL A  26      92.154 112.325 117.950  1.00 45.55           O
ATOM    401  CB  VAL A  26      91.668 113.082 121.173  1.00 45.55           C
ATOM    402  CG1 VAL A  26      91.829 114.366 120.370  1.00 45.55           C
ATOM    403  CG2 VAL A  26      90.446 113.158 122.076  1.00 45.55           C
ATOM    404  H   VAL A  26      91.999 110.744 121.811  1.00 45.55           H
ATOM    405  HA  VAL A  26      90.662 111.846 119.873  1.00 45.55           H
ATOM    406  HB  VAL A  26      92.450 112.980 121.736  1.00 45.55           H
ATOM    407 HG11 VAL A  26      91.609 115.120 120.939  1.00 45.55           H
ATOM    408 HG12 VAL A  26      92.748 114.441 120.067  1.00 45.55           H
ATOM    409 HG13 VAL A  26      91.227 114.343 119.610  1.00 45.55           H
ATOM    410 HG21 VAL A  26      90.539 113.920 122.669  1.00 45.55           H
ATOM    411 HG22 VAL A  26      89.654 113.261 121.526  1.00 45.55           H
ATOM    412 HG23 VAL A  26      90.386 112.340 122.594  1.00 45.55           H
ATOM    413  N   GLY A  27      93.808 111.649 119.314  1.00 45.38           N
ATOM    414  CA  GLY A  27      94.805 111.780 118.266  1.00 45.38           C
ATOM    415  C   GLY A  27      94.524 110.876 117.085  1.00 45.38           C
ATOM    416  O   GLY A  27      94.577 111.308 115.933  1.00 45.38           O
ATOM    417  H   GLY A  27      94.111 111.358 120.064  1.00 45.38           H
ATOM    418  HA2 GLY A  27      94.829 112.699 117.954  1.00 45.38           H
ATOM    419  HA3 GLY A  27      95.677 111.553 118.622  1.00 45.38           H
ATOM    420  N   LEU A  28      94.220 109.606 117.353  1.00 45.80           N
ATOM    421  CA  LEU A  28      93.911 108.697 116.250  1.00 45.80           C
ATOM    422  C   LEU A  28      92.631 109.102 115.533  1.00 45.80           C
ATOM    423  O   LEU A  28      92.566 109.050 114.299  1.00 45.80           O
ATOM    424  CB  LEU A  28      93.814 107.252 116.734  1.00 45.80           C
ATOM    425  CG  LEU A  28      95.141 106.533 116.978  1.00 45.80           C
ATOM    426  CD1 LEU A  28      95.862 107.039 118.195  1.00 45.80           C
ATOM    427  CD2 LEU A  28      94.901 105.037 117.086  1.00 45.80           C
ATOM    428  H   LEU A  28      94.179 109.257 118.138  1.00 45.80           H
ATOM    429  HA  LEU A  28      94.633 108.742 115.605  1.00 45.80           H
ATOM    430  HB2 LEU A  28      93.323 107.242 117.571  1.00 45.80           H
ATOM    431  HB3 LEU A  28      93.328 106.740 116.069  1.00 45.80           H
ATOM    432  HG  LEU A  28      95.716 106.681 116.211  1.00 45.80           H
ATOM    433 HD11 LEU A  28      96.741 106.646 118.190  1.00 45.80           H
ATOM    434 HD12 LEU A  28      95.930 108.005 118.151  1.00 45.80           H
ATOM    435 HD13 LEU A  28      95.375 106.774 118.990  1.00 45.80           H
ATOM    436 HD21 LEU A  28      95.748 104.593 117.245  1.00 45.80           H
ATOM    437 HD22 LEU A  28      94.292 104.865 117.822  1.00 45.80           H
ATOM    438 HD23 LEU A  28      94.512 104.721 116.256  1.00 45.80           H
ATOM    439  N   ILE A  29      91.599 109.503 116.276  1.00 47.83           N
ATOM    440  CA  ILE A  29      90.352 109.899 115.631  1.00 47.83           C
ATOM    441  C   ILE A  29      90.602 111.066 114.687  1.00 47.83           C
ATOM    442  O   ILE A  29      90.145 111.068 113.538  1.00 47.83           O
ATOM    443  CB  ILE A  29      89.288 110.240 116.688  1.00 47.83           C
ATOM    444  CG1 ILE A  29      88.684 108.951 117.243  1.00 47.83           C
ATOM    445  CG2 ILE A  29      88.204 111.128 116.088  1.00 47.83           C
ATOM    446  CD1 ILE A  29      87.827 109.151 118.471  1.00 47.83           C
ATOM    447  H   ILE A  29      91.596 109.554 117.135  1.00 47.83           H
ATOM    448  HA  ILE A  29      90.021 109.155 115.104  1.00 47.83           H
ATOM    449  HB  ILE A  29      89.716 110.721 117.414  1.00 47.83           H
ATOM    450 HG12 ILE A  29      88.126 108.550 116.558  1.00 47.83           H
ATOM    451 HG13 ILE A  29      89.402 108.344 117.478  1.00 47.83           H
ATOM    452 HG21 ILE A  29      87.428 111.118 116.669  1.00 47.83           H
ATOM    453 HG22 ILE A  29      88.538 112.035 116.009  1.00 47.83           H
ATOM    454 HG23 ILE A  29      87.960 110.784 115.214  1.00 47.83           H
ATOM    455 HD11 ILE A  29      87.644 108.286 118.870  1.00 47.83           H
ATOM    456 HD12 ILE A  29      88.305 109.712 119.101  1.00 47.83           H
ATOM    457 HD13 ILE A  29      86.996 109.578 118.211  1.00 47.83           H
ATOM    458  N   LEU A  30      91.343 112.073 115.153  1.00 50.52           N
ATOM    459  CA  LEU A  30      91.653 113.210 114.294  1.00 50.52           C
ATOM    460  C   LEU A  30      92.506 112.789 113.103  1.00 50.52           C
ATOM    461  O   LEU A  30      92.233 113.186 111.964  1.00 50.52           O
ATOM    462  CB  LEU A  30      92.362 114.296 115.102  1.00 50.52           C
ATOM    463  CG  LEU A  30      91.467 115.359 115.745  1.00 50.52           C
ATOM    464  CD1 LEU A  30      90.864 116.271 114.690  1.00 50.52           C
ATOM    465  CD2 LEU A  30      90.371 114.724 116.585  1.00 50.52           C
ATOM    466  H   LEU A  30      91.669 112.120 115.947  1.00 50.52           H
ATOM    467  HA  LEU A  30      90.825 113.579 113.952  1.00 50.52           H
ATOM    468  HB2 LEU A  30      92.862 113.870 115.815  1.00 50.52           H
ATOM    469  HB3 LEU A  30      92.978 114.759 114.512  1.00 50.52           H
ATOM    470  HG  LEU A  30      92.010 115.908 116.333  1.00 50.52           H
ATOM    471 HD11 LEU A  30      90.249 116.885 115.122  1.00 50.52           H
ATOM    472 HD12 LEU A  30      91.576 116.767 114.259  1.00 50.52           H
ATOM    473 HD13 LEU A  30      90.388 115.735 114.037  1.00 50.52           H
ATOM    474 HD21 LEU A  30      89.854 115.427 117.009  1.00 50.52           H
ATOM    475 HD22 LEU A  30      89.797 114.193 116.012  1.00 50.52           H
ATOM    476 HD23 LEU A  30      90.777 114.161 117.262  1.00 50.52           H
ATOM    477  N   GLY A  31      93.535 111.975 113.341  1.00 50.02           N
ATOM    478  CA  GLY A  31      94.444 111.618 112.266  1.00 50.02           C
ATOM    479  C   GLY A  31      93.769 110.825 111.168  1.00 50.02           C
ATOM    480  O   GLY A  31      94.098 110.974 109.990  1.00 50.02           O
ATOM    481  H   GLY A  31      93.722 111.624 114.103  1.00 50.02           H
ATOM    482  HA2 GLY A  31      94.817 112.425 111.877  1.00 50.02           H
ATOM    483  HA3 GLY A  31      95.172 111.086 112.624  1.00 50.02           H
ATOM    484  N   HIS A  32      92.818 109.965 111.536  1.00 52.19           N
ATOM    485  CA  HIS A  32      92.147 109.158 110.524  1.00 52.19           C
ATOM    486  C   HIS A  32      91.304 110.017 109.592  1.00 52.19           C
ATOM    487  O   HIS A  32      91.022 109.605 108.462  1.00 52.19           O
ATOM    488  CB  HIS A  32      91.275 108.093 111.183  1.00 52.19           C
ATOM    489  CG  HIS A  32      90.575 107.204 110.205  1.00 52.19           C
ATOM    490  ND1 HIS A  32      89.489 107.619 109.465  1.00 52.19           N
ATOM    491  CD2 HIS A  32      90.809 105.921 109.842  1.00 52.19           C
ATOM    492  CE1 HIS A  32      89.083 106.630 108.689  1.00 52.19           C
ATOM    493  NE2 HIS A  32      89.866 105.588 108.900  1.00 52.19           N
ATOM    494  H   HIS A  32      92.551 109.833 112.342  1.00 52.19           H
ATOM    495  HA  HIS A  32      92.816 108.706 109.987  1.00 52.19           H
ATOM    496  HB2 HIS A  32      91.834 107.535 111.745  1.00 52.19           H
ATOM    497  HB3 HIS A  32      90.599 108.532 111.722  1.00 52.19           H
ATOM    498  HD2 HIS A  32      91.480 105.368 110.170  1.00 52.19           H
ATOM    499  HE1 HIS A  32      88.367 106.661 108.097  1.00 52.19           H
ATOM    500  HE2 HIS A  32      89.798 104.824 108.509  1.00 52.19           H
ATOM    501  N   TYR A  33      90.890 111.202 110.042  1.00 53.77           N
ATOM    502  CA  TYR A  33      90.059 112.098 109.248  1.00 53.77           C
ATOM    503  C   TYR A  33      90.854 113.258 108.661  1.00 53.77           C
ATOM    504  O   TYR A  33      90.286 114.314 108.363  1.00 53.77           O
ATOM    505  CB  TYR A  33      88.895 112.617 110.090  1.00 53.77           C
ATOM    506  CG  TYR A  33      87.841 111.572 110.358  1.00 53.77           C
ATOM    507  CD1 TYR A  33      86.998 111.137 109.346  1.00 53.77           C
ATOM    508  CD2 TYR A  33      87.692 111.015 111.618  1.00 53.77           C
ATOM    509  CE1 TYR A  33      86.035 110.180 109.583  1.00 53.77           C
ATOM    510  CE2 TYR A  33      86.731 110.058 111.866  1.00 53.77           C
ATOM    511  CZ  TYR A  33      85.905 109.644 110.844  1.00 53.77           C
ATOM    512  OH  TYR A  33      84.945 108.689 111.086  1.00 53.77           O
ATOM    513  H   TYR A  33      91.082 111.514 110.821  1.00 53.77           H
ATOM    514  HA  TYR A  33      89.682 111.598 108.507  1.00 53.77           H
ATOM    515  HB2 TYR A  33      89.237 112.924 110.944  1.00 53.77           H
ATOM    516  HB3 TYR A  33      88.469 113.351 109.620  1.00 53.77           H
ATOM    517  HD1 TYR A  33      87.084 111.498 108.493  1.00 53.77           H
ATOM    518  HD2 TYR A  33      88.248 111.294 112.309  1.00 53.77           H
ATOM    519  HE1 TYR A  33      85.476 109.899 108.895  1.00 53.77           H
ATOM    520  HE2 TYR A  33      86.641 109.694 112.717  1.00 53.77           H
ATOM    521  HH  TYR A  33      84.981 108.443 111.888  1.00 53.77           H
ATOM    522  N   GLY A  34      92.160 113.082 108.485  1.00 54.12           N
ATOM    523  CA  GLY A  34      92.975 114.082 107.825  1.00 54.12           C
ATOM    524  C   GLY A  34      92.990 115.426 108.522  1.00 54.12           C
ATOM    525  O   GLY A  34      92.778 116.462 107.885  1.00 54.12           O
ATOM    526  H   GLY A  34      92.597 112.388 108.743  1.00 54.12           H
ATOM    527  HA2 GLY A  34      93.888 113.761 107.769  1.00 54.12           H
ATOM    528  HA3 GLY A  34      92.645 114.214 106.922  1.00 54.12           H
ATOM    529  N   TYR A  35      93.234 115.425 109.834  1.00 53.67           N
ATOM    530  CA  TYR A  35      93.347 116.665 110.592  1.00 53.67           C
ATOM    531  C   TYR A  35      94.685 116.744 111.315  1.00 53.67           C
ATOM    532  O   TYR A  35      94.766 117.278 112.427  1.00 53.67           O
ATOM    533  CB  TYR A  35      92.202 116.802 111.594  1.00 53.67           C
ATOM    534  CG  TYR A  35      90.850 116.989 110.950  1.00 53.67           C
ATOM    535  CD1 TYR A  35      90.456 118.228 110.466  1.00 53.67           C
ATOM    536  CD2 TYR A  35      89.964 115.928 110.831  1.00 53.67           C
ATOM    537  CE1 TYR A  35      89.219 118.405 109.878  1.00 53.67           C
ATOM    538  CE2 TYR A  35      88.725 116.095 110.245  1.00 53.67           C
ATOM    539  CZ  TYR A  35      88.357 117.335 109.770  1.00 53.67           C
ATOM    540  OH  TYR A  35      87.124 117.505 109.185  1.00 53.67           O
ATOM    541  H   TYR A  35      93.338 114.715 110.307  1.00 53.67           H
ATOM    542  HA  TYR A  35      93.297 117.417 109.982  1.00 53.67           H
ATOM    543  HB2 TYR A  35      92.165 115.999 112.137  1.00 53.67           H
ATOM    544  HB3 TYR A  35      92.369 117.573 112.158  1.00 53.67           H
ATOM    545  HD1 TYR A  35      91.036 118.952 110.537  1.00 53.67           H
ATOM    546  HD2 TYR A  35      90.209 115.089 111.151  1.00 53.67           H
ATOM    547  HE1 TYR A  35      88.969 119.241 109.556  1.00 53.67           H
ATOM    548  HE2 TYR A  35      88.141 115.374 110.171  1.00 53.67           H
ATOM    549  HH  TYR A  35      86.704 116.778 109.183  1.00 53.67           H
ATOM    550  N   ALA A  36      95.744 116.219 110.696  1.00 52.95           N
ATOM    551  CA  ALA A  36      97.060 116.244 111.325  1.00 52.95           C
ATOM    552  C   ALA A  36      97.552 117.671 111.526  1.00 52.95           C
ATOM    553  O   ALA A  36      98.151 117.988 112.559  1.00 52.95           O
ATOM    554  CB  ALA A  36      98.057 115.450 110.483  1.00 52.95           C
ATOM    555  H   ALA A  36      95.726 115.847 109.921  1.00 52.95           H
ATOM    556  HA  ALA A  36      97.001 115.823 112.197  1.00 52.95           H
ATOM    557  HB1 ALA A  36      98.925 115.476 110.914  1.00 52.95           H
ATOM    558  HB2 ALA A  36      97.749 114.533 110.412  1.00 52.95           H
ATOM    559  HB3 ALA A  36      98.112 115.849 109.601  1.00 52.95           H
ATOM    560  N   HIS A  37      97.318 118.545 110.544  1.00 54.73           N
ATOM    561  CA  HIS A  37      97.820 119.912 110.641  1.00 54.73           C
ATOM    562  C   HIS A  37      97.226 120.635 111.842  1.00 54.73           C
ATOM    563  O   HIS A  37      97.916 121.411 112.515  1.00 54.73           O
ATOM    564  CB  HIS A  37      97.514 120.675 109.353  1.00 54.73           C
ATOM    565  CG  HIS A  37      98.571 120.535 108.303  1.00 54.73           C
ATOM    566  ND1 HIS A  37      99.917 120.623 108.586  1.00 54.73           N
ATOM    567  CD2 HIS A  37      98.481 120.313 106.971  1.00 54.73           C
ATOM    568  CE1 HIS A  37     100.611 120.461 107.474  1.00 54.73           C
ATOM    569  NE2 HIS A  37      99.763 120.272 106.479  1.00 54.73           N
ATOM    570  H   HIS A  37      96.880 118.373 109.825  1.00 54.73           H
ATOM    571  HA  HIS A  37      98.783 119.886 110.756  1.00 54.73           H
ATOM    572  HB2 HIS A  37      96.681 120.343 108.982  1.00 54.73           H
ATOM    573  HB3 HIS A  37      97.427 121.618 109.562  1.00 54.73           H
ATOM    574  HD2 HIS A  37      97.698 120.209 106.480  1.00 54.73           H
ATOM    575  HE1 HIS A  37     101.538 120.478 107.403  1.00 54.73           H
ATOM    576  HE2 HIS A  37      99.978 120.143 105.656  1.00 54.73           H
ATOM    577  N   ALA A  38      95.943 120.403 112.123  1.00 51.78           N
ATOM    578  CA  ALA A  38      95.305 121.074 113.250  1.00 51.78           C
ATOM    579  C   ALA A  38      96.042 120.775 114.549  1.00 51.78           C
ATOM    580  O   ALA A  38      96.359 121.687 115.319  1.00 51.78           O
ATOM    581  CB  ALA A  38      93.841 120.650 113.348  1.00 51.78           C
ATOM    582  H   ALA A  38      95.430 119.872 111.683  1.00 51.78           H
ATOM    583  HA  ALA A  38      95.332 122.032 113.103  1.00 51.78           H
ATOM    584  HB1 ALA A  38      93.431 121.103 114.102  1.00 51.78           H
ATOM    585  HB2 ALA A  38      93.386 120.895 112.527  1.00 51.78           H
ATOM    586  HB3 ALA A  38      93.798 119.689 113.476  1.00 51.78           H
ATOM    587  N   VAL A  39      96.325 119.497 114.810  1.00 49.12           N
ATOM    588  CA  VAL A  39      97.031 119.137 116.036  1.00 49.12           C
ATOM    589  C   VAL A  39      98.481 119.598 115.980  1.00 49.12           C
ATOM    590  O   VAL A  39      99.041 120.031 116.993  1.00 49.12           O
ATOM    591  CB  VAL A  39      96.934 117.623 116.296  1.00 49.12           C
ATOM    592  CG1 VAL A  39      95.497 117.228 116.603  1.00 49.12           C
ATOM    593  CG2 VAL A  39      97.469 116.831 115.113  1.00 49.12           C
ATOM    594  H   VAL A  39      96.118 118.835 114.303  1.00 49.12           H
ATOM    595  HA  VAL A  39      96.608 119.591 116.782  1.00 49.12           H
ATOM    596  HB  VAL A  39      97.475 117.402 117.070  1.00 49.12           H
ATOM    597 HG11 VAL A  39      95.461 116.274 116.771  1.00 49.12           H
ATOM    598 HG12 VAL A  39      95.198 117.714 117.387  1.00 49.12           H
ATOM    599 HG13 VAL A  39      94.939 117.452 115.842  1.00 49.12           H
ATOM    600 HG21 VAL A  39      97.471 115.890 115.346  1.00 49.12           H
ATOM    601 HG22 VAL A  39      96.894 116.975 114.346  1.00 49.12           H
ATOM    602 HG23 VAL A  39      98.372 117.119 114.913  1.00 49.12           H
ATOM    603  N   HIS A  40      99.114 119.509 114.811  1.00 50.92           N
ATOM    604  CA  HIS A  40     100.500 119.944 114.687  1.00 50.92           C
ATOM    605  C   HIS A  40     100.640 121.425 115.008  1.00 50.92           C
ATOM    606  O   HIS A  40     101.696 121.871 115.471  1.00 50.92           O
ATOM    607  CB  HIS A  40     101.006 119.650 113.274  1.00 50.92           C
ATOM    608  CG  HIS A  40     102.397 120.136 113.010  1.00 50.92           C
ATOM    609  ND1 HIS A  40     103.497 119.308 113.069  1.00 50.92           N
ATOM    610  CD2 HIS A  40     102.867 121.362 112.679  1.00 50.92           C
ATOM    611  CE1 HIS A  40     104.585 120.003 112.788  1.00 50.92           C
ATOM    612  NE2 HIS A  40     104.230 121.252 112.548  1.00 50.92           N
ATOM    613  H   HIS A  40      98.768 119.204 114.085  1.00 50.92           H
ATOM    614  HA  HIS A  40     101.048 119.445 115.313  1.00 50.92           H
ATOM    615  HB2 HIS A  40     100.995 118.691 113.132  1.00 50.92           H
ATOM    616  HB3 HIS A  40     100.416 120.082 112.636  1.00 50.92           H
ATOM    617  HD2 HIS A  40     102.362 122.134 112.563  1.00 50.92           H
ATOM    618  HE1 HIS A  40     105.453 119.669 112.764  1.00 50.92           H
ATOM    619  HE2 HIS A  40     104.766 121.893 112.343  1.00 50.92           H
ATOM    620  N   THR A  41      99.585 122.205 114.766  1.00 51.29           N
ATOM    621  CA  THR A  41      99.628 123.645 114.985  1.00 51.29           C
ATOM    622  C   THR A  41      99.056 124.082 116.328  1.00 51.29           C
ATOM    623  O   THR A  41      99.471 125.124 116.845  1.00 51.29           O
ATOM    624  CB  THR A  41      98.865 124.371 113.871  1.00 51.29           C
ATOM    625  OG1 THR A  41      99.222 123.811 112.601  1.00 51.29           O
ATOM    626  CG2 THR A  41      99.192 125.858 113.879  1.00 51.29           C
ATOM    627  H   THR A  41      98.829 121.920 114.472  1.00 51.29           H
ATOM    628  HA  THR A  41     100.551 123.939 114.949  1.00 51.29           H
ATOM    629  HB  THR A  41      97.911 124.267 114.012  1.00 51.29           H
ATOM    630  HG1 THR A  41      98.809 124.208 111.986  1.00 51.29           H
ATOM    631 HG21 THR A  41      98.792 126.288 113.108  1.00 51.29           H
ATOM    632 HG22 THR A  41      98.844 126.271 114.685  1.00 51.29           H
ATOM    633 HG23 THR A  41     100.153 125.986 113.848  1.00 51.29           H
ATOM    634  N   TYR A  42      98.123 123.325 116.902  1.00 47.84           N
ATOM    635  CA  TYR A  42      97.467 123.691 118.152  1.00 47.84           C
ATOM    636  C   TYR A  42      97.903 122.823 119.321  1.00 47.84           C
ATOM    637  O   TYR A  42      98.125 123.332 120.422  1.00 47.84           O
ATOM    638  CB  TYR A  42      95.942 123.591 117.993  1.00 47.84           C
ATOM    639  CG  TYR A  42      95.323 124.612 117.061  1.00 47.84           C
ATOM    640  CD1 TYR A  42      96.028 125.734 116.645  1.00 47.84           C
ATOM    641  CD2 TYR A  42      94.024 124.451 116.599  1.00 47.84           C
ATOM    642  CE1 TYR A  42      95.458 126.661 115.796  1.00 47.84           C
ATOM    643  CE2 TYR A  42      93.446 125.372 115.751  1.00 47.84           C
ATOM    644  CZ  TYR A  42      94.167 126.475 115.353  1.00 47.84           C
ATOM    645  OH  TYR A  42      93.594 127.397 114.507  1.00 47.84           O
ATOM    646  H   TYR A  42      97.848 122.577 116.578  1.00 47.84           H
ATOM    647  HA  TYR A  42      97.693 124.607 118.376  1.00 47.84           H
ATOM    648  HB2 TYR A  42      95.726 122.711 117.646  1.00 47.84           H
ATOM    649  HB3 TYR A  42      95.534 123.706 118.865  1.00 47.84           H
ATOM    650  HD1 TYR A  42      96.900 125.865 116.941  1.00 47.84           H
ATOM    651  HD2 TYR A  42      93.534 123.707 116.866  1.00 47.84           H
ATOM    652  HE1 TYR A  42      95.942 127.408 115.526  1.00 47.84           H
ATOM    653  HE2 TYR A  42      92.575 125.249 115.450  1.00 47.84           H
ATOM    654  HH  TYR A  42      92.813 127.160 114.311  1.00 47.84           H
ATOM    655  N   VAL A  43      98.024 121.514 119.107  1.00 46.19           N
ATOM    656  CA  VAL A  43      98.322 120.597 120.201  1.00 46.19           C
ATOM    657  C   VAL A  43      99.820 120.535 120.469  1.00 46.19           C
ATOM    658  O   VAL A  43     100.251 120.447 121.623  1.00 46.19           O
ATOM    659  CB  VAL A  43      97.747 119.207 119.881  1.00 46.19           C
ATOM    660  CG1 VAL A  43      98.176 118.208 120.925  1.00 46.19           C
ATOM    661  CG2 VAL A  43      96.234 119.268 119.797  1.00 46.19           C
ATOM    662  H   VAL A  43      97.937 121.134 118.340  1.00 46.19           H
ATOM    663  HA  VAL A  43      97.890 120.919 121.007  1.00 46.19           H
ATOM    664  HB  VAL A  43      98.086 118.911 119.022  1.00 46.19           H
ATOM    665 HG11 VAL A  43      97.610 117.423 120.861  1.00 46.19           H
ATOM    666 HG12 VAL A  43      99.102 117.961 120.771  1.00 46.19           H
ATOM    667 HG13 VAL A  43      98.080 118.614 121.801  1.00 46.19           H
ATOM    668 HG21 VAL A  43      95.892 118.378 119.617  1.00 46.19           H
ATOM    669 HG22 VAL A  43      95.885 119.592 120.642  1.00 46.19           H
ATOM    670 HG23 VAL A  43      95.981 119.870 119.081  1.00 46.19           H
ATOM    671  N   LYS A  44     100.631 120.579 119.414  1.00 47.04           N
ATOM    672  CA  LYS A  44     102.072 120.403 119.574  1.00 47.04           C
ATOM    673  C   LYS A  44     102.691 121.378 120.570  1.00 47.04           C
ATOM    674  O   LYS A  44     103.549 120.945 121.362  1.00 47.04           O
ATOM    675  CB  LYS A  44     102.750 120.541 118.205  1.00 47.04           C
ATOM    676  CG  LYS A  44     104.199 120.088 118.165  1.00 47.04           C
ATOM    677  CD  LYS A  44     104.775 120.229 116.763  1.00 47.04           C
ATOM    678  CE  LYS A  44     106.141 119.575 116.645  1.00 47.04           C
ATOM    679  NZ  LYS A  44     107.198 120.336 117.357  1.00 47.04           N
ATOM    680  H   LYS A  44     100.375 120.707 118.603  1.00 47.04           H
ATOM    681  HA  LYS A  44     102.241 119.505 119.898  1.00 47.04           H
ATOM    682  HB2 LYS A  44     102.258 120.006 117.562  1.00 47.04           H
ATOM    683  HB3 LYS A  44     102.726 121.473 117.938  1.00 47.04           H
ATOM    684  HG2 LYS A  44     104.722 120.637 118.768  1.00 47.04           H
ATOM    685  HG3 LYS A  44     104.252 119.155 118.425  1.00 47.04           H
ATOM    686  HD2 LYS A  44     104.176 119.831 116.117  1.00 47.04           H
ATOM    687  HD3 LYS A  44     104.885 121.173 116.568  1.00 47.04           H
ATOM    688  HE2 LYS A  44     106.100 118.686 117.031  1.00 47.04           H
ATOM    689  HE3 LYS A  44     106.388 119.519 115.708  1.00 47.04           H
ATOM    690  HZ1 LYS A  44     107.897 119.809 117.516  1.00 47.04           H
ATOM    691  HZ2 LYS A  44     107.462 121.026 116.861  1.00 47.04           H
ATOM    692  HZ3 LYS A  44     106.882 120.637 118.130  1.00 47.04           H
ATOM    693  N   PRO A  45     102.331 122.666 120.589  1.00 44.31           N
ATOM    694  CA  PRO A  45     103.038 123.603 121.478  1.00 44.31           C
ATOM    695  C   PRO A  45     103.013 123.198 122.939  1.00 44.31           C
ATOM    696  O   PRO A  45     104.015 123.385 123.637  1.00 44.31           O
ATOM    697  CB  PRO A  45     102.297 124.926 121.243  1.00 44.31           C
ATOM    698  CG  PRO A  45     101.686 124.784 119.900  1.00 44.31           C
ATOM    699  CD  PRO A  45     101.298 123.349 119.794  1.00 44.31           C
ATOM    700  HA  PRO A  45     103.959 123.701 121.192  1.00 44.31           H
ATOM    701  HB2 PRO A  45     101.614 125.044 121.921  1.00 44.31           H
ATOM    702  HB3 PRO A  45     102.928 125.662 121.258  1.00 44.31           H
ATOM    703  HG2 PRO A  45     100.905 125.355 119.835  1.00 44.31           H
ATOM    704  HG3 PRO A  45     102.338 125.014 119.219  1.00 44.31           H
ATOM    705  HD2 PRO A  45     100.427 123.206 120.188  1.00 44.31           H
ATOM    706  HD3 PRO A  45     101.328 123.056 118.870  1.00 44.31           H
ATOM    707  N   PHE A  46     101.898 122.651 123.429  1.00 42.90           N
ATOM    708  CA  PHE A  46     101.840 122.247 124.830  1.00 42.90           C
ATOM    709  C   PHE A  46     102.858 121.157 125.128  1.00 42.90           C
ATOM    710  O   PHE A  46     103.533 121.191 126.162  1.00 42.90           O
ATOM    711  CB  PHE A  46     100.432 121.771 125.184  1.00 42.90           C
ATOM    712  CG  PHE A  46      99.393 122.851 125.130  1.00 42.90           C
ATOM    713  CD1 PHE A  46      99.627 124.086 125.706  1.00 42.90           C
ATOM    714  CD2 PHE A  46      98.180 122.629 124.506  1.00 42.90           C
ATOM    715  CE1 PHE A  46      98.672 125.079 125.658  1.00 42.90           C
ATOM    716  CE2 PHE A  46      97.220 123.618 124.455  1.00 42.90           C
ATOM    717  CZ  PHE A  46      97.467 124.844 125.032  1.00 42.90           C
ATOM    718  H   PHE A  46     101.178 122.508 122.981  1.00 42.90           H
ATOM    719  HA  PHE A  46     102.056 123.010 125.389  1.00 42.90           H
ATOM    720  HB2 PHE A  46     100.171 121.079 124.557  1.00 42.90           H
ATOM    721  HB3 PHE A  46     100.441 121.412 126.085  1.00 42.90           H
ATOM    722  HD1 PHE A  46     100.438 124.250 126.130  1.00 42.90           H
ATOM    723  HD2 PHE A  46      98.009 121.803 124.115  1.00 42.90           H
ATOM    724  HE1 PHE A  46      98.841 125.906 126.048  1.00 42.90           H
ATOM    725  HE2 PHE A  46      96.408 123.457 124.031  1.00 42.90           H
ATOM    726  HZ  PHE A  46      96.821 125.513 124.998  1.00 42.90           H
ATOM    727  N   GLY A  47     102.976 120.174 124.236  1.00 41.86           N
ATOM    728  CA  GLY A  47     103.959 119.125 124.439  1.00 41.86           C
ATOM    729  C   GLY A  47     105.385 119.629 124.340  1.00 41.86           C
ATOM    730  O   GLY A  47     106.247 119.247 125.138  1.00 41.86           O
ATOM    731  H   GLY A  47     102.507 120.096 123.520  1.00 41.86           H
ATOM    732  HA2 GLY A  47     103.831 118.723 125.313  1.00 41.86           H
ATOM    733  HA3 GLY A  47     103.829 118.443 123.763  1.00 41.86           H
ATOM    734  N   ASP A  48     105.660 120.482 123.352  1.00 42.01           N
ATOM    735  CA  ASP A  48     107.017 120.992 123.197  1.00 42.01           C
ATOM    736  C   ASP A  48     107.419 121.860 124.380  1.00 42.01           C
ATOM    737  O   ASP A  48     108.580 121.829 124.804  1.00 42.01           O
ATOM    738  CB  ASP A  48     107.142 121.774 121.893  1.00 42.01           C
ATOM    739  CG  ASP A  48     107.279 120.871 120.682  1.00 42.01           C
ATOM    740  OD1 ASP A  48     107.790 119.741 120.826  1.00 42.01           O
ATOM    741  OD2 ASP A  48     106.877 121.296 119.581  1.00 42.01           O
ATOM    742  H   ASP A  48     105.094 120.773 122.773  1.00 42.01           H
ATOM    743  HA  ASP A  48     107.631 120.242 123.160  1.00 42.01           H
ATOM    744  HB2 ASP A  48     106.349 122.319 121.773  1.00 42.01           H
ATOM    745  HB3 ASP A  48     107.930 122.339 121.937  1.00 42.01           H
ATOM    746  N   LEU A  49     106.480 122.633 124.927  1.00 39.07           N
ATOM    747  CA  LEU A  49     106.779 123.423 126.113  1.00 39.07           C
ATOM    748  C   LEU A  49     107.134 122.526 127.289  1.00 39.07           C
ATOM    749  O   LEU A  49     108.061 122.828 128.043  1.00 39.07           O
ATOM    750  CB  LEU A  49     105.591 124.321 126.455  1.00 39.07           C
ATOM    751  CG  LEU A  49     105.627 124.995 127.825  1.00 39.07           C
ATOM    752  CD1 LEU A  49     106.815 125.935 127.919  1.00 39.07           C
ATOM    753  CD2 LEU A  49     104.330 125.741 128.071  1.00 39.07           C
ATOM    754  H   LEU A  49     105.675 122.714 124.634  1.00 39.07           H
ATOM    755  HA  LEU A  49     107.542 123.993 125.929  1.00 39.07           H
ATOM    756  HB2 LEU A  49     105.540 125.024 125.789  1.00 39.07           H
ATOM    757  HB3 LEU A  49     104.784 123.784 126.419  1.00 39.07           H
ATOM    758  HG  LEU A  49     105.716 124.323 128.519  1.00 39.07           H
ATOM    759 HD11 LEU A  49     106.788 126.391 128.774  1.00 39.07           H
ATOM    760 HD12 LEU A  49     107.633 125.419 127.844  1.00 39.07           H
ATOM    761 HD13 LEU A  49     106.763 126.581 127.198  1.00 39.07           H
ATOM    762 HD21 LEU A  49     104.369 126.162 128.944  1.00 39.07           H
ATOM    763 HD22 LEU A  49     104.219 126.415 127.383  1.00 39.07           H
ATOM    764 HD23 LEU A  49     103.593 125.111 128.040  1.00 39.07           H
ATOM    765  N   PHE A  50     106.411 121.417 127.463  1.00 39.19           N
ATOM    766  CA  PHE A  50     106.759 120.477 128.524  1.00 39.19           C
ATOM    767  C   PHE A  50     108.141 119.879 128.303  1.00 39.19           C
ATOM    768  O   PHE A  50     108.921 119.730 129.252  1.00 39.19           O
ATOM    769  CB  PHE A  50     105.724 119.359 128.609  1.00 39.19           C
ATOM    770  CG  PHE A  50     106.204 118.165 129.375  1.00 39.19           C
ATOM    771  CD1 PHE A  50     106.196 118.163 130.755  1.00 39.19           C
ATOM    772  CD2 PHE A  50     106.681 117.051 128.713  1.00 39.19           C
ATOM    773  CE1 PHE A  50     106.645 117.068 131.461  1.00 39.19           C
ATOM    774  CE2 PHE A  50     107.130 115.954 129.414  1.00 39.19           C
ATOM    775  CZ  PHE A  50     107.113 115.963 130.789  1.00 39.19           C
ATOM    776  H   PHE A  50     105.729 121.192 126.990  1.00 39.19           H
ATOM    777  HA  PHE A  50     106.766 120.946 129.373  1.00 39.19           H
ATOM    778  HB2 PHE A  50     104.930 119.697 129.051  1.00 39.19           H
ATOM    779  HB3 PHE A  50     105.502 119.067 127.711  1.00 39.19           H
ATOM    780  HD1 PHE A  50     105.881 118.908 131.214  1.00 39.19           H
ATOM    781  HD2 PHE A  50     106.695 117.039 127.783  1.00 39.19           H
ATOM    782  HE1 PHE A  50     106.632 117.076 132.391  1.00 39.19           H
ATOM    783  HE2 PHE A  50     107.445 115.208 128.958  1.00 39.19           H
ATOM    784  HZ  PHE A  50     107.415 115.222 131.264  1.00 39.19           H
ATOM    785  N   VAL A  51     108.451 119.501 127.064  1.00 38.51           N
ATOM    786  CA  VAL A  51     109.752 118.894 126.795  1.00 38.51           C
ATOM    787  C   VAL A  51     110.868 119.881 127.106  1.00 38.51           C
ATOM    788  O   VAL A  51     111.878 119.525 127.724  1.00 38.51           O
ATOM    789  CB  VAL A  51     109.823 118.394 125.340  1.00 38.51           C
ATOM    790  CG1 VAL A  51     111.266 118.137 124.936  1.00 38.51           C
ATOM    791  CG2 VAL A  51     108.991 117.135 125.178  1.00 38.51           C
ATOM    792  H   VAL A  51     107.940 119.583 126.377  1.00 38.51           H
ATOM    793  HA  VAL A  51     109.864 118.127 127.377  1.00 38.51           H
ATOM    794  HB  VAL A  51     109.460 119.074 124.752  1.00 38.51           H
ATOM    795 HG11 VAL A  51     111.274 117.565 124.152  1.00 38.51           H
ATOM    796 HG12 VAL A  51     111.695 118.982 124.728  1.00 38.51           H
ATOM    797 HG13 VAL A  51     111.727 117.698 125.667  1.00 38.51           H
ATOM    798 HG21 VAL A  51     109.035 116.844 124.254  1.00 38.51           H
ATOM    799 HG22 VAL A  51     109.344 116.445 125.761  1.00 38.51           H
ATOM    800 HG23 VAL A  51     108.074 117.336 125.419  1.00 38.51           H
ATOM    801  N   ARG A  52     110.705 121.138 126.689  1.00 37.67           N
ATOM    802  CA  ARG A  52     111.719 122.144 126.984  1.00 37.67           C
ATOM    803  C   ARG A  52     111.793 122.430 128.480  1.00 37.67           C
ATOM    804  O   ARG A  52     112.880 122.673 129.016  1.00 37.67           O
ATOM    805  CB  ARG A  52     111.434 123.425 126.203  1.00 37.67           C
ATOM    806  CG  ARG A  52     112.076 123.459 124.827  1.00 37.67           C
ATOM    807  CD  ARG A  52     111.533 124.599 123.981  1.00 37.67           C
ATOM    808  NE  ARG A  52     112.328 125.813 124.121  1.00 37.67           N
ATOM    809  CZ  ARG A  52     113.429 126.076 123.430  1.00 37.67           C
ATOM    810  NH1 ARG A  52     113.904 125.227 122.533  1.00 37.67           N
ATOM    811  NH2 ARG A  52     114.072 127.220 123.645  1.00 37.67           N
ATOM    812  H   ARG A  52     110.029 121.426 126.242  1.00 37.67           H
ATOM    813  HA  ARG A  52     112.585 121.810 126.702  1.00 37.67           H
ATOM    814  HB2 ARG A  52     110.475 123.511 126.087  1.00 37.67           H
ATOM    815  HB3 ARG A  52     111.773 124.181 126.708  1.00 37.67           H
ATOM    816  HG2 ARG A  52     113.033 123.582 124.925  1.00 37.67           H
ATOM    817  HG3 ARG A  52     111.891 122.625 124.368  1.00 37.67           H
ATOM    818  HD2 ARG A  52     111.538 124.335 123.048  1.00 37.67           H
ATOM    819  HD3 ARG A  52     110.627 124.801 124.263  1.00 37.67           H
ATOM    820  HE  ARG A  52     112.062 126.403 124.688  1.00 37.67           H
ATOM    821 HH11 ARG A  52     113.499 124.483 122.384  1.00 37.67           H
ATOM    822 HH12 ARG A  52     114.620 125.419 122.098  1.00 37.67           H
ATOM    823 HH21 ARG A  52     113.773 127.779 124.225  1.00 37.67           H
ATOM    824 HH22 ARG A  52     114.787 127.401 123.203  1.00 37.67           H
ATOM    825  N   LEU A  53     110.650 122.413 129.170  1.00 37.79           N
ATOM    826  CA  LEU A  53     110.651 122.603 130.616  1.00 37.79           C
ATOM    827  C   LEU A  53     111.478 121.528 131.299  1.00 37.79           C
ATOM    828  O   LEU A  53     112.309 121.819 132.166  1.00 37.79           O
ATOM    829  CB  LEU A  53     109.218 122.577 131.149  1.00 37.79           C
ATOM    830  CG  LEU A  53     108.390 123.854 131.026  1.00 37.79           C
ATOM    831  CD1 LEU A  53     106.920 123.543 131.225  1.00 37.79           C
ATOM    832  CD2 LEU A  53     108.853 124.888 132.031  1.00 37.79           C
ATOM    833  H   LEU A  53     109.871 122.295 128.826  1.00 37.79           H
ATOM    834  HA  LEU A  53     111.040 123.466 130.826  1.00 37.79           H
ATOM    835  HB2 LEU A  53     108.736 121.881 130.677  1.00 37.79           H
ATOM    836  HB3 LEU A  53     109.254 122.354 132.092  1.00 37.79           H
ATOM    837  HG  LEU A  53     108.504 124.224 130.136  1.00 37.79           H
ATOM    838 HD11 LEU A  53     106.416 124.371 131.197  1.00 37.79           H
ATOM    839 HD12 LEU A  53     106.624 122.951 130.515  1.00 37.79           H
ATOM    840 HD13 LEU A  53     106.802 123.112 132.086  1.00 37.79           H
ATOM    841 HD21 LEU A  53     108.296 125.678 131.950  1.00 37.79           H
ATOM    842 HD22 LEU A  53     108.773 124.518 132.924  1.00 37.79           H
ATOM    843 HD23 LEU A  53     109.778 125.115 131.848  1.00 37.79           H
ATOM    844  N   LEU A  54     111.262 120.273 130.916  1.00 37.28           N
ATOM    845  CA  LEU A  54     111.952 119.170 131.567  1.00 37.28           C
ATOM    846  C   LEU A  54     113.396 119.031 131.110  1.00 37.28           C
ATOM    847  O   LEU A  54     114.199 118.423 131.826  1.00 37.28           O
ATOM    848  CB  LEU A  54     111.200 117.861 131.322  1.00 37.28           C
ATOM    849  CG  LEU A  54     111.744 116.625 132.038  1.00 37.28           C
ATOM    850  CD1 LEU A  54     111.910 116.878 133.524  1.00 37.28           C
ATOM    851  CD2 LEU A  54     110.820 115.444 131.808  1.00 37.28           C
ATOM    852  H   LEU A  54     110.725 120.036 130.287  1.00 37.28           H
ATOM    853  HA  LEU A  54     111.960 119.340 132.522  1.00 37.28           H
ATOM    854  HB2 LEU A  54     110.281 117.980 131.610  1.00 37.28           H
ATOM    855  HB3 LEU A  54     111.217 117.674 130.371  1.00 37.28           H
ATOM    856  HG  LEU A  54     112.614 116.402 131.671  1.00 37.28           H
ATOM    857 HD11 LEU A  54     112.178 116.051 133.954  1.00 37.28           H
ATOM    858 HD12 LEU A  54     112.594 117.551 133.659  1.00 37.28           H
ATOM    859 HD13 LEU A  54     111.065 117.184 133.889  1.00 37.28           H
ATOM    860 HD21 LEU A  54     111.178 114.669 132.270  1.00 37.28           H
ATOM    861 HD22 LEU A  54     109.941 115.660 132.156  1.00 37.28           H
ATOM    862 HD23 LEU A  54     110.765 115.267 130.856  1.00 37.28           H
ATOM    863  N   LYS A  55     113.748 119.572 129.944  1.00 37.94           N
ATOM    864  CA  LYS A  55     115.129 119.525 129.484  1.00 37.94           C
ATOM    865  C   LYS A  55     115.973 120.663 130.038  1.00 37.94           C
ATOM    866  O   LYS A  55     117.205 120.596 129.959  1.00 37.94           O
ATOM    867  CB  LYS A  55     115.180 119.551 127.954  1.00 37.94           C
ATOM    868  CG  LYS A  55     116.512 119.084 127.378  1.00 37.94           C
ATOM    869  CD  LYS A  55     116.596 119.231 125.859  1.00 37.94           C
ATOM    870  CE  LYS A  55     115.275 118.947 125.155  1.00 37.94           C
ATOM    871  NZ  LYS A  55     115.421 118.966 123.674  1.00 37.94           N
ATOM    872  H   LYS A  55     113.208 119.970 129.406  1.00 37.94           H
ATOM    873  HA  LYS A  55     115.528 118.691 129.778  1.00 37.94           H
ATOM    874  HB2 LYS A  55     114.483 118.965 127.621  1.00 37.94           H
ATOM    875  HB3 LYS A  55     115.024 120.459 127.649  1.00 37.94           H
ATOM    876  HG2 LYS A  55     117.228 119.610 127.766  1.00 37.94           H
ATOM    877  HG3 LYS A  55     116.637 118.146 127.594  1.00 37.94           H
ATOM    878  HD2 LYS A  55     116.860 120.139 125.645  1.00 37.94           H
ATOM    879  HD3 LYS A  55     117.256 118.606 125.519  1.00 37.94           H
ATOM    880  HE2 LYS A  55     114.953 118.071 125.419  1.00 37.94           H
ATOM    881  HE3 LYS A  55     114.628 119.629 125.394  1.00 37.94           H
ATOM    882  HZ1 LYS A  55     114.637 118.792 123.290  1.00 37.94           H
ATOM    883  HZ2 LYS A  55     115.703 119.766 123.407  1.00 37.94           H
ATOM    884  HZ3 LYS A  55     116.011 118.351 123.419  1.00 37.94           H
ATOM    885  N   MET A  56     115.349 121.700 130.596  1.00 37.31           N
ATOM    886  CA  MET A  56     116.108 122.742 131.272  1.00 37.31           C
ATOM    887  C   MET A  56     116.650 122.279 132.615  1.00 37.31           C
ATOM    888  O   MET A  56     117.478 122.981 133.205  1.00 37.31           O
ATOM    889  CB  MET A  56     115.238 123.987 131.468  1.00 37.31           C
ATOM    890  CG  MET A  56     115.970 125.303 131.223  1.00 37.31           C
ATOM    891  SD  MET A  56     116.248 125.679 129.475  1.00 37.31           S
ATOM    892  CE  MET A  56     114.759 126.583 129.054  1.00 37.31           C
ATOM    893  H   MET A  56     114.497 121.821 130.596  1.00 37.31           H
ATOM    894  HA  MET A  56     116.856 122.994 130.708  1.00 37.31           H
ATOM    895  HB2 MET A  56     114.492 123.946 130.849  1.00 37.31           H
ATOM    896  HB3 MET A  56     114.909 123.996 132.380  1.00 37.31           H
ATOM    897  HG2 MET A  56     115.445 126.026 131.602  1.00 37.31           H
ATOM    898  HG3 MET A  56     116.836 125.264 131.659  1.00 37.31           H
ATOM    899  HE1 MET A  56     114.801 126.844 128.121  1.00 37.31           H
ATOM    900  HE2 MET A  56     113.990 126.011 129.204  1.00 37.31           H
ATOM    901  HE3 MET A  56     114.699 127.372 129.616  1.00 37.31           H
ATOM    902  N   LEU A  57     116.209 121.120 133.107  1.00 35.68           N
ATOM    903  CA  LEU A  57     116.633 120.582 134.392  1.00 35.68           C
ATOM    904  C   LEU A  57     117.597 119.413 134.242  1.00 35.68           C
ATOM    905  O   LEU A  57     117.796 118.659 135.199  1.00 35.68           O
ATOM    906  CB  LEU A  57     115.416 120.138 135.202  1.00 35.68           C
ATOM    907  CG  LEU A  57     114.281 121.147 135.352  1.00 35.68           C
ATOM    908  CD1 LEU A  57     113.047 120.462 135.896  1.00 35.68           C
ATOM    909  CD2 LEU A  57     114.699 122.286 136.256  1.00 35.68           C
ATOM    910  H   LEU A  57     115.645 120.615 132.700  1.00 35.68           H
ATOM    911  HA  LEU A  57     117.086 121.279 134.892  1.00 35.68           H
ATOM    912  HB2 LEU A  57     115.043 119.348 134.780  1.00 35.68           H
ATOM    913  HB3 LEU A  57     115.716 119.910 136.096  1.00 35.68           H
ATOM    914  HG  LEU A  57     114.062 121.515 134.482  1.00 35.68           H
ATOM    915 HD11 LEU A  57     112.317 121.100 135.916  1.00 35.68           H
ATOM    916 HD12 LEU A  57     112.818 119.717 135.319  1.00 35.68           H
ATOM    917 HD13 LEU A  57     113.233 120.141 136.793  1.00 35.68           H
ATOM    918 HD21 LEU A  57     114.015 122.974 136.230  1.00 35.68           H
ATOM    919 HD22 LEU A  57     114.798 121.952 137.160  1.00 35.68           H
ATOM    920 HD23 LEU A  57     115.542 122.648 135.940  1.00 35.68           H
ATOM    921  N   VAL A  58     118.189 119.239 133.067  1.00 36.09           N
ATOM    922  CA  VAL A  58     119.062 118.104 132.791  1.00 36.09           C
ATOM    923  C   VAL A  58     120.526 118.453 133.025  1.00 36.09           C
ATOM    924  O   VAL A  58     121.218 117.778 133.787  1.00 36.09           O
ATOM    925  CB  VAL A  58     118.831 117.594 131.352  1.00 36.09           C
ATOM    926  CG1 VAL A  58     119.904 116.595 130.964  1.00 36.09           C
ATOM    927  CG2 VAL A  58     117.457 116.965 131.230  1.00 36.09           C
ATOM    928  H   VAL A  58     118.098 119.773 132.399  1.00 36.09           H
ATOM    929  HA  VAL A  58     118.833 117.381 133.396  1.00 36.09           H
ATOM    930  HB  VAL A  58     118.875 118.343 130.737  1.00 36.09           H
ATOM    931 HG11 VAL A  58     119.580 116.060 130.224  1.00 36.09           H
ATOM    932 HG12 VAL A  58     120.704 117.075 130.698  1.00 36.09           H
ATOM    933 HG13 VAL A  58     120.096 116.023 131.724  1.00 36.09           H
ATOM    934 HG21 VAL A  58     117.186 116.979 130.299  1.00 36.09           H
ATOM    935 HG22 VAL A  58     117.505 116.050 131.546  1.00 36.09           H
ATOM    936 HG23 VAL A  58     116.825 117.470 131.765  1.00 36.09           H
ATOM    937  N   MET A  59     121.026 119.496 132.366  1.00 35.72           N
ATOM    938  CA  MET A  59     122.429 119.862 132.546  1.00 35.72           C
ATOM    939  C   MET A  59     122.741 120.272 133.977  1.00 35.72           C
ATOM    940  O   MET A  59     123.742 119.787 134.531  1.00 35.72           O
ATOM    941  CB  MET A  59     122.806 120.973 131.557  1.00 35.72           C
ATOM    942  CG  MET A  59     123.310 120.492 130.191  1.00 35.72           C
ATOM    943  SD  MET A  59     124.517 119.145 130.181  1.00 35.72           S
ATOM    944  CE  MET A  59     125.444 119.432 131.687  1.00 35.72           C
ATOM    945  H   MET A  59     120.588 119.994 131.819  1.00 35.72           H
ATOM    946  HA  MET A  59     122.953 119.077 132.342  1.00 35.72           H
ATOM    947  HB2 MET A  59     122.021 121.518 131.393  1.00 35.72           H
ATOM    948  HB3 MET A  59     123.500 121.520 131.955  1.00 35.72           H
ATOM    949  HG2 MET A  59     122.545 120.192 129.673  1.00 35.72           H
ATOM    950  HG3 MET A  59     123.723 121.246 129.740  1.00 35.72           H
ATOM    951  HE1 MET A  59     126.378 119.227 131.520  1.00 35.72           H
ATOM    952  HE2 MET A  59     125.358 120.362 131.942  1.00 35.72           H
ATOM    953  HE3 MET A  59     125.099 118.860 132.389  1.00 35.72           H
ATOM    954  N   PRO A  60     121.959 121.137 134.631  1.00 34.84           N
ATOM    955  CA  PRO A  60     122.312 121.541 136.001  1.00 34.84           C
ATOM    956  C   PRO A  60     122.103 120.458 137.046  1.00 34.84           C
ATOM    957  O   PRO A  60     122.850 120.430 138.033  1.00 34.84           O
ATOM    958  CB  PRO A  60     121.389 122.743 136.265  1.00 34.84           C
ATOM    959  CG  PRO A  60     120.810 123.114 134.925  1.00 34.84           C
ATOM    960  CD  PRO A  60     120.768 121.849 134.147  1.00 34.84           C
ATOM    961  HA  PRO A  60     123.234 121.838 136.033  1.00 34.84           H
ATOM    962  HB2 PRO A  60     120.691 122.486 136.885  1.00 34.84           H
ATOM    963  HB3 PRO A  60     121.910 123.478 136.626  1.00 34.84           H
ATOM    964  HG2 PRO A  60     119.917 123.472 135.044  1.00 34.84           H
ATOM    965  HG3 PRO A  60     121.384 123.764 134.491  1.00 34.84           H
ATOM    966  HD2 PRO A  60     119.964 121.348 134.355  1.00 34.84           H
ATOM    967  HD3 PRO A  60     120.839 122.034 133.198  1.00 34.84           H
ATOM    968  N   ILE A  61     121.123 119.572 136.873  1.00 35.11           N
ATOM    969  CA  ILE A  61     120.881 118.545 137.880  1.00 35.11           C
ATOM    970  C   ILE A  61     122.013 117.525 137.902  1.00 35.11           C
ATOM    971  O   ILE A  61     122.464 117.119 138.980  1.00 35.11           O
ATOM    972  CB  ILE A  61     119.519 117.868 137.636  1.00 35.11           C
ATOM    973  CG1 ILE A  61     119.026 117.162 138.897  1.00 35.11           C
ATOM    974  CG2 ILE A  61     119.596 116.866 136.499  1.00 35.11           C
ATOM    975  CD1 ILE A  61     117.528 116.995 138.936  1.00 35.11           C
ATOM    976  H   ILE A  61     120.594 119.545 136.195  1.00 35.11           H
ATOM    977  HA  ILE A  61     120.850 118.969 138.752  1.00 35.11           H
ATOM    978  HB  ILE A  61     118.875 118.553 137.398  1.00 35.11           H
ATOM    979 HG12 ILE A  61     119.425 116.279 138.943  1.00 35.11           H
ATOM    980 HG13 ILE A  61     119.286 117.681 139.674  1.00 35.11           H
ATOM    981 HG21 ILE A  61     118.696 116.605 136.248  1.00 35.11           H
ATOM    982 HG22 ILE A  61     120.040 117.282 135.745  1.00 35.11           H
ATOM    983 HG23 ILE A  61     120.094 116.088 136.789  1.00 35.11           H
ATOM    984 HD11 ILE A  61     117.273 116.613 139.790  1.00 35.11           H
ATOM    985 HD12 ILE A  61     117.111 117.863 138.823  1.00 35.11           H
ATOM    986 HD13 ILE A  61     117.259 116.404 138.215  1.00 35.11           H
ATOM    987  N   VAL A  62     122.485 117.096 136.729  1.00 35.11           N
ATOM    988  CA  VAL A  62     123.481 116.032 136.667  1.00 35.11           C
ATOM    989  C   VAL A  62     124.763 116.458 137.365  1.00 35.11           C
ATOM    990  O   VAL A  62     125.321 115.711 138.176  1.00 35.11           O
ATOM    991  CB  VAL A  62     123.749 115.641 135.203  1.00 35.11           C
ATOM    992  CG1 VAL A  62     125.009 114.800 135.097  1.00 35.11           C
ATOM    993  CG2 VAL A  62     122.564 114.900 134.632  1.00 35.11           C
ATOM    994  H   VAL A  62     122.245 117.404 135.962  1.00 35.11           H
ATOM    995  HA  VAL A  62     123.136 115.251 137.126  1.00 35.11           H
ATOM    996  HB  VAL A  62     123.880 116.447 134.678  1.00 35.11           H
ATOM    997 HG11 VAL A  62     124.999 114.326 134.251  1.00 35.11           H
ATOM    998 HG12 VAL A  62     125.786 115.379 135.141  1.00 35.11           H
ATOM    999 HG13 VAL A  62     125.026 114.163 135.829  1.00 35.11           H
ATOM   1000 HG21 VAL A  62     122.743 114.687 133.703  1.00 35.11           H
ATOM   1001 HG22 VAL A  62     122.430 114.085 135.139  1.00 35.11           H
ATOM   1002 HG23 VAL A  62     121.778 115.464 134.697  1.00 35.11           H
ATOM   1003  N   PHE A  63     125.249 117.660 137.064  1.00 34.34           N
ATOM   1004  CA  PHE A  63     126.515 118.108 137.629  1.00 34.34           C
ATOM   1005  C   PHE A  63     126.456 118.120 139.150  1.00 34.34           C
ATOM   1006  O   PHE A  63     127.305 117.524 139.824  1.00 34.34           O
ATOM   1007  CB  PHE A  63     126.853 119.499 137.092  1.00 34.34           C
ATOM   1008  CG  PHE A  63     128.275 119.913 137.329  1.00 34.34           C
ATOM   1009  CD1 PHE A  63     129.322 119.150 136.845  1.00 34.34           C
ATOM   1010  CD2 PHE A  63     128.564 121.069 138.030  1.00 34.34           C
ATOM   1011  CE1 PHE A  63     130.625 119.529 137.057  1.00 34.34           C
ATOM   1012  CE2 PHE A  63     129.866 121.451 138.244  1.00 34.34           C
ATOM   1013  CZ  PHE A  63     130.899 120.681 137.757  1.00 34.34           C
ATOM   1014  H   PHE A  63     124.870 118.228 136.541  1.00 34.34           H
ATOM   1015  HA  PHE A  63     127.216 117.495 137.359  1.00 34.34           H
ATOM   1016  HB2 PHE A  63     126.697 119.511 136.135  1.00 34.34           H
ATOM   1017  HB3 PHE A  63     126.280 120.150 137.527  1.00 34.34           H
ATOM   1018  HD1 PHE A  63     129.142 118.371 136.371  1.00 34.34           H
ATOM   1019  HD2 PHE A  63     127.870 121.592 138.360  1.00 34.34           H
ATOM   1020  HE1 PHE A  63     131.321 119.008 136.728  1.00 34.34           H
ATOM   1021  HE2 PHE A  63     130.050 122.230 138.718  1.00 34.34           H
ATOM   1022  HZ  PHE A  63     131.780 120.939 137.903  1.00 34.34           H
ATOM   1023  N   ALA A  64     125.448 118.790 139.710  1.00 32.33           N
ATOM   1024  CA  ALA A  64     125.368 118.923 141.158  1.00 32.33           C
ATOM   1025  C   ALA A  64     125.157 117.571 141.820  1.00 32.33           C
ATOM   1026  O   ALA A  64     125.810 117.247 142.820  1.00 32.33           O
ATOM   1027  CB  ALA A  64     124.247 119.890 141.535  1.00 32.33           C
ATOM   1028  H   ALA A  64     124.808 119.170 139.278  1.00 32.33           H
ATOM   1029  HA  ALA A  64     126.206 119.286 141.479  1.00 32.33           H
ATOM   1030  HB1 ALA A  64     124.208 119.967 142.501  1.00 32.33           H
ATOM   1031  HB2 ALA A  64     124.432 120.757 141.141  1.00 32.33           H
ATOM   1032  HB3 ALA A  64     123.406 119.545 141.196  1.00 32.33           H
ATOM   1033  N   SER A  65     124.252 116.756 141.272  1.00 32.98           N
ATOM   1034  CA  SER A  65     123.982 115.461 141.880  1.00 32.98           C
ATOM   1035  C   SER A  65     125.224 114.586 141.871  1.00 32.98           C
ATOM   1036  O   SER A  65     125.527 113.918 142.865  1.00 32.98           O
ATOM   1037  CB  SER A  65     122.833 114.769 141.151  1.00 32.98           C
ATOM   1038  OG  SER A  65     122.289 113.729 141.942  1.00 32.98           O
ATOM   1039  H   SER A  65     123.793 116.928 140.565  1.00 32.98           H
ATOM   1040  HA  SER A  65     123.715 115.595 142.803  1.00 32.98           H
ATOM   1041  HB2 SER A  65     122.139 115.420 140.964  1.00 32.98           H
ATOM   1042  HB3 SER A  65     123.167 114.393 140.321  1.00 32.98           H
ATOM   1043  HG  SER A  65     121.661 113.354 141.531  1.00 32.98           H
ATOM   1044  N   LEU A  66     125.966 114.585 140.764  1.00 32.92           N
ATOM   1045  CA  LEU A  66     127.145 113.735 140.679  1.00 32.92           C
ATOM   1046  C   LEU A  66     128.265 114.240 141.577  1.00 32.92           C
ATOM   1047  O   LEU A  66     128.952 113.435 142.218  1.00 32.92           O
ATOM   1048  CB  LEU A  66     127.604 113.648 139.226  1.00 32.92           C
ATOM   1049  CG  LEU A  66     128.744 112.690 138.898  1.00 32.92           C
ATOM   1050  CD1 LEU A  66     128.503 111.320 139.491  1.00 32.92           C
ATOM   1051  CD2 LEU A  66     128.867 112.592 137.395  1.00 32.92           C
ATOM   1052  H   LEU A  66     125.811 115.058 140.063  1.00 32.92           H
ATOM   1053  HA  LEU A  66     126.904 112.844 140.976  1.00 32.92           H
ATOM   1054  HB2 LEU A  66     126.843 113.378 138.688  1.00 32.92           H
ATOM   1055  HB3 LEU A  66     127.889 114.533 138.949  1.00 32.92           H
ATOM   1056  HG  LEU A  66     129.575 113.040 139.254  1.00 32.92           H
ATOM   1057 HD11 LEU A  66     129.161 110.703 139.135  1.00 32.92           H
ATOM   1058 HD12 LEU A  66     128.588 111.373 140.456  1.00 32.92           H
ATOM   1059 HD13 LEU A  66     127.611 111.024 139.252  1.00 32.92           H
ATOM   1060 HD21 LEU A  66     129.688 112.130 137.173  1.00 32.92           H
ATOM   1061 HD22 LEU A  66     128.107 112.098 137.049  1.00 32.92           H
ATOM   1062 HD23 LEU A  66     128.877 113.486 137.019  1.00 32.92           H
ATOM   1063  N   VAL A  67     128.460 115.559 141.650  1.00 32.38           N
ATOM   1064  CA  VAL A  67     129.500 116.098 142.521  1.00 32.38           C
ATOM   1065  C   VAL A  67     129.178 115.799 143.978  1.00 32.38           C
ATOM   1066  O   VAL A  67     130.075 115.512 144.778  1.00 32.38           O
ATOM   1067  CB  VAL A  67     129.673 117.607 142.280  1.00 32.38           C
ATOM   1068  CG1 VAL A  67     130.501 118.224 143.387  1.00 32.38           C
ATOM   1069  CG2 VAL A  67     130.318 117.855 140.935  1.00 32.38           C
ATOM   1070  H   VAL A  67     128.012 116.151 141.216  1.00 32.38           H
ATOM   1071  HA  VAL A  67     130.341 115.665 142.308  1.00 32.38           H
ATOM   1072  HB  VAL A  67     128.801 118.032 142.281  1.00 32.38           H
ATOM   1073 HG11 VAL A  67     130.862 119.068 143.076  1.00 32.38           H
ATOM   1074 HG12 VAL A  67     129.937 118.372 144.163  1.00 32.38           H
ATOM   1075 HG13 VAL A  67     131.227 117.621 143.612  1.00 32.38           H
ATOM   1076 HG21 VAL A  67     130.466 118.808 140.827  1.00 32.38           H
ATOM   1077 HG22 VAL A  67     131.163 117.382 140.898  1.00 32.38           H
ATOM   1078 HG23 VAL A  67     129.726 117.533 140.238  1.00 32.38           H
ATOM   1079  N   VAL A  68     127.899 115.868 144.350  1.00 31.29           N
ATOM   1080  CA  VAL A  68     127.513 115.541 145.717  1.00 31.29           C
ATOM   1081  C   VAL A  68     127.692 114.054 145.985  1.00 31.29           C
ATOM   1082  O   VAL A  68     128.182 113.656 147.047  1.00 31.29           O
ATOM   1083  CB  VAL A  68     126.067 115.984 145.979  1.00 31.29           C
ATOM   1084  CG1 VAL A  68     125.593 115.457 147.319  1.00 31.29           C
ATOM   1085  CG2 VAL A  68     125.971 117.493 145.928  1.00 31.29           C
ATOM   1086  H   VAL A  68     127.247 116.098 143.838  1.00 31.29           H
ATOM   1087  HA  VAL A  68     128.089 116.024 146.330  1.00 31.29           H
ATOM   1088  HB  VAL A  68     125.491 115.620 145.288  1.00 31.29           H
ATOM   1089 HG11 VAL A  68     124.820 115.970 147.602  1.00 31.29           H
ATOM   1090 HG12 VAL A  68     125.351 114.522 147.227  1.00 31.29           H
ATOM   1091 HG13 VAL A  68     126.308 115.555 147.967  1.00 31.29           H
ATOM   1092 HG21 VAL A  68     125.042 117.744 145.810  1.00 31.29           H
ATOM   1093 HG22 VAL A  68     126.311 117.860 146.759  1.00 31.29           H
ATOM   1094 HG23 VAL A  68     126.498 117.815 145.182  1.00 31.29           H
ATOM   1095  N   GLY A  69     127.287 113.208 145.040  1.00 32.34           N
ATOM   1096  CA  GLY A  69     127.372 111.776 145.264  1.00 32.34           C
ATOM   1097  C   GLY A  69     128.799 111.287 145.388  1.00 32.34           C
ATOM   1098  O   GLY A  69     129.110 110.470 146.256  1.00 32.34           O
ATOM   1099  H   GLY A  69     126.965 113.436 144.275  1.00 32.34           H
ATOM   1100  HA2 GLY A  69     126.898 111.549 146.080  1.00 32.34           H
ATOM   1101  HA3 GLY A  69     126.951 111.309 144.526  1.00 32.34           H
ATOM   1102  N   ALA A  70     129.689 111.785 144.528  1.00 32.32           N
ATOM   1103  CA  ALA A  70     131.058 111.280 144.516  1.00 32.32           C
ATOM   1104  C   ALA A  70     131.759 111.538 145.844  1.00 32.32           C
ATOM   1105  O   ALA A  70     132.540 110.703 146.315  1.00 32.32           O
ATOM   1106  CB  ALA A  70     131.836 111.913 143.365  1.00 32.32           C
ATOM   1107  H   ALA A  70     129.529 112.405 143.954  1.00 32.32           H
ATOM   1108  HA  ALA A  70     131.037 110.321 144.371  1.00 32.32           H
ATOM   1109  HB1 ALA A  70     132.750 111.590 143.386  1.00 32.32           H
ATOM   1110  HB2 ALA A  70     131.417 111.665 142.526  1.00 32.32           H
ATOM   1111  HB3 ALA A  70     131.823 112.877 143.469  1.00 32.32           H
ATOM   1112  N   ALA A  71     131.492 112.689 146.465  1.00 31.75           N
ATOM   1113  CA  ALA A  71     132.186 113.052 147.694  1.00 31.75           C
ATOM   1114  C   ALA A  71     131.857 112.122 148.854  1.00 31.75           C
ATOM   1115  O   ALA A  71     132.623 112.068 149.821  1.00 31.75           O
ATOM   1116  CB  ALA A  71     131.844 114.491 148.078  1.00 31.75           C
ATOM   1117  H   ALA A  71     130.917 113.270 146.196  1.00 31.75           H
ATOM   1118  HA  ALA A  71     133.143 113.005 147.539  1.00 31.75           H
ATOM   1119  HB1 ALA A  71     132.310 114.718 148.898  1.00 31.75           H
ATOM   1120  HB2 ALA A  71     132.123 115.083 147.363  1.00 31.75           H
ATOM   1121  HB3 ALA A  71     130.886 114.561 148.211  1.00 31.75           H
ATOM   1122  N   SER A  72     130.742 111.393 148.786  1.00 31.95           N
ATOM   1123  CA  SER A  72     130.317 110.539 149.889  1.00 31.95           C
ATOM   1124  C   SER A  72     130.773 109.093 149.753  1.00 31.95           C
ATOM   1125  O   SER A  72     130.647 108.331 150.718  1.00 31.95           O
ATOM   1126  CB  SER A  72     128.789 110.561 150.017  1.00 31.95           C
ATOM   1127  OG  SER A  72     128.171 110.184 148.801  1.00 31.95           O
ATOM   1128  H   SER A  72     130.214 111.378 148.109  1.00 31.95           H
ATOM   1129  HA  SER A  72     130.687 110.888 150.715  1.00 31.95           H
ATOM   1130  HB2 SER A  72     128.523 109.939 150.712  1.00 31.95           H
ATOM   1131  HB3 SER A  72     128.505 111.459 150.250  1.00 31.95           H
ATOM   1132  HG  SER A  72     128.361 110.736 148.198  1.00 31.95           H
ATOM   1133  N   ILE A  73     131.296 108.696 148.596  1.00 32.89           N
ATOM   1134  CA  ILE A  73     131.684 107.316 148.330  1.00 32.89           C
ATOM   1135  C   ILE A  73     133.177 107.282 148.047  1.00 32.89           C
ATOM   1136  O   ILE A  73     133.677 108.058 147.224  1.00 32.89           O
ATOM   1137  CB  ILE A  73     130.886 106.727 147.152  1.00 32.89           C
ATOM   1138  CG1 ILE A  73     131.153 105.229 147.000  1.00 32.89           C
ATOM   1139  CG2 ILE A  73     131.239 107.438 145.858  1.00 32.89           C
ATOM   1140  CD1 ILE A  73     130.910 104.420 148.249  1.00 32.89           C
ATOM   1141  H   ILE A  73     131.439 109.223 147.933  1.00 32.89           H
ATOM   1142  HA  ILE A  73     131.513 106.783 149.121  1.00 32.89           H
ATOM   1143  HB  ILE A  73     129.940 106.855 147.326  1.00 32.89           H
ATOM   1144 HG12 ILE A  73     130.570 104.880 146.307  1.00 32.89           H
ATOM   1145 HG13 ILE A  73     132.079 105.101 146.741  1.00 32.89           H
ATOM   1146 HG21 ILE A  73     130.563 107.233 145.193  1.00 32.89           H
ATOM   1147 HG22 ILE A  73     131.265 108.394 146.017  1.00 32.89           H
ATOM   1148 HG23 ILE A  73     132.106 107.131 145.553  1.00 32.89           H
ATOM   1149 HD11 ILE A  73     130.824 103.487 148.001  1.00 32.89           H
ATOM   1150 HD12 ILE A  73     131.660 104.535 148.853  1.00 32.89           H
ATOM   1151 HD13 ILE A  73     130.092 104.727 148.670  1.00 32.89           H
ATOM   1152  N   SER A  74     133.887 106.391 148.729  1.00 32.63           N
ATOM   1153  CA  SER A  74     135.312 106.253 148.485  1.00 32.63           C
ATOM   1154  C   SER A  74     135.544 105.735 147.067  1.00 32.63           C
ATOM   1155  O   SER A  74     134.767 104.908 146.575  1.00 32.63           O
ATOM   1156  CB  SER A  74     135.943 105.300 149.499  1.00 32.63           C
ATOM   1157  OG  SER A  74     137.323 105.124 149.235  1.00 32.63           O
ATOM   1158  H   SER A  74     133.570 105.863 149.329  1.00 32.63           H
ATOM   1159  HA  SER A  74     135.729 107.121 148.584  1.00 32.63           H
ATOM   1160  HB2 SER A  74     135.835 105.670 150.389  1.00 32.63           H
ATOM   1161  HB3 SER A  74     135.498 104.439 149.442  1.00 32.63           H
ATOM   1162  HG  SER A  74     137.658 104.597 149.797  1.00 32.63           H
ATOM   1163  N   PRO A  75     136.593 106.191 146.379  1.00 32.98           N
ATOM   1164  CA  PRO A  75     136.836 105.696 145.015  1.00 32.98           C
ATOM   1165  C   PRO A  75     137.010 104.193 144.939  1.00 32.98           C
ATOM   1166  O   PRO A  75     136.609 103.586 143.935  1.00 32.98           O
ATOM   1167  CB  PRO A  75     138.118 106.429 144.598  1.00 32.98           C
ATOM   1168  CG  PRO A  75     138.162 107.632 145.459  1.00 32.98           C
ATOM   1169  CD  PRO A  75     137.574 107.215 146.768  1.00 32.98           C
ATOM   1170  HA  PRO A  75     136.112 105.965 144.428  1.00 32.98           H
ATOM   1171  HB2 PRO A  75     138.888 105.861 144.761  1.00 32.98           H
ATOM   1172  HB3 PRO A  75     138.064 106.677 143.662  1.00 32.98           H
ATOM   1173  HG2 PRO A  75     139.083 107.917 145.573  1.00 32.98           H
ATOM   1174  HG3 PRO A  75     137.633 108.339 145.057  1.00 32.98           H
ATOM   1175  HD2 PRO A  75     138.257 106.832 147.341  1.00 32.98           H
ATOM   1176  HD3 PRO A  75     137.136 107.970 147.190  1.00 32.98           H
ATOM   1177  N   ALA A  76     137.584 103.569 145.968  1.00 31.51           N
ATOM   1178  CA  ALA A  76     137.780 102.126 145.944  1.00 31.51           C
ATOM   1179  C   ALA A  76     136.480 101.381 145.692  1.00 31.51           C
ATOM   1180  O   ALA A  76     136.504 100.292 145.109  1.00 31.51           O
ATOM   1181  CB  ALA A  76     138.401 101.661 147.261  1.00 31.51           C
ATOM   1182  H   ALA A  76     137.864 103.956 146.683  1.00 31.51           H
ATOM   1183  HA  ALA A  76     138.396 101.904 145.228  1.00 31.51           H
ATOM   1184  HB1 ALA A  76     138.526 100.700 147.228  1.00 31.51           H
ATOM   1185  HB2 ALA A  76     139.256 102.103 147.381  1.00 31.51           H
ATOM   1186  HB3 ALA A  76     137.804 101.892 147.990  1.00 31.51           H
ATOM   1187  N   ARG A  77     135.347 101.941 146.118  1.00 33.09           N
ATOM   1188  CA  ARG A  77     134.045 101.347 145.864  1.00 33.09           C
ATOM   1189  C   ARG A  77     133.326 101.963 144.676  1.00 33.09           C
ATOM   1190  O   ARG A  77     132.493 101.288 144.065  1.00 33.09           O
ATOM   1191  CB  ARG A  77     133.152 101.475 147.105  1.00 33.09           C
ATOM   1192  CG  ARG A  77     132.068 100.425 147.187  1.00 33.09           C
ATOM   1193  CD  ARG A  77     131.726 100.094 148.628  1.00 33.09           C
ATOM   1194  NE  ARG A  77     131.562 101.288 149.451  1.00 33.09           N
ATOM   1195  CZ  ARG A  77     130.413 101.711 149.963  1.00 33.09           C
ATOM   1196  NH1 ARG A  77     129.275 101.071 149.744  1.00 33.09           N
ATOM   1197  NH2 ARG A  77     130.404 102.806 150.716  1.00 33.09           N
ATOM   1198  H   ARG A  77     135.311 102.677 146.561  1.00 33.09           H
ATOM   1199  HA  ARG A  77     134.164 100.402 145.680  1.00 33.09           H
ATOM   1200  HB2 ARG A  77     133.705 101.394 147.898  1.00 33.09           H
ATOM   1201  HB3 ARG A  77     132.721 102.344 147.092  1.00 33.09           H
ATOM   1202  HG2 ARG A  77     132.372  99.614 146.752  1.00 33.09           H
ATOM   1203  HG3 ARG A  77     131.267 100.758 146.754  1.00 33.09           H
ATOM   1204  HD2 ARG A  77     130.912  99.570 148.649  1.00 33.09           H
ATOM   1205  HD3 ARG A  77     132.455  99.579 149.007  1.00 33.09           H
ATOM   1206  HE  ARG A  77     132.268 101.744 149.633  1.00 33.09           H
ATOM   1207 HH11 ARG A  77     129.257 100.362 149.260  1.00 33.09           H
ATOM   1208 HH12 ARG A  77     128.546 101.370 150.088  1.00 33.09           H
ATOM   1209 HH21 ARG A  77     131.137 103.231 150.866  1.00 33.09           H
ATOM   1210 HH22 ARG A  77     129.666 103.091 151.053  1.00 33.09           H
ATOM   1211  N   LEU A  78     133.622 103.218 144.334  1.00 31.94           N
ATOM   1212  CA  LEU A  78     133.032 103.810 143.139  1.00 31.94           C
ATOM   1213  C   LEU A  78     133.480 103.061 141.892  1.00 31.94           C
ATOM   1214  O   LEU A  78     132.678 102.803 140.985  1.00 31.94           O
ATOM   1215  CB  LEU A  78     133.409 105.287 143.051  1.00 31.94           C
ATOM   1216  CG  LEU A  78     133.034 106.028 141.769  1.00 31.94           C
ATOM   1217  CD1 LEU A  78     131.542 106.278 141.726  1.00 31.94           C
ATOM   1218  CD2 LEU A  78     133.792 107.334 141.671  1.00 31.94           C
ATOM   1219  H   LEU A  78     134.151 103.737 144.770  1.00 31.94           H
ATOM   1220  HA  LEU A  78     132.066 103.748 143.198  1.00 31.94           H
ATOM   1221  HB2 LEU A  78     132.980 105.753 143.786  1.00 31.94           H
ATOM   1222  HB3 LEU A  78     134.372 105.357 143.148  1.00 31.94           H
ATOM   1223  HG  LEU A  78     133.272 105.491 140.998  1.00 31.94           H
ATOM   1224 HD11 LEU A  78     131.079 105.426 141.756  1.00 31.94           H
ATOM   1225 HD12 LEU A  78     131.324 106.746 140.905  1.00 31.94           H
ATOM   1226 HD13 LEU A  78     131.291 106.818 142.492  1.00 31.94           H
ATOM   1227 HD21 LEU A  78     133.573 107.884 142.439  1.00 31.94           H
ATOM   1228 HD22 LEU A  78     133.533 107.788 140.853  1.00 31.94           H
ATOM   1229 HD23 LEU A  78     134.744 107.147 141.658  1.00 31.94           H
ATOM   1230  N   GLY A  79     134.761 102.701 141.829  1.00 32.69           N
ATOM   1231  CA  GLY A  79     135.225 101.882 140.723  1.00 32.69           C
ATOM   1232  C   GLY A  79     134.513 100.545 140.665  1.00 32.69           C
ATOM   1233  O   GLY A  79     134.178 100.055 139.584  1.00 32.69           O
ATOM   1234  H   GLY A  79     135.366 102.914 142.401  1.00 32.69           H
ATOM   1235  HA2 GLY A  79     135.072 102.349 139.887  1.00 32.69           H
ATOM   1236  HA3 GLY A  79     136.176 101.721 140.817  1.00 32.69           H
ATOM   1237  N   ARG A  80     134.280  99.933 141.826  1.00 32.84           N
ATOM   1238  CA  ARG A  80     133.564  98.663 141.854  1.00 32.84           C
ATOM   1239  C   ARG A  80     132.147  98.831 141.326  1.00 32.84           C
ATOM   1240  O   ARG A  80     131.661  98.002 140.549  1.00 32.84           O
ATOM   1241  CB  ARG A  80     133.548  98.104 143.275  1.00 32.84           C
ATOM   1242  CG  ARG A  80     132.635  96.905 143.455  1.00 32.84           C
ATOM   1243  CD  ARG A  80     133.067  96.033 144.627  1.00 32.84           C
ATOM   1244  NE  ARG A  80     132.319  96.325 145.845  1.00 32.84           N
ATOM   1245  CZ  ARG A  80     132.796  96.981 146.895  1.00 32.84           C
ATOM   1246  NH1 ARG A  80     134.019  97.488 146.903  1.00 32.84           N
ATOM   1247  NH2 ARG A  80     132.025  97.135 147.966  1.00 32.84           N
ATOM   1248  H   ARG A  80     134.522 100.227 142.598  1.00 32.84           H
ATOM   1249  HA  ARG A  80     134.024  98.027 141.284  1.00 32.84           H
ATOM   1250  HB2 ARG A  80     134.450  97.836 143.509  1.00 32.84           H
ATOM   1251  HB3 ARG A  80     133.245  98.800 143.880  1.00 32.84           H
ATOM   1252  HG2 ARG A  80     132.656  96.363 142.651  1.00 32.84           H
ATOM   1253  HG3 ARG A  80     131.732  97.214 143.626  1.00 32.84           H
ATOM   1254  HD2 ARG A  80     134.013  96.157 144.796  1.00 32.84           H
ATOM   1255  HD3 ARG A  80     132.900  95.106 144.397  1.00 32.84           H
ATOM   1256  HE  ARG A  80     131.505  96.050 145.886  1.00 32.84           H
ATOM   1257 HH11 ARG A  80     134.533  97.399 146.221  1.00 32.84           H
ATOM   1258 HH12 ARG A  80     134.301  97.909 147.598  1.00 32.84           H
ATOM   1259 HH21 ARG A  80     131.229  96.811 147.973  1.00 32.84           H
ATOM   1260 HH22 ARG A  80     132.322  97.559 148.653  1.00 32.84           H
ATOM   1261  N   VAL A  81     131.474  99.907 141.729  1.00 33.86           N
ATOM   1262  CA  VAL A  81     130.128 100.176 141.230  1.00 33.86           C
ATOM   1263  C   VAL A  81     130.151 100.308 139.712  1.00 33.86           C
ATOM   1264  O   VAL A  81     129.330  99.712 139.002  1.00 33.86           O
ATOM   1265  CB  VAL A  81     129.555 101.440 141.897  1.00 33.86           C
ATOM   1266  CG1 VAL A  81     128.369 101.974 141.109  1.00 33.86           C
ATOM   1267  CG2 VAL A  81     129.156 101.156 143.341  1.00 33.86           C
ATOM   1268  H   VAL A  81     131.772 100.492 142.285  1.00 33.86           H
ATOM   1269  HA  VAL A  81     129.552  99.429 141.457  1.00 33.86           H
ATOM   1270  HB  VAL A  81     130.239 102.128 141.907  1.00 33.86           H
ATOM   1271 HG11 VAL A  81     127.855 102.566 141.681  1.00 33.86           H
ATOM   1272 HG12 VAL A  81     128.693 102.463 140.337  1.00 33.86           H
ATOM   1273 HG13 VAL A  81     127.816 101.230 140.826  1.00 33.86           H
ATOM   1274 HG21 VAL A  81     128.811 101.970 143.740  1.00 33.86           H
ATOM   1275 HG22 VAL A  81     128.472 100.468 143.350  1.00 33.86           H
ATOM   1276 HG23 VAL A  81     129.937 100.853 143.830  1.00 33.86           H
ATOM   1277  N   GLY A  82     131.102 101.083 139.192  1.00 32.64           N
ATOM   1278  CA  GLY A  82     131.164 101.289 137.755  1.00 32.64           C
ATOM   1279  C   GLY A  82     131.416 100.004 136.987  1.00 32.64           C
ATOM   1280  O   GLY A  82     130.749  99.725 135.984  1.00 32.64           O
ATOM   1281  H   GLY A  82     131.710 101.492 139.643  1.00 32.64           H
ATOM   1282  HA2 GLY A  82     130.330 101.676 137.448  1.00 32.64           H
ATOM   1283  HA3 GLY A  82     131.881 101.910 137.551  1.00 32.64           H
ATOM   1284  N   VAL A  83     132.381  99.205 137.442  1.00 34.29           N
ATOM   1285  CA  VAL A  83     132.720  97.984 136.723  1.00 34.29           C
ATOM   1286  C   VAL A  83     131.673  96.898 136.904  1.00 34.29           C
ATOM   1287  O   VAL A  83     131.610  95.972 136.087  1.00 34.29           O
ATOM   1288  CB  VAL A  83     134.096  97.452 137.153  1.00 34.29           C
ATOM   1289  CG1 VAL A  83     134.497  96.277 136.283  1.00 34.29           C
ATOM   1290  CG2 VAL A  83     135.148  98.546 137.045  1.00 34.29           C
ATOM   1291  H   VAL A  83     132.843  99.345 138.153  1.00 34.29           H
ATOM   1292  HA  VAL A  83     132.768  98.188 135.776  1.00 34.29           H
ATOM   1293  HB  VAL A  83     134.055  97.153 138.074  1.00 34.29           H
ATOM   1294 HG11 VAL A  83     135.445  96.110 136.400  1.00 34.29           H
ATOM   1295 HG12 VAL A  83     133.989  95.495 136.550  1.00 34.29           H
ATOM   1296 HG13 VAL A  83     134.313  96.494 135.355  1.00 34.29           H
ATOM   1297 HG21 VAL A  83     135.972  98.228 137.447  1.00 34.29           H
ATOM   1298 HG22 VAL A  83     135.296  98.746 136.108  1.00 34.29           H
ATOM   1299 HG23 VAL A  83     134.845  99.341 137.505  1.00 34.29           H
ATOM   1300  N   LYS A  84     130.850  96.973 137.950  1.00 34.73           N
ATOM   1301  CA  LYS A  84     129.761  96.021 138.109  1.00 34.73           C
ATOM   1302  C   LYS A  84     128.476  96.476 137.435  1.00 34.73           C
ATOM   1303  O   LYS A  84     127.548  95.671 137.302  1.00 34.73           O
ATOM   1304  CB  LYS A  84     129.501  95.766 139.596  1.00 34.73           C
ATOM   1305  CG  LYS A  84     128.646  94.545 139.866  1.00 34.73           C
ATOM   1306  CD  LYS A  84     128.633  94.188 141.341  1.00 34.73           C
ATOM   1307  CE  LYS A  84     129.908  93.473 141.746  1.00 34.73           C
ATOM   1308  NZ  LYS A  84     129.823  92.903 143.116  1.00 34.73           N
ATOM   1309  H   LYS A  84     130.902  97.562 138.574  1.00 34.73           H
ATOM   1310  HA  LYS A  84     130.022  95.177 137.708  1.00 34.73           H
ATOM   1311  HB2 LYS A  84     130.351  95.640 140.045  1.00 34.73           H
ATOM   1312  HB3 LYS A  84     129.044  96.536 139.969  1.00 34.73           H
ATOM   1313  HG2 LYS A  84     127.734  94.726 139.591  1.00 34.73           H
ATOM   1314  HG3 LYS A  84     129.002  93.790 139.373  1.00 34.73           H
ATOM   1315  HD2 LYS A  84     128.559  95.000 141.867  1.00 34.73           H
ATOM   1316  HD3 LYS A  84     127.883  93.600 141.522  1.00 34.73           H
ATOM   1317  HE2 LYS A  84     130.076  92.745 141.127  1.00 34.73           H
ATOM   1318  HE3 LYS A  84     130.646  94.103 141.728  1.00 34.73           H
ATOM   1319  HZ1 LYS A  84     130.587  92.498 143.325  1.00 34.73           H
ATOM   1320  HZ2 LYS A  84     129.668  93.551 143.706  1.00 34.73           H
ATOM   1321  HZ3 LYS A  84     129.161  92.309 143.158  1.00 34.73           H
ATOM   1322  N   ILE A  85     128.393  97.739 137.018  1.00 34.13           N
ATOM   1323  CA  ILE A  85     127.235  98.183 136.246  1.00 34.13           C
ATOM   1324  C   ILE A  85     127.491  98.127 134.740  1.00 34.13           C
ATOM   1325  O   ILE A  85     126.556  97.890 133.967  1.00 34.13           O
ATOM   1326  CB  ILE A  85     126.806  99.598 136.672  1.00 34.13           C
ATOM   1327  CG1 ILE A  85     125.468  99.976 136.035  1.00 34.13           C
ATOM   1328  CG2 ILE A  85     127.851 100.623 136.280  1.00 34.13           C
ATOM   1329  CD1 ILE A  85     124.280  99.233 136.585  1.00 34.13           C
ATOM   1330  H   ILE A  85     128.982  98.348 137.166  1.00 34.13           H
ATOM   1331  HA  ILE A  85     126.498  97.584 136.434  1.00 34.13           H
ATOM   1332  HB  ILE A  85     126.709  99.616 137.636  1.00 34.13           H
ATOM   1333 HG12 ILE A  85     125.313 100.922 136.184  1.00 34.13           H
ATOM   1334 HG13 ILE A  85     125.513  99.802 135.084  1.00 34.13           H
ATOM   1335 HG21 ILE A  85     127.553 101.499 136.572  1.00 34.13           H
ATOM   1336 HG22 ILE A  85     128.682 100.399 136.720  1.00 34.13           H
ATOM   1337 HG23 ILE A  85     127.968 100.622 135.318  1.00 34.13           H
ATOM   1338 HD11 ILE A  85     123.537  99.325 135.968  1.00 34.13           H
ATOM   1339 HD12 ILE A  85     124.502  98.296 136.691  1.00 34.13           H
ATOM   1340 HD13 ILE A  85     124.042  99.615 137.444  1.00 34.13           H
ATOM   1341  N   VAL A  86     128.727  98.356 134.292  1.00 34.55           N
ATOM   1342  CA  VAL A  86     128.986  98.331 132.853  1.00 34.55           C
ATOM   1343  C   VAL A  86     128.760  96.935 132.286  1.00 34.55           C
ATOM   1344  O   VAL A  86     128.244  96.777 131.170  1.00 34.55           O
ATOM   1345  CB  VAL A  86     130.404  98.841 132.548  1.00 34.55           C
ATOM   1346  CG1 VAL A  86     130.699  98.706 131.067  1.00 34.55           C
ATOM   1347  CG2 VAL A  86     130.545 100.293 132.971  1.00 34.55           C
ATOM   1348  H   VAL A  86     129.413  98.521 134.783  1.00 34.55           H
ATOM   1349  HA  VAL A  86     128.360  98.930 132.416  1.00 34.55           H
ATOM   1350  HB  VAL A  86     131.051  98.312 133.040  1.00 34.55           H
ATOM   1351 HG11 VAL A  86     131.457  99.268 130.845  1.00 34.55           H
ATOM   1352 HG12 VAL A  86     130.905  97.779 130.866  1.00 34.55           H
ATOM   1353 HG13 VAL A  86     129.920  98.990 130.564  1.00 34.55           H
ATOM   1354 HG21 VAL A  86     131.488 100.514 133.027  1.00 34.55           H
ATOM   1355 HG22 VAL A  86     130.113 100.856 132.310  1.00 34.55           H
ATOM   1356 HG23 VAL A  86     130.125 100.418 133.835  1.00 34.55           H
ATOM   1357  N   VAL A  87     129.161  95.901 133.027  1.00 33.42           N
ATOM   1358  CA  VAL A  87     128.926  94.536 132.569  1.00 33.42           C
ATOM   1359  C   VAL A  87     127.433  94.279 132.430  1.00 33.42           C
ATOM   1360  O   VAL A  87     126.976  93.682 131.446  1.00 33.42           O
ATOM   1361  CB  VAL A  87     129.586  93.532 133.531  1.00 33.42           C
ATOM   1362  CG1 VAL A  87     129.091  92.124 133.248  1.00 33.42           C
ATOM   1363  CG2 VAL A  87     131.098  93.607 133.417  1.00 33.42           C
ATOM   1364  H   VAL A  87     129.563  95.963 133.784  1.00 33.42           H
ATOM   1365  HA  VAL A  87     129.332  94.422 131.695  1.00 33.42           H
ATOM   1366  HB  VAL A  87     129.341  93.759 134.442  1.00 33.42           H
ATOM   1367 HG11 VAL A  87     129.706  91.489 133.646  1.00 33.42           H
ATOM   1368 HG12 VAL A  87     128.208  92.012 133.634  1.00 33.42           H
ATOM   1369 HG13 VAL A  87     129.055  91.989 132.288  1.00 33.42           H
ATOM   1370 HG21 VAL A  87     131.493  92.974 134.037  1.00 33.42           H
ATOM   1371 HG22 VAL A  87     131.357  93.386 132.509  1.00 33.42           H
ATOM   1372 HG23 VAL A  87     131.386  94.507 133.635  1.00 33.42           H
ATOM   1373  N   TYR A  88     126.653  94.712 133.420  1.00 34.43           N
ATOM   1374  CA  TYR A  88     125.202  94.615 133.321  1.00 34.43           C
ATOM   1375  C   TYR A  88     124.701  95.290 132.053  1.00 34.43           C
ATOM   1376  O   TYR A  88     123.912  94.713 131.296  1.00 34.43           O
ATOM   1377  CB  TYR A  88     124.557  95.243 134.558  1.00 34.43           C
ATOM   1378  CG  TYR A  88     123.046  95.282 134.521  1.00 34.43           C
ATOM   1379  CD1 TYR A  88     122.295  94.179 134.895  1.00 34.43           C
ATOM   1380  CD2 TYR A  88     122.372  96.427 134.121  1.00 34.43           C
ATOM   1381  CE1 TYR A  88     120.916  94.213 134.865  1.00 34.43           C
ATOM   1382  CE2 TYR A  88     120.995  96.469 134.088  1.00 34.43           C
ATOM   1383  CZ  TYR A  88     120.272  95.359 134.461  1.00 34.43           C
ATOM   1384  OH  TYR A  88     118.899  95.391 134.431  1.00 34.43           O
ATOM   1385  H   TYR A  88     126.938  95.063 134.152  1.00 34.43           H
ATOM   1386  HA  TYR A  88     124.946  93.679 133.288  1.00 34.43           H
ATOM   1387  HB2 TYR A  88     124.820  94.731 135.339  1.00 34.43           H
ATOM   1388  HB3 TYR A  88     124.874  96.156 134.643  1.00 34.43           H
ATOM   1389  HD1 TYR A  88     122.727  93.402 135.167  1.00 34.43           H
ATOM   1390  HD2 TYR A  88     122.859  97.178 133.867  1.00 34.43           H
ATOM   1391  HE1 TYR A  88     120.425  93.465 135.116  1.00 34.43           H
ATOM   1392  HE2 TYR A  88     120.556  97.243 133.815  1.00 34.43           H
ATOM   1393  HH  TYR A  88     118.635  96.149 134.184  1.00 34.43           H
ATOM   1394  N   TYR A  89     125.152  96.520 131.807  1.00 34.66           N
ATOM   1395  CA  TYR A  89     124.698  97.251 130.630  1.00 34.66           C
ATOM   1396  C   TYR A  89     124.951  96.450 129.361  1.00 34.66           C
ATOM   1397  O   TYR A  89     124.036  96.213 128.559  1.00 34.66           O
ATOM   1398  CB  TYR A  89     125.409  98.603 130.554  1.00 34.66           C
ATOM   1399  CG  TYR A  89     124.943  99.637 131.562  1.00 34.66           C
ATOM   1400  CD1 TYR A  89     125.523 100.897 131.602  1.00 34.66           C
ATOM   1401  CD2 TYR A  89     123.928  99.359 132.466  1.00 34.66           C
ATOM   1402  CE1 TYR A  89     125.107 101.845 132.509  1.00 34.66           C
ATOM   1403  CE2 TYR A  89     123.506 100.303 133.374  1.00 34.66           C
ATOM   1404  CZ  TYR A  89     124.100 101.542 133.392  1.00 34.66           C
ATOM   1405  OH  TYR A  89     123.682 102.484 134.300  1.00 34.66           O
ATOM   1406  H   TYR A  89     125.714  96.946 132.300  1.00 34.66           H
ATOM   1407  HA  TYR A  89     123.742  97.403 130.693  1.00 34.66           H
ATOM   1408  HB2 TYR A  89     126.357  98.461 130.700  1.00 34.66           H
ATOM   1409  HB3 TYR A  89     125.269  98.975 129.669  1.00 34.66           H
ATOM   1410  HD1 TYR A  89     126.205 101.105 131.005  1.00 34.66           H
ATOM   1411  HD2 TYR A  89     123.522  98.523 132.459  1.00 34.66           H
ATOM   1412  HE1 TYR A  89     125.506 102.685 132.524  1.00 34.66           H
ATOM   1413  HE2 TYR A  89     122.825 100.102 133.975  1.00 34.66           H
ATOM   1414  HH  TYR A  89     123.067 102.168 134.778  1.00 34.66           H
ATOM   1415  N   LEU A  90     126.193  96.010 129.171  1.00 35.55           N
ATOM   1416  CA  LEU A  90     126.541  95.326 127.931  1.00 35.55           C
ATOM   1417  C   LEU A  90     125.747  94.036 127.777  1.00 35.55           C
ATOM   1418  O   LEU A  90     125.182  93.764 126.707  1.00 35.55           O
ATOM   1419  CB  LEU A  90     128.044  95.036 127.893  1.00 35.55           C
ATOM   1420  CG  LEU A  90     129.006  96.215 127.705  1.00 35.55           C
ATOM   1421  CD1 LEU A  90     130.406  95.695 127.417  1.00 35.55           C
ATOM   1422  CD2 LEU A  90     128.552  97.157 126.601  1.00 35.55           C
ATOM   1423  H   LEU A  90     126.839  96.092 129.732  1.00 35.55           H
ATOM   1424  HA  LEU A  90     126.318  95.898 127.181  1.00 35.55           H
ATOM   1425  HB2 LEU A  90     128.284  94.608 128.729  1.00 35.55           H
ATOM   1426  HB3 LEU A  90     128.209  94.418 127.163  1.00 35.55           H
ATOM   1427  HG  LEU A  90     129.043  96.722 128.531  1.00 35.55           H
ATOM   1428 HD11 LEU A  90     131.006  96.450 127.312  1.00 35.55           H
ATOM   1429 HD12 LEU A  90     130.696  95.142 128.160  1.00 35.55           H
ATOM   1430 HD13 LEU A  90     130.387  95.171 126.601  1.00 35.55           H
ATOM   1431 HD21 LEU A  90     129.266  97.785 126.410  1.00 35.55           H
ATOM   1432 HD22 LEU A  90     128.346  96.637 125.808  1.00 35.55           H
ATOM   1433 HD23 LEU A  90     127.762  97.634 126.899  1.00 35.55           H
ATOM   1434  N   LEU A  91     125.698  93.221 128.832  1.00 35.51           N
ATOM   1435  CA  LEU A  91     125.049  91.925 128.702  1.00 35.51           C
ATOM   1436  C   LEU A  91     123.560  92.089 128.439  1.00 35.51           C
ATOM   1437  O   LEU A  91     122.985  91.351 127.630  1.00 35.51           O
ATOM   1438  CB  LEU A  91     125.295  91.078 129.951  1.00 35.51           C
ATOM   1439  CG  LEU A  91     124.846  89.615 129.854  1.00 35.51           C
ATOM   1440  CD1 LEU A  91     125.671  88.741 130.783  1.00 35.51           C
ATOM   1441  CD2 LEU A  91     123.365  89.453 130.160  1.00 35.51           C
ATOM   1442  H   LEU A  91     126.023  93.392 129.610  1.00 35.51           H
ATOM   1443  HA  LEU A  91     125.435  91.456 127.945  1.00 35.51           H
ATOM   1444  HB2 LEU A  91     126.247  91.078 130.137  1.00 35.51           H
ATOM   1445  HB3 LEU A  91     124.822  91.483 130.694  1.00 35.51           H
ATOM   1446  HG  LEU A  91     124.995  89.304 128.947  1.00 35.51           H
ATOM   1447 HD11 LEU A  91     125.370  87.823 130.702  1.00 35.51           H
ATOM   1448 HD12 LEU A  91     126.606  88.806 130.530  1.00 35.51           H
ATOM   1449 HD13 LEU A  91     125.553  89.050 131.695  1.00 35.51           H
ATOM   1450 HD21 LEU A  91     123.195  88.532 130.414  1.00 35.51           H
ATOM   1451 HD22 LEU A  91     123.124  90.045 130.890  1.00 35.51           H
ATOM   1452 HD23 LEU A  91     122.849  89.676 129.370  1.00 35.51           H
ATOM   1453  N   THR A  92     122.912  93.055 129.101  1.00 36.76           N
ATOM   1454  CA  THR A  92     121.489  93.269 128.859  1.00 36.76           C
ATOM   1455  C   THR A  92     121.240  93.745 127.436  1.00 36.76           C
ATOM   1456  O   THR A  92     120.281  93.306 126.794  1.00 36.76           O
ATOM   1457  CB  THR A  92     120.911  94.270 129.858  1.00 36.76           C
ATOM   1458  OG1 THR A  92     121.547  95.543 129.695  1.00 36.76           O
ATOM   1459  CG2 THR A  92     121.091  93.773 131.283  1.00 36.76           C
ATOM   1460  H   THR A  92     123.266  93.584 129.679  1.00 36.76           H
ATOM   1461  HA  THR A  92     121.021  92.427 128.977  1.00 36.76           H
ATOM   1462  HB  THR A  92     119.960  94.368 129.693  1.00 36.76           H
ATOM   1463 HG21 THR A  92     121.041  94.519 131.900  1.00 36.76           H
ATOM   1464 HG22 THR A  92     120.391  93.138 131.501  1.00 36.76           H
ATOM   1465 HG23 THR A  92     121.952  93.339 131.386  1.00 36.76           H
ATOM   1466  N   SER A  93     122.082  94.643 126.919  1.00 37.73           N
ATOM   1467  CA  SER A  93     121.904  95.074 125.535  1.00 37.73           C
ATOM   1468  C   SER A  93     121.995  93.887 124.583  1.00 37.73           C
ATOM   1469  O   SER A  93     121.133  93.699 123.711  1.00 37.73           O
ATOM   1470  CB  SER A  93     122.942  96.135 125.173  1.00 37.73           C
ATOM   1471  OG  SER A  93     122.567  97.407 125.669  1.00 37.73           O
ATOM   1472  H   SER A  93     122.743  95.006 127.334  1.00 37.73           H
ATOM   1473  HA  SER A  93     121.024  95.471 125.438  1.00 37.73           H
ATOM   1474  HB2 SER A  93     123.796  95.885 125.560  1.00 37.73           H
ATOM   1475  HB3 SER A  93     123.019  96.184 124.207  1.00 37.73           H
ATOM   1476  HG  SER A  93     123.150  97.977 125.467  1.00 37.73           H
ATOM   1477  N   ALA A  94     123.029  93.060 124.750  1.00 37.67           N
ATOM   1478  CA  ALA A  94     123.202  91.923 123.851  1.00 37.67           C
ATOM   1479  C   ALA A  94     122.032  90.955 123.956  1.00 37.67           C
ATOM   1480  O   ALA A  94     121.524  90.462 122.942  1.00 37.67           O
ATOM   1481  CB  ALA A  94     124.516  91.205 124.155  1.00 37.67           C
ATOM   1482  H   ALA A  94     123.628  93.132 125.363  1.00 37.67           H
ATOM   1483  HA  ALA A  94     123.240  92.245 122.938  1.00 37.67           H
ATOM   1484  HB1 ALA A  94     124.610  90.453 123.550  1.00 37.67           H
ATOM   1485  HB2 ALA A  94     125.250  91.825 124.031  1.00 37.67           H
ATOM   1486  HB3 ALA A  94     124.497  90.890 125.072  1.00 37.67           H
ATOM   1487  N   PHE A  95     121.580  90.679 125.176  1.00 37.35           N
ATOM   1488  CA  PHE A  95     120.519  89.701 125.360  1.00 37.35           C
ATOM   1489  C   PHE A  95     119.188  90.236 124.847  1.00 37.35           C
ATOM   1490  O   PHE A  95     118.379  89.475 124.301  1.00 37.35           O
ATOM   1491  CB  PHE A  95     120.465  89.323 126.838  1.00 37.35           C
ATOM   1492  CG  PHE A  95     119.270  88.517 127.237  1.00 37.35           C
ATOM   1493  CD1 PHE A  95     119.355  87.138 127.307  1.00 37.35           C
ATOM   1494  CD2 PHE A  95     118.089  89.130 127.606  1.00 37.35           C
ATOM   1495  CE1 PHE A  95     118.272  86.381 127.698  1.00 37.35           C
ATOM   1496  CE2 PHE A  95     117.003  88.377 128.002  1.00 37.35           C
ATOM   1497  CZ  PHE A  95     117.097  87.001 128.052  1.00 37.35           C
ATOM   1498  H   PHE A  95     121.866  91.039 125.903  1.00 37.35           H
ATOM   1499  HA  PHE A  95     120.733  88.901 124.853  1.00 37.35           H
ATOM   1500  HB2 PHE A  95     121.255  88.802 127.054  1.00 37.35           H
ATOM   1501  HB3 PHE A  95     120.457  90.137 127.365  1.00 37.35           H
ATOM   1502  HD1 PHE A  95     120.149  86.714 127.070  1.00 37.35           H
ATOM   1503  HD2 PHE A  95     118.022  90.057 127.576  1.00 37.35           H
ATOM   1504  HE1 PHE A  95     118.340  85.454 127.730  1.00 37.35           H
ATOM   1505  HE2 PHE A  95     116.209  88.795 128.236  1.00 37.35           H
ATOM   1506  HZ  PHE A  95     116.363  86.494 128.312  1.00 37.35           H
ATOM   1507  N   ALA A  96     118.959  91.543 124.975  1.00 39.88           N
ATOM   1508  CA  ALA A  96     117.775  92.153 124.385  1.00 39.88           C
ATOM   1509  C   ALA A  96     117.790  92.031 122.868  1.00 39.88           C
ATOM   1510  O   ALA A  96     116.756  91.742 122.254  1.00 39.88           O
ATOM   1511  CB  ALA A  96     117.685  93.620 124.796  1.00 39.88           C
ATOM   1512  H   ALA A  96     119.471  92.092 125.397  1.00 39.88           H
ATOM   1513  HA  ALA A  96     116.987  91.698 124.717  1.00 39.88           H
ATOM   1514  HB1 ALA A  96     116.847  93.984 124.470  1.00 39.88           H
ATOM   1515  HB2 ALA A  96     117.725  93.680 125.761  1.00 39.88           H
ATOM   1516  HB3 ALA A  96     118.431  94.101 124.405  1.00 39.88           H
ATOM   1517  N   VAL A  97     118.944  92.259 122.239  1.00 39.92           N
ATOM   1518  CA  VAL A  97     119.013  92.086 120.789  1.00 39.92           C
ATOM   1519  C   VAL A  97     118.778  90.627 120.420  1.00 39.92           C
ATOM   1520  O   VAL A  97     118.192  90.320 119.374  1.00 39.92           O
ATOM   1521  CB  VAL A  97     120.355  92.599 120.242  1.00 39.92           C
ATOM   1522  CG1 VAL A  97     120.507  92.212 118.785  1.00 39.92           C
ATOM   1523  CG2 VAL A  97     120.436  94.101 120.398  1.00 39.92           C
ATOM   1524  H   VAL A  97     119.678  92.505 122.614  1.00 39.92           H
ATOM   1525  HA  VAL A  97     118.307  92.610 120.379  1.00 39.92           H
ATOM   1526  HB  VAL A  97     121.083  92.199 120.743  1.00 39.92           H
ATOM   1527 HG11 VAL A  97     121.187  92.774 118.381  1.00 39.92           H
ATOM   1528 HG12 VAL A  97     120.774  91.282 118.729  1.00 39.92           H
ATOM   1529 HG13 VAL A  97     119.659  92.345 118.332  1.00 39.92           H
ATOM   1530 HG21 VAL A  97     121.363  94.378 120.331  1.00 39.92           H
ATOM   1531 HG22 VAL A  97     119.915  94.520 119.696  1.00 39.92           H
ATOM   1532 HG23 VAL A  97     120.081  94.343 121.267  1.00 39.92           H
ATOM   1533  N   THR A  98     119.241  89.704 121.264  1.00 40.65           N
ATOM   1534  CA  THR A  98     118.969  88.291 121.018  1.00 40.65           C
ATOM   1535  C   THR A  98     117.470  88.012 121.033  1.00 40.65           C
ATOM   1536  O   THR A  98     116.955  87.285 120.173  1.00 40.65           O
ATOM   1537  CB  THR A  98     119.676  87.427 122.059  1.00 40.65           C
ATOM   1538  OG1 THR A  98     121.086  87.678 122.019  1.00 40.65           O
ATOM   1539  CG2 THR A  98     119.424  85.956 121.782  1.00 40.65           C
ATOM   1540  H   THR A  98     119.710  89.865 121.967  1.00 40.65           H
ATOM   1541  HA  THR A  98     119.313  88.051 120.144  1.00 40.65           H
ATOM   1542  HB  THR A  98     119.333  87.638 122.941  1.00 40.65           H
ATOM   1543  HG1 THR A  98     121.475  87.219 122.605  1.00 40.65           H
ATOM   1544 HG21 THR A  98     120.044  85.413 122.293  1.00 40.65           H
ATOM   1545 HG22 THR A  98     118.517  85.720 122.034  1.00 40.65           H
ATOM   1546 HG23 THR A  98     119.549  85.771 120.838  1.00 40.65           H
ATOM   1547  N   LEU A  99     116.755  88.575 122.008  1.00 40.63           N
ATOM   1548  CA  LEU A  99     115.298  88.438 122.017  1.00 40.63           C
ATOM   1549  C   LEU A  99     114.666  89.084 120.795  1.00 40.63           C
ATOM   1550  O   LEU A  99     113.672  88.579 120.267  1.00 40.63           O
ATOM   1551  CB  LEU A  99     114.695  89.021 123.295  1.00 40.63           C
ATOM   1552  CG  LEU A  99     114.756  88.101 124.512  1.00 40.63           C
ATOM   1553  CD1 LEU A  99     116.153  87.960 125.026  1.00 40.63           C
ATOM   1554  CD2 LEU A  99     113.827  88.628 125.597  1.00 40.63           C
ATOM   1555  H   LEU A  99     117.082  89.035 122.658  1.00 40.63           H
ATOM   1556  HA  LEU A  99     115.077  87.493 121.995  1.00 40.63           H
ATOM   1557  HB2 LEU A  99     115.172  89.835 123.520  1.00 40.63           H
ATOM   1558  HB3 LEU A  99     113.761  89.224 123.132  1.00 40.63           H
ATOM   1559  HG  LEU A  99     114.436  87.223 124.253  1.00 40.63           H
ATOM   1560 HD11 LEU A  99     116.164  87.249 125.681  1.00 40.63           H
ATOM   1561 HD12 LEU A  99     116.739  87.733 124.293  1.00 40.63           H
ATOM   1562 HD13 LEU A  99     116.421  88.800 125.426  1.00 40.63           H
ATOM   1563 HD21 LEU A  99     113.900  88.055 126.377  1.00 40.63           H
ATOM   1564 HD22 LEU A  99     114.082  89.535 125.827  1.00 40.63           H
ATOM   1565 HD23 LEU A  99     112.919  88.615 125.262  1.00 40.63           H
ATOM   1566  N   GLY A 100     115.201  90.218 120.350  1.00 40.30           N
ATOM   1567  CA  GLY A 100     114.688  90.818 119.129  1.00 40.30           C
ATOM   1568  C   GLY A 100     114.800  89.879 117.948  1.00 40.30           C
ATOM   1569  O   GLY A 100     113.845  89.686 117.190  1.00 40.30           O
ATOM   1570  H   GLY A 100     115.842  90.649 120.728  1.00 40.30           H
ATOM   1571  HA2 GLY A 100     113.755  91.060 119.242  1.00 40.30           H
ATOM   1572  HA3 GLY A 100     115.193  91.619 118.923  1.00 40.30           H
ATOM   1573  N   ILE A 101     115.972  89.266 117.789  1.00 41.83           N
ATOM   1574  CA  ILE A 101     116.175  88.320 116.697  1.00 41.83           C
ATOM   1575  C   ILE A 101     115.201  87.157 116.824  1.00 41.83           C
ATOM   1576  O   ILE A 101     114.562  86.749 115.848  1.00 41.83           O
ATOM   1577  CB  ILE A 101     117.635  87.833 116.675  1.00 41.83           C
ATOM   1578  CG1 ILE A 101     118.583  88.975 116.294  1.00 41.83           C
ATOM   1579  CG2 ILE A 101     117.789  86.657 115.724  1.00 41.83           C
ATOM   1580  CD1 ILE A 101     118.435  89.468 114.864  1.00 41.83           C
ATOM   1581  H   ILE A 101     116.658  89.380 118.295  1.00 41.83           H
ATOM   1582  HA  ILE A 101     115.991  88.766 115.856  1.00 41.83           H
ATOM   1583  HB  ILE A 101     117.867  87.532 117.567  1.00 41.83           H
ATOM   1584 HG12 ILE A 101     118.416  89.727 116.883  1.00 41.83           H
ATOM   1585 HG13 ILE A 101     119.496  88.669 116.405  1.00 41.83           H
ATOM   1586 HG21 ILE A 101     118.728  86.555 115.501  1.00 41.83           H
ATOM   1587 HG22 ILE A 101     117.464  85.852 116.157  1.00 41.83           H
ATOM   1588 HG23 ILE A 101     117.277  86.832 114.919  1.00 41.83           H
ATOM   1589 HD11 ILE A 101     119.089  90.168 114.707  1.00 41.83           H
ATOM   1590 HD12 ILE A 101     118.591  88.732 114.252  1.00 41.83           H
ATOM   1591 HD13 ILE A 101     117.542  89.822 114.738  1.00 41.83           H
ATOM   1592  N   ILE A 102     115.064  86.612 118.035  1.00 42.62           N
ATOM   1593  CA  ILE A 102     114.211  85.441 118.227  1.00 42.62           C
ATOM   1594  C   ILE A 102     112.759  85.781 117.911  1.00 42.62           C
ATOM   1595  O   ILE A 102     112.063  85.034 117.211  1.00 42.62           O
ATOM   1596  CB  ILE A 102     114.368  84.897 119.659  1.00 42.62           C
ATOM   1597  CG1 ILE A 102     115.623  84.027 119.754  1.00 42.62           C
ATOM   1598  CG2 ILE A 102     113.147  84.090 120.066  1.00 42.62           C
ATOM   1599  CD1 ILE A 102     116.206  83.949 121.144  1.00 42.62           C
ATOM   1600  H   ILE A 102     115.448  86.898 118.749  1.00 42.62           H
ATOM   1601  HA  ILE A 102     114.493  84.745 117.613  1.00 42.62           H
ATOM   1602  HB  ILE A 102     114.463  85.646 120.268  1.00 42.62           H
ATOM   1603 HG12 ILE A 102     115.400  83.125 119.475  1.00 42.62           H
ATOM   1604 HG13 ILE A 102     116.303  84.394 119.168  1.00 42.62           H
ATOM   1605 HG21 ILE A 102     113.374  83.552 120.840  1.00 42.62           H
ATOM   1606 HG22 ILE A 102     112.422  84.694 120.289  1.00 42.62           H
ATOM   1607 HG23 ILE A 102     112.889  83.511 119.331  1.00 42.62           H
ATOM   1608 HD11 ILE A 102     117.003  83.397 121.121  1.00 42.62           H
ATOM   1609 HD12 ILE A 102     116.431  84.844 121.442  1.00 42.62           H
ATOM   1610 HD13 ILE A 102     115.548  83.558 121.740  1.00 42.62           H
ATOM   1611  N   MET A 103     112.280  86.915 118.421  1.00 41.56           N
ATOM   1612  CA  MET A 103     110.898  87.305 118.179  1.00 41.56           C
ATOM   1613  C   MET A 103     110.651  87.536 116.698  1.00 41.56           C
ATOM   1614  O   MET A 103     109.675  87.023 116.137  1.00 41.56           O
ATOM   1615  CB  MET A 103     110.566  88.567 118.981  1.00 41.56           C
ATOM   1616  CG  MET A 103     109.219  89.208 118.664  1.00 41.56           C
ATOM   1617  SD  MET A 103     107.846  88.100 118.273  1.00 41.56           S
ATOM   1618  CE  MET A 103     107.921  86.891 119.595  1.00 41.56           C
ATOM   1619  H   MET A 103     112.730  87.468 118.902  1.00 41.56           H
ATOM   1620  HA  MET A 103     110.332  86.580 118.471  1.00 41.56           H
ATOM   1621  HB2 MET A 103     110.566  88.340 119.923  1.00 41.56           H
ATOM   1622  HB3 MET A 103     111.252  89.230 118.806  1.00 41.56           H
ATOM   1623  HG2 MET A 103     108.948  89.734 119.433  1.00 41.56           H
ATOM   1624  HG3 MET A 103     109.336  89.797 117.902  1.00 41.56           H
ATOM   1625  HE1 MET A 103     107.440  86.095 119.319  1.00 41.56           H
ATOM   1626  HE2 MET A 103     108.837  86.669 119.805  1.00 41.56           H
ATOM   1627  HE3 MET A 103     107.498  87.271 120.381  1.00 41.56           H
ATOM   1628  N   ALA A 104     111.529  88.295 116.039  1.00 43.27           N
ATOM   1629  CA  ALA A 104     111.352  88.525 114.612  1.00 43.27           C
ATOM   1630  C   ALA A 104     111.399  87.218 113.836  1.00 43.27           C
ATOM   1631  O   ALA A 104     110.755  87.095 112.789  1.00 43.27           O
ATOM   1632  CB  ALA A 104     112.418  89.492 114.103  1.00 43.27           C
ATOM   1633  H   ALA A 104     112.217  88.677 116.386  1.00 43.27           H
ATOM   1634  HA  ALA A 104     110.484  88.931 114.463  1.00 43.27           H
ATOM   1635  HB1 ALA A 104     112.134  89.853 113.251  1.00 43.27           H
ATOM   1636  HB2 ALA A 104     112.515  90.211 114.747  1.00 43.27           H
ATOM   1637  HB3 ALA A 104     113.259  89.019 114.013  1.00 43.27           H
ATOM   1638  N   ARG A 105     112.154  86.233 114.330  1.00 42.66           N
ATOM   1639  CA  ARG A 105     112.164  84.920 113.697  1.00 42.66           C
ATOM   1640  C   ARG A 105     110.836  84.201 113.885  1.00 42.66           C
ATOM   1641  O   ARG A 105     110.367  83.519 112.967  1.00 42.66           O
ATOM   1642  CB  ARG A 105     113.307  84.077 114.260  1.00 42.66           C
ATOM   1643  CG  ARG A 105     113.979  83.171 113.243  1.00 42.66           C
ATOM   1644  CD  ARG A 105     115.153  82.432 113.865  1.00 42.66           C
ATOM   1645  NE  ARG A 105     116.133  82.004 112.873  1.00 42.66           N
ATOM   1646  CZ  ARG A 105     117.042  81.060 113.075  1.00 42.66           C
ATOM   1647  NH1 ARG A 105     117.127  80.416 114.227  1.00 42.66           N
ATOM   1648  NH2 ARG A 105     117.886  80.753 112.095  1.00 42.66           N
ATOM   1649  H   ARG A 105     112.661  86.301 115.021  1.00 42.66           H
ATOM   1650  HA  ARG A 105     112.313  85.030 112.744  1.00 42.66           H
ATOM   1651  HB2 ARG A 105     113.985  84.672 114.617  1.00 42.66           H
ATOM   1652  HB3 ARG A 105     112.958  83.515 114.970  1.00 42.66           H
ATOM   1653  HG2 ARG A 105     113.339  82.516 112.924  1.00 42.66           H
ATOM   1654  HG3 ARG A 105     114.311  83.706 112.506  1.00 42.66           H
ATOM   1655  HD2 ARG A 105     115.601  83.018 114.495  1.00 42.66           H
ATOM   1656  HD3 ARG A 105     114.822  81.643 114.323  1.00 42.66           H
ATOM   1657  HE  ARG A 105     116.090  82.358 112.090  1.00 42.66           H
ATOM   1658 HH11 ARG A 105     116.587  80.604 114.869  1.00 42.66           H
ATOM   1659 HH12 ARG A 105     117.724  79.807 114.334  1.00 42.66           H
ATOM   1660 HH21 ARG A 105     117.839  81.165 111.341  1.00 42.66           H
ATOM   1661 HH22 ARG A 105     118.479  80.142 112.214  1.00 42.66           H
ATOM   1662  N   LEU A 106     110.217  84.338 115.061  1.00 41.60           N
ATOM   1663  CA  LEU A 106     108.924  83.698 115.282  1.00 41.60           C
ATOM   1664  C   LEU A 106     107.886  84.223 114.298  1.00 41.60           C
ATOM   1665  O   LEU A 106     107.096  83.449 113.746  1.00 41.60           O
ATOM   1666  CB  LEU A 106     108.465  83.914 116.724  1.00 41.60           C
ATOM   1667  CG  LEU A 106     109.117  82.994 117.761  1.00 41.60           C
ATOM   1668  CD1 LEU A 106     108.925  83.540 119.167  1.00 41.60           C
ATOM   1669  CD2 LEU A 106     108.569  81.578 117.656  1.00 41.60           C
ATOM   1670  H   LEU A 106     110.518  84.786 115.730  1.00 41.60           H
ATOM   1671  HA  LEU A 106     109.016  82.744 115.135  1.00 41.60           H
ATOM   1672  HB2 LEU A 106     108.667  84.829 116.977  1.00 41.60           H
ATOM   1673  HB3 LEU A 106     107.507  83.770 116.767  1.00 41.60           H
ATOM   1674  HG  LEU A 106     110.071  82.955 117.587  1.00 41.60           H
ATOM   1675 HD11 LEU A 106     109.422  84.368 119.255  1.00 41.60           H
ATOM   1676 HD12 LEU A 106     109.253  82.887 119.806  1.00 41.60           H
ATOM   1677 HD13 LEU A 106     107.981  83.702 119.317  1.00 41.60           H
ATOM   1678 HD21 LEU A 106     107.604  81.605 117.751  1.00 41.60           H
ATOM   1679 HD22 LEU A 106     108.955  81.036 118.362  1.00 41.60           H
ATOM   1680 HD23 LEU A 106     108.805  81.210 116.790  1.00 41.60           H
ATOM   1681  N   PHE A 107     107.872  85.532 114.068  1.00 45.55           N
ATOM   1682  CA  PHE A 107     107.102  86.114 112.984  1.00 45.55           C
ATOM   1683  C   PHE A 107     107.948  86.101 111.710  1.00 45.55           C
ATOM   1684  O   PHE A 107     109.061  85.570 111.678  1.00 45.55           O
ATOM   1685  CB  PHE A 107     106.658  87.536 113.340  1.00 45.55           C
ATOM   1686  CG  PHE A 107     105.427  87.603 114.210  1.00 45.55           C
ATOM   1687  CD1 PHE A 107     104.344  86.766 113.989  1.00 45.55           C
ATOM   1688  CD2 PHE A 107     105.353  88.521 115.246  1.00 45.55           C
ATOM   1689  CE1 PHE A 107     103.218  86.838 114.792  1.00 45.55           C
ATOM   1690  CE2 PHE A 107     104.229  88.596 116.050  1.00 45.55           C
ATOM   1691  CZ  PHE A 107     103.163  87.754 115.823  1.00 45.55           C
ATOM   1692  H   PHE A 107     108.307  86.109 114.534  1.00 45.55           H
ATOM   1693  HA  PHE A 107     106.320  85.567 112.818  1.00 45.55           H
ATOM   1694  HB2 PHE A 107     107.380  87.975 113.816  1.00 45.55           H
ATOM   1695  HB3 PHE A 107     106.464  88.021 112.523  1.00 45.55           H
ATOM   1696  HD1 PHE A 107     104.375  86.145 113.298  1.00 45.55           H
ATOM   1697  HD2 PHE A 107     106.070  89.090 115.406  1.00 45.55           H
ATOM   1698  HE1 PHE A 107     102.499  86.269 114.636  1.00 45.55           H
ATOM   1699  HE2 PHE A 107     104.195  89.214 116.744  1.00 45.55           H
ATOM   1700  HZ  PHE A 107     102.406  87.804 116.362  1.00 45.55           H
ATOM   1701  N   ASN A 108     107.407  86.681 110.637  1.00 46.58           N
ATOM   1702  CA  ASN A 108     108.142  86.848 109.382  1.00 46.58           C
ATOM   1703  C   ASN A 108     107.520  87.999 108.603  1.00 46.58           C
ATOM   1704  O   ASN A 108     106.802  87.796 107.617  1.00 46.58           O
ATOM   1705  CB  ASN A 108     108.135  85.556 108.566  1.00 46.58           C
ATOM   1706  CG  ASN A 108     109.311  84.653 108.893  1.00 46.58           C
ATOM   1707  OD1 ASN A 108     110.459  85.097 108.925  1.00 46.58           O
ATOM   1708  ND2 ASN A 108     109.030  83.378 109.136  1.00 46.58           N
ATOM   1709  H   ASN A 108     106.605  86.990 110.611  1.00 46.58           H
ATOM   1710  HA  ASN A 108     109.065  87.073 109.577  1.00 46.58           H
ATOM   1711  HB2 ASN A 108     107.319  85.067 108.755  1.00 46.58           H
ATOM   1712  HB3 ASN A 108     108.180  85.775 107.622  1.00 46.58           H
ATOM   1713 HD21 ASN A 108     108.216  83.104 109.104  1.00 46.58           H
ATOM   1714 HD22 ASN A 108     109.662  82.827 109.326  1.00 46.58           H
ATOM   1715  N   PRO A 109     107.771  89.236 109.032  1.00 45.39           N
ATOM   1716  CA  PRO A 109     107.213  90.405 108.335  1.00 45.39           C
ATOM   1717  C   PRO A 109     107.991  90.706 107.062  1.00 45.39           C
ATOM   1718  O   PRO A 109     109.207  90.903 107.099  1.00 45.39           O
ATOM   1719  CB  PRO A 109     107.359  91.530 109.364  1.00 45.39           C
ATOM   1720  CG  PRO A 109     108.528  91.121 110.196  1.00 45.39           C
ATOM   1721  CD  PRO A 109     108.521  89.618 110.241  1.00 45.39           C
ATOM   1722  HA  PRO A 109     106.275  90.267 108.126  1.00 45.39           H
ATOM   1723  HB2 PRO A 109     107.535  92.370 108.911  1.00 45.39           H
ATOM   1724  HB3 PRO A 109     106.555  91.590 109.903  1.00 45.39           H
ATOM   1725  HG2 PRO A 109     109.345  91.444 109.786  1.00 45.39           H
ATOM   1726  HG3 PRO A 109     108.431  91.486 111.090  1.00 45.39           H
ATOM   1727  HD2 PRO A 109     109.428  89.276 110.198  1.00 45.39           H
ATOM   1728  HD3 PRO A 109     108.062  89.306 111.036  1.00 45.39           H
ATOM   1729  N   GLY A 110     107.284  90.750 105.933  1.00 48.12           N
ATOM   1730  CA  GLY A 110     107.894  91.129 104.672  1.00 48.12           C
ATOM   1731  C   GLY A 110     107.685  90.137 103.546  1.00 48.12           C
ATOM   1732  O   GLY A 110     108.413  90.167 102.550  1.00 48.12           O
ATOM   1733  H   GLY A 110     106.446  90.563 105.876  1.00 48.12           H
ATOM   1734  HA2 GLY A 110     107.528  91.981 104.390  1.00 48.12           H
ATOM   1735  HA3 GLY A 110     108.849  91.240 104.797  1.00 48.12           H
ATOM   1736  N   ALA A 111     106.697  89.258 103.682  1.00 50.52           N
ATOM   1737  CA  ALA A 111     106.401  88.233 102.682  1.00 50.52           C
ATOM   1738  C   ALA A 111     105.157  88.664 101.905  1.00 50.52           C
ATOM   1739  O   ALA A 111     104.027  88.445 102.343  1.00 50.52           O
ATOM   1740  CB  ALA A 111     106.205  86.871 103.340  1.00 50.52           C
ATOM   1741  H   ALA A 111     106.170  89.234 104.361  1.00 50.52           H
ATOM   1742  HA  ALA A 111     107.141  88.166 102.059  1.00 50.52           H
ATOM   1743  HB1 ALA A 111     106.010  86.214 102.654  1.00 50.52           H
ATOM   1744  HB2 ALA A 111     107.018  86.628 103.810  1.00 50.52           H
ATOM   1745  HB3 ALA A 111     105.465  86.927 103.965  1.00 50.52           H
ATOM   1746  N   GLY A 112     105.377  89.277 100.744  1.00 50.84           N
ATOM   1747  CA  GLY A 112     104.286  89.693  99.883  1.00 50.84           C
ATOM   1748  C   GLY A 112     104.258  91.186  99.629  1.00 50.84           C
ATOM   1749  O   GLY A 112     103.730  91.641  98.611  1.00 50.84           O
ATOM   1750  H   GLY A 112     106.157  89.464 100.434  1.00 50.84           H
ATOM   1751  HA2 GLY A 112     104.366  89.242  99.027  1.00 50.84           H
ATOM   1752  HA3 GLY A 112     103.440  89.437 100.281  1.00 50.84           H
ATOM   1753  N   ILE A 113     104.824  91.958 100.554  1.00 49.64           N
ATOM   1754  CA  ILE A 113     104.845  93.411 100.421  1.00 49.64           C
ATOM   1755  C   ILE A 113     105.572  93.781  99.136  1.00 49.64           C
ATOM   1756  O   ILE A 113     106.662  93.271  98.853  1.00 49.64           O
ATOM   1757  CB  ILE A 113     105.510  94.062 101.640  1.00 49.64           C
ATOM   1758  CG1 ILE A 113     105.457  95.584 101.525  1.00 49.64           C
ATOM   1759  CG2 ILE A 113     106.953  93.606 101.777  1.00 49.64           C
ATOM   1760  CD1 ILE A 113     105.914  96.296 102.773  1.00 49.64           C
ATOM   1761  H   ILE A 113     105.201  91.665 101.268  1.00 49.64           H
ATOM   1762  HA  ILE A 113     103.934  93.739 100.360  1.00 49.64           H
ATOM   1763  HB  ILE A 113     105.024  93.795 102.436  1.00 49.64           H
ATOM   1764 HG12 ILE A 113     106.032  95.866 100.797  1.00 49.64           H
ATOM   1765 HG13 ILE A 113     104.542  95.854 101.346  1.00 49.64           H
ATOM   1766 HG21 ILE A 113     107.292  93.892 102.640  1.00 49.64           H
ATOM   1767 HG22 ILE A 113     106.991  92.639 101.714  1.00 49.64           H
ATOM   1768 HG23 ILE A 113     107.481  94.005 101.068  1.00 49.64           H
ATOM   1769 HD11 ILE A 113     105.684  97.235 102.700  1.00 49.64           H
ATOM   1770 HD12 ILE A 113     105.469  95.904 103.540  1.00 49.64           H
ATOM   1771 HD13 ILE A 113     106.875  96.195 102.861  1.00 49.64           H
ATOM   1772  N   HIS A 114     104.970  94.671  98.352  1.00 52.80           N
ATOM   1773  CA  HIS A 114     105.594  95.180  97.140  1.00 52.80           C
ATOM   1774  C   HIS A 114     106.335  96.473  97.449  1.00 52.80           C
ATOM   1775  O   HIS A 114     105.768  97.406  98.024  1.00 52.80           O
ATOM   1776  CB  HIS A 114     104.548  95.422  96.051  1.00 52.80           C
ATOM   1777  CG  HIS A 114     103.919  94.167  95.531  1.00 52.80           C
ATOM   1778  ND1 HIS A 114     103.108  93.366  96.305  1.00 52.80           N
ATOM   1779  CD2 HIS A 114     103.983  93.576  94.315  1.00 52.80           C
ATOM   1780  CE1 HIS A 114     102.699  92.334  95.588  1.00 52.80           C
ATOM   1781  NE2 HIS A 114     103.215  92.438  94.377  1.00 52.80           N
ATOM   1782  H   HIS A 114     104.190  94.998  98.504  1.00 52.80           H
ATOM   1783  HA  HIS A 114     106.235  94.532  96.808  1.00 52.80           H
ATOM   1784  HB2 HIS A 114     103.842  95.979  96.414  1.00 52.80           H
ATOM   1785  HB3 HIS A 114     104.973  95.872  95.304  1.00 52.80           H
ATOM   1786  HD1 HIS A 114     102.901  93.514  97.127  1.00 52.80           H
ATOM   1787  HD2 HIS A 114     104.457  93.882  93.576  1.00 52.80           H
ATOM   1788  HE1 HIS A 114     102.142  91.652  95.886  1.00 52.80           H
ATOM   1789  N   LEU A 115     107.606  96.522  97.063  1.00 50.01           N
ATOM   1790  CA  LEU A 115     108.464  97.657  97.375  1.00 50.01           C
ATOM   1791  C   LEU A 115     108.159  98.801  96.419  1.00 50.01           C
ATOM   1792  O   LEU A 115     108.355  98.673  95.206  1.00 50.01           O
ATOM   1793  CB  LEU A 115     109.936  97.261  97.286  1.00 50.01           C
ATOM   1794  CG  LEU A 115     110.948  98.277  97.820  1.00 50.01           C
ATOM   1795  CD1 LEU A 115     110.518  98.854  99.158  1.00 50.01           C
ATOM   1796  CD2 LEU A 115     112.321  97.639  97.935  1.00 50.01           C
ATOM   1797  H   LEU A 115     107.999  95.902  96.615  1.00 50.01           H
ATOM   1798  HA  LEU A 115     108.269  97.952  98.277  1.00 50.01           H
ATOM   1799  HB2 LEU A 115     110.060  96.440  97.787  1.00 50.01           H
ATOM   1800  HB3 LEU A 115     110.152  97.103  96.353  1.00 50.01           H
ATOM   1801  HG  LEU A 115     111.015  99.011  97.190  1.00 50.01           H
ATOM   1802 HD11 LEU A 115     111.263  99.340  99.542  1.00 50.01           H
ATOM   1803 HD12 LEU A 115     109.770  99.455  99.020  1.00 50.01           H
ATOM   1804 HD13 LEU A 115     110.258  98.128  99.747  1.00 50.01           H
ATOM   1805 HD21 LEU A 115     112.957  98.313  98.222  1.00 50.01           H
ATOM   1806 HD22 LEU A 115     112.282  96.922  98.587  1.00 50.01           H
ATOM   1807 HD23 LEU A 115     112.579  97.288  97.069  1.00 50.01           H
ATOM   1808  N   ALA A 116     107.680  99.918  96.968  1.00 51.18           N
ATOM   1809  CA  ALA A 116     107.375 101.110  96.177  1.00 51.18           C
ATOM   1810  C   ALA A 116     108.640 101.958  96.080  1.00 51.18           C
ATOM   1811  O   ALA A 116     108.846 102.921  96.822  1.00 51.18           O
ATOM   1812  CB  ALA A 116     106.219 101.885  96.795  1.00 51.18           C
ATOM   1813  H   ALA A 116     107.520 100.011  97.808  1.00 51.18           H
ATOM   1814  HA  ALA A 116     107.118 100.844  95.280  1.00 51.18           H
ATOM   1815  HB1 ALA A 116     106.040 102.669  96.253  1.00 51.18           H
ATOM   1816  HB2 ALA A 116     105.436 101.315  96.822  1.00 51.18           H
ATOM   1817  HB3 ALA A 116     106.465 102.154  97.694  1.00 51.18           H
ATOM   1818  N   VAL A 117     109.507 101.579  95.139  1.00 52.40           N
ATOM   1819  CA  VAL A 117     110.745 102.316  94.945  1.00 52.40           C
ATOM   1820  C   VAL A 117     110.423 103.765  94.598  1.00 52.40           C
ATOM   1821  O   VAL A 117     109.396 104.070  93.980  1.00 52.40           O
ATOM   1822  CB  VAL A 117     111.609 101.669  93.849  1.00 52.40           C
ATOM   1823  CG1 VAL A 117     112.004 100.257  94.249  1.00 52.40           C
ATOM   1824  CG2 VAL A 117     110.872 101.664  92.516  1.00 52.40           C
ATOM   1825  H   VAL A 117     109.400 100.908  94.612  1.00 52.40           H
ATOM   1826  HA  VAL A 117     111.253 102.309  95.772  1.00 52.40           H
ATOM   1827  HB  VAL A 117     112.422 102.187  93.740  1.00 52.40           H
ATOM   1828 HG11 VAL A 117     112.569  99.880  93.557  1.00 52.40           H
ATOM   1829 HG12 VAL A 117     112.487 100.291  95.089  1.00 52.40           H
ATOM   1830 HG13 VAL A 117     111.202  99.721  94.350  1.00 52.40           H
ATOM   1831 HG21 VAL A 117     111.401 101.172  91.868  1.00 52.40           H
ATOM   1832 HG22 VAL A 117     110.010 101.235  92.630  1.00 52.40           H
ATOM   1833 HG23 VAL A 117     110.750 102.577  92.215  1.00 52.40           H
ATOM   1834  N   GLY A 118     111.313 104.666  95.003  1.00 53.18           N
ATOM   1835  CA  GLY A 118     111.120 106.083  94.769  1.00 53.18           C
ATOM   1836  C   GLY A 118     111.025 106.877  96.055  1.00 53.18           C
ATOM   1837  O   GLY A 118     110.435 107.961  96.082  1.00 53.18           O
ATOM   1838  H   GLY A 118     112.041 104.476  95.419  1.00 53.18           H
ATOM   1839  HA2 GLY A 118     111.866 106.428  94.253  1.00 53.18           H
ATOM   1840  HA3 GLY A 118     110.306 106.226  94.262  1.00 53.18           H
ATOM   1841  N   GLY A 119     111.602 106.349  97.124  1.00 51.17           N
ATOM   1842  CA  GLY A 119     111.632 107.019  98.408  1.00 51.17           C
ATOM   1843  C   GLY A 119     112.791 107.981  98.515  1.00 51.17           C
ATOM   1844  O   GLY A 119     113.274 108.525  97.517  1.00 51.17           O
ATOM   1845  H   GLY A 119     111.994 105.584  97.129  1.00 51.17           H
ATOM   1846  HA2 GLY A 119     110.807 107.513  98.536  1.00 51.17           H
ATOM   1847  HA3 GLY A 119     111.710 106.360  99.116  1.00 51.17           H
ATOM   1848  N   GLN A 120     113.247 108.196  99.743  1.00 49.74           N
ATOM   1849  CA  GLN A 120     114.371 109.078 100.016  1.00 49.74           C
ATOM   1850  C   GLN A 120     115.649 108.257 100.102  1.00 49.74           C
ATOM   1851  O   GLN A 120     115.709 107.265 100.834  1.00 49.74           O
ATOM   1852  CB  GLN A 120     114.151 109.856 101.313  1.00 49.74           C
ATOM   1853  CG  GLN A 120     113.206 111.037 101.168  1.00 49.74           C
ATOM   1854  CD  GLN A 120     113.908 112.293 100.687  1.00 49.74           C
ATOM   1855  OE1 GLN A 120     113.720 112.726  99.551  1.00 49.74           O
ATOM   1856  NE2 GLN A 120     114.721 112.884 101.554  1.00 49.74           N
ATOM   1857  H   GLN A 120     112.913 107.834 100.449  1.00 49.74           H
ATOM   1858  HA  GLN A 120     114.465 109.716  99.291  1.00 49.74           H
ATOM   1859  HB2 GLN A 120     113.777 109.257 101.977  1.00 49.74           H
ATOM   1860  HB3 GLN A 120     115.006 110.197 101.622  1.00 49.74           H
ATOM   1861  HG2 GLN A 120     112.517 110.813 100.523  1.00 49.74           H
ATOM   1862  HG3 GLN A 120     112.804 111.229 102.029  1.00 49.74           H
ATOM   1863 HE21 GLN A 120     114.827 112.552 102.340  1.00 49.74           H
ATOM   1864 HE22 GLN A 120     115.142 113.600 101.329  1.00 49.74           H
ATOM   1865  N   GLN A 121     116.664 108.673  99.351  1.00 50.46           N
ATOM   1866  CA  GLN A 121     117.956 108.007  99.327  1.00 50.46           C
ATOM   1867  C   GLN A 121     118.880 108.615 100.374  1.00 50.46           C
ATOM   1868  O   GLN A 121     118.726 109.773 100.769  1.00 50.46           O
ATOM   1869  CB  GLN A 121     118.591 108.113  97.940  1.00 50.46           C
ATOM   1870  CG  GLN A 121     118.026 107.123  96.934  1.00 50.46           C
ATOM   1871  CD  GLN A 121     116.647 107.512  96.446  1.00 50.46           C
ATOM   1872  OE1 GLN A 121     115.906 108.212  97.136  1.00 50.46           O
ATOM   1873  NE2 GLN A 121     116.291 107.056  95.251  1.00 50.46           N
ATOM   1874  H   GLN A 121     116.624 109.358  98.833  1.00 50.46           H
ATOM   1875  HA  GLN A 121     117.836 107.067  99.536  1.00 50.46           H
ATOM   1876  HB2 GLN A 121     118.440 109.006  97.594  1.00 50.46           H
ATOM   1877  HB3 GLN A 121     119.543 107.946  98.018  1.00 50.46           H
ATOM   1878  HG2 GLN A 121     118.616 107.082  96.166  1.00 50.46           H
ATOM   1879  HG3 GLN A 121     117.962 106.250  97.351  1.00 50.46           H
ATOM   1880 HE21 GLN A 121     116.835 106.568  94.798  1.00 50.46           H
ATOM   1881 HE22 GLN A 121     115.517 107.249  94.930  1.00 50.46           H
ATOM   1882  N   PHE A 122     119.843 107.819 100.822  1.00 50.34           N
ATOM   1883  CA  PHE A 122     120.757 108.204 101.888  1.00 50.34           C
ATOM   1884  C   PHE A 122     122.198 107.908 101.469  1.00 50.34           C
ATOM   1885  O   PHE A 122     122.482 107.578 100.315  1.00 50.34           O
ATOM   1886  CB  PHE A 122     120.390 107.475 103.182  1.00 50.34           C
ATOM   1887  CG  PHE A 122     118.912 107.339 103.401  1.00 50.34           C
ATOM   1888  CD1 PHE A 122     118.175 108.386 103.923  1.00 50.34           C
ATOM   1889  CD2 PHE A 122     118.257 106.165 103.072  1.00 50.34           C
ATOM   1890  CE1 PHE A 122     116.817 108.259 104.123  1.00 50.34           C
ATOM   1891  CE2 PHE A 122     116.901 106.035 103.267  1.00 50.34           C
ATOM   1892  CZ  PHE A 122     116.179 107.082 103.793  1.00 50.34           C
ATOM   1893  H   PHE A 122     119.990 107.029 100.516  1.00 50.34           H
ATOM   1894  HA  PHE A 122     120.680 109.157 102.048  1.00 50.34           H
ATOM   1895  HB2 PHE A 122     120.769 106.583 103.154  1.00 50.34           H
ATOM   1896  HB3 PHE A 122     120.758 107.966 103.933  1.00 50.34           H
ATOM   1897  HD1 PHE A 122     118.602 109.181 104.148  1.00 50.34           H
ATOM   1898  HD2 PHE A 122     118.740 105.453 102.718  1.00 50.34           H
ATOM   1899  HE1 PHE A 122     116.331 108.969 104.476  1.00 50.34           H
ATOM   1900  HE2 PHE A 122     116.472 105.240 103.045  1.00 50.34           H
ATOM   1901  HZ  PHE A 122     115.263 106.996 103.926  1.00 50.34           H
ATOM   1902  N   GLN A 123     123.110 108.037 102.427  1.00 54.19           N
ATOM   1903  CA  GLN A 123     124.526 107.768 102.241  1.00 54.19           C
ATOM   1904  C   GLN A 123     125.026 106.898 103.383  1.00 54.19           C
ATOM   1905  O   GLN A 123     124.475 106.947 104.487  1.00 54.19           O
ATOM   1906  CB  GLN A 123     125.333 109.076 102.184  1.00 54.19           C
ATOM   1907  CG  GLN A 123     125.341 109.882 103.480  1.00 54.19           C
ATOM   1908  CD  GLN A 123     124.009 110.548 103.766  1.00 54.19           C
ATOM   1909  OE1 GLN A 123     122.957 110.057 103.358  1.00 54.19           O
ATOM   1910  NE2 GLN A 123     124.049 111.671 104.472  1.00 54.19           N
ATOM   1911  H   GLN A 123     122.920 108.287 103.227  1.00 54.19           H
ATOM   1912  HA  GLN A 123     124.654 107.291 101.406  1.00 54.19           H
ATOM   1913  HB2 GLN A 123     126.253 108.872 101.962  1.00 54.19           H
ATOM   1914  HB3 GLN A 123     124.953 109.641 101.494  1.00 54.19           H
ATOM   1915  HG2 GLN A 123     125.553 109.301 104.227  1.00 54.19           H
ATOM   1916  HG3 GLN A 123     126.010 110.580 103.409  1.00 54.19           H
ATOM   1917 HE21 GLN A 123     124.804 111.984 104.741  1.00 54.19           H
ATOM   1918 HE22 GLN A 123     123.320 112.087 104.660  1.00 54.19           H
ATOM   1919  N   PRO A 124     126.069 106.100 103.157  1.00 55.85           N
ATOM   1920  CA  PRO A 124     126.508 105.166 104.200  1.00 55.85           C
ATOM   1921  C   PRO A 124     126.935 105.889 105.467  1.00 55.85           C
ATOM   1922  O   PRO A 124     127.533 106.967 105.429  1.00 55.85           O
ATOM   1923  CB  PRO A 124     127.687 104.423 103.557  1.00 55.85           C
ATOM   1924  CG  PRO A 124     128.109 105.236 102.399  1.00 55.85           C
ATOM   1925  CD  PRO A 124     126.980 106.131 101.999  1.00 55.85           C
ATOM   1926  HA  PRO A 124     125.803 104.534 104.409  1.00 55.85           H
ATOM   1927  HB2 PRO A 124     128.409 104.346 104.199  1.00 55.85           H
ATOM   1928  HB3 PRO A 124     127.395 103.545 103.267  1.00 55.85           H
ATOM   1929  HG2 PRO A 124     128.880 105.768 102.651  1.00 55.85           H
ATOM   1930  HG3 PRO A 124     128.339 104.645 101.665  1.00 55.85           H
ATOM   1931  HD2 PRO A 124     127.310 107.028 101.848  1.00 55.85           H
ATOM   1932  HD3 PRO A 124     126.535 105.780 101.212  1.00 55.85           H
ATOM   1933  N   HIS A 125     126.616 105.274 106.604  1.00 54.24           N
ATOM   1934  CA  HIS A 125     126.931 105.842 107.911  1.00 54.24           C
ATOM   1935  C   HIS A 125     128.351 105.442 108.293  1.00 54.24           C
ATOM   1936  O   HIS A 125     128.622 104.267 108.562  1.00 54.24           O
ATOM   1937  CB  HIS A 125     125.923 105.365 108.954  1.00 54.24           C
ATOM   1938  CG  HIS A 125     126.070 106.028 110.289  1.00 54.24           C
ATOM   1939  ND1 HIS A 125     126.846 105.503 111.300  1.00 54.24           N
ATOM   1940  CD2 HIS A 125     125.540 107.174 110.778  1.00 54.24           C
ATOM   1941  CE1 HIS A 125     126.786 106.297 112.354  1.00 54.24           C
ATOM   1942  NE2 HIS A 125     126.001 107.318 112.063  1.00 54.24           N
ATOM   1943  H   HIS A 125     126.211 104.516 106.645  1.00 54.24           H
ATOM   1944  HA  HIS A 125     126.887 106.809 107.863  1.00 54.24           H
ATOM   1945  HB2 HIS A 125     125.027 105.547 108.629  1.00 54.24           H
ATOM   1946  HB3 HIS A 125     126.037 104.410 109.083  1.00 54.24           H
ATOM   1947  HD2 HIS A 125     124.971 107.755 110.327  1.00 54.24           H
ATOM   1948  HE1 HIS A 125     127.224 106.160 113.164  1.00 54.24           H
ATOM   1949  HE2 HIS A 125     125.809 107.968 112.593  1.00 54.24           H
ATOM   1950  N   GLN A 126     129.256 106.416 108.317  1.00 57.94           N
ATOM   1951  CA  GLN A 126     130.661 106.182 108.641  1.00 57.94           C
ATOM   1952  C   GLN A 126     130.916 106.702 110.052  1.00 57.94           C
ATOM   1953  O   GLN A 126     130.975 107.912 110.280  1.00 57.94           O
ATOM   1954  CB  GLN A 126     131.571 106.862 107.623  1.00 57.94           C
ATOM   1955  CG  GLN A 126     133.053 106.494 107.724  1.00 57.94           C
ATOM   1956  CD  GLN A 126     133.298 105.026 108.025  1.00 57.94           C
ATOM   1957  OE1 GLN A 126     132.550 104.154 107.583  1.00 57.94           O
ATOM   1958  NE2 GLN A 126     134.353 104.747 108.781  1.00 57.94           N
ATOM   1959  H   GLN A 126     129.077 107.239 108.144  1.00 57.94           H
ATOM   1960  HA  GLN A 126     130.822 105.229 108.636  1.00 57.94           H
ATOM   1961  HB2 GLN A 126     131.271 106.620 106.733  1.00 57.94           H
ATOM   1962  HB3 GLN A 126     131.500 107.822 107.739  1.00 57.94           H
ATOM   1963  HG2 GLN A 126     133.485 106.702 106.881  1.00 57.94           H
ATOM   1964  HG3 GLN A 126     133.456 107.015 108.437  1.00 57.94           H
ATOM   1965 HE21 GLN A 126     134.853 105.383 109.072  1.00 57.94           H
ATOM   1966 HE22 GLN A 126     134.536 103.931 108.981  1.00 57.94           H
ATOM   1967  N   ALA A 127     131.064 105.782 110.993  1.00 56.63           N
ATOM   1968  CA  ALA A 127     131.341 106.164 112.370  1.00 56.63           C
ATOM   1969  C   ALA A 127     132.749 106.742 112.472  1.00 56.63           C
ATOM   1970  O   ALA A 127     133.701 106.125 111.981  1.00 56.63           O
ATOM   1971  CB  ALA A 127     131.198 104.959 113.295  1.00 56.63           C
ATOM   1972  H   ALA A 127     131.010 104.933 110.863  1.00 56.63           H
ATOM   1973  HA  ALA A 127     130.692 106.828 112.645  1.00 56.63           H
ATOM   1974  HB1 ALA A 127     131.385 105.236 114.206  1.00 56.63           H
ATOM   1975  HB2 ALA A 127     130.292 104.618 113.232  1.00 56.63           H
ATOM   1976  HB3 ALA A 127     131.829 104.274 113.021  1.00 56.63           H
ATOM   1977  N   PRO A 128     132.928 107.909 113.089  1.00 57.95           N
ATOM   1978  CA  PRO A 128     134.279 108.446 113.276  1.00 57.95           C
ATOM   1979  C   PRO A 128     135.153 107.469 114.039  1.00 57.95           C
ATOM   1980  O   PRO A 128     134.663 106.448 114.545  1.00 57.95           O
ATOM   1981  CB  PRO A 128     134.041 109.732 114.081  1.00 57.95           C
ATOM   1982  CG  PRO A 128     132.659 110.135 113.739  1.00 57.95           C
ATOM   1983  CD  PRO A 128     131.898 108.857 113.550  1.00 57.95           C
ATOM   1984  HA  PRO A 128     134.686 108.661 112.421  1.00 57.95           H
ATOM   1985  HB2 PRO A 128     134.121 109.545 115.029  1.00 57.95           H
ATOM   1986  HB3 PRO A 128     134.676 110.413 113.808  1.00 57.95           H
ATOM   1987  HG2 PRO A 128     132.281 110.652 114.467  1.00 57.95           H
ATOM   1988  HG3 PRO A 128     132.665 110.653 112.919  1.00 57.95           H
ATOM   1989  HD2 PRO A 128     131.518 108.561 114.392  1.00 57.95           H
ATOM   1990  HD3 PRO A 128     131.214 108.972 112.872  1.00 57.95           H
ATOM   1991  N   PRO A 129     136.453 107.743 114.145  1.00 54.87           N
ATOM   1992  CA  PRO A 129     137.349 106.797 114.821  1.00 54.87           C
ATOM   1993  C   PRO A 129     136.903 106.528 116.250  1.00 54.87           C
ATOM   1994  O   PRO A 129     136.450 107.428 116.960  1.00 54.87           O
ATOM   1995  CB  PRO A 129     138.710 107.502 114.777  1.00 54.87           C
ATOM   1996  CG  PRO A 129     138.602 108.491 113.663  1.00 54.87           C
ATOM   1997  CD  PRO A 129     137.171 108.925 113.639  1.00 54.87           C
ATOM   1998  HA  PRO A 129     137.398 105.961 114.331  1.00 54.87           H
ATOM   1999  HB2 PRO A 129     138.873 107.952 115.621  1.00 54.87           H
ATOM   2000  HB3 PRO A 129     139.408 106.853 114.593  1.00 54.87           H
ATOM   2001  HG2 PRO A 129     139.184 109.246 113.842  1.00 54.87           H
ATOM   2002  HG3 PRO A 129     138.843 108.065 112.826  1.00 54.87           H
ATOM   2003  HD2 PRO A 129     137.036 109.682 114.230  1.00 54.87           H
ATOM   2004  HD3 PRO A 129     136.896 109.128 112.731  1.00 54.87           H
ATOM   2005  N   LEU A 130     137.038 105.269 116.671  1.00 50.96           N
ATOM   2006  CA  LEU A 130     136.607 104.896 118.014  1.00 50.96           C
ATOM   2007  C   LEU A 130     137.403 105.652 119.066  1.00 50.96           C
ATOM   2008  O   LEU A 130     136.850 106.082 120.083  1.00 50.96           O
ATOM   2009  CB  LEU A 130     136.731 103.381 118.203  1.00 50.96           C
ATOM   2010  CG  LEU A 130     138.099 102.693 118.101  1.00 50.96           C
ATOM   2011  CD1 LEU A 130     138.892 102.753 119.408  1.00 50.96           C
ATOM   2012  CD2 LEU A 130     137.935 101.251 117.648  1.00 50.96           C
ATOM   2013  H   LEU A 130     137.370 104.625 116.207  1.00 50.96           H
ATOM   2014  HA  LEU A 130     135.672 105.133 118.120  1.00 50.96           H
ATOM   2015  HB2 LEU A 130     136.388 103.172 119.086  1.00 50.96           H
ATOM   2016  HB3 LEU A 130     136.162 102.959 117.542  1.00 50.96           H
ATOM   2017  HG  LEU A 130     138.622 103.151 117.424  1.00 50.96           H
ATOM   2018 HD11 LEU A 130     139.767 102.362 119.258  1.00 50.96           H
ATOM   2019 HD12 LEU A 130     138.990 103.665 119.704  1.00 50.96           H
ATOM   2020 HD13 LEU A 130     138.418 102.241 120.081  1.00 50.96           H
ATOM   2021 HD21 LEU A 130     138.809 100.834 117.598  1.00 50.96           H
ATOM   2022 HD22 LEU A 130     137.380 100.781 118.290  1.00 50.96           H
ATOM   2023 HD23 LEU A 130     137.513 101.240 116.775  1.00 50.96           H
ATOM   2024  N   VAL A 131     138.704 105.830 118.839  1.00 50.17           N
ATOM   2025  CA  VAL A 131     139.518 106.586 119.784  1.00 50.17           C
ATOM   2026  C   VAL A 131     139.075 108.041 119.821  1.00 50.17           C
ATOM   2027  O   VAL A 131     138.971 108.644 120.895  1.00 50.17           O
ATOM   2028  CB  VAL A 131     141.013 106.457 119.432  1.00 50.17           C
ATOM   2029  CG1 VAL A 131     141.461 105.008 119.537  1.00 50.17           C
ATOM   2030  CG2 VAL A 131     141.298 107.015 118.042  1.00 50.17           C
ATOM   2031  H   VAL A 131     139.131 105.525 118.158  1.00 50.17           H
ATOM   2032  HA  VAL A 131     139.391 106.215 120.671  1.00 50.17           H
ATOM   2033  HB  VAL A 131     141.529 106.974 120.070  1.00 50.17           H
ATOM   2034 HG11 VAL A 131     141.220 104.666 120.412  1.00 50.17           H
ATOM   2035 HG12 VAL A 131     142.423 104.966 119.419  1.00 50.17           H
ATOM   2036 HG13 VAL A 131     141.019 104.491 118.846  1.00 50.17           H
ATOM   2037 HG21 VAL A 131     142.203 106.775 117.789  1.00 50.17           H
ATOM   2038 HG22 VAL A 131     140.669 106.639 117.408  1.00 50.17           H
ATOM   2039 HG23 VAL A 131     141.208 107.981 118.063  1.00 50.17           H
ATOM   2040  N   HIS A 132     138.800 108.629 118.654  1.00 50.64           N
ATOM   2041  CA  HIS A 132     138.455 110.046 118.608  1.00 50.64           C
ATOM   2042  C   HIS A 132     137.193 110.333 119.412  1.00 50.64           C
ATOM   2043  O   HIS A 132     137.129 111.328 120.143  1.00 50.64           O
ATOM   2044  CB  HIS A 132     138.279 110.495 117.159  1.00 50.64           C
ATOM   2045  CG  HIS A 132     137.914 111.940 117.017  1.00 50.64           C
ATOM   2046  ND1 HIS A 132     138.819 112.959 117.221  1.00 50.64           N
ATOM   2047  CD2 HIS A 132     136.743 112.536 116.692  1.00 50.64           C
ATOM   2048  CE1 HIS A 132     138.221 114.121 117.027  1.00 50.64           C
ATOM   2049  NE2 HIS A 132     136.961 113.892 116.705  1.00 50.64           N
ATOM   2050  H   HIS A 132     138.806 108.235 117.890  1.00 50.64           H
ATOM   2051  HA  HIS A 132     139.180 110.560 118.995  1.00 50.64           H
ATOM   2052  HB2 HIS A 132     139.111 110.351 116.683  1.00 50.64           H
ATOM   2053  HB3 HIS A 132     137.572 109.970 116.752  1.00 50.64           H
ATOM   2054  HD2 HIS A 132     135.941 112.108 116.496  1.00 50.64           H
ATOM   2055  HE1 HIS A 132     138.620 114.958 117.104  1.00 50.64           H
ATOM   2056  HE2 HIS A 132     136.372 114.495 116.532  1.00 50.64           H
ATOM   2057  N   ILE A 133     136.175 109.482 119.282  1.00 50.07           N
ATOM   2058  CA  ILE A 133     134.983 109.643 120.108  1.00 50.07           C
ATOM   2059  C   ILE A 133     135.281 109.275 121.555  1.00 50.07           C
ATOM   2060  O   ILE A 133     134.735 109.887 122.480  1.00 50.07           O
ATOM   2061  CB  ILE A 133     133.815 108.813 119.548  1.00 50.07           C
ATOM   2062  CG1 ILE A 133     134.174 107.326 119.500  1.00 50.07           C
ATOM   2063  CG2 ILE A 133     133.430 109.308 118.161  1.00 50.07           C
ATOM   2064  CD1 ILE A 133     133.064 106.454 118.956  1.00 50.07           C
ATOM   2065  H   ILE A 133     136.151 108.822 118.733  1.00 50.07           H
ATOM   2066  HA  ILE A 133     134.717 110.576 120.090  1.00 50.07           H
ATOM   2067  HB  ILE A 133     133.051 108.924 120.135  1.00 50.07           H
ATOM   2068 HG12 ILE A 133     134.949 107.204 118.930  1.00 50.07           H
ATOM   2069 HG13 ILE A 133     134.374 107.019 120.398  1.00 50.07           H
ATOM   2070 HG21 ILE A 133     132.578 108.918 117.909  1.00 50.07           H
ATOM   2071 HG22 ILE A 133     133.356 110.275 118.182  1.00 50.07           H
ATOM   2072 HG23 ILE A 133     134.117 109.042 117.530  1.00 50.07           H
ATOM   2073 HD11 ILE A 133     133.293 105.523 119.105  1.00 50.07           H
ATOM   2074 HD12 ILE A 133     132.239 106.669 119.419  1.00 50.07           H
ATOM   2075 HD13 ILE A 133     132.964 106.622 118.006  1.00 50.07           H
ATOM   2076  N   LEU A 134     136.145 108.283 121.779  1.00 47.36           N
ATOM   2077  CA  LEU A 134     136.479 107.878 123.138  1.00 47.36           C
ATOM   2078  C   LEU A 134     137.286 108.954 123.853  1.00 47.36           C
ATOM   2079  O   LEU A 134     137.067 109.214 125.042  1.00 47.36           O
ATOM   2080  CB  LEU A 134     137.250 106.559 123.108  1.00 47.36           C
ATOM   2081  CG  LEU A 134     137.878 106.101 124.424  1.00 47.36           C
ATOM   2082  CD1 LEU A 134     136.811 105.936 125.487  1.00 47.36           C
ATOM   2083  CD2 LEU A 134     138.642 104.805 124.225  1.00 47.36           C
ATOM   2084  H   LEU A 134     136.545 107.834 121.164  1.00 47.36           H
ATOM   2085  HA  LEU A 134     135.659 107.736 123.637  1.00 47.36           H
ATOM   2086  HB2 LEU A 134     136.643 105.859 122.821  1.00 47.36           H
ATOM   2087  HB3 LEU A 134     137.969 106.643 122.462  1.00 47.36           H
ATOM   2088  HG  LEU A 134     138.508 106.772 124.730  1.00 47.36           H
ATOM   2089 HD11 LEU A 134     137.226 105.612 126.302  1.00 47.36           H
ATOM   2090 HD12 LEU A 134     136.393 106.794 125.648  1.00 47.36           H
ATOM   2091 HD13 LEU A 134     136.151 105.298 125.175  1.00 47.36           H
ATOM   2092 HD21 LEU A 134     139.033 104.536 125.071  1.00 47.36           H
ATOM   2093 HD22 LEU A 134     138.029 104.122 123.911  1.00 47.36           H
ATOM   2094 HD23 LEU A 134     139.342 104.949 123.569  1.00 47.36           H
ATOM   2095  N   LEU A 135     138.222 109.589 123.149  1.00 44.74           N
ATOM   2096  CA  LEU A 135     139.032 110.654 123.727  1.00 44.74           C
ATOM   2097  C   LEU A 135     138.257 111.949 123.907  1.00 44.74           C
ATOM   2098  O   LEU A 135     138.788 112.888 124.507  1.00 44.74           O
ATOM   2099  CB  LEU A 135     140.260 110.922 122.856  1.00 44.74           C
ATOM   2100  CG  LEU A 135     141.550 110.227 123.285  1.00 44.74           C
ATOM   2101  CD1 LEU A 135     142.640 110.464 122.254  1.00 44.74           C
ATOM   2102  CD2 LEU A 135     141.997 110.703 124.658  1.00 44.74           C
ATOM   2103  H   LEU A 135     138.406 109.418 122.327  1.00 44.74           H
ATOM   2104  HA  LEU A 135     139.336 110.369 124.602  1.00 44.74           H
ATOM   2105  HB2 LEU A 135     140.064 110.635 121.951  1.00 44.74           H
ATOM   2106  HB3 LEU A 135     140.432 111.877 122.859  1.00 44.74           H
ATOM   2107  HG  LEU A 135     141.391 109.272 123.337  1.00 44.74           H
ATOM   2108 HD11 LEU A 135     143.448 110.011 122.540  1.00 44.74           H
ATOM   2109 HD12 LEU A 135     142.347 110.112 121.399  1.00 44.74           H
ATOM   2110 HD13 LEU A 135     142.803 111.418 122.181  1.00 44.74           H
ATOM   2111 HD21 LEU A 135     142.918 110.434 124.800  1.00 44.74           H
ATOM   2112 HD22 LEU A 135     141.926 111.670 124.694  1.00 44.74           H
ATOM   2113 HD23 LEU A 135     141.427 110.304 125.333  1.00 44.74           H
ATOM   2114  N   ASP A 136     137.032 112.030 123.390  1.00 45.87           N
ATOM   2115  CA  ASP A 136     136.195 113.201 123.605  1.00 45.87           C
ATOM   2116  C   ASP A 136     135.474 113.162 124.945  1.00 45.87           C
ATOM   2117  O   ASP A 136     134.807 114.139 125.300  1.00 45.87           O
ATOM   2118  CB  ASP A 136     135.169 113.330 122.475  1.00 45.87           C
ATOM   2119  CG  ASP A 136     135.632 114.257 121.365  1.00 45.87           C
ATOM   2120  OD1 ASP A 136     136.821 114.641 121.357  1.00 45.87           O
ATOM   2121  OD2 ASP A 136     134.804 114.605 120.499  1.00 45.87           O
ATOM   2122  H   ASP A 136     136.664 111.419 122.910  1.00 45.87           H
ATOM   2123  HA  ASP A 136     136.754 113.993 123.599  1.00 45.87           H
ATOM   2124  HB2 ASP A 136     135.011 112.455 122.089  1.00 45.87           H
ATOM   2125  HB3 ASP A 136     134.343 113.687 122.838  1.00 45.87           H
ATOM   2126  N   ILE A 137     135.590 112.063 125.691  1.00 41.07           N
ATOM   2127  CA  ILE A 137     134.960 111.989 127.006  1.00 41.07           C
ATOM   2128  C   ILE A 137     135.537 113.056 127.926  1.00 41.07           C
ATOM   2129  O   ILE A 137     134.802 113.766 128.619  1.00 41.07           O
ATOM   2130  CB  ILE A 137     135.122 110.578 127.599  1.00 41.07           C
ATOM   2131  CG1 ILE A 137     134.283 109.576 126.799  1.00 41.07           C
ATOM   2132  CG2 ILE A 137     134.732 110.570 129.068  1.00 41.07           C
ATOM   2133  CD1 ILE A 137     134.562 108.132 127.139  1.00 41.07           C
ATOM   2134  H   ILE A 137     136.021 111.355 125.463  1.00 41.07           H
ATOM   2135  HA  ILE A 137     134.011 112.163 126.908  1.00 41.07           H
ATOM   2136  HB  ILE A 137     136.055 110.322 127.528  1.00 41.07           H
ATOM   2137 HG12 ILE A 137     134.467 109.697 125.854  1.00 41.07           H
ATOM   2138 HG13 ILE A 137     133.345 109.745 126.975  1.00 41.07           H
ATOM   2139 HG21 ILE A 137     134.582 109.655 129.353  1.00 41.07           H
ATOM   2140 HG22 ILE A 137     135.449 110.962 129.591  1.00 41.07           H
ATOM   2141 HG23 ILE A 137     133.918 111.086 129.181  1.00 41.07           H
ATOM   2142 HD11 ILE A 137     135.513 108.025 127.295  1.00 41.07           H
ATOM   2143 HD12 ILE A 137     134.282 107.573 126.398  1.00 41.07           H
ATOM   2144 HD13 ILE A 137     134.069 107.896 127.940  1.00 41.07           H
ATOM   2145  N   VAL A 138     136.857 113.193 127.945  1.00 37.94           N
ATOM   2146  CA  VAL A 138     137.487 114.227 128.760  1.00 37.94           C
ATOM   2147  C   VAL A 138     137.148 115.576 128.135  1.00 37.94           C
ATOM   2148  O   VAL A 138     137.446 115.797 126.953  1.00 37.94           O
ATOM   2149  CB  VAL A 138     139.005 114.014 128.865  1.00 37.94           C
ATOM   2150  CG1 VAL A 138     139.307 112.656 129.471  1.00 37.94           C
ATOM   2151  CG2 VAL A 138     139.665 114.146 127.505  1.00 37.94           C
ATOM   2152  H   VAL A 138     137.407 112.703 127.501  1.00 37.94           H
ATOM   2153  HA  VAL A 138     137.120 114.185 129.655  1.00 37.94           H
ATOM   2154  HB  VAL A 138     139.380 114.693 129.448  1.00 37.94           H
ATOM   2155 HG11 VAL A 138     140.266 112.570 129.590  1.00 37.94           H
ATOM   2156 HG12 VAL A 138     138.860 112.588 130.329  1.00 37.94           H
ATOM   2157 HG13 VAL A 138     138.984 111.964 128.873  1.00 37.94           H
ATOM   2158 HG21 VAL A 138     140.551 113.753 127.547  1.00 37.94           H
ATOM   2159 HG22 VAL A 138     139.130 113.682 126.844  1.00 37.94           H
ATOM   2160 HG23 VAL A 138     139.733 115.086 127.276  1.00 37.94           H
ATOM   2161  N   PRO A 139     136.519 116.502 128.868  1.00 36.74           N
ATOM   2162  CA  PRO A 139     136.158 117.787 128.259  1.00 36.74           C
ATOM   2163  C   PRO A 139     137.298 118.788 128.302  1.00 36.74           C
ATOM   2164  O   PRO A 139     137.860 119.049 129.369  1.00 36.74           O
ATOM   2165  CB  PRO A 139     134.971 118.249 129.108  1.00 36.74           C
ATOM   2166  CG  PRO A 139     135.230 117.666 130.451  1.00 36.74           C
ATOM   2167  CD  PRO A 139     136.075 116.425 130.270  1.00 36.74           C
ATOM   2168  HA  PRO A 139     135.869 117.661 127.341  1.00 36.74           H
ATOM   2169  HB2 PRO A 139     134.953 119.218 129.149  1.00 36.74           H
ATOM   2170  HB3 PRO A 139     134.145 117.903 128.735  1.00 36.74           H
ATOM   2171  HG2 PRO A 139     135.702 118.316 130.994  1.00 36.74           H
ATOM   2172  HG3 PRO A 139     134.384 117.436 130.867  1.00 36.74           H
ATOM   2173  HD2 PRO A 139     136.840 116.447 130.867  1.00 36.74           H
ATOM   2174  HD3 PRO A 139     135.538 115.630 130.411  1.00 36.74           H
ATOM   2175  N   THR A 140     137.645 119.360 127.148  1.00 36.56           N
ATOM   2176  CA  THR A 140     138.739 120.322 127.111  1.00 36.56           C
ATOM   2177  C   THR A 140     138.453 121.508 128.019  1.00 36.56           C
ATOM   2178  O   THR A 140     139.337 121.967 128.750  1.00 36.56           O
ATOM   2179  CB  THR A 140     138.975 120.796 125.679  1.00 36.56           C
ATOM   2180  OG1 THR A 140     137.743 121.266 125.121  1.00 36.56           O
ATOM   2181  CG2 THR A 140     139.516 119.664 124.825  1.00 36.56           C
ATOM   2182  H   THR A 140     137.270 119.210 126.389  1.00 36.56           H
ATOM   2183  HA  THR A 140     139.550 119.892 127.423  1.00 36.56           H
ATOM   2184  HB  THR A 140     139.625 121.516 125.680  1.00 36.56           H
ATOM   2185  HG1 THR A 140     137.865 121.523 124.330  1.00 36.56           H
ATOM   2186 HG21 THR A 140     139.670 119.977 123.919  1.00 36.56           H
ATOM   2187 HG22 THR A 140     140.353 119.342 125.194  1.00 36.56           H
ATOM   2188 HG23 THR A 140     138.879 118.933 124.802  1.00 36.56           H
ATOM   2189  N   ASN A 141     137.225 122.017 127.988  1.00 34.87           N
ATOM   2190  CA  ASN A 141     136.811 123.128 128.834  1.00 34.87           C
ATOM   2191  C   ASN A 141     135.702 122.658 129.766  1.00 34.87           C
ATOM   2192  O   ASN A 141     134.607 122.319 129.286  1.00 34.87           O
ATOM   2193  CB  ASN A 141     136.332 124.305 127.986  1.00 34.87           C
ATOM   2194  CG  ASN A 141     136.477 125.630 128.697  1.00 34.87           C
ATOM   2195  OD1 ASN A 141     137.152 125.728 129.719  1.00 34.87           O
ATOM   2196  ND2 ASN A 141     135.842 126.662 128.158  1.00 34.87           N
ATOM   2197  H   ASN A 141     136.600 121.728 127.472  1.00 34.87           H
ATOM   2198  HA  ASN A 141     137.569 123.423 129.360  1.00 34.87           H
ATOM   2199  HB2 ASN A 141     136.857 124.342 127.171  1.00 34.87           H
ATOM   2200  HB3 ASN A 141     135.394 124.180 127.772  1.00 34.87           H
ATOM   2201 HD21 ASN A 141     135.893 127.438 128.525  1.00 34.87           H
ATOM   2202 HD22 ASN A 141     135.378 126.555 127.441  1.00 34.87           H
ATOM   2203  N   PRO A 142     135.912 122.616 131.085  1.00 34.03           N
ATOM   2204  CA  PRO A 142     134.833 122.129 131.960  1.00 34.03           C
ATOM   2205  C   PRO A 142     133.578 122.974 131.878  1.00 34.03           C
ATOM   2206  O   PRO A 142     132.468 122.439 131.975  1.00 34.03           O
ATOM   2207  CB  PRO A 142     135.462 122.164 133.358  1.00 34.03           C
ATOM   2208  CG  PRO A 142     136.622 123.079 133.269  1.00 34.03           C
ATOM   2209  CD  PRO A 142     136.976 123.303 131.834  1.00 34.03           C
ATOM   2210  HA  PRO A 142     134.612 121.211 131.735  1.00 34.03           H
ATOM   2211  HB2 PRO A 142     134.813 122.500 133.996  1.00 34.03           H
ATOM   2212  HB3 PRO A 142     135.751 121.272 133.605  1.00 34.03           H
ATOM   2213  HG2 PRO A 142     136.388 123.923 133.686  1.00 34.03           H
ATOM   2214  HG3 PRO A 142     137.373 122.679 133.735  1.00 34.03           H
ATOM   2215  HD2 PRO A 142     136.970 124.252 131.633  1.00 34.03           H
ATOM   2216  HD3 PRO A 142     137.838 122.906 131.635  1.00 34.03           H
ATOM   2217  N   PHE A 143     133.723 124.290 131.703  1.00 34.84           N
ATOM   2218  CA  PHE A 143     132.557 125.142 131.500  1.00 34.84           C
ATOM   2219  C   PHE A 143     131.935 124.915 130.130  1.00 34.84           C
ATOM   2220  O   PHE A 143     130.709 124.966 129.990  1.00 34.84           O
ATOM   2221  CB  PHE A 143     132.943 126.612 131.661  1.00 34.84           C
ATOM   2222  CG  PHE A 143     133.553 126.941 132.995  1.00 34.84           C
ATOM   2223  CD1 PHE A 143     133.111 126.324 134.150  1.00 34.84           C
ATOM   2224  CD2 PHE A 143     134.569 127.872 133.091  1.00 34.84           C
ATOM   2225  CE1 PHE A 143     133.673 126.630 135.373  1.00 34.84           C
ATOM   2226  CE2 PHE A 143     135.133 128.179 134.311  1.00 34.84           C
ATOM   2227  CZ  PHE A 143     134.683 127.559 135.452  1.00 34.84           C
ATOM   2228  H   PHE A 143     134.476 124.705 131.697  1.00 34.84           H
ATOM   2229  HA  PHE A 143     131.886 124.927 132.168  1.00 34.84           H
ATOM   2230  HB2 PHE A 143     133.590 126.841 130.976  1.00 34.84           H
ATOM   2231  HB3 PHE A 143     132.147 127.157 131.557  1.00 34.84           H
ATOM   2232  HD1 PHE A 143     132.427 125.696 134.103  1.00 34.84           H
ATOM   2233  HD2 PHE A 143     134.878 128.296 132.323  1.00 34.84           H
ATOM   2234  HE1 PHE A 143     133.367 126.208 136.144  1.00 34.84           H
ATOM   2235  HE2 PHE A 143     135.817 128.807 134.362  1.00 34.84           H
ATOM   2236  HZ  PHE A 143     135.063 127.765 136.276  1.00 34.84           H
ATOM   2237  N   GLY A 144     132.759 124.665 129.112  1.00 35.82           N
ATOM   2238  CA  GLY A 144     132.223 124.420 127.785  1.00 35.82           C
ATOM   2239  C   GLY A 144     131.370 123.168 127.724  1.00 35.82           C
ATOM   2240  O   GLY A 144     130.383 123.113 126.989  1.00 35.82           O
ATOM   2241  H   GLY A 144     133.617 124.634 129.166  1.00 35.82           H
ATOM   2242  HA2 GLY A 144     131.679 125.175 127.512  1.00 35.82           H
ATOM   2243  HA3 GLY A 144     132.954 124.324 127.154  1.00 35.82           H
ATOM   2244  N   ALA A 145     131.740 122.144 128.495  1.00 35.58           N
ATOM   2245  CA  ALA A 145     130.961 120.911 128.500  1.00 35.58           C
ATOM   2246  C   ALA A 145     129.532 121.168 128.958  1.00 35.58           C
ATOM   2247  O   ALA A 145     128.578 120.665 128.354  1.00 35.58           O
ATOM   2248  CB  ALA A 145     131.633 119.873 129.397  1.00 35.58           C
ATOM   2249  H   ALA A 145     132.426 122.139 129.015  1.00 35.58           H
ATOM   2250  HA  ALA A 145     130.929 120.554 127.599  1.00 35.58           H
ATOM   2251  HB1 ALA A 145     131.103 119.060 129.389  1.00 35.58           H
ATOM   2252  HB2 ALA A 145     132.523 119.692 129.058  1.00 35.58           H
ATOM   2253  HB3 ALA A 145     131.687 120.224 130.300  1.00 35.58           H
ATOM   2254  N   LEU A 146     129.364 121.950 130.022  1.00 35.48           N
ATOM   2255  CA  LEU A 146     128.032 122.317 130.482  1.00 35.48           C
ATOM   2256  C   LEU A 146     127.402 123.404 129.625  1.00 35.48           C
ATOM   2257  O   LEU A 146     126.185 123.604 129.698  1.00 35.48           O
ATOM   2258  CB  LEU A 146     128.089 122.788 131.936  1.00 35.48           C
ATOM   2259  CG  LEU A 146     128.232 121.698 133.000  1.00 35.48           C
ATOM   2260  CD1 LEU A 146     129.650 121.160 133.043  1.00 35.48           C
ATOM   2261  CD2 LEU A 146     127.828 122.236 134.356  1.00 35.48           C
ATOM   2262  H   LEU A 146     130.004 122.278 130.493  1.00 35.48           H
ATOM   2263  HA  LEU A 146     127.459 121.536 130.443  1.00 35.48           H
ATOM   2264  HB2 LEU A 146     128.846 123.387 132.033  1.00 35.48           H
ATOM   2265  HB3 LEU A 146     127.271 123.273 132.130  1.00 35.48           H
ATOM   2266  HG  LEU A 146     127.639 120.963 132.780  1.00 35.48           H
ATOM   2267 HD11 LEU A 146     129.738 120.567 133.806  1.00 35.48           H
ATOM   2268 HD12 LEU A 146     129.830 120.673 132.224  1.00 35.48           H
ATOM   2269 HD13 LEU A 146     130.268 121.903 133.130  1.00 35.48           H
ATOM   2270 HD21 LEU A 146     127.934 121.535 135.018  1.00 35.48           H
ATOM   2271 HD22 LEU A 146     128.397 122.990 134.579  1.00 35.48           H
ATOM   2272 HD23 LEU A 146     126.901 122.520 134.320  1.00 35.48           H
ATOM   2273  N   ALA A 147     128.197 124.109 128.819  1.00 36.71           N
ATOM   2274  CA  ALA A 147     127.653 125.200 128.019  1.00 36.71           C
ATOM   2275  C   ALA A 147     126.624 124.695 127.017  1.00 36.71           C
ATOM   2276  O   ALA A 147     125.631 125.378 126.741  1.00 36.71           O
ATOM   2277  CB  ALA A 147     128.782 125.935 127.299  1.00 36.71           C
ATOM   2278  H   ALA A 147     129.041 123.978 128.719  1.00 36.71           H
ATOM   2279  HA  ALA A 147     127.211 125.832 128.607  1.00 36.71           H
ATOM   2280  HB1 ALA A 147     128.404 126.663 126.781  1.00 36.71           H
ATOM   2281  HB2 ALA A 147     129.401 126.285 127.958  1.00 36.71           H
ATOM   2282  HB3 ALA A 147     129.240 125.314 126.712  1.00 36.71           H
ATOM   2283  N   ASN A 148     126.842 123.507 126.455  1.00 36.97           N
ATOM   2284  CA  ASN A 148     125.958 122.990 125.413  1.00 36.97           C
ATOM   2285  C   ASN A 148     125.934 121.467 125.511  1.00 36.97           C
ATOM   2286  O   ASN A 148     126.838 120.797 125.006  1.00 36.97           O
ATOM   2287  CB  ASN A 148     126.419 123.456 124.041  1.00 36.97           C
ATOM   2288  CG  ASN A 148     127.920 123.366 123.872  1.00 36.97           C
ATOM   2289  OD1 ASN A 148     128.576 122.525 124.483  1.00 36.97           O
ATOM   2290  ND2 ASN A 148     128.474 124.239 123.041  1.00 36.97           N
ATOM   2291  H   ASN A 148     127.493 122.983 126.659  1.00 36.97           H
ATOM   2292  HA  ASN A 148     125.058 123.319 125.561  1.00 36.97           H
ATOM   2293  HB2 ASN A 148     126.006 122.900 123.362  1.00 36.97           H
ATOM   2294  HB3 ASN A 148     126.158 124.382 123.916  1.00 36.97           H
ATOM   2295 HD21 ASN A 148     127.983 124.814 122.631  1.00 36.97           H
ATOM   2296 HD22 ASN A 148     129.324 124.229 122.911  1.00 36.97           H
ATOM   2297  N   GLY A 149     124.898 120.936 126.155  1.00 38.35           N
ATOM   2298  CA  GLY A 149     124.714 119.495 126.202  1.00 38.35           C
ATOM   2299  C   GLY A 149     125.935 118.789 126.753  1.00 38.35           C
ATOM   2300  O   GLY A 149     126.534 119.206 127.750  1.00 38.35           O
ATOM   2301  H   GLY A 149     124.293 121.386 126.569  1.00 38.35           H
ATOM   2302  HA2 GLY A 149     123.953 119.281 126.764  1.00 38.35           H
ATOM   2303  HA3 GLY A 149     124.542 119.160 125.308  1.00 38.35           H
ATOM   2304  N   GLN A 150     126.317 117.697 126.092  1.00 36.73           N
ATOM   2305  CA  GLN A 150     127.521 116.951 126.443  1.00 36.73           C
ATOM   2306  C   GLN A 150     127.454 116.455 127.890  1.00 36.73           C
ATOM   2307  O   GLN A 150     128.228 116.862 128.757  1.00 36.73           O
ATOM   2308  CB  GLN A 150     128.767 117.809 126.200  1.00 36.73           C
ATOM   2309  CG  GLN A 150     128.939 118.236 124.744  1.00 36.73           C
ATOM   2310  CD  GLN A 150     129.978 119.326 124.563  1.00 36.73           C
ATOM   2311  OE1 GLN A 150     131.163 119.047 124.392  1.00 36.73           O
ATOM   2312  NE2 GLN A 150     129.536 120.577 124.593  1.00 36.73           N
ATOM   2313  H   GLN A 150     125.887 117.365 125.426  1.00 36.73           H
ATOM   2314  HA  GLN A 150     127.582 116.173 125.868  1.00 36.73           H
ATOM   2315  HB2 GLN A 150     128.707 118.613 126.739  1.00 36.73           H
ATOM   2316  HB3 GLN A 150     129.551 117.302 126.456  1.00 36.73           H
ATOM   2317  HG2 GLN A 150     129.217 117.468 124.220  1.00 36.73           H
ATOM   2318  HG3 GLN A 150     128.093 118.574 124.411  1.00 36.73           H
ATOM   2319 HE21 GLN A 150     130.087 121.230 124.495  1.00 36.73           H
ATOM   2320 HE22 GLN A 150     128.699 120.735 124.714  1.00 36.73           H
ATOM   2321  N   VAL A 151     126.494 115.562 128.136  1.00 35.42           N
ATOM   2322  CA  VAL A 151     126.331 114.984 129.468  1.00 35.42           C
ATOM   2323  C   VAL A 151     127.528 114.109 129.824  1.00 35.42           C
ATOM   2324  O   VAL A 151     128.088 114.206 130.924  1.00 35.42           O
ATOM   2325  CB  VAL A 151     125.015 114.190 129.547  1.00 35.42           C
ATOM   2326  CG1 VAL A 151     124.896 113.487 130.884  1.00 35.42           C
ATOM   2327  CG2 VAL A 151     123.828 115.105 129.324  1.00 35.42           C
ATOM   2328  H   VAL A 151     125.928 115.277 127.554  1.00 35.42           H
ATOM   2329  HA  VAL A 151     126.280 115.703 130.117  1.00 35.42           H
ATOM   2330  HB  VAL A 151     125.009 113.515 128.850  1.00 35.42           H
ATOM   2331 HG11 VAL A 151     123.975 113.209 131.011  1.00 35.42           H
ATOM   2332 HG12 VAL A 151     125.478 112.711 130.889  1.00 35.42           H
ATOM   2333 HG13 VAL A 151     125.154 114.103 131.588  1.00 35.42           H
ATOM   2334 HG21 VAL A 151     123.011 114.588 129.401  1.00 35.42           H
ATOM   2335 HG22 VAL A 151     123.840 115.806 129.994  1.00 35.42           H
ATOM   2336 HG23 VAL A 151     123.890 115.494 128.437  1.00 35.42           H
ATOM   2337  N   LEU A 152     127.930 113.230 128.908  1.00 35.23           N
ATOM   2338  CA  LEU A 152     129.027 112.316 129.209  1.00 35.23           C
ATOM   2339  C   LEU A 152     130.322 113.043 129.532  1.00 35.23           C
ATOM   2340  O   LEU A 152     130.983 112.661 130.513  1.00 35.23           O
ATOM   2341  CB  LEU A 152     129.224 111.341 128.041  1.00 35.23           C
ATOM   2342  CG  LEU A 152     128.374 110.068 128.042  1.00 35.23           C
ATOM   2343  CD1 LEU A 152     128.788 109.158 129.183  1.00 35.23           C
ATOM   2344  CD2 LEU A 152     126.882 110.366 128.122  1.00 35.23           C
ATOM   2345  H   LEU A 152     127.592 113.145 128.122  1.00 35.23           H
ATOM   2346  HA  LEU A 152     128.785 111.796 129.990  1.00 35.23           H
ATOM   2347  HB2 LEU A 152     129.021 111.811 127.218  1.00 35.23           H
ATOM   2348  HB3 LEU A 152     130.154 111.065 128.031  1.00 35.23           H
ATOM   2349  HG  LEU A 152     128.533 109.590 127.213  1.00 35.23           H
ATOM   2350 HD11 LEU A 152     128.291 108.328 129.112  1.00 35.23           H
ATOM   2351 HD12 LEU A 152     129.739 108.981 129.116  1.00 35.23           H
ATOM   2352 HD13 LEU A 152     128.590 109.591 130.026  1.00 35.23           H
ATOM   2353 HD21 LEU A 152     126.442 109.612 128.540  1.00 35.23           H
ATOM   2354 HD22 LEU A 152     126.730 111.157 128.657  1.00 35.23           H
ATOM   2355 HD23 LEU A 152     126.536 110.502 127.226  1.00 35.23           H
ATOM   2356  N   PRO A 153     130.748 114.053 128.777  1.00 35.99           N
ATOM   2357  CA  PRO A 153     131.952 114.791 129.180  1.00 35.99           C
ATOM   2358  C   PRO A 153     131.865 115.410 130.564  1.00 35.99           C
ATOM   2359  O   PRO A 153     132.874 115.424 131.279  1.00 35.99           O
ATOM   2360  CB  PRO A 153     132.083 115.852 128.082  1.00 35.99           C
ATOM   2361  CG  PRO A 153     131.495 115.202 126.889  1.00 35.99           C
ATOM   2362  CD  PRO A 153     130.344 114.383 127.401  1.00 35.99           C
ATOM   2363  HA  PRO A 153     132.713 114.199 129.151  1.00 35.99           H
ATOM   2364  HB2 PRO A 153     131.582 116.646 128.326  1.00 35.99           H
ATOM   2365  HB3 PRO A 153     133.018 116.062 127.935  1.00 35.99           H
ATOM   2366  HG2 PRO A 153     131.188 115.877 126.265  1.00 35.99           H
ATOM   2367  HG3 PRO A 153     132.158 114.631 126.472  1.00 35.99           H
ATOM   2368  HD2 PRO A 153     129.529 114.905 127.400  1.00 35.99           H
ATOM   2369  HD3 PRO A 153     130.251 113.577 126.870  1.00 35.99           H
ATOM   2370  N   THR A 154     130.704 115.922 130.976  1.00 34.38           N
ATOM   2371  CA  THR A 154     130.610 116.503 132.309  1.00 34.38           C
ATOM   2372  C   THR A 154     130.517 115.449 133.402  1.00 34.38           C
ATOM   2373  O   THR A 154     130.832 115.750 134.558  1.00 34.38           O
ATOM   2374  CB  THR A 154     129.412 117.452 132.410  1.00 34.38           C
ATOM   2375  OG1 THR A 154     129.398 118.065 133.705  1.00 34.38           O
ATOM   2376  CG2 THR A 154     128.102 116.724 132.191  1.00 34.38           C
ATOM   2377  H   THR A 154     129.979 115.945 130.515  1.00 34.38           H
ATOM   2378  HA  THR A 154     131.410 117.026 132.475  1.00 34.38           H
ATOM   2379  HB  THR A 154     129.492 118.141 131.733  1.00 34.38           H
ATOM   2380  HG1 THR A 154     128.742 118.585 133.769  1.00 34.38           H
ATOM   2381 HG21 THR A 154     127.364 117.288 132.471  1.00 34.38           H
ATOM   2382 HG22 THR A 154     127.998 116.522 131.249  1.00 34.38           H
ATOM   2383 HG23 THR A 154     128.072 115.900 132.701  1.00 34.38           H
ATOM   2384  N   ILE A 155     130.105 114.223 133.069  1.00 33.99           N
ATOM   2385  CA  ILE A 155     130.092 113.162 134.074  1.00 33.99           C
ATOM   2386  C   ILE A 155     131.491 112.922 134.625  1.00 33.99           C
ATOM   2387  O   ILE A 155     131.665 112.738 135.835  1.00 33.99           O
ATOM   2388  CB  ILE A 155     129.495 111.869 133.488  1.00 33.99           C
ATOM   2389  CG1 ILE A 155     127.980 112.007 133.349  1.00 33.99           C
ATOM   2390  CG2 ILE A 155     129.847 110.675 134.364  1.00 33.99           C
ATOM   2391  CD1 ILE A 155     127.330 110.881 132.578  1.00 33.99           C
ATOM   2392  H   ILE A 155     129.835 113.985 132.287  1.00 33.99           H
ATOM   2393  HA  ILE A 155     129.528 113.440 134.811  1.00 33.99           H
ATOM   2394  HB  ILE A 155     129.873 111.726 132.606  1.00 33.99           H
ATOM   2395 HG12 ILE A 155     127.586 112.023 134.235  1.00 33.99           H
ATOM   2396 HG13 ILE A 155     127.781 112.836 132.887  1.00 33.99           H
ATOM   2397 HG21 ILE A 155     129.269 109.931 134.138  1.00 33.99           H
ATOM   2398 HG22 ILE A 155     130.771 110.426 134.208  1.00 33.99           H
ATOM   2399 HG23 ILE A 155     129.719 110.917 135.294  1.00 33.99           H
ATOM   2400 HD11 ILE A 155     126.434 111.151 132.321  1.00 33.99           H
ATOM   2401 HD12 ILE A 155     127.859 110.695 131.789  1.00 33.99           H
ATOM   2402 HD13 ILE A 155     127.288 110.093 133.142  1.00 33.99           H
ATOM   2403  N   PHE A 156     132.506 112.907 133.760  1.00 33.13           N
ATOM   2404  CA  PHE A 156     133.873 112.684 134.217  1.00 33.13           C
ATOM   2405  C   PHE A 156     134.409 113.867 135.013  1.00 33.13           C
ATOM   2406  O   PHE A 156     135.074 113.673 136.042  1.00 33.13           O
ATOM   2407  CB  PHE A 156     134.772 112.396 133.014  1.00 33.13           C
ATOM   2408  CG  PHE A 156     136.241 112.440 133.319  1.00 33.13           C
ATOM   2409  CD1 PHE A 156     136.894 111.322 133.801  1.00 33.13           C
ATOM   2410  CD2 PHE A 156     136.975 113.590 133.094  1.00 33.13           C
ATOM   2411  CE1 PHE A 156     138.247 111.355 134.071  1.00 33.13           C
ATOM   2412  CE2 PHE A 156     138.326 113.627 133.361  1.00 33.13           C
ATOM   2413  CZ  PHE A 156     138.963 112.508 133.850  1.00 33.13           C
ATOM   2414  H   PHE A 156     132.428 113.022 132.911  1.00 33.13           H
ATOM   2415  HA  PHE A 156     133.888 111.904 134.795  1.00 33.13           H
ATOM   2416  HB2 PHE A 156     134.567 111.509 132.677  1.00 33.13           H
ATOM   2417  HB3 PHE A 156     134.594 113.057 132.327  1.00 33.13           H
ATOM   2418  HD1 PHE A 156     136.415 110.539 133.953  1.00 33.13           H
ATOM   2419  HD2 PHE A 156     136.550 114.349 132.765  1.00 33.13           H
ATOM   2420  HE1 PHE A 156     138.675 110.598 134.400  1.00 33.13           H
ATOM   2421  HE2 PHE A 156     138.809 114.408 133.212  1.00 33.13           H
ATOM   2422  HZ  PHE A 156     139.874 112.532 134.032  1.00 33.13           H
ATOM   2423  N   PHE A 157     134.129 115.091 134.563  1.00 33.25           N
ATOM   2424  CA  PHE A 157     134.596 116.260 135.297  1.00 33.25           C
ATOM   2425  C   PHE A 157     133.983 116.314 136.689  1.00 33.25           C
ATOM   2426  O   PHE A 157     134.682 116.590 137.670  1.00 33.25           O
ATOM   2427  CB  PHE A 157     134.272 117.538 134.530  1.00 33.25           C
ATOM   2428  CG  PHE A 157     134.595 118.786 135.291  1.00 33.25           C
ATOM   2429  CD1 PHE A 157     135.865 118.992 135.794  1.00 33.25           C
ATOM   2430  CD2 PHE A 157     133.629 119.745 135.519  1.00 33.25           C
ATOM   2431  CE1 PHE A 157     136.168 120.134 136.500  1.00 33.25           C
ATOM   2432  CE2 PHE A 157     133.927 120.891 136.227  1.00 33.25           C
ATOM   2433  CZ  PHE A 157     135.198 121.084 136.717  1.00 33.25           C
ATOM   2434  H   PHE A 157     133.680 115.266 133.851  1.00 33.25           H
ATOM   2435  HA  PHE A 157     135.559 116.208 135.389  1.00 33.25           H
ATOM   2436  HB2 PHE A 157     134.786 117.549 133.708  1.00 33.25           H
ATOM   2437  HB3 PHE A 157     133.324 117.550 134.327  1.00 33.25           H
ATOM   2438  HD1 PHE A 157     136.524 118.353 135.649  1.00 33.25           H
ATOM   2439  HD2 PHE A 157     132.768 119.619 135.190  1.00 33.25           H
ATOM   2440  HE1 PHE A 157     137.027 120.262 136.830  1.00 33.25           H
ATOM   2441  HE2 PHE A 157     133.269 121.532 136.372  1.00 33.25           H
ATOM   2442  HZ  PHE A 157     135.401 121.857 137.194  1.00 33.25           H
ATOM   2443  N   ALA A 158     132.677 116.057 136.799  1.00 32.99           N
ATOM   2444  CA  ALA A 158     132.037 116.065 138.109  1.00 32.99           C
ATOM   2445  C   ALA A 158     132.617 114.981 139.005  1.00 32.99           C
ATOM   2446  O   ALA A 158     132.799 115.190 140.209  1.00 32.99           O
ATOM   2447  CB  ALA A 158     130.529 115.884 137.954  1.00 32.99           C
ATOM   2448  H   ALA A 158     132.151 115.880 136.142  1.00 32.99           H
ATOM   2449  HA  ALA A 158     132.195 116.923 138.534  1.00 32.99           H
ATOM   2450  HB1 ALA A 158     130.123 115.848 138.833  1.00 32.99           H
ATOM   2451  HB2 ALA A 158     130.171 116.631 137.452  1.00 32.99           H
ATOM   2452  HB3 ALA A 158     130.363 115.056 137.479  1.00 32.99           H
ATOM   2453  N   ILE A 159     132.906 113.811 138.435  1.00 33.40           N
ATOM   2454  CA  ILE A 159     133.476 112.723 139.223  1.00 33.40           C
ATOM   2455  C   ILE A 159     134.818 113.142 139.803  1.00 33.40           C
ATOM   2456  O   ILE A 159     135.083 112.958 140.999  1.00 33.40           O
ATOM   2457  CB  ILE A 159     133.612 111.456 138.362  1.00 33.40           C
ATOM   2458  CG1 ILE A 159     132.236 110.860 138.079  1.00 33.40           C
ATOM   2459  CG2 ILE A 159     134.493 110.435 139.056  1.00 33.40           C
ATOM   2460  CD1 ILE A 159     132.213 109.931 136.890  1.00 33.40           C
ATOM   2461  H   ILE A 159     132.783 113.625 137.605  1.00 33.40           H
ATOM   2462  HA  ILE A 159     132.880 112.522 139.961  1.00 33.40           H
ATOM   2463  HB  ILE A 159     134.024 111.699 137.518  1.00 33.40           H
ATOM   2464 HG12 ILE A 159     131.951 110.354 138.856  1.00 33.40           H
ATOM   2465 HG13 ILE A 159     131.613 111.582 137.913  1.00 33.40           H
ATOM   2466 HG21 ILE A 159     134.330 109.562 138.666  1.00 33.40           H
ATOM   2467 HG22 ILE A 159     135.424 110.681 138.933  1.00 33.40           H
ATOM   2468 HG23 ILE A 159     134.274 110.418 140.000  1.00 33.40           H
ATOM   2469 HD11 ILE A 159     131.291 109.717 136.678  1.00 33.40           H
ATOM   2470 HD12 ILE A 159     132.631 110.374 136.136  1.00 33.40           H
ATOM   2471 HD13 ILE A 159     132.700 109.122 137.111  1.00 33.40           H
ATOM   2472  N   ILE A 160     135.689 113.713 138.967  1.00 31.89           N
ATOM   2473  CA  ILE A 160     137.003 114.108 139.469  1.00 31.89           C
ATOM   2474  C   ILE A 160     136.867 115.246 140.473  1.00 31.89           C
ATOM   2475  O   ILE A 160     137.604 115.305 141.464  1.00 31.89           O
ATOM   2476  CB  ILE A 160     137.950 114.477 138.314  1.00 31.89           C
ATOM   2477  CG1 ILE A 160     137.421 115.671 137.527  1.00 31.89           C
ATOM   2478  CG2 ILE A 160     138.146 113.287 137.397  1.00 31.89           C
ATOM   2479  CD1 ILE A 160     138.417 116.219 136.536  1.00 31.89           C
ATOM   2480  H   ILE A 160     135.550 113.875 138.134  1.00 31.89           H
ATOM   2481  HA  ILE A 160     137.393 113.353 139.936  1.00 31.89           H
ATOM   2482  HB  ILE A 160     138.811 114.717 138.691  1.00 31.89           H
ATOM   2483 HG12 ILE A 160     136.637 115.388 137.036  1.00 31.89           H
ATOM   2484 HG13 ILE A 160     137.194 116.390 138.135  1.00 31.89           H
ATOM   2485 HG21 ILE A 160     138.850 113.489 136.760  1.00 31.89           H
ATOM   2486 HG22 ILE A 160     138.396 112.516 137.930  1.00 31.89           H
ATOM   2487 HG23 ILE A 160     137.316 113.109 136.928  1.00 31.89           H
ATOM   2488 HD11 ILE A 160     138.071 117.043 136.160  1.00 31.89           H
ATOM   2489 HD12 ILE A 160     139.255 116.390 136.994  1.00 31.89           H
ATOM   2490 HD13 ILE A 160     138.554 115.565 135.832  1.00 31.89           H
ATOM   2491  N   LEU A 161     135.918 116.157 140.250  1.00 31.63           N
ATOM   2492  CA  LEU A 161     135.722 117.256 141.190  1.00 31.63           C
ATOM   2493  C   LEU A 161     135.298 116.738 142.558  1.00 31.63           C
ATOM   2494  O   LEU A 161     135.827 117.173 143.587  1.00 31.63           O
ATOM   2495  CB  LEU A 161     134.683 118.229 140.639  1.00 31.63           C
ATOM   2496  CG  LEU A 161     134.374 119.449 141.501  1.00 31.63           C
ATOM   2497  CD1 LEU A 161     135.636 120.240 141.774  1.00 31.63           C
ATOM   2498  CD2 LEU A 161     133.339 120.319 140.819  1.00 31.63           C
ATOM   2499  H   LEU A 161     135.386 116.161 139.575  1.00 31.63           H
ATOM   2500  HA  LEU A 161     136.560 117.733 141.294  1.00 31.63           H
ATOM   2501  HB2 LEU A 161     134.996 118.555 139.780  1.00 31.63           H
ATOM   2502  HB3 LEU A 161     133.850 117.746 140.515  1.00 31.63           H
ATOM   2503  HG  LEU A 161     134.009 119.157 142.351  1.00 31.63           H
ATOM   2504 HD11 LEU A 161     135.395 121.081 142.193  1.00 31.63           H
ATOM   2505 HD12 LEU A 161     136.208 119.728 142.367  1.00 31.63           H
ATOM   2506 HD13 LEU A 161     136.091 120.407 140.934  1.00 31.63           H
ATOM   2507 HD21 LEU A 161     133.124 121.067 141.399  1.00 31.63           H
ATOM   2508 HD22 LEU A 161     133.703 120.644 139.981  1.00 31.63           H
ATOM   2509 HD23 LEU A 161     132.543 119.790 140.652  1.00 31.63           H
ATOM   2510  N   GLY A 162     134.355 115.799 142.591  1.00 31.82           N
ATOM   2511  CA  GLY A 162     133.930 115.241 143.864  1.00 31.82           C
ATOM   2512  C   GLY A 162     135.024 114.440 144.543  1.00 31.82           C
ATOM   2513  O   GLY A 162     135.181 114.497 145.768  1.00 31.82           O
ATOM   2514  H   GLY A 162     133.954 115.475 141.902  1.00 31.82           H
ATOM   2515  HA2 GLY A 162     133.664 115.961 144.458  1.00 31.82           H
ATOM   2516  HA3 GLY A 162     133.167 114.661 143.723  1.00 31.82           H
ATOM   2517  N   ILE A 163     135.789 113.670 143.763  1.00 32.34           N
ATOM   2518  CA  ILE A 163     136.871 112.888 144.343  1.00 32.34           C
ATOM   2519  C   ILE A 163     137.999 113.784 144.838  1.00 32.34           C
ATOM   2520  O   ILE A 163     138.773 113.375 145.711  1.00 32.34           O
ATOM   2521  CB  ILE A 163     137.383 111.856 143.323  1.00 32.34           C
ATOM   2522  CG1 ILE A 163     136.371 110.719 143.186  1.00 32.34           C
ATOM   2523  CG2 ILE A 163     138.733 111.305 143.750  1.00 32.34           C
ATOM   2524  CD1 ILE A 163     136.594 109.842 141.979  1.00 32.34           C
ATOM   2525  H   ILE A 163     135.701 113.588 142.911  1.00 32.34           H
ATOM   2526  HA  ILE A 163     136.525 112.400 145.107  1.00 32.34           H
ATOM   2527  HB  ILE A 163     137.481 112.291 142.461  1.00 32.34           H
ATOM   2528 HG12 ILE A 163     136.427 110.156 143.974  1.00 32.34           H
ATOM   2529 HG13 ILE A 163     135.482 111.099 143.116  1.00 32.34           H
ATOM   2530 HG21 ILE A 163     138.911 110.489 143.258  1.00 32.34           H
ATOM   2531 HG22 ILE A 163     139.422 111.959 143.556  1.00 32.34           H
ATOM   2532 HG23 ILE A 163     138.710 111.115 144.701  1.00 32.34           H
ATOM   2533 HD11 ILE A 163     135.827 109.258 141.868  1.00 32.34           H
ATOM   2534 HD12 ILE A 163     136.697 110.405 141.195  1.00 32.34           H
ATOM   2535 HD13 ILE A 163     137.395 109.312 142.113  1.00 32.34           H
ATOM   2536  N   ALA A 164     138.129 114.994 144.289  1.00 31.86           N
ATOM   2537  CA  ALA A 164     139.069 115.956 144.852  1.00 31.86           C
ATOM   2538  C   ALA A 164     138.507 116.600 146.112  1.00 31.86           C
ATOM   2539  O   ALA A 164     139.248 116.866 147.063  1.00 31.86           O
ATOM   2540  CB  ALA A 164     139.413 117.022 143.814  1.00 31.86           C
ATOM   2541  H   ALA A 164     137.692 115.275 143.604  1.00 31.86           H
ATOM   2542  HA  ALA A 164     139.889 115.496 145.091  1.00 31.86           H
ATOM   2543  HB1 ALA A 164     140.039 117.652 144.205  1.00 31.86           H
ATOM   2544  HB2 ALA A 164     139.813 116.593 143.042  1.00 31.86           H
ATOM   2545  HB3 ALA A 164     138.600 117.482 143.553  1.00 31.86           H
ATOM   2546  N   ILE A 165     137.200 116.861 146.137  1.00 30.25           N
ATOM   2547  CA  ILE A 165     136.593 117.496 147.304  1.00 30.25           C
ATOM   2548  C   ILE A 165     136.668 116.578 148.519  1.00 30.25           C
ATOM   2549  O   ILE A 165     136.895 117.035 149.648  1.00 30.25           O
ATOM   2550  CB  ILE A 165     135.145 117.910 146.986  1.00 30.25           C
ATOM   2551  CG1 ILE A 165     135.145 119.138 146.071  1.00 30.25           C
ATOM   2552  CG2 ILE A 165     134.379 118.169 148.270  1.00 30.25           C
ATOM   2553  CD1 ILE A 165     133.787 119.768 145.855  1.00 30.25           C
ATOM   2554  H   ILE A 165     136.650 116.683 145.500  1.00 30.25           H
ATOM   2555  HA  ILE A 165     137.091 118.301 147.514  1.00 30.25           H
ATOM   2556  HB  ILE A 165     134.714 117.179 146.516  1.00 30.25           H
ATOM   2557 HG12 ILE A 165     135.721 119.814 146.461  1.00 30.25           H
ATOM   2558 HG13 ILE A 165     135.490 118.880 145.203  1.00 30.25           H
ATOM   2559 HG21 ILE A 165     133.521 118.571 148.069  1.00 30.25           H
ATOM   2560 HG22 ILE A 165     134.230 117.326 148.726  1.00 30.25           H
ATOM   2561 HG23 ILE A 165     134.899 118.764 148.832  1.00 30.25           H
ATOM   2562 HD11 ILE A 165     133.825 120.337 145.070  1.00 30.25           H
ATOM   2563 HD12 ILE A 165     133.131 119.066 145.724  1.00 30.25           H
ATOM   2564 HD13 ILE A 165     133.555 120.296 146.635  1.00 30.25           H
ATOM   2565  N   THR A 166     136.448 115.278 148.323  1.00 31.70           N
ATOM   2566  CA  THR A 166     136.564 114.363 149.455  1.00 31.70           C
ATOM   2567  C   THR A 166     137.980 114.361 150.019  1.00 31.70           C
ATOM   2568  O   THR A 166     138.161 114.390 151.242  1.00 31.70           O
ATOM   2569  CB  THR A 166     136.142 112.945 149.061  1.00 31.70           C
ATOM   2570  OG1 THR A 166     136.193 112.095 150.213  1.00 31.70           O
ATOM   2571  CG2 THR A 166     137.044 112.373 147.984  1.00 31.70           C
ATOM   2572  H   THR A 166     136.238 114.912 147.573  1.00 31.70           H
ATOM   2573  HA  THR A 166     135.967 114.663 150.159  1.00 31.70           H
ATOM   2574  HB  THR A 166     135.235 112.965 148.718  1.00 31.70           H
ATOM   2575  HG1 THR A 166     135.974 111.312 150.003  1.00 31.70           H
ATOM   2576 HG21 THR A 166     136.673 111.541 147.650  1.00 31.70           H
ATOM   2577 HG22 THR A 166     137.111 113.002 147.253  1.00 31.70           H
ATOM   2578 HG23 THR A 166     137.930 112.201 148.340  1.00 31.70           H
ATOM   2579  N   TYR A 167     138.994 114.347 149.152  1.00 32.71           N
ATOM   2580  CA  TYR A 167     140.372 114.412 149.625  1.00 32.71           C
ATOM   2581  C   TYR A 167     140.679 115.752 150.274  1.00 32.71           C
ATOM   2582  O   TYR A 167     141.540 115.826 151.156  1.00 32.71           O
ATOM   2583  CB  TYR A 167     141.340 114.155 148.471  1.00 32.71           C
ATOM   2584  CG  TYR A 167     141.640 112.689 148.245  1.00 32.71           C
ATOM   2585  CD1 TYR A 167     141.166 112.028 147.121  1.00 32.71           C
ATOM   2586  CD2 TYR A 167     142.393 111.966 149.159  1.00 32.71           C
ATOM   2587  CE1 TYR A 167     141.436 110.692 146.912  1.00 32.71           C
ATOM   2588  CE2 TYR A 167     142.668 110.629 148.959  1.00 32.71           C
ATOM   2589  CZ  TYR A 167     142.187 109.997 147.833  1.00 32.71           C
ATOM   2590  OH  TYR A 167     142.458 108.664 147.629  1.00 32.71           O
ATOM   2591  H   TYR A 167     138.910 114.301 148.297  1.00 32.71           H
ATOM   2592  HA  TYR A 167     140.508 113.720 150.291  1.00 32.71           H
ATOM   2593  HB2 TYR A 167     140.956 114.509 147.654  1.00 32.71           H
ATOM   2594  HB3 TYR A 167     142.179 114.603 148.661  1.00 32.71           H
ATOM   2595  HD1 TYR A 167     140.660 112.495 146.496  1.00 32.71           H
ATOM   2596  HD2 TYR A 167     142.719 112.390 149.920  1.00 32.71           H
ATOM   2597  HE1 TYR A 167     141.113 110.262 146.153  1.00 32.71           H
ATOM   2598  HE2 TYR A 167     143.175 110.157 149.580  1.00 32.71           H
ATOM   2599  HH  TYR A 167     142.929 108.367 148.258  1.00 32.71           H
ATOM   2600  N   LEU A 168     140.002 116.817 149.843  1.00 30.72           N
ATOM   2601  CA  LEU A 168     140.157 118.108 150.503  1.00 30.72           C
ATOM   2602  C   LEU A 168     139.653 118.046 151.937  1.00 30.72           C
ATOM   2603  O   LEU A 168     140.370 118.410 152.876  1.00 30.72           O
ATOM   2604  CB  LEU A 168     139.411 119.189 149.723  1.00 30.72           C
ATOM   2605  CG  LEU A 168     140.158 119.916 148.606  1.00 30.72           C
ATOM   2606  CD1 LEU A 168     139.375 121.143 148.179  1.00 30.72           C
ATOM   2607  CD2 LEU A 168     141.557 120.311 149.035  1.00 30.72           C
ATOM   2608  H   LEU A 168     139.455 116.816 149.180  1.00 30.72           H
ATOM   2609  HA  LEU A 168     141.099 118.329 150.536  1.00 30.72           H
ATOM   2610  HB2 LEU A 168     138.630 118.780 149.318  1.00 30.72           H
ATOM   2611  HB3 LEU A 168     139.121 119.865 150.355  1.00 30.72           H
ATOM   2612  HG  LEU A 168     140.233 119.326 147.840  1.00 30.72           H
ATOM   2613 HD11 LEU A 168     139.847 121.583 147.456  1.00 30.72           H
ATOM   2614 HD12 LEU A 168     138.495 120.864 147.878  1.00 30.72           H
ATOM   2615 HD13 LEU A 168     139.291 121.744 148.935  1.00 30.72           H
ATOM   2616 HD21 LEU A 168     141.846 121.074 148.509  1.00 30.72           H
ATOM   2617 HD22 LEU A 168     141.542 120.545 149.976  1.00 30.72           H
ATOM   2618 HD23 LEU A 168     142.156 119.562 148.893  1.00 30.72           H
ATOM   2619  N   MET A 169     138.419 117.577 152.131  1.00 29.25           N
ATOM   2620  CA  MET A 169     137.927 117.423 153.498  1.00 29.25           C
ATOM   2621  C   MET A 169     138.802 116.473 154.303  1.00 29.25           C
ATOM   2622  O   MET A 169     138.909 116.615 155.525  1.00 29.25           O
ATOM   2623  CB  MET A 169     136.481 116.933 153.522  1.00 29.25           C
ATOM   2624  CG  MET A 169     135.485 117.827 152.823  1.00 29.25           C
ATOM   2625  SD  MET A 169     133.928 116.969 152.551  1.00 29.25           S
ATOM   2626  CE  MET A 169     133.071 118.163 151.544  1.00 29.25           C
ATOM   2627  H   MET A 169     137.867 117.347 151.514  1.00 29.25           H
ATOM   2628  HA  MET A 169     137.947 118.293 153.927  1.00 29.25           H
ATOM   2629  HB2 MET A 169     136.443 116.063 153.094  1.00 29.25           H
ATOM   2630  HB3 MET A 169     136.199 116.850 154.447  1.00 29.25           H
ATOM   2631  HG2 MET A 169     135.311 118.608 153.371  1.00 29.25           H
ATOM   2632  HG3 MET A 169     135.840 118.091 151.960  1.00 29.25           H
ATOM   2633  HE1 MET A 169     132.125 117.965 151.571  1.00 29.25           H
ATOM   2634  HE2 MET A 169     133.231 119.051 151.901  1.00 29.25           H
ATOM   2635  HE3 MET A 169     133.400 118.109 150.638  1.00 29.25           H
ATOM   2636  N   ASN A 170     139.429 115.498 153.645  1.00 33.10           N
ATOM   2637  CA  ASN A 170     140.323 114.598 154.364  1.00 33.10           C
ATOM   2638  C   ASN A 170     141.522 115.351 154.929  1.00 33.10           C
ATOM   2639  O   ASN A 170     141.996 115.042 156.028  1.00 33.10           O
ATOM   2640  CB  ASN A 170     140.784 113.468 153.444  1.00 33.10           C
ATOM   2641  CG  ASN A 170     141.477 112.350 154.198  1.00 33.10           C
ATOM   2642  OD1 ASN A 170     141.652 112.422 155.414  1.00 33.10           O
ATOM   2643  ND2 ASN A 170     141.869 111.306 153.479  1.00 33.10           N
ATOM   2644  H   ASN A 170     139.356 115.341 152.803  1.00 33.10           H
ATOM   2645  HA  ASN A 170     139.841 114.202 155.107  1.00 33.10           H
ATOM   2646  HB2 ASN A 170     140.013 113.093 152.991  1.00 33.10           H
ATOM   2647  HB3 ASN A 170     141.410 113.825 152.795  1.00 33.10           H
ATOM   2648 HD21 ASN A 170     141.728 111.290 152.631  1.00 33.10           H
ATOM   2649 HD22 ASN A 170     142.266 110.646 153.861  1.00 33.10           H
ATOM   2650  N   SER A 171     142.028 116.339 154.192  1.00 33.43           N
ATOM   2651  CA  SER A 171     143.212 117.066 154.629  1.00 33.43           C
ATOM   2652  C   SER A 171     142.952 117.762 155.958  1.00 33.43           C
ATOM   2653  O   SER A 171     141.854 118.265 156.211  1.00 33.43           O
ATOM   2654  CB  SER A 171     143.626 118.094 153.577  1.00 33.43           C
ATOM   2655  OG  SER A 171     142.661 119.125 153.468  1.00 33.43           O
ATOM   2656  H   SER A 171     141.704 116.605 153.441  1.00 33.43           H
ATOM   2657  HA  SER A 171     143.945 116.441 154.751  1.00 33.43           H
ATOM   2658  HB2 SER A 171     144.476 118.483 153.835  1.00 33.43           H
ATOM   2659  HB3 SER A 171     143.711 117.650 152.719  1.00 33.43           H
ATOM   2660  HG  SER A 171     142.895 119.675 152.879  1.00 33.43           H
ATOM   2661  N   GLU A 172     143.977 117.799 156.806  1.00 33.43           N
ATOM   2662  CA  GLU A 172     143.856 118.357 158.145  1.00 33.43           C
ATOM   2663  C   GLU A 172     144.034 119.869 158.180  1.00 33.43           C
ATOM   2664  O   GLU A 172     143.939 120.461 159.260  1.00 33.43           O
ATOM   2665  CB  GLU A 172     144.879 117.704 159.079  1.00 33.43           C
ATOM   2666  CG  GLU A 172     146.315 118.119 158.812  1.00 33.43           C
ATOM   2667  CD  GLU A 172     147.316 117.074 159.264  1.00 33.43           C
ATOM   2668  OE1 GLU A 172     147.021 116.352 160.240  1.00 33.43           O
ATOM   2669  OE2 GLU A 172     148.395 116.977 158.646  1.00 33.43           O
ATOM   2670  H   GLU A 172     144.762 117.501 156.624  1.00 33.43           H
ATOM   2671  HA  GLU A 172     142.971 118.156 158.487  1.00 33.43           H
ATOM   2672  HB2 GLU A 172     144.666 117.947 159.994  1.00 33.43           H
ATOM   2673  HB3 GLU A 172     144.825 116.741 158.975  1.00 33.43           H
ATOM   2674  HG2 GLU A 172     146.433 118.256 157.859  1.00 33.43           H
ATOM   2675  HG3 GLU A 172     146.500 118.940 159.293  1.00 33.43           H
ATOM   2676  N   ASN A 173     144.292 120.507 157.042  1.00 32.87           N
ATOM   2677  CA  ASN A 173     144.406 121.961 157.002  1.00 32.87           C
ATOM   2678  C   ASN A 173     143.033 122.566 157.266  1.00 32.87           C
ATOM   2679  O   ASN A 173     142.054 122.221 156.599  1.00 32.87           O
ATOM   2680  CB  ASN A 173     144.962 122.411 155.656  1.00 32.87           C
ATOM   2681  CG  ASN A 173     144.964 123.914 155.504  1.00 32.87           C
ATOM   2682  OD1 ASN A 173     144.834 124.648 156.483  1.00 32.87           O
ATOM   2683  ND2 ASN A 173     145.119 124.383 154.272  1.00 32.87           N
ATOM   2684  H   ASN A 173     144.405 120.124 156.280  1.00 32.87           H
ATOM   2685  HA  ASN A 173     145.012 122.257 157.698  1.00 32.87           H
ATOM   2686  HB2 ASN A 173     145.877 122.099 155.572  1.00 32.87           H
ATOM   2687  HB3 ASN A 173     144.421 122.033 154.947  1.00 32.87           H
ATOM   2688 HD21 ASN A 173     145.209 123.840 153.613  1.00 32.87           H
ATOM   2689 HD22 ASN A 173     145.129 125.232 154.135  1.00 32.87           H
ATOM   2690  N   GLU A 174     142.958 123.471 158.241  1.00 32.06           N
ATOM   2691  CA  GLU A 174     141.664 123.919 158.747  1.00 32.06           C
ATOM   2692  C   GLU A 174     140.910 124.731 157.697  1.00 32.06           C
ATOM   2693  O   GLU A 174     139.731 124.471 157.409  1.00 32.06           O
ATOM   2694  CB  GLU A 174     141.886 124.739 160.018  1.00 32.06           C
ATOM   2695  CG  GLU A 174     140.666 125.434 160.558  1.00 32.06           C
ATOM   2696  CD  GLU A 174     139.749 124.460 161.249  1.00 32.06           C
ATOM   2697  OE1 GLU A 174     139.784 124.389 162.495  1.00 32.06           O
ATOM   2698  OE2 GLU A 174     138.988 123.761 160.547  1.00 32.06           O
ATOM   2699  H   GLU A 174     143.635 123.838 158.623  1.00 32.06           H
ATOM   2700  HA  GLU A 174     141.124 123.147 158.976  1.00 32.06           H
ATOM   2701  HB2 GLU A 174     142.220 124.150 160.712  1.00 32.06           H
ATOM   2702  HB3 GLU A 174     142.548 125.423 159.830  1.00 32.06           H
ATOM   2703  HG2 GLU A 174     140.941 126.099 161.210  1.00 32.06           H
ATOM   2704  HG3 GLU A 174     140.171 125.860 159.842  1.00 32.06           H
ATOM   2705  N   LYS A 175     141.584 125.723 157.111  1.00 31.90           N
ATOM   2706  CA  LYS A 175     140.920 126.637 156.190  1.00 31.90           C
ATOM   2707  C   LYS A 175     140.374 125.901 154.976  1.00 31.90           C
ATOM   2708  O   LYS A 175     139.242 126.147 154.552  1.00 31.90           O
ATOM   2709  CB  LYS A 175     141.894 127.733 155.761  1.00 31.90           C
ATOM   2710  CG  LYS A 175     141.341 128.728 154.750  1.00 31.90           C
ATOM   2711  CD  LYS A 175     139.908 129.133 155.050  1.00 31.90           C
ATOM   2712  CE  LYS A 175     139.565 130.460 154.394  1.00 31.90           C
ATOM   2713  NZ  LYS A 175     138.115 130.571 154.082  1.00 31.90           N
ATOM   2714  H   LYS A 175     142.420 125.885 157.231  1.00 31.90           H
ATOM   2715  HA  LYS A 175     140.174 127.053 156.650  1.00 31.90           H
ATOM   2716  HB2 LYS A 175     142.159 128.235 156.547  1.00 31.90           H
ATOM   2717  HB3 LYS A 175     142.673 127.315 155.363  1.00 31.90           H
ATOM   2718  HG2 LYS A 175     141.888 129.528 154.765  1.00 31.90           H
ATOM   2719  HG3 LYS A 175     141.363 128.327 153.867  1.00 31.90           H
ATOM   2720  HD2 LYS A 175     139.795 129.229 156.008  1.00 31.90           H
ATOM   2721  HD3 LYS A 175     139.300 128.463 154.704  1.00 31.90           H
ATOM   2722  HE2 LYS A 175     140.060 130.542 153.564  1.00 31.90           H
ATOM   2723  HE3 LYS A 175     139.800 131.183 154.997  1.00 31.90           H
ATOM   2724  HZ1 LYS A 175     137.873 129.917 153.528  1.00 31.90           H
ATOM   2725  HZ2 LYS A 175     137.946 131.354 153.695  1.00 31.90           H
ATOM   2726  HZ3 LYS A 175     137.637 130.507 154.830  1.00 31.90           H
ATOM   2727  N   VAL A 176     141.160 124.993 154.398  1.00 31.61           N
ATOM   2728  CA  VAL A 176     140.663 124.256 153.242  1.00 31.61           C
ATOM   2729  C   VAL A 176     139.507 123.348 153.643  1.00 31.61           C
ATOM   2730  O   VAL A 176     138.579 123.131 152.854  1.00 31.61           O
ATOM   2731  CB  VAL A 176     141.800 123.465 152.570  1.00 31.61           C
ATOM   2732  CG1 VAL A 176     142.246 122.318 153.449  1.00 31.61           C
ATOM   2733  CG2 VAL A 176     141.361 122.963 151.211  1.00 31.61           C
ATOM   2734  H   VAL A 176     141.958 124.790 154.647  1.00 31.61           H
ATOM   2735  HA  VAL A 176     140.325 124.892 152.592  1.00 31.61           H
ATOM   2736  HB  VAL A 176     142.560 124.055 152.440  1.00 31.61           H
ATOM   2737 HG11 VAL A 176     143.068 121.948 153.090  1.00 31.61           H
ATOM   2738 HG12 VAL A 176     142.398 122.657 154.342  1.00 31.61           H
ATOM   2739 HG13 VAL A 176     141.556 121.637 153.464  1.00 31.61           H
ATOM   2740 HG21 VAL A 176     142.128 122.587 150.752  1.00 31.61           H
ATOM   2741 HG22 VAL A 176     140.680 122.283 151.330  1.00 31.61           H
ATOM   2742 HG23 VAL A 176     141.002 123.706 150.700  1.00 31.61           H
ATOM   2743  N   ARG A 177     139.538 122.791 154.856  1.00 30.67           N
ATOM   2744  CA  ARG A 177     138.416 121.973 155.301  1.00 30.67           C
ATOM   2745  C   ARG A 177     137.130 122.785 155.347  1.00 30.67           C
ATOM   2746  O   ARG A 177     136.095 122.342 154.837  1.00 30.67           O
ATOM   2747  CB  ARG A 177     138.700 121.355 156.670  1.00 30.67           C
ATOM   2748  CG  ARG A 177     139.657 120.172 156.641  1.00 30.67           C
ATOM   2749  CD  ARG A 177     139.374 119.144 157.738  1.00 30.67           C
ATOM   2750  NE  ARG A 177     139.233 119.741 159.061  1.00 30.67           N
ATOM   2751  CZ  ARG A 177     138.090 120.155 159.592  1.00 30.67           C
ATOM   2752  NH1 ARG A 177     136.936 120.002 158.963  1.00 30.67           N
ATOM   2753  NH2 ARG A 177     138.102 120.722 160.794  1.00 30.67           N
ATOM   2754  H   ARG A 177     140.179 122.871 155.425  1.00 30.67           H
ATOM   2755  HA  ARG A 177     138.287 121.248 154.669  1.00 30.67           H
ATOM   2756  HB2 ARG A 177     139.081 122.033 157.249  1.00 30.67           H
ATOM   2757  HB3 ARG A 177     137.858 121.049 157.031  1.00 30.67           H
ATOM   2758  HG2 ARG A 177     139.578 119.723 155.784  1.00 30.67           H
ATOM   2759  HG3 ARG A 177     140.562 120.490 156.765  1.00 30.67           H
ATOM   2760  HD2 ARG A 177     138.556 118.670 157.525  1.00 30.67           H
ATOM   2761  HD3 ARG A 177     140.111 118.517 157.779  1.00 30.67           H
ATOM   2762  HE  ARG A 177     139.950 119.856 159.523  1.00 30.67           H
ATOM   2763 HH11 ARG A 177     136.910 119.638 158.185  1.00 30.67           H
ATOM   2764 HH12 ARG A 177     136.209 120.277 159.330  1.00 30.67           H
ATOM   2765 HH21 ARG A 177     138.846 120.823 161.215  1.00 30.67           H
ATOM   2766 HH22 ARG A 177     137.367 120.990 161.150  1.00 30.67           H
ATOM   2767  N   LYS A 178     137.170 123.980 155.939  1.00 30.74           N
ATOM   2768  CA  LYS A 178     135.962 124.800 155.953  1.00 30.74           C
ATOM   2769  C   LYS A 178     135.711 125.534 154.643  1.00 30.74           C
ATOM   2770  O   LYS A 178     134.694 126.224 154.530  1.00 30.74           O
ATOM   2771  CB  LYS A 178     135.988 125.814 157.098  1.00 30.74           C
ATOM   2772  CG  LYS A 178     135.926 125.199 158.480  1.00 30.74           C
ATOM   2773  CD  LYS A 178     135.935 126.281 159.548  1.00 30.74           C
ATOM   2774  CE  LYS A 178     135.768 125.698 160.940  1.00 30.74           C
ATOM   2775  NZ  LYS A 178     136.909 124.872 161.369  1.00 30.74           N
ATOM   2776  H   LYS A 178     137.854 124.326 156.327  1.00 30.74           H
ATOM   2777  HA  LYS A 178     135.202 124.217 156.107  1.00 30.74           H
ATOM   2778  HB2 LYS A 178     136.808 126.329 157.042  1.00 30.74           H
ATOM   2779  HB3 LYS A 178     135.224 126.405 157.006  1.00 30.74           H
ATOM   2780  HG2 LYS A 178     135.110 124.682 158.568  1.00 30.74           H
ATOM   2781  HG3 LYS A 178     136.700 124.630 158.614  1.00 30.74           H
ATOM   2782  HD2 LYS A 178     136.779 126.758 159.518  1.00 30.74           H
ATOM   2783  HD3 LYS A 178     135.201 126.894 159.384  1.00 30.74           H
ATOM   2784  HE2 LYS A 178     134.976 125.139 160.951  1.00 30.74           H
ATOM   2785  HE3 LYS A 178     135.670 126.425 161.576  1.00 30.74           H
ATOM   2786  HZ1 LYS A 178     137.205 124.381 160.689  1.00 30.74           H
ATOM   2787  HZ2 LYS A 178     136.668 124.332 162.035  1.00 30.74           H
ATOM   2788  HZ3 LYS A 178     137.560 125.406 161.651  1.00 30.74           H
ATOM   2789  N   SER A 179     136.604 125.421 153.666  1.00 29.78           N
ATOM   2790  CA  SER A 179     136.357 125.982 152.345  1.00 29.78           C
ATOM   2791  C   SER A 179     135.735 124.988 151.377  1.00 29.78           C
ATOM   2792  O   SER A 179     134.949 125.394 150.516  1.00 29.78           O
ATOM   2793  CB  SER A 179     137.661 126.503 151.742  1.00 29.78           C
ATOM   2794  OG  SER A 179     137.450 126.954 150.419  1.00 29.78           O
ATOM   2795  H   SER A 179     137.362 125.022 153.742  1.00 29.78           H
ATOM   2796  HA  SER A 179     135.750 126.733 152.430  1.00 29.78           H
ATOM   2797  HB2 SER A 179     137.987 127.241 152.281  1.00 29.78           H
ATOM   2798  HB3 SER A 179     138.313 125.785 151.732  1.00 29.78           H
ATOM   2799  HG  SER A 179     138.168 127.250 150.098  1.00 29.78           H
ATOM   2800  N   ALA A 180     136.078 123.704 151.482  1.00 29.02           N
ATOM   2801  CA  ALA A 180     135.457 122.693 150.631  1.00 29.02           C
ATOM   2802  C   ALA A 180     134.052 122.337 151.099  1.00 29.02           C
ATOM   2803  O   ALA A 180     133.181 122.028 150.272  1.00 29.02           O
ATOM   2804  CB  ALA A 180     136.322 121.435 150.590  1.00 29.02           C
ATOM   2805  H   ALA A 180     136.661 123.396 152.034  1.00 29.02           H
ATOM   2806  HA  ALA A 180     135.392 123.040 149.728  1.00 29.02           H
ATOM   2807  HB1 ALA A 180     135.892 120.776 150.022  1.00 29.02           H
ATOM   2808  HB2 ALA A 180     137.194 121.663 150.231  1.00 29.02           H
ATOM   2809  HB3 ALA A 180     136.414 121.086 151.490  1.00 29.02           H
ATOM   2810  N   GLU A 181     133.818 122.365 152.412  1.00 29.02           N
ATOM   2811  CA  GLU A 181     132.483 122.092 152.927  1.00 29.02           C
ATOM   2812  C   GLU A 181     131.482 123.104 152.397  1.00 29.02           C
ATOM   2813  O   GLU A 181     130.350 122.747 152.063  1.00 29.02           O
ATOM   2814  CB  GLU A 181     132.493 122.104 154.454  1.00 29.02           C
ATOM   2815  CG  GLU A 181     133.044 120.837 155.073  1.00 29.02           C
ATOM   2816  CD  GLU A 181     132.971 120.848 156.584  1.00 29.02           C
ATOM   2817  OE1 GLU A 181     132.321 121.756 157.141  1.00 29.02           O
ATOM   2818  OE2 GLU A 181     133.560 119.947 157.216  1.00 29.02           O
ATOM   2819  H   GLU A 181     134.407 122.537 153.015  1.00 29.02           H
ATOM   2820  HA  GLU A 181     132.204 121.210 152.635  1.00 29.02           H
ATOM   2821  HB2 GLU A 181     133.041 122.845 154.756  1.00 29.02           H
ATOM   2822  HB3 GLU A 181     131.583 122.218 154.771  1.00 29.02           H
ATOM   2823  HG2 GLU A 181     132.531 120.079 154.752  1.00 29.02           H
ATOM   2824  HG3 GLU A 181     133.975 120.740 154.819  1.00 29.02           H
ATOM   2825  N   THR A 182     131.880 124.374 152.313  1.00 29.22           N
ATOM   2826  CA  THR A 182     130.982 125.390 151.777  1.00 29.22           C
ATOM   2827  C   THR A 182     130.630 125.105 150.323  1.00 29.22           C
ATOM   2828  O   THR A 182     129.466 125.230 149.921  1.00 29.22           O
ATOM   2829  CB  THR A 182     131.624 126.768 151.907  1.00 29.22           C
ATOM   2830  OG1 THR A 182     131.811 127.082 153.291  1.00 29.22           O
ATOM   2831  CG2 THR A 182     130.748 127.822 151.266  1.00 29.22           C
ATOM   2832  H   THR A 182     132.651 124.666 152.556  1.00 29.22           H
ATOM   2833  HA  THR A 182     130.160 125.391 152.292  1.00 29.22           H
ATOM   2834  HB  THR A 182     132.483 126.768 151.457  1.00 29.22           H
ATOM   2835  HG1 THR A 182     132.196 127.825 153.368  1.00 29.22           H
ATOM   2836 HG21 THR A 182     131.009 128.702 151.579  1.00 29.22           H
ATOM   2837 HG22 THR A 182     130.840 127.793 150.301  1.00 29.22           H
ATOM   2838 HG23 THR A 182     129.819 127.669 151.501  1.00 29.22           H
ATOM   2839  N   LEU A 183     131.622 124.723 149.518  1.00 29.65           N
ATOM   2840  CA  LEU A 183     131.361 124.435 148.112  1.00 29.65           C
ATOM   2841  C   LEU A 183     130.400 123.263 147.970  1.00 29.65           C
ATOM   2842  O   LEU A 183     129.441 123.315 147.185  1.00 29.65           O
ATOM   2843  CB  LEU A 183     132.676 124.144 147.389  1.00 29.65           C
ATOM   2844  CG  LEU A 183     132.570 123.647 145.947  1.00 29.65           C
ATOM   2845  CD1 LEU A 183     131.873 124.674 145.080  1.00 29.65           C
ATOM   2846  CD2 LEU A 183     133.944 123.332 145.394  1.00 29.65           C
ATOM   2847  H   LEU A 183     132.442 124.624 149.758  1.00 29.65           H
ATOM   2848  HA  LEU A 183     130.954 125.212 147.698  1.00 29.65           H
ATOM   2849  HB2 LEU A 183     133.201 124.959 147.375  1.00 29.65           H
ATOM   2850  HB3 LEU A 183     133.153 123.465 147.892  1.00 29.65           H
ATOM   2851  HG  LEU A 183     132.048 122.830 145.926  1.00 29.65           H
ATOM   2852 HD11 LEU A 183     131.883 124.368 144.160  1.00 29.65           H
ATOM   2853 HD12 LEU A 183     130.958 124.777 145.385  1.00 29.65           H
ATOM   2854 HD13 LEU A 183     132.344 125.519 145.152  1.00 29.65           H
ATOM   2855 HD21 LEU A 183     133.851 123.012 144.483  1.00 29.65           H
ATOM   2856 HD22 LEU A 183     134.482 124.139 145.408  1.00 29.65           H
ATOM   2857 HD23 LEU A 183     134.356 122.648 145.944  1.00 29.65           H
ATOM   2858  N   LEU A 184     130.635 122.194 148.734  1.00 29.89           N
ATOM   2859  CA  LEU A 184     129.747 121.043 148.626  1.00 29.89           C
ATOM   2860  C   LEU A 184     128.357 121.361 149.160  1.00 29.89           C
ATOM   2861  O   LEU A 184     127.365 120.848 148.634  1.00 29.89           O
ATOM   2862  CB  LEU A 184     130.337 119.835 149.353  1.00 29.89           C
ATOM   2863  CG  LEU A 184     129.754 118.481 148.930  1.00 29.89           C
ATOM   2864  CD1 LEU A 184     129.776 118.307 147.419  1.00 29.89           C
ATOM   2865  CD2 LEU A 184     130.492 117.337 149.597  1.00 29.89           C
ATOM   2866  H   LEU A 184     131.277 122.113 149.300  1.00 29.89           H
ATOM   2867  HA  LEU A 184     129.656 120.826 147.687  1.00 29.89           H
ATOM   2868  HB2 LEU A 184     131.292 119.810 149.185  1.00 29.89           H
ATOM   2869  HB3 LEU A 184     130.176 119.939 150.304  1.00 29.89           H
ATOM   2870  HG  LEU A 184     128.828 118.439 149.215  1.00 29.89           H
ATOM   2871 HD11 LEU A 184     129.725 117.362 147.207  1.00 29.89           H
ATOM   2872 HD12 LEU A 184     129.015 118.771 147.036  1.00 29.89           H
ATOM   2873 HD13 LEU A 184     130.601 118.678 147.070  1.00 29.89           H
ATOM   2874 HD21 LEU A 184     130.190 116.500 149.212  1.00 29.89           H
ATOM   2875 HD22 LEU A 184     131.444 117.445 149.449  1.00 29.89           H
ATOM   2876 HD23 LEU A 184     130.298 117.351 150.546  1.00 29.89           H
ATOM   2877  N   ASP A 185     128.258 122.208 150.186  1.00 28.95           N
ATOM   2878  CA  ASP A 185     126.950 122.644 150.658  1.00 28.95           C
ATOM   2879  C   ASP A 185     126.204 123.397 149.568  1.00 28.95           C
ATOM   2880  O   ASP A 185     125.007 123.174 149.356  1.00 28.95           O
ATOM   2881  CB  ASP A 185     127.106 123.526 151.897  1.00 28.95           C
ATOM   2882  CG  ASP A 185     127.436 122.733 153.143  1.00 28.95           C
ATOM   2883  OD1 ASP A 185     127.515 121.491 153.055  1.00 28.95           O
ATOM   2884  OD2 ASP A 185     127.617 123.352 154.212  1.00 28.95           O
ATOM   2885  H   ASP A 185     128.925 122.539 150.618  1.00 28.95           H
ATOM   2886  HA  ASP A 185     126.424 121.867 150.902  1.00 28.95           H
ATOM   2887  HB2 ASP A 185     127.825 124.160 151.746  1.00 28.95           H
ATOM   2888  HB3 ASP A 185     126.274 124.000 152.054  1.00 28.95           H
ATOM   2889  N   ALA A 186     126.894 124.296 148.868  1.00 29.86           N
ATOM   2890  CA  ALA A 186     126.247 125.040 147.793  1.00 29.86           C
ATOM   2891  C   ALA A 186     125.750 124.097 146.706  1.00 29.86           C
ATOM   2892  O   ALA A 186     124.611 124.213 146.231  1.00 29.86           O
ATOM   2893  CB  ALA A 186     127.217 126.066 147.211  1.00 29.86           C
ATOM   2894  H   ALA A 186     127.722 124.491 148.992  1.00 29.86           H
ATOM   2895  HA  ALA A 186     125.482 125.516 148.152  1.00 29.86           H
ATOM   2896  HB1 ALA A 186     126.772 126.552 146.499  1.00 29.86           H
ATOM   2897  HB2 ALA A 186     127.485 126.680 147.913  1.00 29.86           H
ATOM   2898  HB3 ALA A 186     127.994 125.603 146.861  1.00 29.86           H
ATOM   2899  N   ILE A 187     126.593 123.147 146.300  1.00 30.93           N
ATOM   2900  CA  ILE A 187     126.201 122.239 145.224  1.00 30.93           C
ATOM   2901  C   ILE A 187     125.023 121.372 145.660  1.00 30.93           C
ATOM   2902  O   ILE A 187     124.085 121.136 144.886  1.00 30.93           O
ATOM   2903  CB  ILE A 187     127.405 121.391 144.777  1.00 30.93           C
ATOM   2904  CG1 ILE A 187     128.471 122.289 144.151  1.00 30.93           C
ATOM   2905  CG2 ILE A 187     126.969 120.354 143.766  1.00 30.93           C
ATOM   2906  CD1 ILE A 187     129.773 121.588 143.876  1.00 30.93           C
ATOM   2907  H   ILE A 187     127.378 123.009 146.623  1.00 30.93           H
ATOM   2908  HA  ILE A 187     125.913 122.766 144.463  1.00 30.93           H
ATOM   2909  HB  ILE A 187     127.782 120.942 145.550  1.00 30.93           H
ATOM   2910 HG12 ILE A 187     128.135 122.632 143.308  1.00 30.93           H
ATOM   2911 HG13 ILE A 187     128.655 123.026 144.755  1.00 30.93           H
ATOM   2912 HG21 ILE A 187     127.749 119.879 143.439  1.00 30.93           H
ATOM   2913 HG22 ILE A 187     126.359 119.728 144.184  1.00 30.93           H
ATOM   2914 HG23 ILE A 187     126.527 120.807 143.032  1.00 30.93           H
ATOM   2915 HD11 ILE A 187     130.458 122.252 143.699  1.00 30.93           H
ATOM   2916 HD12 ILE A 187     130.017 121.060 144.653  1.00 30.93           H
ATOM   2917 HD13 ILE A 187     129.665 121.011 143.105  1.00 30.93           H
ATOM   2918  N   ASN A 188     125.053 120.879 146.899  1.00 30.96           N
ATOM   2919  CA  ASN A 188     123.945 120.076 147.402  1.00 30.96           C
ATOM   2920  C   ASN A 188     122.657 120.887 147.444  1.00 30.96           C
ATOM   2921  O   ASN A 188     121.578 120.372 147.123  1.00 30.96           O
ATOM   2922  CB  ASN A 188     124.290 119.537 148.789  1.00 30.96           C
ATOM   2923  CG  ASN A 188     123.292 118.519 149.282  1.00 30.96           C
ATOM   2924  OD1 ASN A 188     122.198 118.391 148.739  1.00 30.96           O
ATOM   2925  ND2 ASN A 188     123.666 117.785 150.321  1.00 30.96           N
ATOM   2926  H   ASN A 188     125.695 120.994 147.459  1.00 30.96           H
ATOM   2927  HA  ASN A 188     123.804 119.320 146.811  1.00 30.96           H
ATOM   2928  HB2 ASN A 188     125.161 119.113 148.755  1.00 30.96           H
ATOM   2929  HB3 ASN A 188     124.304 120.274 149.419  1.00 30.96           H
ATOM   2930 HD21 ASN A 188     124.441 117.904 150.675  1.00 30.96           H
ATOM   2931 HD22 ASN A 188     123.134 117.190 150.641  1.00 30.96           H
ATOM   2932  N   GLY A 189     122.745 122.153 147.855  1.00 32.61           N
ATOM   2933  CA  GLY A 189     121.570 123.006 147.829  1.00 32.61           C
ATOM   2934  C   GLY A 189     121.007 123.154 146.431  1.00 32.61           C
ATOM   2935  O   GLY A 189     119.790 123.097 146.229  1.00 32.61           O
ATOM   2936  H   GLY A 189     123.460 122.531 148.147  1.00 32.61           H
ATOM   2937  HA2 GLY A 189     120.883 122.629 148.400  1.00 32.61           H
ATOM   2938  HA3 GLY A 189     121.801 123.886 148.163  1.00 32.61           H
ATOM   2939  N   LEU A 190     121.884 123.336 145.443  1.00 33.23           N
ATOM   2940  CA  LEU A 190     121.414 123.431 144.064  1.00 33.23           C
ATOM   2941  C   LEU A 190     120.710 122.147 143.642  1.00 33.23           C
ATOM   2942  O   LEU A 190     119.656 122.184 142.995  1.00 33.23           O
ATOM   2943  CB  LEU A 190     122.580 123.736 143.126  1.00 33.23           C
ATOM   2944  CG  LEU A 190     122.232 123.742 141.635  1.00 33.23           C
ATOM   2945  CD1 LEU A 190     121.024 124.622 141.365  1.00 33.23           C
ATOM   2946  CD2 LEU A 190     123.420 124.199 140.807  1.00 33.23           C
ATOM   2947  H   LEU A 190     122.735 123.407 145.542  1.00 33.23           H
ATOM   2948  HA  LEU A 190     120.776 124.159 144.001  1.00 33.23           H
ATOM   2949  HB2 LEU A 190     122.933 124.612 143.346  1.00 33.23           H
ATOM   2950  HB3 LEU A 190     123.268 123.065 143.262  1.00 33.23           H
ATOM   2951  HG  LEU A 190     122.010 122.839 141.359  1.00 33.23           H
ATOM   2952 HD11 LEU A 190     120.936 124.749 140.407  1.00 33.23           H
ATOM   2953 HD12 LEU A 190     120.229 124.190 141.714  1.00 33.23           H
ATOM   2954 HD13 LEU A 190     121.154 125.479 141.800  1.00 33.23           H
ATOM   2955 HD21 LEU A 190     123.174 124.188 139.869  1.00 33.23           H
ATOM   2956 HD22 LEU A 190     123.663 125.099 141.075  1.00 33.23           H
ATOM   2957 HD23 LEU A 190     124.163 123.595 140.961  1.00 33.23           H
ATOM   2958  N   ALA A 191     121.284 120.996 143.998  1.00 33.07           N
ATOM   2959  CA  ALA A 191     120.671 119.726 143.619  1.00 33.07           C
ATOM   2960  C   ALA A 191     119.294 119.569 144.251  1.00 33.07           C
ATOM   2961  O   ALA A 191     118.342 119.125 143.594  1.00 33.07           O
ATOM   2962  CB  ALA A 191     121.577 118.565 144.021  1.00 33.07           C
ATOM   2963  H   ALA A 191     122.012 120.926 144.450  1.00 33.07           H
ATOM   2964  HA  ALA A 191     120.563 119.703 142.655  1.00 33.07           H
ATOM   2965  HB1 ALA A 191     121.154 117.731 143.763  1.00 33.07           H
ATOM   2966  HB2 ALA A 191     122.430 118.658 143.567  1.00 33.07           H
ATOM   2967  HB3 ALA A 191     121.710 118.586 144.981  1.00 33.07           H
ATOM   2968  N   GLU A 192     119.169 119.924 145.529  1.00 34.26           N
ATOM   2969  CA  GLU A 192     117.867 119.851 146.179  1.00 34.26           C
ATOM   2970  C   GLU A 192     116.865 120.786 145.515  1.00 34.26           C
ATOM   2971  O   GLU A 192     115.690 120.426 145.346  1.00 34.26           O
ATOM   2972  CB  GLU A 192     118.007 120.183 147.661  1.00 34.26           C
ATOM   2973  CG  GLU A 192     118.096 118.965 148.557  1.00 34.26           C
ATOM   2974  CD  GLU A 192     116.804 118.178 148.600  1.00 34.26           C
ATOM   2975  OE1 GLU A 192     115.847 118.568 147.897  1.00 34.26           O
ATOM   2976  OE2 GLU A 192     116.743 117.175 149.341  1.00 34.26           O
ATOM   2977  H   GLU A 192     119.810 120.204 146.029  1.00 34.26           H
ATOM   2978  HA  GLU A 192     117.528 118.946 146.101  1.00 34.26           H
ATOM   2979  HB2 GLU A 192     118.814 120.706 147.791  1.00 34.26           H
ATOM   2980  HB3 GLU A 192     117.234 120.699 147.939  1.00 34.26           H
ATOM   2981  HG2 GLU A 192     118.304 119.251 149.460  1.00 34.26           H
ATOM   2982  HG3 GLU A 192     118.794 118.379 148.225  1.00 34.26           H
ATOM   2983  N   ALA A 193     117.306 121.985 145.132  1.00 33.92           N
ATOM   2984  CA  ALA A 193     116.418 122.895 144.420  1.00 33.92           C
ATOM   2985  C   ALA A 193     115.934 122.274 143.117  1.00 33.92           C
ATOM   2986  O   ALA A 193     114.748 122.367 142.780  1.00 33.92           O
ATOM   2987  CB  ALA A 193     117.131 124.218 144.151  1.00 33.92           C
ATOM   2988  H   ALA A 193     118.099 122.288 145.269  1.00 33.92           H
ATOM   2989  HA  ALA A 193     115.642 123.077 144.973  1.00 33.92           H
ATOM   2990  HB1 ALA A 193     116.526 124.810 143.677  1.00 33.92           H
ATOM   2991  HB2 ALA A 193     117.388 124.615 144.997  1.00 33.92           H
ATOM   2992  HB3 ALA A 193     117.918 124.047 143.611  1.00 33.92           H
ATOM   2993  N   MET A 194     116.836 121.633 142.372  1.00 34.08           N
ATOM   2994  CA  MET A 194     116.428 120.999 141.121  1.00 34.08           C
ATOM   2995  C   MET A 194     115.418 119.887 141.372  1.00 34.08           C
ATOM   2996  O   MET A 194     114.467 119.714 140.599  1.00 34.08           O
ATOM   2997  CB  MET A 194     117.644 120.451 140.375  1.00 34.08           C
ATOM   2998  CG  MET A 194     118.699 121.484 140.021  1.00 34.08           C
ATOM   2999  SD  MET A 194     118.010 123.001 139.349  1.00 34.08           S
ATOM   3000  CE  MET A 194     117.775 122.522 137.644  1.00 34.08           C
ATOM   3001  H   MET A 194     117.671 121.552 142.564  1.00 34.08           H
ATOM   3002  HA  MET A 194     116.005 121.666 140.559  1.00 34.08           H
ATOM   3003  HB2 MET A 194     118.069 119.777 140.928  1.00 34.08           H
ATOM   3004  HB3 MET A 194     117.341 120.048 139.546  1.00 34.08           H
ATOM   3005  HG2 MET A 194     119.202 121.710 140.815  1.00 34.08           H
ATOM   3006  HG3 MET A 194     119.292 121.108 139.352  1.00 34.08           H
ATOM   3007  HE1 MET A 194     117.540 123.307 137.124  1.00 34.08           H
ATOM   3008  HE2 MET A 194     118.598 122.136 137.308  1.00 34.08           H
ATOM   3009  HE3 MET A 194     117.063 121.866 137.598  1.00 34.08           H
ATOM   3010  N   TYR A 195     115.611 119.110 142.439  1.00 34.46           N
ATOM   3011  CA  TYR A 195     114.641 118.060 142.745  1.00 34.46           C
ATOM   3012  C   TYR A 195     113.271 118.649 143.054  1.00 34.46           C
ATOM   3013  O   TYR A 195     112.245 118.122 142.605  1.00 34.46           O
ATOM   3014  CB  TYR A 195     115.132 117.202 143.908  1.00 34.46           C
ATOM   3015  CG  TYR A 195     116.055 116.087 143.478  1.00 34.46           C
ATOM   3016  CD1 TYR A 195     117.092 116.325 142.588  1.00 34.46           C
ATOM   3017  CD2 TYR A 195     115.883 114.797 143.951  1.00 34.46           C
ATOM   3018  CE1 TYR A 195     117.933 115.315 142.190  1.00 34.46           C
ATOM   3019  CE2 TYR A 195     116.719 113.780 143.557  1.00 34.46           C
ATOM   3020  CZ  TYR A 195     117.743 114.045 142.675  1.00 34.46           C
ATOM   3021  OH  TYR A 195     118.581 113.031 142.280  1.00 34.46           O
ATOM   3022  H   TYR A 195     116.273 119.166 142.984  1.00 34.46           H
ATOM   3023  HA  TYR A 195     114.548 117.485 141.969  1.00 34.46           H
ATOM   3024  HB2 TYR A 195     115.614 117.765 144.533  1.00 34.46           H
ATOM   3025  HB3 TYR A 195     114.366 116.801 144.347  1.00 34.46           H
ATOM   3026  HD1 TYR A 195     117.223 117.185 142.258  1.00 34.46           H
ATOM   3027  HD2 TYR A 195     115.192 114.616 144.546  1.00 34.46           H
ATOM   3028  HE1 TYR A 195     118.626 115.489 141.594  1.00 34.46           H
ATOM   3029  HE2 TYR A 195     116.595 112.918 143.883  1.00 34.46           H
ATOM   3030  HH  TYR A 195     118.294 112.297 142.568  1.00 34.46           H
ATOM   3031  N   LYS A 196     113.230 119.741 143.817  1.00 33.88           N
ATOM   3032  CA  LYS A 196     111.946 120.382 144.089  1.00 33.88           C
ATOM   3033  C   LYS A 196     111.309 120.893 142.802  1.00 33.88           C
ATOM   3034  O   LYS A 196     110.088 120.807 142.625  1.00 33.88           O
ATOM   3035  CB  LYS A 196     112.124 121.519 145.093  1.00 33.88           C
ATOM   3036  CG  LYS A 196     112.692 121.085 146.439  1.00 33.88           C
ATOM   3037  CD  LYS A 196     111.706 120.215 147.218  1.00 33.88           C
ATOM   3038  CE  LYS A 196     112.405 119.156 148.064  1.00 33.88           C
ATOM   3039  NZ  LYS A 196     111.634 117.881 148.094  1.00 33.88           N
ATOM   3040  H   LYS A 196     113.911 120.121 144.180  1.00 33.88           H
ATOM   3041  HA  LYS A 196     111.344 119.727 144.472  1.00 33.88           H
ATOM   3042  HB2 LYS A 196     112.729 122.176 144.716  1.00 33.88           H
ATOM   3043  HB3 LYS A 196     111.259 121.927 145.257  1.00 33.88           H
ATOM   3044  HG2 LYS A 196     113.502 120.576 146.290  1.00 33.88           H
ATOM   3045  HG3 LYS A 196     112.886 121.873 146.971  1.00 33.88           H
ATOM   3046  HD2 LYS A 196     111.193 120.781 147.815  1.00 33.88           H
ATOM   3047  HD3 LYS A 196     111.112 119.761 146.602  1.00 33.88           H
ATOM   3048  HE2 LYS A 196     113.282 118.967 147.694  1.00 33.88           H
ATOM   3049  HE3 LYS A 196     112.489 119.480 148.974  1.00 33.88           H
ATOM   3050  HZ1 LYS A 196     111.540 117.562 147.268  1.00 33.88           H
ATOM   3051  HZ2 LYS A 196     110.827 118.022 148.442  1.00 33.88           H
ATOM   3052  HZ3 LYS A 196     112.061 117.278 148.590  1.00 33.88           H
ATOM   3053  N   ILE A 197     112.122 121.424 141.887  1.00 34.33           N
ATOM   3054  CA  ILE A 197     111.585 121.897 140.612  1.00 34.33           C
ATOM   3055  C   ILE A 197     110.984 120.742 139.823  1.00 34.33           C
ATOM   3056  O   ILE A 197     109.940 120.890 139.179  1.00 34.33           O
ATOM   3057  CB  ILE A 197     112.674 122.624 139.802  1.00 34.33           C
ATOM   3058  CG1 ILE A 197     113.144 123.873 140.546  1.00 34.33           C
ATOM   3059  CG2 ILE A 197     112.144 122.995 138.427  1.00 34.33           C
ATOM   3060  CD1 ILE A 197     114.381 124.504 139.958  1.00 34.33           C
ATOM   3061  H   ILE A 197     112.972 121.520 141.978  1.00 34.33           H
ATOM   3062  HA  ILE A 197     110.876 122.534 140.790  1.00 34.33           H
ATOM   3063  HB  ILE A 197     113.429 122.026 139.692  1.00 34.33           H
ATOM   3064 HG12 ILE A 197     112.436 124.536 140.515  1.00 34.33           H
ATOM   3065 HG13 ILE A 197     113.334 123.644 141.466  1.00 34.33           H
ATOM   3066 HG21 ILE A 197     112.747 123.628 138.010  1.00 34.33           H
ATOM   3067 HG22 ILE A 197     112.085 122.195 137.883  1.00 34.33           H
ATOM   3068 HG23 ILE A 197     111.265 123.394 138.526  1.00 34.33           H
ATOM   3069 HD11 ILE A 197     114.713 125.177 140.572  1.00 34.33           H
ATOM   3070 HD12 ILE A 197     115.053 123.816 139.828  1.00 34.33           H
ATOM   3071 HD13 ILE A 197     114.158 124.914 139.108  1.00 34.33           H
ATOM   3072  N   VAL A 198     111.648 119.586 139.829  1.00 36.15           N
ATOM   3073  CA  VAL A 198     111.100 118.423 139.131  1.00 36.15           C
ATOM   3074  C   VAL A 198     109.776 118.009 139.756  1.00 36.15           C
ATOM   3075  O   VAL A 198     108.805 117.696 139.051  1.00 36.15           O
ATOM   3076  CB  VAL A 198     112.111 117.262 139.139  1.00 36.15           C
ATOM   3077  CG1 VAL A 198     111.458 115.994 138.624  1.00 36.15           C
ATOM   3078  CG2 VAL A 198     113.328 117.609 138.302  1.00 36.15           C
ATOM   3079  H   VAL A 198     112.401 119.450 140.221  1.00 36.15           H
ATOM   3080  HA  VAL A 198     110.931 118.663 138.207  1.00 36.15           H
ATOM   3081  HB  VAL A 198     112.405 117.102 140.050  1.00 36.15           H
ATOM   3082 HG11 VAL A 198     112.151 115.355 138.397  1.00 36.15           H
ATOM   3083 HG12 VAL A 198     110.885 115.626 139.314  1.00 36.15           H
ATOM   3084 HG13 VAL A 198     110.936 116.207 137.835  1.00 36.15           H
ATOM   3085 HG21 VAL A 198     113.959 116.873 138.343  1.00 36.15           H
ATOM   3086 HG22 VAL A 198     113.048 117.754 137.384  1.00 36.15           H
ATOM   3087 HG23 VAL A 198     113.735 118.414 138.655  1.00 36.15           H
ATOM   3088  N   ASN A 199     109.722 117.975 141.091  1.00 37.10           N
ATOM   3089  CA  ASN A 199     108.461 117.680 141.765  1.00 37.10           C
ATOM   3090  C   ASN A 199     107.371 118.629 141.295  1.00 37.10           C
ATOM   3091  O   ASN A 199     106.238 118.212 141.032  1.00 37.10           O
ATOM   3092  CB  ASN A 199     108.626 117.778 143.284  1.00 37.10           C
ATOM   3093  CG  ASN A 199     109.692 116.843 143.824  1.00 37.10           C
ATOM   3094  OD1 ASN A 199     110.703 117.284 144.368  1.00 37.10           O
ATOM   3095  ND2 ASN A 199     109.461 115.544 143.691  1.00 37.10           N
ATOM   3096  H   ASN A 199     110.387 118.117 141.616  1.00 37.10           H
ATOM   3097  HA  ASN A 199     108.188 116.775 141.548  1.00 37.10           H
ATOM   3098  HB2 ASN A 199     108.878 118.685 143.517  1.00 37.10           H
ATOM   3099  HB3 ASN A 199     107.784 117.548 143.708  1.00 37.10           H
ATOM   3100 HD21 ASN A 199     108.741 115.272 143.308  1.00 37.10           H
ATOM   3101 HD22 ASN A 199     110.035 114.973 143.983  1.00 37.10           H
ATOM   3102  N   GLY A 200     107.698 119.915 141.183  1.00 36.98           N
ATOM   3103  CA  GLY A 200     106.708 120.877 140.732  1.00 36.98           C
ATOM   3104  C   GLY A 200     106.257 120.625 139.306  1.00 36.98           C
ATOM   3105  O   GLY A 200     105.060 120.638 139.011  1.00 36.98           O
ATOM   3106  H   GLY A 200     108.471 120.246 141.359  1.00 36.98           H
ATOM   3107  HA2 GLY A 200     105.930 120.835 141.310  1.00 36.98           H
ATOM   3108  HA3 GLY A 200     107.080 121.771 140.782  1.00 36.98           H
ATOM   3109  N   VAL A 201     107.209 120.384 138.404  1.00 36.91           N
ATOM   3110  CA  VAL A 201     106.871 120.227 136.992  1.00 36.91           C
ATOM   3111  C   VAL A 201     105.994 119.006 136.785  1.00 36.91           C
ATOM   3112  O   VAL A 201     105.079 119.026 135.954  1.00 36.91           O
ATOM   3113  CB  VAL A 201     108.146 120.146 136.133  1.00 36.91           C
ATOM   3114  CG1 VAL A 201     107.839 119.516 134.785  1.00 36.91           C
ATOM   3115  CG2 VAL A 201     108.749 121.525 135.952  1.00 36.91           C
ATOM   3116  H   VAL A 201     108.047 120.307 138.581  1.00 36.91           H
ATOM   3117  HA  VAL A 201     106.368 121.005 136.704  1.00 36.91           H
ATOM   3118  HB  VAL A 201     108.799 119.589 136.585  1.00 36.91           H
ATOM   3119 HG11 VAL A 201     108.560 119.728 134.171  1.00 36.91           H
ATOM   3120 HG12 VAL A 201     107.771 118.554 134.888  1.00 36.91           H
ATOM   3121 HG13 VAL A 201     107.005 119.878 134.446  1.00 36.91           H
ATOM   3122 HG21 VAL A 201     109.557 121.449 135.421  1.00 36.91           H
ATOM   3123 HG22 VAL A 201     108.106 122.093 135.499  1.00 36.91           H
ATOM   3124 HG23 VAL A 201     108.960 121.893 136.824  1.00 36.91           H
ATOM   3125  N   MET A 202     106.245 117.928 137.531  1.00 38.83           N
ATOM   3126  CA  MET A 202     105.459 116.713 137.341  1.00 38.83           C
ATOM   3127  C   MET A 202     103.971 116.920 137.595  1.00 38.83           C
ATOM   3128  O   MET A 202     103.187 115.998 137.344  1.00 38.83           O
ATOM   3129  CB  MET A 202     105.982 115.596 138.243  1.00 38.83           C
ATOM   3130  CG  MET A 202     107.227 114.907 137.708  1.00 38.83           C
ATOM   3131  SD  MET A 202     106.941 114.034 136.157  1.00 38.83           S
ATOM   3132  CE  MET A 202     107.121 112.334 136.684  1.00 38.83           C
ATOM   3133  H   MET A 202     106.851 117.875 138.140  1.00 38.83           H
ATOM   3134  HA  MET A 202     105.569 116.423 136.422  1.00 38.83           H
ATOM   3135  HB2 MET A 202     106.200 115.972 139.110  1.00 38.83           H
ATOM   3136  HB3 MET A 202     105.290 114.924 138.342  1.00 38.83           H
ATOM   3137  HG2 MET A 202     107.914 115.575 137.553  1.00 38.83           H
ATOM   3138  HG3 MET A 202     107.536 114.261 138.363  1.00 38.83           H
ATOM   3139  HE1 MET A 202     107.046 111.756 135.909  1.00 38.83           H
ATOM   3140  HE2 MET A 202     107.991 112.226 137.096  1.00 38.83           H
ATOM   3141  HE3 MET A 202     106.423 112.126 137.324  1.00 38.83           H
ATOM   3142  N   GLN A 203     103.565 118.085 138.096  1.00 40.19           N
ATOM   3143  CA  GLN A 203     102.154 118.434 138.202  1.00 40.19           C
ATOM   3144  C   GLN A 203     101.610 119.066 136.926  1.00 40.19           C
ATOM   3145  O   GLN A 203     100.400 119.298 136.835  1.00 40.19           O
ATOM   3146  CB  GLN A 203     101.935 119.388 139.381  1.00 40.19           C
ATOM   3147  CG  GLN A 203     102.629 118.961 140.670  1.00 40.19           C
ATOM   3148  CD  GLN A 203     102.177 117.601 141.161  1.00 40.19           C
ATOM   3149  OE1 GLN A 203     102.530 116.571 140.587  1.00 40.19           O
ATOM   3150  NE2 GLN A 203     101.403 117.590 142.238  1.00 40.19           N
ATOM   3151  H   GLN A 203     104.093 118.696 138.390  1.00 40.19           H
ATOM   3152  HA  GLN A 203     101.643 117.627 138.374  1.00 40.19           H
ATOM   3153  HB2 GLN A 203     102.275 120.263 139.139  1.00 40.19           H
ATOM   3154  HB3 GLN A 203     100.984 119.445 139.563  1.00 40.19           H
ATOM   3155  HG2 GLN A 203     103.587 118.924 140.520  1.00 40.19           H
ATOM   3156  HG3 GLN A 203     102.429 119.610 141.363  1.00 40.19           H
ATOM   3157 HE21 GLN A 203     101.179 118.330 142.614  1.00 40.19           H
ATOM   3158 HE22 GLN A 203     101.121 116.843 142.557  1.00 40.19           H
ATOM   3159  N   TYR A 204     102.471 119.351 135.947  1.00 39.08           N
ATOM   3160  CA  TYR A 204     102.058 119.907 134.668  1.00 39.08           C
ATOM   3161  C   TYR A 204     102.020 118.866 133.559  1.00 39.08           C
ATOM   3162  O   TYR A 204     101.448 119.134 132.498  1.00 39.08           O
ATOM   3163  CB  TYR A 204     103.006 121.051 134.272  1.00 39.08           C
ATOM   3164  CG  TYR A 204     102.950 121.466 132.818  1.00 39.08           C
ATOM   3165  CD1 TYR A 204     101.776 121.939 132.253  1.00 39.08           C
ATOM   3166  CD2 TYR A 204     104.079 121.403 132.019  1.00 39.08           C
ATOM   3167  CE1 TYR A 204     101.726 122.322 130.931  1.00 39.08           C
ATOM   3168  CE2 TYR A 204     104.039 121.785 130.699  1.00 39.08           C
ATOM   3169  CZ  TYR A 204     102.862 122.244 130.159  1.00 39.08           C
ATOM   3170  OH  TYR A 204     102.822 122.624 128.840  1.00 39.08           O
ATOM   3171  H   TYR A 204     103.319 119.227 136.006  1.00 39.08           H
ATOM   3172  HA  TYR A 204     101.166 120.278 134.757  1.00 39.08           H
ATOM   3173  HB2 TYR A 204     102.786 121.830 134.806  1.00 39.08           H
ATOM   3174  HB3 TYR A 204     103.916 120.774 134.461  1.00 39.08           H
ATOM   3175  HD1 TYR A 204     101.006 121.991 132.773  1.00 39.08           H
ATOM   3176  HD2 TYR A 204     104.878 121.092 132.381  1.00 39.08           H
ATOM   3177  HE1 TYR A 204     100.931 122.633 130.563  1.00 39.08           H
ATOM   3178  HE2 TYR A 204     104.804 121.733 130.173  1.00 39.08           H
ATOM   3179  HH  TYR A 204     103.579 122.524 128.489  1.00 39.08           H
ATOM   3180  N   ALA A 205     102.587 117.685 133.785  1.00 40.23           N
ATOM   3181  CA  ALA A 205     102.615 116.662 132.744  1.00 40.23           C
ATOM   3182  C   ALA A 205     101.232 116.314 132.214  1.00 40.23           C
ATOM   3183  O   ALA A 205     101.070 116.250 130.986  1.00 40.23           O
ATOM   3184  CB  ALA A 205     103.329 115.417 133.274  1.00 40.23           C
ATOM   3185  H   ALA A 205     102.959 117.451 134.524  1.00 40.23           H
ATOM   3186  HA  ALA A 205     103.135 116.999 131.997  1.00 40.23           H
ATOM   3187  HB1 ALA A 205     103.328 114.735 132.584  1.00 40.23           H
ATOM   3188  HB2 ALA A 205     104.242 115.651 133.506  1.00 40.23           H
ATOM   3189  HB3 ALA A 205     102.862 115.093 134.060  1.00 40.23           H
ATOM   3190  N   PRO A 206     100.203 116.100 133.041  1.00 39.83           N
ATOM   3191  CA  PRO A 206      98.922 115.610 132.509  1.00 39.83           C
ATOM   3192  C   PRO A 206      98.420 116.323 131.261  1.00 39.83           C
ATOM   3193  O   PRO A 206      97.515 115.817 130.591  1.00 39.83           O
ATOM   3194  CB  PRO A 206      97.958 115.830 133.680  1.00 39.83           C
ATOM   3195  CG  PRO A 206      98.824 115.932 134.911  1.00 39.83           C
ATOM   3196  CD  PRO A 206     100.267 115.920 134.498  1.00 39.83           C
ATOM   3197  HA  PRO A 206      98.982 114.659 132.326  1.00 39.83           H
ATOM   3198  HB2 PRO A 206      97.462 116.652 133.541  1.00 39.83           H
ATOM   3199  HB3 PRO A 206      97.354 115.074 133.750  1.00 39.83           H
ATOM   3200  HG2 PRO A 206      98.621 116.764 135.365  1.00 39.83           H
ATOM   3201  HG3 PRO A 206      98.637 115.180 135.494  1.00 39.83           H
ATOM   3202  HD2 PRO A 206     100.734 116.655 134.922  1.00 39.83           H
ATOM   3203  HD3 PRO A 206     100.674 115.066 134.716  1.00 39.83           H
ATOM   3204  N   ILE A 207      98.970 117.492 130.943  1.00 39.32           N
ATOM   3205  CA  ILE A 207      98.665 118.151 129.676  1.00 39.32           C
ATOM   3206  C   ILE A 207      99.762 117.908 128.647  1.00 39.32           C
ATOM   3207  O   ILE A 207      99.478 117.756 127.457  1.00 39.32           O
ATOM   3208  CB  ILE A 207      98.430 119.656 129.909  1.00 39.32           C
ATOM   3209  CG1 ILE A 207      96.997 119.891 130.392  1.00 39.32           C
ATOM   3210  CG2 ILE A 207      98.698 120.446 128.637  1.00 39.32           C
ATOM   3211  CD1 ILE A 207      96.770 121.252 131.012  1.00 39.32           C
ATOM   3212  H   ILE A 207      99.516 117.929 131.444  1.00 39.32           H
ATOM   3213  HA  ILE A 207      97.843 117.781 129.319  1.00 39.32           H
ATOM   3214  HB  ILE A 207      99.042 119.961 130.597  1.00 39.32           H
ATOM   3215 HG12 ILE A 207      96.396 119.808 129.635  1.00 39.32           H
ATOM   3216 HG13 ILE A 207      96.779 119.222 131.059  1.00 39.32           H
ATOM   3217 HG21 ILE A 207      98.318 121.333 128.733  1.00 39.32           H
ATOM   3218 HG22 ILE A 207      99.655 120.517 128.498  1.00 39.32           H
ATOM   3219 HG23 ILE A 207      98.281 119.993 127.887  1.00 39.32           H
ATOM   3220 HD11 ILE A 207      95.878 121.280 131.392  1.00 39.32           H
ATOM   3221 HD12 ILE A 207      97.430 121.395 131.708  1.00 39.32           H
ATOM   3222 HD13 ILE A 207      96.859 121.932 130.327  1.00 39.32           H
ATOM   3223  N   GLY A 208     101.025 117.870 129.077  1.00 40.43           N
ATOM   3224  CA  GLY A 208     102.104 117.585 128.143  1.00 40.43           C
ATOM   3225  C   GLY A 208     102.027 116.181 127.574  1.00 40.43           C
ATOM   3226  O   GLY A 208     102.267 115.969 126.385  1.00 40.43           O
ATOM   3227  H   GLY A 208     101.276 118.003 129.889  1.00 40.43           H
ATOM   3228  HA2 GLY A 208     102.068 118.216 127.407  1.00 40.43           H
ATOM   3229  HA3 GLY A 208     102.957 117.687 128.594  1.00 40.43           H
ATOM   3230  N   VAL A 209     101.706 115.203 128.419  1.00 40.17           N
ATOM   3231  CA  VAL A 209     101.489 113.841 127.945  1.00 40.17           C
ATOM   3232  C   VAL A 209     100.392 113.817 126.895  1.00 40.17           C
ATOM   3233  O   VAL A 209     100.567 113.259 125.804  1.00 40.17           O
ATOM   3234  CB  VAL A 209     101.151 112.917 129.128  1.00 40.17           C
ATOM   3235  CG1 VAL A 209     100.694 111.555 128.632  1.00 40.17           C
ATOM   3236  CG2 VAL A 209     102.351 112.774 130.046  1.00 40.17           C
ATOM   3237  H   VAL A 209     101.607 115.302 129.268  1.00 40.17           H
ATOM   3238  HA  VAL A 209     102.305 113.516 127.533  1.00 40.17           H
ATOM   3239  HB  VAL A 209     100.426 113.309 129.639  1.00 40.17           H
ATOM   3240 HG11 VAL A 209     100.749 110.921 129.364  1.00 40.17           H
ATOM   3241 HG12 VAL A 209      99.778 111.620 128.321  1.00 40.17           H
ATOM   3242 HG13 VAL A 209     101.273 111.273 127.908  1.00 40.17           H
ATOM   3243 HG21 VAL A 209     102.117 112.190 130.783  1.00 40.17           H
ATOM   3244 HG22 VAL A 209     103.088 112.394 129.543  1.00 40.17           H
ATOM   3245 HG23 VAL A 209     102.597 113.650 130.382  1.00 40.17           H
ATOM   3246  N   PHE A 210      99.247 114.428 127.201  1.00 41.21           N
ATOM   3247  CA  PHE A 210      98.157 114.473 126.238  1.00 41.21           C
ATOM   3248  C   PHE A 210      98.600 115.100 124.928  1.00 41.21           C
ATOM   3249  O   PHE A 210      98.383 114.518 123.860  1.00 41.21           O
ATOM   3250  CB  PHE A 210      96.979 115.250 126.820  1.00 41.21           C
ATOM   3251  CG  PHE A 210      96.049 115.805 125.784  1.00 41.21           C
ATOM   3252  CD1 PHE A 210      94.993 115.049 125.311  1.00 41.21           C
ATOM   3253  CD2 PHE A 210      96.222 117.087 125.293  1.00 41.21           C
ATOM   3254  CE1 PHE A 210      94.132 115.555 124.362  1.00 41.21           C
ATOM   3255  CE2 PHE A 210      95.365 117.599 124.344  1.00 41.21           C
ATOM   3256  CZ  PHE A 210      94.317 116.832 123.877  1.00 41.21           C
ATOM   3257  H   PHE A 210      99.081 114.817 127.950  1.00 41.21           H
ATOM   3258  HA  PHE A 210      97.860 113.568 126.052  1.00 41.21           H
ATOM   3259  HB2 PHE A 210      96.466 114.658 127.392  1.00 41.21           H
ATOM   3260  HB3 PHE A 210      97.322 115.994 127.339  1.00 41.21           H
ATOM   3261  HD1 PHE A 210      94.864 114.187 125.635  1.00 41.21           H
ATOM   3262  HD2 PHE A 210      96.928 117.607 125.604  1.00 41.21           H
ATOM   3263  HE1 PHE A 210      93.426 115.036 124.049  1.00 41.21           H
ATOM   3264  HE2 PHE A 210      95.492 118.461 124.018  1.00 41.21           H
ATOM   3265  HZ  PHE A 210      93.738 117.176 123.237  1.00 41.21           H
ATOM   3266  N   ALA A 211      99.242 116.266 124.988  1.00 42.43           N
ATOM   3267  CA  ALA A 211      99.639 116.962 123.771  1.00 42.43           C
ATOM   3268  C   ALA A 211     100.615 116.131 122.944  1.00 42.43           C
ATOM   3269  O   ALA A 211     100.398 115.908 121.748  1.00 42.43           O
ATOM   3270  CB  ALA A 211     100.254 118.318 124.124  1.00 42.43           C
ATOM   3271  H   ALA A 211      99.458 116.670 125.715  1.00 42.43           H
ATOM   3272  HA  ALA A 211      98.849 117.118 123.234  1.00 42.43           H
ATOM   3273  HB1 ALA A 211     100.544 118.754 123.308  1.00 42.43           H
ATOM   3274  HB2 ALA A 211      99.585 118.860 124.571  1.00 42.43           H
ATOM   3275  HB3 ALA A 211     101.013 118.177 124.711  1.00 42.43           H
ATOM   3276  N   LEU A 212     101.698 115.662 123.567  1.00 40.70           N
ATOM   3277  CA  LEU A 212     102.722 114.943 122.819  1.00 40.70           C
ATOM   3278  C   LEU A 212     102.170 113.654 122.230  1.00 40.70           C
ATOM   3279  O   LEU A 212     102.425 113.337 121.062  1.00 40.70           O
ATOM   3280  CB  LEU A 212     103.924 114.647 123.717  1.00 40.70           C
ATOM   3281  CG  LEU A 212     104.866 115.813 124.026  1.00 40.70           C
ATOM   3282  CD1 LEU A 212     105.996 115.360 124.928  1.00 40.70           C
ATOM   3283  CD2 LEU A 212     105.422 116.424 122.751  1.00 40.70           C
ATOM   3284  H   LEU A 212     101.860 115.747 124.407  1.00 40.70           H
ATOM   3285  HA  LEU A 212     103.020 115.498 122.082  1.00 40.70           H
ATOM   3286  HB2 LEU A 212     103.591 114.316 124.566  1.00 40.70           H
ATOM   3287  HB3 LEU A 212     104.456 113.957 123.291  1.00 40.70           H
ATOM   3288  HG  LEU A 212     104.368 116.494 124.501  1.00 40.70           H
ATOM   3289 HD11 LEU A 212     106.269 116.103 125.488  1.00 40.70           H
ATOM   3290 HD12 LEU A 212     105.681 114.630 125.482  1.00 40.70           H
ATOM   3291 HD13 LEU A 212     106.739 115.063 124.380  1.00 40.70           H
ATOM   3292 HD21 LEU A 212     106.153 117.019 122.979  1.00 40.70           H
ATOM   3293 HD22 LEU A 212     105.742 115.713 122.174  1.00 40.70           H
ATOM   3294 HD23 LEU A 212     104.719 116.921 122.303  1.00 40.70           H
ATOM   3295  N   ILE A 213     101.416 112.887 123.018  1.00 41.18           N
ATOM   3296  CA  ILE A 213     100.939 111.610 122.506  1.00 41.18           C
ATOM   3297  C   ILE A 213      99.894 111.827 121.421  1.00 41.18           C
ATOM   3298  O   ILE A 213      99.875 111.108 120.417  1.00 41.18           O
ATOM   3299  CB  ILE A 213     100.412 110.724 123.649  1.00 41.18           C
ATOM   3300  CG1 ILE A 213     100.620 109.255 123.287  1.00 41.18           C
ATOM   3301  CG2 ILE A 213      98.944 110.997 123.931  1.00 41.18           C
ATOM   3302  CD1 ILE A 213     100.482 108.314 124.441  1.00 41.18           C
ATOM   3303  H   ILE A 213     101.176 113.076 123.822  1.00 41.18           H
ATOM   3304  HA  ILE A 213     101.687 111.149 122.097  1.00 41.18           H
ATOM   3305  HB  ILE A 213     100.922 110.920 124.451  1.00 41.18           H
ATOM   3306 HG12 ILE A 213      99.958 109.010 122.626  1.00 41.18           H
ATOM   3307 HG13 ILE A 213     101.511 109.140 122.921  1.00 41.18           H
ATOM   3308 HG21 ILE A 213      98.709 110.586 124.777  1.00 41.18           H
ATOM   3309 HG22 ILE A 213      98.804 111.955 123.982  1.00 41.18           H
ATOM   3310 HG23 ILE A 213      98.403 110.617 123.221  1.00 41.18           H
ATOM   3311 HD11 ILE A 213      99.540 108.214 124.648  1.00 41.18           H
ATOM   3312 HD12 ILE A 213     100.860 107.456 124.194  1.00 41.18           H
ATOM   3313 HD13 ILE A 213     100.956 108.677 125.205  1.00 41.18           H
ATOM   3314  N   ALA A 214      99.011 112.816 121.589  1.00 42.49           N
ATOM   3315  CA  ALA A 214      98.055 113.114 120.533  1.00 42.49           C
ATOM   3316  C   ALA A 214      98.781 113.476 119.248  1.00 42.49           C
ATOM   3317  O   ALA A 214      98.502 112.915 118.184  1.00 42.49           O
ATOM   3318  CB  ALA A 214      97.128 114.245 120.972  1.00 42.49           C
ATOM   3319  H   ALA A 214      98.950 113.315 122.287  1.00 42.49           H
ATOM   3320  HA  ALA A 214      97.513 112.327 120.364  1.00 42.49           H
ATOM   3321  HB1 ALA A 214      96.499 114.432 120.258  1.00 42.49           H
ATOM   3322  HB2 ALA A 214      96.651 113.969 121.770  1.00 42.49           H
ATOM   3323  HB3 ALA A 214      97.660 115.034 121.160  1.00 42.49           H
ATOM   3324  N   TYR A 215      99.753 114.385 119.338  1.00 45.27           N
ATOM   3325  CA  TYR A 215     100.537 114.758 118.167  1.00 45.27           C
ATOM   3326  C   TYR A 215     101.143 113.536 117.493  1.00 45.27           C
ATOM   3327  O   TYR A 215     100.939 113.306 116.294  1.00 45.27           O
ATOM   3328  CB  TYR A 215     101.631 115.738 118.589  1.00 45.27           C
ATOM   3329  CG  TYR A 215     102.617 116.077 117.504  1.00 45.27           C
ATOM   3330  CD1 TYR A 215     102.403 117.146 116.653  1.00 45.27           C
ATOM   3331  CD2 TYR A 215     103.782 115.338 117.347  1.00 45.27           C
ATOM   3332  CE1 TYR A 215     103.307 117.456 115.660  1.00 45.27           C
ATOM   3333  CE2 TYR A 215     104.695 115.644 116.360  1.00 45.27           C
ATOM   3334  CZ  TYR A 215     104.454 116.707 115.521  1.00 45.27           C
ATOM   3335  OH  TYR A 215     105.359 117.020 114.534  1.00 45.27           O
ATOM   3336  H   TYR A 215      99.975 114.795 120.061  1.00 45.27           H
ATOM   3337  HA  TYR A 215      99.961 115.204 117.526  1.00 45.27           H
ATOM   3338  HB2 TYR A 215     101.214 116.565 118.877  1.00 45.27           H
ATOM   3339  HB3 TYR A 215     102.128 115.349 119.326  1.00 45.27           H
ATOM   3340  HD1 TYR A 215     101.629 117.654 116.742  1.00 45.27           H
ATOM   3341  HD2 TYR A 215     103.945 114.619 117.913  1.00 45.27           H
ATOM   3342  HE1 TYR A 215     103.147 118.175 115.095  1.00 45.27           H
ATOM   3343  HE2 TYR A 215     105.469 115.137 116.264  1.00 45.27           H
ATOM   3344  HH  TYR A 215     105.999 116.476 114.546  1.00 45.27           H
ATOM   3345  N   VAL A 216     101.869 112.722 118.260  1.00 43.05           N
ATOM   3346  CA  VAL A 216     102.632 111.631 117.664  1.00 43.05           C
ATOM   3347  C   VAL A 216     101.704 110.590 117.056  1.00 43.05           C
ATOM   3348  O   VAL A 216     101.885 110.176 115.905  1.00 43.05           O
ATOM   3349  CB  VAL A 216     103.566 111.004 118.713  1.00 43.05           C
ATOM   3350  CG1 VAL A 216     104.091 109.669 118.220  1.00 43.05           C
ATOM   3351  CG2 VAL A 216     104.710 111.947 119.031  1.00 43.05           C
ATOM   3352  H   VAL A 216     101.937 112.782 119.115  1.00 43.05           H
ATOM   3353  HA  VAL A 216     103.184 111.989 116.951  1.00 43.05           H
ATOM   3354  HB  VAL A 216     103.066 110.850 119.529  1.00 43.05           H
ATOM   3355 HG11 VAL A 216     104.860 109.421 118.757  1.00 43.05           H
ATOM   3356 HG12 VAL A 216     103.398 108.997 118.315  1.00 43.05           H
ATOM   3357 HG13 VAL A 216     104.351 109.754 117.290  1.00 43.05           H
ATOM   3358 HG21 VAL A 216     105.280 111.537 119.700  1.00 43.05           H
ATOM   3359 HG22 VAL A 216     105.216 112.113 118.220  1.00 43.05           H
ATOM   3360 HG23 VAL A 216     104.346 112.780 119.371  1.00 43.05           H
ATOM   3361  N   MET A 217     100.701 110.145 117.811  1.00 45.45           N
ATOM   3362  CA  MET A 217      99.874 109.045 117.340  1.00 45.45           C
ATOM   3363  C   MET A 217      98.900 109.503 116.262  1.00 45.45           C
ATOM   3364  O   MET A 217      98.425 108.682 115.473  1.00 45.45           O
ATOM   3365  CB  MET A 217      99.144 108.401 118.518  1.00 45.45           C
ATOM   3366  CG  MET A 217     100.103 107.709 119.487  1.00 45.45           C
ATOM   3367  SD  MET A 217      99.372 106.973 120.968  1.00 45.45           S
ATOM   3368  CE  MET A 217      98.487 105.567 120.309  1.00 45.45           C
ATOM   3369  H   MET A 217     100.481 110.459 118.581  1.00 45.45           H
ATOM   3370  HA  MET A 217     100.455 108.370 116.956  1.00 45.45           H
ATOM   3371  HB2 MET A 217      98.653 109.082 119.005  1.00 45.45           H
ATOM   3372  HB3 MET A 217      98.537 107.733 118.174  1.00 45.45           H
ATOM   3373  HG2 MET A 217     100.558 106.999 119.007  1.00 45.45           H
ATOM   3374  HG3 MET A 217     100.755 108.363 119.785  1.00 45.45           H
ATOM   3375  HE1 MET A 217      98.048 105.102 121.038  1.00 45.45           H
ATOM   3376  HE2 MET A 217      97.830 105.882 119.679  1.00 45.45           H
ATOM   3377  HE3 MET A 217      99.115 104.973 119.869  1.00 45.45           H
ATOM   3378  N   ALA A 218      98.578 110.799 116.208  1.00 46.53           N
ATOM   3379  CA  ALA A 218      97.798 111.315 115.088  1.00 46.53           C
ATOM   3380  C   ALA A 218      98.641 111.384 113.822  1.00 46.53           C
ATOM   3381  O   ALA A 218      98.198 110.970 112.744  1.00 46.53           O
ATOM   3382  CB  ALA A 218      97.234 112.692 115.436  1.00 46.53           C
ATOM   3383  H   ALA A 218      98.793 111.387 116.797  1.00 46.53           H
ATOM   3384  HA  ALA A 218      97.052 110.717 114.921  1.00 46.53           H
ATOM   3385  HB1 ALA A 218      96.711 113.016 114.686  1.00 46.53           H
ATOM   3386  HB2 ALA A 218      96.673 112.613 116.223  1.00 46.53           H
ATOM   3387  HB3 ALA A 218      97.971 113.297 115.613  1.00 46.53           H
ATOM   3388  N   GLU A 219      99.868 111.905 113.931  1.00 46.60           N
ATOM   3389  CA  GLU A 219     100.719 112.022 112.751  1.00 46.60           C
ATOM   3390  C   GLU A 219     101.098 110.651 112.204  1.00 46.60           C
ATOM   3391  O   GLU A 219     101.205 110.471 110.985  1.00 46.60           O
ATOM   3392  CB  GLU A 219     101.971 112.833 113.082  1.00 46.60           C
ATOM   3393  CG  GLU A 219     101.843 114.317 112.793  1.00 46.60           C
ATOM   3394  CD  GLU A 219     103.124 115.072 113.076  1.00 46.60           C
ATOM   3395  OE1 GLU A 219     104.079 114.453 113.591  1.00 46.60           O
ATOM   3396  OE2 GLU A 219     103.178 116.283 112.781  1.00 46.60           O
ATOM   3397  H   GLU A 219     100.220 112.191 114.662  1.00 46.60           H
ATOM   3398  HA  GLU A 219     100.231 112.495 112.058  1.00 46.60           H
ATOM   3399  HB2 GLU A 219     102.173 112.729 114.025  1.00 46.60           H
ATOM   3400  HB3 GLU A 219     102.708 112.498 112.551  1.00 46.60           H
ATOM   3401  HG2 GLU A 219     101.144 114.690 113.354  1.00 46.60           H
ATOM   3402  HG3 GLU A 219     101.620 114.440 111.857  1.00 46.60           H
ATOM   3403  N   GLN A 220     101.313 109.675 113.088  1.00 44.98           N
ATOM   3404  CA  GLN A 220     101.667 108.315 112.695  1.00 44.98           C
ATOM   3405  C   GLN A 220     100.629 107.303 113.173  1.00 44.98           C
ATOM   3406  O   GLN A 220     100.981 106.241 113.689  1.00 44.98           O
ATOM   3407  CB  GLN A 220     103.056 107.950 113.217  1.00 44.98           C
ATOM   3408  CG  GLN A 220     104.196 108.554 112.414  1.00 44.98           C
ATOM   3409  CD  GLN A 220     104.373 110.038 112.650  1.00 44.98           C
ATOM   3410  OE1 GLN A 220     104.098 110.853 111.770  1.00 44.98           O
ATOM   3411  NE2 GLN A 220     104.853 110.398 113.832  1.00 44.98           N
ATOM   3412  H   GLN A 220     101.258 109.781 113.939  1.00 44.98           H
ATOM   3413  HA  GLN A 220     101.697 108.266 111.727  1.00 44.98           H
ATOM   3414  HB2 GLN A 220     103.139 108.267 114.130  1.00 44.98           H
ATOM   3415  HB3 GLN A 220     103.161 106.987 113.193  1.00 44.98           H
ATOM   3416  HG2 GLN A 220     105.023 108.112 112.661  1.00 44.98           H
ATOM   3417  HG3 GLN A 220     104.019 108.421 111.469  1.00 44.98           H
ATOM   3418 HE21 GLN A 220     105.037 109.801 114.422  1.00 44.98           H
ATOM   3419 HE22 GLN A 220     104.972 111.231 114.011  1.00 44.98           H
ATOM   3420  N   GLY A 221      99.345 107.620 113.006  1.00 44.66           N
ATOM   3421  CA  GLY A 221      98.270 106.721 113.379  1.00 44.66           C
ATOM   3422  C   GLY A 221      97.430 106.186 112.243  1.00 44.66           C
ATOM   3423  O   GLY A 221      96.442 105.489 112.503  1.00 44.66           O
ATOM   3424  H   GLY A 221      99.073 108.364 112.672  1.00 44.66           H
ATOM   3425  HA2 GLY A 221      98.640 105.962 113.856  1.00 44.66           H
ATOM   3426  HA3 GLY A 221      97.666 107.181 113.980  1.00 44.66           H
ATOM   3427  N   VAL A 222      97.776 106.481 110.991  1.00 49.66           N
ATOM   3428  CA  VAL A 222      97.014 106.019 109.839  1.00 49.66           C
ATOM   3429  C   VAL A 222      97.840 105.148 108.905  1.00 49.66           C
ATOM   3430  O   VAL A 222      97.293 104.613 107.935  1.00 49.66           O
ATOM   3431  CB  VAL A 222      96.404 107.205 109.063  1.00 49.66           C
ATOM   3432  CG1 VAL A 222      95.488 108.018 109.970  1.00 49.66           C
ATOM   3433  CG2 VAL A 222      97.497 108.088 108.472  1.00 49.66           C
ATOM   3434  H   VAL A 222      98.461 106.956 110.783  1.00 49.66           H
ATOM   3435  HA  VAL A 222      96.276 105.475 110.155  1.00 49.66           H
ATOM   3436  HB  VAL A 222      95.869 106.861 108.331  1.00 49.66           H
ATOM   3437 HG11 VAL A 222      95.087 108.733 109.452  1.00 49.66           H
ATOM   3438 HG12 VAL A 222      94.797 107.436 110.322  1.00 49.66           H
ATOM   3439 HG13 VAL A 222      96.011 108.388 110.697  1.00 49.66           H
ATOM   3440 HG21 VAL A 222      97.089 108.886 108.100  1.00 49.66           H
ATOM   3441 HG22 VAL A 222      98.119 108.333 109.174  1.00 49.66           H
ATOM   3442 HG23 VAL A 222      97.960 107.599 107.775  1.00 49.66           H
ATOM   3443  N   HIS A 223      99.139 104.987 109.164  1.00 47.06           N
ATOM   3444  CA  HIS A 223     100.015 104.166 108.338  1.00 47.06           C
ATOM   3445  C   HIS A 223     100.391 102.857 109.032  1.00 47.06           C
ATOM   3446  O   HIS A 223     101.342 102.186 108.622  1.00 47.06           O
ATOM   3447  CB  HIS A 223     101.265 104.964 107.960  1.00 47.06           C
ATOM   3448  CG  HIS A 223     102.222 104.218 107.084  1.00 47.06           C
ATOM   3449  ND1 HIS A 223     101.968 103.962 105.754  1.00 47.06           N
ATOM   3450  CD2 HIS A 223     103.436 103.678 107.346  1.00 47.06           C
ATOM   3451  CE1 HIS A 223     102.981 103.292 105.236  1.00 47.06           C
ATOM   3452  NE2 HIS A 223     103.885 103.108 106.180  1.00 47.06           N
ATOM   3453  H   HIS A 223      99.543 105.353 109.829  1.00 47.06           H
ATOM   3454  HA  HIS A 223      99.552 103.941 107.516  1.00 47.06           H
ATOM   3455  HB2 HIS A 223     100.992 105.765 107.485  1.00 47.06           H
ATOM   3456  HB3 HIS A 223     101.736 105.210 108.772  1.00 47.06           H
ATOM   3457  HD2 HIS A 223     103.881 103.689 108.162  1.00 47.06           H
ATOM   3458  HE1 HIS A 223     103.047 103.002 104.355  1.00 47.06           H
ATOM   3459  HE2 HIS A 223     104.634 102.697 106.081  1.00 47.06           H
ATOM   3460  N   VAL A 224      99.644 102.468 110.061  1.00 44.67           N
ATOM   3461  CA  VAL A 224      99.930 101.252 110.810  1.00 44.67           C
ATOM   3462  C   VAL A 224      98.833 100.239 110.512  1.00 44.67           C
ATOM   3463  O   VAL A 224      98.509  99.385 111.344  1.00 44.67           O
ATOM   3464  CB  VAL A 224     100.045 101.549 112.316  1.00 44.67           C
ATOM   3465  CG1 VAL A 224     100.367 100.289 113.097  1.00 44.67           C
ATOM   3466  CG2 VAL A 224     101.107 102.605 112.558  1.00 44.67           C
ATOM   3467  H   VAL A 224      98.956 102.897 110.348  1.00 44.67           H
ATOM   3468  HA  VAL A 224     100.774 100.879 110.513  1.00 44.67           H
ATOM   3469  HB  VAL A 224      99.197 101.895 112.637  1.00 44.67           H
ATOM   3470 HG11 VAL A 224     100.934 100.522 113.849  1.00 44.67           H
ATOM   3471 HG12 VAL A 224      99.542  99.893 113.418  1.00 44.67           H
ATOM   3472 HG13 VAL A 224     100.833  99.667 112.515  1.00 44.67           H
ATOM   3473 HG21 VAL A 224     101.185 102.761 113.512  1.00 44.67           H
ATOM   3474 HG22 VAL A 224     101.952 102.285 112.205  1.00 44.67           H
ATOM   3475 HG23 VAL A 224     100.849 103.425 112.109  1.00 44.67           H
ATOM   3476  N   VAL A 225      98.248 100.335 109.323  1.00 47.18           N
ATOM   3477  CA  VAL A 225      97.259  99.378 108.841  1.00 47.18           C
ATOM   3478  C   VAL A 225      97.851  98.745 107.588  1.00 47.18           C
ATOM   3479  O   VAL A 225      97.769  99.303 106.488  1.00 47.18           O
ATOM   3480  CB  VAL A 225      95.898 100.028 108.567  1.00 47.18           C
ATOM   3481  CG1 VAL A 225      95.984 101.050 107.437  1.00 47.18           C
ATOM   3482  CG2 VAL A 225      94.861  98.962 108.246  1.00 47.18           C
ATOM   3483  H   VAL A 225      98.414 100.962 108.759  1.00 47.18           H
ATOM   3484  HA  VAL A 225      97.134  98.681 109.503  1.00 47.18           H
ATOM   3485  HB  VAL A 225      95.607 100.494 109.367  1.00 47.18           H
ATOM   3486 HG11 VAL A 225      95.314 101.735 107.582  1.00 47.18           H
ATOM   3487 HG12 VAL A 225      96.868 101.449 107.436  1.00 47.18           H
ATOM   3488 HG13 VAL A 225      95.822 100.603 106.592  1.00 47.18           H
ATOM   3489 HG21 VAL A 225      93.996  99.387 108.135  1.00 47.18           H
ATOM   3490 HG22 VAL A 225      95.115  98.510 107.426  1.00 47.18           H
ATOM   3491 HG23 VAL A 225      94.826  98.326 108.978  1.00 47.18           H
ATOM   3492  N   GLY A 226      98.470  97.582 107.754  1.00 49.30           N
ATOM   3493  CA  GLY A 226      99.118  96.903 106.652  1.00 49.30           C
ATOM   3494  C   GLY A 226     100.148  95.911 107.146  1.00 49.30           C
ATOM   3495  O   GLY A 226      99.932  95.238 108.158  1.00 49.30           O
ATOM   3496  H   GLY A 226      98.526  97.165 108.504  1.00 49.30           H
ATOM   3497  HA2 GLY A 226      98.456  96.429 106.125  1.00 49.30           H
ATOM   3498  HA3 GLY A 226      99.561  97.553 106.084  1.00 49.30           H
ATOM   3499  N   GLU A 227     101.275  95.816 106.451  1.00 48.71           N
ATOM   3500  CA  GLU A 227     102.335  94.903 106.845  1.00 48.71           C
ATOM   3501  C   GLU A 227     103.256  95.500 107.897  1.00 48.71           C
ATOM   3502  O   GLU A 227     104.095  94.778 108.445  1.00 48.71           O
ATOM   3503  CB  GLU A 227     103.153  94.483 105.621  1.00 48.71           C
ATOM   3504  CG  GLU A 227     102.598  93.267 104.892  1.00 48.71           C
ATOM   3505  CD  GLU A 227     102.581  92.022 105.754  1.00 48.71           C
ATOM   3506  OE1 GLU A 227     103.167  92.054 106.855  1.00 48.71           O
ATOM   3507  OE2 GLU A 227     101.979  91.013 105.334  1.00 48.71           O
ATOM   3508  H   GLU A 227     101.450  96.275 105.744  1.00 48.71           H
ATOM   3509  HA  GLU A 227     101.931  94.110 107.227  1.00 48.71           H
ATOM   3510  HB2 GLU A 227     103.173  95.221 104.992  1.00 48.71           H
ATOM   3511  HB3 GLU A 227     104.055  94.271 105.906  1.00 48.71           H
ATOM   3512  HG2 GLU A 227     101.687  93.454 104.616  1.00 48.71           H
ATOM   3513  HG3 GLU A 227     103.149  93.087 104.114  1.00 48.71           H
ATOM   3514  N   LEU A 228     103.125  96.793 108.192  1.00 44.32           N
ATOM   3515  CA  LEU A 228     103.815  97.377 109.331  1.00 44.32           C
ATOM   3516  C   LEU A 228     103.126  97.062 110.648  1.00 44.32           C
ATOM   3517  O   LEU A 228     103.715  97.294 111.709  1.00 44.32           O
ATOM   3518  CB  LEU A 228     103.930  98.891 109.162  1.00 44.32           C
ATOM   3519  CG  LEU A 228     105.180  99.348 108.416  1.00 44.32           C
ATOM   3520  CD1 LEU A 228     105.129 100.840 108.144  1.00 44.32           C
ATOM   3521  CD2 LEU A 228     106.420  98.984 109.213  1.00 44.32           C
ATOM   3522  H   LEU A 228     102.646  97.350 107.745  1.00 44.32           H
ATOM   3523  HA  LEU A 228     104.709  97.006 109.373  1.00 44.32           H
ATOM   3524  HB2 LEU A 228     103.159  99.209 108.667  1.00 44.32           H
ATOM   3525  HB3 LEU A 228     103.945  99.300 110.042  1.00 44.32           H
ATOM   3526  HG  LEU A 228     105.226  98.889 107.563  1.00 44.32           H
ATOM   3527 HD11 LEU A 228     105.993 101.135 107.817  1.00 44.32           H
ATOM   3528 HD12 LEU A 228     104.448 101.009 107.475  1.00 44.32           H
ATOM   3529 HD13 LEU A 228     104.910 101.305 108.964  1.00 44.32           H
ATOM   3530 HD21 LEU A 228     107.124  99.622 109.017  1.00 44.32           H
ATOM   3531 HD22 LEU A 228     106.207  99.010 110.158  1.00 44.32           H
ATOM   3532 HD23 LEU A 228     106.704  98.091 108.964  1.00 44.32           H
ATOM   3533  N   ALA A 229     101.901  96.541 110.608  1.00 46.21           N
ATOM   3534  CA  ALA A 229     101.296  96.009 111.821  1.00 46.21           C
ATOM   3535  C   ALA A 229     102.104  94.836 112.355  1.00 46.21           C
ATOM   3536  O   ALA A 229     102.285  94.698 113.569  1.00 46.21           O
ATOM   3537  CB  ALA A 229      99.854  95.587 111.550  1.00 46.21           C
ATOM   3538  H   ALA A 229     101.408  96.486 109.906  1.00 46.21           H
ATOM   3539  HA  ALA A 229     101.284  96.701 112.501  1.00 46.21           H
ATOM   3540  HB1 ALA A 229      99.469  95.230 112.366  1.00 46.21           H
ATOM   3541  HB2 ALA A 229      99.349  96.362 111.257  1.00 46.21           H
ATOM   3542  HB3 ALA A 229      99.850  94.907 110.857  1.00 46.21           H
ATOM   3543  N   LYS A 230     102.605  93.982 111.461  1.00 45.94           N
ATOM   3544  CA  LYS A 230     103.393  92.838 111.904  1.00 45.94           C
ATOM   3545  C   LYS A 230     104.656  93.282 112.629  1.00 45.94           C
ATOM   3546  O   LYS A 230     105.009  92.718 113.669  1.00 45.94           O
ATOM   3547  CB  LYS A 230     103.747  91.946 110.716  1.00 45.94           C
ATOM   3548  CG  LYS A 230     102.584  91.119 110.203  1.00 45.94           C
ATOM   3549  CD  LYS A 230     103.041  90.098 109.177  1.00 45.94           C
ATOM   3550  CE  LYS A 230     103.690  88.891 109.835  1.00 45.94           C
ATOM   3551  NZ  LYS A 230     102.715  88.087 110.622  1.00 45.94           N
ATOM   3552  H   LYS A 230     102.504  94.042 110.609  1.00 45.94           H
ATOM   3553  HA  LYS A 230     102.863  92.313 112.524  1.00 45.94           H
ATOM   3554  HB2 LYS A 230     104.057  92.506 109.987  1.00 45.94           H
ATOM   3555  HB3 LYS A 230     104.452  91.338 110.985  1.00 45.94           H
ATOM   3556  HG2 LYS A 230     102.176  90.646 110.944  1.00 45.94           H
ATOM   3557  HG3 LYS A 230     101.937  91.705 109.780  1.00 45.94           H
ATOM   3558  HD2 LYS A 230     102.277  89.791 108.665  1.00 45.94           H
ATOM   3559  HD3 LYS A 230     103.697  90.506 108.591  1.00 45.94           H
ATOM   3560  HE2 LYS A 230     104.065  88.318 109.148  1.00 45.94           H
ATOM   3561  HE3 LYS A 230     104.389  89.190 110.437  1.00 45.94           H
ATOM   3562  HZ1 LYS A 230     102.397  88.571 111.298  1.00 45.94           H
ATOM   3563  HZ2 LYS A 230     102.038  87.836 110.102  1.00 45.94           H
ATOM   3564  HZ3 LYS A 230     103.114  87.362 110.949  1.00 45.94           H
ATOM   3565  N   VAL A 231     105.354  94.288 112.101  1.00 41.89           N
ATOM   3566  CA  VAL A 231     106.556  94.764 112.778  1.00 41.89           C
ATOM   3567  C   VAL A 231     106.192  95.483 114.069  1.00 41.89           C
ATOM   3568  O   VAL A 231     106.823  95.270 115.110  1.00 41.89           O
ATOM   3569  CB  VAL A 231     107.386  95.662 111.847  1.00 41.89           C
ATOM   3570  CG1 VAL A 231     108.331  96.538 112.659  1.00 41.89           C
ATOM   3571  CG2 VAL A 231     108.166  94.811 110.868  1.00 41.89           C
ATOM   3572  H   VAL A 231     105.159  94.701 111.372  1.00 41.89           H
ATOM   3573  HA  VAL A 231     107.103  93.998 113.012  1.00 41.89           H
ATOM   3574  HB  VAL A 231     106.791  96.239 111.344  1.00 41.89           H
ATOM   3575 HG11 VAL A 231     109.016  96.887 112.068  1.00 41.89           H
ATOM   3576 HG12 VAL A 231     107.833  97.273 113.051  1.00 41.89           H
ATOM   3577 HG13 VAL A 231     108.742  96.002 113.355  1.00 41.89           H
ATOM   3578 HG21 VAL A 231     108.673  95.393 110.280  1.00 41.89           H
ATOM   3579 HG22 VAL A 231     108.768  94.233 111.362  1.00 41.89           H
ATOM   3580 HG23 VAL A 231     107.545  94.277 110.349  1.00 41.89           H
ATOM   3581  N   THR A 232     105.174  96.346 114.030  1.00 43.14           N
ATOM   3582  CA  THR A 232     104.774  97.050 115.241  1.00 43.14           C
ATOM   3583  C   THR A 232     104.319  96.091 116.331  1.00 43.14           C
ATOM   3584  O   THR A 232     104.376  96.445 117.513  1.00 43.14           O
ATOM   3585  CB  THR A 232     103.661  98.051 114.932  1.00 43.14           C
ATOM   3586  OG1 THR A 232     104.052  98.884 113.834  1.00 43.14           O
ATOM   3587  CG2 THR A 232     103.382  98.926 116.144  1.00 43.14           C
ATOM   3588  H   THR A 232     104.711  96.536 113.330  1.00 43.14           H
ATOM   3589  HA  THR A 232     105.535  97.547 115.580  1.00 43.14           H
ATOM   3590  HB  THR A 232     102.848  97.572 114.703  1.00 43.14           H
ATOM   3591  HG1 THR A 232     103.446  99.440 113.665  1.00 43.14           H
ATOM   3592 HG21 THR A 232     102.803  99.663 115.893  1.00 43.14           H
ATOM   3593 HG22 THR A 232     102.946  98.406 116.837  1.00 43.14           H
ATOM   3594 HG23 THR A 232     104.213  99.284 116.492  1.00 43.14           H
ATOM   3595  N   ALA A 233     103.864  94.895 115.964  1.00 41.68           N
ATOM   3596  CA  ALA A 233     103.565  93.859 116.942  1.00 41.68           C
ATOM   3597  C   ALA A 233     104.819  93.111 117.373  1.00 41.68           C
ATOM   3598  O   ALA A 233     104.948  92.740 118.543  1.00 41.68           O
ATOM   3599  CB  ALA A 233     102.544  92.873 116.372  1.00 41.68           C
ATOM   3600  H   ALA A 233     103.720  94.660 115.150  1.00 41.68           H
ATOM   3601  HA  ALA A 233     103.176  94.271 117.730  1.00 41.68           H
ATOM   3602  HB1 ALA A 233     102.358  92.191 117.037  1.00 41.68           H
ATOM   3603  HB2 ALA A 233     101.730  93.352 116.154  1.00 41.68           H
ATOM   3604  HB3 ALA A 233     102.912  92.464 115.573  1.00 41.68           H
ATOM   3605  N   ALA A 234     105.749  92.885 116.451  1.00 40.97           N
ATOM   3606  CA  ALA A 234     107.003  92.237 116.792  1.00 40.97           C
ATOM   3607  C   ALA A 234     107.988  93.183 117.459  1.00 40.97           C
ATOM   3608  O   ALA A 234     108.991  92.716 118.007  1.00 40.97           O
ATOM   3609  CB  ALA A 234     107.639  91.633 115.540  1.00 40.97           C
ATOM   3610  H   ALA A 234     105.675  93.099 115.621  1.00 40.97           H
ATOM   3611  HA  ALA A 234     106.822  91.512 117.412  1.00 40.97           H
ATOM   3612  HB1 ALA A 234     108.468  91.194 115.789  1.00 40.97           H
ATOM   3613  HB2 ALA A 234     107.026  90.988 115.155  1.00 40.97           H
ATOM   3614  HB3 ALA A 234     107.817  92.342 114.903  1.00 40.97           H
ATOM   3615  N   VAL A 235     107.735  94.490 117.426  1.00 40.09           N
ATOM   3616  CA  VAL A 235     108.590  95.432 118.136  1.00 40.09           C
ATOM   3617  C   VAL A 235     108.112  95.673 119.560  1.00 40.09           C
ATOM   3618  O   VAL A 235     108.916  96.073 120.414  1.00 40.09           O
ATOM   3619  CB  VAL A 235     108.672  96.776 117.394  1.00 40.09           C
ATOM   3620  CG1 VAL A 235     109.421  97.800 118.234  1.00 40.09           C
ATOM   3621  CG2 VAL A 235     109.345  96.600 116.046  1.00 40.09           C
ATOM   3622  H   VAL A 235     107.080  94.853 117.003  1.00 40.09           H
ATOM   3623  HA  VAL A 235     109.488  95.067 118.183  1.00 40.09           H
ATOM   3624  HB  VAL A 235     107.774  97.110 117.242  1.00 40.09           H
ATOM   3625 HG11 VAL A 235     109.741  98.507 117.652  1.00 40.09           H
ATOM   3626 HG12 VAL A 235     108.819  98.169 118.899  1.00 40.09           H
ATOM   3627 HG13 VAL A 235     110.172  97.365 118.667  1.00 40.09           H
ATOM   3628 HG21 VAL A 235     108.890  97.157 115.395  1.00 40.09           H
ATOM   3629 HG22 VAL A 235     110.273  96.871 116.119  1.00 40.09           H
ATOM   3630 HG23 VAL A 235     109.288  95.669 115.779  1.00 40.09           H
ATOM   3631  N   TYR A 236     106.832  95.448 119.842  1.00 39.78           N
ATOM   3632  CA  TYR A 236     106.287  95.575 121.188  1.00 39.78           C
ATOM   3633  C   TYR A 236     106.163  94.244 121.905  1.00 39.78           C
ATOM   3634  O   TYR A 236     106.481  94.159 123.092  1.00 39.78           O
ATOM   3635  CB  TYR A 236     104.917  96.256 121.142  1.00 39.78           C
ATOM   3636  CG  TYR A 236     105.019  97.751 121.268  1.00 39.78           C
ATOM   3637  CD1 TYR A 236     105.286  98.343 122.490  1.00 39.78           C
ATOM   3638  CD2 TYR A 236     104.872  98.568 120.162  1.00 39.78           C
ATOM   3639  CE1 TYR A 236     105.391  99.708 122.610  1.00 39.78           C
ATOM   3640  CE2 TYR A 236     104.976  99.936 120.271  1.00 39.78           C
ATOM   3641  CZ  TYR A 236     105.236 100.501 121.497  1.00 39.78           C
ATOM   3642  OH  TYR A 236     105.340 101.868 121.609  1.00 39.78           O
ATOM   3643  H   TYR A 236     106.247  95.214 119.257  1.00 39.78           H
ATOM   3644  HA  TYR A 236     106.876  96.139 121.710  1.00 39.78           H
ATOM   3645  HB2 TYR A 236     104.490  96.053 120.296  1.00 39.78           H
ATOM   3646  HB3 TYR A 236     104.375  95.928 121.876  1.00 39.78           H
ATOM   3647  HD1 TYR A 236     105.391  97.809 123.243  1.00 39.78           H
ATOM   3648  HD2 TYR A 236     104.696  98.188 119.332  1.00 39.78           H
ATOM   3649  HE1 TYR A 236     105.567 100.093 123.438  1.00 39.78           H
ATOM   3650  HE2 TYR A 236     104.871 100.474 119.520  1.00 39.78           H
ATOM   3651  HH  TYR A 236     105.228 102.227 120.858  1.00 39.78           H
ATOM   3652  N   VAL A 237     105.721  93.194 121.212  1.00 38.56           N
ATOM   3653  CA  VAL A 237     105.678  91.878 121.837  1.00 38.56           C
ATOM   3654  C   VAL A 237     107.046  91.534 122.401  1.00 38.56           C
ATOM   3655  O   VAL A 237     107.162  91.012 123.516  1.00 38.56           O
ATOM   3656  CB  VAL A 237     105.195  90.821 120.830  1.00 38.56           C
ATOM   3657  CG1 VAL A 237     105.429  89.427 121.375  1.00 38.56           C
ATOM   3658  CG2 VAL A 237     103.727  91.024 120.519  1.00 38.56           C
ATOM   3659  H   VAL A 237     105.446  93.217 120.398  1.00 38.56           H
ATOM   3660  HA  VAL A 237     105.047  91.900 122.574  1.00 38.56           H
ATOM   3661  HB  VAL A 237     105.697  90.912 120.005  1.00 38.56           H
ATOM   3662 HG11 VAL A 237     104.876  88.801 120.882  1.00 38.56           H
ATOM   3663 HG12 VAL A 237     106.365  89.195 121.266  1.00 38.56           H
ATOM   3664 HG13 VAL A 237     105.188  89.411 122.314  1.00 38.56           H
ATOM   3665 HG21 VAL A 237     103.499  90.511 119.728  1.00 38.56           H
ATOM   3666 HG22 VAL A 237     103.200  90.719 121.274  1.00 38.56           H
ATOM   3667 HG23 VAL A 237     103.562  91.966 120.360  1.00 38.56           H
ATOM   3668  N   GLY A 238     108.104  91.833 121.649  1.00 38.93           N
ATOM   3669  CA  GLY A 238     109.441  91.688 122.193  1.00 38.93           C
ATOM   3670  C   GLY A 238     109.682  92.605 123.377  1.00 38.93           C
ATOM   3671  O   GLY A 238     110.245  92.187 124.391  1.00 38.93           O
ATOM   3672  H   GLY A 238     108.072  92.117 120.837  1.00 38.93           H
ATOM   3673  HA2 GLY A 238     109.576  90.772 122.481  1.00 38.93           H
ATOM   3674  HA3 GLY A 238     110.095  91.894 121.506  1.00 38.93           H
ATOM   3675  N   LEU A 239     109.237  93.859 123.277  1.00 37.60           N
ATOM   3676  CA  LEU A 239     109.496  94.832 124.330  1.00 37.60           C
ATOM   3677  C   LEU A 239     108.698  94.553 125.597  1.00 37.60           C
ATOM   3678  O   LEU A 239     109.065  95.051 126.666  1.00 37.60           O
ATOM   3679  CB  LEU A 239     109.182  96.244 123.835  1.00 37.60           C
ATOM   3680  CG  LEU A 239     110.327  97.049 123.215  1.00 37.60           C
ATOM   3681  CD1 LEU A 239     109.790  98.337 122.631  1.00 37.60           C
ATOM   3682  CD2 LEU A 239     111.425  97.352 124.210  1.00 37.60           C
ATOM   3683  H   LEU A 239     108.786  94.166 122.612  1.00 37.60           H
ATOM   3684  HA  LEU A 239     110.437  94.793 124.560  1.00 37.60           H
ATOM   3685  HB2 LEU A 239     108.486  96.180 123.164  1.00 37.60           H
ATOM   3686  HB3 LEU A 239     108.850  96.758 124.587  1.00 37.60           H
ATOM   3687  HG  LEU A 239     110.712  96.538 122.488  1.00 37.60           H
ATOM   3688 HD11 LEU A 239     110.528  98.848 122.263  1.00 37.60           H
ATOM   3689 HD12 LEU A 239     109.153  98.125 121.931  1.00 37.60           H
ATOM   3690 HD13 LEU A 239     109.354  98.844 123.333  1.00 37.60           H
ATOM   3691 HD21 LEU A 239     112.278  97.336 123.749  1.00 37.60           H
ATOM   3692 HD22 LEU A 239     111.271  98.234 124.582  1.00 37.60           H
ATOM   3693 HD23 LEU A 239     111.419  96.687 124.914  1.00 37.60           H
ATOM   3694  N   THR A 240     107.616  93.782 125.506  1.00 38.16           N
ATOM   3695  CA  THR A 240     106.875  93.361 126.690  1.00 38.16           C
ATOM   3696  C   THR A 240     107.410  92.049 127.246  1.00 38.16           C
ATOM   3697  O   THR A 240     107.559  91.901 128.466  1.00 38.16           O
ATOM   3698  CB  THR A 240     105.385  93.216 126.360  1.00 38.16           C
ATOM   3699  OG1 THR A 240     104.810  94.511 126.141  1.00 38.16           O
ATOM   3700  CG2 THR A 240     104.641  92.516 127.493  1.00 38.16           C
ATOM   3701  H   THR A 240     107.290  93.488 124.766  1.00 38.16           H
ATOM   3702  HA  THR A 240     106.964  94.038 127.379  1.00 38.16           H
ATOM   3703  HB  THR A 240     105.285  92.682 125.556  1.00 38.16           H
ATOM   3704  HG1 THR A 240     103.993  94.436 125.961  1.00 38.16           H
ATOM   3705 HG21 THR A 240     103.691  92.700 127.426  1.00 38.16           H
ATOM   3706 HG22 THR A 240     104.779  91.557 127.443  1.00 38.16           H
ATOM   3707 HG23 THR A 240     104.963  92.839 128.350  1.00 38.16           H
ATOM   3708  N   LEU A 241     107.703  91.090 126.366  1.00 36.74           N
ATOM   3709  CA  LEU A 241     108.336  89.858 126.808  1.00 36.74           C
ATOM   3710  C   LEU A 241     109.657  90.143 127.503  1.00 36.74           C
ATOM   3711  O   LEU A 241     110.080  89.373 128.369  1.00 36.74           O
ATOM   3712  CB  LEU A 241     108.552  88.925 125.617  1.00 36.74           C
ATOM   3713  CG  LEU A 241     107.442  87.917 125.315  1.00 36.74           C
ATOM   3714  CD1 LEU A 241     107.760  87.151 124.043  1.00 36.74           C
ATOM   3715  CD2 LEU A 241     107.248  86.956 126.474  1.00 36.74           C
ATOM   3716  H   LEU A 241     107.547  91.132 125.521  1.00 36.74           H
ATOM   3717  HA  LEU A 241     107.754  89.416 127.444  1.00 36.74           H
ATOM   3718  HB2 LEU A 241     108.668  89.470 124.823  1.00 36.74           H
ATOM   3719  HB3 LEU A 241     109.363  88.417 125.776  1.00 36.74           H
ATOM   3720  HG  LEU A 241     106.609  88.395 125.178  1.00 36.74           H
ATOM   3721 HD11 LEU A 241     107.042  86.524 123.865  1.00 36.74           H
ATOM   3722 HD12 LEU A 241     107.841  87.779 123.309  1.00 36.74           H
ATOM   3723 HD13 LEU A 241     108.596  86.673 124.164  1.00 36.74           H
ATOM   3724 HD21 LEU A 241     106.708  86.208 126.176  1.00 36.74           H
ATOM   3725 HD22 LEU A 241     108.117  86.640 126.769  1.00 36.74           H
ATOM   3726 HD23 LEU A 241     106.801  87.419 127.200  1.00 36.74           H
ATOM   3727  N   GLN A 242     110.320  91.246 127.147  1.00 37.75           N
ATOM   3728  CA  GLN A 242     111.565  91.600 127.821  1.00 37.75           C
ATOM   3729  C   GLN A 242     111.314  92.053 129.254  1.00 37.75           C
ATOM   3730  O   GLN A 242     112.001  91.607 130.179  1.00 37.75           O
ATOM   3731  CB  GLN A 242     112.290  92.689 127.041  1.00 37.75           C
ATOM   3732  CG  GLN A 242     113.474  93.259 127.773  1.00 37.75           C
ATOM   3733  CD  GLN A 242     114.394  94.021 126.859  1.00 37.75           C
ATOM   3734  OE1 GLN A 242     115.583  93.725 126.779  1.00 37.75           O
ATOM   3735  NE2 GLN A 242     113.852  95.008 126.160  1.00 37.75           N
ATOM   3736  H   GLN A 242     110.075  91.793 126.530  1.00 37.75           H
ATOM   3737  HA  GLN A 242     112.140  90.820 127.851  1.00 37.75           H
ATOM   3738  HB2 GLN A 242     112.609  92.317 126.203  1.00 37.75           H
ATOM   3739  HB3 GLN A 242     111.671  93.415 126.865  1.00 37.75           H
ATOM   3740  HG2 GLN A 242     113.162  93.870 128.459  1.00 37.75           H
ATOM   3741  HG3 GLN A 242     113.979  92.535 128.175  1.00 37.75           H
ATOM   3742 HE21 GLN A 242     113.014  95.184 126.243  1.00 37.75           H
ATOM   3743 HE22 GLN A 242     114.338  95.472 125.623  1.00 37.75           H
ATOM   3744  N   ILE A 243     110.339  92.941 129.460  1.00 37.05           N
ATOM   3745  CA  ILE A 243     110.006  93.357 130.818  1.00 37.05           C
ATOM   3746  C   ILE A 243     109.542  92.166 131.639  1.00 37.05           C
ATOM   3747  O   ILE A 243     109.742  92.125 132.858  1.00 37.05           O
ATOM   3748  CB  ILE A 243     108.940  94.470 130.797  1.00 37.05           C
ATOM   3749  CG1 ILE A 243     109.487  95.715 130.097  1.00 37.05           C
ATOM   3750  CG2 ILE A 243     108.494  94.800 132.214  1.00 37.05           C
ATOM   3751  CD1 ILE A 243     108.437  96.764 129.798  1.00 37.05           C
ATOM   3752  H   ILE A 243     109.866  93.309 128.843  1.00 37.05           H
ATOM   3753  HA  ILE A 243     110.802  93.717 131.240  1.00 37.05           H
ATOM   3754  HB  ILE A 243     108.172  94.149 130.300  1.00 37.05           H
ATOM   3755 HG12 ILE A 243     110.158  96.123 130.667  1.00 37.05           H
ATOM   3756 HG13 ILE A 243     109.888  95.452 129.254  1.00 37.05           H
ATOM   3757 HG21 ILE A 243     107.965  95.612 132.201  1.00 37.05           H
ATOM   3758 HG22 ILE A 243     107.958  94.069 132.559  1.00 37.05           H
ATOM   3759 HG23 ILE A 243     109.279  94.927 132.769  1.00 37.05           H
ATOM   3760 HD11 ILE A 243     108.831  97.455 129.243  1.00 37.05           H
ATOM   3761 HD12 ILE A 243     107.698  96.345 129.330  1.00 37.05           H
ATOM   3762 HD13 ILE A 243     108.124  97.149 130.631  1.00 37.05           H
ATOM   3763  N   LEU A 244     108.913  91.184 130.997  1.00 36.50           N
ATOM   3764  CA  LEU A 244     108.469  89.991 131.706  1.00 36.50           C
ATOM   3765  C   LEU A 244     109.561  88.941 131.871  1.00 36.50           C
ATOM   3766  O   LEU A 244     109.372  88.000 132.649  1.00 36.50           O
ATOM   3767  CB  LEU A 244     107.279  89.353 130.982  1.00 36.50           C
ATOM   3768  CG  LEU A 244     106.024  90.208 130.790  1.00 36.50           C
ATOM   3769  CD1 LEU A 244     104.807  89.316 130.590  1.00 36.50           C
ATOM   3770  CD2 LEU A 244     105.810  91.154 131.961  1.00 36.50           C
ATOM   3771  H   LEU A 244     108.732  91.186 130.156  1.00 36.50           H
ATOM   3772  HA  LEU A 244     108.180  90.246 132.595  1.00 36.50           H
ATOM   3773  HB2 LEU A 244     107.577  89.086 130.098  1.00 36.50           H
ATOM   3774  HB3 LEU A 244     107.014  88.563 131.478  1.00 36.50           H
ATOM   3775  HG  LEU A 244     106.129  90.745 129.990  1.00 36.50           H
ATOM   3776 HD11 LEU A 244     104.027  89.875 130.447  1.00 36.50           H
ATOM   3777 HD12 LEU A 244     104.953  88.749 129.817  1.00 36.50           H
ATOM   3778 HD13 LEU A 244     104.681  88.770 131.382  1.00 36.50           H
ATOM   3779 HD21 LEU A 244     104.926  91.547 131.889  1.00 36.50           H
ATOM   3780 HD22 LEU A 244     105.883  90.653 132.788  1.00 36.50           H
ATOM   3781 HD23 LEU A 244     106.485  91.850 131.934  1.00 36.50           H
ATOM   3782  N   LEU A 245     110.685  89.063 131.165  1.00 35.68           N
ATOM   3783  CA  LEU A 245     111.733  88.052 131.214  1.00 35.68           C
ATOM   3784  C   LEU A 245     113.129  88.617 131.433  1.00 35.68           C
ATOM   3785  O   LEU A 245     114.103  87.866 131.324  1.00 35.68           O
ATOM   3786  CB  LEU A 245     111.725  87.224 129.925  1.00 35.68           C
ATOM   3787  CG  LEU A 245     110.549  86.264 129.748  1.00 35.68           C
ATOM   3788  CD1 LEU A 245     110.637  85.573 128.398  1.00 35.68           C
ATOM   3789  CD2 LEU A 245     110.509  85.242 130.871  1.00 35.68           C
ATOM   3790  H   LEU A 245     110.863  89.726 130.647  1.00 35.68           H
ATOM   3791  HA  LEU A 245     111.553  87.452 131.954  1.00 35.68           H
ATOM   3792  HB2 LEU A 245     111.722  87.831 129.170  1.00 35.68           H
ATOM   3793  HB3 LEU A 245     112.534  86.689 129.903  1.00 35.68           H
ATOM   3794  HG  LEU A 245     109.722  86.770 129.773  1.00 35.68           H
ATOM   3795 HD11 LEU A 245     109.872  84.986 128.293  1.00 35.68           H
ATOM   3796 HD12 LEU A 245     110.636  86.247 127.700  1.00 35.68           H
ATOM   3797 HD13 LEU A 245     111.458  85.059 128.359  1.00 35.68           H
ATOM   3798 HD21 LEU A 245     109.888  84.537 130.633  1.00 35.68           H
ATOM   3799 HD22 LEU A 245     111.397  84.874 130.994  1.00 35.68           H
ATOM   3800 HD23 LEU A 245     110.216  85.679 131.686  1.00 35.68           H
ATOM   3801  N   VAL A 246     113.267  89.911 131.711  1.00 36.07           N
ATOM   3802  CA  VAL A 246     114.559  90.460 132.109  1.00 36.07           C
ATOM   3803  C   VAL A 246     114.390  91.233 133.410  1.00 36.07           C
ATOM   3804  O   VAL A 246     115.066  90.956 134.407  1.00 36.07           O
ATOM   3805  CB  VAL A 246     115.154  91.353 131.006  1.00 36.07           C
ATOM   3806  CG1 VAL A 246     116.499  91.921 131.438  1.00 36.07           C
ATOM   3807  CG2 VAL A 246     115.303  90.565 129.732  1.00 36.07           C
ATOM   3808  H   VAL A 246     112.632  90.489 131.677  1.00 36.07           H
ATOM   3809  HA  VAL A 246     115.181  89.734 132.274  1.00 36.07           H
ATOM   3810  HB  VAL A 246     114.553  92.095 130.836  1.00 36.07           H
ATOM   3811 HG11 VAL A 246     116.884  92.414 130.697  1.00 36.07           H
ATOM   3812 HG12 VAL A 246     116.372  92.512 132.195  1.00 36.07           H
ATOM   3813 HG13 VAL A 246     117.083  91.187 131.684  1.00 36.07           H
ATOM   3814 HG21 VAL A 246     115.912  91.032 129.139  1.00 36.07           H
ATOM   3815 HG22 VAL A 246     115.657  89.692 129.957  1.00 36.07           H
ATOM   3816 HG23 VAL A 246     114.433  90.472 129.314  1.00 36.07           H
ATOM   3817  N   TYR A 247     113.481  92.203 133.406  1.00 34.82           N
ATOM   3818  CA  TYR A 247     113.284  93.072 134.554  1.00 34.82           C
ATOM   3819  C   TYR A 247     112.321  92.491 135.578  1.00 34.82           C
ATOM   3820  O   TYR A 247     112.129  93.100 136.634  1.00 34.82           O
ATOM   3821  CB  TYR A 247     112.769  94.431 134.086  1.00 34.82           C
ATOM   3822  CG  TYR A 247     113.663  95.108 133.073  1.00 34.82           C
ATOM   3823  CD1 TYR A 247     115.002  94.768 132.956  1.00 34.82           C
ATOM   3824  CD2 TYR A 247     113.161  96.082 132.227  1.00 34.82           C
ATOM   3825  CE1 TYR A 247     115.813  95.383 132.031  1.00 34.82           C
ATOM   3826  CE2 TYR A 247     113.965  96.702 131.301  1.00 34.82           C
ATOM   3827  CZ  TYR A 247     115.288  96.349 131.206  1.00 34.82           C
ATOM   3828  OH  TYR A 247     116.091  96.968 130.279  1.00 34.82           O
ATOM   3829  H   TYR A 247     112.963  92.379 132.743  1.00 34.82           H
ATOM   3830  HA  TYR A 247     114.135  93.207 134.999  1.00 34.82           H
ATOM   3831  HB2 TYR A 247     111.896  94.312 133.680  1.00 34.82           H
ATOM   3832  HB3 TYR A 247     112.696  95.018 134.855  1.00 34.82           H
ATOM   3833  HD1 TYR A 247     115.360  94.116 133.513  1.00 34.82           H
ATOM   3834  HD2 TYR A 247     112.266  96.324 132.289  1.00 34.82           H
ATOM   3835  HE1 TYR A 247     116.710  95.147 131.964  1.00 34.82           H
ATOM   3836  HE2 TYR A 247     113.614  97.356 130.740  1.00 34.82           H
ATOM   3837  HH  TYR A 247     115.642  97.519 129.832  1.00 34.82           H
ATOM   3838  N   PHE A 248     111.707  91.347 135.294  1.00 35.86           N
ATOM   3839  CA  PHE A 248     110.812  90.689 136.234  1.00 35.86           C
ATOM   3840  C   PHE A 248     111.418  89.424 136.822  1.00 35.86           C
ATOM   3841  O   PHE A 248     110.756  88.749 137.616  1.00 35.86           O
ATOM   3842  CB  PHE A 248     109.483  90.362 135.545  1.00 35.86           C
ATOM   3843  CG  PHE A 248     108.349  90.097 136.495  1.00 35.86           C
ATOM   3844  CD1 PHE A 248     107.647  91.147 137.061  1.00 35.86           C
ATOM   3845  CD2 PHE A 248     107.972  88.801 136.806  1.00 35.86           C
ATOM   3846  CE1 PHE A 248     106.599  90.909 137.927  1.00 35.86           C
ATOM   3847  CE2 PHE A 248     106.925  88.558 137.674  1.00 35.86           C
ATOM   3848  CZ  PHE A 248     106.238  89.612 138.234  1.00 35.86           C
ATOM   3849  H   PHE A 248     111.794  90.925 134.549  1.00 35.86           H
ATOM   3850  HA  PHE A 248     110.623  91.295 136.967  1.00 35.86           H
ATOM   3851  HB2 PHE A 248     109.228  91.111 134.986  1.00 35.86           H
ATOM   3852  HB3 PHE A 248     109.601  89.569 134.998  1.00 35.86           H
ATOM   3853  HD1 PHE A 248     107.886  92.023 136.858  1.00 35.86           H
ATOM   3854  HD2 PHE A 248     108.434  88.086 136.431  1.00 35.86           H
ATOM   3855  HE1 PHE A 248     106.137  91.622 138.304  1.00 35.86           H
ATOM   3856  HE2 PHE A 248     106.683  87.683 137.879  1.00 35.86           H
ATOM   3857  HZ  PHE A 248     105.532  89.451 138.819  1.00 35.86           H
ATOM   3858  N   VAL A 249     112.655  89.082 136.453  1.00 34.31           N
ATOM   3859  CA  VAL A 249     113.331  87.907 136.988  1.00 34.31           C
ATOM   3860  C   VAL A 249     114.696  88.233 137.571  1.00 34.31           C
ATOM   3861  O   VAL A 249     115.267  87.403 138.278  1.00 34.31           O
ATOM   3862  CB  VAL A 249     113.460  86.806 135.916  1.00 34.31           C
ATOM   3863  CG1 VAL A 249     114.255  85.629 136.449  1.00 34.31           C
ATOM   3864  CG2 VAL A 249     112.084  86.358 135.458  1.00 34.31           C
ATOM   3865  H   VAL A 249     113.129  89.523 135.888  1.00 34.31           H
ATOM   3866  HA  VAL A 249     112.793  87.543 137.708  1.00 34.31           H
ATOM   3867  HB  VAL A 249     113.930  87.165 135.147  1.00 34.31           H
ATOM   3868 HG11 VAL A 249     114.035  84.840 135.929  1.00 34.31           H
ATOM   3869 HG12 VAL A 249     115.202  85.823 136.370  1.00 34.31           H
ATOM   3870 HG13 VAL A 249     114.020  85.485 137.378  1.00 34.31           H
ATOM   3871 HG21 VAL A 249     112.184  85.646 134.807  1.00 34.31           H
ATOM   3872 HG22 VAL A 249     111.586  86.037 136.226  1.00 34.31           H
ATOM   3873 HG23 VAL A 249     111.624  87.111 135.056  1.00 34.31           H
ATOM   3874  N   LEU A 250     115.239  89.421 137.308  1.00 34.98           N
ATOM   3875  CA  LEU A 250     116.431  89.878 138.012  1.00 34.98           C
ATOM   3876  C   LEU A 250     116.071  90.507 139.353  1.00 34.98           C
ATOM   3877  O   LEU A 250     116.754  90.278 140.355  1.00 34.98           O
ATOM   3878  CB  LEU A 250     117.207  90.878 137.154  1.00 34.98           C
ATOM   3879  CG  LEU A 250     118.006  90.302 135.986  1.00 34.98           C
ATOM   3880  CD1 LEU A 250     118.576  91.426 135.146  1.00 34.98           C
ATOM   3881  CD2 LEU A 250     119.115  89.391 136.481  1.00 34.98           C
ATOM   3882  H   LEU A 250     114.937  89.978 136.726  1.00 34.98           H
ATOM   3883  HA  LEU A 250     117.006  89.117 138.186  1.00 34.98           H
ATOM   3884  HB2 LEU A 250     116.576  91.516 136.785  1.00 34.98           H
ATOM   3885  HB3 LEU A 250     117.835  91.343 137.728  1.00 34.98           H
ATOM   3886  HG  LEU A 250     117.413  89.777 135.425  1.00 34.98           H
ATOM   3887 HD11 LEU A 250     119.117  91.048 134.436  1.00 34.98           H
ATOM   3888 HD12 LEU A 250     117.845  91.940 134.769  1.00 34.98           H
ATOM   3889 HD13 LEU A 250     119.121  91.993 135.713  1.00 34.98           H
ATOM   3890 HD21 LEU A 250     119.694  89.167 135.736  1.00 34.98           H
ATOM   3891 HD22 LEU A 250     119.621  89.856 137.166  1.00 34.98           H
ATOM   3892 HD23 LEU A 250     118.722  88.585 136.849  1.00 34.98           H
ATOM   3893  N   LEU A 251     115.007  91.309 139.384  1.00 33.72           N
ATOM   3894  CA  LEU A 251     114.534  91.854 140.650  1.00 33.72           C
ATOM   3895  C   LEU A 251     114.032  90.747 141.568  1.00 33.72           C
ATOM   3896  O   LEU A 251     114.285  90.766 142.777  1.00 33.72           O
ATOM   3897  CB  LEU A 251     113.431  92.877 140.392  1.00 33.72           C
ATOM   3898  CG  LEU A 251     113.820  94.051 139.495  1.00 33.72           C
ATOM   3899  CD1 LEU A 251     112.637  94.972 139.290  1.00 33.72           C
ATOM   3900  CD2 LEU A 251     114.987  94.809 140.095  1.00 33.72           C
ATOM   3901  H   LEU A 251     114.549  91.549 138.697  1.00 33.72           H
ATOM   3902  HA  LEU A 251     115.268  92.303 141.097  1.00 33.72           H
ATOM   3903  HB2 LEU A 251     112.684  92.423 139.971  1.00 33.72           H
ATOM   3904  HB3 LEU A 251     113.148  93.244 141.245  1.00 33.72           H
ATOM   3905  HG  LEU A 251     114.094  93.712 138.629  1.00 33.72           H
ATOM   3906 HD11 LEU A 251     112.901  95.698 138.703  1.00 33.72           H
ATOM   3907 HD12 LEU A 251     111.912  94.469 138.889  1.00 33.72           H
ATOM   3908 HD13 LEU A 251     112.360  95.325 140.150  1.00 33.72           H
ATOM   3909 HD21 LEU A 251     115.804  94.310 139.937  1.00 33.72           H
ATOM   3910 HD22 LEU A 251     115.044  95.682 139.676  1.00 33.72           H
ATOM   3911 HD23 LEU A 251     114.839  94.911 141.048  1.00 33.72           H
ATOM   3912  N   LYS A 252     113.312  89.775 141.009  1.00 34.47           N
ATOM   3913  CA  LYS A 252     112.773  88.691 141.822  1.00 34.47           C
ATOM   3914  C   LYS A 252     113.886  87.837 142.414  1.00 34.47           C
ATOM   3915  O   LYS A 252     113.802  87.415 143.573  1.00 34.47           O
ATOM   3916  CB  LYS A 252     111.829  87.835 140.978  1.00 34.47           C
ATOM   3917  CG  LYS A 252     111.275  86.612 141.690  1.00 34.47           C
ATOM   3918  CD  LYS A 252     111.960  85.335 141.221  1.00 34.47           C
ATOM   3919  CE  LYS A 252     111.474  84.906 139.842  1.00 34.47           C
ATOM   3920  NZ  LYS A 252     112.127  83.650 139.371  1.00 34.47           N
ATOM   3921  H   LYS A 252     113.123  89.721 140.172  1.00 34.47           H
ATOM   3922  HA  LYS A 252     112.262  89.069 142.555  1.00 34.47           H
ATOM   3923  HB2 LYS A 252     111.077  88.382 140.706  1.00 34.47           H
ATOM   3924  HB3 LYS A 252     112.310  87.529 140.194  1.00 34.47           H
ATOM   3925  HG2 LYS A 252     111.416  86.702 142.645  1.00 34.47           H
ATOM   3926  HG3 LYS A 252     110.327  86.534 141.498  1.00 34.47           H
ATOM   3927  HD2 LYS A 252     111.764  84.620 141.847  1.00 34.47           H
ATOM   3928  HD3 LYS A 252     112.917  85.485 141.173  1.00 34.47           H
ATOM   3929  HE2 LYS A 252     110.517  84.751 139.877  1.00 34.47           H
ATOM   3930  HE3 LYS A 252     111.674  85.606 139.201  1.00 34.47           H
ATOM   3931  HZ1 LYS A 252     111.820  83.430 138.565  1.00 34.47           H
ATOM   3932  HZ2 LYS A 252     113.009  83.765 139.322  1.00 34.47           H
ATOM   3933  HZ3 LYS A 252     111.953  82.986 139.937  1.00 34.47           H
ATOM   3934  N   ILE A 253     114.932  87.563 141.635  1.00 34.82           N
ATOM   3935  CA  ILE A 253     115.964  86.633 142.083  1.00 34.82           C
ATOM   3936  C   ILE A 253     116.841  87.265 143.161  1.00 34.82           C
ATOM   3937  O   ILE A 253     117.200  86.607 144.143  1.00 34.82           O
ATOM   3938  CB  ILE A 253     116.787  86.140 140.878  1.00 34.82           C
ATOM   3939  CG1 ILE A 253     117.545  84.861 141.232  1.00 34.82           C
ATOM   3940  CG2 ILE A 253     117.755  87.204 140.408  1.00 34.82           C
ATOM   3941  CD1 ILE A 253     118.017  84.084 140.021  1.00 34.82           C
ATOM   3942  H   ILE A 253     115.066  87.898 140.854  1.00 34.82           H
ATOM   3943  HA  ILE A 253     115.529  85.861 142.478  1.00 34.82           H
ATOM   3944  HB  ILE A 253     116.175  85.942 140.151  1.00 34.82           H
ATOM   3945 HG12 ILE A 253     118.325  85.094 141.760  1.00 34.82           H
ATOM   3946 HG13 ILE A 253     116.961  84.281 141.746  1.00 34.82           H
ATOM   3947 HG21 ILE A 253     118.109  86.946 139.543  1.00 34.82           H
ATOM   3948 HG22 ILE A 253     117.281  88.044 140.332  1.00 34.82           H
ATOM   3949 HG23 ILE A 253     118.478  87.287 141.049  1.00 34.82           H
ATOM   3950 HD11 ILE A 253     118.477  83.284 140.320  1.00 34.82           H
ATOM   3951 HD12 ILE A 253     117.249  83.842 139.482  1.00 34.82           H
ATOM   3952 HD13 ILE A 253     118.622  84.640 139.506  1.00 34.82           H
ATOM   3953  N   TYR A 254     117.206  88.541 143.001  1.00 35.71           N
ATOM   3954  CA  TYR A 254     117.986  89.218 144.035  1.00 35.71           C
ATOM   3955  C   TYR A 254     117.168  89.423 145.302  1.00 35.71           C
ATOM   3956  O   TYR A 254     117.678  89.238 146.413  1.00 35.71           O
ATOM   3957  CB  TYR A 254     118.497  90.563 143.521  1.00 35.71           C
ATOM   3958  CG  TYR A 254     119.652  90.479 142.552  1.00 35.71           C
ATOM   3959  CD1 TYR A 254     120.498  89.380 142.528  1.00 35.71           C
ATOM   3960  CD2 TYR A 254     119.893  91.504 141.654  1.00 35.71           C
ATOM   3961  CE1 TYR A 254     121.549  89.309 141.641  1.00 35.71           C
ATOM   3962  CE2 TYR A 254     120.938  91.439 140.765  1.00 35.71           C
ATOM   3963  CZ  TYR A 254     121.764  90.342 140.762  1.00 35.71           C
ATOM   3964  OH  TYR A 254     122.809  90.278 139.873  1.00 35.71           O
ATOM   3965  H   TYR A 254     117.018  89.026 142.316  1.00 35.71           H
ATOM   3966  HA  TYR A 254     118.740  88.661 144.279  1.00 35.71           H
ATOM   3967  HB2 TYR A 254     117.769  91.018 143.070  1.00 35.71           H
ATOM   3968  HB3 TYR A 254     118.790  91.092 144.280  1.00 35.71           H
ATOM   3969  HD1 TYR A 254     120.359  88.678 143.122  1.00 35.71           H
ATOM   3970  HD2 TYR A 254     119.336  92.248 141.653  1.00 35.71           H
ATOM   3971  HE1 TYR A 254     122.109  88.566 141.637  1.00 35.71           H
ATOM   3972  HE2 TYR A 254     121.086  92.133 140.168  1.00 35.71           H
ATOM   3973  HH  TYR A 254     122.839  90.980 139.413  1.00 35.71           H
ATOM   3974  N   GLY A 255     115.903  89.808 145.159  1.00 34.58           N
ATOM   3975  CA  GLY A 255     115.053  90.039 146.310  1.00 34.58           C
ATOM   3976  C   GLY A 255     114.119  91.220 146.151  1.00 34.58           C
ATOM   3977  O   GLY A 255     113.089  91.289 146.827  1.00 34.58           O
ATOM   3978  H   GLY A 255     115.516  89.942 144.403  1.00 34.58           H
ATOM   3979  HA2 GLY A 255     114.515  89.248 146.472  1.00 34.58           H
ATOM   3980  HA3 GLY A 255     115.605  90.196 147.092  1.00 34.58           H
ATOM   3981  N   ILE A 256     114.459  92.157 145.264  1.00 33.91           N
ATOM   3982  CA  ILE A 256     113.589  93.304 145.042  1.00 33.91           C
ATOM   3983  C   ILE A 256     112.227  92.817 144.573  1.00 33.91           C
ATOM   3984  O   ILE A 256     112.122  91.971 143.676  1.00 33.91           O
ATOM   3985  CB  ILE A 256     114.212  94.270 144.021  1.00 33.91           C
ATOM   3986  CG1 ILE A 256     115.557  94.790 144.524  1.00 33.91           C
ATOM   3987  CG2 ILE A 256     113.279  95.436 143.767  1.00 33.91           C
ATOM   3988  CD1 ILE A 256     116.388  95.444 143.448  1.00 33.91           C
ATOM   3989  H   ILE A 256     115.174  92.150 144.786  1.00 33.91           H
ATOM   3990  HA  ILE A 256     113.470  93.782 145.878  1.00 33.91           H
ATOM   3991  HB  ILE A 256     114.353  93.795 143.187  1.00 33.91           H
ATOM   3992 HG12 ILE A 256     115.397  95.449 145.217  1.00 33.91           H
ATOM   3993 HG13 ILE A 256     116.071  94.051 144.885  1.00 33.91           H
ATOM   3994 HG21 ILE A 256     113.747  96.114 143.256  1.00 33.91           H
ATOM   3995 HG22 ILE A 256     112.509  95.125 143.266  1.00 33.91           H
ATOM   3996 HG23 ILE A 256     112.995  95.803 144.619  1.00 33.91           H
ATOM   3997 HD11 ILE A 256     117.264  95.651 143.810  1.00 33.91           H
ATOM   3998 HD12 ILE A 256     116.475  94.831 142.702  1.00 33.91           H
ATOM   3999 HD13 ILE A 256     115.950  96.259 143.158  1.00 33.91           H
ATOM   4000  N   ASP A 257     111.172  93.349 145.181  1.00 35.42           N
ATOM   4001  CA  ASP A 257     109.816  92.922 144.850  1.00 35.42           C
ATOM   4002  C   ASP A 257     109.341  93.641 143.592  1.00 35.42           C
ATOM   4003  O   ASP A 257     109.323  94.876 143.571  1.00 35.42           O
ATOM   4004  CB  ASP A 257     108.870  93.214 146.006  1.00 35.42           C
ATOM   4005  CG  ASP A 257     107.530  92.527 145.848  1.00 35.42           C
ATOM   4006  OD1 ASP A 257     107.333  91.832 144.831  1.00 35.42           O
ATOM   4007  OD2 ASP A 257     106.673  92.682 146.743  1.00 35.42           O
ATOM   4008  H   ASP A 257     111.214  93.957 145.788  1.00 35.42           H
ATOM   4009  HA  ASP A 257     109.816  91.966 144.701  1.00 35.42           H
ATOM   4010  HB2 ASP A 257     109.273  92.901 146.831  1.00 35.42           H
ATOM   4011  HB3 ASP A 257     108.714  94.170 146.054  1.00 35.42           H
ATOM   4012  N   PRO A 258     108.957  92.925 142.532  1.00 35.36           N
ATOM   4013  CA  PRO A 258     108.566  93.629 141.300  1.00 35.36           C
ATOM   4014  C   PRO A 258     107.402  94.588 141.480  1.00 35.36           C
ATOM   4015  O   PRO A 258     107.415  95.677 140.896  1.00 35.36           O
ATOM   4016  CB  PRO A 258     108.210  92.482 140.344  1.00 35.36           C
ATOM   4017  CG  PRO A 258     108.907  91.294 140.884  1.00 35.36           C
ATOM   4018  CD  PRO A 258     108.908  91.463 142.364  1.00 35.36           C
ATOM   4019  HA  PRO A 258     109.324  94.116 140.941  1.00 35.36           H
ATOM   4020  HB2 PRO A 258     107.250  92.345 140.341  1.00 35.36           H
ATOM   4021  HB3 PRO A 258     108.529  92.690 139.452  1.00 35.36           H
ATOM   4022  HG2 PRO A 258     108.423  90.491 140.633  1.00 35.36           H
ATOM   4023  HG3 PRO A 258     109.815  91.266 140.543  1.00 35.36           H
ATOM   4024  HD2 PRO A 258     108.092  91.101 142.742  1.00 35.36           H
ATOM   4025  HD3 PRO A 258     109.696  91.046 142.746  1.00 35.36           H
ATOM   4026  N   ILE A 259     106.393  94.216 142.272  1.00 36.35           N
ATOM   4027  CA  ILE A 259     105.187  95.038 142.379  1.00 36.35           C
ATOM   4028  C   ILE A 259     105.526  96.402 142.965  1.00 36.35           C
ATOM   4029  O   ILE A 259     105.149  97.448 142.421  1.00 36.35           O
ATOM   4030  CB  ILE A 259     104.121  94.315 143.223  1.00 36.35           C
ATOM   4031  CG1 ILE A 259     103.707  92.994 142.567  1.00 36.35           C
ATOM   4032  CG2 ILE A 259     102.912  95.208 143.427  1.00 36.35           C
ATOM   4033  CD1 ILE A 259     103.234  93.125 141.138  1.00 36.35           C
ATOM   4034  H   ILE A 259     106.381  93.502 142.751  1.00 36.35           H
ATOM   4035  HA  ILE A 259     104.826  95.185 141.492  1.00 36.35           H
ATOM   4036  HB  ILE A 259     104.504  94.117 144.092  1.00 36.35           H
ATOM   4037 HG12 ILE A 259     104.468  92.393 142.571  1.00 36.35           H
ATOM   4038 HG13 ILE A 259     102.983  92.605 143.082  1.00 36.35           H
ATOM   4039 HG21 ILE A 259     102.168  94.665 143.731  1.00 36.35           H
ATOM   4040 HG22 ILE A 259     103.122  95.882 144.093  1.00 36.35           H
ATOM   4041 HG23 ILE A 259     102.687  95.632 142.584  1.00 36.35           H
ATOM   4042 HD11 ILE A 259     102.817  92.292 140.867  1.00 36.35           H
ATOM   4043 HD12 ILE A 259     102.591  93.849 141.081  1.00 36.35           H
ATOM   4044 HD13 ILE A 259     103.995  93.313 140.567  1.00 36.35           H
ATOM   4045  N   SER A 260     106.246  96.412 144.086  1.00 35.43           N
ATOM   4046  CA  SER A 260     106.627  97.678 144.693  1.00 35.43           C
ATOM   4047  C   SER A 260     107.497  98.492 143.748  1.00 35.43           C
ATOM   4048  O   SER A 260     107.333  99.713 143.638  1.00 35.43           O
ATOM   4049  CB  SER A 260     107.355  97.428 146.012  1.00 35.43           C
ATOM   4050  OG  SER A 260     106.498  96.808 146.953  1.00 35.43           O
ATOM   4051  H   SER A 260     106.519  95.712 144.505  1.00 35.43           H
ATOM   4052  HA  SER A 260     105.827  98.193 144.884  1.00 35.43           H
ATOM   4053  HB2 SER A 260     108.115  96.848 145.847  1.00 35.43           H
ATOM   4054  HB3 SER A 260     107.657  98.276 146.372  1.00 35.43           H
ATOM   4055  HG  SER A 260     106.910  96.675 147.673  1.00 35.43           H
ATOM   4056  N   PHE A 261     108.432  97.837 143.057  1.00 34.03           N
ATOM   4057  CA  PHE A 261     109.318  98.567 142.158  1.00 34.03           C
ATOM   4058  C   PHE A 261     108.531  99.255 141.053  1.00 34.03           C
ATOM   4059  O   PHE A 261     108.746 100.438 140.768  1.00 34.03           O
ATOM   4060  CB  PHE A 261     110.354  97.634 141.542  1.00 34.03           C
ATOM   4061  CG  PHE A 261     110.943  98.174 140.276  1.00 34.03           C
ATOM   4062  CD1 PHE A 261     111.702  99.329 140.295  1.00 34.03           C
ATOM   4063  CD2 PHE A 261     110.710  97.553 139.066  1.00 34.03           C
ATOM   4064  CE1 PHE A 261     112.237  99.839 139.135  1.00 34.03           C
ATOM   4065  CE2 PHE A 261     111.244  98.060 137.901  1.00 34.03           C
ATOM   4066  CZ  PHE A 261     112.006  99.206 137.937  1.00 34.03           C
ATOM   4067  H   PHE A 261     108.569  96.988 143.090  1.00 34.03           H
ATOM   4068  HA  PHE A 261     109.789  99.248 142.662  1.00 34.03           H
ATOM   4069  HB2 PHE A 261     111.076  97.501 142.176  1.00 34.03           H
ATOM   4070  HB3 PHE A 261     109.931  96.786 141.337  1.00 34.03           H
ATOM   4071  HD1 PHE A 261     111.861  99.761 141.103  1.00 34.03           H
ATOM   4072  HD2 PHE A 261     110.196  96.778 139.038  1.00 34.03           H
ATOM   4073  HE1 PHE A 261     112.752 100.613 139.162  1.00 34.03           H
ATOM   4074  HE2 PHE A 261     111.087  97.630 137.091  1.00 34.03           H
ATOM   4075  HZ  PHE A 261     112.368  99.549 137.152  1.00 34.03           H
ATOM   4076  N   ILE A 262     107.624  98.524 140.402  1.00 35.43           N
ATOM   4077  CA  ILE A 262     106.844  99.126 139.327  1.00 35.43           C
ATOM   4078  C   ILE A 262     105.959 100.235 139.875  1.00 35.43           C
ATOM   4079  O   ILE A 262     105.750 101.260 139.216  1.00 35.43           O
ATOM   4080  CB  ILE A 262     106.023  98.062 138.576  1.00 35.43           C
ATOM   4081  CG1 ILE A 262     105.284  98.705 137.401  1.00 35.43           C
ATOM   4082  CG2 ILE A 262     105.038  97.376 139.502  1.00 35.43           C
ATOM   4083  CD1 ILE A 262     104.685  97.708 136.429  1.00 35.43           C
ATOM   4084  H   ILE A 262     107.447  97.698 140.561  1.00 35.43           H
ATOM   4085  HA  ILE A 262     107.456  99.528 138.690  1.00 35.43           H
ATOM   4086  HB  ILE A 262     106.633  97.393 138.227  1.00 35.43           H
ATOM   4087 HG12 ILE A 262     104.559  99.248 137.747  1.00 35.43           H
ATOM   4088 HG13 ILE A 262     105.906  99.262 136.908  1.00 35.43           H
ATOM   4089 HG21 ILE A 262     104.531  96.724 138.995  1.00 35.43           H
ATOM   4090 HG22 ILE A 262     105.530  96.929 140.205  1.00 35.43           H
ATOM   4091 HG23 ILE A 262     104.436  98.036 139.881  1.00 35.43           H
ATOM   4092 HD11 ILE A 262     104.341  98.187 135.659  1.00 35.43           H
ATOM   4093 HD12 ILE A 262     105.376  97.087 136.151  1.00 35.43           H
ATOM   4094 HD13 ILE A 262     103.966  97.229 136.870  1.00 35.43           H
ATOM   4095  N   LYS A 263     105.426 100.058 141.087  1.00 37.10           N
ATOM   4096  CA  LYS A 263     104.616 101.120 141.672  1.00 37.10           C
ATOM   4097  C   LYS A 263     105.437 102.382 141.895  1.00 37.10           C
ATOM   4098  O   LYS A 263     104.947 103.490 141.653  1.00 37.10           O
ATOM   4099  CB  LYS A 263     103.992 100.647 142.987  1.00 37.10           C
ATOM   4100  CG  LYS A 263     102.750 101.428 143.443  1.00 37.10           C
ATOM   4101  CD  LYS A 263     101.697 101.593 142.347  1.00 37.10           C
ATOM   4102  CE  LYS A 263     100.448 102.291 142.866  1.00 37.10           C
ATOM   4103  NZ  LYS A 263      99.718 103.007 141.781  1.00 37.10           N
ATOM   4104  H   LYS A 263     105.515  99.355 141.574  1.00 37.10           H
ATOM   4105  HA  LYS A 263     103.911 101.333 141.045  1.00 37.10           H
ATOM   4106  HB2 LYS A 263     103.732  99.718 142.887  1.00 37.10           H
ATOM   4107  HB3 LYS A 263     104.658 100.724 143.688  1.00 37.10           H
ATOM   4108  HG2 LYS A 263     102.337 100.956 144.183  1.00 37.10           H
ATOM   4109  HG3 LYS A 263     103.023 102.314 143.728  1.00 37.10           H
ATOM   4110  HD2 LYS A 263     102.056 102.138 141.630  1.00 37.10           H
ATOM   4111  HD3 LYS A 263     101.442 100.719 142.011  1.00 37.10           H
ATOM   4112  HE2 LYS A 263      99.849 101.631 143.248  1.00 37.10           H
ATOM   4113  HE3 LYS A 263     100.703 102.942 143.539  1.00 37.10           H
ATOM   4114  HZ1 LYS A 263      99.472 102.431 141.148  1.00 37.10           H
ATOM   4115  HZ2 LYS A 263     100.244 103.627 141.418  1.00 37.10           H
ATOM   4116  HZ3 LYS A 263      98.992 103.402 142.111  1.00 37.10           H
ATOM   4117  N   HIS A 264     106.681 102.239 142.352  1.00 36.25           N
ATOM   4118  CA  HIS A 264     107.532 103.406 142.559  1.00 36.25           C
ATOM   4119  C   HIS A 264     108.055 104.000 141.258  1.00 36.25           C
ATOM   4120  O   HIS A 264     108.374 105.193 141.226  1.00 36.25           O
ATOM   4121  CB  HIS A 264     108.724 103.061 143.457  1.00 36.25           C
ATOM   4122  CG  HIS A 264     108.347 102.723 144.865  1.00 36.25           C
ATOM   4123  ND1 HIS A 264     107.960 103.679 145.779  1.00 36.25           N
ATOM   4124  CD2 HIS A 264     108.330 101.543 145.527  1.00 36.25           C
ATOM   4125  CE1 HIS A 264     107.698 103.099 146.936  1.00 36.25           C
ATOM   4126  NE2 HIS A 264     107.916 101.802 146.810  1.00 36.25           N
ATOM   4127  H   HIS A 264     107.051 101.488 142.547  1.00 36.25           H
ATOM   4128  HA  HIS A 264     107.014 104.091 143.008  1.00 36.25           H
ATOM   4129  HB2 HIS A 264     109.183 102.294 143.082  1.00 36.25           H
ATOM   4130  HB3 HIS A 264     109.325 103.822 143.484  1.00 36.25           H
ATOM   4131  HD2 HIS A 264     108.547 100.710 145.176  1.00 36.25           H
ATOM   4132  HE1 HIS A 264     107.414 103.530 147.709  1.00 36.25           H
ATOM   4133  HE2 HIS A 264     107.818 101.216 147.432  1.00 36.25           H
ATOM   4134  N   ALA A 265     108.154 103.208 140.194  1.00 36.82           N
ATOM   4135  CA  ALA A 265     108.755 103.657 138.947  1.00 36.82           C
ATOM   4136  C   ALA A 265     107.731 103.974 137.865  1.00 36.82           C
ATOM   4137  O   ALA A 265     108.114 104.177 136.709  1.00 36.82           O
ATOM   4138  CB  ALA A 265     109.739 102.606 138.432  1.00 36.82           C
ATOM   4139  H   ALA A 265     107.877 102.394 140.172  1.00 36.82           H
ATOM   4140  HA  ALA A 265     109.249 104.467 139.119  1.00 36.82           H
ATOM   4141  HB1 ALA A 265     110.108 102.908 137.587  1.00 36.82           H
ATOM   4142  HB2 ALA A 265     110.450 102.492 139.083  1.00 36.82           H
ATOM   4143  HB3 ALA A 265     109.268 101.768 138.306  1.00 36.82           H
ATOM   4144  N   LYS A 266     106.444 104.030 138.205  1.00 38.58           N
ATOM   4145  CA  LYS A 266     105.438 104.310 137.189  1.00 38.58           C
ATOM   4146  C   LYS A 266     105.540 105.731 136.653  1.00 38.58           C
ATOM   4147  O   LYS A 266     104.990 106.017 135.585  1.00 38.58           O
ATOM   4148  CB  LYS A 266     104.038 104.066 137.758  1.00 38.58           C
ATOM   4149  CG  LYS A 266     102.950 103.828 136.710  1.00 38.58           C
ATOM   4150  CD  LYS A 266     103.179 102.567 135.880  1.00 38.58           C
ATOM   4151  CE  LYS A 266     102.422 102.625 134.564  1.00 38.58           C
ATOM   4152  NZ  LYS A 266     102.963 101.670 133.558  1.00 38.58           N
ATOM   4153  H   LYS A 266     106.135 103.911 138.998  1.00 38.58           H
ATOM   4154  HA  LYS A 266     105.583 103.709 136.446  1.00 38.58           H
ATOM   4155  HB2 LYS A 266     104.069 103.284 138.331  1.00 38.58           H
ATOM   4156  HB3 LYS A 266     103.777 104.841 138.280  1.00 38.58           H
ATOM   4157  HG2 LYS A 266     102.095 103.739 137.159  1.00 38.58           H
ATOM   4158  HG3 LYS A 266     102.929 104.584 136.105  1.00 38.58           H
ATOM   4159  HD2 LYS A 266     104.119 102.462 135.678  1.00 38.58           H
ATOM   4160  HD3 LYS A 266     102.858 101.799 136.377  1.00 38.58           H
ATOM   4161  HE2 LYS A 266     101.492 102.400 134.723  1.00 38.58           H
ATOM   4162  HE3 LYS A 266     102.490 103.519 134.194  1.00 38.58           H
ATOM   4163  HZ1 LYS A 266     103.815 101.861 133.386  1.00 38.58           H
ATOM   4164  HZ2 LYS A 266     102.495 101.726 132.804  1.00 38.58           H
ATOM   4165  HZ3 LYS A 266     102.910 100.839 133.871  1.00 38.58           H
ATOM   4166  N   ASP A 267     106.222 106.628 137.362  1.00 37.74           N
ATOM   4167  CA  ASP A 267     106.304 108.023 136.952  1.00 37.74           C
ATOM   4168  C   ASP A 267     107.478 108.314 136.029  1.00 37.74           C
ATOM   4169  O   ASP A 267     107.556 109.423 135.491  1.00 37.74           O
ATOM   4170  CB  ASP A 267     106.402 108.932 138.179  1.00 37.74           C
ATOM   4171  CG  ASP A 267     105.093 109.041 138.928  1.00 37.74           C
ATOM   4172  OD1 ASP A 267     104.286 108.092 138.853  1.00 37.74           O
ATOM   4173  OD2 ASP A 267     104.868 110.078 139.587  1.00 37.74           O
ATOM   4174  H   ASP A 267     106.647 106.452 138.088  1.00 37.74           H
ATOM   4175  HA  ASP A 267     105.491 108.256 136.477  1.00 37.74           H
ATOM   4176  HB2 ASP A 267     107.069 108.575 138.786  1.00 37.74           H
ATOM   4177  HB3 ASP A 267     106.658 109.822 137.890  1.00 37.74           H
ATOM   4178  N   ALA A 268     108.393 107.364 135.839  1.00 35.60           N
ATOM   4179  CA  ALA A 268     109.486 107.529 134.889  1.00 35.60           C
ATOM   4180  C   ALA A 268     109.319 106.677 133.642  1.00 35.60           C
ATOM   4181  O   ALA A 268     109.975 106.948 132.632  1.00 35.60           O
ATOM   4182  CB  ALA A 268     110.824 107.187 135.549  1.00 35.60           C
ATOM   4183  H   ALA A 268     108.402 106.610 136.252  1.00 35.60           H
ATOM   4184  HA  ALA A 268     109.525 108.457 134.609  1.00 35.60           H
ATOM   4185  HB1 ALA A 268     111.534 107.287 134.896  1.00 35.60           H
ATOM   4186  HB2 ALA A 268     110.972 107.790 136.294  1.00 35.60           H
ATOM   4187  HB3 ALA A 268     110.792 106.271 135.866  1.00 35.60           H
ATOM   4188  N   MET A 269     108.469 105.657 133.695  1.00 36.32           N
ATOM   4189  CA  MET A 269     108.104 104.870 132.529  1.00 36.32           C
ATOM   4190  C   MET A 269     106.939 105.479 131.765  1.00 36.32           C
ATOM   4191  O   MET A 269     106.494 104.894 130.774  1.00 36.32           O
ATOM   4192  CB  MET A 269     107.747 103.440 132.946  1.00 36.32           C
ATOM   4193  CG  MET A 269     108.726 102.796 133.914  1.00 36.32           C
ATOM   4194  SD  MET A 269     108.031 101.365 134.763  1.00 36.32           S
ATOM   4195  CE  MET A 269     107.297 100.471 133.398  1.00 36.32           C
ATOM   4196  H   MET A 269     108.080 105.397 134.417  1.00 36.32           H
ATOM   4197  HA  MET A 269     108.870 104.821 131.937  1.00 36.32           H
ATOM   4198  HB2 MET A 269     106.876 103.451 133.373  1.00 36.32           H
ATOM   4199  HB3 MET A 269     107.713 102.887 132.150  1.00 36.32           H
ATOM   4200  HG2 MET A 269     109.506 102.498 133.420  1.00 36.32           H
ATOM   4201  HG3 MET A 269     108.991 103.439 134.589  1.00 36.32           H
ATOM   4202  HE1 MET A 269     106.997  99.605 133.715  1.00 36.32           H
ATOM   4203  HE2 MET A 269     106.543 100.977 133.056  1.00 36.32           H
ATOM   4204  HE3 MET A 269     107.963 100.356 132.702  1.00 36.32           H
ATOM   4205  N   LEU A 270     106.419 106.624 132.214  1.00 38.23           N
ATOM   4206  CA  LEU A 270     105.380 107.344 131.494  1.00 38.23           C
ATOM   4207  C   LEU A 270     105.829 108.710 131.002  1.00 38.23           C
ATOM   4208  O   LEU A 270     105.256 109.215 130.033  1.00 38.23           O
ATOM   4209  CB  LEU A 270     104.138 107.518 132.380  1.00 38.23           C
ATOM   4210  CG  LEU A 270     103.191 106.319 132.425  1.00 38.23           C
ATOM   4211  CD1 LEU A 270     102.243 106.435 133.604  1.00 38.23           C
ATOM   4212  CD2 LEU A 270     102.414 106.201 131.132  1.00 38.23           C
ATOM   4213  H   LEU A 270     106.658 107.007 132.946  1.00 38.23           H
ATOM   4214  HA  LEU A 270     105.120 106.826 130.717  1.00 38.23           H
ATOM   4215  HB2 LEU A 270     104.431 107.693 133.288  1.00 38.23           H
ATOM   4216  HB3 LEU A 270     103.631 108.277 132.051  1.00 38.23           H
ATOM   4217  HG  LEU A 270     103.712 105.508 132.537  1.00 38.23           H
ATOM   4218 HD11 LEU A 270     101.648 105.670 133.606  1.00 38.23           H
ATOM   4219 HD12 LEU A 270     102.761 106.456 134.424  1.00 38.23           H
ATOM   4220 HD13 LEU A 270     101.730 107.254 133.515  1.00 38.23           H
ATOM   4221 HD21 LEU A 270     101.833 105.426 131.184  1.00 38.23           H
ATOM   4222 HD22 LEU A 270     101.884 107.004 131.014  1.00 38.23           H
ATOM   4223 HD23 LEU A 270     103.034 106.100 130.394  1.00 38.23           H
ATOM   4224  N   THR A 271     106.827 109.318 131.643  1.00 36.80           N
ATOM   4225  CA  THR A 271     107.429 110.545 131.138  1.00 36.80           C
ATOM   4226  C   THR A 271     108.370 110.291 129.971  1.00 36.80           C
ATOM   4227  O   THR A 271     108.689 111.229 129.232  1.00 36.80           O
ATOM   4228  CB  THR A 271     108.193 111.263 132.258  1.00 36.80           C
ATOM   4229  OG1 THR A 271     107.282 111.646 133.296  1.00 36.80           O
ATOM   4230  CG2 THR A 271     108.893 112.501 131.726  1.00 36.80           C
ATOM   4231  H   THR A 271     107.175 109.035 132.377  1.00 36.80           H
ATOM   4232  HA  THR A 271     106.724 111.137 130.831  1.00 36.80           H
ATOM   4233  HB  THR A 271     108.864 110.665 132.623  1.00 36.80           H
ATOM   4234  HG1 THR A 271     106.903 110.966 133.611  1.00 36.80           H
ATOM   4235 HG21 THR A 271     109.741 112.254 131.327  1.00 36.80           H
ATOM   4236 HG22 THR A 271     108.342 112.933 131.055  1.00 36.80           H
ATOM   4237 HG23 THR A 271     109.059 113.125 132.449  1.00 36.80           H
ATOM   4238  N   ALA A 272     108.821 109.051 129.791  1.00 36.30           N
ATOM   4239  CA  ALA A 272     109.637 108.685 128.644  1.00 36.30           C
ATOM   4240  C   ALA A 272     108.831 108.016 127.544  1.00 36.30           C
ATOM   4241  O   ALA A 272     109.345 107.846 126.434  1.00 36.30           O
ATOM   4242  CB  ALA A 272     110.769 107.754 129.080  1.00 36.30           C
ATOM   4243  H   ALA A 272     108.665 108.398 130.329  1.00 36.30           H
ATOM   4244  HA  ALA A 272     110.037 109.484 128.270  1.00 36.30           H
ATOM   4245  HB1 ALA A 272     111.304 107.524 128.306  1.00 36.30           H
ATOM   4246  HB2 ALA A 272     111.316 108.212 129.737  1.00 36.30           H
ATOM   4247  HB3 ALA A 272     110.386 106.952 129.469  1.00 36.30           H
ATOM   4248  N   PHE A 273     107.587 107.628 127.825  1.00 38.31           N
ATOM   4249  CA  PHE A 273     106.746 107.032 126.793  1.00 38.31           C
ATOM   4250  C   PHE A 273     106.432 108.036 125.691  1.00 38.31           C
ATOM   4251  O   PHE A 273     106.408 107.682 124.508  1.00 38.31           O
ATOM   4252  CB  PHE A 273     105.459 106.501 127.424  1.00 38.31           C
ATOM   4253  CG  PHE A 273     104.628 105.654 126.503  1.00 38.31           C
ATOM   4254  CD1 PHE A 273     103.847 106.232 125.520  1.00 38.31           C
ATOM   4255  CD2 PHE A 273     104.621 104.277 126.629  1.00 38.31           C
ATOM   4256  CE1 PHE A 273     103.079 105.454 124.679  1.00 38.31           C
ATOM   4257  CE2 PHE A 273     103.855 103.494 125.789  1.00 38.31           C
ATOM   4258  CZ  PHE A 273     103.083 104.084 124.815  1.00 38.31           C
ATOM   4259  H   PHE A 273     107.212 107.697 128.595  1.00 38.31           H
ATOM   4260  HA  PHE A 273     107.216 106.284 126.394  1.00 38.31           H
ATOM   4261  HB2 PHE A 273     105.690 105.961 128.195  1.00 38.31           H
ATOM   4262  HB3 PHE A 273     104.915 107.255 127.703  1.00 38.31           H
ATOM   4263  HD1 PHE A 273     103.840 107.157 125.424  1.00 38.31           H
ATOM   4264  HD2 PHE A 273     105.140 103.873 127.287  1.00 38.31           H
ATOM   4265  HE1 PHE A 273     102.559 105.855 124.020  1.00 38.31           H
ATOM   4266  HE2 PHE A 273     103.860 102.569 125.883  1.00 38.31           H
ATOM   4267  HZ  PHE A 273     102.568 103.558 124.247  1.00 38.31           H
ATOM   4268  N   VAL A 274     106.189 109.293 126.057  1.00 38.10           N
ATOM   4269  CA  VAL A 274     105.772 110.310 125.098  1.00 38.10           C
ATOM   4270  C   VAL A 274     106.908 111.213 124.657  1.00 38.10           C
ATOM   4271  O   VAL A 274     106.922 111.630 123.488  1.00 38.10           O
ATOM   4272  CB  VAL A 274     104.615 111.163 125.654  1.00 38.10           C
ATOM   4273  CG1 VAL A 274     103.459 110.272 126.062  1.00 38.10           C
ATOM   4274  CG2 VAL A 274     105.090 111.996 126.832  1.00 38.10           C
ATOM   4275  H   VAL A 274     106.261 109.582 126.863  1.00 38.10           H
ATOM   4276  HA  VAL A 274     105.439 109.862 124.305  1.00 38.10           H
ATOM   4277  HB  VAL A 274     104.303 111.767 124.962  1.00 38.10           H
ATOM   4278 HG11 VAL A 274     102.688 110.827 126.255  1.00 38.10           H
ATOM   4279 HG12 VAL A 274     103.257 109.666 125.333  1.00 38.10           H
ATOM   4280 HG13 VAL A 274     103.712 109.767 126.851  1.00 38.10           H
ATOM   4281 HG21 VAL A 274     104.321 112.418 127.246  1.00 38.10           H
ATOM   4282 HG22 VAL A 274     105.531 111.417 127.473  1.00 38.10           H
ATOM   4283 HG23 VAL A 274     105.708 112.673 126.520  1.00 38.10           H
ATOM   4284  N   THR A 275     107.855 111.537 125.535  1.00 38.22           N
ATOM   4285  CA  THR A 275     108.972 112.390 125.156  1.00 38.22           C
ATOM   4286  C   THR A 275     110.016 111.668 124.318  1.00 38.22           C
ATOM   4287  O   THR A 275     110.815 112.332 123.650  1.00 38.22           O
ATOM   4288  CB  THR A 275     109.651 112.966 126.402  1.00 38.22           C
ATOM   4289  OG1 THR A 275     110.222 111.902 127.170  1.00 38.22           O
ATOM   4290  CG2 THR A 275     108.651 113.727 127.248  1.00 38.22           C
ATOM   4291  H   THR A 275     107.871 111.275 126.354  1.00 38.22           H
ATOM   4292  HA  THR A 275     108.634 113.133 124.633  1.00 38.22           H
ATOM   4293  HB  THR A 275     110.353 113.579 126.131  1.00 38.22           H
ATOM   4294  HG1 THR A 275     109.619 111.371 127.415  1.00 38.22           H
ATOM   4295 HG21 THR A 275     109.106 114.162 127.986  1.00 38.22           H
ATOM   4296 HG22 THR A 275     108.208 114.401 126.710  1.00 38.22           H
ATOM   4297 HG23 THR A 275     107.985 113.118 127.603  1.00 38.22           H
ATOM   4298  N   ARG A 276     110.027 110.338 124.338  1.00 38.82           N
ATOM   4299  CA  ARG A 276     110.889 109.546 123.462  1.00 38.82           C
ATOM   4300  C   ARG A 276     112.346 109.993 123.553  1.00 38.82           C
ATOM   4301  O   ARG A 276     113.097 109.937 122.577  1.00 38.82           O
ATOM   4302  CB  ARG A 276     110.397 109.608 122.014  1.00 38.82           C
ATOM   4303  CG  ARG A 276     108.909 109.885 121.860  1.00 38.82           C
ATOM   4304  CD  ARG A 276     108.493 109.914 120.401  1.00 38.82           C
ATOM   4305  NE  ARG A 276     109.232 110.914 119.638  1.00 38.82           N
ATOM   4306  CZ  ARG A 276     108.899 112.195 119.559  1.00 38.82           C
ATOM   4307  NH1 ARG A 276     107.844 112.678 120.193  1.00 38.82           N
ATOM   4308  NH2 ARG A 276     109.645 113.014 118.823  1.00 38.82           N
ATOM   4309  H   ARG A 276     109.537 109.861 124.860  1.00 38.82           H
ATOM   4310  HA  ARG A 276     110.848 108.619 123.745  1.00 38.82           H
ATOM   4311  HB2 ARG A 276     110.878 110.312 121.551  1.00 38.82           H
ATOM   4312  HB3 ARG A 276     110.578 108.755 121.593  1.00 38.82           H
ATOM   4313  HG2 ARG A 276     108.403 109.190 122.310  1.00 38.82           H
ATOM   4314  HG3 ARG A 276     108.703 110.752 122.236  1.00 38.82           H
ATOM   4315  HD2 ARG A 276     108.669 109.046 120.005  1.00 38.82           H
ATOM   4316  HD3 ARG A 276     107.547 110.120 120.342  1.00 38.82           H
ATOM   4317  HE  ARG A 276     109.925 110.653 119.203  1.00 38.82           H
ATOM   4318 HH11 ARG A 276     107.352 112.162 120.672  1.00 38.82           H
ATOM   4319 HH12 ARG A 276     107.649 113.514 120.126  1.00 38.82           H
ATOM   4320 HH21 ARG A 276     110.334 112.711 118.407  1.00 38.82           H
ATOM   4321 HH22 ARG A 276     109.439 113.847 118.765  1.00 38.82           H
ATOM   4322  N   SER A 277     112.756 110.439 124.738  1.00 37.42           N
ATOM   4323  CA  SER A 277     114.144 110.815 124.965  1.00 37.42           C
ATOM   4324  C   SER A 277     114.535 110.446 126.385  1.00 37.42           C
ATOM   4325  O   SER A 277     113.738 110.596 127.314  1.00 37.42           O
ATOM   4326  CB  SER A 277     114.368 112.311 124.733  1.00 37.42           C
ATOM   4327  OG  SER A 277     115.624 112.714 125.247  1.00 37.42           O
ATOM   4328  H   SER A 277     112.249 110.531 125.426  1.00 37.42           H
ATOM   4329  HA  SER A 277     114.716 110.323 124.355  1.00 37.42           H
ATOM   4330  HB2 SER A 277     114.344 112.491 123.780  1.00 37.42           H
ATOM   4331  HB3 SER A 277     113.668 112.809 125.183  1.00 37.42           H
ATOM   4332  HG  SER A 277     116.240 112.287 124.869  1.00 37.42           H
ATOM   4333  N   SER A 278     115.766 109.960 126.544  1.00 35.69           N
ATOM   4334  CA  SER A 278     116.292 109.621 127.860  1.00 35.69           C
ATOM   4335  C   SER A 278     116.972 110.811 128.523  1.00 35.69           C
ATOM   4336  O   SER A 278     116.764 111.058 129.716  1.00 35.69           O
ATOM   4337  CB  SER A 278     117.278 108.457 127.748  1.00 35.69           C
ATOM   4338  OG  SER A 278     116.596 107.229 127.571  1.00 35.69           O
ATOM   4339  H   SER A 278     116.317 109.818 125.900  1.00 35.69           H
ATOM   4340  HA  SER A 278     115.560 109.339 128.430  1.00 35.69           H
ATOM   4341  HB2 SER A 278     117.859 108.607 126.987  1.00 35.69           H
ATOM   4342  HB3 SER A 278     117.804 108.410 128.562  1.00 35.69           H
ATOM   4343  HG  SER A 278     116.132 107.257 126.871  1.00 35.69           H
ATOM   4344  N   GLU A 279     117.780 111.558 127.770  1.00 36.69           N
ATOM   4345  CA  GLU A 279     118.369 112.778 128.308  1.00 36.69           C
ATOM   4346  C   GLU A 279     117.296 113.793 128.674  1.00 36.69           C
ATOM   4347  O   GLU A 279     117.482 114.583 129.605  1.00 36.69           O
ATOM   4348  CB  GLU A 279     119.350 113.369 127.294  1.00 36.69           C
ATOM   4349  CG  GLU A 279     120.026 114.657 127.730  1.00 36.69           C
ATOM   4350  CD  GLU A 279     120.607 115.422 126.563  1.00 36.69           C
ATOM   4351  OE1 GLU A 279     121.728 115.085 126.132  1.00 36.69           O
ATOM   4352  OE2 GLU A 279     119.939 116.354 126.072  1.00 36.69           O
ATOM   4353  H   GLU A 279     117.999 111.382 126.957  1.00 36.69           H
ATOM   4354  HA  GLU A 279     118.865 112.561 129.113  1.00 36.69           H
ATOM   4355  HB2 GLU A 279     120.047 112.716 127.122  1.00 36.69           H
ATOM   4356  HB3 GLU A 279     118.869 113.554 126.472  1.00 36.69           H
ATOM   4357  HG2 GLU A 279     119.381 115.235 128.164  1.00 36.69           H
ATOM   4358  HG3 GLU A 279     120.749 114.445 128.341  1.00 36.69           H
ATOM   4359  N   GLY A 280     116.176 113.790 127.959  1.00 37.88           N
ATOM   4360  CA  GLY A 280     115.059 114.650 128.275  1.00 37.88           C
ATOM   4361  C   GLY A 280     114.159 114.133 129.369  1.00 37.88           C
ATOM   4362  O   GLY A 280     113.207 114.820 129.751  1.00 37.88           O
ATOM   4363  H   GLY A 280     116.044 113.288 127.274  1.00 37.88           H
ATOM   4364  HA2 GLY A 280     115.396 115.518 128.548  1.00 37.88           H
ATOM   4365  HA3 GLY A 280     114.521 114.774 127.477  1.00 37.88           H
ATOM   4366  N   THR A 281     114.423 112.931 129.883  1.00 36.92           N
ATOM   4367  CA  THR A 281     113.677 112.366 131.000  1.00 36.92           C
ATOM   4368  C   THR A 281     114.630 111.853 132.066  1.00 36.92           C
ATOM   4369  O   THR A 281     114.343 110.865 132.745  1.00 36.92           O
ATOM   4370  CB  THR A 281     112.757 111.241 130.537  1.00 36.92           C
ATOM   4371  OG1 THR A 281     113.541 110.186 129.969  1.00 36.92           O
ATOM   4372  CG2 THR A 281     111.779 111.753 129.500  1.00 36.92           C
ATOM   4373  H   THR A 281     115.045 112.413 129.592  1.00 36.92           H
ATOM   4374  HA  THR A 281     113.127 113.058 131.399  1.00 36.92           H
ATOM   4375  HB  THR A 281     112.254 110.900 131.293  1.00 36.92           H
ATOM   4376  HG1 THR A 281     113.040 109.566 129.702  1.00 36.92           H
ATOM   4377 HG21 THR A 281     111.102 111.083 129.328  1.00 36.92           H
ATOM   4378 HG22 THR A 281     111.350 112.562 129.820  1.00 36.92           H
ATOM   4379 HG23 THR A 281     112.245 111.953 128.674  1.00 36.92           H
ATOM   4380  N   LEU A 282     115.773 112.507 132.208  1.00 34.22           N
ATOM   4381  CA  LEU A 282     116.786 112.113 133.173  1.00 34.22           C
ATOM   4382  C   LEU A 282     116.406 112.602 134.567  1.00 34.22           C
ATOM   4383  O   LEU A 282     116.474 111.828 135.528  1.00 34.22           O
ATOM   4384  CB  LEU A 282     118.151 112.656 132.748  1.00 34.22           C
ATOM   4385  CG  LEU A 282     119.365 112.103 133.480  1.00 34.22           C
ATOM   4386  CD1 LEU A 282     119.632 110.677 133.053  1.00 34.22           C
ATOM   4387  CD2 LEU A 282     120.567 112.969 133.190  1.00 34.22           C
ATOM   4388  H   LEU A 282     115.991 113.198 131.744  1.00 34.22           H
ATOM   4389  HA  LEU A 282     116.840 111.145 133.199  1.00 34.22           H
ATOM   4390  HB2 LEU A 282     118.272 112.461 131.805  1.00 34.22           H
ATOM   4391  HB3 LEU A 282     118.158 113.616 132.878  1.00 34.22           H
ATOM   4392  HG  LEU A 282     119.199 112.113 134.435  1.00 34.22           H
ATOM   4393 HD11 LEU A 282     120.427 110.357 133.506  1.00 34.22           H
ATOM   4394 HD12 LEU A 282     118.870 110.127 133.294  1.00 34.22           H
ATOM   4395 HD13 LEU A 282     119.767 110.655 132.092  1.00 34.22           H
ATOM   4396 HD21 LEU A 282     121.327 112.630 133.689  1.00 34.22           H
ATOM   4397 HD22 LEU A 282     120.755 112.940 132.239  1.00 34.22           H
ATOM   4398 HD23 LEU A 282     120.370 113.879 133.462  1.00 34.22           H
ATOM   4399  N   PRO A 283     115.993 113.865 134.726  1.00 36.44           N
ATOM   4400  CA  PRO A 283     115.634 114.332 136.074  1.00 36.44           C
ATOM   4401  C   PRO A 283     114.479 113.561 136.678  1.00 36.44           C
ATOM   4402  O   PRO A 283     114.606 113.048 137.796  1.00 36.44           O
ATOM   4403  CB  PRO A 283     115.281 115.810 135.857  1.00 36.44           C
ATOM   4404  CG  PRO A 283     115.857 116.165 134.532  1.00 36.44           C
ATOM   4405  CD  PRO A 283     115.804 114.921 133.721  1.00 36.44           C
ATOM   4406  HA  PRO A 283     116.401 114.271 136.665  1.00 36.44           H
ATOM   4407  HB2 PRO A 283     114.317 115.918 135.850  1.00 36.44           H
ATOM   4408  HB3 PRO A 283     115.680 116.347 136.558  1.00 36.44           H
ATOM   4409  HG2 PRO A 283     115.322 116.863 134.122  1.00 36.44           H
ATOM   4410  HG3 PRO A 283     116.774 116.460 134.644  1.00 36.44           H
ATOM   4411  HD2 PRO A 283     114.936 114.832 133.296  1.00 36.44           H
ATOM   4412  HD3 PRO A 283     116.519 114.912 133.072  1.00 36.44           H
ATOM   4413  N   VAL A 284     113.353 113.458 135.968  1.00 35.71           N
ATOM   4414  CA  VAL A 284     112.236 112.666 136.471  1.00 35.71           C
ATOM   4415  C   VAL A 284     112.730 111.310 136.945  1.00 35.71           C
ATOM   4416  O   VAL A 284     112.532 110.930 138.106  1.00 35.71           O
ATOM   4417  CB  VAL A 284     111.150 112.523 135.391  1.00 35.71           C
ATOM   4418  CG1 VAL A 284     110.202 111.401 135.747  1.00 35.71           C
ATOM   4419  CG2 VAL A 284     110.388 113.819 135.230  1.00 35.71           C
ATOM   4420  H   VAL A 284     113.215 113.831 135.205  1.00 35.71           H
ATOM   4421  HA  VAL A 284     111.842 113.124 137.231  1.00 35.71           H
ATOM   4422  HB  VAL A 284     111.569 112.309 134.542  1.00 35.71           H
ATOM   4423 HG11 VAL A 284     109.372 111.527 135.263  1.00 35.71           H
ATOM   4424 HG12 VAL A 284     110.602 110.553 135.497  1.00 35.71           H
ATOM   4425 HG13 VAL A 284     110.032 111.420 136.702  1.00 35.71           H
ATOM   4426 HG21 VAL A 284     109.752 113.724 134.505  1.00 35.71           H
ATOM   4427 HG22 VAL A 284     109.921 114.014 136.057  1.00 35.71           H
ATOM   4428 HG23 VAL A 284     111.016 114.529 135.029  1.00 35.71           H
ATOM   4429  N   THR A 285     113.419 110.577 136.070  1.00 35.40           N
ATOM   4430  CA  THR A 285     113.955 109.280 136.461  1.00 35.40           C
ATOM   4431  C   THR A 285     114.777 109.392 137.736  1.00 35.40           C
ATOM   4432  O   THR A 285     114.552 108.642 138.693  1.00 35.40           O
ATOM   4433  CB  THR A 285     114.803 108.697 135.334  1.00 35.40           C
ATOM   4434  OG1 THR A 285     114.158 108.929 134.077  1.00 35.40           O
ATOM   4435  CG2 THR A 285     114.992 107.205 135.534  1.00 35.40           C
ATOM   4436  H   THR A 285     113.587 110.806 135.258  1.00 35.40           H
ATOM   4437  HA  THR A 285     113.219 108.671 136.630  1.00 35.40           H
ATOM   4438  HB  THR A 285     115.676 109.120 135.333  1.00 35.40           H
ATOM   4439  HG1 THR A 285     114.622 108.613 133.452  1.00 35.40           H
ATOM   4440 HG21 THR A 285     115.498 106.833 134.794  1.00 35.40           H
ATOM   4441 HG22 THR A 285     115.474 107.041 136.359  1.00 35.40           H
ATOM   4442 HG23 THR A 285     114.129 106.765 135.578  1.00 35.40           H
ATOM   4443  N   MET A 286     115.711 110.346 137.785  1.00 34.42           N
ATOM   4444  CA  MET A 286     116.529 110.494 138.983  1.00 34.42           C
ATOM   4445  C   MET A 286     115.657 110.665 140.216  1.00 34.42           C
ATOM   4446  O   MET A 286     115.909 110.036 141.249  1.00 34.42           O
ATOM   4447  CB  MET A 286     117.485 111.675 138.832  1.00 34.42           C
ATOM   4448  CG  MET A 286     118.711 111.366 137.996  1.00 34.42           C
ATOM   4449  SD  MET A 286     120.112 112.418 138.407  1.00 34.42           S
ATOM   4450  CE  MET A 286     120.264 113.379 136.909  1.00 34.42           C
ATOM   4451  H   MET A 286     115.885 110.904 137.155  1.00 34.42           H
ATOM   4452  HA  MET A 286     117.064 109.692 139.094  1.00 34.42           H
ATOM   4453  HB2 MET A 286     117.012 112.406 138.405  1.00 34.42           H
ATOM   4454  HB3 MET A 286     117.786 111.947 139.712  1.00 34.42           H
ATOM   4455  HG2 MET A 286     118.976 110.445 138.146  1.00 34.42           H
ATOM   4456  HG3 MET A 286     118.498 111.502 137.059  1.00 34.42           H
ATOM   4457  HE1 MET A 286     120.981 114.023 137.020  1.00 34.42           H
ATOM   4458  HE2 MET A 286     120.469 112.782 136.172  1.00 34.42           H
ATOM   4459  HE3 MET A 286     119.427 113.839 136.741  1.00 34.42           H
ATOM   4460  N   ARG A 287     114.609 111.486 140.122  1.00 36.90           N
ATOM   4461  CA  ARG A 287     113.705 111.634 141.256  1.00 36.90           C
ATOM   4462  C   ARG A 287     113.190 110.273 141.698  1.00 36.90           C
ATOM   4463  O   ARG A 287     113.316 109.895 142.869  1.00 36.90           O
ATOM   4464  CB  ARG A 287     112.544 112.560 140.887  1.00 36.90           C
ATOM   4465  CG  ARG A 287     111.463 112.674 141.956  1.00 36.90           C
ATOM   4466  CD  ARG A 287     110.236 113.393 141.432  1.00 36.90           C
ATOM   4467  NE  ARG A 287     109.513 112.595 140.447  1.00 36.90           N
ATOM   4468  CZ  ARG A 287     108.242 112.222 140.545  1.00 36.90           C
ATOM   4469  NH1 ARG A 287     107.491 112.566 141.581  1.00 36.90           N
ATOM   4470  NH2 ARG A 287     107.707 111.487 139.575  1.00 36.90           N
ATOM   4471  H   ARG A 287     114.406 111.956 139.431  1.00 36.90           H
ATOM   4472  HA  ARG A 287     114.186 112.032 141.998  1.00 36.90           H
ATOM   4473  HB2 ARG A 287     112.895 113.450 140.728  1.00 36.90           H
ATOM   4474  HB3 ARG A 287     112.123 112.226 140.081  1.00 36.90           H
ATOM   4475  HG2 ARG A 287     111.185 111.792 142.244  1.00 36.90           H
ATOM   4476  HG3 ARG A 287     111.811 113.178 142.709  1.00 36.90           H
ATOM   4477  HD2 ARG A 287     109.651 113.586 142.177  1.00 36.90           H
ATOM   4478  HD3 ARG A 287     110.511 114.219 141.006  1.00 36.90           H
ATOM   4479  HE  ARG A 287     109.940 112.358 139.740  1.00 36.90           H
ATOM   4480 HH11 ARG A 287     107.813 113.041 142.219  1.00 36.90           H
ATOM   4481 HH12 ARG A 287     106.670 112.310 141.614  1.00 36.90           H
ATOM   4482 HH21 ARG A 287     108.184 111.257 138.899  1.00 36.90           H
ATOM   4483 HH22 ARG A 287     106.885 111.240 139.626  1.00 36.90           H
ATOM   4484  N   VAL A 288     112.653 109.499 140.753  1.00 35.62           N
ATOM   4485  CA  VAL A 288     112.137 108.183 141.087  1.00 35.62           C
ATOM   4486  C   VAL A 288     113.210 107.317 141.721  1.00 35.62           C
ATOM   4487  O   VAL A 288     112.898 106.481 142.575  1.00 35.62           O
ATOM   4488  CB  VAL A 288     111.559 107.520 139.826  1.00 35.62           C
ATOM   4489  CG1 VAL A 288     111.288 106.051 140.063  1.00 35.62           C
ATOM   4490  CG2 VAL A 288     110.290 108.229 139.409  1.00 35.62           C
ATOM   4491  H   VAL A 288     112.578 109.714 139.924  1.00 35.62           H
ATOM   4492  HA  VAL A 288     111.416 108.283 141.728  1.00 35.62           H
ATOM   4493  HB  VAL A 288     112.201 107.596 139.103  1.00 35.62           H
ATOM   4494 HG11 VAL A 288     110.865 105.699 139.268  1.00 35.62           H
ATOM   4495 HG12 VAL A 288     112.121 105.580 140.215  1.00 35.62           H
ATOM   4496 HG13 VAL A 288     110.700 105.953 140.829  1.00 35.62           H
ATOM   4497 HG21 VAL A 288     109.935 107.800 138.615  1.00 35.62           H
ATOM   4498 HG22 VAL A 288     109.646 108.174 140.132  1.00 35.62           H
ATOM   4499 HG23 VAL A 288     110.496 109.158 139.219  1.00 35.62           H
ATOM   4500  N   ALA A 289     114.473 107.494 141.335  1.00 35.19           N
ATOM   4501  CA  ALA A 289     115.538 106.733 141.974  1.00 35.19           C
ATOM   4502  C   ALA A 289     115.691 107.138 143.433  1.00 35.19           C
ATOM   4503  O   ALA A 289     115.738 106.281 144.322  1.00 35.19           O
ATOM   4504  CB  ALA A 289     116.853 106.932 141.220  1.00 35.19           C
ATOM   4505  H   ALA A 289     114.733 108.035 140.721  1.00 35.19           H
ATOM   4506  HA  ALA A 289     115.315 105.790 141.946  1.00 35.19           H
ATOM   4507  HB1 ALA A 289     117.546 106.408 141.651  1.00 35.19           H
ATOM   4508  HB2 ALA A 289     116.736 106.637 140.303  1.00 35.19           H
ATOM   4509  HB3 ALA A 289     117.088 107.873 141.238  1.00 35.19           H
ATOM   4510  N   LYS A 290     115.734 108.445 143.701  1.00 34.31           N
ATOM   4511  CA  LYS A 290     115.945 108.899 145.069  1.00 34.31           C
ATOM   4512  C   LYS A 290     114.835 108.413 145.987  1.00 34.31           C
ATOM   4513  O   LYS A 290     115.090 108.080 147.149  1.00 34.31           O
ATOM   4514  CB  LYS A 290     116.041 110.424 145.105  1.00 34.31           C
ATOM   4515  CG  LYS A 290     116.126 111.003 146.507  1.00 34.31           C
ATOM   4516  CD  LYS A 290     116.866 112.333 146.531  1.00 34.31           C
ATOM   4517  CE  LYS A 290     117.395 112.645 147.922  1.00 34.31           C
ATOM   4518  NZ  LYS A 290     118.795 112.169 148.108  1.00 34.31           N
ATOM   4519  H   LYS A 290     115.646 109.073 143.121  1.00 34.31           H
ATOM   4520  HA  LYS A 290     116.784 108.538 145.396  1.00 34.31           H
ATOM   4521  HB2 LYS A 290     116.835 110.696 144.619  1.00 34.31           H
ATOM   4522  HB3 LYS A 290     115.253 110.796 144.679  1.00 34.31           H
ATOM   4523  HG2 LYS A 290     115.229 111.150 146.846  1.00 34.31           H
ATOM   4524  HG3 LYS A 290     116.602 110.382 147.079  1.00 34.31           H
ATOM   4525  HD2 LYS A 290     117.619 112.298 145.922  1.00 34.31           H
ATOM   4526  HD3 LYS A 290     116.257 113.042 146.272  1.00 34.31           H
ATOM   4527  HE2 LYS A 290     117.381 113.605 148.060  1.00 34.31           H
ATOM   4528  HE3 LYS A 290     116.836 112.204 148.581  1.00 34.31           H
ATOM   4529  HZ1 LYS A 290     118.834 111.288 147.992  1.00 34.31           H
ATOM   4530  HZ2 LYS A 290     119.076 112.365 148.930  1.00 34.31           H
ATOM   4531  HZ3 LYS A 290     119.331 112.564 147.517  1.00 34.31           H
ATOM   4532  N   GLU A 291     113.602 108.358 145.483  1.00 33.12           N
ATOM   4533  CA  GLU A 291     112.490 107.881 146.296  1.00 33.12           C
ATOM   4534  C   GLU A 291     112.672 106.427 146.710  1.00 33.12           C
ATOM   4535  O   GLU A 291     112.186 106.022 147.772  1.00 33.12           O
ATOM   4536  CB  GLU A 291     111.180 108.051 145.529  1.00 33.12           C
ATOM   4537  CG  GLU A 291     109.952 107.611 146.299  1.00 33.12           C
ATOM   4538  CD  GLU A 291     109.554 106.182 145.993  1.00 33.12           C
ATOM   4539  OE1 GLU A 291     109.258 105.881 144.818  1.00 33.12           O
ATOM   4540  OE2 GLU A 291     109.535 105.357 146.929  1.00 33.12           O
ATOM   4541  H   GLU A 291     113.387 108.587 144.683  1.00 33.12           H
ATOM   4542  HA  GLU A 291     112.437 108.418 147.103  1.00 33.12           H
ATOM   4543  HB2 GLU A 291     111.225 107.522 144.717  1.00 33.12           H
ATOM   4544  HB3 GLU A 291     111.069 108.988 145.304  1.00 33.12           H
ATOM   4545  HG2 GLU A 291     109.208 108.187 146.064  1.00 33.12           H
ATOM   4546  HG3 GLU A 291     110.134 107.675 147.250  1.00 33.12           H
ATOM   4547  N   MET A 292     113.362 105.628 145.895  1.00 33.41           N
ATOM   4548  CA  MET A 292     113.449 104.197 146.166  1.00 33.41           C
ATOM   4549  C   MET A 292     114.294 103.879 147.390  1.00 33.41           C
ATOM   4550  O   MET A 292     114.161 102.786 147.949  1.00 33.41           O
ATOM   4551  CB  MET A 292     114.015 103.466 144.950  1.00 33.41           C
ATOM   4552  CG  MET A 292     113.102 103.491 143.744  1.00 33.41           C
ATOM   4553  SD  MET A 292     113.826 102.697 142.301  1.00 33.41           S
ATOM   4554  CE  MET A 292     113.787 100.983 142.812  1.00 33.41           C
ATOM   4555  H   MET A 292     113.779 105.886 145.188  1.00 33.41           H
ATOM   4556  HA  MET A 292     112.552 103.860 146.316  1.00 33.41           H
ATOM   4557  HB2 MET A 292     114.853 103.883 144.697  1.00 33.41           H
ATOM   4558  HB3 MET A 292     114.167 102.538 145.188  1.00 33.41           H
ATOM   4559  HG2 MET A 292     112.283 103.019 143.963  1.00 33.41           H
ATOM   4560  HG3 MET A 292     112.902 104.409 143.517  1.00 33.41           H
ATOM   4561  HE1 MET A 292     114.151 100.434 142.100  1.00 33.41           H
ATOM   4562  HE2 MET A 292     114.324 100.880 143.614  1.00 33.41           H
ATOM   4563  HE3 MET A 292     112.870 100.726 142.993  1.00 33.41           H
ATOM   4564  N   GLY A 293     115.150 104.799 147.821  1.00 33.93           N
ATOM   4565  CA  GLY A 293     116.026 104.538 148.944  1.00 33.93           C
ATOM   4566  C   GLY A 293     117.399 104.068 148.513  1.00 33.93           C
ATOM   4567  O   GLY A 293     117.894 103.041 148.987  1.00 33.93           O
ATOM   4568  H   GLY A 293     115.243 105.581 147.476  1.00 33.93           H
ATOM   4569  HA2 GLY A 293     116.130 105.350 149.466  1.00 33.93           H
ATOM   4570  HA3 GLY A 293     115.633 103.860 149.514  1.00 33.93           H
ATOM   4571  N   ILE A 294     118.021 104.816 147.608  1.00 33.43           N
ATOM   4572  CA  ILE A 294     119.357 104.525 147.108  1.00 33.43           C
ATOM   4573  C   ILE A 294     120.256 105.697 147.462  1.00 33.43           C
ATOM   4574  O   ILE A 294     119.869 106.856 147.287  1.00 33.43           O
ATOM   4575  CB  ILE A 294     119.359 104.280 145.586  1.00 33.43           C
ATOM   4576  CG1 ILE A 294     118.482 103.078 145.239  1.00 33.43           C
ATOM   4577  CG2 ILE A 294     120.777 104.061 145.080  1.00 33.43           C
ATOM   4578  CD1 ILE A 294     118.110 103.008 143.785  1.00 33.43           C
ATOM   4579  H   ILE A 294     117.677 105.525 147.263  1.00 33.43           H
ATOM   4580  HA  ILE A 294     119.704 103.732 147.546  1.00 33.43           H
ATOM   4581  HB  ILE A 294     118.993 105.063 145.148  1.00 33.43           H
ATOM   4582 HG12 ILE A 294     118.957 102.264 145.466  1.00 33.43           H
ATOM   4583 HG13 ILE A 294     117.658 103.134 145.747  1.00 33.43           H
ATOM   4584 HG21 ILE A 294     120.741 103.796 144.147  1.00 33.43           H
ATOM   4585 HG22 ILE A 294     121.281 104.885 145.164  1.00 33.43           H
ATOM   4586 HG23 ILE A 294     121.194 103.359 145.603  1.00 33.43           H
ATOM   4587 HD11 ILE A 294     117.405 102.351 143.672  1.00 33.43           H
ATOM   4588 HD12 ILE A 294     117.803 103.880 143.493  1.00 33.43           H
ATOM   4589 HD13 ILE A 294     118.892 102.744 143.275  1.00 33.43           H
ATOM   4590  N   SER A 295     121.443 105.397 147.984  1.00 33.53           N
ATOM   4591  CA  SER A 295     122.403 106.446 148.299  1.00 33.53           C
ATOM   4592  C   SER A 295     122.561 107.384 147.110  1.00 33.53           C
ATOM   4593  O   SER A 295     122.443 106.977 145.951  1.00 33.53           O
ATOM   4594  CB  SER A 295     123.760 105.838 148.674  1.00 33.53           C
ATOM   4595  OG  SER A 295     124.425 105.325 147.532  1.00 33.53           O
ATOM   4596  H   SER A 295     121.710 104.601 148.173  1.00 33.53           H
ATOM   4597  HA  SER A 295     122.082 106.960 149.054  1.00 33.53           H
ATOM   4598  HB2 SER A 295     124.311 106.524 149.083  1.00 33.53           H
ATOM   4599  HB3 SER A 295     123.614 105.114 149.300  1.00 33.53           H
ATOM   4600  HG  SER A 295     125.164 104.994 147.756  1.00 33.53           H
ATOM   4601  N   GLU A 296     122.832 108.655 147.399  1.00 32.86           N
ATOM   4602  CA  GLU A 296     122.938 109.643 146.333  1.00 32.86           C
ATOM   4603  C   GLU A 296     124.166 109.448 145.460  1.00 32.86           C
ATOM   4604  O   GLU A 296     124.394 110.265 144.563  1.00 32.86           O
ATOM   4605  CB  GLU A 296     122.927 111.059 146.920  1.00 32.86           C
ATOM   4606  CG  GLU A 296     124.104 111.403 147.822  1.00 32.86           C
ATOM   4607  CD  GLU A 296     123.839 111.072 149.277  1.00 32.86           C
ATOM   4608  OE1 GLU A 296     122.906 110.292 149.554  1.00 32.86           O
ATOM   4609  OE2 GLU A 296     124.563 111.599 150.145  1.00 32.86           O
ATOM   4610  H   GLU A 296     122.959 108.964 148.190  1.00 32.86           H
ATOM   4611  HA  GLU A 296     122.163 109.567 145.761  1.00 32.86           H
ATOM   4612  HB2 GLU A 296     122.928 111.695 146.188  1.00 32.86           H
ATOM   4613  HB3 GLU A 296     122.117 111.170 147.442  1.00 32.86           H
ATOM   4614  HG2 GLU A 296     124.886 110.904 147.542  1.00 32.86           H
ATOM   4615  HG3 GLU A 296     124.278 112.355 147.761  1.00 32.86           H
ATOM   4616  N   GLY A 297     124.950 108.399 145.686  1.00 32.60           N
ATOM   4617  CA  GLY A 297     126.105 108.135 144.856  1.00 32.60           C
ATOM   4618  C   GLY A 297     125.804 107.172 143.728  1.00 32.60           C
ATOM   4619  O   GLY A 297     126.189 107.405 142.578  1.00 32.60           O
ATOM   4620  H   GLY A 297     124.837 107.828 146.317  1.00 32.60           H
ATOM   4621  HA2 GLY A 297     126.430 108.965 144.475  1.00 32.60           H
ATOM   4622  HA3 GLY A 297     126.810 107.753 145.402  1.00 32.60           H
ATOM   4623  N   ILE A 298     125.108 106.082 144.046  1.00 32.64           N
ATOM   4624  CA  ILE A 298     124.908 105.022 143.064  1.00 32.64           C
ATOM   4625  C   ILE A 298     124.054 105.515 141.900  1.00 32.64           C
ATOM   4626  O   ILE A 298     124.438 105.380 140.731  1.00 32.64           O
ATOM   4627  CB  ILE A 298     124.294 103.783 143.739  1.00 32.64           C
ATOM   4628  CG1 ILE A 298     125.247 103.245 144.808  1.00 32.64           C
ATOM   4629  CG2 ILE A 298     123.996 102.707 142.712  1.00 32.64           C
ATOM   4630  CD1 ILE A 298     124.553 102.671 146.014  1.00 32.64           C
ATOM   4631  H   ILE A 298     124.748 105.934 144.812  1.00 32.64           H
ATOM   4632  HA  ILE A 298     125.771 104.763 142.707  1.00 32.64           H
ATOM   4633  HB  ILE A 298     123.462 104.043 144.165  1.00 32.64           H
ATOM   4634 HG12 ILE A 298     125.788 102.542 144.417  1.00 32.64           H
ATOM   4635 HG13 ILE A 298     125.821 103.964 145.115  1.00 32.64           H
ATOM   4636 HG21 ILE A 298     123.828 101.871 143.174  1.00 32.64           H
ATOM   4637 HG22 ILE A 298     123.214 102.965 142.201  1.00 32.64           H
ATOM   4638 HG23 ILE A 298     124.762 102.611 142.125  1.00 32.64           H
ATOM   4639 HD11 ILE A 298     125.212 102.503 146.705  1.00 32.64           H
ATOM   4640 HD12 ILE A 298     123.892 103.306 146.331  1.00 32.64           H
ATOM   4641 HD13 ILE A 298     124.119 101.842 145.761  1.00 32.64           H
ATOM   4642  N   TYR A 299     122.891 106.106 142.190  1.00 33.40           N
ATOM   4643  CA  TYR A 299     122.030 106.515 141.088  1.00 33.40           C
ATOM   4644  C   TYR A 299     122.455 107.848 140.496  1.00 33.40           C
ATOM   4645  O   TYR A 299     122.010 108.190 139.397  1.00 33.40           O
ATOM   4646  CB  TYR A 299     120.563 106.642 141.505  1.00 33.40           C
ATOM   4647  CG  TYR A 299     120.266 107.715 142.517  1.00 33.40           C
ATOM   4648  CD1 TYR A 299     120.305 107.461 143.874  1.00 33.40           C
ATOM   4649  CD2 TYR A 299     119.943 108.997 142.098  1.00 33.40           C
ATOM   4650  CE1 TYR A 299     120.020 108.451 144.782  1.00 33.40           C
ATOM   4651  CE2 TYR A 299     119.664 109.990 142.994  1.00 33.40           C
ATOM   4652  CZ  TYR A 299     119.705 109.716 144.335  1.00 33.40           C
ATOM   4653  OH  TYR A 299     119.425 110.709 145.241  1.00 33.40           O
ATOM   4654  H   TYR A 299     122.593 106.273 142.979  1.00 33.40           H
ATOM   4655  HA  TYR A 299     122.081 105.848 140.385  1.00 33.40           H
ATOM   4656  HB2 TYR A 299     120.030 106.821 140.717  1.00 33.40           H
ATOM   4657  HB3 TYR A 299     120.284 105.800 141.899  1.00 33.40           H
ATOM   4658  HD1 TYR A 299     120.516 106.607 144.175  1.00 33.40           H
ATOM   4659  HD2 TYR A 299     119.914 109.185 141.188  1.00 33.40           H
ATOM   4660  HE1 TYR A 299     120.049 108.275 145.693  1.00 33.40           H
ATOM   4661  HE2 TYR A 299     119.449 110.844 142.696  1.00 33.40           H
ATOM   4662  HH  TYR A 299     119.256 111.429 144.842  1.00 33.40           H
ATOM   4663  N   SER A 300     123.282 108.618 141.201  1.00 33.51           N
ATOM   4664  CA  SER A 300     123.848 109.823 140.617  1.00 33.51           C
ATOM   4665  C   SER A 300     124.883 109.501 139.555  1.00 33.51           C
ATOM   4666  O   SER A 300     125.291 110.398 138.811  1.00 33.51           O
ATOM   4667  CB  SER A 300     124.486 110.692 141.702  1.00 33.51           C
ATOM   4668  OG  SER A 300     125.321 109.918 142.544  1.00 33.51           O
ATOM   4669  H   SER A 300     123.525 108.465 142.011  1.00 33.51           H
ATOM   4670  HA  SER A 300     123.138 110.336 140.200  1.00 33.51           H
ATOM   4671  HB2 SER A 300     125.022 111.380 141.277  1.00 33.51           H
ATOM   4672  HB3 SER A 300     123.786 111.098 142.235  1.00 33.51           H
ATOM   4673  HG  SER A 300     125.660 110.407 143.137  1.00 33.51           H
ATOM   4674  N   PHE A 301     125.312 108.243 139.474  1.00 33.66           N
ATOM   4675  CA  PHE A 301     126.313 107.821 138.507  1.00 33.66           C
ATOM   4676  C   PHE A 301     125.731 106.879 137.458  1.00 33.66           C
ATOM   4677  O   PHE A 301     125.879 107.120 136.257  1.00 33.66           O
ATOM   4678  CB  PHE A 301     127.481 107.147 139.234  1.00 33.66           C
ATOM   4679  CG  PHE A 301     128.664 106.861 138.358  1.00 33.66           C
ATOM   4680  CD1 PHE A 301     128.872 107.565 137.184  1.00 33.66           C
ATOM   4681  CD2 PHE A 301     129.568 105.879 138.711  1.00 33.66           C
ATOM   4682  CE1 PHE A 301     129.959 107.296 136.385  1.00 33.66           C
ATOM   4683  CE2 PHE A 301     130.657 105.606 137.915  1.00 33.66           C
ATOM   4684  CZ  PHE A 301     130.853 106.315 136.750  1.00 33.66           C
ATOM   4685  H   PHE A 301     125.033 107.605 139.978  1.00 33.66           H
ATOM   4686  HA  PHE A 301     126.644 108.610 138.053  1.00 33.66           H
ATOM   4687  HB2 PHE A 301     127.778 107.729 139.952  1.00 33.66           H
ATOM   4688  HB3 PHE A 301     127.174 106.304 139.602  1.00 33.66           H
ATOM   4689  HD1 PHE A 301     128.274 108.230 136.929  1.00 33.66           H
ATOM   4690  HD2 PHE A 301     129.441 105.398 139.497  1.00 33.66           H
ATOM   4691  HE1 PHE A 301     130.089 107.776 135.599  1.00 33.66           H
ATOM   4692  HE2 PHE A 301     131.260 104.943 138.163  1.00 33.66           H
ATOM   4693  HZ  PHE A 301     131.588 106.131 136.211  1.00 33.66           H
ATOM   4694  N   THR A 302     125.063 105.805 137.891  1.00 33.02           N
ATOM   4695  CA  THR A 302     124.591 104.815 136.929  1.00 33.02           C
ATOM   4696  C   THR A 302     123.508 105.376 136.019  1.00 33.02           C
ATOM   4697  O   THR A 302     123.307 104.862 134.915  1.00 33.02           O
ATOM   4698  CB  THR A 302     124.067 103.570 137.644  1.00 33.02           C
ATOM   4699  OG1 THR A 302     122.855 103.887 138.340  1.00 33.02           O
ATOM   4700  CG2 THR A 302     125.102 103.027 138.619  1.00 33.02           C
ATOM   4701  H   THR A 302     124.874 105.635 138.712  1.00 33.02           H
ATOM   4702  HA  THR A 302     125.336 104.544 136.369  1.00 33.02           H
ATOM   4703  HB  THR A 302     123.883 102.881 136.986  1.00 33.02           H
ATOM   4704  HG1 THR A 302     123.001 104.484 138.913  1.00 33.02           H
ATOM   4705 HG21 THR A 302     124.785 102.196 139.007  1.00 33.02           H
ATOM   4706 HG22 THR A 302     125.937 102.859 138.155  1.00 33.02           H
ATOM   4707 HG23 THR A 302     125.262 103.665 139.331  1.00 33.02           H
ATOM   4708  N   LEU A 303     122.795 106.416 136.457  1.00 34.13           N
ATOM   4709  CA  LEU A 303     121.711 106.939 135.626  1.00 34.13           C
ATOM   4710  C   LEU A 303     122.232 107.813 134.495  1.00 34.13           C
ATOM   4711  O   LEU A 303     121.909 107.533 133.326  1.00 34.13           O
ATOM   4712  CB  LEU A 303     120.702 107.685 136.501  1.00 34.13           C
ATOM   4713  CG  LEU A 303     119.535 106.838 137.007  1.00 34.13           C
ATOM   4714  CD1 LEU A 303     118.827 107.535 138.151  1.00 34.13           C
ATOM   4715  CD2 LEU A 303     118.558 106.542 135.886  1.00 34.13           C
ATOM   4716  H   LEU A 303     122.914 106.825 137.204  1.00 34.13           H
ATOM   4717  HA  LEU A 303     121.249 106.189 135.223  1.00 34.13           H
ATOM   4718  HB2 LEU A 303     121.161 108.037 137.275  1.00 34.13           H
ATOM   4719  HB3 LEU A 303     120.329 108.417 135.984  1.00 34.13           H
ATOM   4720  HG  LEU A 303     119.877 105.993 137.337  1.00 34.13           H
ATOM   4721 HD11 LEU A 303     118.228 106.906 138.581  1.00 34.13           H
ATOM   4722 HD12 LEU A 303     119.488 107.852 138.786  1.00 34.13           H
ATOM   4723 HD13 LEU A 303     118.323 108.285 137.797  1.00 34.13           H
ATOM   4724 HD21 LEU A 303     117.851 105.972 136.226  1.00 34.13           H
ATOM   4725 HD22 LEU A 303     118.183 107.378 135.566  1.00 34.13           H
ATOM   4726 HD23 LEU A 303     119.026 106.094 135.166  1.00 34.13           H
ATOM   4727  N   PRO A 304     123.023 108.859 134.742  1.00 33.72           N
ATOM   4728  CA  PRO A 304     123.486 109.700 133.628  1.00 33.72           C
ATOM   4729  C   PRO A 304     124.346 108.958 132.625  1.00 33.72           C
ATOM   4730  O   PRO A 304     124.450 109.398 131.474  1.00 33.72           O
ATOM   4731  CB  PRO A 304     124.278 110.810 134.330  1.00 33.72           C
ATOM   4732  CG  PRO A 304     123.790 110.803 135.731  1.00 33.72           C
ATOM   4733  CD  PRO A 304     123.486 109.377 136.038  1.00 33.72           C
ATOM   4734  HA  PRO A 304     122.727 110.092 133.167  1.00 33.72           H
ATOM   4735  HB2 PRO A 304     125.225 110.607 134.297  1.00 33.72           H
ATOM   4736  HB3 PRO A 304     124.093 111.663 133.906  1.00 33.72           H
ATOM   4737  HG2 PRO A 304     124.485 111.139 136.320  1.00 33.72           H
ATOM   4738  HG3 PRO A 304     122.990 111.346 135.800  1.00 33.72           H
ATOM   4739  HD2 PRO A 304     124.288 108.915 136.323  1.00 33.72           H
ATOM   4740  HD3 PRO A 304     122.787 109.323 136.705  1.00 33.72           H
ATOM   4741  N   LEU A 305     124.969 107.850 133.023  1.00 34.41           N
ATOM   4742  CA  LEU A 305     125.785 107.046 132.122  1.00 34.41           C
ATOM   4743  C   LEU A 305     124.931 106.092 131.293  1.00 34.41           C
ATOM   4744  O   LEU A 305     124.982 106.114 130.057  1.00 34.41           O
ATOM   4745  CB  LEU A 305     126.822 106.264 132.931  1.00 34.41           C
ATOM   4746  CG  LEU A 305     127.833 105.444 132.135  1.00 34.41           C
ATOM   4747  CD1 LEU A 305     128.788 106.356 131.390  1.00 34.41           C
ATOM   4748  CD2 LEU A 305     128.588 104.501 133.052  1.00 34.41           C
ATOM   4749  H   LEU A 305     124.934 107.540 133.824  1.00 34.41           H
ATOM   4750  HA  LEU A 305     126.259 107.634 131.512  1.00 34.41           H
ATOM   4751  HB2 LEU A 305     127.324 106.894 133.471  1.00 34.41           H
ATOM   4752  HB3 LEU A 305     126.350 105.649 133.513  1.00 34.41           H
ATOM   4753  HG  LEU A 305     127.355 104.911 131.484  1.00 34.41           H
ATOM   4754 HD11 LEU A 305     129.563 105.843 131.113  1.00 34.41           H
ATOM   4755 HD12 LEU A 305     128.335 106.716 130.612  1.00 34.41           H
ATOM   4756 HD13 LEU A 305     129.063 107.077 131.978  1.00 34.41           H
ATOM   4757 HD21 LEU A 305     129.214 103.981 132.524  1.00 34.41           H
ATOM   4758 HD22 LEU A 305     129.067 105.022 133.715  1.00 34.41           H
ATOM   4759 HD23 LEU A 305     127.954 103.911 133.490  1.00 34.41           H
ATOM   4760  N   GLY A 306     124.134 105.258 131.962  1.00 34.13           N
ATOM   4761  CA  GLY A 306     123.255 104.357 131.242  1.00 34.13           C
ATOM   4762  C   GLY A 306     122.268 105.083 130.351  1.00 34.13           C
ATOM   4763  O   GLY A 306     121.751 104.507 129.391  1.00 34.13           O
ATOM   4764  H   GLY A 306     124.087 105.199 132.818  1.00 34.13           H
ATOM   4765  HA2 GLY A 306     123.786 103.764 130.688  1.00 34.13           H
ATOM   4766  HA3 GLY A 306     122.760 103.819 131.878  1.00 34.13           H
ATOM   4767  N   ALA A 307     121.992 106.353 130.651  1.00 35.63           N
ATOM   4768  CA  ALA A 307     121.099 107.130 129.800  1.00 35.63           C
ATOM   4769  C   ALA A 307     121.603 107.173 128.365  1.00 35.63           C
ATOM   4770  O   ALA A 307     120.806 107.246 127.423  1.00 35.63           O
ATOM   4771  CB  ALA A 307     120.952 108.546 130.355  1.00 35.63           C
ATOM   4772  H   ALA A 307     122.304 106.780 131.330  1.00 35.63           H
ATOM   4773  HA  ALA A 307     120.222 106.719 129.797  1.00 35.63           H
ATOM   4774  HB1 ALA A 307     120.354 109.049 129.779  1.00 35.63           H
ATOM   4775  HB2 ALA A 307     120.585 108.497 131.251  1.00 35.63           H
ATOM   4776  HB3 ALA A 307     121.824 108.969 130.377  1.00 35.63           H
ATOM   4777  N   THR A 308     122.923 107.132 128.176  1.00 36.23           N
ATOM   4778  CA  THR A 308     123.519 107.292 126.857  1.00 36.23           C
ATOM   4779  C   THR A 308     124.278 106.063 126.373  1.00 36.23           C
ATOM   4780  O   THR A 308     124.467 105.925 125.160  1.00 36.23           O
ATOM   4781  CB  THR A 308     124.472 108.492 126.849  1.00 36.23           C
ATOM   4782  OG1 THR A 308     123.767 109.672 127.253  1.00 36.23           O
ATOM   4783  CG2 THR A 308     125.048 108.710 125.463  1.00 36.23           C
ATOM   4784  H   THR A 308     123.497 107.012 128.805  1.00 36.23           H
ATOM   4785  HA  THR A 308     122.818 107.474 126.214  1.00 36.23           H
ATOM   4786  HB  THR A 308     125.201 108.315 127.461  1.00 36.23           H
ATOM   4787  HG1 THR A 308     124.284 110.334 127.240  1.00 36.23           H
ATOM   4788 HG21 THR A 308     125.414 109.605 125.395  1.00 36.23           H
ATOM   4789 HG22 THR A 308     125.754 108.068 125.289  1.00 36.23           H
ATOM   4790 HG23 THR A 308     124.352 108.605 124.795  1.00 36.23           H
ATOM   4791  N   ILE A 309     124.721 105.172 127.265  1.00 35.53           N
ATOM   4792  CA  ILE A 309     125.470 104.002 126.806  1.00 35.53           C
ATOM   4793  C   ILE A 309     124.686 102.718 127.053  1.00 35.53           C
ATOM   4794  O   ILE A 309     125.173 101.623 126.752  1.00 35.53           O
ATOM   4795  CB  ILE A 309     126.861 103.911 127.464  1.00 35.53           C
ATOM   4796  CG1 ILE A 309     126.761 103.638 128.966  1.00 35.53           C
ATOM   4797  CG2 ILE A 309     127.637 105.197 127.228  1.00 35.53           C
ATOM   4798  CD1 ILE A 309     128.086 103.253 129.587  1.00 35.53           C
ATOM   4799  H   ILE A 309     124.605 105.220 128.116  1.00 35.53           H
ATOM   4800  HA  ILE A 309     125.612 104.071 125.850  1.00 35.53           H
ATOM   4801  HB  ILE A 309     127.347 103.180 127.052  1.00 35.53           H
ATOM   4802 HG12 ILE A 309     126.452 104.441 129.409  1.00 35.53           H
ATOM   4803 HG13 ILE A 309     126.143 102.911 129.131  1.00 35.53           H
ATOM   4804 HG21 ILE A 309     128.549 105.079 127.537  1.00 35.53           H
ATOM   4805 HG22 ILE A 309     127.633 105.397 126.278  1.00 35.53           H
ATOM   4806 HG23 ILE A 309     127.212 105.918 127.718  1.00 35.53           H
ATOM   4807 HD11 ILE A 309     127.931 102.939 130.491  1.00 35.53           H
ATOM   4808 HD12 ILE A 309     128.488 102.547 129.057  1.00 35.53           H
ATOM   4809 HD13 ILE A 309     128.667 104.029 129.599  1.00 35.53           H
ATOM   4810  N   ASN A 310     123.474 102.829 127.600  1.00 35.76           N
ATOM   4811  CA  ASN A 310     122.626 101.662 127.866  1.00 35.76           C
ATOM   4812  C   ASN A 310     121.230 101.964 127.335  1.00 35.76           C
ATOM   4813  O   ASN A 310     120.412 102.580 128.021  1.00 35.76           O
ATOM   4814  CB  ASN A 310     122.605 101.320 129.352  1.00 35.76           C
ATOM   4815  CG  ASN A 310     121.640 100.199 129.676  1.00 35.76           C
ATOM   4816  OD1 ASN A 310     121.302  99.389 128.817  1.00 35.76           O
ATOM   4817  ND2 ASN A 310     121.197 100.143 130.923  1.00 35.76           N
ATOM   4818  H   ASN A 310     123.112 103.575 127.830  1.00 35.76           H
ATOM   4819  HA  ASN A 310     122.973 100.895 127.384  1.00 35.76           H
ATOM   4820  HB2 ASN A 310     123.493 101.041 129.623  1.00 35.76           H
ATOM   4821  HB3 ASN A 310     122.335 102.105 129.854  1.00 35.76           H
ATOM   4822 HD21 ASN A 310     121.456 100.727 131.499  1.00 35.76           H
ATOM   4823 HD22 ASN A 310     120.647  99.524 131.156  1.00 35.76           H
ATOM   4824  N   MET A 311     120.963 101.530 126.107  1.00 37.54           N
ATOM   4825  CA  MET A 311     119.644 101.684 125.503  1.00 37.54           C
ATOM   4826  C   MET A 311     119.128 100.318 125.052  1.00 37.54           C
ATOM   4827  O   MET A 311     119.283  99.896 123.908  1.00 37.54           O
ATOM   4828  CB  MET A 311     119.711 102.675 124.349  1.00 37.54           C
ATOM   4829  CG  MET A 311     120.424 103.959 124.708  1.00 37.54           C
ATOM   4830  SD  MET A 311     120.127 105.281 123.526  1.00 37.54           S
ATOM   4831  CE  MET A 311     121.265 106.515 124.136  1.00 37.54           C
ATOM   4832  H   MET A 311     121.536 101.139 125.598  1.00 37.54           H
ATOM   4833  HA  MET A 311     119.032 102.041 126.164  1.00 37.54           H
ATOM   4834  HB2 MET A 311     120.187 102.266 123.610  1.00 37.54           H
ATOM   4835  HB3 MET A 311     118.808 102.901 124.076  1.00 37.54           H
ATOM   4836  HG2 MET A 311     120.118 104.259 125.578  1.00 37.54           H
ATOM   4837  HG3 MET A 311     121.379 103.792 124.733  1.00 37.54           H
ATOM   4838  HE1 MET A 311     121.260 107.274 123.535  1.00 37.54           H
ATOM   4839  HE2 MET A 311     120.982 106.792 125.021  1.00 37.54           H
ATOM   4840  HE3 MET A 311     122.155 106.130 124.178  1.00 37.54           H
ATOM   4841  N   ASP A 312     118.495  99.626 125.999  1.00 36.39           N
ATOM   4842  CA  ASP A 312     117.993  98.282 125.733  1.00 36.39           C
ATOM   4843  C   ASP A 312     116.875  98.309 124.699  1.00 36.39           C
ATOM   4844  O   ASP A 312     116.838  97.484 123.779  1.00 36.39           O
ATOM   4845  CB  ASP A 312     117.517  97.653 127.043  1.00 36.39           C
ATOM   4846  CG  ASP A 312     116.966  96.255 126.862  1.00 36.39           C
ATOM   4847  OD1 ASP A 312     116.383  95.960 125.799  1.00 36.39           O
ATOM   4848  OD2 ASP A 312     117.123  95.441 127.795  1.00 36.39           O
ATOM   4849  H   ASP A 312     118.344  99.910 126.796  1.00 36.39           H
ATOM   4850  HA  ASP A 312     118.715  97.737 125.382  1.00 36.39           H
ATOM   4851  HB2 ASP A 312     118.265  97.602 127.658  1.00 36.39           H
ATOM   4852  HB3 ASP A 312     116.815  98.205 127.420  1.00 36.39           H
ATOM   4853  N   GLY A 313     115.940  99.245 124.845  1.00 39.02           N
ATOM   4854  CA  GLY A 313     114.864  99.345 123.877  1.00 39.02           C
ATOM   4855  C   GLY A 313     115.372  99.666 122.486  1.00 39.02           C
ATOM   4856  O   GLY A 313     114.901  99.101 121.496  1.00 39.02           O
ATOM   4857  H   GLY A 313     115.910  99.821 125.482  1.00 39.02           H
ATOM   4858  HA2 GLY A 313     114.381  98.505 123.841  1.00 39.02           H
ATOM   4859  HA3 GLY A 313     114.247 100.042 124.148  1.00 39.02           H
ATOM   4860  N   THR A 314     116.339 100.581 122.392  1.00 39.23           N
ATOM   4861  CA  THR A 314     116.934 100.891 121.098  1.00 39.23           C
ATOM   4862  C   THR A 314     117.635  99.673 120.518  1.00 39.23           C
ATOM   4863  O   THR A 314     117.578  99.431 119.307  1.00 39.23           O
ATOM   4864  CB  THR A 314     117.911 102.054 121.237  1.00 39.23           C
ATOM   4865  OG1 THR A 314     117.180 103.269 121.438  1.00 39.23           O
ATOM   4866  CG2 THR A 314     118.767 102.185 119.995  1.00 39.23           C
ATOM   4867  H   THR A 314     116.661 101.028 123.052  1.00 39.23           H
ATOM   4868  HA  THR A 314     116.234 101.157 120.482  1.00 39.23           H
ATOM   4869  HB  THR A 314     118.494 101.898 121.996  1.00 39.23           H
ATOM   4870  HG1 THR A 314     116.674 103.411 120.783  1.00 39.23           H
ATOM   4871 HG21 THR A 314     119.148 103.076 119.953  1.00 39.23           H
ATOM   4872 HG22 THR A 314     119.488 101.537 120.014  1.00 39.23           H
ATOM   4873 HG23 THR A 314     118.227 102.039 119.203  1.00 39.23           H
ATOM   4874  N   ALA A 315     118.307  98.896 121.367  1.00 39.47           N
ATOM   4875  CA  ALA A 315     118.964  97.685 120.891  1.00 39.47           C
ATOM   4876  C   ALA A 315     117.949  96.699 120.331  1.00 39.47           C
ATOM   4877  O   ALA A 315     118.180  96.092 119.281  1.00 39.47           O
ATOM   4878  CB  ALA A 315     119.768  97.048 122.021  1.00 39.47           C
ATOM   4879  H   ALA A 315     118.395  99.045 122.209  1.00 39.47           H
ATOM   4880  HA  ALA A 315     119.579  97.919 120.179  1.00 39.47           H
ATOM   4881  HB1 ALA A 315     120.420  96.440 121.645  1.00 39.47           H
ATOM   4882  HB2 ALA A 315     120.223  97.750 122.511  1.00 39.47           H
ATOM   4883  HB3 ALA A 315     119.163  96.577 122.615  1.00 39.47           H
ATOM   4884  N   LEU A 316     116.815  96.527 121.014  1.00 39.94           N
ATOM   4885  CA  LEU A 316     115.778  95.635 120.500  1.00 39.94           C
ATOM   4886  C   LEU A 316     115.214  96.152 119.180  1.00 39.94           C
ATOM   4887  O   LEU A 316     114.994  95.378 118.235  1.00 39.94           O
ATOM   4888  CB  LEU A 316     114.664  95.487 121.534  1.00 39.94           C
ATOM   4889  CG  LEU A 316     113.554  94.494 121.191  1.00 39.94           C
ATOM   4890  CD1 LEU A 316     114.126  93.110 121.117  1.00 39.94           C
ATOM   4891  CD2 LEU A 316     112.441  94.532 122.213  1.00 39.94           C
ATOM   4892  H   LEU A 316     116.625  96.908 121.761  1.00 39.94           H
ATOM   4893  HA  LEU A 316     116.170  94.763 120.341  1.00 39.94           H
ATOM   4894  HB2 LEU A 316     115.061  95.198 122.371  1.00 39.94           H
ATOM   4895  HB3 LEU A 316     114.248  96.354 121.658  1.00 39.94           H
ATOM   4896  HG  LEU A 316     113.179  94.716 120.325  1.00 39.94           H
ATOM   4897 HD11 LEU A 316     113.415  92.490 120.894  1.00 39.94           H
ATOM   4898 HD12 LEU A 316     114.812  93.092 120.435  1.00 39.94           H
ATOM   4899 HD13 LEU A 316     114.508  92.879 121.978  1.00 39.94           H
ATOM   4900 HD21 LEU A 316     111.591  94.599 121.750  1.00 39.94           H
ATOM   4901 HD22 LEU A 316     112.468  93.717 122.739  1.00 39.94           H
ATOM   4902 HD23 LEU A 316     112.569  95.301 122.789  1.00 39.94           H
ATOM   4903  N   TYR A 317     114.966  97.460 119.106  1.00 41.62           N
ATOM   4904  CA  TYR A 317     114.473  98.072 117.876  1.00 41.62           C
ATOM   4905  C   TYR A 317     115.411  97.791 116.712  1.00 41.62           C
ATOM   4906  O   TYR A 317     114.976  97.384 115.627  1.00 41.62           O
ATOM   4907  CB  TYR A 317     114.314  99.577 118.093  1.00 41.62           C
ATOM   4908  CG  TYR A 317     114.045 100.373 116.839  1.00 41.62           C
ATOM   4909  CD1 TYR A 317     112.828 100.286 116.180  1.00 41.62           C
ATOM   4910  CD2 TYR A 317     115.011 101.225 116.322  1.00 41.62           C
ATOM   4911  CE1 TYR A 317     112.584 101.019 115.035  1.00 41.62           C
ATOM   4912  CE2 TYR A 317     114.778 101.959 115.180  1.00 41.62           C
ATOM   4913  CZ  TYR A 317     113.562 101.854 114.540  1.00 41.62           C
ATOM   4914  OH  TYR A 317     113.326 102.585 113.398  1.00 41.62           O
ATOM   4915  H   TYR A 317     115.075  98.014 119.755  1.00 41.62           H
ATOM   4916  HA  TYR A 317     113.603  97.701 117.661  1.00 41.62           H
ATOM   4917  HB2 TYR A 317     113.572  99.725 118.699  1.00 41.62           H
ATOM   4918  HB3 TYR A 317     115.131  99.921 118.488  1.00 41.62           H
ATOM   4919  HD1 TYR A 317     112.167  99.723 116.513  1.00 41.62           H
ATOM   4920  HD2 TYR A 317     115.832 101.297 116.751  1.00 41.62           H
ATOM   4921  HE1 TYR A 317     111.764 100.949 114.601  1.00 41.62           H
ATOM   4922  HE2 TYR A 317     115.436 102.523 114.844  1.00 41.62           H
ATOM   4923  HH  TYR A 317     113.999 103.049 113.210  1.00 41.62           H
ATOM   4924  N   GLN A 318     116.705  98.019 116.918  1.00 41.73           N
ATOM   4925  CA  GLN A 318     117.672  97.789 115.857  1.00 41.73           C
ATOM   4926  C   GLN A 318     117.812  96.313 115.527  1.00 41.73           C
ATOM   4927  O   GLN A 318     118.050  95.970 114.367  1.00 41.73           O
ATOM   4928  CB  GLN A 318     119.025  98.377 116.251  1.00 41.73           C
ATOM   4929  CG  GLN A 318     119.164  99.845 115.904  1.00 41.73           C
ATOM   4930  CD  GLN A 318     120.197 100.546 116.749  1.00 41.73           C
ATOM   4931  OE1 GLN A 318     121.177  99.942 117.176  1.00 41.73           O
ATOM   4932  NE2 GLN A 318     119.990 101.834 116.989  1.00 41.73           N
ATOM   4933  H   GLN A 318     117.044  98.305 117.656  1.00 41.73           H
ATOM   4934  HA  GLN A 318     117.369  98.244 115.057  1.00 41.73           H
ATOM   4935  HB2 GLN A 318     119.142  98.284 117.209  1.00 41.73           H
ATOM   4936  HB3 GLN A 318     119.724  97.893 115.784  1.00 41.73           H
ATOM   4937  HG2 GLN A 318     119.435  99.927 114.977  1.00 41.73           H
ATOM   4938  HG3 GLN A 318     118.311 100.286 116.042  1.00 41.73           H
ATOM   4939 HE21 GLN A 318     119.292 102.223 116.671  1.00 41.73           H
ATOM   4940 HE22 GLN A 318     120.551 102.278 117.465  1.00 41.73           H
ATOM   4941  N   GLY A 319     117.663  95.431 116.514  1.00 39.46           N
ATOM   4942  CA  GLY A 319     117.712  94.011 116.235  1.00 39.46           C
ATOM   4943  C   GLY A 319     116.566  93.523 115.384  1.00 39.46           C
ATOM   4944  O   GLY A 319     116.767  92.642 114.543  1.00 39.46           O
ATOM   4945  H   GLY A 319     117.534  95.631 117.341  1.00 39.46           H
ATOM   4946  HA2 GLY A 319     118.541  93.805 115.776  1.00 39.46           H
ATOM   4947  HA3 GLY A 319     117.699  93.521 117.073  1.00 39.46           H
ATOM   4948  N   VAL A 320     115.370  94.073 115.579  1.00 40.29           N
ATOM   4949  CA  VAL A 320     114.210  93.651 114.801  1.00 40.29           C
ATOM   4950  C   VAL A 320     114.132  94.325 113.433  1.00 40.29           C
ATOM   4951  O   VAL A 320     113.758  93.655 112.455  1.00 40.29           O
ATOM   4952  CB  VAL A 320     112.897  93.876 115.578  1.00 40.29           C
ATOM   4953  CG1 VAL A 320     112.673  95.350 115.846  1.00 40.29           C
ATOM   4954  CG2 VAL A 320     111.726  93.291 114.811  1.00 40.29           C
ATOM   4955  H   VAL A 320     115.207  94.690 116.154  1.00 40.29           H
ATOM   4956  HA  VAL A 320     114.287  92.697 114.643  1.00 40.29           H
ATOM   4957  HB  VAL A 320     112.953  93.421 116.433  1.00 40.29           H
ATOM   4958 HG11 VAL A 320     111.898  95.443 116.421  1.00 40.29           H
ATOM   4959 HG12 VAL A 320     113.452  95.715 116.289  1.00 40.29           H
ATOM   4960 HG13 VAL A 320     112.518  95.810 115.006  1.00 40.29           H
ATOM   4961 HG21 VAL A 320     110.959  93.235 115.402  1.00 40.29           H
ATOM   4962 HG22 VAL A 320     111.520  93.866 114.057  1.00 40.29           H
ATOM   4963 HG23 VAL A 320     111.965  92.405 114.497  1.00 40.29           H
ATOM   4964  N   CYS A 321     114.476  95.613 113.320  1.00 42.31           N
ATOM   4965  CA  CYS A 321     114.391  96.281 112.023  1.00 42.31           C
ATOM   4966  C   CYS A 321     115.323  95.642 111.001  1.00 42.31           C
ATOM   4967  O   CYS A 321     114.965  95.513 109.823  1.00 42.31           O
ATOM   4968  CB  CYS A 321     114.715  97.764 112.169  1.00 42.31           C
ATOM   4969  SG  CYS A 321     113.334  98.765 112.725  1.00 42.31           S
ATOM   4970  H   CYS A 321     114.754  96.109 113.965  1.00 42.31           H
ATOM   4971  HA  CYS A 321     113.483  96.205 111.689  1.00 42.31           H
ATOM   4972  HB2 CYS A 321     115.433  97.865 112.813  1.00 42.31           H
ATOM   4973  HB3 CYS A 321     114.997  98.104 111.306  1.00 42.31           H
ATOM   4974  HG  CYS A 321     113.684  99.911 112.693  1.00 42.31           H
ATOM   4975  N   THR A 322     116.532  95.266 111.419  1.00 42.59           N
ATOM   4976  CA  THR A 322     117.486  94.689 110.478  1.00 42.59           C
ATOM   4977  C   THR A 322     116.949  93.398 109.882  1.00 42.59           C
ATOM   4978  O   THR A 322     116.992  93.197 108.663  1.00 42.59           O
ATOM   4979  CB  THR A 322     118.822  94.431 111.167  1.00 42.59           C
ATOM   4980  OG1 THR A 322     118.638  93.463 112.206  1.00 42.59           O
ATOM   4981  CG2 THR A 322     119.394  95.715 111.749  1.00 42.59           C
ATOM   4982  H   THR A 322     116.817  95.331 112.227  1.00 42.59           H
ATOM   4983  HA  THR A 322     117.636  95.317 109.754  1.00 42.59           H
ATOM   4984  HB  THR A 322     119.454  94.085 110.518  1.00 42.59           H
ATOM   4985  HG1 THR A 322     119.377  93.287 112.561  1.00 42.59           H
ATOM   4986 HG21 THR A 322     119.992  95.503 112.483  1.00 42.59           H
ATOM   4987 HG22 THR A 322     119.891  96.194 111.068  1.00 42.59           H
ATOM   4988 HG23 THR A 322     118.685  96.284 112.081  1.00 42.59           H
ATOM   4989  N   PHE A 323     116.445  92.501 110.728  1.00 42.12           N
ATOM   4990  CA  PHE A 323     115.875  91.270 110.203  1.00 42.12           C
ATOM   4991  C   PHE A 323     114.661  91.561 109.339  1.00 42.12           C
ATOM   4992  O   PHE A 323     114.437  90.885 108.331  1.00 42.12           O
ATOM   4993  CB  PHE A 323     115.491  90.318 111.329  1.00 42.12           C
ATOM   4994  CG  PHE A 323     114.731  89.117 110.852  1.00 42.12           C
ATOM   4995  CD1 PHE A 323     115.383  88.070 110.231  1.00 42.12           C
ATOM   4996  CD2 PHE A 323     113.357  89.052 110.989  1.00 42.12           C
ATOM   4997  CE1 PHE A 323     114.680  86.970 109.780  1.00 42.12           C
ATOM   4998  CE2 PHE A 323     112.649  87.957 110.539  1.00 42.12           C
ATOM   4999  CZ  PHE A 323     113.310  86.916 109.933  1.00 42.12           C
ATOM   5000  H   PHE A 323     116.422  92.580 111.585  1.00 42.12           H
ATOM   5001  HA  PHE A 323     116.538  90.828 109.649  1.00 42.12           H
ATOM   5002  HB2 PHE A 323     116.299  90.005 111.766  1.00 42.12           H
ATOM   5003  HB3 PHE A 323     114.933  90.791 111.965  1.00 42.12           H
ATOM   5004  HD1 PHE A 323     116.307  88.100 110.126  1.00 42.12           H
ATOM   5005  HD2 PHE A 323     112.906  89.754 111.398  1.00 42.12           H
ATOM   5006  HE1 PHE A 323     115.130  86.267 109.370  1.00 42.12           H
ATOM   5007  HE2 PHE A 323     111.726  87.924 110.645  1.00 42.12           H
ATOM   5008  HZ  PHE A 323     112.835  86.176 109.630  1.00 42.12           H
ATOM   5009  N   PHE A 324     113.848  92.548 109.722  1.00 42.08           N
[truncated: 106,030 more chars]
