# Supplementary material for: The archaeal glutamate transporter homologue GltPh shows heterogeneous substrate binding
Source: J Gen Physiol. 2022 Apr 22;154(5):e202213131. doi: 10.1085/jgp.202213131 (PMC9044058; doi:10.1085/jgp.202213131)
Supplement: Data S1 — shows maps and models generated from P-GltPh purified in substrate-free (Na+ only) conditions, and substrate (L-Asp) was added ~5 s prior to freezing. [file JGP_202213131_DataS1.zip › Dataset_A/A1/A1.pdb]

REMARK   3 
REMARK   3 FILE CREATED: Thu May  6 23:43:39 2021
REMARK   3 
REMARK   3 RESOLUTION: 3.70  
REMARK   3 
REMARK   3 REFINEMENT.
REMARK   3   PROGRAM     : PHENIX (1.19.2_4158: phenix.real_space_refine)
REMARK   3   AUTHORS     : Adams,Afonine,Bunkoczi,Burnley,Chen,Dar,Davis,
REMARK   3               : Draizen,Echols,Gildea,Gros,Grosse-Kunstleve,Headd,
REMARK   3               : Hintze,Hung,Ioerger,Liebschner,McCoy,McKee,Moriarty,
REMARK   3               : Oeffner,Poon,Read,Richardson,Richardson,Sacchettini,
REMARK   3               : Sauter,Sobolev,Storoni,Terwilliger,Williams,Zwart
REMARK   3 
REMARK   3 SCATTERING TABLE: ELECTRON
REMARK   3 
REMARK   3 REFINEMENT TARGET: REAL-SPACE (WEIGHTED MAP SUM AT ATOM CENTERS)
REMARK   3 
REMARK   3 MODEL TO MAP FIT.
REMARK   3   CC_mask  : 0.7419
REMARK   3   CC_volume: 0.6824
REMARK   3   CC_peaks : 0.1052
REMARK   3 
REMARK   3 GEOMETRY RESTRAINTS LIBRARY: GEOSTD + MONOMER LIBRARY + CDL V1.2
REMARK   3 DEVIATIONS FROM IDEAL VALUES.
REMARK   3   BOND      :  0.003   0.021   3152
REMARK   3   ANGLE     :  0.473   4.299   4298
REMARK   3   CHIRALITY :  0.037   0.120    538
REMARK   3   PLANARITY :  0.003   0.029    530
REMARK   3   DIHEDRAL  :  3.517  20.378    441
REMARK   3   MIN NONBONDED DISTANCE : 2.059
REMARK   3 
REMARK   3 MOLPROBITY STATISTICS.
REMARK   3   ALL-ATOM CLASHSCORE : 6.93
REMARK   3   RAMACHANDRAN PLOT:
REMARK   3     OUTLIERS :  0.00 %
REMARK   3     ALLOWED  :  2.18 %
REMARK   3     FAVORED  : 97.82 %
REMARK   3   ROTAMER OUTLIERS :  0.00 %
REMARK   3   CBETA DEVIATIONS :  0.00 %
REMARK   3   PEPTIDE PLANE:
REMARK   3     CIS-PROLINE     : 0.00 %
REMARK   3     CIS-GENERAL     : 0.00 %
REMARK   3     TWISTED PROLINE : 0.00 %
REMARK   3     TWISTED GENERAL : 0.00 %
REMARK   3 
REMARK   3 RAMA-Z (RAMACHANDRAN PLOT Z-SCORE):
REMARK   3 INTERPRETATION: BAD |RAMA-Z| > 3; SUSPICIOUS 2 < |RAMA-Z| < 3; GOOD |RAMA-Z| < 2.
REMARK   3 SCORES FOR WHOLE/HELIX/SHEET/LOOP ARE SCALED INDEPENDENTLY;
REMARK   3 THEREFORE, THE VALUES ARE NOT RELATED IN A SIMPLE MANNER.
REMARK   3   WHOLE:  1.61 (0.43), RESIDUES: 413
REMARK   3   HELIX:  1.41 (0.29), RESIDUES: 323
REMARK   3   SHEET:  NONE (NONE), RESIDUES: 0
REMARK   3   LOOP :  0.06 (0.74), RESIDUES: 90
REMARK   3 
HELIX    1   1 LEU A    3  GLU A    9  1                                   7
HELIX    2   2 VAL A   12  TYR A   33  1                                  22
HELIX    3   3 ALA A   36  TYR A   42  1                                   7
HELIX    4   4 LYS A   44  MET A   56  5                                  13
HELIX    5   5 VAL A   58  ALA A   70  1                                  13
HELIX    6   6 PRO A   75  LEU A  106  1                                  32
HELIX    7   7 LEU A  130  LEU A  134  1                                   5
HELIX    8   8 PRO A  142  ALA A  147  1                                   6
HELIX    9   9 VAL A  151  LEU A  168  1                                  18
HELIX   10  10 GLU A  174  GLU A  192  1                                  19
HELIX   11  11 TYR A  195  GLN A  220  1                                  26
HELIX   12  12 GLU A  227  VAL A  246  1                                  20
HELIX   13  13 VAL A  249  TYR A  254  1                                   6
HELIX   14  14 PRO A  258  THR A  275  1                                  18
HELIX   15  15 THR A  281  MET A  292  5                                  12
HELIX   16  16 GLU A  296  ILE A  309  1                                  14
HELIX   17  17 ASP A  312  LEU A  329  1                                  18
HELIX   18  18 VAL A  335  SER A  349  1                                  15
HELIX   19  19 MET A  362  VAL A  370  5                                   9
HELIX   20  20 PRO A  377  GLY A  388  1                                  12
HELIX   21  21 GLY A  396  LYS A  414  1                                  19
CRYST1  257.520  257.520  257.520  90.00  90.00  90.00 P 1
SCALE1      0.003883  0.000000  0.000000        0.00000
SCALE2      0.000000  0.003883  0.000000        0.00000
SCALE3      0.000000  0.000000  0.003883        0.00000
ATOM      1  N   GLY A   2      89.662 128.473 141.924  1.00 64.27           N
ATOM      2  CA  GLY A   2      88.802 127.382 142.344  1.00 64.27           C
ATOM      3  C   GLY A   2      89.096 126.088 141.611  1.00 64.27           C
ATOM      4  O   GLY A   2      89.506 125.100 142.219  1.00 64.27           O
ATOM      5  HA2 GLY A   2      88.917 127.229 143.295  1.00 64.27           H
ATOM      6  HA3 GLY A   2      87.876 127.622 142.183  1.00 64.27           H
ATOM      7  N   LEU A   3      88.888 126.099 140.293  1.00 63.12           N
ATOM      8  CA  LEU A   3      89.132 124.901 139.496  1.00 63.12           C
ATOM      9  C   LEU A   3      90.596 124.487 139.543  1.00 63.12           C
ATOM     10  O   LEU A   3      90.904 123.289 139.532  1.00 63.12           O
ATOM     11  CB  LEU A   3      88.695 125.140 138.051  1.00 63.12           C
ATOM     12  CG  LEU A   3      88.685 123.913 137.137  1.00 63.12           C
ATOM     13  CD1 LEU A   3      87.487 123.957 136.202  1.00 63.12           C
ATOM     14  CD2 LEU A   3      89.979 123.816 136.343  1.00 63.12           C
ATOM     15  H   LEU A   3      88.610 126.777 139.843  1.00 63.12           H
ATOM     16  HA  LEU A   3      88.603 124.171 139.853  1.00 63.12           H
ATOM     17  HB2 LEU A   3      87.794 125.500 138.061  1.00 63.12           H
ATOM     18  HB3 LEU A   3      89.296 125.791 137.654  1.00 63.12           H
ATOM     19  HG  LEU A   3      88.609 123.115 137.683  1.00 63.12           H
ATOM     20 HD11 LEU A   3      87.513 123.181 135.620  1.00 63.12           H
ATOM     21 HD12 LEU A   3      86.673 123.948 136.730  1.00 63.12           H
ATOM     22 HD13 LEU A   3      87.530 124.769 135.673  1.00 63.12           H
ATOM     23 HD21 LEU A   3      89.923 123.057 135.742  1.00 63.12           H
ATOM     24 HD22 LEU A   3      90.099 124.633 135.834  1.00 63.12           H
ATOM     25 HD23 LEU A   3      90.721 123.697 136.956  1.00 63.12           H
ATOM     26  N   TYR A   4      91.511 125.457 139.593  1.00 61.42           N
ATOM     27  CA  TYR A   4      92.931 125.130 139.618  1.00 61.42           C
ATOM     28  C   TYR A   4      93.288 124.326 140.861  1.00 61.42           C
ATOM     29  O   TYR A   4      94.076 123.375 140.790  1.00 61.42           O
ATOM     30  CB  TYR A   4      93.759 126.413 139.551  1.00 61.42           C
ATOM     31  CG  TYR A   4      95.250 126.180 139.535  1.00 61.42           C
ATOM     32  CD1 TYR A   4      95.976 126.132 140.714  1.00 61.42           C
ATOM     33  CD2 TYR A   4      95.932 126.010 138.340  1.00 61.42           C
ATOM     34  CE1 TYR A   4      97.339 125.921 140.704  1.00 61.42           C
ATOM     35  CE2 TYR A   4      97.293 125.797 138.321  1.00 61.42           C
ATOM     36  CZ  TYR A   4      97.992 125.754 139.505  1.00 61.42           C
ATOM     37  OH  TYR A   4      99.350 125.542 139.490  1.00 61.42           O
ATOM     38  H   TYR A   4      91.336 126.299 139.612  1.00 61.42           H
ATOM     39  HA  TYR A   4      93.147 124.592 138.841  1.00 61.42           H
ATOM     40  HB2 TYR A   4      93.526 126.892 138.740  1.00 61.42           H
ATOM     41  HB3 TYR A   4      93.553 126.958 140.326  1.00 61.42           H
ATOM     42  HD1 TYR A   4      95.538 126.245 141.526  1.00 61.42           H
ATOM     43  HD2 TYR A   4      95.462 126.038 137.538  1.00 61.42           H
ATOM     44  HE1 TYR A   4      97.813 125.891 141.503  1.00 61.42           H
ATOM     45  HE2 TYR A   4      97.737 125.684 137.511  1.00 61.42           H
ATOM     46  HH  TYR A   4      99.619 125.456 138.699  1.00 61.42           H
ATOM     47  N   ARG A   5      92.727 124.698 142.014  1.00 62.40           N
ATOM     48  CA  ARG A   5      93.008 123.955 143.237  1.00 62.40           C
ATOM     49  C   ARG A   5      92.526 122.515 143.125  1.00 62.40           C
ATOM     50  O   ARG A   5      93.238 121.581 143.515  1.00 62.40           O
ATOM     51  CB  ARG A   5      92.354 124.648 144.432  1.00 62.40           C
ATOM     52  H   ARG A   5      92.191 125.363 142.111  1.00 62.40           H
ATOM     53  HA  ARG A   5      93.966 123.941 143.386  1.00 62.40           H
ATOM     54  N   LYS A   6      91.322 122.313 142.586  1.00 62.32           N
ATOM     55  CA  LYS A   6      90.814 120.957 142.410  1.00 62.32           C
ATOM     56  C   LYS A   6      91.700 120.164 141.461  1.00 62.32           C
ATOM     57  O   LYS A   6      92.001 118.992 141.713  1.00 62.32           O
ATOM     58  CB  LYS A   6      89.376 120.994 141.894  1.00 62.32           C
ATOM     59  CG  LYS A   6      88.463 121.939 142.657  1.00 62.32           C
ATOM     60  CD  LYS A   6      87.000 121.683 142.331  1.00 62.32           C
ATOM     61  CE  LYS A   6      86.378 120.691 143.299  1.00 62.32           C
ATOM     62  NZ  LYS A   6      85.068 120.180 142.809  1.00 62.32           N
ATOM     63  H   LYS A   6      90.792 122.935 142.317  1.00 62.32           H
ATOM     64  HA  LYS A   6      90.814 120.506 143.269  1.00 62.32           H
ATOM     65  HB2 LYS A   6      89.386 121.278 140.967  1.00 62.32           H
ATOM     66  HB3 LYS A   6      88.999 120.103 141.959  1.00 62.32           H
ATOM     67  HG2 LYS A   6      88.590 121.809 143.610  1.00 62.32           H
ATOM     68  HG3 LYS A   6      88.671 122.854 142.413  1.00 62.32           H
ATOM     69  HD2 LYS A   6      86.508 122.517 142.392  1.00 62.32           H
ATOM     70  HD3 LYS A   6      86.932 121.318 141.435  1.00 62.32           H
ATOM     71  HE2 LYS A   6      86.232 121.128 144.153  1.00 62.32           H
ATOM     72  HE3 LYS A   6      86.976 119.935 143.408  1.00 62.32           H
ATOM     73  HZ1 LYS A   6      85.176 119.765 142.029  1.00 62.32           H
ATOM     74  HZ2 LYS A   6      84.499 120.856 142.702  1.00 62.32           H
ATOM     75  HZ3 LYS A   6      84.727 119.605 143.397  1.00 62.32           H
ATOM     76  N   TYR A   7      92.129 120.787 140.362  1.00 56.99           N
ATOM     77  CA  TYR A   7      92.995 120.091 139.418  1.00 56.99           C
ATOM     78  C   TYR A   7      94.303 119.679 140.079  1.00 56.99           C
ATOM     79  O   TYR A   7      94.765 118.546 139.906  1.00 56.99           O
ATOM     80  CB  TYR A   7      93.267 120.976 138.201  1.00 56.99           C
ATOM     81  CG  TYR A   7      94.411 120.493 137.340  1.00 56.99           C
ATOM     82  CD1 TYR A   7      94.226 119.480 136.409  1.00 56.99           C
ATOM     83  CD2 TYR A   7      95.677 121.049 137.457  1.00 56.99           C
ATOM     84  CE1 TYR A   7      95.270 119.035 135.622  1.00 56.99           C
ATOM     85  CE2 TYR A   7      96.725 120.610 136.674  1.00 56.99           C
ATOM     86  CZ  TYR A   7      96.517 119.603 135.759  1.00 56.99           C
ATOM     87  OH  TYR A   7      97.559 119.164 134.979  1.00 56.99           O
ATOM     88  H   TYR A   7      91.936 121.597 140.145  1.00 56.99           H
ATOM     89  HA  TYR A   7      92.548 119.287 139.111  1.00 56.99           H
ATOM     90  HB2 TYR A   7      92.470 121.001 137.649  1.00 56.99           H
ATOM     91  HB3 TYR A   7      93.483 121.871 138.507  1.00 56.99           H
ATOM     92  HD1 TYR A   7      93.386 119.094 136.315  1.00 56.99           H
ATOM     93  HD2 TYR A   7      95.821 121.729 138.075  1.00 56.99           H
ATOM     94  HE1 TYR A   7      95.132 118.355 135.003  1.00 56.99           H
ATOM     95  HE2 TYR A   7      97.568 120.992 136.765  1.00 56.99           H
ATOM     96  HH  TYR A   7      98.258 119.590 135.167  1.00 56.99           H
ATOM     97  N   ILE A   8      94.911 120.582 140.848  1.00 57.95           N
ATOM     98  CA  ILE A   8      96.176 120.259 141.499  1.00 57.95           C
ATOM     99  C   ILE A   8      95.984 119.138 142.512  1.00 57.95           C
ATOM    100  O   ILE A   8      96.802 118.214 142.601  1.00 57.95           O
ATOM    101  CB  ILE A   8      96.777 121.516 142.154  1.00 57.95           C
ATOM    102  CG1 ILE A   8      97.331 122.467 141.090  1.00 57.95           C
ATOM    103  CG2 ILE A   8      97.864 121.133 143.146  1.00 57.95           C
ATOM    104  CD1 ILE A   8      98.554 121.950 140.355  1.00 57.95           C
ATOM    105  H   ILE A   8      94.616 121.375 141.006  1.00 57.95           H
ATOM    106  HA  ILE A   8      96.798 119.939 140.828  1.00 57.95           H
ATOM    107  HB  ILE A   8      96.072 121.976 142.637  1.00 57.95           H
ATOM    108 HG12 ILE A   8      96.639 122.634 140.431  1.00 57.95           H
ATOM    109 HG13 ILE A   8      97.580 123.299 141.522  1.00 57.95           H
ATOM    110 HG21 ILE A   8      98.418 121.911 143.319  1.00 57.95           H
ATOM    111 HG22 ILE A   8      97.453 120.834 143.972  1.00 57.95           H
ATOM    112 HG23 ILE A   8      98.405 120.423 142.766  1.00 57.95           H
ATOM    113 HD11 ILE A   8      98.843 122.624 139.721  1.00 57.95           H
ATOM    114 HD12 ILE A   8      99.263 121.776 140.993  1.00 57.95           H
ATOM    115 HD13 ILE A   8      98.325 121.135 139.884  1.00 57.95           H
ATOM    116  N   GLU A   9      94.905 119.199 143.294  1.00 59.93           N
ATOM    117  CA  GLU A   9      94.695 118.208 144.344  1.00 59.93           C
ATOM    118  C   GLU A   9      94.468 116.804 143.795  1.00 59.93           C
ATOM    119  O   GLU A   9      94.631 115.832 144.538  1.00 59.93           O
ATOM    120  CB  GLU A   9      93.505 118.616 145.214  1.00 59.93           C
ATOM    121  CG  GLU A   9      93.799 119.764 146.166  1.00 59.93           C
ATOM    122  CD  GLU A   9      92.852 119.796 147.349  1.00 59.93           C
ATOM    123  OE1 GLU A   9      92.805 118.801 148.102  1.00 59.93           O
ATOM    124  OE2 GLU A   9      92.153 120.816 147.526  1.00 59.93           O
ATOM    125  H   GLU A   9      94.288 119.796 143.236  1.00 59.93           H
ATOM    126  HA  GLU A   9      95.482 118.181 144.910  1.00 59.93           H
ATOM    127  HB2 GLU A   9      92.776 118.891 144.636  1.00 59.93           H
ATOM    128  HB3 GLU A   9      93.232 117.853 145.746  1.00 59.93           H
ATOM    129  HG2 GLU A   9      93.711 120.604 145.689  1.00 59.93           H
ATOM    130  HG3 GLU A   9      94.702 119.670 146.508  1.00 59.93           H
ATOM    131  N   TYR A  10      94.100 116.674 142.529  1.00 56.47           N
ATOM    132  CA  TYR A  10      93.739 115.367 141.991  1.00 56.47           C
ATOM    133  C   TYR A  10      95.005 114.533 141.807  1.00 56.47           C
ATOM    134  O   TYR A  10      95.995 115.038 141.267  1.00 56.47           O
ATOM    135  CB  TYR A  10      92.999 115.543 140.665  1.00 56.47           C
ATOM    136  CG  TYR A  10      92.519 114.260 140.031  1.00 56.47           C
ATOM    137  CD1 TYR A  10      91.403 113.599 140.526  1.00 56.47           C
ATOM    138  CD2 TYR A  10      93.170 113.714 138.938  1.00 56.47           C
ATOM    139  CE1 TYR A  10      90.954 112.428 139.954  1.00 56.47           C
ATOM    140  CE2 TYR A  10      92.727 112.540 138.357  1.00 56.47           C
ATOM    141  CZ  TYR A  10      91.618 111.902 138.870  1.00 56.47           C
ATOM    142  OH  TYR A  10      91.172 110.734 138.298  1.00 56.47           O
ATOM    143  H   TYR A  10      94.050 117.319 141.962  1.00 56.47           H
ATOM    144  HA  TYR A  10      93.147 114.921 142.615  1.00 56.47           H
ATOM    145  HB2 TYR A  10      92.221 116.103 140.817  1.00 56.47           H
ATOM    146  HB3 TYR A  10      93.594 115.978 140.034  1.00 56.47           H
ATOM    147  HD1 TYR A  10      90.952 113.951 141.259  1.00 56.47           H
ATOM    148  HD2 TYR A  10      93.919 114.142 138.591  1.00 56.47           H
ATOM    149  HE1 TYR A  10      90.206 111.996 140.298  1.00 56.47           H
ATOM    150  HE2 TYR A  10      93.175 112.183 137.625  1.00 56.47           H
ATOM    151  HH  TYR A  10      91.670 110.520 137.656  1.00 56.47           H
ATOM    152  N   PRO A  11      95.024 113.270 142.245  1.00 55.59           N
ATOM    153  CA  PRO A  11      96.280 112.507 142.226  1.00 55.59           C
ATOM    154  C   PRO A  11      96.842 112.343 140.820  1.00 55.59           C
ATOM    155  O   PRO A  11      96.106 112.161 139.849  1.00 55.59           O
ATOM    156  CB  PRO A  11      95.886 111.157 142.836  1.00 55.59           C
ATOM    157  CG  PRO A  11      94.418 111.066 142.661  1.00 55.59           C
ATOM    158  CD  PRO A  11      93.906 112.465 142.763  1.00 55.59           C
ATOM    159  HA  PRO A  11      96.943 112.934 142.790  1.00 55.59           H
ATOM    160  HB2 PRO A  11      96.333 110.440 142.360  1.00 55.59           H
ATOM    161  HB3 PRO A  11      96.121 111.143 143.777  1.00 55.59           H
ATOM    162  HG2 PRO A  11      94.217 110.692 141.788  1.00 55.59           H
ATOM    163  HG3 PRO A  11      94.041 110.513 143.363  1.00 55.59           H
ATOM    164  HD2 PRO A  11      93.120 112.574 142.212  1.00 55.59           H
ATOM    165  HD3 PRO A  11      93.726 112.692 143.689  1.00 55.59           H
ATOM    166  N   VAL A  12      98.174 112.395 140.729  1.00 52.17           N
ATOM    167  CA  VAL A  12      98.849 112.330 139.436  1.00 52.17           C
ATOM    168  C   VAL A  12      98.722 110.940 138.823  1.00 52.17           C
ATOM    169  O   VAL A  12      98.598 110.798 137.600  1.00 52.17           O
ATOM    170  CB  VAL A  12     100.323 112.743 139.593  1.00 52.17           C
ATOM    171  CG1 VAL A  12     101.123 112.352 138.363  1.00 52.17           C
ATOM    172  CG2 VAL A  12     100.429 114.235 139.845  1.00 52.17           C
ATOM    173  H   VAL A  12      98.706 112.467 141.401  1.00 52.17           H
ATOM    174  HA  VAL A  12      98.428 112.961 138.832  1.00 52.17           H
ATOM    175  HB  VAL A  12     100.702 112.282 140.357  1.00 52.17           H
ATOM    176 HG11 VAL A  12     101.949 112.862 138.352  1.00 52.17           H
ATOM    177 HG12 VAL A  12     101.324 111.404 138.401  1.00 52.17           H
ATOM    178 HG13 VAL A  12     100.603 112.552 137.570  1.00 52.17           H
ATOM    179 HG21 VAL A  12     101.363 114.470 139.958  1.00 52.17           H
ATOM    180 HG22 VAL A  12     100.057 114.710 139.086  1.00 52.17           H
ATOM    181 HG23 VAL A  12      99.933 114.454 140.649  1.00 52.17           H
ATOM    182  N   LEU A  13      98.778 109.896 139.653  1.00 53.35           N
ATOM    183  CA  LEU A  13      98.788 108.521 139.163  1.00 53.35           C
ATOM    184  C   LEU A  13      97.743 108.294 138.079  1.00 53.35           C
ATOM    185  O   LEU A  13      98.074 107.963 136.936  1.00 53.35           O
ATOM    186  CB  LEU A  13      98.562 107.558 140.335  1.00 53.35           C
ATOM    187  CG  LEU A  13      98.170 106.119 139.987  1.00 53.35           C
ATOM    188  CD1 LEU A  13      99.257 105.437 139.177  1.00 53.35           C
ATOM    189  CD2 LEU A  13      97.876 105.333 141.255  1.00 53.35           C
ATOM    190  H   LEU A  13      98.811 109.961 140.510  1.00 53.35           H
ATOM    191  HA  LEU A  13      99.659 108.330 138.783  1.00 53.35           H
ATOM    192  HB2 LEU A  13      99.382 107.514 140.852  1.00 53.35           H
ATOM    193  HB3 LEU A  13      97.854 107.920 140.891  1.00 53.35           H
ATOM    194  HG  LEU A  13      97.360 106.123 139.455  1.00 53.35           H
ATOM    195 HD11 LEU A  13      98.924 104.583 138.860  1.00 53.35           H
ATOM    196 HD12 LEU A  13      99.494 105.999 138.423  1.00 53.35           H
ATOM    197 HD13 LEU A  13     100.031 105.299 139.743  1.00 53.35           H
ATOM    198 HD21 LEU A  13      97.640 104.423 141.015  1.00 53.35           H
ATOM    199 HD22 LEU A  13      98.667 105.333 141.816  1.00 53.35           H
ATOM    200 HD23 LEU A  13      97.138 105.754 141.722  1.00 53.35           H
ATOM    201  N   GLN A  14      96.469 108.467 138.427  1.00 55.52           N
ATOM    202  CA  GLN A  14      95.407 108.278 137.449  1.00 55.52           C
ATOM    203  C   GLN A  14      95.331 109.436 136.466  1.00 55.52           C
ATOM    204  O   GLN A  14      94.907 109.243 135.321  1.00 55.52           O
ATOM    205  CB  GLN A  14      94.064 108.110 138.161  1.00 55.52           C
ATOM    206  CG  GLN A  14      93.733 106.673 138.526  1.00 55.52           C
ATOM    207  CD  GLN A  14      94.260 106.283 139.892  1.00 55.52           C
ATOM    208  OE1 GLN A  14      95.210 106.881 140.397  1.00 55.52           O
ATOM    209  NE2 GLN A  14      93.647 105.273 140.497  1.00 55.52           N
ATOM    210  H   GLN A  14      96.199 108.690 139.212  1.00 55.52           H
ATOM    211  HA  GLN A  14      95.584 107.470 136.943  1.00 55.52           H
ATOM    212  HB2 GLN A  14      94.078 108.628 138.981  1.00 55.52           H
ATOM    213  HB3 GLN A  14      93.360 108.437 137.579  1.00 55.52           H
ATOM    214  HG2 GLN A  14      94.127 106.077 137.870  1.00 55.52           H
ATOM    215  HG3 GLN A  14      92.769 106.565 138.535  1.00 55.52           H
ATOM    216 HE21 GLN A  14      92.986 104.878 140.112  1.00 55.52           H
ATOM    217 HE22 GLN A  14      93.909 105.014 141.274  1.00 55.52           H
ATOM    218  N   LYS A  15      95.734 110.635 136.890  1.00 53.95           N
ATOM    219  CA  LYS A  15      95.605 111.812 136.038  1.00 53.95           C
ATOM    220  C   LYS A  15      96.406 111.655 134.753  1.00 53.95           C
ATOM    221  O   LYS A  15      95.876 111.830 133.649  1.00 53.95           O
ATOM    222  CB  LYS A  15      96.063 113.052 136.805  1.00 53.95           C
ATOM    223  CG  LYS A  15      96.051 114.331 135.990  1.00 53.95           C
ATOM    224  CD  LYS A  15      95.685 115.553 136.830  1.00 53.95           C
ATOM    225  CE  LYS A  15      96.558 115.695 138.072  1.00 53.95           C
ATOM    226  NZ  LYS A  15      97.969 116.005 137.723  1.00 53.95           N
ATOM    227  H   LYS A  15      96.082 110.791 137.661  1.00 53.95           H
ATOM    228  HA  LYS A  15      94.672 111.932 135.800  1.00 53.95           H
ATOM    229  HB2 LYS A  15      95.478 113.178 137.566  1.00 53.95           H
ATOM    230  HB3 LYS A  15      96.972 112.908 137.111  1.00 53.95           H
ATOM    231  HG2 LYS A  15      96.934 114.475 135.617  1.00 53.95           H
ATOM    232  HG3 LYS A  15      95.398 114.248 135.278  1.00 53.95           H
ATOM    233  HD2 LYS A  15      95.798 116.352 136.292  1.00 53.95           H
ATOM    234  HD3 LYS A  15      94.762 115.474 137.119  1.00 53.95           H
ATOM    235  HE2 LYS A  15      96.218 116.426 138.611  1.00 53.95           H
ATOM    236  HE3 LYS A  15      96.544 114.874 138.586  1.00 53.95           H
ATOM    237  HZ1 LYS A  15      98.454 116.086 138.464  1.00 53.95           H
ATOM    238  HZ2 LYS A  15      98.310 115.351 137.225  1.00 53.95           H
ATOM    239  HZ3 LYS A  15      98.009 116.767 137.266  1.00 53.95           H
ATOM    240  N   ILE A  16      97.692 111.322 134.879  1.00 51.57           N
ATOM    241  CA  ILE A  16      98.548 111.228 133.701  1.00 51.57           C
ATOM    242  C   ILE A  16      98.096 110.087 132.799  1.00 51.57           C
ATOM    243  O   ILE A  16      98.112 110.212 131.572  1.00 51.57           O
ATOM    244  CB  ILE A  16     100.022 111.078 134.116  1.00 51.57           C
ATOM    245  CG1 ILE A  16     100.607 112.449 134.459  1.00 51.57           C
ATOM    246  CG2 ILE A  16     100.826 110.422 133.001  1.00 51.57           C
ATOM    247  CD1 ILE A  16     101.994 112.399 135.056  1.00 51.57           C
ATOM    248  H   ILE A  16      98.086 111.148 135.623  1.00 51.57           H
ATOM    249  HA  ILE A  16      98.468 112.051 133.194  1.00 51.57           H
ATOM    250  HB  ILE A  16     100.067 110.514 134.904  1.00 51.57           H
ATOM    251 HG12 ILE A  16     100.654 112.979 133.649  1.00 51.57           H
ATOM    252 HG13 ILE A  16     100.025 112.884 135.102  1.00 51.57           H
ATOM    253 HG21 ILE A  16     101.772 110.542 133.176  1.00 51.57           H
ATOM    254 HG22 ILE A  16     100.623 109.474 132.973  1.00 51.57           H
ATOM    255 HG23 ILE A  16     100.596 110.840 132.156  1.00 51.57           H
ATOM    256 HD11 ILE A  16     102.189 113.254 135.472  1.00 51.57           H
ATOM    257 HD12 ILE A  16     102.025 111.693 135.721  1.00 51.57           H
ATOM    258 HD13 ILE A  16     102.637 112.220 134.353  1.00 51.57           H
ATOM    259  N   LEU A  17      97.707 108.954 133.384  1.00 51.49           N
ATOM    260  CA  LEU A  17      97.265 107.826 132.570  1.00 51.49           C
ATOM    261  C   LEU A  17      95.999 108.167 131.792  1.00 51.49           C
ATOM    262  O   LEU A  17      95.882 107.842 130.601  1.00 51.49           O
ATOM    263  CB  LEU A  17      97.039 106.603 133.456  1.00 51.49           C
ATOM    264  CG  LEU A  17      98.283 105.751 133.711  1.00 51.49           C
ATOM    265  CD1 LEU A  17      98.048 104.791 134.866  1.00 51.49           C
ATOM    266  CD2 LEU A  17      98.682 104.993 132.456  1.00 51.49           C
ATOM    267  H   LEU A  17      97.690 108.816 134.233  1.00 51.49           H
ATOM    268  HA  LEU A  17      97.959 107.611 131.929  1.00 51.49           H
ATOM    269  HB2 LEU A  17      96.708 106.902 134.317  1.00 51.49           H
ATOM    270  HB3 LEU A  17      96.377 106.034 133.032  1.00 51.49           H
ATOM    271  HG  LEU A  17      99.019 106.335 133.953  1.00 51.49           H
ATOM    272 HD11 LEU A  17      98.849 104.262 135.004  1.00 51.49           H
ATOM    273 HD12 LEU A  17      97.848 105.302 135.665  1.00 51.49           H
ATOM    274 HD13 LEU A  17      97.302 104.212 134.648  1.00 51.49           H
ATOM    275 HD21 LEU A  17      99.399 104.378 132.675  1.00 51.49           H
ATOM    276 HD22 LEU A  17      97.913 104.500 132.128  1.00 51.49           H
ATOM    277 HD23 LEU A  17      98.981 105.624 131.784  1.00 51.49           H
ATOM    278  N   ILE A  18      95.036 108.821 132.444  1.00 52.52           N
ATOM    279  CA  ILE A  18      93.810 109.201 131.752  1.00 52.52           C
ATOM    280  C   ILE A  18      94.117 110.211 130.657  1.00 52.52           C
ATOM    281  O   ILE A  18      93.560 110.142 129.554  1.00 52.52           O
ATOM    282  CB  ILE A  18      92.775 109.740 132.756  1.00 52.52           C
ATOM    283  CG1 ILE A  18      92.068 108.574 133.449  1.00 52.52           C
ATOM    284  CG2 ILE A  18      91.764 110.637 132.056  1.00 52.52           C
ATOM    285  CD1 ILE A  18      91.318 108.964 134.701  1.00 52.52           C
ATOM    286  H   ILE A  18      95.069 109.052 133.272  1.00 52.52           H
ATOM    287  HA  ILE A  18      93.432 108.413 131.331  1.00 52.52           H
ATOM    288  HB  ILE A  18      93.240 110.263 133.428  1.00 52.52           H
ATOM    289 HG12 ILE A  18      91.429 108.185 132.831  1.00 52.52           H
ATOM    290 HG13 ILE A  18      92.731 107.910 133.696  1.00 52.52           H
ATOM    291 HG21 ILE A  18      90.995 110.756 132.635  1.00 52.52           H
ATOM    292 HG22 ILE A  18      92.170 111.499 131.875  1.00 52.52           H
ATOM    293 HG23 ILE A  18      91.486 110.217 131.227  1.00 52.52           H
ATOM    294 HD11 ILE A  18      91.005 108.160 135.144  1.00 52.52           H
ATOM    295 HD12 ILE A  18      91.917 109.453 135.287  1.00 52.52           H
ATOM    296 HD13 ILE A  18      90.563 109.522 134.458  1.00 52.52           H
ATOM    297  N   GLY A  19      95.000 111.169 130.943  1.00 52.81           N
ATOM    298  CA  GLY A  19      95.403 112.110 129.911  1.00 52.81           C
ATOM    299  C   GLY A  19      96.039 111.417 128.723  1.00 52.81           C
ATOM    300  O   GLY A  19      95.746 111.743 127.572  1.00 52.81           O
ATOM    301  H   GLY A  19      95.370 111.291 131.710  1.00 52.81           H
ATOM    302  HA2 GLY A  19      94.627 112.602 129.602  1.00 52.81           H
ATOM    303  HA3 GLY A  19      96.041 112.740 130.279  1.00 52.81           H
ATOM    304  N   LEU A  20      96.909 110.443 128.988  1.00 51.16           N
ATOM    305  CA  LEU A  20      97.524 109.671 127.915  1.00 51.16           C
ATOM    306  C   LEU A  20      96.469 108.990 127.055  1.00 51.16           C
ATOM    307  O   LEU A  20      96.492 109.097 125.824  1.00 51.16           O
ATOM    308  CB  LEU A  20      98.478 108.633 128.508  1.00 51.16           C
ATOM    309  CG  LEU A  20      99.326 107.824 127.524  1.00 51.16           C
ATOM    310  CD1 LEU A  20     100.617 107.370 128.176  1.00 51.16           C
ATOM    311  CD2 LEU A  20      98.557 106.622 126.998  1.00 51.16           C
ATOM    312  H   LEU A  20      97.159 110.212 129.778  1.00 51.16           H
ATOM    313  HA  LEU A  20      98.038 110.266 127.347  1.00 51.16           H
ATOM    314  HB2 LEU A  20      99.092 109.096 129.099  1.00 51.16           H
ATOM    315  HB3 LEU A  20      97.954 108.003 129.025  1.00 51.16           H
ATOM    316  HG  LEU A  20      99.554 108.385 126.768  1.00 51.16           H
ATOM    317 HD11 LEU A  20     101.158 106.907 127.517  1.00 51.16           H
ATOM    318 HD12 LEU A  20     101.094 108.146 128.509  1.00 51.16           H
ATOM    319 HD13 LEU A  20     100.403 106.771 128.908  1.00 51.16           H
ATOM    320 HD21 LEU A  20      99.188 105.984 126.628  1.00 51.16           H
ATOM    321 HD22 LEU A  20      98.066 106.213 127.727  1.00 51.16           H
ATOM    322 HD23 LEU A  20      97.942 106.914 126.307  1.00 51.16           H
ATOM    323  N   ILE A  21      95.540 108.273 127.687  1.00 52.16           N
ATOM    324  CA  ILE A  21      94.557 107.511 126.919  1.00 52.16           C
ATOM    325  C   ILE A  21      93.687 108.450 126.090  1.00 52.16           C
ATOM    326  O   ILE A  21      93.426 108.205 124.903  1.00 52.16           O
ATOM    327  CB  ILE A  21      93.708 106.632 127.853  1.00 52.16           C
ATOM    328  CG1 ILE A  21      94.588 105.579 128.528  1.00 52.16           C
ATOM    329  CG2 ILE A  21      92.588 105.965 127.071  1.00 52.16           C
ATOM    330  CD1 ILE A  21      93.892 104.806 129.625  1.00 52.16           C
ATOM    331  H   ILE A  21      95.458 108.211 128.541  1.00 52.16           H
ATOM    332  HA  ILE A  21      95.027 106.924 126.306  1.00 52.16           H
ATOM    333  HB  ILE A  21      93.316 107.195 128.539  1.00 52.16           H
ATOM    334 HG12 ILE A  21      94.881 104.942 127.857  1.00 52.16           H
ATOM    335 HG13 ILE A  21      95.358 106.018 128.921  1.00 52.16           H
ATOM    336 HG21 ILE A  21      92.191 105.266 127.613  1.00 52.16           H
ATOM    337 HG22 ILE A  21      91.915 106.627 126.850  1.00 52.16           H
ATOM    338 HG23 ILE A  21      92.957 105.581 126.260  1.00 52.16           H
ATOM    339 HD11 ILE A  21      94.557 104.331 130.147  1.00 52.16           H
ATOM    340 HD12 ILE A  21      93.410 105.428 130.192  1.00 52.16           H
ATOM    341 HD13 ILE A  21      93.273 104.175 129.226  1.00 52.16           H
ATOM    342  N   LEU A  22      93.217 109.538 126.705  1.00 53.97           N
ATOM    343  CA  LEU A  22      92.344 110.459 125.987  1.00 53.97           C
ATOM    344  C   LEU A  22      93.083 111.136 124.841  1.00 53.97           C
ATOM    345  O   LEU A  22      92.534 111.290 123.743  1.00 53.97           O
ATOM    346  CB  LEU A  22      91.773 111.500 126.949  1.00 53.97           C
ATOM    347  CG  LEU A  22      90.652 112.377 126.385  1.00 53.97           C
ATOM    348  CD1 LEU A  22      89.440 111.538 126.007  1.00 53.97           C
ATOM    349  CD2 LEU A  22      90.265 113.456 127.383  1.00 53.97           C
ATOM    350  H   LEU A  22      93.385 109.759 127.519  1.00 53.97           H
ATOM    351  HA  LEU A  22      91.605 109.957 125.610  1.00 53.97           H
ATOM    352  HB2 LEU A  22      91.417 111.037 127.724  1.00 53.97           H
ATOM    353  HB3 LEU A  22      92.492 112.089 127.225  1.00 53.97           H
ATOM    354  HG  LEU A  22      90.972 112.817 125.582  1.00 53.97           H
ATOM    355 HD11 LEU A  22      88.695 112.129 125.815  1.00 53.97           H
ATOM    356 HD12 LEU A  22      89.652 111.010 125.222  1.00 53.97           H
ATOM    357 HD13 LEU A  22      89.216 110.955 126.749  1.00 53.97           H
ATOM    358 HD21 LEU A  22      89.558 114.000 127.001  1.00 53.97           H
ATOM    359 HD22 LEU A  22      89.954 113.034 128.199  1.00 53.97           H
ATOM    360 HD23 LEU A  22      91.042 114.006 127.570  1.00 53.97           H
ATOM    361  N   GLY A  23      94.328 111.555 125.071  1.00 52.66           N
ATOM    362  CA  GLY A  23      95.101 112.140 123.993  1.00 52.66           C
ATOM    363  C   GLY A  23      95.319 111.164 122.857  1.00 52.66           C
ATOM    364  O   GLY A  23      95.226 111.531 121.685  1.00 52.66           O
ATOM    365  H   GLY A  23      94.735 111.510 125.828  1.00 52.66           H
ATOM    366  HA2 GLY A  23      94.635 112.914 123.642  1.00 52.66           H
ATOM    367  HA3 GLY A  23      95.966 112.423 124.328  1.00 52.66           H
ATOM    368  N   ALA A  24      95.598 109.903 123.188  1.00 53.70           N
ATOM    369  CA  ALA A  24      95.792 108.899 122.150  1.00 53.70           C
ATOM    370  C   ALA A  24      94.539 108.744 121.303  1.00 53.70           C
ATOM    371  O   ALA A  24      94.605 108.773 120.070  1.00 53.70           O
ATOM    372  CB  ALA A  24      96.187 107.563 122.780  1.00 53.70           C
ATOM    373  H   ALA A  24      95.678 109.610 123.992  1.00 53.70           H
ATOM    374  HA  ALA A  24      96.512 109.181 121.564  1.00 53.70           H
ATOM    375  HB1 ALA A  24      96.326 106.911 122.076  1.00 53.70           H
ATOM    376  HB2 ALA A  24      97.004 107.681 123.288  1.00 53.70           H
ATOM    377  HB3 ALA A  24      95.473 107.269 123.367  1.00 53.70           H
ATOM    378  N   ILE A  25      93.381 108.581 121.946  1.00 53.53           N
ATOM    379  CA  ILE A  25      92.164 108.360 121.169  1.00 53.53           C
ATOM    380  C   ILE A  25      91.841 109.591 120.330  1.00 53.53           C
ATOM    381  O   ILE A  25      91.491 109.480 119.146  1.00 53.53           O
ATOM    382  CB  ILE A  25      90.990 107.958 122.082  1.00 53.53           C
ATOM    383  CG1 ILE A  25      89.871 107.336 121.245  1.00 53.53           C
ATOM    384  CG2 ILE A  25      90.465 109.145 122.861  1.00 53.53           C
ATOM    385  CD1 ILE A  25      88.637 106.968 122.036  1.00 53.53           C
ATOM    386  H   ILE A  25      93.275 108.594 122.799  1.00 53.53           H
ATOM    387  HA  ILE A  25      92.321 107.624 120.556  1.00 53.53           H
ATOM    388  HB  ILE A  25      91.307 107.293 122.713  1.00 53.53           H
ATOM    389 HG12 ILE A  25      89.604 107.970 120.561  1.00 53.53           H
ATOM    390 HG13 ILE A  25      90.206 106.527 120.828  1.00 53.53           H
ATOM    391 HG21 ILE A  25      89.837 108.832 123.530  1.00 53.53           H
ATOM    392 HG22 ILE A  25      91.209 109.578 123.297  1.00 53.53           H
ATOM    393 HG23 ILE A  25      90.023 109.761 122.257  1.00 53.53           H
ATOM    394 HD11 ILE A  25      88.061 106.417 121.483  1.00 53.53           H
ATOM    395 HD12 ILE A  25      88.906 106.476 122.827  1.00 53.53           H
ATOM    396 HD13 ILE A  25      88.170 107.779 122.293  1.00 53.53           H
ATOM    397  N   VAL A  26      91.971 110.783 120.917  1.00 54.89           N
ATOM    398  CA  VAL A  26      91.647 112.006 120.188  1.00 54.89           C
ATOM    399  C   VAL A  26      92.565 112.162 118.983  1.00 54.89           C
ATOM    400  O   VAL A  26      92.115 112.456 117.868  1.00 54.89           O
ATOM    401  CB  VAL A  26      91.735 113.224 121.126  1.00 54.89           C
ATOM    402  CG1 VAL A  26      91.800 114.513 120.326  1.00 54.89           C
ATOM    403  CG2 VAL A  26      90.554 113.243 122.081  1.00 54.89           C
ATOM    404  H   VAL A  26      92.240 110.908 121.724  1.00 54.89           H
ATOM    405  HA  VAL A  26      90.735 111.946 119.863  1.00 54.89           H
ATOM    406  HB  VAL A  26      92.546 113.158 121.654  1.00 54.89           H
ATOM    407 HG11 VAL A  26      91.570 115.254 120.908  1.00 54.89           H
ATOM    408 HG12 VAL A  26      92.699 114.632 119.983  1.00 54.89           H
ATOM    409 HG13 VAL A  26      91.166 114.462 119.593  1.00 54.89           H
ATOM    410 HG21 VAL A  26      90.639 114.006 122.673  1.00 54.89           H
ATOM    411 HG22 VAL A  26      89.734 113.312 121.567  1.00 54.89           H
ATOM    412 HG23 VAL A  26      90.552 112.421 122.597  1.00 54.89           H
ATOM    413  N   GLY A  27      93.868 111.965 119.187  1.00 56.51           N
ATOM    414  CA  GLY A  27      94.806 112.112 118.090  1.00 56.51           C
ATOM    415  C   GLY A  27      94.595 111.078 117.004  1.00 56.51           C
ATOM    416  O   GLY A  27      94.705 111.386 115.816  1.00 56.51           O
ATOM    417  H   GLY A  27      94.224 111.749 119.939  1.00 56.51           H
ATOM    418  HA2 GLY A  27      94.708 112.993 117.697  1.00 56.51           H
ATOM    419  HA3 GLY A  27      95.712 112.024 118.425  1.00 56.51           H
ATOM    420  N   LEU A  28      94.299 109.836 117.390  1.00 56.49           N
ATOM    421  CA  LEU A  28      94.060 108.798 116.395  1.00 56.49           C
ATOM    422  C   LEU A  28      92.838 109.130 115.551  1.00 56.49           C
ATOM    423  O   LEU A  28      92.867 109.015 114.319  1.00 56.49           O
ATOM    424  CB  LEU A  28      93.894 107.445 117.086  1.00 56.49           C
ATOM    425  CG  LEU A  28      94.013 106.219 116.182  1.00 56.49           C
ATOM    426  CD1 LEU A  28      94.667 105.074 116.933  1.00 56.49           C
ATOM    427  CD2 LEU A  28      92.649 105.803 115.657  1.00 56.49           C
ATOM    428  H   LEU A  28      94.231 109.575 118.207  1.00 56.49           H
ATOM    429  HA  LEU A  28      94.828 108.743 115.804  1.00 56.49           H
ATOM    430  HB2 LEU A  28      94.574 107.367 117.773  1.00 56.49           H
ATOM    431  HB3 LEU A  28      93.017 107.419 117.497  1.00 56.49           H
ATOM    432  HG  LEU A  28      94.573 106.439 115.421  1.00 56.49           H
ATOM    433 HD11 LEU A  28      94.706 104.298 116.352  1.00 56.49           H
ATOM    434 HD12 LEU A  28      95.564 105.338 117.193  1.00 56.49           H
ATOM    435 HD13 LEU A  28      94.139 104.871 117.721  1.00 56.49           H
ATOM    436 HD21 LEU A  28      92.746 104.989 115.139  1.00 56.49           H
ATOM    437 HD22 LEU A  28      92.055 105.648 116.408  1.00 56.49           H
ATOM    438 HD23 LEU A  28      92.295 106.511 115.096  1.00 56.49           H
ATOM    439  N   ILE A  29      91.751 109.563 116.195  1.00 57.03           N
ATOM    440  CA  ILE A  29      90.553 109.919 115.442  1.00 57.03           C
ATOM    441  C   ILE A  29      90.837 111.095 114.517  1.00 57.03           C
ATOM    442  O   ILE A  29      90.437 111.095 113.345  1.00 57.03           O
ATOM    443  CB  ILE A  29      89.386 110.220 116.400  1.00 57.03           C
ATOM    444  CG1 ILE A  29      89.002 108.966 117.190  1.00 57.03           C
ATOM    445  CG2 ILE A  29      88.189 110.751 115.627  1.00 57.03           C
ATOM    446  CD1 ILE A  29      88.492 107.816 116.339  1.00 57.03           C
ATOM    447  H   ILE A  29      91.685 109.658 117.048  1.00 57.03           H
ATOM    448  HA  ILE A  29      90.300 109.168 114.884  1.00 57.03           H
ATOM    449  HB  ILE A  29      89.673 110.902 117.027  1.00 57.03           H
ATOM    450 HG12 ILE A  29      89.783 108.649 117.671  1.00 57.03           H
ATOM    451 HG13 ILE A  29      88.303 109.198 117.821  1.00 57.03           H
ATOM    452 HG21 ILE A  29      87.397 110.670 116.181  1.00 57.03           H
ATOM    453 HG22 ILE A  29      88.342 111.683 115.405  1.00 57.03           H
ATOM    454 HG23 ILE A  29      88.079 110.229 114.817  1.00 57.03           H
ATOM    455 HD11 ILE A  29      88.180 107.109 116.925  1.00 57.03           H
ATOM    456 HD12 ILE A  29      87.762 108.128 115.783  1.00 57.03           H
ATOM    457 HD13 ILE A  29      89.215 107.485 115.783  1.00 57.03           H
ATOM    458  N   LEU A  30      91.533 112.116 115.022  1.00 56.50           N
ATOM    459  CA  LEU A  30      91.830 113.279 114.193  1.00 56.50           C
ATOM    460  C   LEU A  30      92.690 112.896 112.995  1.00 56.50           C
ATOM    461  O   LEU A  30      92.430 113.336 111.869  1.00 56.50           O
ATOM    462  CB  LEU A  30      92.519 114.352 115.031  1.00 56.50           C
ATOM    463  CG  LEU A  30      91.643 114.957 116.127  1.00 56.50           C
ATOM    464  CD1 LEU A  30      92.497 115.625 117.187  1.00 56.50           C
ATOM    465  CD2 LEU A  30      90.657 115.944 115.532  1.00 56.50           C
ATOM    466  H   LEU A  30      91.838 112.158 115.825  1.00 56.50           H
ATOM    467  HA  LEU A  30      90.997 113.647 113.858  1.00 56.50           H
ATOM    468  HB2 LEU A  30      93.297 113.960 115.457  1.00 56.50           H
ATOM    469  HB3 LEU A  30      92.796 115.073 114.444  1.00 56.50           H
ATOM    470  HG  LEU A  30      91.136 114.249 116.553  1.00 56.50           H
ATOM    471 HD11 LEU A  30      91.928 115.889 117.928  1.00 56.50           H
ATOM    472 HD12 LEU A  30      93.171 114.999 117.493  1.00 56.50           H
ATOM    473 HD13 LEU A  30      92.920 116.408 116.802  1.00 56.50           H
ATOM    474 HD21 LEU A  30      90.130 116.333 116.247  1.00 56.50           H
ATOM    475 HD22 LEU A  30      91.148 116.640 115.067  1.00 56.50           H
ATOM    476 HD23 LEU A  30      90.077 115.477 114.910  1.00 56.50           H
ATOM    477  N   GLY A  31      93.715 112.074 113.213  1.00 58.13           N
ATOM    478  CA  GLY A  31      94.534 111.624 112.102  1.00 58.13           C
ATOM    479  C   GLY A  31      93.739 110.823 111.093  1.00 58.13           C
ATOM    480  O   GLY A  31      93.964 110.927 109.885  1.00 58.13           O
ATOM    481  H   GLY A  31      93.951 111.769 113.982  1.00 58.13           H
ATOM    482  HA2 GLY A  31      94.918 112.393 111.651  1.00 58.13           H
ATOM    483  HA3 GLY A  31      95.257 111.070 112.435  1.00 58.13           H
ATOM    484  N   HIS A  32      92.795 110.010 111.573  1.00 62.13           N
ATOM    485  CA  HIS A  32      91.915 109.296 110.656  1.00 62.13           C
ATOM    486  C   HIS A  32      91.104 110.272 109.816  1.00 62.13           C
ATOM    487  O   HIS A  32      90.910 110.058 108.614  1.00 62.13           O
ATOM    488  CB  HIS A  32      90.989 108.362 111.433  1.00 62.13           C
ATOM    489  CG  HIS A  32      90.157 107.477 110.558  1.00 62.13           C
ATOM    490  ND1 HIS A  32      88.938 107.869 110.048  1.00 62.13           N
ATOM    491  CD2 HIS A  32      90.368 106.220 110.103  1.00 62.13           C
ATOM    492  CE1 HIS A  32      88.435 106.892 109.316  1.00 62.13           C
ATOM    493  NE2 HIS A  32      89.283 105.879 109.333  1.00 62.13           N
ATOM    494  H   HIS A  32      92.648 109.859 112.407  1.00 62.13           H
ATOM    495  HA  HIS A  32      92.453 108.757 110.056  1.00 62.13           H
ATOM    496  HB2 HIS A  32      91.527 107.793 112.005  1.00 62.13           H
ATOM    497  HB3 HIS A  32      90.387 108.897 111.973  1.00 62.13           H
ATOM    498  HD1 HIS A  32      88.564 108.632 110.184  1.00 62.13           H
ATOM    499  HD2 HIS A  32      91.110 105.686 110.279  1.00 62.13           H
ATOM    500  HE1 HIS A  32      87.621 106.912 108.865  1.00 62.13           H
ATOM    501  N   TYR A  33      90.622 111.352 110.432  1.00 62.63           N
ATOM    502  CA  TYR A  33      89.864 112.355 109.694  1.00 62.63           C
ATOM    503  C   TYR A  33      90.748 113.270 108.855  1.00 62.63           C
ATOM    504  O   TYR A  33      90.217 114.043 108.052  1.00 62.63           O
ATOM    505  CB  TYR A  33      89.026 113.191 110.660  1.00 62.63           C
ATOM    506  CG  TYR A  33      87.596 112.718 110.781  1.00 62.63           C
ATOM    507  CD1 TYR A  33      86.538 113.608 110.663  1.00 62.63           C
ATOM    508  CD2 TYR A  33      87.304 111.380 111.006  1.00 62.63           C
ATOM    509  CE1 TYR A  33      85.229 113.180 110.771  1.00 62.63           C
ATOM    510  CE2 TYR A  33      85.999 110.942 111.115  1.00 62.63           C
ATOM    511  CZ  TYR A  33      84.965 111.847 110.996  1.00 62.63           C
ATOM    512  OH  TYR A  33      83.663 111.416 111.104  1.00 62.63           O
ATOM    513  H   TYR A  33      90.721 111.524 111.268  1.00 62.63           H
ATOM    514  HA  TYR A  33      89.255 111.902 109.089  1.00 62.63           H
ATOM    515  HB2 TYR A  33      89.427 113.151 111.542  1.00 62.63           H
ATOM    516  HB3 TYR A  33      89.009 114.109 110.347  1.00 62.63           H
ATOM    517  HD1 TYR A  33      86.713 114.508 110.511  1.00 62.63           H
ATOM    518  HD2 TYR A  33      87.999 110.768 111.087  1.00 62.63           H
ATOM    519  HE1 TYR A  33      84.530 113.788 110.691  1.00 62.63           H
ATOM    520  HE2 TYR A  33      85.818 110.043 111.267  1.00 62.63           H
ATOM    521  HH  TYR A  33      83.644 110.586 111.226  1.00 62.63           H
ATOM    522  N   GLY A  34      92.067 113.207 109.018  1.00 59.67           N
ATOM    523  CA  GLY A  34      92.970 113.969 108.179  1.00 59.67           C
ATOM    524  C   GLY A  34      93.327 115.349 108.682  1.00 59.67           C
ATOM    525  O   GLY A  34      93.830 116.162 107.899  1.00 59.67           O
ATOM    526  H   GLY A  34      92.462 112.726 109.612  1.00 59.67           H
ATOM    527  HA2 GLY A  34      93.795 113.470 108.077  1.00 59.67           H
ATOM    528  HA3 GLY A  34      92.571 114.068 107.301  1.00 59.67           H
ATOM    529  N   TYR A  35      93.092 115.644 109.960  1.00 59.12           N
ATOM    530  CA  TYR A  35      93.399 116.946 110.538  1.00 59.12           C
ATOM    531  C   TYR A  35      94.718 116.936 111.302  1.00 59.12           C
ATOM    532  O   TYR A  35      94.853 117.622 112.320  1.00 59.12           O
ATOM    533  CB  TYR A  35      92.261 117.393 111.455  1.00 59.12           C
ATOM    534  CG  TYR A  35      90.964 117.711 110.742  1.00 59.12           C
ATOM    535  CD1 TYR A  35      90.922 117.890 109.365  1.00 59.12           C
ATOM    536  CD2 TYR A  35      89.778 117.834 111.452  1.00 59.12           C
ATOM    537  CE1 TYR A  35      89.738 118.180 108.719  1.00 59.12           C
ATOM    538  CE2 TYR A  35      88.590 118.125 110.814  1.00 59.12           C
ATOM    539  CZ  TYR A  35      88.575 118.297 109.448  1.00 59.12           C
ATOM    540  OH  TYR A  35      87.392 118.586 108.809  1.00 59.12           O
ATOM    541  H   TYR A  35      92.746 115.092 110.522  1.00 59.12           H
ATOM    542  HA  TYR A  35      93.493 117.597 109.826  1.00 59.12           H
ATOM    543  HB2 TYR A  35      92.081 116.684 112.093  1.00 59.12           H
ATOM    544  HB3 TYR A  35      92.539 118.194 111.927  1.00 59.12           H
ATOM    545  HD1 TYR A  35      91.702 117.813 108.866  1.00 59.12           H
ATOM    546  HD2 TYR A  35      89.785 117.719 112.374  1.00 59.12           H
ATOM    547  HE1 TYR A  35      89.725 118.297 107.797  1.00 59.12           H
ATOM    548  HE2 TYR A  35      87.804 118.204 111.304  1.00 59.12           H
ATOM    549  HH  TYR A  35      86.772 118.657 109.372  1.00 59.12           H
ATOM    550  N   ALA A  36      95.698 116.166 110.826  1.00 57.71           N
ATOM    551  CA  ALA A  36      96.967 116.058 111.536  1.00 57.71           C
ATOM    552  C   ALA A  36      97.682 117.401 111.606  1.00 57.71           C
ATOM    553  O   ALA A  36      98.290 117.733 112.628  1.00 57.71           O
ATOM    554  CB  ALA A  36      97.855 115.014 110.861  1.00 57.71           C
ATOM    555  H   ALA A  36      95.652 115.702 110.103  1.00 57.71           H
ATOM    556  HA  ALA A  36      96.796 115.763 112.444  1.00 57.71           H
ATOM    557  HB1 ALA A  36      98.692 114.950 111.346  1.00 57.71           H
ATOM    558  HB2 ALA A  36      97.399 114.158 110.873  1.00 57.71           H
ATOM    559  HB3 ALA A  36      98.021 115.287 109.945  1.00 57.71           H
ATOM    560  N   HIS A  37      97.637 118.180 110.523  1.00 59.77           N
ATOM    561  CA  HIS A  37      98.301 119.481 110.526  1.00 59.77           C
ATOM    562  C   HIS A  37      97.687 120.415 111.563  1.00 59.77           C
ATOM    563  O   HIS A  37      98.398 121.198 112.204  1.00 59.77           O
ATOM    564  CB  HIS A  37      98.243 120.119 109.135  1.00 59.77           C
ATOM    565  CG  HIS A  37      96.864 120.218 108.559  1.00 59.77           C
ATOM    566  ND1 HIS A  37      96.063 119.118 108.335  1.00 59.77           N
ATOM    567  CD2 HIS A  37      96.145 121.292 108.155  1.00 59.77           C
ATOM    568  CE1 HIS A  37      94.912 119.510 107.822  1.00 59.77           C
ATOM    569  NE2 HIS A  37      94.935 120.825 107.702  1.00 59.77           N
ATOM    570  H   HIS A  37      97.248 117.969 109.790  1.00 59.77           H
ATOM    571  HA  HIS A  37      99.234 119.354 110.756  1.00 59.77           H
ATOM    572  HB2 HIS A  37      98.603 121.018 109.191  1.00 59.77           H
ATOM    573  HB3 HIS A  37      98.781 119.589 108.526  1.00 59.77           H
ATOM    574  HD2 HIS A  37      96.419 122.180 108.180  1.00 59.77           H
ATOM    575  HE1 HIS A  37      94.204 118.954 107.585  1.00 59.77           H
ATOM    576  HE2 HIS A  37      94.297 121.309 107.391  1.00 59.77           H
ATOM    577  N   ALA A  38      96.364 120.362 111.729  1.00 58.50           N
ATOM    578  CA  ALA A  38      95.721 121.185 112.749  1.00 58.50           C
ATOM    579  C   ALA A  38      96.222 120.821 114.140  1.00 58.50           C
ATOM    580  O   ALA A  38      96.483 121.705 114.964  1.00 58.50           O
ATOM    581  CB  ALA A  38      94.204 121.031 112.667  1.00 58.50           C
ATOM    582  H   ALA A  38      95.827 119.869 111.274  1.00 58.50           H
ATOM    583  HA  ALA A  38      95.938 122.116 112.587  1.00 58.50           H
ATOM    584  HB1 ALA A  38      93.793 121.588 113.347  1.00 58.50           H
ATOM    585  HB2 ALA A  38      93.907 121.309 111.787  1.00 58.50           H
ATOM    586  HB3 ALA A  38      93.974 120.101 112.818  1.00 58.50           H
ATOM    587  N   VAL A  39      96.357 119.524 114.422  1.00 54.60           N
ATOM    588  CA  VAL A  39      96.919 119.094 115.700  1.00 54.60           C
ATOM    589  C   VAL A  39      98.354 119.580 115.830  1.00 54.60           C
ATOM    590  O   VAL A  39      98.788 120.014 116.904  1.00 54.60           O
ATOM    591  CB  VAL A  39      96.829 117.563 115.832  1.00 54.60           C
ATOM    592  CG1 VAL A  39      97.738 117.066 116.941  1.00 54.60           C
ATOM    593  CG2 VAL A  39      95.399 117.143 116.087  1.00 54.60           C
ATOM    594  H   VAL A  39      96.139 118.880 113.895  1.00 54.60           H
ATOM    595  HA  VAL A  39      96.403 119.489 116.420  1.00 54.60           H
ATOM    596  HB  VAL A  39      97.119 117.155 115.001  1.00 54.60           H
ATOM    597 HG11 VAL A  39      97.451 116.177 117.203  1.00 54.60           H
ATOM    598 HG12 VAL A  39      98.652 117.034 116.619  1.00 54.60           H
ATOM    599 HG13 VAL A  39      97.671 117.668 117.698  1.00 54.60           H
ATOM    600 HG21 VAL A  39      95.361 116.176 116.154  1.00 54.60           H
ATOM    601 HG22 VAL A  39      95.098 117.545 116.917  1.00 54.60           H
ATOM    602 HG23 VAL A  39      94.845 117.448 115.351  1.00 54.60           H
ATOM    603  N   HIS A  40      99.114 119.507 114.739  1.00 54.72           N
ATOM    604  CA  HIS A  40     100.497 119.960 114.759  1.00 54.72           C
ATOM    605  C   HIS A  40     100.596 121.437 115.103  1.00 54.72           C
ATOM    606  O   HIS A  40     101.525 121.851 115.805  1.00 54.72           O
ATOM    607  CB  HIS A  40     101.138 119.698 113.399  1.00 54.72           C
ATOM    608  CG  HIS A  40     102.443 120.400 113.201  1.00 54.72           C
ATOM    609  ND1 HIS A  40     103.648 119.854 113.585  1.00 54.72           N
ATOM    610  CD2 HIS A  40     102.732 121.602 112.651  1.00 54.72           C
ATOM    611  CE1 HIS A  40     104.623 120.692 113.284  1.00 54.72           C
ATOM    612  NE2 HIS A  40     104.094 121.760 112.716  1.00 54.72           N
ATOM    613  H   HIS A  40      98.852 119.202 113.979  1.00 54.72           H
ATOM    614  HA  HIS A  40     100.988 119.460 115.429  1.00 54.72           H
ATOM    615  HB2 HIS A  40     101.280 118.747 113.287  1.00 54.72           H
ATOM    616  HB3 HIS A  40     100.534 120.018 112.711  1.00 54.72           H
ATOM    617  HD2 HIS A  40     102.121 122.208 112.297  1.00 54.72           H
ATOM    618  HE1 HIS A  40     105.528 120.552 113.444  1.00 54.72           H
ATOM    619  HE2 HIS A  40     104.530 122.445 112.432  1.00 54.72           H
ATOM    620  N   THR A  41      99.658 122.245 114.617  1.00 56.55           N
ATOM    621  CA  THR A  41      99.744 123.687 114.815  1.00 56.55           C
ATOM    622  C   THR A  41      99.159 124.128 116.152  1.00 56.55           C
ATOM    623  O   THR A  41      99.705 125.032 116.793  1.00 56.55           O
ATOM    624  CB  THR A  41      99.031 124.422 113.677  1.00 56.55           C
ATOM    625  OG1 THR A  41      99.720 124.185 112.444  1.00 56.55           O
ATOM    626  CG2 THR A  41      99.001 125.919 113.949  1.00 56.55           C
ATOM    627  H   THR A  41      98.968 121.986 114.174  1.00 56.55           H
ATOM    628  HA  THR A  41     100.678 123.949 114.798  1.00 56.55           H
ATOM    629  HB  THR A  41      98.118 124.103 113.605  1.00 56.55           H
ATOM    630  HG1 THR A  41      99.326 124.577 111.815  1.00 56.55           H
ATOM    631 HG21 THR A  41      98.829 126.401 113.125  1.00 56.55           H
ATOM    632 HG22 THR A  41      98.303 126.132 114.587  1.00 56.55           H
ATOM    633 HG23 THR A  41      99.856 126.207 114.307  1.00 56.55           H
ATOM    634  N   TYR A  42      98.066 123.507 116.592  1.00 56.73           N
ATOM    635  CA  TYR A  42      97.345 123.946 117.782  1.00 56.73           C
ATOM    636  C   TYR A  42      97.731 123.171 119.035  1.00 56.73           C
ATOM    637  O   TYR A  42      97.978 123.773 120.082  1.00 56.73           O
ATOM    638  CB  TYR A  42      95.834 123.817 117.553  1.00 56.73           C
ATOM    639  CG  TYR A  42      95.266 124.739 116.495  1.00 56.73           C
ATOM    640  CD1 TYR A  42      95.961 125.862 116.068  1.00 56.73           C
ATOM    641  CD2 TYR A  42      94.028 124.480 115.923  1.00 56.73           C
ATOM    642  CE1 TYR A  42      95.439 126.700 115.105  1.00 56.73           C
ATOM    643  CE2 TYR A  42      93.499 125.312 114.959  1.00 56.73           C
ATOM    644  CZ  TYR A  42      94.208 126.421 114.554  1.00 56.73           C
ATOM    645  OH  TYR A  42      93.686 127.256 113.592  1.00 56.73           O
ATOM    646  H   TYR A  42      97.719 122.818 116.213  1.00 56.73           H
ATOM    647  HA  TYR A  42      97.551 124.879 117.950  1.00 56.73           H
ATOM    648  HB2 TYR A  42      95.640 122.906 117.283  1.00 56.73           H
ATOM    649  HB3 TYR A  42      95.379 124.014 118.386  1.00 56.73           H
ATOM    650  HD1 TYR A  42      96.791 126.056 116.437  1.00 56.73           H
ATOM    651  HD2 TYR A  42      93.546 123.733 116.195  1.00 56.73           H
ATOM    652  HE1 TYR A  42      95.916 127.449 114.829  1.00 56.73           H
ATOM    653  HE2 TYR A  42      92.668 125.126 114.586  1.00 56.73           H
ATOM    654  HH  TYR A  42      94.221 127.884 113.438  1.00 56.73           H
ATOM    655  N   VAL A  43      97.783 121.844 118.952  1.00 53.17           N
ATOM    656  CA  VAL A  43      97.971 121.026 120.145  1.00 53.17           C
ATOM    657  C   VAL A  43      99.443 120.742 120.431  1.00 53.17           C
ATOM    658  O   VAL A  43      99.826 120.604 121.596  1.00 53.17           O
ATOM    659  CB  VAL A  43      97.179 119.716 120.004  1.00 53.17           C
ATOM    660  CG1 VAL A  43      97.593 118.723 121.074  1.00 53.17           C
ATOM    661  CG2 VAL A  43      95.686 119.991 120.072  1.00 53.17           C
ATOM    662  H   VAL A  43      97.712 121.395 118.222  1.00 53.17           H
ATOM    663  HA  VAL A  43      97.611 121.504 120.908  1.00 53.17           H
ATOM    664  HB  VAL A  43      97.372 119.324 119.139  1.00 53.17           H
ATOM    665 HG11 VAL A  43      96.901 118.050 121.161  1.00 53.17           H
ATOM    666 HG12 VAL A  43      98.429 118.303 120.815  1.00 53.17           H
ATOM    667 HG13 VAL A  43      97.702 119.193 121.916  1.00 53.17           H
ATOM    668 HG21 VAL A  43      95.207 119.154 119.976  1.00 53.17           H
ATOM    669 HG22 VAL A  43      95.478 120.394 120.930  1.00 53.17           H
ATOM    670 HG23 VAL A  43      95.443 120.596 119.354  1.00 53.17           H
ATOM    671  N   LYS A  44     100.278 120.646 119.400  1.00 52.05           N
ATOM    672  CA  LYS A  44     101.685 120.332 119.630  1.00 52.05           C
ATOM    673  C   LYS A  44     102.368 121.299 120.587  1.00 52.05           C
ATOM    674  O   LYS A  44     103.150 120.832 121.433  1.00 52.05           O
ATOM    675  CB  LYS A  44     102.438 120.295 118.296  1.00 52.05           C
ATOM    676  CG  LYS A  44     103.555 119.267 118.263  1.00 52.05           C
ATOM    677  CD  LYS A  44     104.321 119.316 116.954  1.00 52.05           C
ATOM    678  CE  LYS A  44     105.356 120.425 116.939  1.00 52.05           C
ATOM    679  NZ  LYS A  44     106.409 120.223 117.969  1.00 52.05           N
ATOM    680  H   LYS A  44     100.061 120.755 118.575  1.00 52.05           H
ATOM    681  HA  LYS A  44     101.742 119.446 120.022  1.00 52.05           H
ATOM    682  HB2 LYS A  44     101.812 120.075 117.588  1.00 52.05           H
ATOM    683  HB3 LYS A  44     102.829 121.167 118.132  1.00 52.05           H
ATOM    684  HG2 LYS A  44     104.172 119.444 118.990  1.00 52.05           H
ATOM    685  HG3 LYS A  44     103.174 118.380 118.358  1.00 52.05           H
ATOM    686  HD2 LYS A  44     104.783 118.474 116.825  1.00 52.05           H
ATOM    687  HD3 LYS A  44     103.700 119.477 116.227  1.00 52.05           H
ATOM    688  HE2 LYS A  44     105.784 120.448 116.069  1.00 52.05           H
ATOM    689  HE3 LYS A  44     104.917 121.272 117.117  1.00 52.05           H
ATOM    690  HZ1 LYS A  44     107.019 120.868 117.909  1.00 52.05           H
ATOM    691  HZ2 LYS A  44     106.049 120.240 118.782  1.00 52.05           H
ATOM    692  HZ3 LYS A  44     106.807 119.437 117.844  1.00 52.05           H
ATOM    693  N   PRO A  45     102.151 122.615 120.513  1.00 51.36           N
ATOM    694  CA  PRO A  45     102.908 123.519 121.396  1.00 51.36           C
ATOM    695  C   PRO A  45     102.786 123.177 122.868  1.00 51.36           C
ATOM    696  O   PRO A  45     103.789 123.221 123.591  1.00 51.36           O
ATOM    697  CB  PRO A  45     102.306 124.894 121.080  1.00 51.36           C
ATOM    698  CG  PRO A  45     101.744 124.758 119.715  1.00 51.36           C
ATOM    699  CD  PRO A  45     101.252 123.353 119.612  1.00 51.36           C
ATOM    700  HA  PRO A  45     103.845 123.523 121.148  1.00 51.36           H
ATOM    701  HB2 PRO A  45     101.607 125.100 121.720  1.00 51.36           H
ATOM    702  HB3 PRO A  45     103.002 125.570 121.100  1.00 51.36           H
ATOM    703  HG2 PRO A  45     101.013 125.385 119.601  1.00 51.36           H
ATOM    704  HG3 PRO A  45     102.440 124.924 119.060  1.00 51.36           H
ATOM    705  HD2 PRO A  45     100.337 123.292 119.925  1.00 51.36           H
ATOM    706  HD3 PRO A  45     101.341 123.027 118.703  1.00 51.36           H
ATOM    707  N   PHE A  46     101.590 122.808 123.332  1.00 49.83           N
ATOM    708  CA  PHE A  46     101.434 122.450 124.738  1.00 49.83           C
ATOM    709  C   PHE A  46     102.362 121.307 125.121  1.00 49.83           C
ATOM    710  O   PHE A  46     102.902 121.292 126.232  1.00 49.83           O
ATOM    711  CB  PHE A  46      99.982 122.072 125.032  1.00 49.83           C
ATOM    712  CG  PHE A  46      98.997 123.178 124.774  1.00 49.83           C
ATOM    713  CD1 PHE A  46      99.400 124.503 124.753  1.00 49.83           C
ATOM    714  CD2 PHE A  46      97.661 122.889 124.560  1.00 49.83           C
ATOM    715  CE1 PHE A  46      98.492 125.514 124.518  1.00 49.83           C
ATOM    716  CE2 PHE A  46      96.749 123.898 124.325  1.00 49.83           C
ATOM    717  CZ  PHE A  46      97.165 125.211 124.305  1.00 49.83           C
ATOM    718  H   PHE A  46     100.870 122.759 122.864  1.00 49.83           H
ATOM    719  HA  PHE A  46     101.671 123.212 125.289  1.00 49.83           H
ATOM    720  HB2 PHE A  46      99.736 121.320 124.470  1.00 49.83           H
ATOM    721  HB3 PHE A  46      99.908 121.821 125.966  1.00 49.83           H
ATOM    722  HD1 PHE A  46     100.294 124.717 124.896  1.00 49.83           H
ATOM    723  HD2 PHE A  46      97.374 122.005 124.572  1.00 49.83           H
ATOM    724  HE1 PHE A  46      98.775 126.400 124.505  1.00 49.83           H
ATOM    725  HE2 PHE A  46      95.853 123.691 124.181  1.00 49.83           H
ATOM    726  HZ  PHE A  46      96.551 125.892 124.146  1.00 49.83           H
ATOM    727  N   GLY A  47     102.557 120.346 124.225  1.00 48.89           N
ATOM    728  CA  GLY A  47     103.534 119.305 124.453  1.00 48.89           C
ATOM    729  C   GLY A  47     104.946 119.849 124.505  1.00 48.89           C
ATOM    730  O   GLY A  47     105.712 119.509 125.410  1.00 48.89           O
ATOM    731  H   GLY A  47     102.134 120.279 123.479  1.00 48.89           H
ATOM    732  HA2 GLY A  47     103.345 118.861 125.293  1.00 48.89           H
ATOM    733  HA3 GLY A  47     103.482 118.650 123.739  1.00 48.89           H
ATOM    734  N   ASP A  48     105.302 120.714 123.552  1.00 48.99           N
ATOM    735  CA  ASP A  48     106.669 121.222 123.505  1.00 48.99           C
ATOM    736  C   ASP A  48     107.005 121.987 124.777  1.00 48.99           C
ATOM    737  O   ASP A  48     108.084 121.812 125.355  1.00 48.99           O
ATOM    738  CB  ASP A  48     106.867 122.108 122.273  1.00 48.99           C
ATOM    739  CG  ASP A  48     106.260 121.512 121.017  1.00 48.99           C
ATOM    740  OD1 ASP A  48     106.441 120.299 120.787  1.00 48.99           O
ATOM    741  OD2 ASP A  48     105.611 122.258 120.254  1.00 48.99           O
ATOM    742  H   ASP A  48     104.779 121.015 122.941  1.00 48.99           H
ATOM    743  HA  ASP A  48     107.282 120.473 123.435  1.00 48.99           H
ATOM    744  HB2 ASP A  48     106.446 122.967 122.432  1.00 48.99           H
ATOM    745  HB3 ASP A  48     107.818 122.228 122.119  1.00 48.99           H
ATOM    746  N   LEU A  49     106.073 122.817 125.248  1.00 47.08           N
ATOM    747  CA  LEU A  49     106.311 123.572 126.472  1.00 47.08           C
ATOM    748  C   LEU A  49     106.632 122.649 127.635  1.00 47.08           C
ATOM    749  O   LEU A  49     107.299 123.062 128.589  1.00 47.08           O
ATOM    750  CB  LEU A  49     105.092 124.433 126.801  1.00 47.08           C
ATOM    751  CG  LEU A  49     105.247 125.492 127.894  1.00 47.08           C
ATOM    752  CD1 LEU A  49     106.561 126.245 127.770  1.00 47.08           C
ATOM    753  CD2 LEU A  49     104.074 126.457 127.858  1.00 47.08           C
ATOM    754  H   LEU A  49     105.307 122.958 124.882  1.00 47.08           H
ATOM    755  HA  LEU A  49     107.074 124.153 126.330  1.00 47.08           H
ATOM    756  HB2 LEU A  49     104.827 124.898 125.991  1.00 47.08           H
ATOM    757  HB3 LEU A  49     104.374 123.843 127.077  1.00 47.08           H
ATOM    758  HG  LEU A  49     105.240 125.051 128.758  1.00 47.08           H
ATOM    759 HD11 LEU A  49     106.529 127.029 128.340  1.00 47.08           H
ATOM    760 HD12 LEU A  49     107.286 125.664 128.048  1.00 47.08           H
ATOM    761 HD13 LEU A  49     106.684 126.514 126.846  1.00 47.08           H
ATOM    762 HD21 LEU A  49     104.185 127.115 128.562  1.00 47.08           H
ATOM    763 HD22 LEU A  49     104.053 126.897 126.994  1.00 47.08           H
ATOM    764 HD23 LEU A  49     103.253 125.959 127.997  1.00 47.08           H
ATOM    765  N   PHE A  50     106.164 121.403 127.581  1.00 47.09           N
ATOM    766  CA  PHE A  50     106.528 120.431 128.603  1.00 47.09           C
ATOM    767  C   PHE A  50     107.946 119.920 128.385  1.00 47.09           C
ATOM    768  O   PHE A  50     108.768 119.935 129.309  1.00 47.09           O
ATOM    769  CB  PHE A  50     105.525 119.276 128.598  1.00 47.09           C
ATOM    770  CG  PHE A  50     105.948 118.094 129.417  1.00 47.09           C
ATOM    771  CD1 PHE A  50     106.045 118.186 130.792  1.00 47.09           C
ATOM    772  CD2 PHE A  50     106.227 116.883 128.813  1.00 47.09           C
ATOM    773  CE1 PHE A  50     106.424 117.096 131.548  1.00 47.09           C
ATOM    774  CE2 PHE A  50     106.606 115.790 129.563  1.00 47.09           C
ATOM    775  CZ  PHE A  50     106.704 115.898 130.932  1.00 47.09           C
ATOM    776  H   PHE A  50     105.641 121.100 126.969  1.00 47.09           H
ATOM    777  HA  PHE A  50     106.492 120.857 129.473  1.00 47.09           H
ATOM    778  HB2 PHE A  50     104.682 119.596 128.955  1.00 47.09           H
ATOM    779  HB3 PHE A  50     105.400 118.972 127.687  1.00 47.09           H
ATOM    780  HD1 PHE A  50     105.856 118.994 131.213  1.00 47.09           H
ATOM    781  HD2 PHE A  50     106.162 116.806 127.888  1.00 47.09           H
ATOM    782  HE1 PHE A  50     106.490 117.171 132.473  1.00 47.09           H
ATOM    783  HE2 PHE A  50     106.795 114.982 129.145  1.00 47.09           H
ATOM    784  HZ  PHE A  50     106.961 115.162 131.440  1.00 47.09           H
ATOM    785  N   VAL A  51     108.264 119.509 127.157  1.00 45.47           N
ATOM    786  CA  VAL A  51     109.569 118.907 126.896  1.00 45.47           C
ATOM    787  C   VAL A  51     110.679 119.869 127.289  1.00 45.47           C
ATOM    788  O   VAL A  51     111.596 119.512 128.038  1.00 45.47           O
ATOM    789  CB  VAL A  51     109.683 118.489 125.421  1.00 45.47           C
ATOM    790  CG1 VAL A  51     111.099 118.036 125.109  1.00 45.47           C
ATOM    791  CG2 VAL A  51     108.685 117.389 125.103  1.00 45.47           C
ATOM    792  H   VAL A  51     107.752 119.567 126.469  1.00 45.47           H
ATOM    793  HA  VAL A  51     109.660 118.109 127.440  1.00 45.47           H
ATOM    794  HB  VAL A  51     109.480 119.252 124.858  1.00 45.47           H
ATOM    795 HG11 VAL A  51     111.092 117.532 124.280  1.00 45.47           H
ATOM    796 HG12 VAL A  51     111.670 118.815 125.015  1.00 45.47           H
ATOM    797 HG13 VAL A  51     111.418 117.475 125.833  1.00 45.47           H
ATOM    798 HG21 VAL A  51     108.784 117.133 124.173  1.00 45.47           H
ATOM    799 HG22 VAL A  51     108.862 116.628 125.677  1.00 45.47           H
ATOM    800 HG23 VAL A  51     107.788 117.722 125.261  1.00 45.47           H
ATOM    801  N   ARG A  52     110.600 121.113 126.812  1.00 45.20           N
ATOM    802  CA  ARG A  52     111.599 122.107 127.188  1.00 45.20           C
ATOM    803  C   ARG A  52     111.710 122.203 128.703  1.00 45.20           C
ATOM    804  O   ARG A  52     112.812 122.189 129.262  1.00 45.20           O
ATOM    805  CB  ARG A  52     111.247 123.469 126.586  1.00 45.20           C
ATOM    806  CG  ARG A  52     112.452 124.383 126.397  1.00 45.20           C
ATOM    807  CD  ARG A  52     112.051 125.828 126.115  1.00 45.20           C
ATOM    808  NE  ARG A  52     111.543 126.515 127.300  1.00 45.20           N
ATOM    809  CZ  ARG A  52     112.257 127.313 128.086  1.00 45.20           C
ATOM    810  NH1 ARG A  52     113.543 127.535 127.869  1.00 45.20           N
ATOM    811  NH2 ARG A  52     111.663 127.904 129.117  1.00 45.20           N
ATOM    812  H   ARG A  52     109.988 121.400 126.280  1.00 45.20           H
ATOM    813  HA  ARG A  52     112.463 121.837 126.839  1.00 45.20           H
ATOM    814  HB2 ARG A  52     110.840 123.332 125.716  1.00 45.20           H
ATOM    815  HB3 ARG A  52     110.622 123.920 127.175  1.00 45.20           H
ATOM    816  HG2 ARG A  52     112.988 124.371 127.206  1.00 45.20           H
ATOM    817  HG3 ARG A  52     112.976 124.064 125.646  1.00 45.20           H
ATOM    818  HD2 ARG A  52     112.821 126.313 125.779  1.00 45.20           H
ATOM    819  HD3 ARG A  52     111.347 125.831 125.448  1.00 45.20           H
ATOM    820  HE  ARG A  52     110.716 126.396 127.503  1.00 45.20           H
ATOM    821 HH11 ARG A  52     113.943 127.162 127.207  1.00 45.20           H
ATOM    822 HH12 ARG A  52     113.981 128.056 128.395  1.00 45.20           H
ATOM    823 HH21 ARG A  52     110.828 127.768 129.269  1.00 45.20           H
ATOM    824 HH22 ARG A  52     112.115 128.422 129.634  1.00 45.20           H
ATOM    825  N   LEU A  53     110.568 122.261 129.388  1.00 45.05           N
ATOM    826  CA  LEU A  53     110.596 122.326 130.843  1.00 45.05           C
ATOM    827  C   LEU A  53     111.306 121.113 131.424  1.00 45.05           C
ATOM    828  O   LEU A  53     112.107 121.239 132.357  1.00 45.05           O
ATOM    829  CB  LEU A  53     109.173 122.427 131.389  1.00 45.05           C
ATOM    830  CG  LEU A  53     108.496 123.785 131.218  1.00 45.05           C
ATOM    831  CD1 LEU A  53     107.015 123.671 131.528  1.00 45.05           C
ATOM    832  CD2 LEU A  53     109.150 124.829 132.103  1.00 45.05           C
ATOM    833  H   LEU A  53     109.781 122.263 129.041  1.00 45.05           H
ATOM    834  HA  LEU A  53     111.084 123.119 131.116  1.00 45.05           H
ATOM    835  HB2 LEU A  53     108.623 121.770 130.936  1.00 45.05           H
ATOM    836  HB3 LEU A  53     109.195 122.231 132.338  1.00 45.05           H
ATOM    837  HG  LEU A  53     108.592 124.074 130.298  1.00 45.05           H
ATOM    838 HD11 LEU A  53     106.590 124.526 131.355  1.00 45.05           H
ATOM    839 HD12 LEU A  53     106.626 122.987 130.962  1.00 45.05           H
ATOM    840 HD13 LEU A  53     106.906 123.430 132.461  1.00 45.05           H
ATOM    841 HD21 LEU A  53     108.624 125.643 132.072  1.00 45.05           H
ATOM    842 HD22 LEU A  53     109.187 124.494 133.013  1.00 45.05           H
ATOM    843 HD23 LEU A  53     110.048 125.003 131.779  1.00 45.05           H
ATOM    844  N   LEU A  54     111.034 119.930 130.879  1.00 44.23           N
ATOM    845  CA  LEU A  54     111.680 118.723 131.369  1.00 44.23           C
ATOM    846  C   LEU A  54     113.121 118.600 130.899  1.00 44.23           C
ATOM    847  O   LEU A  54     113.849 117.740 131.404  1.00 44.23           O
ATOM    848  CB  LEU A  54     110.888 117.494 130.922  1.00 44.23           C
ATOM    849  CG  LEU A  54     111.355 116.140 131.457  1.00 44.23           C
ATOM    850  CD1 LEU A  54     111.499 116.141 132.968  1.00 44.23           C
ATOM    851  CD2 LEU A  54     110.395 115.059 131.014  1.00 44.23           C
ATOM    852  H   LEU A  54     110.484 119.803 130.231  1.00 44.23           H
ATOM    853  HA  LEU A  54     111.682 118.746 132.338  1.00 44.23           H
ATOM    854  HB2 LEU A  54     109.967 117.610 131.203  1.00 44.23           H
ATOM    855  HB3 LEU A  54     110.924 117.448 129.954  1.00 44.23           H
ATOM    856  HG  LEU A  54     112.222 115.938 131.076  1.00 44.23           H
ATOM    857 HD11 LEU A  54     111.735 115.246 133.256  1.00 44.23           H
ATOM    858 HD12 LEU A  54     112.199 116.762 133.221  1.00 44.23           H
ATOM    859 HD13 LEU A  54     110.656 116.407 133.367  1.00 44.23           H
ATOM    860 HD21 LEU A  54     110.842 114.202 131.079  1.00 44.23           H
ATOM    861 HD22 LEU A  54     109.614 115.073 131.590  1.00 44.23           H
ATOM    862 HD23 LEU A  54     110.134 115.227 130.095  1.00 44.23           H
ATOM    863  N   LYS A  55     113.549 119.434 129.952  1.00 43.14           N
ATOM    864  CA  LYS A  55     114.905 119.363 129.425  1.00 43.14           C
ATOM    865  C   LYS A  55     115.813 120.457 129.963  1.00 43.14           C
ATOM    866  O   LYS A  55     117.035 120.350 129.823  1.00 43.14           O
ATOM    867  CB  LYS A  55     114.877 119.446 127.895  1.00 43.14           C
ATOM    868  CG  LYS A  55     116.238 119.276 127.241  1.00 43.14           C
ATOM    869  CD  LYS A  55     116.155 118.703 125.826  1.00 43.14           C
ATOM    870  CE  LYS A  55     114.882 119.108 125.095  1.00 43.14           C
ATOM    871  NZ  LYS A  55     114.999 118.900 123.625  1.00 43.14           N
ATOM    872  H   LYS A  55     113.070 120.053 129.597  1.00 43.14           H
ATOM    873  HA  LYS A  55     115.295 118.509 129.666  1.00 43.14           H
ATOM    874  HB2 LYS A  55     114.297 118.738 127.576  1.00 43.14           H
ATOM    875  HB3 LYS A  55     114.522 120.309 127.631  1.00 43.14           H
ATOM    876  HG2 LYS A  55     116.672 120.142 127.188  1.00 43.14           H
ATOM    877  HG3 LYS A  55     116.772 118.670 127.778  1.00 43.14           H
ATOM    878  HD2 LYS A  55     116.911 119.024 125.311  1.00 43.14           H
ATOM    879  HD3 LYS A  55     116.175 117.735 125.876  1.00 43.14           H
ATOM    880  HE2 LYS A  55     114.141 118.569 125.412  1.00 43.14           H
ATOM    881  HE3 LYS A  55     114.705 120.049 125.253  1.00 43.14           H
ATOM    882  HZ1 LYS A  55     114.245 119.145 123.222  1.00 43.14           H
ATOM    883  HZ2 LYS A  55     115.671 119.385 123.302  1.00 43.14           H
ATOM    884  HZ3 LYS A  55     115.153 118.040 123.451  1.00 43.14           H
ATOM    885  N   MET A  56     115.246 121.499 130.572  1.00 44.81           N
ATOM    886  CA  MET A  56     116.062 122.592 131.086  1.00 44.81           C
ATOM    887  C   MET A  56     116.909 122.142 132.267  1.00 44.81           C
ATOM    888  O   MET A  56     118.046 122.596 132.431  1.00 44.81           O
ATOM    889  CB  MET A  56     115.164 123.759 131.492  1.00 44.81           C
ATOM    890  CG  MET A  56     115.894 124.896 132.180  1.00 44.81           C
ATOM    891  SD  MET A  56     114.844 126.332 132.467  1.00 44.81           S
ATOM    892  CE  MET A  56     113.452 125.579 133.302  1.00 44.81           C
ATOM    893  H   MET A  56     114.401 121.595 130.697  1.00 44.81           H
ATOM    894  HA  MET A  56     116.650 122.903 130.380  1.00 44.81           H
ATOM    895  HB2 MET A  56     114.740 124.118 130.697  1.00 44.81           H
ATOM    896  HB3 MET A  56     114.488 123.426 132.102  1.00 44.81           H
ATOM    897  HG2 MET A  56     116.218 124.592 133.042  1.00 44.81           H
ATOM    898  HG3 MET A  56     116.638 125.175 131.624  1.00 44.81           H
ATOM    899  HE1 MET A  56     112.875 126.279 133.645  1.00 44.81           H
ATOM    900  HE2 MET A  56     112.964 125.028 132.671  1.00 44.81           H
ATOM    901  HE3 MET A  56     113.781 125.034 134.035  1.00 44.81           H
ATOM    902  N   LEU A  57     116.375 121.251 133.096  1.00 44.05           N
ATOM    903  CA  LEU A  57     116.994 120.896 134.364  1.00 44.05           C
ATOM    904  C   LEU A  57     118.070 119.829 134.235  1.00 44.05           C
ATOM    905  O   LEU A  57     118.691 119.485 135.242  1.00 44.05           O
ATOM    906  CB  LEU A  57     115.928 120.405 135.347  1.00 44.05           C
ATOM    907  CG  LEU A  57     114.670 121.262 135.481  1.00 44.05           C
ATOM    908  CD1 LEU A  57     113.567 120.461 136.140  1.00 44.05           C
ATOM    909  CD2 LEU A  57     114.960 122.523 136.269  1.00 44.05           C
ATOM    910  H   LEU A  57     115.641 120.831 132.941  1.00 44.05           H
ATOM    911  HA  LEU A  57     117.405 121.688 134.744  1.00 44.05           H
ATOM    912  HB2 LEU A  57     115.644 119.520 135.067  1.00 44.05           H
ATOM    913  HB3 LEU A  57     116.331 120.348 136.227  1.00 44.05           H
ATOM    914  HG  LEU A  57     114.363 121.522 134.599  1.00 44.05           H
ATOM    915 HD11 LEU A  57     112.784 121.025 136.237  1.00 44.05           H
ATOM    916 HD12 LEU A  57     113.356 119.695 135.584  1.00 44.05           H
ATOM    917 HD13 LEU A  57     113.871 120.164 137.012  1.00 44.05           H
ATOM    918 HD21 LEU A  57     114.186 123.106 136.226  1.00 44.05           H
ATOM    919 HD22 LEU A  57     115.144 122.283 137.190  1.00 44.05           H
ATOM    920 HD23 LEU A  57     115.730 122.967 135.880  1.00 44.05           H
ATOM    921  N   VAL A  58     118.315 119.305 133.035  1.00 44.20           N
ATOM    922  CA  VAL A  58     119.235 118.181 132.894  1.00 44.20           C
ATOM    923  C   VAL A  58     120.641 118.576 133.329  1.00 44.20           C
ATOM    924  O   VAL A  58     121.268 117.892 134.148  1.00 44.20           O
ATOM    925  CB  VAL A  58     119.225 117.661 131.447  1.00 44.20           C
ATOM    926  CG1 VAL A  58     120.349 116.663 131.235  1.00 44.20           C
ATOM    927  CG2 VAL A  58     117.885 117.032 131.121  1.00 44.20           C
ATOM    928  H   VAL A  58     117.967 119.577 132.297  1.00 44.20           H
ATOM    929  HA  VAL A  58     118.938 117.459 133.471  1.00 44.20           H
ATOM    930  HB  VAL A  58     119.364 118.405 130.841  1.00 44.20           H
ATOM    931 HG11 VAL A  58     120.156 116.139 130.442  1.00 44.20           H
ATOM    932 HG12 VAL A  58     121.184 117.143 131.117  1.00 44.20           H
ATOM    933 HG13 VAL A  58     120.404 116.081 132.009  1.00 44.20           H
ATOM    934 HG21 VAL A  58     117.875 116.778 130.185  1.00 44.20           H
ATOM    935 HG22 VAL A  58     117.765 116.248 131.678  1.00 44.20           H
ATOM    936 HG23 VAL A  58     117.181 117.676 131.297  1.00 44.20           H
ATOM    937  N   MET A  59     121.156 119.691 132.803  1.00 47.28           N
ATOM    938  CA  MET A  59     122.560 120.029 133.038  1.00 47.28           C
ATOM    939  C   MET A  59     122.874 120.170 134.520  1.00 47.28           C
ATOM    940  O   MET A  59     123.763 119.458 135.019  1.00 47.28           O
ATOM    941  CB  MET A  59     122.923 121.302 132.266  1.00 47.28           C
ATOM    942  CG  MET A  59     122.857 121.177 130.753  1.00 47.28           C
ATOM    943  SD  MET A  59     123.218 122.747 129.930  1.00 47.28           S
ATOM    944  CE  MET A  59     121.617 123.183 129.252  1.00 47.28           C
ATOM    945  H   MET A  59     120.725 120.255 132.318  1.00 47.28           H
ATOM    946  HA  MET A  59     123.107 119.312 132.681  1.00 47.28           H
ATOM    947  HB2 MET A  59     122.321 122.016 132.514  1.00 47.28           H
ATOM    948  HB3 MET A  59     123.831 121.550 132.497  1.00 47.28           H
ATOM    949  HG2 MET A  59     123.510 120.524 130.459  1.00 47.28           H
ATOM    950  HG3 MET A  59     121.965 120.898 130.495  1.00 47.28           H
ATOM    951  HE1 MET A  59     121.692 124.031 128.787  1.00 47.28           H
ATOM    952  HE2 MET A  59     121.338 122.490 128.633  1.00 47.28           H
ATOM    953  HE3 MET A  59     120.977 123.257 129.977  1.00 47.28           H
ATOM    954  N   PRO A  60     122.187 121.024 135.284  1.00 44.96           N
ATOM    955  CA  PRO A  60     122.571 121.173 136.693  1.00 44.96           C
ATOM    956  C   PRO A  60     122.128 120.010 137.557  1.00 44.96           C
ATOM    957  O   PRO A  60     122.874 119.600 138.453  1.00 44.96           O
ATOM    958  CB  PRO A  60     121.904 122.493 137.108  1.00 44.96           C
ATOM    959  CG  PRO A  60     120.998 122.891 135.973  1.00 44.96           C
ATOM    960  CD  PRO A  60     120.988 121.808 134.957  1.00 44.96           C
ATOM    961  HA  PRO A  60     123.533 121.270 136.766  1.00 44.96           H
ATOM    962  HB2 PRO A  60     121.390 122.354 137.919  1.00 44.96           H
ATOM    963  HB3 PRO A  60     122.586 123.168 137.250  1.00 44.96           H
ATOM    964  HG2 PRO A  60     120.104 123.038 136.305  1.00 44.96           H
ATOM    965  HG3 PRO A  60     121.339 123.708 135.576  1.00 44.96           H
ATOM    966  HD2 PRO A  60     120.194 121.265 135.062  1.00 44.96           H
ATOM    967  HD3 PRO A  60     121.038 122.187 134.070  1.00 44.96           H
ATOM    968  N   ILE A  61     120.942 119.449 137.310  1.00 43.48           N
ATOM    969  CA  ILE A  61     120.498 118.323 138.124  1.00 43.48           C
ATOM    970  C   ILE A  61     121.464 117.161 137.969  1.00 43.48           C
ATOM    971  O   ILE A  61     121.595 116.329 138.872  1.00 43.48           O
ATOM    972  CB  ILE A  61     119.065 117.902 137.752  1.00 43.48           C
ATOM    973  CG1 ILE A  61     118.483 116.999 138.834  1.00 43.48           C
ATOM    974  CG2 ILE A  61     119.065 117.115 136.462  1.00 43.48           C
ATOM    975  CD1 ILE A  61     117.101 116.483 138.508  1.00 43.48           C
ATOM    976  H   ILE A  61     120.392 119.695 136.696  1.00 43.48           H
ATOM    977  HA  ILE A  61     120.498 118.589 139.056  1.00 43.48           H
ATOM    978  HB  ILE A  61     118.510 118.691 137.652  1.00 43.48           H
ATOM    979 HG12 ILE A  61     119.066 116.232 138.953  1.00 43.48           H
ATOM    980 HG13 ILE A  61     118.425 117.500 139.662  1.00 43.48           H
ATOM    981 HG21 ILE A  61     118.194 117.193 136.044  1.00 43.48           H
ATOM    982 HG22 ILE A  61     119.748 117.471 135.875  1.00 43.48           H
ATOM    983 HG23 ILE A  61     119.255 116.185 136.660  1.00 43.48           H
ATOM    984 HD11 ILE A  61     116.696 116.135 139.317  1.00 43.48           H
ATOM    985 HD12 ILE A  61     116.568 117.214 138.159  1.00 43.48           H
ATOM    986 HD13 ILE A  61     117.173 115.780 137.844  1.00 43.48           H
ATOM    987  N   VAL A  62     122.147 117.076 136.827  1.00 44.45           N
ATOM    988  CA  VAL A  62     123.153 116.037 136.642  1.00 44.45           C
ATOM    989  C   VAL A  62     124.469 116.443 137.289  1.00 44.45           C
ATOM    990  O   VAL A  62     125.051 115.684 138.072  1.00 44.45           O
ATOM    991  CB  VAL A  62     123.334 115.732 135.144  1.00 44.45           C
ATOM    992  CG1 VAL A  62     124.618 114.951 134.910  1.00 44.45           C
ATOM    993  CG2 VAL A  62     122.138 114.961 134.613  1.00 44.45           C
ATOM    994  H   VAL A  62     122.048 117.601 136.153  1.00 44.45           H
ATOM    995  HA  VAL A  62     122.848 115.224 137.074  1.00 44.45           H
ATOM    996  HB  VAL A  62     123.396 116.567 134.654  1.00 44.45           H
ATOM    997 HG11 VAL A  62     124.570 114.525 134.039  1.00 44.45           H
ATOM    998 HG12 VAL A  62     125.372 115.561 134.935  1.00 44.45           H
ATOM    999 HG13 VAL A  62     124.709 114.277 135.601  1.00 44.45           H
ATOM   1000 HG21 VAL A  62     122.252 114.816 133.661  1.00 44.45           H
ATOM   1001 HG22 VAL A  62     122.083 114.109 135.073  1.00 44.45           H
ATOM   1002 HG23 VAL A  62     121.332 115.477 134.775  1.00 44.45           H
ATOM   1003  N   PHE A  63     124.959 117.645 136.978  1.00 44.37           N
ATOM   1004  CA  PHE A  63     126.282 118.042 137.446  1.00 44.37           C
ATOM   1005  C   PHE A  63     126.342 118.084 138.968  1.00 44.37           C
ATOM   1006  O   PHE A  63     127.204 117.445 139.583  1.00 44.37           O
ATOM   1007  CB  PHE A  63     126.652 119.402 136.857  1.00 44.37           C
ATOM   1008  CG  PHE A  63     127.983 119.921 137.318  1.00 44.37           C
ATOM   1009  CD1 PHE A  63     129.158 119.399 136.810  1.00 44.37           C
ATOM   1010  CD2 PHE A  63     128.059 120.932 138.257  1.00 44.37           C
ATOM   1011  CE1 PHE A  63     130.380 119.875 137.231  1.00 44.37           C
ATOM   1012  CE2 PHE A  63     129.280 121.410 138.680  1.00 44.37           C
ATOM   1013  CZ  PHE A  63     130.441 120.880 138.167  1.00 44.37           C
ATOM   1014  H   PHE A  63     124.551 118.238 136.507  1.00 44.37           H
ATOM   1015  HA  PHE A  63     126.934 117.393 137.138  1.00 44.37           H
ATOM   1016  HB2 PHE A  63     126.682 119.327 135.891  1.00 44.37           H
ATOM   1017  HB3 PHE A  63     125.977 120.049 137.116  1.00 44.37           H
ATOM   1018  HD1 PHE A  63     129.123 118.718 136.177  1.00 44.37           H
ATOM   1019  HD2 PHE A  63     127.277 121.293 138.607  1.00 44.37           H
ATOM   1020  HE1 PHE A  63     131.165 119.516 136.883  1.00 44.37           H
ATOM   1021  HE2 PHE A  63     129.319 122.090 139.313  1.00 44.37           H
ATOM   1022  HZ  PHE A  63     131.265 121.202 138.452  1.00 44.37           H
ATOM   1023  N   ALA A  64     125.424 118.821 139.597  1.00 42.10           N
ATOM   1024  CA  ALA A  64     125.465 118.966 141.047  1.00 42.10           C
ATOM   1025  C   ALA A  64     125.164 117.646 141.741  1.00 42.10           C
ATOM   1026  O   ALA A  64     125.779 117.321 142.764  1.00 42.10           O
ATOM   1027  CB  ALA A  64     124.480 120.043 141.492  1.00 42.10           C
ATOM   1028  H   ALA A  64     124.779 119.239 139.211  1.00 42.10           H
ATOM   1029  HA  ALA A  64     126.355 119.247 141.311  1.00 42.10           H
ATOM   1030  HB1 ALA A  64     124.551 120.161 142.451  1.00 42.10           H
ATOM   1031  HB2 ALA A  64     124.702 120.871 141.040  1.00 42.10           H
ATOM   1032  HB3 ALA A  64     123.580 119.767 141.255  1.00 42.10           H
ATOM   1033  N   SER A  65     124.221 116.873 141.205  1.00 43.17           N
ATOM   1034  CA  SER A  65     123.904 115.582 141.803  1.00 43.17           C
ATOM   1035  C   SER A  65     125.120 114.667 141.792  1.00 43.17           C
ATOM   1036  O   SER A  65     125.433 114.021 142.798  1.00 43.17           O
ATOM   1037  CB  SER A  65     122.738 114.931 141.061  1.00 43.17           C
ATOM   1038  OG  SER A  65     121.577 115.739 141.121  1.00 43.17           O
ATOM   1039  H   SER A  65     123.759 117.070 140.507  1.00 43.17           H
ATOM   1040  HA  SER A  65     123.637 115.717 142.725  1.00 43.17           H
ATOM   1041  HB2 SER A  65     122.989 114.803 140.133  1.00 43.17           H
ATOM   1042  HB3 SER A  65     122.545 114.073 141.471  1.00 43.17           H
ATOM   1043  HG  SER A  65     120.971 115.407 140.643  1.00 43.17           H
ATOM   1044  N   LEU A  66     125.830 114.603 140.664  1.00 42.55           N
ATOM   1045  CA  LEU A  66     126.987 113.722 140.592  1.00 42.55           C
ATOM   1046  C   LEU A  66     128.128 114.244 141.452  1.00 42.55           C
ATOM   1047  O   LEU A  66     128.865 113.457 142.055  1.00 42.55           O
ATOM   1048  CB  LEU A  66     127.436 113.555 139.142  1.00 42.55           C
ATOM   1049  CG  LEU A  66     128.549 112.534 138.894  1.00 42.55           C
ATOM   1050  CD1 LEU A  66     128.307 111.233 139.642  1.00 42.55           C
ATOM   1051  CD2 LEU A  66     128.678 112.267 137.411  1.00 42.55           C
ATOM   1052  H   LEU A  66     125.666 115.049 139.947  1.00 42.55           H
ATOM   1053  HA  LEU A  66     126.729 112.853 140.935  1.00 42.55           H
ATOM   1054  HB2 LEU A  66     126.668 113.281 138.617  1.00 42.55           H
ATOM   1055  HB3 LEU A  66     127.755 114.414 138.821  1.00 42.55           H
ATOM   1056  HG  LEU A  66     129.391 112.904 139.204  1.00 42.55           H
ATOM   1057 HD11 LEU A  66     128.941 110.568 139.333  1.00 42.55           H
ATOM   1058 HD12 LEU A  66     128.428 111.387 140.592  1.00 42.55           H
ATOM   1059 HD13 LEU A  66     127.402 110.933 139.467  1.00 42.55           H
ATOM   1060 HD21 LEU A  66     129.173 111.444 137.279  1.00 42.55           H
ATOM   1061 HD22 LEU A  66     127.792 112.183 137.025  1.00 42.55           H
ATOM   1062 HD23 LEU A  66     129.149 113.008 137.001  1.00 42.55           H
ATOM   1063  N   VAL A  67     128.289 115.566 141.528  1.00 42.37           N
ATOM   1064  CA  VAL A  67     129.319 116.126 142.398  1.00 42.37           C
ATOM   1065  C   VAL A  67     129.050 115.738 143.844  1.00 42.37           C
ATOM   1066  O   VAL A  67     129.963 115.341 144.577  1.00 42.37           O
ATOM   1067  CB  VAL A  67     129.391 117.654 142.229  1.00 42.37           C
ATOM   1068  CG1 VAL A  67     130.155 118.280 143.381  1.00 42.37           C
ATOM   1069  CG2 VAL A  67     130.041 118.010 140.910  1.00 42.37           C
ATOM   1070  H   VAL A  67     127.825 116.147 141.096  1.00 42.37           H
ATOM   1071  HA  VAL A  67     130.179 115.757 142.145  1.00 42.37           H
ATOM   1072  HB  VAL A  67     128.492 118.018 142.230  1.00 42.37           H
ATOM   1073 HG11 VAL A  67     130.441 119.169 143.120  1.00 42.37           H
ATOM   1074 HG12 VAL A  67     129.575 118.336 144.157  1.00 42.37           H
ATOM   1075 HG13 VAL A  67     130.930 117.732 143.581  1.00 42.37           H
ATOM   1076 HG21 VAL A  67     130.019 118.973 140.797  1.00 42.37           H
ATOM   1077 HG22 VAL A  67     130.959 117.698 140.917  1.00 42.37           H
ATOM   1078 HG23 VAL A  67     129.552 117.582 140.190  1.00 42.37           H
ATOM   1079  N   VAL A  68     127.795 115.846 144.279  1.00 41.78           N
ATOM   1080  CA  VAL A  68     127.457 115.483 145.649  1.00 41.78           C
ATOM   1081  C   VAL A  68     127.661 113.991 145.876  1.00 41.78           C
ATOM   1082  O   VAL A  68     128.232 113.577 146.891  1.00 41.78           O
ATOM   1083  CB  VAL A  68     126.014 115.908 145.967  1.00 41.78           C
ATOM   1084  CG1 VAL A  68     125.608 115.415 147.344  1.00 41.78           C
ATOM   1085  CG2 VAL A  68     125.878 117.413 145.879  1.00 41.78           C
ATOM   1086  H   VAL A  68     127.132 116.123 143.806  1.00 41.78           H
ATOM   1087  HA  VAL A  68     128.047 115.959 146.255  1.00 41.78           H
ATOM   1088  HB  VAL A  68     125.415 115.512 145.315  1.00 41.78           H
ATOM   1089 HG11 VAL A  68     124.807 115.886 147.622  1.00 41.78           H
ATOM   1090 HG12 VAL A  68     125.431 114.462 147.303  1.00 41.78           H
ATOM   1091 HG13 VAL A  68     126.328 115.594 147.968  1.00 41.78           H
ATOM   1092 HG21 VAL A  68     124.947 117.628 145.717  1.00 41.78           H
ATOM   1093 HG22 VAL A  68     126.171 117.808 146.715  1.00 41.78           H
ATOM   1094 HG23 VAL A  68     126.421 117.741 145.147  1.00 41.78           H
ATOM   1095  N   GLY A  69     127.198 113.160 144.942  1.00 42.57           N
ATOM   1096  CA  GLY A  69     127.277 111.724 145.146  1.00 42.57           C
ATOM   1097  C   GLY A  69     128.701 111.204 145.169  1.00 42.57           C
ATOM   1098  O   GLY A  69     129.061 110.397 146.029  1.00 42.57           O
ATOM   1099  H   GLY A  69     126.841 113.401 144.198  1.00 42.57           H
ATOM   1100  HA2 GLY A  69     126.856 111.496 145.990  1.00 42.57           H
ATOM   1101  HA3 GLY A  69     126.799 111.271 144.435  1.00 42.57           H
ATOM   1102  N   ALA A  70     129.531 111.655 144.227  1.00 42.87           N
ATOM   1103  CA  ALA A  70     130.903 111.165 144.160  1.00 42.87           C
ATOM   1104  C   ALA A  70     131.695 111.571 145.395  1.00 42.87           C
ATOM   1105  O   ALA A  70     132.480 110.777 145.926  1.00 42.87           O
ATOM   1106  CB  ALA A  70     131.581 111.685 142.895  1.00 42.87           C
ATOM   1107  H   ALA A  70     129.326 112.235 143.626  1.00 42.87           H
ATOM   1108  HA  ALA A  70     130.890 110.196 144.117  1.00 42.87           H
ATOM   1109  HB1 ALA A  70     132.492 111.352 142.865  1.00 42.87           H
ATOM   1110  HB2 ALA A  70     131.088 111.372 142.121  1.00 42.87           H
ATOM   1111  HB3 ALA A  70     131.585 112.655 142.915  1.00 42.87           H
ATOM   1112  N   ALA A  71     131.502 112.803 145.868  1.00 43.65           N
ATOM   1113  CA  ALA A  71     132.268 113.301 147.003  1.00 43.65           C
ATOM   1114  C   ALA A  71     131.977 112.541 148.288  1.00 43.65           C
ATOM   1115  O   ALA A  71     132.762 112.633 149.236  1.00 43.65           O
ATOM   1116  CB  ALA A  71     131.980 114.787 147.212  1.00 43.65           C
ATOM   1117  H   ALA A  71     130.935 113.365 145.549  1.00 43.65           H
ATOM   1118  HA  ALA A  71     133.214 113.205 146.808  1.00 43.65           H
ATOM   1119  HB1 ALA A  71     132.495 115.103 147.971  1.00 43.65           H
ATOM   1120  HB2 ALA A  71     132.235 115.273 146.412  1.00 43.65           H
ATOM   1121  HB3 ALA A  71     131.033 114.903 147.383  1.00 43.65           H
ATOM   1122  N   SER A  72     130.873 111.796 148.346  1.00 44.53           N
ATOM   1123  CA  SER A  72     130.479 111.099 149.562  1.00 44.53           C
ATOM   1124  C   SER A  72     130.763 109.604 149.529  1.00 44.53           C
ATOM   1125  O   SER A  72     130.703 108.959 150.580  1.00 44.53           O
ATOM   1126  CB  SER A  72     128.985 111.307 149.828  1.00 44.53           C
ATOM   1127  OG  SER A  72     128.211 110.335 149.147  1.00 44.53           O
ATOM   1128  H   SER A  72     130.332 111.680 147.688  1.00 44.53           H
ATOM   1129  HA  SER A  72     130.966 111.474 150.312  1.00 44.53           H
ATOM   1130  HB2 SER A  72     128.820 111.231 150.780  1.00 44.53           H
ATOM   1131  HB3 SER A  72     128.728 112.189 149.515  1.00 44.53           H
ATOM   1132  HG  SER A  72     127.395 110.460 149.298  1.00 44.53           H
ATOM   1133  N   ILE A  73     131.066 109.041 148.362  1.00 45.23           N
ATOM   1134  CA  ILE A  73     131.269 107.605 148.208  1.00 45.23           C
ATOM   1135  C   ILE A  73     132.739 107.352 147.913  1.00 45.23           C
ATOM   1136  O   ILE A  73     133.358 108.073 147.121  1.00 45.23           O
ATOM   1137  CB  ILE A  73     130.372 107.038 147.091  1.00 45.23           C
ATOM   1138  CG1 ILE A  73     130.411 105.512 147.093  1.00 45.23           C
ATOM   1139  CG2 ILE A  73     130.813 107.557 145.735  1.00 45.23           C
ATOM   1140  CD1 ILE A  73     129.831 104.908 148.348  1.00 45.23           C
ATOM   1141  H   ILE A  73     131.163 109.481 147.630  1.00 45.23           H
ATOM   1142  HA  ILE A  73     131.045 107.159 149.039  1.00 45.23           H
ATOM   1143  HB  ILE A  73     129.460 107.326 147.250  1.00 45.23           H
ATOM   1144 HG12 ILE A  73     129.894 105.184 146.340  1.00 45.23           H
ATOM   1145 HG13 ILE A  73     131.331 105.216 147.015  1.00 45.23           H
ATOM   1146 HG21 ILE A  73     130.116 107.373 145.086  1.00 45.23           H
ATOM   1147 HG22 ILE A  73     130.964 108.513 145.794  1.00 45.23           H
ATOM   1148 HG23 ILE A  73     131.633 107.109 145.474  1.00 45.23           H
ATOM   1149 HD11 ILE A  73     129.264 104.161 148.105  1.00 45.23           H
ATOM   1150 HD12 ILE A  73     130.556 104.608 148.919  1.00 45.23           H
ATOM   1151 HD13 ILE A  73     129.306 105.582 148.807  1.00 45.23           H
ATOM   1152  N   SER A  74     133.302 106.333 148.552  1.00 45.92           N
ATOM   1153  CA  SER A  74     134.721 106.055 148.389  1.00 45.92           C
ATOM   1154  C   SER A  74     135.022 105.688 146.936  1.00 45.92           C
ATOM   1155  O   SER A  74     134.263 104.932 146.317  1.00 45.92           O
ATOM   1156  CB  SER A  74     135.156 104.921 149.316  1.00 45.92           C
ATOM   1157  OG  SER A  74     134.604 103.684 148.902  1.00 45.92           O
ATOM   1158  H   SER A  74     132.890 105.793 149.080  1.00 45.92           H
ATOM   1159  HA  SER A  74     135.222 106.850 148.626  1.00 45.92           H
ATOM   1160  HB2 SER A  74     136.124 104.854 149.301  1.00 45.92           H
ATOM   1161  HB3 SER A  74     134.853 105.116 150.217  1.00 45.92           H
ATOM   1162  HG  SER A  74     134.841 103.073 149.427  1.00 45.92           H
ATOM   1163  N   PRO A  75     136.119 106.191 146.363  1.00 43.94           N
ATOM   1164  CA  PRO A  75     136.384 105.917 144.941  1.00 43.94           C
ATOM   1165  C   PRO A  75     136.525 104.440 144.614  1.00 43.94           C
ATOM   1166  O   PRO A  75     136.164 104.026 143.505  1.00 43.94           O
ATOM   1167  CB  PRO A  75     137.688 106.682 144.674  1.00 43.94           C
ATOM   1168  CG  PRO A  75     138.301 106.895 146.004  1.00 43.94           C
ATOM   1169  CD  PRO A  75     137.182 107.000 146.979  1.00 43.94           C
ATOM   1170  HA  PRO A  75     135.679 106.296 144.393  1.00 43.94           H
ATOM   1171  HB2 PRO A  75     138.269 106.148 144.110  1.00 43.94           H
ATOM   1172  HB3 PRO A  75     137.486 107.531 144.250  1.00 43.94           H
ATOM   1173  HG2 PRO A  75     138.869 106.140 146.222  1.00 43.94           H
ATOM   1174  HG3 PRO A  75     138.818 107.716 145.993  1.00 43.94           H
ATOM   1175  HD2 PRO A  75     137.441 106.624 147.834  1.00 43.94           H
ATOM   1176  HD3 PRO A  75     136.896 107.923 147.068  1.00 43.94           H
ATOM   1177  N   ALA A  76     137.057 103.629 145.530  1.00 44.33           N
ATOM   1178  CA  ALA A  76     137.166 102.200 145.257  1.00 44.33           C
ATOM   1179  C   ALA A  76     135.793 101.585 145.030  1.00 44.33           C
ATOM   1180  O   ALA A  76     135.587 100.835 144.066  1.00 44.33           O
ATOM   1181  CB  ALA A  76     137.882 101.498 146.409  1.00 44.33           C
ATOM   1182  H   ALA A  76     137.354 103.876 146.299  1.00 44.33           H
ATOM   1183  HA  ALA A  76     137.691 102.070 144.452  1.00 44.33           H
ATOM   1184  HB1 ALA A  76     137.946 100.551 146.210  1.00 44.33           H
ATOM   1185  HB2 ALA A  76     138.770 101.877 146.506  1.00 44.33           H
ATOM   1186  HB3 ALA A  76     137.375 101.632 147.225  1.00 44.33           H
ATOM   1187  N   ARG A  77     134.835 101.898 145.903  1.00 44.17           N
ATOM   1188  CA  ARG A  77     133.472 101.440 145.677  1.00 44.17           C
ATOM   1189  C   ARG A  77     132.914 102.025 144.389  1.00 44.17           C
ATOM   1190  O   ARG A  77     132.107 101.386 143.710  1.00 44.17           O
ATOM   1191  CB  ARG A  77     132.582 101.806 146.863  1.00 44.17           C
ATOM   1192  CG  ARG A  77     131.113 101.475 146.641  1.00 44.17           C
ATOM   1193  CD  ARG A  77     130.283 101.675 147.896  1.00 44.17           C
ATOM   1194  NE  ARG A  77     130.286 100.505 148.765  1.00 44.17           N
ATOM   1195  CZ  ARG A  77     129.601 100.414 149.896  1.00 44.17           C
ATOM   1196  NH1 ARG A  77     128.841 101.407 150.326  1.00 44.17           N
ATOM   1197  NH2 ARG A  77     129.678  99.297 150.613  1.00 44.17           N
ATOM   1198  H   ARG A  77     134.948 102.363 146.618  1.00 44.17           H
ATOM   1199  HA  ARG A  77     133.474 100.474 145.591  1.00 44.17           H
ATOM   1200  HB2 ARG A  77     132.883 101.316 147.644  1.00 44.17           H
ATOM   1201  HB3 ARG A  77     132.651 102.760 147.025  1.00 44.17           H
ATOM   1202  HG2 ARG A  77     131.035 100.547 146.369  1.00 44.17           H
ATOM   1203  HG3 ARG A  77     130.753 102.056 145.952  1.00 44.17           H
ATOM   1204  HD2 ARG A  77     130.657 102.411 148.402  1.00 44.17           H
ATOM   1205  HD3 ARG A  77     129.366 101.868 147.648  1.00 44.17           H
ATOM   1206  HE  ARG A  77     130.841  99.873 148.582  1.00 44.17           H
ATOM   1207 HH11 ARG A  77     128.782 102.135 149.872  1.00 44.17           H
ATOM   1208 HH12 ARG A  77     128.405 101.326 151.063  1.00 44.17           H
ATOM   1209 HH21 ARG A  77     130.169  98.645 150.342  1.00 44.17           H
ATOM   1210 HH22 ARG A  77     129.238  99.227 151.348  1.00 44.17           H
ATOM   1211  N   LEU A  78     133.334 103.240 144.032  1.00 44.16           N
ATOM   1212  CA  LEU A  78     132.868 103.839 142.786  1.00 44.16           C
ATOM   1213  C   LEU A  78     133.292 102.999 141.588  1.00 44.16           C
ATOM   1214  O   LEU A  78     132.485 102.711 140.696  1.00 44.16           O
ATOM   1215  CB  LEU A  78     133.399 105.268 142.669  1.00 44.16           C
ATOM   1216  CG  LEU A  78     132.954 106.065 141.444  1.00 44.16           C
ATOM   1217  CD1 LEU A  78     132.714 107.513 141.826  1.00 44.16           C
ATOM   1218  CD2 LEU A  78     133.985 105.974 140.330  1.00 44.16           C
ATOM   1219  H   LEU A  78     133.879 103.727 144.485  1.00 44.16           H
ATOM   1220  HA  LEU A  78     131.899 103.879 142.798  1.00 44.16           H
ATOM   1221  HB2 LEU A  78     133.114 105.762 143.453  1.00 44.16           H
ATOM   1222  HB3 LEU A  78     134.367 105.233 142.648  1.00 44.16           H
ATOM   1223  HG  LEU A  78     132.119 105.698 141.113  1.00 44.16           H
ATOM   1224 HD11 LEU A  78     131.998 107.553 142.479  1.00 44.16           H
ATOM   1225 HD12 LEU A  78     132.466 108.011 141.032  1.00 44.16           H
ATOM   1226 HD13 LEU A  78     133.529 107.878 142.205  1.00 44.16           H
ATOM   1227 HD21 LEU A  78     134.842 106.278 140.667  1.00 44.16           H
ATOM   1228 HD22 LEU A  78     133.702 106.537 139.593  1.00 44.16           H
ATOM   1229 HD23 LEU A  78     134.055 105.053 140.033  1.00 44.16           H
ATOM   1230  N   GLY A  79     134.555 102.574 141.561  1.00 43.82           N
ATOM   1231  CA  GLY A  79     135.013 101.722 140.473  1.00 43.82           C
ATOM   1232  C   GLY A  79     134.360 100.353 140.492  1.00 43.82           C
ATOM   1233  O   GLY A  79     134.040  99.786 139.439  1.00 43.82           O
ATOM   1234  H   GLY A  79     135.154 102.762 142.149  1.00 43.82           H
ATOM   1235  HA2 GLY A  79     134.811 102.146 139.625  1.00 43.82           H
ATOM   1236  HA3 GLY A  79     135.973 101.605 140.538  1.00 43.82           H
ATOM   1237  N   ARG A  80     134.167  99.794 141.688  1.00 43.19           N
ATOM   1238  CA  ARG A  80     133.530  98.485 141.791  1.00 43.19           C
ATOM   1239  C   ARG A  80     132.087  98.537 141.304  1.00 43.19           C
ATOM   1240  O   ARG A  80     131.585  97.565 140.731  1.00 43.19           O
ATOM   1241  CB  ARG A  80     133.608  97.984 143.232  1.00 43.19           C
ATOM   1242  CG  ARG A  80     133.073  96.581 143.439  1.00 43.19           C
ATOM   1243  CD  ARG A  80     133.210  96.157 144.893  1.00 43.19           C
ATOM   1244  NE  ARG A  80     132.358  96.933 145.784  1.00 43.19           N
ATOM   1245  CZ  ARG A  80     132.416  96.879 147.108  1.00 43.19           C
ATOM   1246  NH1 ARG A  80     133.278  96.093 147.731  1.00 43.19           N
ATOM   1247  NH2 ARG A  80     131.592  97.636 147.825  1.00 43.19           N
ATOM   1248  H   ARG A  80     134.391 100.146 142.440  1.00 43.19           H
ATOM   1249  HA  ARG A  80     134.011  97.857 141.230  1.00 43.19           H
ATOM   1250  HB2 ARG A  80     134.536  97.990 143.512  1.00 43.19           H
ATOM   1251  HB3 ARG A  80     133.093  98.581 143.796  1.00 43.19           H
ATOM   1252  HG2 ARG A  80     133.577  95.959 142.891  1.00 43.19           H
ATOM   1253  HG3 ARG A  80     132.133  96.555 143.202  1.00 43.19           H
ATOM   1254  HD2 ARG A  80     134.130  96.281 145.173  1.00 43.19           H
ATOM   1255  HD3 ARG A  80     132.960  95.224 144.975  1.00 43.19           H
ATOM   1256  HE  ARG A  80     131.741  97.416 145.430  1.00 43.19           H
ATOM   1257 HH11 ARG A  80     133.818  95.598 147.279  1.00 43.19           H
ATOM   1258 HH12 ARG A  80     133.298  96.075 148.591  1.00 43.19           H
ATOM   1259 HH21 ARG A  80     131.028  98.152 147.430  1.00 43.19           H
ATOM   1260 HH22 ARG A  80     131.621  97.610 148.684  1.00 43.19           H
ATOM   1261  N   VAL A  81     131.403  99.659 141.532  1.00 43.41           N
ATOM   1262  CA  VAL A  81     130.068  99.849 140.974  1.00 43.41           C
ATOM   1263  C   VAL A  81     130.131 100.040 139.467  1.00 43.41           C
ATOM   1264  O   VAL A  81     129.276  99.527 138.734  1.00 43.41           O
ATOM   1265  CB  VAL A  81     129.375 101.041 141.656  1.00 43.41           C
ATOM   1266  CG1 VAL A  81     128.059 101.336 140.982  1.00 43.41           C
ATOM   1267  CG2 VAL A  81     129.145 100.750 143.126  1.00 43.41           C
ATOM   1268  H   VAL A  81     131.688 100.319 142.004  1.00 43.41           H
ATOM   1269  HA  VAL A  81     129.539  99.056 141.152  1.00 43.41           H
ATOM   1270  HB  VAL A  81     129.939 101.827 141.584  1.00 43.41           H
ATOM   1271 HG11 VAL A  81     127.472 101.777 141.615  1.00 43.41           H
ATOM   1272 HG12 VAL A  81     128.216 101.913 140.218  1.00 43.41           H
ATOM   1273 HG13 VAL A  81     127.664 100.502 140.691  1.00 43.41           H
ATOM   1274 HG21 VAL A  81     128.911 101.576 143.578  1.00 43.41           H
ATOM   1275 HG22 VAL A  81     128.420 100.111 143.211  1.00 43.41           H
ATOM   1276 HG23 VAL A  81     129.956 100.382 143.511  1.00 43.41           H
ATOM   1277  N   GLY A  82     131.117 100.794 138.980  1.00 42.48           N
ATOM   1278  CA  GLY A  82     131.193 101.056 137.552  1.00 42.48           C
ATOM   1279  C   GLY A  82     131.394  99.794 136.737  1.00 42.48           C
ATOM   1280  O   GLY A  82     130.761  99.604 135.696  1.00 42.48           O
ATOM   1281  H   GLY A  82     131.741 101.156 139.448  1.00 42.48           H
ATOM   1282  HA2 GLY A  82     130.373 101.483 137.258  1.00 42.48           H
ATOM   1283  HA3 GLY A  82     131.933 101.657 137.373  1.00 42.48           H
ATOM   1284  N   VAL A  83     132.285  98.914 137.194  1.00 42.21           N
ATOM   1285  CA  VAL A  83     132.527  97.680 136.447  1.00 42.21           C
ATOM   1286  C   VAL A  83     131.258  96.839 136.390  1.00 42.21           C
ATOM   1287  O   VAL A  83     130.892  96.301 135.334  1.00 42.21           O
ATOM   1288  CB  VAL A  83     133.702  96.892 137.056  1.00 42.21           C
ATOM   1289  CG1 VAL A  83     133.470  96.604 138.534  1.00 42.21           C
ATOM   1290  CG2 VAL A  83     133.919  95.599 136.288  1.00 42.21           C
ATOM   1291  H   VAL A  83     132.752  99.009 137.909  1.00 42.21           H
ATOM   1292  HA  VAL A  83     132.768  97.911 135.536  1.00 42.21           H
ATOM   1293  HB  VAL A  83     134.510  97.423 136.979  1.00 42.21           H
ATOM   1294 HG11 VAL A  83     134.257  96.163 138.891  1.00 42.21           H
ATOM   1295 HG12 VAL A  83     133.321  97.436 139.007  1.00 42.21           H
ATOM   1296 HG13 VAL A  83     132.700  96.024 138.630  1.00 42.21           H
ATOM   1297 HG21 VAL A  83     134.780  95.229 136.535  1.00 42.21           H
ATOM   1298 HG22 VAL A  83     133.214  94.973 136.514  1.00 42.21           H
ATOM   1299 HG23 VAL A  83     133.902  95.790 135.337  1.00 42.21           H
ATOM   1300  N   LYS A  84     130.563  96.718 137.524  1.00 43.76           N
ATOM   1301  CA  LYS A  84     129.330  95.940 137.566  1.00 43.76           C
ATOM   1302  C   LYS A  84     128.289  96.523 136.624  1.00 43.76           C
ATOM   1303  O   LYS A  84     127.630  95.790 135.878  1.00 43.76           O
ATOM   1304  CB  LYS A  84     128.783  95.897 138.993  1.00 43.76           C
ATOM   1305  CG  LYS A  84     129.698  95.233 140.004  1.00 43.76           C
ATOM   1306  CD  LYS A  84     129.222  95.497 141.423  1.00 43.76           C
ATOM   1307  CE  LYS A  84     130.046  94.731 142.440  1.00 43.76           C
ATOM   1308  NZ  LYS A  84     129.676  93.292 142.490  1.00 43.76           N
ATOM   1309  H   LYS A  84     130.785  97.074 138.275  1.00 43.76           H
ATOM   1310  HA  LYS A  84     129.518  95.030 137.289  1.00 43.76           H
ATOM   1311  HB2 LYS A  84     128.626  96.807 139.291  1.00 43.76           H
ATOM   1312  HB3 LYS A  84     127.946  95.407 138.988  1.00 43.76           H
ATOM   1313  HG2 LYS A  84     129.695  94.274 139.856  1.00 43.76           H
ATOM   1314  HG3 LYS A  84     130.596  95.583 139.908  1.00 43.76           H
ATOM   1315  HD2 LYS A  84     129.305  96.443 141.617  1.00 43.76           H
ATOM   1316  HD3 LYS A  84     128.298  95.216 141.508  1.00 43.76           H
ATOM   1317  HE2 LYS A  84     130.984  94.793 142.201  1.00 43.76           H
ATOM   1318  HE3 LYS A  84     129.899  95.111 143.320  1.00 43.76           H
ATOM   1319  HZ1 LYS A  84     130.174  92.871 143.096  1.00 43.76           H
ATOM   1320  HZ2 LYS A  84     128.818  93.206 142.711  1.00 43.76           H
ATOM   1321  HZ3 LYS A  84     129.809  92.915 141.695  1.00 43.76           H
ATOM   1322  N   ILE A  85     128.124  97.846 136.640  1.00 42.80           N
ATOM   1323  CA  ILE A  85     127.090  98.455 135.812  1.00 42.80           C
ATOM   1324  C   ILE A  85     127.434  98.307 134.336  1.00 42.80           C
ATOM   1325  O   ILE A  85     126.548  98.097 133.503  1.00 42.80           O
ATOM   1326  CB  ILE A  85     126.869  99.927 136.209  1.00 42.80           C
ATOM   1327  CG1 ILE A  85     125.424 100.336 135.924  1.00 42.80           C
ATOM   1328  CG2 ILE A  85     127.802 100.850 135.451  1.00 42.80           C
ATOM   1329  CD1 ILE A  85     124.423  99.794 136.915  1.00 42.80           C
ATOM   1330  H   ILE A  85     128.586  98.399 137.111  1.00 42.80           H
ATOM   1331  HA  ILE A  85     126.258  97.981 135.964  1.00 42.80           H
ATOM   1332  HB  ILE A  85     127.039 100.022 137.159  1.00 42.80           H
ATOM   1333 HG12 ILE A  85     125.364 101.304 135.944  1.00 42.80           H
ATOM   1334 HG13 ILE A  85     125.175 100.010 135.045  1.00 42.80           H
ATOM   1335 HG21 ILE A  85     127.805 101.717 135.887  1.00 42.80           H
ATOM   1336 HG22 ILE A  85     128.694 100.477 135.460  1.00 42.80           H
ATOM   1337 HG23 ILE A  85     127.490 100.944 134.538  1.00 42.80           H
ATOM   1338 HD11 ILE A  85     123.554 100.184 136.729  1.00 42.80           H
ATOM   1339 HD12 ILE A  85     124.378  98.829 136.826  1.00 42.80           H
ATOM   1340 HD13 ILE A  85     124.707 100.032 137.812  1.00 42.80           H
ATOM   1341  N   VAL A  86     128.717  98.398 133.982  1.00 42.18           N
ATOM   1342  CA  VAL A  86     129.101  98.256 132.580  1.00 42.18           C
ATOM   1343  C   VAL A  86     128.845  96.831 132.095  1.00 42.18           C
ATOM   1344  O   VAL A  86     128.294  96.616 131.004  1.00 42.18           O
ATOM   1345  CB  VAL A  86     130.570  98.665 132.384  1.00 42.18           C
ATOM   1346  CG1 VAL A  86     131.061  98.231 131.017  1.00 42.18           C
ATOM   1347  CG2 VAL A  86     130.725 100.166 132.553  1.00 42.18           C
ATOM   1348  H   VAL A  86     129.371  98.538 134.523  1.00 42.18           H
ATOM   1349  HA  VAL A  86     128.554  98.852 132.045  1.00 42.18           H
ATOM   1350  HB  VAL A  86     131.116  98.226 133.055  1.00 42.18           H
ATOM   1351 HG11 VAL A  86     131.859  98.737 130.796  1.00 42.18           H
ATOM   1352 HG12 VAL A  86     131.269  97.283 131.038  1.00 42.18           H
ATOM   1353 HG13 VAL A  86     130.368  98.407 130.362  1.00 42.18           H
ATOM   1354 HG21 VAL A  86     131.667 100.393 132.500  1.00 42.18           H
ATOM   1355 HG22 VAL A  86     130.236 100.615 131.846  1.00 42.18           H
ATOM   1356 HG23 VAL A  86     130.370 100.425 133.417  1.00 42.18           H
ATOM   1357  N   VAL A  87     129.245  95.834 132.890  1.00 43.24           N
ATOM   1358  CA  VAL A  87     129.013  94.454 132.472  1.00 43.24           C
ATOM   1359  C   VAL A  87     127.518  94.168 132.394  1.00 43.24           C
ATOM   1360  O   VAL A  87     127.051  93.458 131.493  1.00 43.24           O
ATOM   1361  CB  VAL A  87     129.740  93.471 133.410  1.00 43.24           C
ATOM   1362  CG1 VAL A  87     129.222  93.580 134.826  1.00 43.24           C
ATOM   1363  CG2 VAL A  87     129.591  92.048 132.901  1.00 43.24           C
ATOM   1364  H   VAL A  87     129.639  95.928 133.648  1.00 43.24           H
ATOM   1365  HA  VAL A  87     129.381  94.335 131.582  1.00 43.24           H
ATOM   1366  HB  VAL A  87     130.686  93.687 133.420  1.00 43.24           H
ATOM   1367 HG11 VAL A  87     129.693  92.939 135.381  1.00 43.24           H
ATOM   1368 HG12 VAL A  87     129.389  94.476 135.148  1.00 43.24           H
ATOM   1369 HG13 VAL A  87     128.271  93.390 134.841  1.00 43.24           H
ATOM   1370 HG21 VAL A  87     130.166  91.467 133.423  1.00 43.24           H
ATOM   1371 HG22 VAL A  87     128.667  91.771 132.998  1.00 43.24           H
ATOM   1372 HG23 VAL A  87     129.851  92.019 131.967  1.00 43.24           H
ATOM   1373  N   TYR A  88     126.739  94.727 133.323  1.00 43.57           N
ATOM   1374  CA  TYR A  88     125.292  94.570 133.260  1.00 43.57           C
ATOM   1375  C   TYR A  88     124.729  95.201 131.995  1.00 43.57           C
ATOM   1376  O   TYR A  88     123.858  94.620 131.338  1.00 43.57           O
ATOM   1377  CB  TYR A  88     124.654  95.191 134.501  1.00 43.57           C
ATOM   1378  CG  TYR A  88     123.145  95.189 134.490  1.00 43.57           C
ATOM   1379  CD1 TYR A  88     122.433  94.061 134.863  1.00 43.57           C
ATOM   1380  CD2 TYR A  88     122.432  96.317 134.112  1.00 43.57           C
ATOM   1381  CE1 TYR A  88     121.056  94.055 134.857  1.00 43.57           C
ATOM   1382  CE2 TYR A  88     121.054  96.318 134.102  1.00 43.57           C
ATOM   1383  CZ  TYR A  88     120.371  95.186 134.477  1.00 43.57           C
ATOM   1384  OH  TYR A  88     118.998  95.182 134.469  1.00 43.57           O
ATOM   1385  H   TYR A  88     127.022  95.194 133.987  1.00 43.57           H
ATOM   1386  HA  TYR A  88     125.075  93.624 133.249  1.00 43.57           H
ATOM   1387  HB2 TYR A  88     124.943  94.694 135.282  1.00 43.57           H
ATOM   1388  HB3 TYR A  88     124.947  96.113 134.573  1.00 43.57           H
ATOM   1389  HD1 TYR A  88     122.893  93.295 135.121  1.00 43.57           H
ATOM   1390  HD2 TYR A  88     122.892  97.084 133.858  1.00 43.57           H
ATOM   1391  HE1 TYR A  88     120.594  93.290 135.109  1.00 43.57           H
ATOM   1392  HE2 TYR A  88     120.588  97.082 133.845  1.00 43.57           H
ATOM   1393  HH  TYR A  88     118.710  95.930 134.216  1.00 43.57           H
ATOM   1394  N   TYR A  89     125.207  96.396 131.644  1.00 43.06           N
ATOM   1395  CA  TYR A  89     124.765  97.045 130.416  1.00 43.06           C
ATOM   1396  C   TYR A  89     124.986  96.134 129.221  1.00 43.06           C
ATOM   1397  O   TYR A  89     124.074  95.903 128.417  1.00 43.06           O
ATOM   1398  CB  TYR A  89     125.521  98.361 130.216  1.00 43.06           C
ATOM   1399  CG  TYR A  89     125.102  99.510 131.111  1.00 43.06           C
ATOM   1400  CD1 TYR A  89     123.952  99.446 131.884  1.00 43.06           C
ATOM   1401  CD2 TYR A  89     125.865 100.667 131.174  1.00 43.06           C
ATOM   1402  CE1 TYR A  89     123.578 100.499 132.693  1.00 43.06           C
ATOM   1403  CE2 TYR A  89     125.500 101.722 131.979  1.00 43.06           C
ATOM   1404  CZ  TYR A  89     124.355 101.633 132.736  1.00 43.06           C
ATOM   1405  OH  TYR A  89     123.985 102.684 133.542  1.00 43.06           O
ATOM   1406  H   TYR A  89     125.783  96.847 132.098  1.00 43.06           H
ATOM   1407  HA  TYR A  89     123.815  97.229 130.470  1.00 43.06           H
ATOM   1408  HB2 TYR A  89     126.464  98.199 130.375  1.00 43.06           H
ATOM   1409  HB3 TYR A  89     125.394  98.648 129.298  1.00 43.06           H
ATOM   1410  HD1 TYR A  89     123.422  98.683 131.859  1.00 43.06           H
ATOM   1411  HD2 TYR A  89     126.640 100.731 130.663  1.00 43.06           H
ATOM   1412  HE1 TYR A  89     122.805 100.442 133.206  1.00 43.06           H
ATOM   1413  HE2 TYR A  89     126.023 102.490 132.010  1.00 43.06           H
ATOM   1414  HH  TYR A  89     124.547 103.305 133.480  1.00 43.06           H
ATOM   1415  N   LEU A  90     126.204  95.609 129.087  1.00 43.14           N
ATOM   1416  CA  LEU A  90     126.511  94.768 127.936  1.00 43.14           C
ATOM   1417  C   LEU A  90     125.624  93.529 127.912  1.00 43.14           C
ATOM   1418  O   LEU A  90     125.071  93.164 126.866  1.00 43.14           O
ATOM   1419  CB  LEU A  90     127.987  94.375 127.954  1.00 43.14           C
ATOM   1420  CG  LEU A  90     128.939  95.348 127.257  1.00 43.14           C
ATOM   1421  CD1 LEU A  90     128.595  96.790 127.594  1.00 43.14           C
ATOM   1422  CD2 LEU A  90     130.376  95.043 127.635  1.00 43.14           C
ATOM   1423  H   LEU A  90     126.855  95.722 129.638  1.00 43.14           H
ATOM   1424  HA  LEU A  90     126.343  95.269 127.123  1.00 43.14           H
ATOM   1425  HB2 LEU A  90     128.274  94.301 128.878  1.00 43.14           H
ATOM   1426  HB3 LEU A  90     128.081  93.514 127.517  1.00 43.14           H
ATOM   1427  HG  LEU A  90     128.854  95.238 126.297  1.00 43.14           H
ATOM   1428 HD11 LEU A  90     129.325  97.361 127.308  1.00 43.14           H
ATOM   1429 HD12 LEU A  90     127.781  97.040 127.130  1.00 43.14           H
ATOM   1430 HD13 LEU A  90     128.470  96.869 128.552  1.00 43.14           H
ATOM   1431 HD21 LEU A  90     130.962  95.662 127.173  1.00 43.14           H
ATOM   1432 HD22 LEU A  90     130.478  95.143 128.594  1.00 43.14           H
ATOM   1433 HD23 LEU A  90     130.585  94.132 127.373  1.00 43.14           H
ATOM   1434  N   LEU A  91     125.469  92.871 129.063  1.00 44.35           N
ATOM   1435  CA  LEU A  91     124.681  91.643 129.103  1.00 44.35           C
ATOM   1436  C   LEU A  91     123.234  91.908 128.714  1.00 44.35           C
ATOM   1437  O   LEU A  91     122.647  91.173 127.908  1.00 44.35           O
ATOM   1438  CB  LEU A  91     124.756  91.022 130.498  1.00 44.35           C
ATOM   1439  CG  LEU A  91     125.943  90.092 130.753  1.00 44.35           C
ATOM   1440  CD1 LEU A  91     126.216  89.973 132.244  1.00 44.35           C
ATOM   1441  CD2 LEU A  91     125.693  88.723 130.141  1.00 44.35           C
ATOM   1442  H   LEU A  91     125.802  93.111 129.819  1.00 44.35           H
ATOM   1443  HA  LEU A  91     125.052  91.008 128.470  1.00 44.35           H
ATOM   1444  HB2 LEU A  91     124.805  91.739 131.150  1.00 44.35           H
ATOM   1445  HB3 LEU A  91     123.948  90.507 130.646  1.00 44.35           H
ATOM   1446  HG  LEU A  91     126.733  90.467 130.334  1.00 44.35           H
ATOM   1447 HD11 LEU A  91     126.962  89.368 132.381  1.00 44.35           H
ATOM   1448 HD12 LEU A  91     126.432  90.850 132.596  1.00 44.35           H
ATOM   1449 HD13 LEU A  91     125.423  89.625 132.683  1.00 44.35           H
ATOM   1450 HD21 LEU A  91     126.459  88.154 130.317  1.00 44.35           H
ATOM   1451 HD22 LEU A  91     124.897  88.339 130.540  1.00 44.35           H
ATOM   1452 HD23 LEU A  91     125.569  88.823 129.184  1.00 44.35           H
ATOM   1453  N   THR A  92     122.638  92.962 129.276  1.00 45.09           N
ATOM   1454  CA  THR A  92     121.243  93.261 128.973  1.00 45.09           C
ATOM   1455  C   THR A  92     121.065  93.642 127.513  1.00 45.09           C
ATOM   1456  O   THR A  92     120.081  93.243 126.884  1.00 45.09           O
ATOM   1457  CB  THR A  92     120.716  94.377 129.875  1.00 45.09           C
ATOM   1458  OG1 THR A  92     121.249  95.636 129.447  1.00 45.09           O
ATOM   1459  CG2 THR A  92     121.058  94.126 131.339  1.00 45.09           C
ATOM   1460  H   THR A  92     123.015  93.509 129.822  1.00 45.09           H
ATOM   1461  HA  THR A  92     120.710  92.467 129.141  1.00 45.09           H
ATOM   1462  HB  THR A  92     119.749  94.407 129.799  1.00 45.09           H
ATOM   1463 HG21 THR A  92     120.241  93.996 131.846  1.00 45.09           H
ATOM   1464 HG22 THR A  92     121.612  93.337 131.437  1.00 45.09           H
ATOM   1465 HG23 THR A  92     121.529  94.892 131.703  1.00 45.09           H
ATOM   1466  N   SER A  93     121.991  94.425 126.953  1.00 46.20           N
ATOM   1467  CA  SER A  93     121.871  94.788 125.545  1.00 46.20           C
ATOM   1468  C   SER A  93     121.942  93.555 124.655  1.00 46.20           C
ATOM   1469  O   SER A  93     121.155  93.414 123.710  1.00 46.20           O
ATOM   1470  CB  SER A  93     122.961  95.787 125.164  1.00 46.20           C
ATOM   1471  OG  SER A  93     122.601  97.099 125.553  1.00 46.20           O
ATOM   1472  H   SER A  93     122.679  94.749 127.356  1.00 46.20           H
ATOM   1473  HA  SER A  93     121.011  95.212 125.401  1.00 46.20           H
ATOM   1474  HB2 SER A  93     123.785  95.540 125.611  1.00 46.20           H
ATOM   1475  HB3 SER A  93     123.086  95.766 124.202  1.00 46.20           H
ATOM   1476  HG  SER A  93     122.473  97.128 126.382  1.00 46.20           H
ATOM   1477  N   ALA A  94     122.873  92.643 124.945  1.00 48.16           N
ATOM   1478  CA  ALA A  94     122.974  91.429 124.142  1.00 48.16           C
ATOM   1479  C   ALA A  94     121.704  90.596 124.245  1.00 48.16           C
ATOM   1480  O   ALA A  94     121.202  90.083 123.236  1.00 48.16           O
ATOM   1481  CB  ALA A  94     124.186  90.612 124.581  1.00 48.16           C
ATOM   1482  H   ALA A  94     123.444  92.703 125.584  1.00 48.16           H
ATOM   1483  HA  ALA A  94     123.097  91.674 123.212  1.00 48.16           H
ATOM   1484  HB1 ALA A  94     124.239  89.809 124.038  1.00 48.16           H
ATOM   1485  HB2 ALA A  94     124.987  91.146 124.461  1.00 48.16           H
ATOM   1486  HB3 ALA A  94     124.084  90.373 125.515  1.00 48.16           H
ATOM   1487  N   PHE A  95     121.166  90.448 125.457  1.00 49.15           N
ATOM   1488  CA  PHE A  95     119.948  89.661 125.620  1.00 49.15           C
ATOM   1489  C   PHE A  95     118.776  90.312 124.902  1.00 49.15           C
ATOM   1490  O   PHE A  95     117.941  89.621 124.308  1.00 49.15           O
ATOM   1491  CB  PHE A  95     119.629  89.478 127.101  1.00 49.15           C
ATOM   1492  CG  PHE A  95     118.673  88.358 127.375  1.00 49.15           C
ATOM   1493  CD1 PHE A  95     117.319  88.513 127.139  1.00 49.15           C
ATOM   1494  CD2 PHE A  95     119.128  87.147 127.865  1.00 49.15           C
ATOM   1495  CE1 PHE A  95     116.435  87.483 127.391  1.00 49.15           C
ATOM   1496  CE2 PHE A  95     118.248  86.112 128.119  1.00 49.15           C
ATOM   1497  CZ  PHE A  95     116.900  86.280 127.881  1.00 49.15           C
ATOM   1498  H   PHE A  95     121.478  90.787 126.183  1.00 49.15           H
ATOM   1499  HA  PHE A  95     120.087  88.783 125.233  1.00 49.15           H
ATOM   1500  HB2 PHE A  95     120.452  89.290 127.578  1.00 49.15           H
ATOM   1501  HB3 PHE A  95     119.232  90.297 127.439  1.00 49.15           H
ATOM   1502  HD1 PHE A  95     117.000  89.322 126.810  1.00 49.15           H
ATOM   1503  HD2 PHE A  95     120.036  87.029 128.028  1.00 49.15           H
ATOM   1504  HE1 PHE A  95     115.526  87.599 127.229  1.00 49.15           H
ATOM   1505  HE2 PHE A  95     118.565  85.302 128.449  1.00 49.15           H
ATOM   1506  HZ  PHE A  95     116.306  85.585 128.051  1.00 49.15           H
ATOM   1507  N   ALA A  96     118.687  91.641 124.956  1.00 50.19           N
ATOM   1508  CA  ALA A  96     117.613  92.335 124.257  1.00 50.19           C
ATOM   1509  C   ALA A  96     117.717  92.127 122.755  1.00 50.19           C
ATOM   1510  O   ALA A  96     116.707  91.902 122.078  1.00 50.19           O
ATOM   1511  CB  ALA A  96     117.646  93.824 124.592  1.00 50.19           C
ATOM   1512  H   ALA A  96     119.228  92.154 125.384  1.00 50.19           H
ATOM   1513  HA  ALA A  96     116.760  91.978 124.551  1.00 50.19           H
ATOM   1514  HB1 ALA A  96     116.924  94.266 124.119  1.00 50.19           H
ATOM   1515  HB2 ALA A  96     117.532  93.936 125.549  1.00 50.19           H
ATOM   1516  HB3 ALA A  96     118.499  94.192 124.314  1.00 50.19           H
ATOM   1517  N   VAL A  97     118.931  92.203 122.212  1.00 51.04           N
ATOM   1518  CA  VAL A  97     119.092  91.979 120.780  1.00 51.04           C
ATOM   1519  C   VAL A  97     118.694  90.556 120.422  1.00 51.04           C
ATOM   1520  O   VAL A  97     118.031  90.323 119.409  1.00 51.04           O
ATOM   1521  CB  VAL A  97     120.529  92.289 120.335  1.00 51.04           C
ATOM   1522  CG1 VAL A  97     120.678  91.997 118.863  1.00 51.04           C
ATOM   1523  CG2 VAL A  97     120.863  93.736 120.606  1.00 51.04           C
ATOM   1524  H   VAL A  97     119.658  92.376 122.638  1.00 51.04           H
ATOM   1525  HA  VAL A  97     118.500  92.581 120.302  1.00 51.04           H
ATOM   1526  HB  VAL A  97     121.150  91.729 120.827  1.00 51.04           H
ATOM   1527 HG11 VAL A  97     121.342  92.599 118.494  1.00 51.04           H
ATOM   1528 HG12 VAL A  97     120.961  91.077 118.750  1.00 51.04           H
ATOM   1529 HG13 VAL A  97     119.826  92.141 118.423  1.00 51.04           H
ATOM   1530 HG21 VAL A  97     121.823  93.858 120.533  1.00 51.04           H
ATOM   1531 HG22 VAL A  97     120.410  94.282 119.945  1.00 51.04           H
ATOM   1532 HG23 VAL A  97     120.566  93.977 121.496  1.00 51.04           H
ATOM   1533  N   THR A  98     119.091  89.580 121.242  1.00 52.99           N
ATOM   1534  CA  THR A  98     118.706  88.198 120.966  1.00 52.99           C
ATOM   1535  C   THR A  98     117.191  88.032 120.998  1.00 52.99           C
ATOM   1536  O   THR A  98     116.613  87.323 120.161  1.00 52.99           O
ATOM   1537  CB  THR A  98     119.357  87.257 121.977  1.00 52.99           C
ATOM   1538  OG1 THR A  98     120.742  87.591 122.126  1.00 52.99           O
ATOM   1539  CG2 THR A  98     119.225  85.815 121.517  1.00 52.99           C
ATOM   1540  H   THR A  98     119.571  89.689 121.947  1.00 52.99           H
ATOM   1541  HA  THR A  98     119.017  87.952 120.081  1.00 52.99           H
ATOM   1542  HB  THR A  98     118.910  87.347 122.833  1.00 52.99           H
ATOM   1543  HG1 THR A  98     121.107  87.066 122.670  1.00 52.99           H
ATOM   1544 HG21 THR A  98     119.692  85.229 122.133  1.00 52.99           H
ATOM   1545 HG22 THR A  98     118.290  85.560 121.489  1.00 52.99           H
ATOM   1546 HG23 THR A  98     119.609  85.712 120.632  1.00 52.99           H
ATOM   1547  N   LEU A  99     116.534  88.659 121.973  1.00 52.62           N
ATOM   1548  CA  LEU A  99     115.081  88.588 122.052  1.00 52.62           C
ATOM   1549  C   LEU A  99     114.442  89.190 120.810  1.00 52.62           C
ATOM   1550  O   LEU A  99     113.499  88.623 120.248  1.00 52.62           O
ATOM   1551  CB  LEU A  99     114.594  89.310 123.307  1.00 52.62           C
ATOM   1552  CG  LEU A  99     113.156  89.018 123.724  1.00 52.62           C
ATOM   1553  CD1 LEU A  99     113.101  87.738 124.539  1.00 52.62           C
ATOM   1554  CD2 LEU A  99     112.575  90.184 124.503  1.00 52.62           C
ATOM   1555  H   LEU A  99     116.904  89.126 122.594  1.00 52.62           H
ATOM   1556  HA  LEU A  99     114.809  87.659 122.116  1.00 52.62           H
ATOM   1557  HB2 LEU A  99     115.168  89.056 124.047  1.00 52.62           H
ATOM   1558  HB3 LEU A  99     114.666  90.265 123.157  1.00 52.62           H
ATOM   1559  HG  LEU A  99     112.616  88.890 122.929  1.00 52.62           H
ATOM   1560 HD11 LEU A  99     112.180  87.557 124.785  1.00 52.62           H
ATOM   1561 HD12 LEU A  99     113.452  87.008 124.005  1.00 52.62           H
ATOM   1562 HD13 LEU A  99     113.640  87.851 125.338  1.00 52.62           H
ATOM   1563 HD21 LEU A  99     111.663  89.971 124.753  1.00 52.62           H
ATOM   1564 HD22 LEU A  99     113.111  90.331 125.297  1.00 52.62           H
ATOM   1565 HD23 LEU A  99     112.588  90.975 123.942  1.00 52.62           H
ATOM   1566  N   GLY A 100     114.946  90.339 120.364  1.00 53.18           N
ATOM   1567  CA  GLY A 100     114.442  90.922 119.133  1.00 53.18           C
ATOM   1568  C   GLY A 100     114.654  90.010 117.943  1.00 53.18           C
ATOM   1569  O   GLY A 100     113.789  89.893 117.073  1.00 53.18           O
ATOM   1570  H   GLY A 100     115.570  90.788 120.749  1.00 53.18           H
ATOM   1571  HA2 GLY A 100     113.494  91.106 119.219  1.00 53.18           H
ATOM   1572  HA3 GLY A 100     114.903  91.758 118.960  1.00 53.18           H
ATOM   1573  N   ILE A 101     115.811  89.353 117.892  1.00 53.87           N
ATOM   1574  CA  ILE A 101     116.112  88.441 116.794  1.00 53.87           C
ATOM   1575  C   ILE A 101     115.078  87.326 116.745  1.00 53.87           C
ATOM   1576  O   ILE A 101     114.486  87.042 115.695  1.00 53.87           O
ATOM   1577  CB  ILE A 101     117.538  87.882 116.957  1.00 53.87           C
ATOM   1578  CG1 ILE A 101     118.585  88.981 116.742  1.00 53.87           C
ATOM   1579  CG2 ILE A 101     117.773  86.692 116.034  1.00 53.87           C
ATOM   1580  CD1 ILE A 101     118.731  89.461 115.332  1.00 53.87           C
ATOM   1581  H   ILE A 101     116.437  89.421 118.478  1.00 53.87           H
ATOM   1582  HA  ILE A 101     116.069  88.931 115.960  1.00 53.87           H
ATOM   1583  HB  ILE A 101     117.622  87.562 117.869  1.00 53.87           H
ATOM   1584 HG12 ILE A 101     118.341  89.753 117.272  1.00 53.87           H
ATOM   1585 HG13 ILE A 101     119.446  88.641 117.028  1.00 53.87           H
ATOM   1586 HG21 ILE A 101     118.706  86.668 115.773  1.00 53.87           H
ATOM   1587 HG22 ILE A 101     117.544  85.885 116.519  1.00 53.87           H
ATOM   1588 HG23 ILE A 101     117.215  86.773 115.250  1.00 53.87           H
ATOM   1589 HD11 ILE A 101     119.277  90.265 115.328  1.00 53.87           H
ATOM   1590 HD12 ILE A 101     119.164  88.768 114.813  1.00 53.87           H
ATOM   1591 HD13 ILE A 101     117.855  89.659 114.966  1.00 53.87           H
ATOM   1592  N   ILE A 102     114.830  86.688 117.888  1.00 55.54           N
ATOM   1593  CA  ILE A 102     113.893  85.569 117.902  1.00 55.54           C
ATOM   1594  C   ILE A 102     112.474  86.049 117.613  1.00 55.54           C
ATOM   1595  O   ILE A 102     111.696  85.354 116.949  1.00 55.54           O
ATOM   1596  CB  ILE A 102     113.985  84.799 119.233  1.00 55.54           C
ATOM   1597  CG1 ILE A 102     113.243  83.464 119.129  1.00 55.54           C
ATOM   1598  CG2 ILE A 102     113.443  85.623 120.385  1.00 55.54           C
ATOM   1599  CD1 ILE A 102     113.859  82.476 118.157  1.00 55.54           C
ATOM   1600  H   ILE A 102     115.184  86.877 118.649  1.00 55.54           H
ATOM   1601  HA  ILE A 102     114.143  84.962 117.189  1.00 55.54           H
ATOM   1602  HB  ILE A 102     114.921  84.614 119.408  1.00 55.54           H
ATOM   1603 HG12 ILE A 102     113.234  83.046 120.004  1.00 55.54           H
ATOM   1604 HG13 ILE A 102     112.334  83.634 118.837  1.00 55.54           H
ATOM   1605 HG21 ILE A 102     113.477  85.089 121.193  1.00 55.54           H
ATOM   1606 HG22 ILE A 102     113.999  86.408 120.489  1.00 55.54           H
ATOM   1607 HG23 ILE A 102     112.527  85.881 120.204  1.00 55.54           H
ATOM   1608 HD11 ILE A 102     113.456  81.606 118.302  1.00 55.54           H
ATOM   1609 HD12 ILE A 102     113.689  82.771 117.248  1.00 55.54           H
ATOM   1610 HD13 ILE A 102     114.814  82.427 118.318  1.00 55.54           H
ATOM   1611  N   MET A 103     112.106  87.238 118.100  1.00 56.02           N
ATOM   1612  CA  MET A 103     110.766  87.750 117.832  1.00 56.02           C
ATOM   1613  C   MET A 103     110.572  88.007 116.343  1.00 56.02           C
ATOM   1614  O   MET A 103     109.560  87.608 115.759  1.00 56.02           O
ATOM   1615  CB  MET A 103     110.519  89.034 118.627  1.00 56.02           C
ATOM   1616  CG  MET A 103     110.314  88.854 120.131  1.00 56.02           C
ATOM   1617  SD  MET A 103     109.331  87.416 120.599  1.00 56.02           S
ATOM   1618  CE  MET A 103     107.703  87.933 120.065  1.00 56.02           C
ATOM   1619  H   MET A 103     112.603  87.754 118.576  1.00 56.02           H
ATOM   1620  HA  MET A 103     110.119  87.083 118.106  1.00 56.02           H
ATOM   1621  HB2 MET A 103     111.283  89.618 118.507  1.00 56.02           H
ATOM   1622  HB3 MET A 103     109.723  89.463 118.276  1.00 56.02           H
ATOM   1623  HG2 MET A 103     111.179  88.770 120.558  1.00 56.02           H
ATOM   1624  HG3 MET A 103     109.859  89.639 120.472  1.00 56.02           H
ATOM   1625  HE1 MET A 103     107.036  87.432 120.559  1.00 56.02           H
ATOM   1626  HE2 MET A 103     107.604  88.882 120.238  1.00 56.02           H
ATOM   1627  HE3 MET A 103     107.614  87.762 119.115  1.00 56.02           H
ATOM   1628  N   ALA A 104     111.538  88.678 115.712  1.00 55.65           N
ATOM   1629  CA  ALA A 104     111.447  88.934 114.279  1.00 55.65           C
ATOM   1630  C   ALA A 104     111.476  87.639 113.484  1.00 55.65           C
ATOM   1631  O   ALA A 104     110.923  87.577 112.380  1.00 55.65           O
ATOM   1632  CB  ALA A 104     112.580  89.860 113.838  1.00 55.65           C
ATOM   1633  H   ALA A 104     112.244  88.993 116.089  1.00 55.65           H
ATOM   1634  HA  ALA A 104     110.606  89.378 114.092  1.00 55.65           H
ATOM   1635  HB1 ALA A 104     112.630  89.864 112.869  1.00 55.65           H
ATOM   1636  HB2 ALA A 104     112.401  90.755 114.164  1.00 55.65           H
ATOM   1637  HB3 ALA A 104     113.414  89.534 114.211  1.00 55.65           H
ATOM   1638  N   ARG A 105     112.119  86.599 114.016  1.00 56.96           N
ATOM   1639  CA  ARG A 105     112.048  85.296 113.366  1.00 56.96           C
ATOM   1640  C   ARG A 105     110.650  84.701 113.492  1.00 56.96           C
ATOM   1641  O   ARG A 105     110.160  84.055 112.560  1.00 56.96           O
ATOM   1642  CB  ARG A 105     113.095  84.355 113.958  1.00 56.96           C
ATOM   1643  CG  ARG A 105     113.195  83.007 113.252  1.00 56.96           C
ATOM   1644  CD  ARG A 105     112.319  81.952 113.904  1.00 56.96           C
ATOM   1645  NE  ARG A 105     112.457  80.654 113.255  1.00 56.96           N
ATOM   1646  CZ  ARG A 105     111.779  80.279 112.179  1.00 56.96           C
ATOM   1647  NH1 ARG A 105     110.913  81.087 111.590  1.00 56.96           N
ATOM   1648  NH2 ARG A 105     111.974  79.061 111.682  1.00 56.96           N
ATOM   1649  H   ARG A 105     112.588  86.623 114.736  1.00 56.96           H
ATOM   1650  HA  ARG A 105     112.244  85.404 112.423  1.00 56.96           H
ATOM   1651  HB2 ARG A 105     113.964  84.782 113.905  1.00 56.96           H
ATOM   1652  HB3 ARG A 105     112.871  84.186 114.887  1.00 56.96           H
ATOM   1653  HG2 ARG A 105     112.909  83.106 112.330  1.00 56.96           H
ATOM   1654  HG3 ARG A 105     114.113  82.697 113.284  1.00 56.96           H
ATOM   1655  HD2 ARG A 105     112.586  81.853 114.832  1.00 56.96           H
ATOM   1656  HD3 ARG A 105     111.389  82.219 113.855  1.00 56.96           H
ATOM   1657  HE  ARG A 105     112.916  80.053 113.664  1.00 56.96           H
ATOM   1658 HH11 ARG A 105     110.777  81.877 111.901  1.00 56.96           H
ATOM   1659 HH12 ARG A 105     110.485  80.822 110.893  1.00 56.96           H
ATOM   1660 HH21 ARG A 105     112.534  78.527 112.057  1.00 56.96           H
ATOM   1661 HH22 ARG A 105     111.539  78.808 110.984  1.00 56.96           H
ATOM   1662  N   LEU A 106     109.995  84.903 114.638  1.00 57.87           N
ATOM   1663  CA  LEU A 106     108.642  84.384 114.817  1.00 57.87           C
ATOM   1664  C   LEU A 106     107.686  84.984 113.796  1.00 57.87           C
ATOM   1665  O   LEU A 106     106.981  84.259 113.086  1.00 57.87           O
ATOM   1666  CB  LEU A 106     108.150  84.673 116.236  1.00 57.87           C
ATOM   1667  CG  LEU A 106     106.678  84.349 116.510  1.00 57.87           C
ATOM   1668  CD1 LEU A 106     106.393  82.874 116.279  1.00 57.87           C
ATOM   1669  CD2 LEU A 106     106.298  84.754 117.924  1.00 57.87           C
ATOM   1670  H   LEU A 106     110.309  85.330 115.316  1.00 57.87           H
ATOM   1671  HA  LEU A 106     108.653  83.423 114.691  1.00 57.87           H
ATOM   1672  HB2 LEU A 106     108.682  84.151 116.857  1.00 57.87           H
ATOM   1673  HB3 LEU A 106     108.277  85.617 116.418  1.00 57.87           H
ATOM   1674  HG  LEU A 106     106.120  84.858 115.902  1.00 57.87           H
ATOM   1675 HD11 LEU A 106     106.530  82.669 115.341  1.00 57.87           H
ATOM   1676 HD12 LEU A 106     105.475  82.688 116.528  1.00 57.87           H
ATOM   1677 HD13 LEU A 106     106.997  82.348 116.825  1.00 57.87           H
ATOM   1678 HD21 LEU A 106     106.860  84.273 118.552  1.00 57.87           H
ATOM   1679 HD22 LEU A 106     105.366  84.531 118.076  1.00 57.87           H
ATOM   1680 HD23 LEU A 106     106.431  85.710 118.025  1.00 57.87           H
ATOM   1681  N   PHE A 107     107.643  86.310 113.713  1.00 56.63           N
ATOM   1682  CA  PHE A 107     106.861  86.979 112.688  1.00 56.63           C
ATOM   1683  C   PHE A 107     107.645  86.984 111.378  1.00 56.63           C
ATOM   1684  O   PHE A 107     108.797  86.549 111.310  1.00 56.63           O
ATOM   1685  CB  PHE A 107     106.506  88.400 113.124  1.00 56.63           C
ATOM   1686  CG  PHE A 107     105.600  88.465 114.325  1.00 56.63           C
ATOM   1687  CD1 PHE A 107     104.354  87.861 114.305  1.00 56.63           C
ATOM   1688  CD2 PHE A 107     105.989  89.142 115.467  1.00 56.63           C
ATOM   1689  CE1 PHE A 107     103.521  87.924 115.403  1.00 56.63           C
ATOM   1690  CE2 PHE A 107     105.158  89.208 116.566  1.00 56.63           C
ATOM   1691  CZ  PHE A 107     103.924  88.599 116.533  1.00 56.63           C
ATOM   1692  H   PHE A 107     108.060  86.845 114.243  1.00 56.63           H
ATOM   1693  HA  PHE A 107     106.036  86.490 112.545  1.00 56.63           H
ATOM   1694  HB2 PHE A 107     107.324  88.872 113.345  1.00 56.63           H
ATOM   1695  HB3 PHE A 107     106.057  88.848 112.390  1.00 56.63           H
ATOM   1696  HD1 PHE A 107     104.078  87.404 113.544  1.00 56.63           H
ATOM   1697  HD2 PHE A 107     106.821  89.555 115.495  1.00 56.63           H
ATOM   1698  HE1 PHE A 107     102.688  87.512 115.379  1.00 56.63           H
ATOM   1699  HE2 PHE A 107     105.432  89.664 117.329  1.00 56.63           H
ATOM   1700  HZ  PHE A 107     103.364  88.642 117.274  1.00 56.63           H
ATOM   1701  N   ASN A 108     107.014  87.477 110.319  1.00 58.24           N
ATOM   1702  CA  ASN A 108     107.652  87.598 109.009  1.00 58.24           C
ATOM   1703  C   ASN A 108     107.435  89.004 108.469  1.00 58.24           C
ATOM   1704  O   ASN A 108     106.820  89.197 107.417  1.00 58.24           O
ATOM   1705  CB  ASN A 108     107.106  86.548 108.044  1.00 58.24           C
ATOM   1706  CG  ASN A 108     107.173  85.148 108.611  1.00 58.24           C
ATOM   1707  OD1 ASN A 108     106.205  84.651 109.186  1.00 58.24           O
ATOM   1708  ND2 ASN A 108     108.322  84.501 108.455  1.00 58.24           N
ATOM   1709  H   ASN A 108     106.200  87.754 110.332  1.00 58.24           H
ATOM   1710  HA  ASN A 108     108.607  87.455 109.101  1.00 58.24           H
ATOM   1711  HB2 ASN A 108     106.177  86.749 107.850  1.00 58.24           H
ATOM   1712  HB3 ASN A 108     107.628  86.567 107.226  1.00 58.24           H
ATOM   1713 HD21 ASN A 108     108.977  84.881 108.047  1.00 58.24           H
ATOM   1714 HD22 ASN A 108     108.411  83.702 108.760  1.00 58.24           H
ATOM   1715  N   PRO A 109     107.934  90.018 109.172  1.00 58.06           N
ATOM   1716  CA  PRO A 109     107.783  91.389 108.678  1.00 58.06           C
ATOM   1717  C   PRO A 109     108.441  91.552 107.317  1.00 58.06           C
ATOM   1718  O   PRO A 109     109.509  90.998 107.052  1.00 58.06           O
ATOM   1719  CB  PRO A 109     108.475  92.234 109.754  1.00 58.06           C
ATOM   1720  CG  PRO A 109     109.367  91.290 110.479  1.00 58.06           C
ATOM   1721  CD  PRO A 109     108.686  89.963 110.435  1.00 58.06           C
ATOM   1722  HA  PRO A 109     106.846  91.633 108.622  1.00 58.06           H
ATOM   1723  HB2 PRO A 109     108.992  92.939 109.338  1.00 58.06           H
ATOM   1724  HB3 PRO A 109     107.810  92.606 110.354  1.00 58.06           H
ATOM   1725  HG2 PRO A 109     110.226  91.247 110.030  1.00 58.06           H
ATOM   1726  HG3 PRO A 109     109.475  91.586 111.396  1.00 58.06           H
ATOM   1727  HD2 PRO A 109     109.341  89.249 110.411  1.00 58.06           H
ATOM   1728  HD3 PRO A 109     108.080  89.868 111.186  1.00 58.06           H
ATOM   1729  N   GLY A 110     107.789  92.320 106.451  1.00 61.02           N
ATOM   1730  CA  GLY A 110     108.308  92.523 105.108  1.00 61.02           C
ATOM   1731  C   GLY A 110     108.425  91.244 104.310  1.00 61.02           C
ATOM   1732  O   GLY A 110     109.433  91.033 103.625  1.00 61.02           O
ATOM   1733  H   GLY A 110     107.051  92.730 106.615  1.00 61.02           H
ATOM   1734  HA2 GLY A 110     107.722  93.129 104.627  1.00 61.02           H
ATOM   1735  HA3 GLY A 110     109.187  92.928 105.163  1.00 61.02           H
ATOM   1736  N   ALA A 111     107.412  90.380 104.379  1.00 62.35           N
ATOM   1737  CA  ALA A 111     107.444  89.089 103.693  1.00 62.35           C
ATOM   1738  C   ALA A 111     107.039  89.294 102.236  1.00 62.35           C
ATOM   1739  O   ALA A 111     105.905  89.037 101.822  1.00 62.35           O
ATOM   1740  CB  ALA A 111     106.537  88.086 104.392  1.00 62.35           C
ATOM   1741  H   ALA A 111     106.688  90.520 104.821  1.00 62.35           H
ATOM   1742  HA  ALA A 111     108.350  88.741 103.709  1.00 62.35           H
ATOM   1743  HB1 ALA A 111     106.560  87.248 103.904  1.00 62.35           H
ATOM   1744  HB2 ALA A 111     106.855  87.950 105.298  1.00 62.35           H
ATOM   1745  HB3 ALA A 111     105.632  88.435 104.406  1.00 62.35           H
ATOM   1746  N   GLY A 112     107.996  89.769 101.442  1.00 64.89           N
ATOM   1747  CA  GLY A 112     107.771  89.942 100.021  1.00 64.89           C
ATOM   1748  C   GLY A 112     106.981  91.173  99.642  1.00 64.89           C
ATOM   1749  O   GLY A 112     106.316  91.176  98.601  1.00 64.89           O
ATOM   1750  H   GLY A 112     108.783  89.996 101.707  1.00 64.89           H
ATOM   1751  HA2 GLY A 112     108.629  89.988  99.570  1.00 64.89           H
ATOM   1752  HA3 GLY A 112     107.297  89.167  99.681  1.00 64.89           H
ATOM   1753  N   ILE A 113     107.031  92.227 100.456  1.00 63.85           N
ATOM   1754  CA  ILE A 113     106.294  93.445 100.146  1.00 63.85           C
ATOM   1755  C   ILE A 113     106.895  94.101  98.912  1.00 63.85           C
ATOM   1756  O   ILE A 113     108.115  94.289  98.820  1.00 63.85           O
ATOM   1757  CB  ILE A 113     106.310  94.406 101.343  1.00 63.85           C
ATOM   1758  CG1 ILE A 113     105.357  95.575 101.089  1.00 63.85           C
ATOM   1759  CG2 ILE A 113     107.719  94.922 101.600  1.00 63.85           C
ATOM   1760  CD1 ILE A 113     105.189  96.498 102.275  1.00 63.85           C
ATOM   1761  H   ILE A 113     107.481  92.259 101.188  1.00 63.85           H
ATOM   1762  HA  ILE A 113     105.371  93.219  99.951  1.00 63.85           H
ATOM   1763  HB  ILE A 113     106.009  93.925 102.129  1.00 63.85           H
ATOM   1764 HG12 ILE A 113     105.699  96.104 100.351  1.00 63.85           H
ATOM   1765 HG13 ILE A 113     104.482  95.222 100.863  1.00 63.85           H
ATOM   1766 HG21 ILE A 113     107.754  95.311 102.488  1.00 63.85           H
ATOM   1767 HG22 ILE A 113     108.343  94.183 101.539  1.00 63.85           H
ATOM   1768 HG23 ILE A 113     107.937  95.594 100.935  1.00 63.85           H
ATOM   1769 HD11 ILE A 113     106.040  96.916 102.475  1.00 63.85           H
ATOM   1770 HD12 ILE A 113     104.531  97.176 102.056  1.00 63.85           H
ATOM   1771 HD13 ILE A 113     104.887  95.980 103.038  1.00 63.85           H
ATOM   1772  N   HIS A 114     106.040  94.452  97.955  1.00 70.22           N
ATOM   1773  CA  HIS A 114     106.501  95.193  96.790  1.00 70.22           C
ATOM   1774  C   HIS A 114     107.123  96.508  97.237  1.00 70.22           C
ATOM   1775  O   HIS A 114     106.546  97.236  98.049  1.00 70.22           O
ATOM   1776  CB  HIS A 114     105.340  95.449  95.829  1.00 70.22           C
ATOM   1777  CG  HIS A 114     105.268  94.471  94.698  1.00 70.22           C
ATOM   1778  ND1 HIS A 114     106.151  94.491  93.639  1.00 70.22           N
ATOM   1779  CD2 HIS A 114     104.418  93.444  94.460  1.00 70.22           C
ATOM   1780  CE1 HIS A 114     105.848  93.519  92.798  1.00 70.22           C
ATOM   1781  NE2 HIS A 114     104.801  92.868  93.272  1.00 70.22           N
ATOM   1782  H   HIS A 114     105.198  94.274  97.958  1.00 70.22           H
ATOM   1783  HA  HIS A 114     107.177  94.675  96.325  1.00 70.22           H
ATOM   1784  HB2 HIS A 114     104.506  95.395  96.321  1.00 70.22           H
ATOM   1785  HB3 HIS A 114     105.440  96.335  95.448  1.00 70.22           H
ATOM   1786  HD2 HIS A 114     103.709  93.178  94.999  1.00 70.22           H
ATOM   1787  HE1 HIS A 114     106.296  93.325  92.006  1.00 70.22           H
ATOM   1788  HE2 HIS A 114     104.420  92.194  92.898  1.00 70.22           H
ATOM   1789  N   LEU A 115     108.302  96.811  96.705  1.00 65.89           N
ATOM   1790  CA  LEU A 115     109.085  97.960  97.135  1.00 65.89           C
ATOM   1791  C   LEU A 115     109.084  99.022  96.046  1.00 65.89           C
ATOM   1792  O   LEU A 115     109.348  98.721  94.877  1.00 65.89           O
ATOM   1793  CB  LEU A 115     110.517  97.543  97.470  1.00 65.89           C
ATOM   1794  CG  LEU A 115     110.799  97.273  98.949  1.00 65.89           C
ATOM   1795  CD1 LEU A 115     112.183  96.673  99.110  1.00 65.89           C
ATOM   1796  CD2 LEU A 115     110.668  98.542  99.784  1.00 65.89           C
ATOM   1797  H   LEU A 115     108.677  96.354  96.080  1.00 65.89           H
ATOM   1798  HA  LEU A 115     108.678  98.341  97.927  1.00 65.89           H
ATOM   1799  HB2 LEU A 115     110.722  96.730  96.983  1.00 65.89           H
ATOM   1800  HB3 LEU A 115     111.117  98.250  97.185  1.00 65.89           H
ATOM   1801  HG  LEU A 115     110.153  96.629  99.281  1.00 65.89           H
ATOM   1802 HD11 LEU A 115     112.375  96.572 100.056  1.00 65.89           H
ATOM   1803 HD12 LEU A 115     112.203  95.806  98.675  1.00 65.89           H
ATOM   1804 HD13 LEU A 115     112.833  97.264  98.700  1.00 65.89           H
ATOM   1805 HD21 LEU A 115     110.785  98.315 100.718  1.00 65.89           H
ATOM   1806 HD22 LEU A 115     111.352  99.172  99.508  1.00 65.89           H
ATOM   1807 HD23 LEU A 115     109.789  98.928  99.651  1.00 65.89           H
ATOM   1808  N   ALA A 116     108.791 100.259  96.437  1.00 68.05           N
ATOM   1809  CA  ALA A 116     108.715 101.380  95.503  1.00 68.05           C
ATOM   1810  C   ALA A 116     110.131 101.810  95.151  1.00 68.05           C
ATOM   1811  O   ALA A 116     110.701 102.719  95.757  1.00 68.05           O
ATOM   1812  CB  ALA A 116     107.915 102.528  96.104  1.00 68.05           C
ATOM   1813  H   ALA A 116     108.629 100.479  97.252  1.00 68.05           H
ATOM   1814  HA  ALA A 116     108.272 101.092  94.689  1.00 68.05           H
ATOM   1815  HB1 ALA A 116     107.880 103.257  95.465  1.00 68.05           H
ATOM   1816  HB2 ALA A 116     107.017 102.218  96.301  1.00 68.05           H
ATOM   1817  HB3 ALA A 116     108.350 102.822  96.919  1.00 68.05           H
ATOM   1818  N   VAL A 117     110.711 101.142  94.152  1.00 69.44           N
ATOM   1819  CA  VAL A 117     112.047 101.505  93.699  1.00 69.44           C
ATOM   1820  C   VAL A 117     112.018 102.907  93.109  1.00 69.44           C
ATOM   1821  O   VAL A 117     111.099 103.274  92.365  1.00 69.44           O
ATOM   1822  CB  VAL A 117     112.564 100.479  92.678  1.00 69.44           C
ATOM   1823  CG1 VAL A 117     113.779 101.023  91.940  1.00 69.44           C
ATOM   1824  CG2 VAL A 117     112.899  99.165  93.369  1.00 69.44           C
ATOM   1825  H   VAL A 117     110.355 100.485  93.727  1.00 69.44           H
ATOM   1826  HA  VAL A 117     112.651 101.508  94.458  1.00 69.44           H
ATOM   1827  HB  VAL A 117     111.869 100.305  92.024  1.00 69.44           H
ATOM   1828 HG11 VAL A 117     114.267 100.282  91.549  1.00 69.44           H
ATOM   1829 HG12 VAL A 117     113.483 101.628  91.241  1.00 69.44           H
ATOM   1830 HG13 VAL A 117     114.346 101.494  92.570  1.00 69.44           H
ATOM   1831 HG21 VAL A 117     113.218  98.532  92.707  1.00 69.44           H
ATOM   1832 HG22 VAL A 117     113.587  99.325  94.034  1.00 69.44           H
ATOM   1833 HG23 VAL A 117     112.099  98.821  93.798  1.00 69.44           H
ATOM   1834  N   GLY A 118     113.030 103.701  93.445  1.00 68.08           N
ATOM   1835  CA  GLY A 118     113.123 105.060  92.949  1.00 68.08           C
ATOM   1836  C   GLY A 118     112.607 106.080  93.941  1.00 68.08           C
ATOM   1837  O   GLY A 118     112.069 107.120  93.551  1.00 68.08           O
ATOM   1838  H   GLY A 118     113.678 103.471  93.962  1.00 68.08           H
ATOM   1839  HA2 GLY A 118     114.050 105.267  92.753  1.00 68.08           H
ATOM   1840  HA3 GLY A 118     112.612 105.143  92.129  1.00 68.08           H
ATOM   1841  N   GLY A 119     112.766 105.792  95.231  1.00 66.47           N
ATOM   1842  CA  GLY A 119     112.347 106.693  96.280  1.00 66.47           C
ATOM   1843  C   GLY A 119     113.420 107.708  96.622  1.00 66.47           C
ATOM   1844  O   GLY A 119     114.423 107.865  95.924  1.00 66.47           O
ATOM   1845  H   GLY A 119     113.122 105.065  95.521  1.00 66.47           H
ATOM   1846  HA2 GLY A 119     111.550 107.170  96.001  1.00 66.47           H
ATOM   1847  HA3 GLY A 119     112.138 106.185  97.080  1.00 66.47           H
ATOM   1848  N   GLN A 120     113.191 108.413  97.727  1.00 69.06           N
ATOM   1849  CA  GLN A 120     114.151 109.405  98.189  1.00 69.06           C
ATOM   1850  C   GLN A 120     115.489 108.743  98.492  1.00 69.06           C
ATOM   1851  O   GLN A 120     115.546 107.707  99.160  1.00 69.06           O
ATOM   1852  CB  GLN A 120     113.616 110.114  99.432  1.00 69.06           C
ATOM   1853  CG  GLN A 120     114.508 111.233  99.941  1.00 69.06           C
ATOM   1854  CD  GLN A 120     113.916 111.948 101.139  1.00 69.06           C
ATOM   1855  OE1 GLN A 120     112.844 111.587 101.624  1.00 69.06           O
ATOM   1856  NE2 GLN A 120     114.611 112.972 101.621  1.00 69.06           N
ATOM   1857  H   GLN A 120     112.493 108.336  98.222  1.00 69.06           H
ATOM   1858  HA  GLN A 120     114.288 110.069  97.494  1.00 69.06           H
ATOM   1859  HB2 GLN A 120     112.750 110.499  99.223  1.00 69.06           H
ATOM   1860  HB3 GLN A 120     113.522 109.463 100.145  1.00 69.06           H
ATOM   1861  HG2 GLN A 120     115.364 110.863 100.207  1.00 69.06           H
ATOM   1862  HG3 GLN A 120     114.633 111.885  99.234  1.00 69.06           H
ATOM   1863 HE21 GLN A 120     115.356 113.196 101.255  1.00 69.06           H
ATOM   1864 HE22 GLN A 120     114.317 113.410 102.300  1.00 69.06           H
ATOM   1865  N   GLN A 121     116.566 109.347  97.998  1.00 66.61           N
ATOM   1866  CA  GLN A 121     117.901 108.820  98.228  1.00 66.61           C
ATOM   1867  C   GLN A 121     118.417 109.259  99.593  1.00 66.61           C
ATOM   1868  O   GLN A 121     118.097 110.347 100.081  1.00 66.61           O
ATOM   1869  CB  GLN A 121     118.855 109.286  97.124  1.00 66.61           C
ATOM   1870  CG  GLN A 121     120.341 109.059  97.406  1.00 66.61           C
ATOM   1871  CD  GLN A 121     120.702 107.595  97.573  1.00 66.61           C
ATOM   1872  OE1 GLN A 121     119.831 106.727  97.609  1.00 66.61           O
ATOM   1873  NE2 GLN A 121     121.995 107.315  97.676  1.00 66.61           N
ATOM   1874  H   GLN A 121     116.547 110.065  97.526  1.00 66.61           H
ATOM   1875  HA  GLN A 121     117.864 107.851  98.214  1.00 66.61           H
ATOM   1876  HB2 GLN A 121     118.637 108.809  96.308  1.00 66.61           H
ATOM   1877  HB3 GLN A 121     118.726 110.238  96.988  1.00 66.61           H
ATOM   1878  HG2 GLN A 121     120.853 109.402  96.657  1.00 66.61           H
ATOM   1879  HG3 GLN A 121     120.597 109.529  98.215  1.00 66.61           H
ATOM   1880 HE21 GLN A 121     122.576 107.948  97.647  1.00 66.61           H
ATOM   1881 HE22 GLN A 121     122.252 106.500  97.772  1.00 66.61           H
ATOM   1882  N   PHE A 122     119.220 108.395 100.209  1.00 64.41           N
ATOM   1883  CA  PHE A 122     119.796 108.649 101.520  1.00 64.41           C
ATOM   1884  C   PHE A 122     121.316 108.657 101.427  1.00 64.41           C
ATOM   1885  O   PHE A 122     121.906 108.162 100.462  1.00 64.41           O
ATOM   1886  CB  PHE A 122     119.339 107.597 102.538  1.00 64.41           C
ATOM   1887  CG  PHE A 122     117.864 107.629 102.821  1.00 64.41           C
ATOM   1888  CD1 PHE A 122     117.352 108.454 103.807  1.00 64.41           C
ATOM   1889  CD2 PHE A 122     116.990 106.835 102.098  1.00 64.41           C
ATOM   1890  CE1 PHE A 122     115.996 108.484 104.067  1.00 64.41           C
ATOM   1891  CE2 PHE A 122     115.634 106.862 102.354  1.00 64.41           C
ATOM   1892  CZ  PHE A 122     115.137 107.687 103.339  1.00 64.41           C
ATOM   1893  H   PHE A 122     119.450 107.637  99.876  1.00 64.41           H
ATOM   1894  HA  PHE A 122     119.508 109.519 101.836  1.00 64.41           H
ATOM   1895  HB2 PHE A 122     119.556 106.716 102.196  1.00 64.41           H
ATOM   1896  HB3 PHE A 122     119.805 107.749 103.375  1.00 64.41           H
ATOM   1897  HD1 PHE A 122     117.927 108.993 104.300  1.00 64.41           H
ATOM   1898  HD2 PHE A 122     117.321 106.277 101.433  1.00 64.41           H
ATOM   1899  HE1 PHE A 122     115.662 109.042 104.732  1.00 64.41           H
ATOM   1900  HE2 PHE A 122     115.057 106.324 101.862  1.00 64.41           H
ATOM   1901  HZ  PHE A 122     114.223 107.706 103.512  1.00 64.41           H
ATOM   1902  N   GLN A 123     121.943 109.230 102.446  1.00 67.92           N
ATOM   1903  CA  GLN A 123     123.396 109.332 102.486  1.00 67.92           C
ATOM   1904  C   GLN A 123     123.998 107.994 102.905  1.00 67.92           C
ATOM   1905  O   GLN A 123     123.665 107.493 103.985  1.00 67.92           O
ATOM   1906  CB  GLN A 123     123.818 110.425 103.460  1.00 67.92           C
ATOM   1907  CG  GLN A 123     125.318 110.675 103.536  1.00 67.92           C
ATOM   1908  CD  GLN A 123     125.904 111.145 102.220  1.00 67.92           C
ATOM   1909  OE1 GLN A 123     126.568 110.386 101.516  1.00 67.92           O
ATOM   1910  NE2 GLN A 123     125.658 112.405 101.879  1.00 67.92           N
ATOM   1911  H   GLN A 123     121.548 109.571 103.131  1.00 67.92           H
ATOM   1912  HA  GLN A 123     123.715 109.576 101.606  1.00 67.92           H
ATOM   1913  HB2 GLN A 123     123.395 111.256 103.193  1.00 67.92           H
ATOM   1914  HB3 GLN A 123     123.517 110.178 104.349  1.00 67.92           H
ATOM   1915  HG2 GLN A 123     125.489 111.361 104.200  1.00 67.92           H
ATOM   1916  HG3 GLN A 123     125.766 109.853 103.787  1.00 67.92           H
ATOM   1917 HE21 GLN A 123     125.189 112.906 102.397  1.00 67.92           H
ATOM   1918 HE22 GLN A 123     125.968 112.719 101.141  1.00 67.92           H
ATOM   1919  N   PRO A 124     124.874 107.386 102.103  1.00 65.83           N
ATOM   1920  CA  PRO A 124     125.513 106.139 102.543  1.00 65.83           C
ATOM   1921  C   PRO A 124     126.273 106.337 103.846  1.00 65.83           C
ATOM   1922  O   PRO A 124     126.909 107.369 104.067  1.00 65.83           O
ATOM   1923  CB  PRO A 124     126.456 105.786 101.385  1.00 65.83           C
ATOM   1924  CG  PRO A 124     126.519 107.006 100.521  1.00 65.83           C
ATOM   1925  CD  PRO A 124     125.221 107.706 100.709  1.00 65.83           C
ATOM   1926  HA  PRO A 124     124.854 105.437 102.653  1.00 65.83           H
ATOM   1927  HB2 PRO A 124     127.335 105.572 101.736  1.00 65.83           H
ATOM   1928  HB3 PRO A 124     126.094 105.035 100.889  1.00 65.83           H
ATOM   1929  HG2 PRO A 124     127.255 107.569 100.809  1.00 65.83           H
ATOM   1930  HG3 PRO A 124     126.633 106.742  99.595  1.00 65.83           H
ATOM   1931  HD2 PRO A 124     125.336 108.659 100.585  1.00 65.83           H
ATOM   1932  HD3 PRO A 124     124.553 107.347 100.104  1.00 65.83           H
ATOM   1933  N   HIS A 125     126.200 105.329 104.710  1.00 62.26           N
ATOM   1934  CA  HIS A 125     126.786 105.435 106.038  1.00 62.26           C
ATOM   1935  C   HIS A 125     128.307 105.466 105.959  1.00 62.26           C
ATOM   1936  O   HIS A 125     128.922 104.723 105.189  1.00 62.26           O
ATOM   1937  CB  HIS A 125     126.334 104.264 106.908  1.00 62.26           C
ATOM   1938  CG  HIS A 125     126.478 104.515 108.375  1.00 62.26           C
ATOM   1939  ND1 HIS A 125     127.465 103.929 109.138  1.00 62.26           N
ATOM   1940  CD2 HIS A 125     125.758 105.289 109.221  1.00 62.26           C
ATOM   1941  CE1 HIS A 125     127.348 104.333 110.390  1.00 62.26           C
ATOM   1942  NE2 HIS A 125     126.320 105.159 110.467  1.00 62.26           N
ATOM   1943  H   HIS A 125     125.816 104.576 104.551  1.00 62.26           H
ATOM   1944  HA  HIS A 125     126.487 106.257 106.456  1.00 62.26           H
ATOM   1945  HB2 HIS A 125     125.398 104.084 106.728  1.00 62.26           H
ATOM   1946  HB3 HIS A 125     126.867 103.485 106.687  1.00 62.26           H
ATOM   1947  HD2 HIS A 125     125.022 105.812 108.999  1.00 62.26           H
ATOM   1948  HE1 HIS A 125     127.895 104.079 111.097  1.00 62.26           H
ATOM   1949  HE2 HIS A 125     126.046 105.551 111.182  1.00 62.26           H
ATOM   1950  N   GLN A 126     128.914 106.335 106.768  1.00 65.78           N
ATOM   1951  CA  GLN A 126     130.364 106.454 106.863  1.00 65.78           C
ATOM   1952  C   GLN A 126     130.751 106.436 108.333  1.00 65.78           C
ATOM   1953  O   GLN A 126     130.185 107.187 109.134  1.00 65.78           O
ATOM   1954  CB  GLN A 126     130.859 107.738 106.193  1.00 65.78           C
ATOM   1955  CG  GLN A 126     130.362 107.920 104.770  1.00 65.78           C
ATOM   1956  CD  GLN A 126     130.547 106.676 103.926  1.00 65.78           C
ATOM   1957  OE1 GLN A 126     131.534 105.954 104.073  1.00 65.78           O
ATOM   1958  NE2 GLN A 126     129.593 106.414 103.041  1.00 65.78           N
ATOM   1959  H   GLN A 126     128.493 106.879 107.284  1.00 65.78           H
ATOM   1960  HA  GLN A 126     130.784 105.696 106.430  1.00 65.78           H
ATOM   1961  HB2 GLN A 126     130.554 108.499 106.713  1.00 65.78           H
ATOM   1962  HB3 GLN A 126     131.828 107.724 106.169  1.00 65.78           H
ATOM   1963  HG2 GLN A 126     129.415 108.132 104.790  1.00 65.78           H
ATOM   1964  HG3 GLN A 126     130.856 108.643 104.353  1.00 65.78           H
ATOM   1965 HE21 GLN A 126     128.918 106.941 102.968  1.00 65.78           H
ATOM   1966 HE22 GLN A 126     129.652 105.718 102.538  1.00 65.78           H
ATOM   1967  N   ALA A 127     131.711 105.593 108.683  1.00 68.16           N
ATOM   1968  CA  ALA A 127     132.104 105.436 110.079  1.00 68.16           C
ATOM   1969  C   ALA A 127     132.905 106.648 110.545  1.00 68.16           C
ATOM   1970  O   ALA A 127     133.940 106.959 109.942  1.00 68.16           O
ATOM   1971  CB  ALA A 127     132.926 104.163 110.254  1.00 68.16           C
ATOM   1972  H   ALA A 127     132.151 105.098 108.134  1.00 68.16           H
ATOM   1973  HA  ALA A 127     131.307 105.346 110.621  1.00 68.16           H
ATOM   1974  HB1 ALA A 127     133.178 104.077 111.187  1.00 68.16           H
ATOM   1975  HB2 ALA A 127     132.389 103.402 109.985  1.00 68.16           H
ATOM   1976  HB3 ALA A 127     133.720 104.222 109.700  1.00 68.16           H
ATOM   1977  N   PRO A 128     132.481 107.352 111.591  1.00 67.44           N
ATOM   1978  CA  PRO A 128     133.298 108.448 112.128  1.00 67.44           C
ATOM   1979  C   PRO A 128     134.575 107.916 112.753  1.00 67.44           C
ATOM   1980  O   PRO A 128     134.738 106.695 112.903  1.00 67.44           O
ATOM   1981  CB  PRO A 128     132.384 109.093 113.182  1.00 67.44           C
ATOM   1982  CG  PRO A 128     131.011 108.643 112.840  1.00 67.44           C
ATOM   1983  CD  PRO A 128     131.162 107.286 112.242  1.00 67.44           C
ATOM   1984  HA  PRO A 128     133.511 109.092 111.435  1.00 67.44           H
ATOM   1985  HB2 PRO A 128     132.636 108.785 114.066  1.00 67.44           H
ATOM   1986  HB3 PRO A 128     132.448 110.059 113.123  1.00 67.44           H
ATOM   1987  HG2 PRO A 128     130.473 108.602 113.646  1.00 67.44           H
ATOM   1988  HG3 PRO A 128     130.618 109.256 112.199  1.00 67.44           H
ATOM   1989  HD2 PRO A 128     131.159 106.608 112.935  1.00 67.44           H
ATOM   1990  HD3 PRO A 128     130.464 107.131 111.587  1.00 67.44           H
ATOM   1991  N   PRO A 129     135.505 108.794 113.133  1.00 63.73           N
ATOM   1992  CA  PRO A 129     136.771 108.318 113.703  1.00 63.73           C
ATOM   1993  C   PRO A 129     136.542 107.455 114.933  1.00 63.73           C
ATOM   1994  O   PRO A 129     135.675 107.736 115.763  1.00 63.73           O
ATOM   1995  CB  PRO A 129     137.518 109.612 114.050  1.00 63.73           C
ATOM   1996  CG  PRO A 129     136.486 110.694 114.023  1.00 63.73           C
ATOM   1997  CD  PRO A 129     135.460 110.262 113.035  1.00 63.73           C
ATOM   1998  HA  PRO A 129     137.277 107.818 113.043  1.00 63.73           H
ATOM   1999  HB2 PRO A 129     137.909 109.535 114.935  1.00 63.73           H
ATOM   2000  HB3 PRO A 129     138.205 109.780 113.387  1.00 63.73           H
ATOM   2001  HG2 PRO A 129     136.089 110.787 114.903  1.00 63.73           H
ATOM   2002  HG3 PRO A 129     136.897 111.527 113.745  1.00 63.73           H
ATOM   2003  HD2 PRO A 129     134.589 110.600 113.291  1.00 63.73           H
ATOM   2004  HD3 PRO A 129     135.707 110.550 112.143  1.00 63.73           H
ATOM   2005  N   LEU A 130     137.340 106.392 115.044  1.00 62.37           N
ATOM   2006  CA  LEU A 130     137.131 105.413 116.106  1.00 62.37           C
ATOM   2007  C   LEU A 130     137.625 105.930 117.451  1.00 62.37           C
ATOM   2008  O   LEU A 130     137.016 105.651 118.490  1.00 62.37           O
ATOM   2009  CB  LEU A 130     137.832 104.102 115.748  1.00 62.37           C
ATOM   2010  CG  LEU A 130     137.191 103.270 114.632  1.00 62.37           C
ATOM   2011  CD1 LEU A 130     137.357 103.943 113.275  1.00 62.37           C
ATOM   2012  CD2 LEU A 130     137.776 101.866 114.607  1.00 62.37           C
ATOM   2013  H   LEU A 130     138.002 106.218 114.523  1.00 62.37           H
ATOM   2014  HA  LEU A 130     136.181 105.233 116.185  1.00 62.37           H
ATOM   2015  HB2 LEU A 130     138.738 104.307 115.471  1.00 62.37           H
ATOM   2016  HB3 LEU A 130     137.857 103.545 116.542  1.00 62.37           H
ATOM   2017  HG  LEU A 130     136.241 103.191 114.808  1.00 62.37           H
ATOM   2018 HD11 LEU A 130     137.152 103.299 112.579  1.00 62.37           H
ATOM   2019 HD12 LEU A 130     136.748 104.695 113.217  1.00 62.37           H
ATOM   2020 HD13 LEU A 130     138.273 104.247 113.183  1.00 62.37           H
ATOM   2021 HD21 LEU A 130     137.348 101.358 113.901  1.00 62.37           H
ATOM   2022 HD22 LEU A 130     138.730 101.925 114.441  1.00 62.37           H
ATOM   2023 HD23 LEU A 130     137.615 101.442 115.464  1.00 62.37           H
ATOM   2024  N   VAL A 131     138.727 106.681 117.456  1.00 58.49           N
ATOM   2025  CA  VAL A 131     139.340 107.109 118.709  1.00 58.49           C
ATOM   2026  C   VAL A 131     138.813 108.447 119.211  1.00 58.49           C
ATOM   2027  O   VAL A 131     138.910 108.725 120.414  1.00 58.49           O
ATOM   2028  CB  VAL A 131     140.869 107.192 118.559  1.00 58.49           C
ATOM   2029  CG1 VAL A 131     141.255 108.374 117.682  1.00 58.49           C
ATOM   2030  CG2 VAL A 131     141.534 107.293 119.921  1.00 58.49           C
ATOM   2031  H   VAL A 131     139.135 106.954 116.750  1.00 58.49           H
ATOM   2032  HA  VAL A 131     139.149 106.444 119.389  1.00 58.49           H
ATOM   2033  HB  VAL A 131     141.189 106.383 118.129  1.00 58.49           H
ATOM   2034 HG11 VAL A 131     140.651 108.416 116.925  1.00 58.49           H
ATOM   2035 HG12 VAL A 131     142.166 108.250 117.371  1.00 58.49           H
ATOM   2036 HG13 VAL A 131     141.192 109.190 118.202  1.00 58.49           H
ATOM   2037 HG21 VAL A 131     142.494 107.218 119.808  1.00 58.49           H
ATOM   2038 HG22 VAL A 131     141.314 108.149 120.320  1.00 58.49           H
ATOM   2039 HG23 VAL A 131     141.211 106.571 120.483  1.00 58.49           H
ATOM   2040  N   HIS A 132     138.259 109.283 118.333  1.00 59.87           N
ATOM   2041  CA  HIS A 132     137.852 110.620 118.750  1.00 59.87           C
ATOM   2042  C   HIS A 132     136.770 110.565 119.821  1.00 59.87           C
ATOM   2043  O   HIS A 132     136.802 111.341 120.783  1.00 59.87           O
ATOM   2044  CB  HIS A 132     137.368 111.419 117.543  1.00 59.87           C
ATOM   2045  CG  HIS A 132     138.477 112.011 116.732  1.00 59.87           C
ATOM   2046  ND1 HIS A 132     139.607 111.301 116.388  1.00 59.87           N
ATOM   2047  CD2 HIS A 132     138.632 113.246 116.199  1.00 59.87           C
ATOM   2048  CE1 HIS A 132     140.409 112.073 115.677  1.00 59.87           C
ATOM   2049  NE2 HIS A 132     139.841 113.258 115.548  1.00 59.87           N
ATOM   2050  H   HIS A 132     138.112 109.103 117.505  1.00 59.87           H
ATOM   2051  HA  HIS A 132     138.619 111.080 119.125  1.00 59.87           H
ATOM   2052  HB2 HIS A 132     136.857 110.831 116.967  1.00 59.87           H
ATOM   2053  HB3 HIS A 132     136.806 112.146 117.854  1.00 59.87           H
ATOM   2054  HD2 HIS A 132     138.031 113.954 116.262  1.00 59.87           H
ATOM   2055  HE1 HIS A 132     141.234 111.824 115.327  1.00 59.87           H
ATOM   2056  HE2 HIS A 132     140.174 113.928 115.125  1.00 59.87           H
ATOM   2057  N   ILE A 133     135.798 109.662 119.673  1.00 57.76           N
ATOM   2058  CA  ILE A 133     134.696 109.614 120.630  1.00 57.76           C
ATOM   2059  C   ILE A 133     135.189 109.206 122.013  1.00 57.76           C
ATOM   2060  O   ILE A 133     134.681 109.695 123.029  1.00 57.76           O
ATOM   2061  CB  ILE A 133     133.576 108.684 120.110  1.00 57.76           C
ATOM   2062  CG1 ILE A 133     133.979 107.205 120.167  1.00 57.76           C
ATOM   2063  CG2 ILE A 133     133.191 109.063 118.688  1.00 57.76           C
ATOM   2064  CD1 ILE A 133     132.796 106.267 120.174  1.00 57.76           C
ATOM   2065  H   ILE A 133     135.758 109.079 119.043  1.00 57.76           H
ATOM   2066  HA  ILE A 133     134.319 110.503 120.708  1.00 57.76           H
ATOM   2067  HB  ILE A 133     132.798 108.805 120.676  1.00 57.76           H
ATOM   2068 HG12 ILE A 133     134.518 106.997 119.388  1.00 57.76           H
ATOM   2069 HG13 ILE A 133     134.480 107.020 120.972  1.00 57.76           H
ATOM   2070 HG21 ILE A 133     132.380 108.590 118.445  1.00 57.76           H
ATOM   2071 HG22 ILE A 133     133.041 110.020 118.648  1.00 57.76           H
ATOM   2072 HG23 ILE A 133     133.911 108.816 118.086  1.00 57.76           H
ATOM   2073 HD11 ILE A 133     133.119 105.354 120.224  1.00 57.76           H
ATOM   2074 HD12 ILE A 133     132.241 106.465 120.944  1.00 57.76           H
ATOM   2075 HD13 ILE A 133     132.288 106.395 119.358  1.00 57.76           H
ATOM   2076  N   LEU A 134     136.179 108.313 122.082  1.00 55.65           N
ATOM   2077  CA  LEU A 134     136.723 107.917 123.377  1.00 55.65           C
ATOM   2078  C   LEU A 134     137.385 109.096 124.077  1.00 55.65           C
ATOM   2079  O   LEU A 134     137.230 109.275 125.290  1.00 55.65           O
ATOM   2080  CB  LEU A 134     137.717 106.772 123.200  1.00 55.65           C
ATOM   2081  CG  LEU A 134     137.142 105.500 122.576  1.00 55.65           C
ATOM   2082  CD1 LEU A 134     138.259 104.584 122.098  1.00 55.65           C
ATOM   2083  CD2 LEU A 134     136.244 104.780 123.568  1.00 55.65           C
ATOM   2084  H   LEU A 134     136.545 107.929 121.405  1.00 55.65           H
ATOM   2085  HA  LEU A 134     135.999 107.603 123.941  1.00 55.65           H
ATOM   2086  HB2 LEU A 134     138.439 107.076 122.629  1.00 55.65           H
ATOM   2087  HB3 LEU A 134     138.071 106.535 124.072  1.00 55.65           H
ATOM   2088  HG  LEU A 134     136.604 105.741 121.806  1.00 55.65           H
ATOM   2089 HD11 LEU A 134     137.867 103.786 121.709  1.00 55.65           H
ATOM   2090 HD12 LEU A 134     138.787 105.052 121.433  1.00 55.65           H
ATOM   2091 HD13 LEU A 134     138.816 104.344 122.855  1.00 55.65           H
ATOM   2092 HD21 LEU A 134     135.922 103.959 123.164  1.00 55.65           H
ATOM   2093 HD22 LEU A 134     136.755 104.578 124.367  1.00 55.65           H
ATOM   2094 HD23 LEU A 134     135.495 105.355 123.791  1.00 55.65           H
ATOM   2095  N   LEU A 135     138.131 109.912 123.329  1.00 54.22           N
ATOM   2096  CA  LEU A 135     138.765 111.091 123.903  1.00 54.22           C
ATOM   2097  C   LEU A 135     137.775 112.215 124.169  1.00 54.22           C
ATOM   2098  O   LEU A 135     138.112 113.156 124.893  1.00 54.22           O
ATOM   2099  CB  LEU A 135     139.868 111.607 122.979  1.00 54.22           C
ATOM   2100  CG  LEU A 135     141.033 110.659 122.694  1.00 54.22           C
ATOM   2101  CD1 LEU A 135     142.081 111.366 121.855  1.00 54.22           C
ATOM   2102  CD2 LEU A 135     141.642 110.135 123.981  1.00 54.22           C
ATOM   2103  H   LEU A 135     138.284 109.802 122.490  1.00 54.22           H
ATOM   2104  HA  LEU A 135     139.168 110.849 124.751  1.00 54.22           H
ATOM   2105  HB2 LEU A 135     139.467 111.831 122.125  1.00 54.22           H
ATOM   2106  HB3 LEU A 135     140.243 112.409 123.376  1.00 54.22           H
ATOM   2107  HG  LEU A 135     140.706 109.900 122.187  1.00 54.22           H
ATOM   2108 HD11 LEU A 135     142.813 110.753 121.683  1.00 54.22           H
ATOM   2109 HD12 LEU A 135     141.679 111.645 121.018  1.00 54.22           H
ATOM   2110 HD13 LEU A 135     142.405 112.140 122.342  1.00 54.22           H
ATOM   2111 HD21 LEU A 135     142.462 109.662 123.771  1.00 54.22           H
ATOM   2112 HD22 LEU A 135     141.832 110.884 124.567  1.00 54.22           H
ATOM   2113 HD23 LEU A 135     141.012 109.533 124.407  1.00 54.22           H
ATOM   2114  N   ASP A 136     136.572 112.147 123.596  1.00 53.62           N
ATOM   2115  CA  ASP A 136     135.557 113.156 123.869  1.00 53.62           C
ATOM   2116  C   ASP A 136     134.994 113.052 125.278  1.00 53.62           C
ATOM   2117  O   ASP A 136     134.248 113.944 125.693  1.00 53.62           O
ATOM   2118  CB  ASP A 136     134.419 113.052 122.852  1.00 53.62           C
ATOM   2119  CG  ASP A 136     134.843 113.468 121.457  1.00 53.62           C
ATOM   2120  OD1 ASP A 136     135.751 114.317 121.337  1.00 53.62           O
ATOM   2121  OD2 ASP A 136     134.266 112.949 120.479  1.00 53.62           O
ATOM   2122  H   ASP A 136     136.323 111.531 123.050  1.00 53.62           H
ATOM   2123  HA  ASP A 136     135.958 114.034 123.776  1.00 53.62           H
ATOM   2124  HB2 ASP A 136     134.113 112.133 122.811  1.00 53.62           H
ATOM   2125  HB3 ASP A 136     133.692 113.632 123.130  1.00 53.62           H
ATOM   2126  N   ILE A 137     135.322 111.990 126.015  1.00 50.47           N
ATOM   2127  CA  ILE A 137     134.892 111.898 127.406  1.00 50.47           C
ATOM   2128  C   ILE A 137     135.504 113.028 128.222  1.00 50.47           C
ATOM   2129  O   ILE A 137     134.829 113.655 129.046  1.00 50.47           O
ATOM   2130  CB  ILE A 137     135.256 110.520 127.991  1.00 50.47           C
ATOM   2131  CG1 ILE A 137     134.635 109.397 127.157  1.00 50.47           C
ATOM   2132  CG2 ILE A 137     134.786 110.418 129.433  1.00 50.47           C
ATOM   2133  CD1 ILE A 137     135.209 108.031 127.457  1.00 50.47           C
ATOM   2134  H   ILE A 137     135.788 111.323 125.738  1.00 50.47           H
ATOM   2135  HA  ILE A 137     133.927 111.992 127.443  1.00 50.47           H
ATOM   2136  HB  ILE A 137     136.220 110.422 127.972  1.00 50.47           H
ATOM   2137 HG12 ILE A 137     134.784 109.575 126.216  1.00 50.47           H
ATOM   2138 HG13 ILE A 137     133.683 109.365 127.338  1.00 50.47           H
ATOM   2139 HG21 ILE A 137     134.907 109.507 129.743  1.00 50.47           H
ATOM   2140 HG22 ILE A 137     135.310 111.022 129.982  1.00 50.47           H
ATOM   2141 HG23 ILE A 137     133.848 110.659 129.476  1.00 50.47           H
ATOM   2142 HD11 ILE A 137     136.177 108.080 127.417  1.00 50.47           H
ATOM   2143 HD12 ILE A 137     134.882 107.400 126.797  1.00 50.47           H
ATOM   2144 HD13 ILE A 137     134.928 107.757 128.344  1.00 50.47           H
ATOM   2145  N   VAL A 138     136.787 113.304 128.012  1.00 46.04           N
ATOM   2146  CA  VAL A 138     137.489 114.347 128.756  1.00 46.04           C
ATOM   2147  C   VAL A 138     137.054 115.710 128.230  1.00 46.04           C
ATOM   2148  O   VAL A 138     137.166 115.966 127.024  1.00 46.04           O
ATOM   2149  CB  VAL A 138     139.011 114.177 128.643  1.00 46.04           C
ATOM   2150  CG1 VAL A 138     139.724 115.325 129.332  1.00 46.04           C
ATOM   2151  CG2 VAL A 138     139.441 112.844 129.231  1.00 46.04           C
ATOM   2152  H   VAL A 138     137.279 112.897 127.436  1.00 46.04           H
ATOM   2153  HA  VAL A 138     137.252 114.272 129.692  1.00 46.04           H
ATOM   2154  HB  VAL A 138     139.262 114.186 127.706  1.00 46.04           H
ATOM   2155 HG11 VAL A 138     140.653 115.081 129.468  1.00 46.04           H
ATOM   2156 HG12 VAL A 138     139.670 116.115 128.772  1.00 46.04           H
ATOM   2157 HG13 VAL A 138     139.299 115.492 130.188  1.00 46.04           H
ATOM   2158 HG21 VAL A 138     140.407 112.771 129.172  1.00 46.04           H
ATOM   2159 HG22 VAL A 138     139.162 112.804 130.159  1.00 46.04           H
ATOM   2160 HG23 VAL A 138     139.024 112.128 128.728  1.00 46.04           H
ATOM   2161  N   PRO A 139     136.557 116.614 129.078  1.00 45.87           N
ATOM   2162  CA  PRO A 139     136.164 117.945 128.594  1.00 45.87           C
ATOM   2163  C   PRO A 139     137.378 118.851 128.458  1.00 45.87           C
ATOM   2164  O   PRO A 139     138.089 119.102 129.433  1.00 45.87           O
ATOM   2165  CB  PRO A 139     135.210 118.447 129.683  1.00 45.87           C
ATOM   2166  CG  PRO A 139     135.695 117.795 130.917  1.00 45.87           C
ATOM   2167  CD  PRO A 139     136.271 116.456 130.515  1.00 45.87           C
ATOM   2168  HA  PRO A 139     135.697 117.884 127.747  1.00 45.87           H
ATOM   2169  HB2 PRO A 139     135.278 119.412 129.757  1.00 45.87           H
ATOM   2170  HB3 PRO A 139     134.301 118.182 129.483  1.00 45.87           H
ATOM   2171  HG2 PRO A 139     136.378 118.348 131.326  1.00 45.87           H
ATOM   2172  HG3 PRO A 139     134.951 117.671 131.526  1.00 45.87           H
ATOM   2173  HD2 PRO A 139     137.090 116.281 131.005  1.00 45.87           H
ATOM   2174  HD3 PRO A 139     135.618 115.753 130.653  1.00 45.87           H
ATOM   2175  N   THR A 140     137.614 119.348 127.244  1.00 46.23           N
ATOM   2176  CA  THR A 140     138.662 120.341 127.056  1.00 46.23           C
ATOM   2177  C   THR A 140     138.324 121.654 127.747  1.00 46.23           C
ATOM   2178  O   THR A 140     139.211 122.495 127.923  1.00 46.23           O
ATOM   2179  CB  THR A 140     138.904 120.587 125.567  1.00 46.23           C
ATOM   2180  OG1 THR A 140     140.048 121.432 125.401  1.00 46.23           O
ATOM   2181  CG2 THR A 140     137.693 121.247 124.925  1.00 46.23           C
ATOM   2182  H   THR A 140     137.190 119.129 126.528  1.00 46.23           H
ATOM   2183  HA  THR A 140     139.487 120.005 127.441  1.00 46.23           H
ATOM   2184  HB  THR A 140     139.063 119.739 125.123  1.00 46.23           H
ATOM   2185  HG1 THR A 140     140.189 121.568 124.584  1.00 46.23           H
ATOM   2186 HG21 THR A 140     137.767 121.204 123.959  1.00 46.23           H
ATOM   2187 HG22 THR A 140     136.882 120.792 125.199  1.00 46.23           H
ATOM   2188 HG23 THR A 140     137.638 122.178 125.194  1.00 46.23           H
ATOM   2189  N   ASN A 141     137.064 121.847 128.129  1.00 47.38           N
ATOM   2190  CA  ASN A 141     136.634 123.002 128.903  1.00 47.38           C
ATOM   2191  C   ASN A 141     135.381 122.632 129.690  1.00 47.38           C
ATOM   2192  O   ASN A 141     134.313 122.456 129.091  1.00 47.38           O
ATOM   2193  CB  ASN A 141     136.363 124.195 127.988  1.00 47.38           C
ATOM   2194  CG  ASN A 141     136.253 125.496 128.749  1.00 47.38           C
ATOM   2195  OD1 ASN A 141     136.374 125.523 129.972  1.00 47.38           O
ATOM   2196  ND2 ASN A 141     136.020 126.585 128.029  1.00 47.38           N
ATOM   2197  H   ASN A 141     136.422 121.306 127.945  1.00 47.38           H
ATOM   2198  HA  ASN A 141     137.341 123.252 129.516  1.00 47.38           H
ATOM   2199  HB2 ASN A 141     137.092 124.279 127.353  1.00 47.38           H
ATOM   2200  HB3 ASN A 141     135.527 124.050 127.518  1.00 47.38           H
ATOM   2201 HD21 ASN A 141     135.949 127.350 128.416  1.00 47.38           H
ATOM   2202 HD22 ASN A 141     135.941 126.527 127.174  1.00 47.38           H
ATOM   2203  N   PRO A 142     135.459 122.487 131.018  1.00 45.97           N
ATOM   2204  CA  PRO A 142     134.259 122.064 131.761  1.00 45.97           C
ATOM   2205  C   PRO A 142     133.073 122.991 131.570  1.00 45.97           C
ATOM   2206  O   PRO A 142     131.940 122.519 131.419  1.00 45.97           O
ATOM   2207  CB  PRO A 142     134.738 122.045 133.219  1.00 45.97           C
ATOM   2208  CG  PRO A 142     135.938 122.911 133.249  1.00 45.97           C
ATOM   2209  CD  PRO A 142     136.588 122.778 131.915  1.00 45.97           C
ATOM   2210  HA  PRO A 142     134.004 121.166 131.499  1.00 45.97           H
ATOM   2211  HB2 PRO A 142     134.043 122.401 133.795  1.00 45.97           H
ATOM   2212  HB3 PRO A 142     134.964 121.137 133.475  1.00 45.97           H
ATOM   2213  HG2 PRO A 142     135.669 123.830 133.405  1.00 45.97           H
ATOM   2214  HG3 PRO A 142     136.537 122.609 133.950  1.00 45.97           H
ATOM   2215  HD2 PRO A 142     137.015 123.613 131.667  1.00 45.97           H
ATOM   2216  HD3 PRO A 142     137.218 122.041 131.917  1.00 45.97           H
ATOM   2217  N   PHE A 143     133.304 124.305 131.560  1.00 46.25           N
ATOM   2218  CA  PHE A 143     132.212 125.242 131.319  1.00 46.25           C
ATOM   2219  C   PHE A 143     131.674 125.102 129.902  1.00 46.25           C
ATOM   2220  O   PHE A 143     130.458 125.162 129.684  1.00 46.25           O
ATOM   2221  CB  PHE A 143     132.685 126.671 131.577  1.00 46.25           C
ATOM   2222  CG  PHE A 143     133.234 126.888 132.958  1.00 46.25           C
ATOM   2223  CD1 PHE A 143     132.554 126.425 134.069  1.00 46.25           C
ATOM   2224  CD2 PHE A 143     134.431 127.554 133.144  1.00 46.25           C
ATOM   2225  CE1 PHE A 143     133.056 126.624 135.337  1.00 46.25           C
ATOM   2226  CE2 PHE A 143     134.937 127.754 134.410  1.00 46.25           C
ATOM   2227  CZ  PHE A 143     134.249 127.289 135.507  1.00 46.25           C
ATOM   2228  H   PHE A 143     134.071 124.672 131.688  1.00 46.25           H
ATOM   2229  HA  PHE A 143     131.487 125.047 131.934  1.00 46.25           H
ATOM   2230  HB2 PHE A 143     133.385 126.887 130.942  1.00 46.25           H
ATOM   2231  HB3 PHE A 143     131.935 127.274 131.458  1.00 46.25           H
ATOM   2232  HD1 PHE A 143     131.747 125.976 133.960  1.00 46.25           H
ATOM   2233  HD2 PHE A 143     134.901 127.870 132.407  1.00 46.25           H
ATOM   2234  HE1 PHE A 143     132.590 126.309 136.077  1.00 46.25           H
ATOM   2235  HE2 PHE A 143     135.743 128.203 134.524  1.00 46.25           H
ATOM   2236  HZ  PHE A 143     134.589 127.423 136.362  1.00 46.25           H
ATOM   2237  N   GLY A 144     132.563 124.921 128.925  1.00 46.18           N
ATOM   2238  CA  GLY A 144     132.113 124.703 127.563  1.00 46.18           C
ATOM   2239  C   GLY A 144     131.300 123.435 127.412  1.00 46.18           C
ATOM   2240  O   GLY A 144     130.329 123.403 126.652  1.00 46.18           O
ATOM   2241  H   GLY A 144     133.417 124.920 129.028  1.00 46.18           H
ATOM   2242  HA2 GLY A 144     131.567 125.452 127.281  1.00 46.18           H
ATOM   2243  HA3 GLY A 144     132.883 124.645 126.975  1.00 46.18           H
ATOM   2244  N   ALA A 145     131.685 122.372 128.121  1.00 46.32           N
ATOM   2245  CA  ALA A 145     130.892 121.149 128.099  1.00 46.32           C
ATOM   2246  C   ALA A 145     129.537 121.362 128.760  1.00 46.32           C
ATOM   2247  O   ALA A 145     128.516 120.872 128.266  1.00 46.32           O
ATOM   2248  CB  ALA A 145     131.651 120.019 128.790  1.00 46.32           C
ATOM   2249  H   ALA A 145     132.390 122.336 128.613  1.00 46.32           H
ATOM   2250  HA  ALA A 145     130.739 120.888 127.178  1.00 46.32           H
ATOM   2251  HB1 ALA A 145     131.102 119.220 128.779  1.00 46.32           H
ATOM   2252  HB2 ALA A 145     132.481 119.857 128.314  1.00 46.32           H
ATOM   2253  HB3 ALA A 145     131.839 120.278 129.706  1.00 46.32           H
ATOM   2254  N   LEU A 146     129.506 122.090 129.876  1.00 46.08           N
ATOM   2255  CA  LEU A 146     128.238 122.358 130.544  1.00 46.08           C
ATOM   2256  C   LEU A 146     127.293 123.129 129.634  1.00 46.08           C
ATOM   2257  O   LEU A 146     126.129 122.752 129.463  1.00 46.08           O
ATOM   2258  CB  LEU A 146     128.479 123.138 131.837  1.00 46.08           C
ATOM   2259  CG  LEU A 146     128.616 122.321 133.119  1.00 46.08           C
ATOM   2260  CD1 LEU A 146     129.158 123.193 134.235  1.00 46.08           C
ATOM   2261  CD2 LEU A 146     127.284 121.712 133.516  1.00 46.08           C
ATOM   2262  H   LEU A 146     130.195 122.434 130.260  1.00 46.08           H
ATOM   2263  HA  LEU A 146     127.815 121.515 130.772  1.00 46.08           H
ATOM   2264  HB2 LEU A 146     129.297 123.649 131.734  1.00 46.08           H
ATOM   2265  HB3 LEU A 146     127.736 123.748 131.964  1.00 46.08           H
ATOM   2266  HG  LEU A 146     129.245 121.597 132.969  1.00 46.08           H
ATOM   2267 HD11 LEU A 146     129.234 122.660 135.043  1.00 46.08           H
ATOM   2268 HD12 LEU A 146     130.031 123.529 133.977  1.00 46.08           H
ATOM   2269 HD13 LEU A 146     128.548 123.932 134.382  1.00 46.08           H
ATOM   2270 HD21 LEU A 146     127.385 121.261 134.368  1.00 46.08           H
ATOM   2271 HD22 LEU A 146     126.625 122.420 133.592  1.00 46.08           H
ATOM   2272 HD23 LEU A 146     127.011 121.077 132.836  1.00 46.08           H
ATOM   2273  N   ALA A 147     127.782 124.214 129.033  1.00 47.41           N
ATOM   2274  CA  ALA A 147     126.907 125.082 128.253  1.00 47.41           C
ATOM   2275  C   ALA A 147     126.326 124.348 127.052  1.00 47.41           C
ATOM   2276  O   ALA A 147     125.126 124.441 126.773  1.00 47.41           O
ATOM   2277  CB  ALA A 147     127.675 126.324 127.803  1.00 47.41           C
ATOM   2278  H   ALA A 147     128.604 124.465 129.062  1.00 47.41           H
ATOM   2279  HA  ALA A 147     126.169 125.372 128.812  1.00 47.41           H
ATOM   2280  HB1 ALA A 147     127.083 126.891 127.285  1.00 47.41           H
ATOM   2281  HB2 ALA A 147     127.988 126.802 128.588  1.00 47.41           H
ATOM   2282  HB3 ALA A 147     128.430 126.049 127.260  1.00 47.41           H
ATOM   2283  N   ASN A 148     127.163 123.617 126.326  1.00 48.49           N
ATOM   2284  CA  ASN A 148     126.765 122.971 125.074  1.00 48.49           C
ATOM   2285  C   ASN A 148     126.327 121.526 125.290  1.00 48.49           C
ATOM   2286  O   ASN A 148     126.814 120.624 124.615  1.00 48.49           O
ATOM   2287  CB  ASN A 148     127.913 123.040 124.076  1.00 48.49           C
ATOM   2288  CG  ASN A 148     128.418 124.453 123.867  1.00 48.49           C
ATOM   2289  OD1 ASN A 148     129.549 124.778 124.225  1.00 48.49           O
ATOM   2290  ND2 ASN A 148     127.581 125.301 123.283  1.00 48.49           N
ATOM   2291  H   ASN A 148     127.984 123.475 126.540  1.00 48.49           H
ATOM   2292  HA  ASN A 148     126.014 123.455 124.696  1.00 48.49           H
ATOM   2293  HB2 ASN A 148     128.651 122.503 124.404  1.00 48.49           H
ATOM   2294  HB3 ASN A 148     127.609 122.700 123.220  1.00 48.49           H
ATOM   2295 HD21 ASN A 148     126.797 125.037 123.046  1.00 48.49           H
ATOM   2296 HD22 ASN A 148     127.822 126.114 123.142  1.00 48.49           H
ATOM   2297  N   GLY A 149     125.393 121.274 126.202  1.00 48.54           N
ATOM   2298  CA  GLY A 149     124.957 119.912 126.451  1.00 48.54           C
ATOM   2299  C   GLY A 149     126.086 119.028 126.940  1.00 48.54           C
ATOM   2300  O   GLY A 149     126.562 119.196 128.066  1.00 48.54           O
ATOM   2301  H   GLY A 149     125.001 121.870 126.683  1.00 48.54           H
ATOM   2302  HA2 GLY A 149     124.256 119.914 127.122  1.00 48.54           H
ATOM   2303  HA3 GLY A 149     124.600 119.532 125.634  1.00 48.54           H
ATOM   2304  N   GLN A 150     126.522 118.081 126.110  1.00 46.66           N
ATOM   2305  CA  GLN A 150     127.703 117.264 126.387  1.00 46.66           C
ATOM   2306  C   GLN A 150     127.625 116.637 127.782  1.00 46.66           C
ATOM   2307  O   GLN A 150     128.389 116.954 128.691  1.00 46.66           O
ATOM   2308  CB  GLN A 150     128.979 118.096 126.233  1.00 46.66           C
ATOM   2309  CG  GLN A 150     129.220 118.605 124.822  1.00 46.66           C
ATOM   2310  CD  GLN A 150     129.492 117.490 123.836  1.00 46.66           C
ATOM   2311  OE1 GLN A 150     130.173 116.516 124.154  1.00 46.66           O
ATOM   2312  NE2 GLN A 150     128.955 117.626 122.630  1.00 46.66           N
ATOM   2313  H   GLN A 150     126.141 117.889 125.364  1.00 46.66           H
ATOM   2314  HA  GLN A 150     127.741 116.542 125.741  1.00 46.66           H
ATOM   2315  HB2 GLN A 150     128.922 118.866 126.819  1.00 46.66           H
ATOM   2316  HB3 GLN A 150     129.739 117.549 126.483  1.00 46.66           H
ATOM   2317  HG2 GLN A 150     128.434 119.077 124.517  1.00 46.66           H
ATOM   2318  HG3 GLN A 150     129.986 119.199 124.826  1.00 46.66           H
ATOM   2319 HE21 GLN A 150     128.484 118.320 122.444  1.00 46.66           H
ATOM   2320 HE22 GLN A 150     129.080 117.019 122.033  1.00 46.66           H
ATOM   2321  N   VAL A 151     126.655 115.734 127.923  1.00 45.16           N
ATOM   2322  CA  VAL A 151     126.402 115.113 129.221  1.00 45.16           C
ATOM   2323  C   VAL A 151     127.618 114.322 129.697  1.00 45.16           C
ATOM   2324  O   VAL A 151     127.989 114.387 130.874  1.00 45.16           O
ATOM   2325  CB  VAL A 151     125.143 114.229 129.155  1.00 45.16           C
ATOM   2326  CG1 VAL A 151     123.897 115.097 129.092  1.00 45.16           C
ATOM   2327  CG2 VAL A 151     125.197 113.277 127.964  1.00 45.16           C
ATOM   2328  H   VAL A 151     126.135 115.477 127.291  1.00 45.16           H
ATOM   2329  HA  VAL A 151     126.236 115.813 129.872  1.00 45.16           H
ATOM   2330  HB  VAL A 151     125.092 113.693 129.962  1.00 45.16           H
ATOM   2331 HG11 VAL A 151     123.115 114.525 129.046  1.00 45.16           H
ATOM   2332 HG12 VAL A 151     123.857 115.650 129.888  1.00 45.16           H
ATOM   2333 HG13 VAL A 151     123.944 115.658 128.302  1.00 45.16           H
ATOM   2334 HG21 VAL A 151     124.468 112.642 128.042  1.00 45.16           H
ATOM   2335 HG22 VAL A 151     125.101 113.783 127.142  1.00 45.16           H
ATOM   2336 HG23 VAL A 151     126.042 112.803 127.967  1.00 45.16           H
ATOM   2337  N   LEU A 152     128.246 113.554 128.804  1.00 44.78           N
ATOM   2338  CA  LEU A 152     129.340 112.678 129.224  1.00 44.78           C
ATOM   2339  C   LEU A 152     130.540 113.443 129.764  1.00 44.78           C
ATOM   2340  O   LEU A 152     131.060 113.066 130.832  1.00 44.78           O
ATOM   2341  CB  LEU A 152     129.750 111.779 128.054  1.00 44.78           C
ATOM   2342  CG  LEU A 152     129.057 110.423 127.931  1.00 44.78           C
ATOM   2343  CD1 LEU A 152     129.655 109.644 126.776  1.00 44.78           C
ATOM   2344  CD2 LEU A 152     129.166 109.622 129.217  1.00 44.78           C
ATOM   2345  H   LEU A 152     128.061 113.522 127.965  1.00 44.78           H
ATOM   2346  HA  LEU A 152     129.017 112.114 129.942  1.00 44.78           H
ATOM   2347  HB2 LEU A 152     129.575 112.258 127.229  1.00 44.78           H
ATOM   2348  HB3 LEU A 152     130.702 111.607 128.126  1.00 44.78           H
ATOM   2349  HG  LEU A 152     128.116 110.563 127.743  1.00 44.78           H
ATOM   2350 HD11 LEU A 152     129.191 108.796 126.693  1.00 44.78           H
ATOM   2351 HD12 LEU A 152     129.550 110.159 125.961  1.00 44.78           H
ATOM   2352 HD13 LEU A 152     130.596 109.491 126.952  1.00 44.78           H
ATOM   2353 HD21 LEU A 152     128.998 108.687 129.021  1.00 44.78           H
ATOM   2354 HD22 LEU A 152     130.060 109.728 129.579  1.00 44.78           H
ATOM   2355 HD23 LEU A 152     128.511 109.950 129.852  1.00 44.78           H
ATOM   2356  N   PRO A 153     131.059 114.469 129.086  1.00 45.90           N
ATOM   2357  CA  PRO A 153     132.146 115.249 129.694  1.00 45.90           C
ATOM   2358  C   PRO A 153     131.748 115.870 131.016  1.00 45.90           C
ATOM   2359  O   PRO A 153     132.578 115.973 131.927  1.00 45.90           O
ATOM   2360  CB  PRO A 153     132.455 116.307 128.627  1.00 45.90           C
ATOM   2361  CG  PRO A 153     131.977 115.728 127.357  1.00 45.90           C
ATOM   2362  CD  PRO A 153     130.798 114.872 127.695  1.00 45.90           C
ATOM   2363  HA  PRO A 153     132.924 114.690 129.829  1.00 45.90           H
ATOM   2364  HB2 PRO A 153     131.984 117.130 128.832  1.00 45.90           H
ATOM   2365  HB3 PRO A 153     133.412 116.455 128.588  1.00 45.90           H
ATOM   2366  HG2 PRO A 153     131.717 116.441 126.754  1.00 45.90           H
ATOM   2367  HG3 PRO A 153     132.681 115.191 126.964  1.00 45.90           H
ATOM   2368  HD2 PRO A 153     129.980 115.386 127.637  1.00 45.90           H
ATOM   2369  HD3 PRO A 153     130.774 114.098 127.113  1.00 45.90           H
ATOM   2370  N   THR A 154     130.489 116.287 131.148  1.00 45.88           N
ATOM   2371  CA  THR A 154     130.021 116.798 132.429  1.00 45.88           C
ATOM   2372  C   THR A 154     130.120 115.725 133.502  1.00 45.88           C
ATOM   2373  O   THR A 154     130.542 115.999 134.630  1.00 45.88           O
ATOM   2374  CB  THR A 154     128.583 117.298 132.305  1.00 45.88           C
ATOM   2375  OG1 THR A 154     128.461 118.132 131.147  1.00 45.88           O
ATOM   2376  CG2 THR A 154     128.184 118.092 133.537  1.00 45.88           C
ATOM   2377  H   THR A 154     129.898 116.283 130.523  1.00 45.88           H
ATOM   2378  HA  THR A 154     130.579 117.545 132.697  1.00 45.88           H
ATOM   2379  HB  THR A 154     127.983 116.540 132.221  1.00 45.88           H
ATOM   2380  HG1 THR A 154     128.564 117.675 130.449  1.00 45.88           H
ATOM   2381 HG21 THR A 154     127.293 118.456 133.422  1.00 45.88           H
ATOM   2382 HG22 THR A 154     128.191 117.518 134.319  1.00 45.88           H
ATOM   2383 HG23 THR A 154     128.807 118.822 133.676  1.00 45.88           H
ATOM   2384  N   ILE A 155     129.742 114.493 133.163  1.00 44.17           N
ATOM   2385  CA  ILE A 155     129.824 113.397 134.123  1.00 44.17           C
ATOM   2386  C   ILE A 155     131.268 113.183 134.548  1.00 44.17           C
ATOM   2387  O   ILE A 155     131.572 113.028 135.736  1.00 44.17           O
ATOM   2388  CB  ILE A 155     129.217 112.118 133.521  1.00 44.17           C
ATOM   2389  CG1 ILE A 155     127.694 112.149 133.638  1.00 44.17           C
ATOM   2390  CG2 ILE A 155     129.771 110.881 134.207  1.00 44.17           C
ATOM   2391  CD1 ILE A 155     126.990 111.366 132.556  1.00 44.17           C
ATOM   2392  H   ILE A 155     129.437 114.268 132.391  1.00 44.17           H
ATOM   2393  HA  ILE A 155     129.310 113.632 134.910  1.00 44.17           H
ATOM   2394  HB  ILE A 155     129.453 112.079 132.581  1.00 44.17           H
ATOM   2395 HG12 ILE A 155     127.437 111.770 134.494  1.00 44.17           H
ATOM   2396 HG13 ILE A 155     127.394 113.070 133.582  1.00 44.17           H
ATOM   2397 HG21 ILE A 155     129.192 110.130 134.008  1.00 44.17           H
ATOM   2398 HG22 ILE A 155     130.665 110.702 133.875  1.00 44.17           H
ATOM   2399 HG23 ILE A 155     129.793 111.032 135.164  1.00 44.17           H
ATOM   2400 HD11 ILE A 155     126.042 111.568 132.585  1.00 44.17           H
ATOM   2401 HD12 ILE A 155     127.355 111.622 131.695  1.00 44.17           H
ATOM   2402 HD13 ILE A 155     127.133 110.419 132.707  1.00 44.17           H
ATOM   2403  N   PHE A 156     132.181 113.170 133.578  1.00 44.64           N
ATOM   2404  CA  PHE A 156     133.588 112.945 133.900  1.00 44.64           C
ATOM   2405  C   PHE A 156     134.124 114.043 134.812  1.00 44.64           C
ATOM   2406  O   PHE A 156     134.778 113.766 135.831  1.00 44.64           O
ATOM   2407  CB  PHE A 156     134.408 112.864 132.613  1.00 44.64           C
ATOM   2408  CG  PHE A 156     135.885 112.747 132.843  1.00 44.64           C
ATOM   2409  CD1 PHE A 156     136.469 111.512 133.051  1.00 44.64           C
ATOM   2410  CD2 PHE A 156     136.690 113.871 132.843  1.00 44.64           C
ATOM   2411  CE1 PHE A 156     137.828 111.401 133.259  1.00 44.64           C
ATOM   2412  CE2 PHE A 156     138.050 113.766 133.052  1.00 44.64           C
ATOM   2413  CZ  PHE A 156     138.619 112.530 133.260  1.00 44.64           C
ATOM   2414  H   PHE A 156     132.016 113.287 132.742  1.00 44.64           H
ATOM   2415  HA  PHE A 156     133.675 112.098 134.365  1.00 44.64           H
ATOM   2416  HB2 PHE A 156     134.124 112.086 132.109  1.00 44.64           H
ATOM   2417  HB3 PHE A 156     134.252 113.668 132.093  1.00 44.64           H
ATOM   2418  HD1 PHE A 156     135.940 110.747 133.052  1.00 44.64           H
ATOM   2419  HD2 PHE A 156     136.310 114.708 132.703  1.00 44.64           H
ATOM   2420  HE1 PHE A 156     138.211 110.565 133.400  1.00 44.64           H
ATOM   2421  HE2 PHE A 156     138.581 114.529 133.052  1.00 44.64           H
ATOM   2422  HZ  PHE A 156     139.536 112.457 133.400  1.00 44.64           H
ATOM   2423  N   PHE A 157     133.855 115.302 134.461  1.00 44.61           N
ATOM   2424  CA  PHE A 157     134.356 116.410 135.265  1.00 44.61           C
ATOM   2425  C   PHE A 157     133.772 116.374 136.667  1.00 44.61           C
ATOM   2426  O   PHE A 157     134.483 116.608 137.648  1.00 44.61           O
ATOM   2427  CB  PHE A 157     134.039 117.745 134.597  1.00 44.61           C
ATOM   2428  CG  PHE A 157     134.584 118.930 135.339  1.00 44.61           C
ATOM   2429  CD1 PHE A 157     135.944 119.058 135.560  1.00 44.61           C
ATOM   2430  CD2 PHE A 157     133.739 119.909 135.826  1.00 44.61           C
ATOM   2431  CE1 PHE A 157     136.448 120.142 136.245  1.00 44.61           C
ATOM   2432  CE2 PHE A 157     134.239 120.997 136.512  1.00 44.61           C
ATOM   2433  CZ  PHE A 157     135.594 121.112 136.722  1.00 44.61           C
ATOM   2434  H   PHE A 157     133.393 115.536 133.774  1.00 44.61           H
ATOM   2435  HA  PHE A 157     135.320 116.336 135.334  1.00 44.61           H
ATOM   2436  HB2 PHE A 157     134.425 117.749 133.707  1.00 44.61           H
ATOM   2437  HB3 PHE A 157     133.076 117.847 134.540  1.00 44.61           H
ATOM   2438  HD1 PHE A 157     136.525 118.406 135.240  1.00 44.61           H
ATOM   2439  HD2 PHE A 157     132.822 119.836 135.686  1.00 44.61           H
ATOM   2440  HE1 PHE A 157     137.364 120.218 136.385  1.00 44.61           H
ATOM   2441  HE2 PHE A 157     133.661 121.651 136.834  1.00 44.61           H
ATOM   2442  HZ  PHE A 157     135.934 121.844 137.184  1.00 44.61           H
ATOM   2443  N   ALA A 158     132.474 116.091 136.783  1.00 42.90           N
ATOM   2444  CA  ALA A 158     131.855 116.031 138.099  1.00 42.90           C
ATOM   2445  C   ALA A 158     132.463 114.919 138.938  1.00 42.90           C
ATOM   2446  O   ALA A 158     132.717 115.103 140.134  1.00 42.90           O
ATOM   2447  CB  ALA A 158     130.347 115.833 137.958  1.00 42.90           C
ATOM   2448  H   ALA A 158     131.941 115.934 136.127  1.00 42.90           H
ATOM   2449  HA  ALA A 158     132.006 116.871 138.559  1.00 42.90           H
ATOM   2450  HB1 ALA A 158     129.954 115.769 138.842  1.00 42.90           H
ATOM   2451  HB2 ALA A 158     129.973 116.591 137.482  1.00 42.90           H
ATOM   2452  HB3 ALA A 158     130.182 115.016 137.463  1.00 42.90           H
ATOM   2453  N   ILE A 159     132.710 113.756 138.333  1.00 42.86           N
ATOM   2454  CA  ILE A 159     133.277 112.646 139.092  1.00 42.86           C
ATOM   2455  C   ILE A 159     134.657 113.016 139.615  1.00 42.86           C
ATOM   2456  O   ILE A 159     134.970 112.803 140.793  1.00 42.86           O
ATOM   2457  CB  ILE A 159     133.325 111.371 138.233  1.00 42.86           C
ATOM   2458  CG1 ILE A 159     131.911 110.860 137.962  1.00 42.86           C
ATOM   2459  CG2 ILE A 159     134.133 110.299 138.935  1.00 42.86           C
ATOM   2460  CD1 ILE A 159     131.814 109.924 136.780  1.00 42.86           C
ATOM   2461  H   ILE A 159     132.561 113.588 137.503  1.00 42.86           H
ATOM   2462  HA  ILE A 159     132.708 112.467 139.857  1.00 42.86           H
ATOM   2463  HB  ILE A 159     133.750 111.580 137.386  1.00 42.86           H
ATOM   2464 HG12 ILE A 159     131.596 110.381 138.745  1.00 42.86           H
ATOM   2465 HG13 ILE A 159     131.335 111.619 137.788  1.00 42.86           H
ATOM   2466 HG21 ILE A 159     133.917 109.436 138.547  1.00 42.86           H
ATOM   2467 HG22 ILE A 159     135.078 110.484 138.817  1.00 42.86           H
ATOM   2468 HG23 ILE A 159     133.907 110.301 139.878  1.00 42.86           H
ATOM   2469 HD11 ILE A 159     130.883 109.691 136.640  1.00 42.86           H
ATOM   2470 HD12 ILE A 159     132.164 110.372 135.994  1.00 42.86           H
ATOM   2471 HD13 ILE A 159     132.331 109.125 136.964  1.00 42.86           H
ATOM   2472  N   ILE A 160     135.505 113.583 138.753  1.00 44.18           N
ATOM   2473  CA  ILE A 160     136.853 113.918 139.211  1.00 44.18           C
ATOM   2474  C   ILE A 160     136.799 115.019 140.265  1.00 44.18           C
ATOM   2475  O   ILE A 160     137.515 114.965 141.272  1.00 44.18           O
ATOM   2476  CB  ILE A 160     137.767 114.298 138.030  1.00 44.18           C
ATOM   2477  CG1 ILE A 160     137.281 115.564 137.325  1.00 44.18           C
ATOM   2478  CG2 ILE A 160     137.862 113.145 137.045  1.00 44.18           C
ATOM   2479  CD1 ILE A 160     138.239 116.070 136.271  1.00 44.18           C
ATOM   2480  H   ILE A 160     135.335 113.777 137.932  1.00 44.18           H
ATOM   2481  HA  ILE A 160     137.236 113.133 139.632  1.00 44.18           H
ATOM   2482  HB  ILE A 160     138.656 114.470 138.380  1.00 44.18           H
ATOM   2483 HG12 ILE A 160     136.435 115.371 136.896  1.00 44.18           H
ATOM   2484 HG13 ILE A 160     137.171 116.276 137.972  1.00 44.18           H
ATOM   2485 HG21 ILE A 160     138.557 113.337 136.396  1.00 44.18           H
ATOM   2486 HG22 ILE A 160     138.079 112.334 137.531  1.00 44.18           H
ATOM   2487 HG23 ILE A 160     137.008 113.042 136.596  1.00 44.18           H
ATOM   2488 HD11 ILE A 160     137.937 116.937 135.960  1.00 44.18           H
ATOM   2489 HD12 ILE A 160     139.124 116.149 136.661  1.00 44.18           H
ATOM   2490 HD13 ILE A 160     138.258 115.442 135.532  1.00 44.18           H
ATOM   2491  N   LEU A 161     135.944 116.024 140.065  1.00 42.89           N
ATOM   2492  CA  LEU A 161     135.862 117.123 141.021  1.00 42.89           C
ATOM   2493  C   LEU A 161     135.393 116.635 142.383  1.00 42.89           C
ATOM   2494  O   LEU A 161     135.911 117.071 143.414  1.00 42.89           O
ATOM   2495  CB  LEU A 161     134.928 118.208 140.488  1.00 42.89           C
ATOM   2496  CG  LEU A 161     134.642 119.377 141.432  1.00 42.89           C
ATOM   2497  CD1 LEU A 161     135.934 119.999 141.932  1.00 42.89           C
ATOM   2498  CD2 LEU A 161     133.783 120.417 140.737  1.00 42.89           C
ATOM   2499  H   LEU A 161     135.410 116.091 139.395  1.00 42.89           H
ATOM   2500  HA  LEU A 161     136.744 117.510 141.129  1.00 42.89           H
ATOM   2501  HB2 LEU A 161     135.321 118.579 139.682  1.00 42.89           H
ATOM   2502  HB3 LEU A 161     134.077 117.798 140.271  1.00 42.89           H
ATOM   2503  HG  LEU A 161     134.150 119.050 142.201  1.00 42.89           H
ATOM   2504 HD11 LEU A 161     135.723 120.810 142.421  1.00 42.89           H
ATOM   2505 HD12 LEU A 161     136.385 119.369 142.515  1.00 42.89           H
ATOM   2506 HD13 LEU A 161     136.497 120.209 141.171  1.00 42.89           H
ATOM   2507 HD21 LEU A 161     133.617 121.150 141.350  1.00 42.89           H
ATOM   2508 HD22 LEU A 161     134.252 120.741 139.953  1.00 42.89           H
ATOM   2509 HD23 LEU A 161     132.943 120.008 140.475  1.00 42.89           H
ATOM   2510  N   GLY A 162     134.405 115.740 142.414  1.00 42.97           N
ATOM   2511  CA  GLY A 162     133.961 115.194 143.685  1.00 42.97           C
ATOM   2512  C   GLY A 162     135.015 114.331 144.351  1.00 42.97           C
ATOM   2513  O   GLY A 162     135.244 114.431 145.562  1.00 42.97           O
ATOM   2514  H   GLY A 162     133.986 115.441 141.725  1.00 42.97           H
ATOM   2515  HA2 GLY A 162     133.729 115.920 144.284  1.00 42.97           H
ATOM   2516  HA3 GLY A 162     133.169 114.652 143.542  1.00 42.97           H
ATOM   2517  N   ILE A 163     135.668 113.462 143.576  1.00 43.52           N
ATOM   2518  CA  ILE A 163     136.697 112.606 144.151  1.00 43.52           C
ATOM   2519  C   ILE A 163     137.848 113.445 144.681  1.00 43.52           C
ATOM   2520  O   ILE A 163     138.578 113.015 145.581  1.00 43.52           O
ATOM   2521  CB  ILE A 163     137.178 111.576 143.113  1.00 43.52           C
ATOM   2522  CG1 ILE A 163     136.038 110.625 142.745  1.00 43.52           C
ATOM   2523  CG2 ILE A 163     138.360 110.792 143.658  1.00 43.52           C
ATOM   2524  CD1 ILE A 163     136.274 109.851 141.473  1.00 43.52           C
ATOM   2525  H   ILE A 163     135.536 113.353 142.733  1.00 43.52           H
ATOM   2526  HA  ILE A 163     136.317 112.119 144.899  1.00 43.52           H
ATOM   2527  HB  ILE A 163     137.460 112.047 142.314  1.00 43.52           H
ATOM   2528 HG12 ILE A 163     135.924 109.983 143.464  1.00 43.52           H
ATOM   2529 HG13 ILE A 163     135.223 111.138 142.632  1.00 43.52           H
ATOM   2530 HG21 ILE A 163     138.493 109.999 143.116  1.00 43.52           H
ATOM   2531 HG22 ILE A 163     139.154 111.348 143.625  1.00 43.52           H
ATOM   2532 HG23 ILE A 163     138.172 110.535 144.574  1.00 43.52           H
ATOM   2533 HD11 ILE A 163     135.482 109.327 141.273  1.00 43.52           H
ATOM   2534 HD12 ILE A 163     136.449 110.476 140.752  1.00 43.52           H
ATOM   2535 HD13 ILE A 163     137.036 109.264 141.594  1.00 43.52           H
ATOM   2536  N   ALA A 164     138.044 114.643 144.128  1.00 43.91           N
ATOM   2537  CA  ALA A 164     139.095 115.521 144.628  1.00 43.91           C
ATOM   2538  C   ALA A 164     138.636 116.312 145.847  1.00 43.91           C
ATOM   2539  O   ALA A 164     139.399 116.477 146.804  1.00 43.91           O
ATOM   2540  CB  ALA A 164     139.552 116.470 143.521  1.00 43.91           C
ATOM   2541  H   ALA A 164     137.590 114.965 143.472  1.00 43.91           H
ATOM   2542  HA  ALA A 164     139.858 114.983 144.891  1.00 43.91           H
ATOM   2543  HB1 ALA A 164     140.249 117.047 143.869  1.00 43.91           H
ATOM   2544  HB2 ALA A 164     139.893 115.947 142.779  1.00 43.91           H
ATOM   2545  HB3 ALA A 164     138.795 117.003 143.231  1.00 43.91           H
ATOM   2546  N   ILE A 165     137.398 116.808 145.832  1.00 44.04           N
ATOM   2547  CA  ILE A 165     136.903 117.619 146.938  1.00 44.04           C
ATOM   2548  C   ILE A 165     136.630 116.779 148.175  1.00 44.04           C
ATOM   2549  O   ILE A 165     136.492 117.334 149.270  1.00 44.04           O
ATOM   2550  CB  ILE A 165     135.627 118.376 146.537  1.00 44.04           C
ATOM   2551  CG1 ILE A 165     135.324 119.487 147.537  1.00 44.04           C
ATOM   2552  CG2 ILE A 165     134.447 117.438 146.487  1.00 44.04           C
ATOM   2553  CD1 ILE A 165     134.290 120.466 147.037  1.00 44.04           C
ATOM   2554  H   ILE A 165     136.830 116.689 145.198  1.00 44.04           H
ATOM   2555  HA  ILE A 165     137.579 118.276 147.169  1.00 44.04           H
ATOM   2556  HB  ILE A 165     135.756 118.769 145.660  1.00 44.04           H
ATOM   2557 HG12 ILE A 165     134.992 119.095 148.359  1.00 44.04           H
ATOM   2558 HG13 ILE A 165     136.140 119.982 147.714  1.00 44.04           H
ATOM   2559 HG21 ILE A 165     133.762 117.822 145.918  1.00 44.04           H
ATOM   2560 HG22 ILE A 165     134.740 116.591 146.124  1.00 44.04           H
ATOM   2561 HG23 ILE A 165     134.099 117.309 147.383  1.00 44.04           H
ATOM   2562 HD11 ILE A 165     134.179 121.170 147.695  1.00 44.04           H
ATOM   2563 HD12 ILE A 165     134.594 120.844 146.197  1.00 44.04           H
ATOM   2564 HD13 ILE A 165     133.450 119.999 146.906  1.00 44.04           H
ATOM   2565  N   THR A 166     136.528 115.457 148.034  1.00 44.81           N
ATOM   2566  CA  THR A 166     136.463 114.606 149.214  1.00 44.81           C
ATOM   2567  C   THR A 166     137.825 114.403 149.864  1.00 44.81           C
ATOM   2568  O   THR A 166     137.888 113.845 150.963  1.00 44.81           O
ATOM   2569  CB  THR A 166     135.868 113.241 148.866  1.00 44.81           C
ATOM   2570  OG1 THR A 166     135.439 112.588 150.066  1.00 44.81           O
ATOM   2571  CG2 THR A 166     136.898 112.370 148.173  1.00 44.81           C
ATOM   2572  H   THR A 166     136.494 115.039 147.283  1.00 44.81           H
ATOM   2573  HA  THR A 166     135.881 115.023 149.869  1.00 44.81           H
ATOM   2574  HB  THR A 166     135.111 113.358 148.270  1.00 44.81           H
ATOM   2575  HG1 THR A 166     135.113 111.836 149.883  1.00 44.81           H
ATOM   2576 HG21 THR A 166     136.456 111.709 147.619  1.00 44.81           H
ATOM   2577 HG22 THR A 166     137.469 112.919 147.616  1.00 44.81           H
ATOM   2578 HG23 THR A 166     137.446 111.915 148.832  1.00 44.81           H
ATOM   2579  N   TYR A 167     138.910 114.825 149.210  1.00 45.79           N
ATOM   2580  CA  TYR A 167     140.228 114.785 149.835  1.00 45.79           C
ATOM   2581  C   TYR A 167     140.489 116.015 150.691  1.00 45.79           C
ATOM   2582  O   TYR A 167     141.157 115.913 151.725  1.00 45.79           O
ATOM   2583  CB  TYR A 167     141.323 114.668 148.775  1.00 45.79           C
ATOM   2584  CG  TYR A 167     141.690 113.249 148.411  1.00 45.79           C
ATOM   2585  CD1 TYR A 167     142.687 112.573 149.098  1.00 45.79           C
ATOM   2586  CD2 TYR A 167     141.048 112.590 147.374  1.00 45.79           C
ATOM   2587  CE1 TYR A 167     143.029 111.276 148.767  1.00 45.79           C
ATOM   2588  CE2 TYR A 167     141.382 111.294 147.036  1.00 45.79           C
ATOM   2589  CZ  TYR A 167     142.373 110.642 147.735  1.00 45.79           C
ATOM   2590  OH  TYR A 167     142.709 109.352 147.399  1.00 45.79           O
ATOM   2591  H   TYR A 167     138.908 115.135 148.408  1.00 45.79           H
ATOM   2592  HA  TYR A 167     140.282 114.004 150.409  1.00 45.79           H
ATOM   2593  HB2 TYR A 167     141.024 115.110 147.966  1.00 45.79           H
ATOM   2594  HB3 TYR A 167     142.124 115.102 149.107  1.00 45.79           H
ATOM   2595  HD1 TYR A 167     143.130 112.998 149.796  1.00 45.79           H
ATOM   2596  HD2 TYR A 167     140.379 113.028 146.901  1.00 45.79           H
ATOM   2597  HE1 TYR A 167     143.698 110.834 149.238  1.00 45.79           H
ATOM   2598  HE2 TYR A 167     140.942 110.864 146.339  1.00 45.79           H
ATOM   2599  HH  TYR A 167     142.235 109.090 146.757  1.00 45.79           H
ATOM   2600  N   LEU A 168     139.983 117.178 150.280  1.00 45.59           N
ATOM   2601  CA  LEU A 168     140.201 118.390 151.059  1.00 45.59           C
ATOM   2602  C   LEU A 168     139.593 118.267 152.448  1.00 45.59           C
ATOM   2603  O   LEU A 168     140.205 118.674 153.441  1.00 45.59           O
ATOM   2604  CB  LEU A 168     139.612 119.595 150.330  1.00 45.59           C
ATOM   2605  CG  LEU A 168     140.243 119.938 148.984  1.00 45.59           C
ATOM   2606  CD1 LEU A 168     139.485 121.076 148.327  1.00 45.59           C
ATOM   2607  CD2 LEU A 168     141.709 120.288 149.150  1.00 45.59           C
ATOM   2608  H   LEU A 168     139.517 117.288 149.565  1.00 45.59           H
ATOM   2609  HA  LEU A 168     141.155 118.533 151.162  1.00 45.59           H
ATOM   2610  HB2 LEU A 168     138.670 119.426 150.173  1.00 45.59           H
ATOM   2611  HB3 LEU A 168     139.708 120.374 150.901  1.00 45.59           H
ATOM   2612  HG  LEU A 168     140.184 119.164 148.402  1.00 45.59           H
ATOM   2613 HD11 LEU A 168     139.890 121.270 147.467  1.00 45.59           H
ATOM   2614 HD12 LEU A 168     138.560 120.810 148.204  1.00 45.59           H
ATOM   2615 HD13 LEU A 168     139.531 121.858 148.899  1.00 45.59           H
ATOM   2616 HD21 LEU A 168     142.027 120.708 148.336  1.00 45.59           H
ATOM   2617 HD22 LEU A 168     141.804 120.898 149.897  1.00 45.59           H
ATOM   2618 HD23 LEU A 168     142.210 119.475 149.322  1.00 45.59           H
ATOM   2619  N   MET A 169     138.388 117.705 152.539  1.00 45.78           N
ATOM   2620  CA  MET A 169     137.699 117.639 153.820  1.00 45.78           C
ATOM   2621  C   MET A 169     138.459 116.811 154.847  1.00 45.78           C
ATOM   2622  O   MET A 169     138.240 116.988 156.050  1.00 45.78           O
ATOM   2623  CB  MET A 169     136.294 117.073 153.625  1.00 45.78           C
ATOM   2624  CG  MET A 169     135.436 117.883 152.671  1.00 45.78           C
ATOM   2625  SD  MET A 169     133.840 117.112 152.364  1.00 45.78           S
ATOM   2626  CE  MET A 169     132.813 118.018 153.515  1.00 45.78           C
ATOM   2627  H   MET A 169     137.955 117.359 151.882  1.00 45.78           H
ATOM   2628  HA  MET A 169     137.603 118.541 154.162  1.00 45.78           H
ATOM   2629  HB2 MET A 169     136.366 116.174 153.269  1.00 45.78           H
ATOM   2630  HB3 MET A 169     135.843 117.051 154.484  1.00 45.78           H
ATOM   2631  HG2 MET A 169     135.278 118.760 153.054  1.00 45.78           H
ATOM   2632  HG3 MET A 169     135.896 117.968 151.822  1.00 45.78           H
ATOM   2633  HE1 MET A 169     131.902 117.692 153.449  1.00 45.78           H
ATOM   2634  HE2 MET A 169     133.149 117.881 154.414  1.00 45.78           H
ATOM   2635  HE3 MET A 169     132.844 118.961 153.290  1.00 45.78           H
ATOM   2636  N   ASN A 170     139.338 115.914 154.411  1.00 48.13           N
ATOM   2637  CA  ASN A 170     140.158 115.130 155.325  1.00 48.13           C
ATOM   2638  C   ASN A 170     141.519 115.761 155.589  1.00 48.13           C
ATOM   2639  O   ASN A 170     142.323 115.175 156.322  1.00 48.13           O
ATOM   2640  CB  ASN A 170     140.355 113.714 154.778  1.00 48.13           C
ATOM   2641  CG  ASN A 170     139.123 113.184 154.078  1.00 48.13           C
ATOM   2642  OD1 ASN A 170     138.033 113.159 154.648  1.00 48.13           O
ATOM   2643  ND2 ASN A 170     139.291 112.748 152.835  1.00 48.13           N
ATOM   2644  H   ASN A 170     139.479 115.739 153.581  1.00 48.13           H
ATOM   2645  HA  ASN A 170     139.697 115.055 156.175  1.00 48.13           H
ATOM   2646  HB2 ASN A 170     141.084 113.721 154.138  1.00 48.13           H
ATOM   2647  HB3 ASN A 170     140.563 113.117 155.513  1.00 48.13           H
ATOM   2648 HD21 ASN A 170     140.068 112.779 152.469  1.00 48.13           H
ATOM   2649 HD22 ASN A 170     138.620 112.436 152.395  1.00 48.13           H
ATOM   2650  N   SER A 171     141.796 116.930 155.018  1.00 49.03           N
ATOM   2651  CA  SER A 171     143.099 117.555 155.174  1.00 49.03           C
ATOM   2652  C   SER A 171     143.268 118.114 156.583  1.00 49.03           C
ATOM   2653  O   SER A 171     142.303 118.324 157.322  1.00 49.03           O
ATOM   2654  CB  SER A 171     143.280 118.672 154.149  1.00 49.03           C
ATOM   2655  OG  SER A 171     142.537 119.817 154.517  1.00 49.03           O
ATOM   2656  H   SER A 171     141.245 117.380 154.535  1.00 49.03           H
ATOM   2657  HA  SER A 171     143.791 116.892 155.025  1.00 49.03           H
ATOM   2658  HB2 SER A 171     144.220 118.906 154.101  1.00 49.03           H
ATOM   2659  HB3 SER A 171     142.971 118.359 153.284  1.00 49.03           H
ATOM   2660  HG  SER A 171     142.640 120.420 153.942  1.00 49.03           H
ATOM   2661  N   GLU A 172     144.528 118.353 156.954  1.00 54.02           N
ATOM   2662  CA  GLU A 172     144.841 118.857 158.284  1.00 54.02           C
ATOM   2663  C   GLU A 172     144.696 120.368 158.398  1.00 54.02           C
ATOM   2664  O   GLU A 172     144.662 120.887 159.519  1.00 54.02           O
ATOM   2665  CB  GLU A 172     146.268 118.456 158.673  1.00 54.02           C
ATOM   2666  CG  GLU A 172     146.570 118.456 160.175  1.00 54.02           C
ATOM   2667  CD  GLU A 172     145.516 117.755 161.018  1.00 54.02           C
ATOM   2668  OE1 GLU A 172     144.748 116.936 160.471  1.00 54.02           O
ATOM   2669  OE2 GLU A 172     145.455 118.028 162.235  1.00 54.02           O
ATOM   2670  H   GLU A 172     145.215 118.231 156.452  1.00 54.02           H
ATOM   2671  HA  GLU A 172     144.216 118.463 158.907  1.00 54.02           H
ATOM   2672  HB2 GLU A 172     146.435 117.559 158.343  1.00 54.02           H
ATOM   2673  HB3 GLU A 172     146.885 119.075 158.252  1.00 54.02           H
ATOM   2674  HG2 GLU A 172     147.415 118.003 160.323  1.00 54.02           H
ATOM   2675  HG3 GLU A 172     146.632 119.374 160.481  1.00 54.02           H
ATOM   2676  N   ASN A 173     144.614 121.084 157.280  1.00 52.16           N
ATOM   2677  CA  ASN A 173     144.438 122.529 157.317  1.00 52.16           C
ATOM   2678  C   ASN A 173     142.956 122.865 157.428  1.00 52.16           C
ATOM   2679  O   ASN A 173     142.137 122.361 156.655  1.00 52.16           O
ATOM   2680  CB  ASN A 173     145.043 123.170 156.070  1.00 52.16           C
ATOM   2681  CG  ASN A 173     144.810 124.666 156.011  1.00 52.16           C
ATOM   2682  OD1 ASN A 173     143.672 125.128 155.923  1.00 52.16           O
ATOM   2683  ND2 ASN A 173     145.891 125.434 156.060  1.00 52.16           N
ATOM   2684  H   ASN A 173     144.658 120.755 156.486  1.00 52.16           H
ATOM   2685  HA  ASN A 173     144.892 122.889 158.095  1.00 52.16           H
ATOM   2686  HB2 ASN A 173     146.001 123.019 156.075  1.00 52.16           H
ATOM   2687  HB3 ASN A 173     144.651 122.765 155.283  1.00 52.16           H
ATOM   2688 HD21 ASN A 173     146.671 125.075 156.122  1.00 52.16           H
ATOM   2689 HD22 ASN A 173     145.814 126.290 156.030  1.00 52.16           H
ATOM   2690  N   GLU A 174     142.615 123.722 158.391  1.00 50.58           N
ATOM   2691  CA  GLU A 174     141.212 124.003 158.678  1.00 50.58           C
ATOM   2692  C   GLU A 174     140.589 124.933 157.642  1.00 50.58           C
ATOM   2693  O   GLU A 174     139.411 124.781 157.301  1.00 50.58           O
ATOM   2694  CB  GLU A 174     141.082 124.601 160.081  1.00 50.58           C
ATOM   2695  CG  GLU A 174     139.694 125.124 160.428  1.00 50.58           C
ATOM   2696  CD  GLU A 174     139.658 125.817 161.776  1.00 50.58           C
ATOM   2697  OE1 GLU A 174     140.448 125.433 162.664  1.00 50.58           O
ATOM   2698  OE2 GLU A 174     138.840 126.745 161.948  1.00 50.58           O
ATOM   2699  H   GLU A 174     143.172 124.150 158.887  1.00 50.58           H
ATOM   2700  HA  GLU A 174     140.716 123.169 158.664  1.00 50.58           H
ATOM   2701  HB2 GLU A 174     141.309 123.918 160.731  1.00 50.58           H
ATOM   2702  HB3 GLU A 174     141.702 125.343 160.158  1.00 50.58           H
ATOM   2703  HG2 GLU A 174     139.411 125.771 159.764  1.00 50.58           H
ATOM   2704  HG3 GLU A 174     139.072 124.380 160.455  1.00 50.58           H
ATOM   2705  N   LYS A 175     141.350 125.907 157.142  1.00 51.31           N
ATOM   2706  CA  LYS A 175     140.782 126.887 156.220  1.00 51.31           C
ATOM   2707  C   LYS A 175     140.317 126.224 154.930  1.00 51.31           C
ATOM   2708  O   LYS A 175     139.194 126.459 154.465  1.00 51.31           O
ATOM   2709  CB  LYS A 175     141.812 127.978 155.927  1.00 51.31           C
ATOM   2710  CG  LYS A 175     141.411 128.941 154.821  1.00 51.31           C
ATOM   2711  CD  LYS A 175     142.098 128.595 153.509  1.00 51.31           C
ATOM   2712  CE  LYS A 175     143.541 129.074 153.488  1.00 51.31           C
ATOM   2713  NZ  LYS A 175     144.216 128.760 152.199  1.00 51.31           N
ATOM   2714  H   LYS A 175     142.184 126.021 157.317  1.00 51.31           H
ATOM   2715  HA  LYS A 175     140.012 127.305 156.638  1.00 51.31           H
ATOM   2716  HB2 LYS A 175     141.950 128.498 156.734  1.00 51.31           H
ATOM   2717  HB3 LYS A 175     142.644 127.555 155.664  1.00 51.31           H
ATOM   2718  HG2 LYS A 175     140.452 128.899 154.685  1.00 51.31           H
ATOM   2719  HG3 LYS A 175     141.674 129.840 155.071  1.00 51.31           H
ATOM   2720  HD2 LYS A 175     141.626 129.024 152.779  1.00 51.31           H
ATOM   2721  HD3 LYS A 175     142.097 127.633 153.388  1.00 51.31           H
ATOM   2722  HE2 LYS A 175     144.032 128.636 154.201  1.00 51.31           H
ATOM   2723  HE3 LYS A 175     143.558 130.035 153.612  1.00 51.31           H
ATOM   2724  HZ1 LYS A 175     143.788 129.156 151.527  1.00 51.31           H
ATOM   2725  HZ2 LYS A 175     144.217 127.880 152.063  1.00 51.31           H
ATOM   2726  HZ3 LYS A 175     145.057 129.051 152.218  1.00 51.31           H
ATOM   2727  N   VAL A 176     141.170 125.391 154.333  1.00 48.65           N
ATOM   2728  CA  VAL A 176     140.788 124.705 153.103  1.00 48.65           C
ATOM   2729  C   VAL A 176     139.660 123.723 153.376  1.00 48.65           C
ATOM   2730  O   VAL A 176     138.785 123.511 152.530  1.00 48.65           O
ATOM   2731  CB  VAL A 176     142.000 124.002 152.470  1.00 48.65           C
ATOM   2732  CG1 VAL A 176     142.656 123.061 153.461  1.00 48.65           C
ATOM   2733  CG2 VAL A 176     141.575 123.251 151.224  1.00 48.65           C
ATOM   2734  H   VAL A 176     141.963 125.220 154.615  1.00 48.65           H
ATOM   2735  HA  VAL A 176     140.461 125.362 152.468  1.00 48.65           H
ATOM   2736  HB  VAL A 176     142.654 124.669 152.210  1.00 48.65           H
ATOM   2737 HG11 VAL A 176     143.447 122.677 153.050  1.00 48.65           H
ATOM   2738 HG12 VAL A 176     142.906 123.551 154.256  1.00 48.65           H
ATOM   2739 HG13 VAL A 176     142.028 122.358 153.688  1.00 48.65           H
ATOM   2740 HG21 VAL A 176     142.365 123.027 150.707  1.00 48.65           H
ATOM   2741 HG22 VAL A 176     141.111 122.440 151.484  1.00 48.65           H
ATOM   2742 HG23 VAL A 176     140.987 123.816 150.699  1.00 48.65           H
ATOM   2743  N   ARG A 177     139.669 123.094 154.552  1.00 48.56           N
ATOM   2744  CA  ARG A 177     138.570 122.211 154.925  1.00 48.56           C
ATOM   2745  C   ARG A 177     137.245 122.960 154.902  1.00 48.56           C
ATOM   2746  O   ARG A 177     136.263 122.492 154.316  1.00 48.56           O
ATOM   2747  CB  ARG A 177     138.829 121.619 156.309  1.00 48.56           C
ATOM   2748  CG  ARG A 177     137.938 120.447 156.659  1.00 48.56           C
ATOM   2749  CD  ARG A 177     138.623 119.488 157.617  1.00 48.56           C
ATOM   2750  NE  ARG A 177     139.381 120.181 158.651  1.00 48.56           N
ATOM   2751  CZ  ARG A 177     139.920 119.585 159.706  1.00 48.56           C
ATOM   2752  NH1 ARG A 177     139.801 118.282 159.900  1.00 48.56           N
ATOM   2753  NH2 ARG A 177     140.595 120.315 160.589  1.00 48.56           N
ATOM   2754  H   ARG A 177     140.291 123.161 155.142  1.00 48.56           H
ATOM   2755  HA  ARG A 177     138.517 121.482 154.288  1.00 48.56           H
ATOM   2756  HB2 ARG A 177     139.749 121.314 156.348  1.00 48.56           H
ATOM   2757  HB3 ARG A 177     138.684 122.309 156.975  1.00 48.56           H
ATOM   2758  HG2 ARG A 177     137.131 120.775 157.086  1.00 48.56           H
ATOM   2759  HG3 ARG A 177     137.715 119.961 155.851  1.00 48.56           H
ATOM   2760  HD2 ARG A 177     137.952 118.939 158.052  1.00 48.56           H
ATOM   2761  HD3 ARG A 177     139.240 118.930 157.119  1.00 48.56           H
ATOM   2762  HE  ARG A 177     139.301 121.036 158.689  1.00 48.56           H
ATOM   2763 HH11 ARG A 177     139.367 117.798 159.337  1.00 48.56           H
ATOM   2764 HH12 ARG A 177     140.159 117.917 160.592  1.00 48.56           H
ATOM   2765 HH21 ARG A 177     140.678 121.163 160.472  1.00 48.56           H
ATOM   2766 HH22 ARG A 177     140.948 119.939 161.277  1.00 48.56           H
ATOM   2767  N   LYS A 178     137.203 124.134 155.533  1.00 47.26           N
ATOM   2768  CA  LYS A 178     135.969 124.911 155.565  1.00 47.26           C
ATOM   2769  C   LYS A 178     135.577 125.385 154.173  1.00 47.26           C
ATOM   2770  O   LYS A 178     134.391 125.395 153.828  1.00 47.26           O
ATOM   2771  CB  LYS A 178     136.117 126.101 156.510  1.00 47.26           C
ATOM   2772  CG  LYS A 178     134.789 126.708 156.934  1.00 47.26           C
ATOM   2773  CD  LYS A 178     134.975 128.060 157.601  1.00 47.26           C
ATOM   2774  CE  LYS A 178     133.643 128.764 157.813  1.00 47.26           C
ATOM   2775  NZ  LYS A 178     133.344 129.747 156.734  1.00 47.26           N
ATOM   2776  H   LYS A 178     137.866 124.497 155.943  1.00 47.26           H
ATOM   2777  HA  LYS A 178     135.253 124.349 155.902  1.00 47.26           H
ATOM   2778  HB2 LYS A 178     136.579 125.809 157.311  1.00 47.26           H
ATOM   2779  HB3 LYS A 178     136.631 126.792 156.065  1.00 47.26           H
ATOM   2780  HG2 LYS A 178     134.230 126.831 156.151  1.00 47.26           H
ATOM   2781  HG3 LYS A 178     134.354 126.115 157.566  1.00 47.26           H
ATOM   2782  HD2 LYS A 178     135.394 127.935 158.467  1.00 47.26           H
ATOM   2783  HD3 LYS A 178     135.530 128.622 157.038  1.00 47.26           H
ATOM   2784  HE2 LYS A 178     133.667 129.242 158.657  1.00 47.26           H
ATOM   2785  HE3 LYS A 178     132.933 128.104 157.824  1.00 47.26           H
ATOM   2786  HZ1 LYS A 178     133.978 130.371 156.707  1.00 47.26           H
ATOM   2787  HZ2 LYS A 178     132.560 130.138 156.889  1.00 47.26           H
ATOM   2788  HZ3 LYS A 178     133.311 129.334 155.947  1.00 47.26           H
ATOM   2789  N   SER A 179     136.554 125.791 153.360  1.00 46.01           N
ATOM   2790  CA  SER A 179     136.235 126.240 152.008  1.00 46.01           C
ATOM   2791  C   SER A 179     135.637 125.109 151.177  1.00 46.01           C
ATOM   2792  O   SER A 179     134.632 125.302 150.479  1.00 46.01           O
ATOM   2793  CB  SER A 179     137.487 126.796 151.335  1.00 46.01           C
ATOM   2794  OG  SER A 179     138.156 127.706 152.191  1.00 46.01           O
ATOM   2795  H   SER A 179     137.389 125.817 153.563  1.00 46.01           H
ATOM   2796  HA  SER A 179     135.580 126.953 152.058  1.00 46.01           H
ATOM   2797  HB2 SER A 179     138.085 126.063 151.125  1.00 46.01           H
ATOM   2798  HB3 SER A 179     137.230 127.259 150.522  1.00 46.01           H
ATOM   2799  HG  SER A 179     138.844 128.004 151.812  1.00 46.01           H
ATOM   2800  N   ALA A 180     136.237 123.919 151.243  1.00 44.87           N
ATOM   2801  CA  ALA A 180     135.708 122.781 150.500  1.00 44.87           C
ATOM   2802  C   ALA A 180     134.333 122.383 151.014  1.00 44.87           C
ATOM   2803  O   ALA A 180     133.446 122.037 150.226  1.00 44.87           O
ATOM   2804  CB  ALA A 180     136.673 121.602 150.588  1.00 44.87           C
ATOM   2805  H   ALA A 180     136.943 123.749 151.704  1.00 44.87           H
ATOM   2806  HA  ALA A 180     135.619 123.027 149.566  1.00 44.87           H
ATOM   2807  HB1 ALA A 180     136.307 120.857 150.085  1.00 44.87           H
ATOM   2808  HB2 ALA A 180     137.528 121.866 150.214  1.00 44.87           H
ATOM   2809  HB3 ALA A 180     136.781 121.352 151.519  1.00 44.87           H
ATOM   2810  N   GLU A 181     134.135 122.423 152.333  1.00 44.46           N
ATOM   2811  CA  GLU A 181     132.824 122.108 152.887  1.00 44.46           C
ATOM   2812  C   GLU A 181     131.777 123.101 152.407  1.00 44.46           C
ATOM   2813  O   GLU A 181     130.649 122.717 152.089  1.00 44.46           O
ATOM   2814  CB  GLU A 181     132.892 122.090 154.413  1.00 44.46           C
ATOM   2815  CG  GLU A 181     131.543 122.214 155.098  1.00 44.46           C
ATOM   2816  CD  GLU A 181     131.620 121.941 156.585  1.00 44.46           C
ATOM   2817  OE1 GLU A 181     132.549 121.223 157.012  1.00 44.46           O
ATOM   2818  OE2 GLU A 181     130.752 122.442 157.329  1.00 44.46           O
ATOM   2819  H   GLU A 181     134.733 122.626 152.917  1.00 44.46           H
ATOM   2820  HA  GLU A 181     132.559 121.224 152.588  1.00 44.46           H
ATOM   2821  HB2 GLU A 181     133.291 121.252 154.695  1.00 44.46           H
ATOM   2822  HB3 GLU A 181     133.442 122.832 154.709  1.00 44.46           H
ATOM   2823  HG2 GLU A 181     131.207 123.117 154.983  1.00 44.46           H
ATOM   2824  HG3 GLU A 181     130.926 121.576 154.705  1.00 44.46           H
ATOM   2825  N   THR A 182     132.130 124.387 152.353  1.00 43.50           N
ATOM   2826  CA  THR A 182     131.189 125.389 151.867  1.00 43.50           C
ATOM   2827  C   THR A 182     130.850 125.162 150.400  1.00 43.50           C
ATOM   2828  O   THR A 182     129.685 125.270 150.000  1.00 43.50           O
ATOM   2829  CB  THR A 182     131.764 126.790 152.066  1.00 43.50           C
ATOM   2830  OG1 THR A 182     131.972 127.029 153.463  1.00 43.50           O
ATOM   2831  CG2 THR A 182     130.816 127.838 151.510  1.00 43.50           C
ATOM   2832  H   THR A 182     132.896 124.698 152.589  1.00 43.50           H
ATOM   2833  HA  THR A 182     130.367 125.326 152.378  1.00 43.50           H
ATOM   2834  HB  THR A 182     132.609 126.861 151.597  1.00 43.50           H
ATOM   2835  HG1 THR A 182     132.510 126.464 153.774  1.00 43.50           H
ATOM   2836 HG21 THR A 182     131.053 128.712 151.857  1.00 43.50           H
ATOM   2837 HG22 THR A 182     130.872 127.859 150.542  1.00 43.50           H
ATOM   2838 HG23 THR A 182     129.905 127.633 151.772  1.00 43.50           H
ATOM   2839  N   LEU A 183     131.855 124.853 149.580  1.00 41.99           N
ATOM   2840  CA  LEU A 183     131.583 124.588 148.170  1.00 41.99           C
ATOM   2841  C   LEU A 183     130.678 123.375 148.009  1.00 41.99           C
ATOM   2842  O   LEU A 183     129.734 123.393 147.208  1.00 41.99           O
ATOM   2843  CB  LEU A 183     132.893 124.385 147.411  1.00 41.99           C
ATOM   2844  CG  LEU A 183     132.766 123.875 145.975  1.00 41.99           C
ATOM   2845  CD1 LEU A 183     131.846 124.765 145.161  1.00 41.99           C
ATOM   2846  CD2 LEU A 183     134.134 123.789 145.327  1.00 41.99           C
ATOM   2847  H   LEU A 183     132.682 124.791 149.808  1.00 41.99           H
ATOM   2848  HA  LEU A 183     131.129 125.355 147.788  1.00 41.99           H
ATOM   2849  HB2 LEU A 183     133.358 125.236 147.375  1.00 41.99           H
ATOM   2850  HB3 LEU A 183     133.432 123.744 147.899  1.00 41.99           H
ATOM   2851  HG  LEU A 183     132.388 122.982 145.986  1.00 41.99           H
ATOM   2852 HD11 LEU A 183     131.874 124.481 144.234  1.00 41.99           H
ATOM   2853 HD12 LEU A 183     130.942 124.686 145.503  1.00 41.99           H
ATOM   2854 HD13 LEU A 183     132.149 125.683 145.234  1.00 41.99           H
ATOM   2855 HD21 LEU A 183     134.033 123.460 144.420  1.00 41.99           H
ATOM   2856 HD22 LEU A 183     134.534 124.672 145.316  1.00 41.99           H
ATOM   2857 HD23 LEU A 183     134.689 123.180 145.840  1.00 41.99           H
ATOM   2858  N   LEU A 184     130.949 122.310 148.766  1.00 42.59           N
ATOM   2859  CA  LEU A 184     130.118 121.114 148.681  1.00 42.59           C
ATOM   2860  C   LEU A 184     128.699 121.400 149.149  1.00 42.59           C
ATOM   2861  O   LEU A 184     127.735 120.893 148.569  1.00 42.59           O
ATOM   2862  CB  LEU A 184     130.741 119.987 149.503  1.00 42.59           C
ATOM   2863  CG  LEU A 184     130.031 118.635 149.454  1.00 42.59           C
ATOM   2864  CD1 LEU A 184     129.908 118.137 148.029  1.00 42.59           C
ATOM   2865  CD2 LEU A 184     130.775 117.627 150.307  1.00 42.59           C
ATOM   2866  H   LEU A 184     131.598 122.256 149.327  1.00 42.59           H
ATOM   2867  HA  LEU A 184     130.077 120.828 147.755  1.00 42.59           H
ATOM   2868  HB2 LEU A 184     131.648 119.847 149.187  1.00 42.59           H
ATOM   2869  HB3 LEU A 184     130.765 120.266 150.431  1.00 42.59           H
ATOM   2870  HG  LEU A 184     129.136 118.733 149.817  1.00 42.59           H
ATOM   2871 HD11 LEU A 184     129.587 117.222 148.042  1.00 42.59           H
ATOM   2872 HD12 LEU A 184     129.282 118.700 147.549  1.00 42.59           H
ATOM   2873 HD13 LEU A 184     130.781 118.174 147.606  1.00 42.59           H
ATOM   2874 HD21 LEU A 184     130.312 116.775 150.265  1.00 42.59           H
ATOM   2875 HD22 LEU A 184     131.678 117.529 149.964  1.00 42.59           H
ATOM   2876 HD23 LEU A 184     130.801 117.945 151.223  1.00 42.59           H
ATOM   2877  N   ASP A 185     128.550 122.205 150.202  1.00 41.52           N
ATOM   2878  CA  ASP A 185     127.219 122.571 150.669  1.00 41.52           C
ATOM   2879  C   ASP A 185     126.465 123.357 149.608  1.00 41.52           C
ATOM   2880  O   ASP A 185     125.272 123.128 149.390  1.00 41.52           O
ATOM   2881  CB  ASP A 185     127.322 123.384 151.958  1.00 41.52           C
ATOM   2882  CG  ASP A 185     127.609 122.523 153.168  1.00 41.52           C
ATOM   2883  OD1 ASP A 185     127.688 121.287 153.015  1.00 41.52           O
ATOM   2884  OD2 ASP A 185     127.756 123.083 154.275  1.00 41.52           O
ATOM   2885  H   ASP A 185     129.196 122.547 150.656  1.00 41.52           H
ATOM   2886  HA  ASP A 185     126.715 121.764 150.858  1.00 41.52           H
ATOM   2887  HB2 ASP A 185     128.042 124.028 151.869  1.00 41.52           H
ATOM   2888  HB3 ASP A 185     126.482 123.845 152.110  1.00 41.52           H
ATOM   2889  N   ALA A 186     127.138 124.297 148.945  1.00 40.09           N
ATOM   2890  CA  ALA A 186     126.478 125.061 147.893  1.00 40.09           C
ATOM   2891  C   ALA A 186     126.047 124.155 146.748  1.00 40.09           C
ATOM   2892  O   ALA A 186     124.928 124.276 146.233  1.00 40.09           O
ATOM   2893  CB  ALA A 186     127.404 126.163 147.384  1.00 40.09           C
ATOM   2894  H   ALA A 186     127.961 124.506 149.083  1.00 40.09           H
ATOM   2895  HA  ALA A 186     125.683 125.481 148.259  1.00 40.09           H
ATOM   2896  HB1 ALA A 186     126.950 126.660 146.686  1.00 40.09           H
ATOM   2897  HB2 ALA A 186     127.626 126.754 148.121  1.00 40.09           H
ATOM   2898  HB3 ALA A 186     128.212 125.758 147.030  1.00 40.09           H
ATOM   2899  N   ILE A 187     126.920 123.235 146.338  1.00 40.84           N
ATOM   2900  CA  ILE A 187     126.570 122.328 145.250  1.00 40.84           C
ATOM   2901  C   ILE A 187     125.404 121.436 145.654  1.00 40.84           C
ATOM   2902  O   ILE A 187     124.500 121.175 144.855  1.00 40.84           O
ATOM   2903  CB  ILE A 187     127.795 121.498 144.828  1.00 40.84           C
ATOM   2904  CG1 ILE A 187     128.886 122.400 144.248  1.00 40.84           C
ATOM   2905  CG2 ILE A 187     127.390 120.456 143.809  1.00 40.84           C
ATOM   2906  CD1 ILE A 187     128.572 122.951 142.875  1.00 40.84           C
ATOM   2907  H   ILE A 187     127.706 123.117 146.667  1.00 40.84           H
ATOM   2908  HA  ILE A 187     126.285 122.853 144.487  1.00 40.84           H
ATOM   2909  HB  ILE A 187     128.148 121.047 145.610  1.00 40.84           H
ATOM   2910 HG12 ILE A 187     129.021 123.153 144.844  1.00 40.84           H
ATOM   2911 HG13 ILE A 187     129.707 121.888 144.178  1.00 40.84           H
ATOM   2912 HG21 ILE A 187     128.179 120.168 143.324  1.00 40.84           H
ATOM   2913 HG22 ILE A 187     126.990 119.702 144.268  1.00 40.84           H
ATOM   2914 HG23 ILE A 187     126.751 120.848 143.193  1.00 40.84           H
ATOM   2915 HD11 ILE A 187     129.225 123.633 142.655  1.00 40.84           H
ATOM   2916 HD12 ILE A 187     128.617 122.233 142.224  1.00 40.84           H
ATOM   2917 HD13 ILE A 187     127.683 123.339 142.880  1.00 40.84           H
ATOM   2918  N   ASN A 188     125.410 120.944 146.894  1.00 41.80           N
ATOM   2919  CA  ASN A 188     124.309 120.114 147.370  1.00 41.80           C
ATOM   2920  C   ASN A 188     123.006 120.898 147.407  1.00 41.80           C
ATOM   2921  O   ASN A 188     121.947 120.372 147.050  1.00 41.80           O
ATOM   2922  CB  ASN A 188     124.638 119.561 148.755  1.00 41.80           C
ATOM   2923  CG  ASN A 188     123.683 118.473 149.189  1.00 41.80           C
ATOM   2924  OD1 ASN A 188     122.545 118.409 148.730  1.00 41.80           O
ATOM   2925  ND2 ASN A 188     124.143 117.606 150.081  1.00 41.80           N
ATOM   2926  H   ASN A 188     126.033 121.076 147.472  1.00 41.80           H
ATOM   2927  HA  ASN A 188     124.188 119.367 146.767  1.00 41.80           H
ATOM   2928  HB2 ASN A 188     125.533 119.187 148.742  1.00 41.80           H
ATOM   2929  HB3 ASN A 188     124.588 120.281 149.404  1.00 41.80           H
ATOM   2930 HD21 ASN A 188     124.946 117.682 150.381  1.00 41.80           H
ATOM   2931 HD22 ASN A 188     123.639 116.968 150.361  1.00 41.80           H
ATOM   2932  N   GLY A 189     123.060 122.152 147.851  1.00 41.58           N
ATOM   2933  CA  GLY A 189     121.864 122.973 147.853  1.00 41.58           C
ATOM   2934  C   GLY A 189     121.322 123.190 146.456  1.00 41.58           C
ATOM   2935  O   GLY A 189     120.109 123.168 146.240  1.00 41.58           O
ATOM   2936  H   GLY A 189     123.766 122.541 148.151  1.00 41.58           H
ATOM   2937  HA2 GLY A 189     121.177 122.544 148.387  1.00 41.58           H
ATOM   2938  HA3 GLY A 189     122.064 123.837 148.244  1.00 41.58           H
ATOM   2939  N   LEU A 190     122.213 123.407 145.488  1.00 42.20           N
ATOM   2940  CA  LEU A 190     121.762 123.533 144.107  1.00 42.20           C
ATOM   2941  C   LEU A 190     121.148 122.228 143.617  1.00 42.20           C
ATOM   2942  O   LEU A 190     120.121 122.236 142.930  1.00 42.20           O
ATOM   2943  CB  LEU A 190     122.923 123.954 143.206  1.00 42.20           C
ATOM   2944  CG  LEU A 190     122.559 124.319 141.762  1.00 42.20           C
ATOM   2945  CD1 LEU A 190     123.569 125.301 141.196  1.00 42.20           C
ATOM   2946  CD2 LEU A 190     122.471 123.091 140.873  1.00 42.20           C
ATOM   2947  H   LEU A 190     123.062 123.484 145.602  1.00 42.20           H
ATOM   2948  HA  LEU A 190     121.080 124.221 144.058  1.00 42.20           H
ATOM   2949  HB2 LEU A 190     123.347 124.732 143.601  1.00 42.20           H
ATOM   2950  HB3 LEU A 190     123.561 123.225 143.170  1.00 42.20           H
ATOM   2951  HG  LEU A 190     121.691 124.752 141.758  1.00 42.20           H
ATOM   2952 HD11 LEU A 190     123.327 125.511 140.280  1.00 42.20           H
ATOM   2953 HD12 LEU A 190     123.560 126.108 141.734  1.00 42.20           H
ATOM   2954 HD13 LEU A 190     124.450 124.896 141.221  1.00 42.20           H
ATOM   2955 HD21 LEU A 190     122.536 123.369 139.946  1.00 42.20           H
ATOM   2956 HD22 LEU A 190     123.200 122.492 141.089  1.00 42.20           H
ATOM   2957 HD23 LEU A 190     121.622 122.648 141.025  1.00 42.20           H
ATOM   2958  N   ALA A 191     121.761 121.094 143.963  1.00 42.18           N
ATOM   2959  CA  ALA A 191     121.244 119.806 143.511  1.00 42.18           C
ATOM   2960  C   ALA A 191     119.859 119.533 144.081  1.00 42.18           C
ATOM   2961  O   ALA A 191     118.962 119.082 143.361  1.00 42.18           O
ATOM   2962  CB  ALA A 191     122.206 118.687 143.903  1.00 42.18           C
ATOM   2963  H   ALA A 191     122.467 121.045 144.451  1.00 42.18           H
ATOM   2964  HA  ALA A 191     121.173 119.816 142.544  1.00 42.18           H
ATOM   2965  HB1 ALA A 191     121.847 117.840 143.595  1.00 42.18           H
ATOM   2966  HB2 ALA A 191     123.068 118.850 143.492  1.00 42.18           H
ATOM   2967  HB3 ALA A 191     122.298 118.675 144.869  1.00 42.18           H
ATOM   2968  N   GLU A 192     119.667 119.795 145.374  1.00 41.99           N
ATOM   2969  CA  GLU A 192     118.384 119.537 146.013  1.00 41.99           C
ATOM   2970  C   GLU A 192     117.341 120.587 145.669  1.00 41.99           C
ATOM   2971  O   GLU A 192     116.153 120.364 145.917  1.00 41.99           O
ATOM   2972  CB  GLU A 192     118.552 119.474 147.533  1.00 41.99           C
ATOM   2973  CG  GLU A 192     119.487 118.375 148.020  1.00 41.99           C
ATOM   2974  CD  GLU A 192     118.785 117.046 148.223  1.00 41.99           C
ATOM   2975  OE1 GLU A 192     118.470 116.374 147.218  1.00 41.99           O
ATOM   2976  OE2 GLU A 192     118.548 116.672 149.391  1.00 41.99           O
ATOM   2977  H   GLU A 192     120.264 120.122 145.899  1.00 41.99           H
ATOM   2978  HA  GLU A 192     118.051 118.677 145.714  1.00 41.99           H
ATOM   2979  HB2 GLU A 192     118.910 120.322 147.840  1.00 41.99           H
ATOM   2980  HB3 GLU A 192     117.683 119.321 147.935  1.00 41.99           H
ATOM   2981  HG2 GLU A 192     119.871 118.642 148.869  1.00 41.99           H
ATOM   2982  HG3 GLU A 192     120.191 118.244 147.366  1.00 41.99           H
ATOM   2983  N   ALA A 193     117.754 121.723 145.112  1.00 40.85           N
ATOM   2984  CA  ALA A 193     116.826 122.778 144.734  1.00 40.85           C
ATOM   2985  C   ALA A 193     116.198 122.547 143.370  1.00 40.85           C
ATOM   2986  O   ALA A 193     115.361 123.352 142.950  1.00 40.85           O
ATOM   2987  CB  ALA A 193     117.536 124.133 144.741  1.00 40.85           C
ATOM   2988  H   ALA A 193     118.577 121.907 144.942  1.00 40.85           H
ATOM   2989  HA  ALA A 193     116.111 122.815 145.387  1.00 40.85           H
ATOM   2990  HB1 ALA A 193     116.902 124.822 144.488  1.00 40.85           H
ATOM   2991  HB2 ALA A 193     117.875 124.306 145.633  1.00 40.85           H
ATOM   2992  HB3 ALA A 193     118.269 124.108 144.107  1.00 40.85           H
ATOM   2993  N   MET A 194     116.585 121.481 142.667  1.00 42.60           N
ATOM   2994  CA  MET A 194     116.004 121.149 141.376  1.00 42.60           C
ATOM   2995  C   MET A 194     115.169 119.881 141.401  1.00 42.60           C
ATOM   2996  O   MET A 194     114.394 119.657 140.467  1.00 42.60           O
ATOM   2997  CB  MET A 194     117.100 120.997 140.311  1.00 42.60           C
ATOM   2998  CG  MET A 194     118.224 122.011 140.418  1.00 42.60           C
ATOM   2999  SD  MET A 194     117.783 123.589 139.678  1.00 42.60           S
ATOM   3000  CE  MET A 194     118.110 123.233 137.965  1.00 42.60           C
ATOM   3001  H   MET A 194     117.193 120.928 142.924  1.00 42.60           H
ATOM   3002  HA  MET A 194     115.434 121.882 141.097  1.00 42.60           H
ATOM   3003  HB2 MET A 194     117.492 120.113 140.393  1.00 42.60           H
ATOM   3004  HB3 MET A 194     116.697 121.095 139.435  1.00 42.60           H
ATOM   3005  HG2 MET A 194     118.443 122.169 141.346  1.00 42.60           H
ATOM   3006  HG3 MET A 194     119.002 121.668 139.951  1.00 42.60           H
ATOM   3007  HE1 MET A 194     118.368 124.051 137.512  1.00 42.60           H
ATOM   3008  HE2 MET A 194     118.828 122.584 137.920  1.00 42.60           H
ATOM   3009  HE3 MET A 194     117.311 122.864 137.561  1.00 42.60           H
ATOM   3010  N   TYR A 195     115.305 119.050 142.432  1.00 42.37           N
ATOM   3011  CA  TYR A 195     114.383 117.939 142.615  1.00 42.37           C
ATOM   3012  C   TYR A 195     113.014 118.407 143.082  1.00 42.37           C
ATOM   3013  O   TYR A 195     112.073 117.607 143.083  1.00 42.37           O
ATOM   3014  CB  TYR A 195     114.964 116.936 143.611  1.00 42.37           C
ATOM   3015  CG  TYR A 195     116.169 116.192 143.084  1.00 42.37           C
ATOM   3016  CD1 TYR A 195     116.040 115.239 142.087  1.00 42.37           C
ATOM   3017  CD2 TYR A 195     117.436 116.453 143.578  1.00 42.37           C
ATOM   3018  CE1 TYR A 195     117.139 114.564 141.603  1.00 42.37           C
ATOM   3019  CE2 TYR A 195     118.539 115.783 143.099  1.00 42.37           C
ATOM   3020  CZ  TYR A 195     118.386 114.840 142.113  1.00 42.37           C
ATOM   3021  OH  TYR A 195     119.488 114.172 141.636  1.00 42.37           O
ATOM   3022  H   TYR A 195     115.918 119.108 143.033  1.00 42.37           H
ATOM   3023  HA  TYR A 195     114.269 117.484 141.766  1.00 42.37           H
ATOM   3024  HB2 TYR A 195     115.234 117.411 144.413  1.00 42.37           H
ATOM   3025  HB3 TYR A 195     114.282 116.282 143.830  1.00 42.37           H
ATOM   3026  HD1 TYR A 195     115.198 115.050 141.741  1.00 42.37           H
ATOM   3027  HD2 TYR A 195     117.544 117.091 144.246  1.00 42.37           H
ATOM   3028  HE1 TYR A 195     117.038 113.925 140.935  1.00 42.37           H
ATOM   3029  HE2 TYR A 195     119.383 115.968 143.442  1.00 42.37           H
ATOM   3030  HH  TYR A 195     120.166 114.378 142.087  1.00 42.37           H
ATOM   3031  N   LYS A 196     112.886 119.671 143.486  1.00 42.86           N
ATOM   3032  CA  LYS A 196     111.599 120.263 143.819  1.00 42.86           C
ATOM   3033  C   LYS A 196     110.950 120.958 142.633  1.00 42.86           C
ATOM   3034  O   LYS A 196     109.751 121.250 142.688  1.00 42.86           O
ATOM   3035  CB  LYS A 196     111.758 121.263 144.969  1.00 42.86           C
ATOM   3036  CG  LYS A 196     111.486 120.665 146.337  1.00 42.86           C
ATOM   3037  CD  LYS A 196     111.592 121.702 147.437  1.00 42.86           C
ATOM   3038  CE  LYS A 196     110.547 121.475 148.519  1.00 42.86           C
ATOM   3039  NZ  LYS A 196     110.593 120.093 149.070  1.00 42.86           N
ATOM   3040  H   LYS A 196     113.547 120.214 143.576  1.00 42.86           H
ATOM   3041  HA  LYS A 196     110.999 119.562 144.118  1.00 42.86           H
ATOM   3042  HB2 LYS A 196     112.667 121.601 144.967  1.00 42.86           H
ATOM   3043  HB3 LYS A 196     111.135 121.994 144.835  1.00 42.86           H
ATOM   3044  HG2 LYS A 196     110.588 120.298 146.351  1.00 42.86           H
ATOM   3045  HG3 LYS A 196     112.136 119.967 146.515  1.00 42.86           H
ATOM   3046  HD2 LYS A 196     112.470 121.646 147.846  1.00 42.86           H
ATOM   3047  HD3 LYS A 196     111.452 122.585 147.060  1.00 42.86           H
ATOM   3048  HE2 LYS A 196     110.705 122.095 149.248  1.00 42.86           H
ATOM   3049  HE3 LYS A 196     109.665 121.620 148.144  1.00 42.86           H
ATOM   3050  HZ1 LYS A 196     110.414 119.503 148.428  1.00 42.86           H
ATOM   3051  HZ2 LYS A 196     109.991 120.005 149.719  1.00 42.86           H
ATOM   3052  HZ3 LYS A 196     111.402 119.924 149.401  1.00 42.86           H
ATOM   3053  N   ILE A 197     111.708 121.236 141.573  1.00 42.53           N
ATOM   3054  CA  ILE A 197     111.105 121.761 140.355  1.00 42.53           C
ATOM   3055  C   ILE A 197     110.501 120.630 139.534  1.00 42.53           C
ATOM   3056  O   ILE A 197     109.530 120.843 138.801  1.00 42.53           O
ATOM   3057  CB  ILE A 197     112.139 122.552 139.537  1.00 42.53           C
ATOM   3058  CG1 ILE A 197     112.684 123.724 140.354  1.00 42.53           C
ATOM   3059  CG2 ILE A 197     111.516 123.062 138.251  1.00 42.53           C
ATOM   3060  CD1 ILE A 197     113.888 124.399 139.731  1.00 42.53           C
ATOM   3061  H   ILE A 197     112.561 121.132 141.535  1.00 42.53           H
ATOM   3062  HA  ILE A 197     110.389 122.369 140.595  1.00 42.53           H
ATOM   3063  HB  ILE A 197     112.875 121.962 139.312  1.00 42.53           H
ATOM   3064 HG12 ILE A 197     111.986 124.391 140.447  1.00 42.53           H
ATOM   3065 HG13 ILE A 197     112.949 123.403 141.230  1.00 42.53           H
ATOM   3066 HG21 ILE A 197     112.127 123.681 137.823  1.00 42.53           H
ATOM   3067 HG22 ILE A 197     111.345 122.312 137.660  1.00 42.53           H
ATOM   3068 HG23 ILE A 197     110.684 123.514 138.462  1.00 42.53           H
ATOM   3069 HD11 ILE A 197     114.293 124.989 140.386  1.00 42.53           H
ATOM   3070 HD12 ILE A 197     114.525 123.719 139.460  1.00 42.53           H
ATOM   3071 HD13 ILE A 197     113.602 124.911 138.959  1.00 42.53           H
ATOM   3072  N   VAL A 198     111.054 119.421 139.637  1.00 43.54           N
ATOM   3073  CA  VAL A 198     110.479 118.280 138.931  1.00 43.54           C
ATOM   3074  C   VAL A 198     109.092 117.966 139.474  1.00 43.54           C
ATOM   3075  O   VAL A 198     108.169 117.644 138.715  1.00 43.54           O
ATOM   3076  CB  VAL A 198     111.414 117.062 139.035  1.00 43.54           C
ATOM   3077  CG1 VAL A 198     110.685 115.799 138.619  1.00 43.54           C
ATOM   3078  CG2 VAL A 198     112.650 117.272 138.183  1.00 43.54           C
ATOM   3079  H   VAL A 198     111.754 119.238 140.102  1.00 43.54           H
ATOM   3080  HA  VAL A 198     110.388 118.506 137.992  1.00 43.54           H
ATOM   3081  HB  VAL A 198     111.697 116.957 139.957  1.00 43.54           H
ATOM   3082 HG11 VAL A 198     111.337 115.096 138.472  1.00 43.54           H
ATOM   3083 HG12 VAL A 198     110.070 115.534 139.320  1.00 43.54           H
ATOM   3084 HG13 VAL A 198     110.199 115.972 137.798  1.00 43.54           H
ATOM   3085 HG21 VAL A 198     113.228 116.497 138.269  1.00 43.54           H
ATOM   3086 HG22 VAL A 198     112.381 117.383 137.258  1.00 43.54           H
ATOM   3087 HG23 VAL A 198     113.114 118.067 138.491  1.00 43.54           H
ATOM   3088  N   ASN A 199     108.929 118.030 140.796  1.00 44.28           N
ATOM   3089  CA  ASN A 199     107.627 117.748 141.389  1.00 44.28           C
ATOM   3090  C   ASN A 199     106.571 118.729 140.902  1.00 44.28           C
ATOM   3091  O   ASN A 199     105.388 118.381 140.830  1.00 44.28           O
ATOM   3092  CB  ASN A 199     107.723 117.793 142.914  1.00 44.28           C
ATOM   3093  CG  ASN A 199     108.490 116.620 143.485  1.00 44.28           C
ATOM   3094  OD1 ASN A 199     108.369 115.493 143.009  1.00 44.28           O
ATOM   3095  ND2 ASN A 199     109.285 116.879 144.514  1.00 44.28           N
ATOM   3096  H   ASN A 199     109.545 118.231 141.361  1.00 44.28           H
ATOM   3097  HA  ASN A 199     107.349 116.855 141.132  1.00 44.28           H
ATOM   3098  HB2 ASN A 199     108.179 118.608 143.178  1.00 44.28           H
ATOM   3099  HB3 ASN A 199     106.828 117.777 143.288  1.00 44.28           H
ATOM   3100 HD21 ASN A 199     109.344 117.681 144.821  1.00 44.28           H
ATOM   3101 HD22 ASN A 199     109.743 116.246 144.874  1.00 44.28           H
ATOM   3102  N   GLY A 200     106.972 119.952 140.571  1.00 45.42           N
ATOM   3103  CA  GLY A 200     106.039 120.935 140.062  1.00 45.42           C
ATOM   3104  C   GLY A 200     105.782 120.757 138.581  1.00 45.42           C
ATOM   3105  O   GLY A 200     104.650 120.906 138.114  1.00 45.42           O
ATOM   3106  H   GLY A 200     107.782 120.234 140.634  1.00 45.42           H
ATOM   3107  HA2 GLY A 200     105.195 120.857 140.533  1.00 45.42           H
ATOM   3108  HA3 GLY A 200     106.393 121.826 140.209  1.00 45.42           H
ATOM   3109  N   VAL A 201     106.834 120.428 137.831  1.00 45.14           N
ATOM   3110  CA  VAL A 201     106.681 120.212 136.396  1.00 45.14           C
ATOM   3111  C   VAL A 201     105.748 119.038 136.137  1.00 45.14           C
ATOM   3112  O   VAL A 201     104.896 119.087 135.241  1.00 45.14           O
ATOM   3113  CB  VAL A 201     108.057 120.003 135.739  1.00 45.14           C
ATOM   3114  CG1 VAL A 201     107.899 119.430 134.345  1.00 45.14           C
ATOM   3115  CG2 VAL A 201     108.821 121.310 135.691  1.00 45.14           C
ATOM   3116  H   VAL A 201     107.636 120.324 138.125  1.00 45.14           H
ATOM   3117  HA  VAL A 201     106.280 121.003 136.002  1.00 45.14           H
ATOM   3118  HB  VAL A 201     108.569 119.373 136.269  1.00 45.14           H
ATOM   3119 HG11 VAL A 201     108.721 119.576 133.852  1.00 45.14           H
ATOM   3120 HG12 VAL A 201     107.719 118.479 134.409  1.00 45.14           H
ATOM   3121 HG13 VAL A 201     107.164 119.880 133.899  1.00 45.14           H
ATOM   3122 HG21 VAL A 201     109.711 121.143 135.343  1.00 45.14           H
ATOM   3123 HG22 VAL A 201     108.351 121.930 135.112  1.00 45.14           H
ATOM   3124 HG23 VAL A 201     108.880 121.675 136.588  1.00 45.14           H
ATOM   3125  N   MET A 202     105.890 117.963 136.913  1.00 48.27           N
ATOM   3126  CA  MET A 202     105.018 116.811 136.721  1.00 48.27           C
ATOM   3127  C   MET A 202     103.553 117.160 136.944  1.00 48.27           C
ATOM   3128  O   MET A 202     102.677 116.453 136.435  1.00 48.27           O
ATOM   3129  CB  MET A 202     105.430 115.674 137.656  1.00 48.27           C
ATOM   3130  CG  MET A 202     106.778 115.032 137.340  1.00 48.27           C
ATOM   3131  SD  MET A 202     107.166 114.897 135.583  1.00 48.27           S
ATOM   3132  CE  MET A 202     106.273 113.407 135.152  1.00 48.27           C
ATOM   3133  H   MET A 202     106.470 117.878 137.542  1.00 48.27           H
ATOM   3134  HA  MET A 202     105.111 116.505 135.809  1.00 48.27           H
ATOM   3135  HB2 MET A 202     105.476 116.020 138.561  1.00 48.27           H
ATOM   3136  HB3 MET A 202     104.756 114.977 137.609  1.00 48.27           H
ATOM   3137  HG2 MET A 202     107.478 115.560 137.754  1.00 48.27           H
ATOM   3138  HG3 MET A 202     106.786 114.135 137.710  1.00 48.27           H
ATOM   3139  HE1 MET A 202     106.275 113.308 134.188  1.00 48.27           H
ATOM   3140  HE2 MET A 202     106.709 112.646 135.566  1.00 48.27           H
ATOM   3141  HE3 MET A 202     105.361 113.483 135.474  1.00 48.27           H
ATOM   3142  N   GLN A 203     103.262 118.223 137.696  1.00 49.44           N
ATOM   3143  CA  GLN A 203     101.876 118.654 137.839  1.00 49.44           C
ATOM   3144  C   GLN A 203     101.319 119.155 136.513  1.00 49.44           C
ATOM   3145  O   GLN A 203     100.180 118.842 136.153  1.00 49.44           O
ATOM   3146  CB  GLN A 203     101.769 119.738 138.911  1.00 49.44           C
ATOM   3147  CG  GLN A 203     102.200 119.284 140.292  1.00 49.44           C
ATOM   3148  CD  GLN A 203     101.210 118.327 140.923  1.00 49.44           C
ATOM   3149  OE1 GLN A 203     100.229 117.931 140.298  1.00 49.44           O
ATOM   3150  NE2 GLN A 203     101.464 117.952 142.169  1.00 49.44           N
ATOM   3151  H   GLN A 203     103.836 118.700 138.123  1.00 49.44           H
ATOM   3152  HA  GLN A 203     101.338 117.898 138.122  1.00 49.44           H
ATOM   3153  HB2 GLN A 203     102.330 120.487 138.656  1.00 49.44           H
ATOM   3154  HB3 GLN A 203     100.845 120.027 138.970  1.00 49.44           H
ATOM   3155  HG2 GLN A 203     103.054 118.832 140.226  1.00 49.44           H
ATOM   3156  HG3 GLN A 203     102.278 120.060 140.870  1.00 49.44           H
ATOM   3157 HE21 GLN A 203     102.161 118.250 142.575  1.00 49.44           H
ATOM   3158 HE22 GLN A 203     100.931 117.409 142.571  1.00 49.44           H
ATOM   3159  N   TYR A 204     102.105 119.942 135.779  1.00 47.50           N
ATOM   3160  CA  TYR A 204     101.710 120.370 134.445  1.00 47.50           C
ATOM   3161  C   TYR A 204     101.821 119.247 133.425  1.00 47.50           C
ATOM   3162  O   TYR A 204     101.223 119.341 132.349  1.00 47.50           O
ATOM   3163  CB  TYR A 204     102.572 121.554 134.001  1.00 47.50           C
ATOM   3164  CG  TYR A 204     102.509 121.832 132.519  1.00 47.50           C
ATOM   3165  CD1 TYR A 204     101.321 122.218 131.915  1.00 47.50           C
ATOM   3166  CD2 TYR A 204     103.632 121.693 131.720  1.00 47.50           C
ATOM   3167  CE1 TYR A 204     101.257 122.465 130.561  1.00 47.50           C
ATOM   3168  CE2 TYR A 204     103.577 121.939 130.364  1.00 47.50           C
ATOM   3169  CZ  TYR A 204     102.388 122.324 129.791  1.00 47.50           C
ATOM   3170  OH  TYR A 204     102.329 122.569 128.441  1.00 47.50           O
ATOM   3171  H   TYR A 204     102.871 120.239 136.032  1.00 47.50           H
ATOM   3172  HA  TYR A 204     100.786 120.663 134.468  1.00 47.50           H
ATOM   3173  HB2 TYR A 204     102.272 122.351 134.465  1.00 47.50           H
ATOM   3174  HB3 TYR A 204     103.497 121.370 134.228  1.00 47.50           H
ATOM   3175  HD1 TYR A 204     100.555 122.314 132.434  1.00 47.50           H
ATOM   3176  HD2 TYR A 204     104.438 121.433 132.104  1.00 47.50           H
ATOM   3177  HE1 TYR A 204     100.455 122.726 130.170  1.00 47.50           H
ATOM   3178  HE2 TYR A 204     104.339 121.844 129.840  1.00 47.50           H
ATOM   3179  HH  TYR A 204     103.080 122.430 128.091  1.00 47.50           H
ATOM   3180  N   ALA A 205     102.548 118.185 133.753  1.00 48.43           N
ATOM   3181  CA  ALA A 205     102.806 117.126 132.781  1.00 48.43           C
ATOM   3182  C   ALA A 205     101.566 116.622 132.053  1.00 48.43           C
ATOM   3183  O   ALA A 205     101.645 116.445 130.827  1.00 48.43           O
ATOM   3184  CB  ALA A 205     103.510 115.951 133.473  1.00 48.43           C
ATOM   3185  H   ALA A 205     102.903 118.051 134.525  1.00 48.43           H
ATOM   3186  HA  ALA A 205     103.414 117.472 132.108  1.00 48.43           H
ATOM   3187  HB1 ALA A 205     103.630 115.235 132.829  1.00 48.43           H
ATOM   3188  HB2 ALA A 205     104.373 116.250 133.797  1.00 48.43           H
ATOM   3189  HB3 ALA A 205     102.962 115.642 134.210  1.00 48.43           H
ATOM   3190  N   PRO A 206     100.419 116.382 132.699  1.00 50.26           N
ATOM   3191  CA  PRO A 206      99.308 115.732 131.978  1.00 50.26           C
ATOM   3192  C   PRO A 206      98.933 116.421 130.677  1.00 50.26           C
ATOM   3193  O   PRO A 206      98.636 115.743 129.683  1.00 50.26           O
ATOM   3194  CB  PRO A 206      98.161 115.779 132.995  1.00 50.26           C
ATOM   3195  CG  PRO A 206      98.826 115.876 134.318  1.00 50.26           C
ATOM   3196  CD  PRO A 206     100.069 116.675 134.098  1.00 50.26           C
ATOM   3197  HA  PRO A 206      99.528 114.805 131.793  1.00 50.26           H
ATOM   3198  HB2 PRO A 206      97.609 116.559 132.831  1.00 50.26           H
ATOM   3199  HB3 PRO A 206      97.635 114.966 132.934  1.00 50.26           H
ATOM   3200  HG2 PRO A 206      98.239 116.327 134.945  1.00 50.26           H
ATOM   3201  HG3 PRO A 206      99.046 114.986 134.637  1.00 50.26           H
ATOM   3202  HD2 PRO A 206      99.877 117.618 134.203  1.00 50.26           H
ATOM   3203  HD3 PRO A 206     100.775 116.382 134.696  1.00 50.26           H
ATOM   3204  N   ILE A 207      98.954 117.753 130.648  1.00 48.61           N
ATOM   3205  CA  ILE A 207      98.703 118.473 129.403  1.00 48.61           C
ATOM   3206  C   ILE A 207      99.733 118.076 128.354  1.00 48.61           C
ATOM   3207  O   ILE A 207      99.397 117.818 127.191  1.00 48.61           O
ATOM   3208  CB  ILE A 207      98.716 119.991 129.651  1.00 48.61           C
ATOM   3209  CG1 ILE A 207      97.493 120.411 130.465  1.00 48.61           C
ATOM   3210  CG2 ILE A 207      98.760 120.743 128.332  1.00 48.61           C
ATOM   3211  CD1 ILE A 207      97.636 121.768 131.115  1.00 48.61           C
ATOM   3212  H   ILE A 207      99.109 118.257 131.328  1.00 48.61           H
ATOM   3213  HA  ILE A 207      97.825 118.231 129.069  1.00 48.61           H
ATOM   3214  HB  ILE A 207      99.513 120.213 130.158  1.00 48.61           H
ATOM   3215 HG12 ILE A 207      96.722 120.443 129.877  1.00 48.61           H
ATOM   3216 HG13 ILE A 207      97.344 119.759 131.168  1.00 48.61           H
ATOM   3217 HG21 ILE A 207      98.473 121.657 128.479  1.00 48.61           H
ATOM   3218 HG22 ILE A 207      99.669 120.736 127.993  1.00 48.61           H
ATOM   3219 HG23 ILE A 207      98.165 120.309 127.701  1.00 48.61           H
ATOM   3220 HD11 ILE A 207      96.868 121.926 131.687  1.00 48.61           H
ATOM   3221 HD12 ILE A 207      98.449 121.780 131.643  1.00 48.61           H
ATOM   3222 HD13 ILE A 207      97.679 122.448 130.425  1.00 48.61           H
ATOM   3223  N   GLY A 208     101.006 118.029 128.750  1.00 48.89           N
ATOM   3224  CA  GLY A 208     102.052 117.673 127.807  1.00 48.89           C
ATOM   3225  C   GLY A 208     101.929 116.247 127.312  1.00 48.89           C
ATOM   3226  O   GLY A 208     102.162 115.968 126.134  1.00 48.89           O
ATOM   3227  H   GLY A 208     101.281 118.197 129.547  1.00 48.89           H
ATOM   3228  HA2 GLY A 208     102.009 118.268 127.042  1.00 48.89           H
ATOM   3229  HA3 GLY A 208     102.918 117.779 128.230  1.00 48.89           H
ATOM   3230  N   VAL A 209     101.573 115.323 128.202  1.00 50.01           N
ATOM   3231  CA  VAL A 209     101.368 113.938 127.794  1.00 50.01           C
ATOM   3232  C   VAL A 209     100.249 113.858 126.769  1.00 50.01           C
ATOM   3233  O   VAL A 209     100.384 113.217 125.719  1.00 50.01           O
ATOM   3234  CB  VAL A 209     101.067 113.058 129.020  1.00 50.01           C
ATOM   3235  CG1 VAL A 209     100.508 111.713 128.582  1.00 50.01           C
ATOM   3236  CG2 VAL A 209     102.315 112.881 129.865  1.00 50.01           C
ATOM   3237  H   VAL A 209     101.444 115.472 129.040  1.00 50.01           H
ATOM   3238  HA  VAL A 209     102.180 113.607 127.379  1.00 50.01           H
ATOM   3239  HB  VAL A 209     100.395 113.497 129.565  1.00 50.01           H
ATOM   3240 HG11 VAL A 209     100.624 111.075 129.304  1.00 50.01           H
ATOM   3241 HG12 VAL A 209      99.565 111.810 128.378  1.00 50.01           H
ATOM   3242 HG13 VAL A 209     100.990 111.410 127.796  1.00 50.01           H
ATOM   3243 HG21 VAL A 209     102.100 112.330 130.634  1.00 50.01           H
ATOM   3244 HG22 VAL A 209     102.998 112.452 129.330  1.00 50.01           H
ATOM   3245 HG23 VAL A 209     102.623 113.753 130.158  1.00 50.01           H
ATOM   3246  N   PHE A 210      99.127 114.520 127.056  1.00 50.17           N
ATOM   3247  CA  PHE A 210      98.012 114.529 126.118  1.00 50.17           C
ATOM   3248  C   PHE A 210      98.453 115.067 124.765  1.00 50.17           C
ATOM   3249  O   PHE A 210      98.218 114.441 123.724  1.00 50.17           O
ATOM   3250  CB  PHE A 210      96.869 115.366 126.696  1.00 50.17           C
ATOM   3251  CG  PHE A 210      95.839 115.783 125.688  1.00 50.17           C
ATOM   3252  CD1 PHE A 210      95.970 116.971 124.991  1.00 50.17           C
ATOM   3253  CD2 PHE A 210      94.723 115.001 125.460  1.00 50.17           C
ATOM   3254  CE1 PHE A 210      95.019 117.357 124.072  1.00 50.17           C
ATOM   3255  CE2 PHE A 210      93.768 115.384 124.543  1.00 50.17           C
ATOM   3256  CZ  PHE A 210      93.916 116.563 123.849  1.00 50.17           C
ATOM   3257  H   PHE A 210      98.990 114.967 127.778  1.00 50.17           H
ATOM   3258  HA  PHE A 210      97.691 113.622 125.993  1.00 50.17           H
ATOM   3259  HB2 PHE A 210      96.419 114.846 127.380  1.00 50.17           H
ATOM   3260  HB3 PHE A 210      97.241 116.172 127.089  1.00 50.17           H
ATOM   3261  HD1 PHE A 210      96.714 117.509 125.136  1.00 50.17           H
ATOM   3262  HD2 PHE A 210      94.618 114.202 125.925  1.00 50.17           H
ATOM   3263  HE1 PHE A 210      95.120 118.155 123.604  1.00 50.17           H
ATOM   3264  HE2 PHE A 210      93.024 114.846 124.393  1.00 50.17           H
ATOM   3265  HZ  PHE A 210      93.272 116.823 123.229  1.00 50.17           H
ATOM   3266  N   ALA A 211      99.126 116.220 124.766  1.00 50.18           N
ATOM   3267  CA  ALA A 211      99.524 116.849 123.512  1.00 50.18           C
ATOM   3268  C   ALA A 211     100.472 115.956 122.722  1.00 50.18           C
ATOM   3269  O   ALA A 211     100.272 115.729 121.524  1.00 50.18           O
ATOM   3270  CB  ALA A 211     100.173 118.204 123.792  1.00 50.18           C
ATOM   3271  H   ALA A 211      99.361 116.651 125.472  1.00 50.18           H
ATOM   3272  HA  ALA A 211      98.734 117.001 122.970  1.00 50.18           H
ATOM   3273  HB1 ALA A 211     100.443 118.603 122.950  1.00 50.18           H
ATOM   3274  HB2 ALA A 211      99.529 118.775 124.238  1.00 50.18           H
ATOM   3275  HB3 ALA A 211     100.949 118.071 124.359  1.00 50.18           H
ATOM   3276  N   LEU A 212     101.514 115.442 123.376  1.00 49.39           N
ATOM   3277  CA  LEU A 212     102.516 114.650 122.671  1.00 49.39           C
ATOM   3278  C   LEU A 212     101.916 113.365 122.119  1.00 49.39           C
ATOM   3279  O   LEU A 212     102.165 112.996 120.964  1.00 49.39           O
ATOM   3280  CB  LEU A 212     103.684 114.339 123.604  1.00 49.39           C
ATOM   3281  CG  LEU A 212     104.553 115.536 123.986  1.00 49.39           C
ATOM   3282  CD1 LEU A 212     105.421 115.203 125.183  1.00 49.39           C
ATOM   3283  CD2 LEU A 212     105.409 115.966 122.811  1.00 49.39           C
ATOM   3284  H   LEU A 212     101.661 115.536 124.218  1.00 49.39           H
ATOM   3285  HA  LEU A 212     102.857 115.165 121.923  1.00 49.39           H
ATOM   3286  HB2 LEU A 212     103.329 113.964 124.425  1.00 49.39           H
ATOM   3287  HB3 LEU A 212     104.258 113.688 123.172  1.00 49.39           H
ATOM   3288  HG  LEU A 212     103.979 116.279 124.228  1.00 49.39           H
ATOM   3289 HD11 LEU A 212     105.965 115.975 125.403  1.00 49.39           H
ATOM   3290 HD12 LEU A 212     104.849 114.977 125.934  1.00 49.39           H
ATOM   3291 HD13 LEU A 212     105.989 114.449 124.961  1.00 49.39           H
ATOM   3292 HD21 LEU A 212     105.998 116.682 123.095  1.00 49.39           H
ATOM   3293 HD22 LEU A 212     105.932 115.207 122.508  1.00 49.39           H
ATOM   3294 HD23 LEU A 212     104.831 116.276 122.096  1.00 49.39           H
ATOM   3295  N   ILE A 213     101.128 112.659 122.931  1.00 50.64           N
ATOM   3296  CA  ILE A 213     100.546 111.402 122.474  1.00 50.64           C
ATOM   3297  C   ILE A 213      99.597 111.653 121.311  1.00 50.64           C
ATOM   3298  O   ILE A 213      99.617 110.931 120.306  1.00 50.64           O
ATOM   3299  CB  ILE A 213      99.835 110.690 123.636  1.00 50.64           C
ATOM   3300  CG1 ILE A 213     100.847 110.271 124.704  1.00 50.64           C
ATOM   3301  CG2 ILE A 213      99.063 109.493 123.126  1.00 50.64           C
ATOM   3302  CD1 ILE A 213     101.895 109.289 124.228  1.00 50.64           C
ATOM   3303  H   ILE A 213     100.918 112.883 123.734  1.00 50.64           H
ATOM   3304  HA  ILE A 213     101.256 110.825 122.154  1.00 50.64           H
ATOM   3305  HB  ILE A 213      99.207 111.311 124.037  1.00 50.64           H
ATOM   3306 HG12 ILE A 213     101.311 111.063 125.019  1.00 50.64           H
ATOM   3307 HG13 ILE A 213     100.369 109.862 125.440  1.00 50.64           H
ATOM   3308 HG21 ILE A 213      98.914 108.878 123.861  1.00 50.64           H
ATOM   3309 HG22 ILE A 213      98.216 109.801 122.774  1.00 50.64           H
ATOM   3310 HG23 ILE A 213      99.576 109.057 122.428  1.00 50.64           H
ATOM   3311 HD11 ILE A 213     102.145 108.713 124.967  1.00 50.64           H
ATOM   3312 HD12 ILE A 213     101.536 108.754 123.503  1.00 50.64           H
ATOM   3313 HD13 ILE A 213     102.668 109.785 123.918  1.00 50.64           H
ATOM   3314  N   ALA A 214      98.745 112.676 121.429  1.00 51.70           N
ATOM   3315  CA  ALA A 214      97.818 112.975 120.346  1.00 51.70           C
ATOM   3316  C   ALA A 214      98.566 113.340 119.073  1.00 51.70           C
ATOM   3317  O   ALA A 214      98.225 112.859 117.987  1.00 51.70           O
ATOM   3318  CB  ALA A 214      96.877 114.104 120.757  1.00 51.70           C
ATOM   3319  H   ALA A 214      98.687 113.197 122.111  1.00 51.70           H
ATOM   3320  HA  ALA A 214      97.282 112.188 120.163  1.00 51.70           H
ATOM   3321  HB1 ALA A 214      96.258 114.278 120.031  1.00 51.70           H
ATOM   3322  HB2 ALA A 214      96.389 113.833 121.551  1.00 51.70           H
ATOM   3323  HB3 ALA A 214      97.400 114.899 120.945  1.00 51.70           H
ATOM   3324  N   TYR A 215      99.599 114.178 119.185  1.00 54.39           N
ATOM   3325  CA  TYR A 215     100.393 114.534 118.014  1.00 54.39           C
ATOM   3326  C   TYR A 215     100.987 113.304 117.348  1.00 54.39           C
ATOM   3327  O   TYR A 215     100.855 113.118 116.133  1.00 54.39           O
ATOM   3328  CB  TYR A 215     101.507 115.503 118.402  1.00 54.39           C
ATOM   3329  CG  TYR A 215     102.346 115.916 117.218  1.00 54.39           C
ATOM   3330  CD1 TYR A 215     101.880 116.830 116.288  1.00 54.39           C
ATOM   3331  CD2 TYR A 215     103.608 115.367 117.022  1.00 54.39           C
ATOM   3332  CE1 TYR A 215     102.649 117.191 115.200  1.00 54.39           C
ATOM   3333  CE2 TYR A 215     104.384 115.724 115.939  1.00 54.39           C
ATOM   3334  CZ  TYR A 215     103.898 116.636 115.030  1.00 54.39           C
ATOM   3335  OH  TYR A 215     104.662 117.003 113.948  1.00 54.39           O
ATOM   3336  H   TYR A 215      99.858 114.546 119.918  1.00 54.39           H
ATOM   3337  HA  TYR A 215      99.820 114.978 117.369  1.00 54.39           H
ATOM   3338  HB2 TYR A 215     101.111 116.302 118.784  1.00 54.39           H
ATOM   3339  HB3 TYR A 215     102.088 115.078 119.054  1.00 54.39           H
ATOM   3340  HD1 TYR A 215     101.035 117.206 116.399  1.00 54.39           H
ATOM   3341  HD2 TYR A 215     103.935 114.749 117.635  1.00 54.39           H
ATOM   3342  HE1 TYR A 215     102.327 117.808 114.588  1.00 54.39           H
ATOM   3343  HE2 TYR A 215     105.228 115.349 115.825  1.00 54.39           H
ATOM   3344  HH  TYR A 215     105.345 116.518 113.902  1.00 54.39           H
ATOM   3345  N   VAL A 216     101.665 112.460 118.124  1.00 52.59           N
ATOM   3346  CA  VAL A 216     102.345 111.313 117.533  1.00 52.59           C
ATOM   3347  C   VAL A 216     101.336 110.395 116.862  1.00 52.59           C
ATOM   3348  O   VAL A 216     101.513 109.984 115.707  1.00 52.59           O
ATOM   3349  CB  VAL A 216     103.163 110.570 118.602  1.00 52.59           C
ATOM   3350  CG1 VAL A 216     103.513 109.169 118.130  1.00 52.59           C
ATOM   3351  CG2 VAL A 216     104.412 111.363 118.945  1.00 52.59           C
ATOM   3352  H   VAL A 216     101.744 112.527 118.978  1.00 52.59           H
ATOM   3353  HA  VAL A 216     102.960 111.628 116.852  1.00 52.59           H
ATOM   3354  HB  VAL A 216     102.629 110.490 119.408  1.00 52.59           H
ATOM   3355 HG11 VAL A 216     104.260 108.840 118.654  1.00 52.59           H
ATOM   3356 HG12 VAL A 216     102.746 108.589 118.253  1.00 52.59           H
ATOM   3357 HG13 VAL A 216     103.760 109.202 117.192  1.00 52.59           H
ATOM   3358 HG21 VAL A 216     104.967 110.835 119.540  1.00 52.59           H
ATOM   3359 HG22 VAL A 216     104.894 111.562 118.128  1.00 52.59           H
ATOM   3360 HG23 VAL A 216     104.149 112.188 119.382  1.00 52.59           H
ATOM   3361  N   MET A 217     100.251 110.068 117.569  1.00 56.34           N
ATOM   3362  CA  MET A 217      99.270 109.148 117.008  1.00 56.34           C
ATOM   3363  C   MET A 217      98.644 109.719 115.743  1.00 56.34           C
ATOM   3364  O   MET A 217      98.513 109.015 114.737  1.00 56.34           O
ATOM   3365  CB  MET A 217      98.195 108.831 118.047  1.00 56.34           C
ATOM   3366  CG  MET A 217      97.447 107.532 117.793  1.00 56.34           C
ATOM   3367  SD  MET A 217      98.498 106.075 117.950  1.00 56.34           S
ATOM   3368  CE  MET A 217      97.886 105.372 119.480  1.00 56.34           C
ATOM   3369  H   MET A 217     100.066 110.360 118.356  1.00 56.34           H
ATOM   3370  HA  MET A 217      99.719 108.318 116.783  1.00 56.34           H
ATOM   3371  HB2 MET A 217      98.614 108.765 118.920  1.00 56.34           H
ATOM   3372  HB3 MET A 217      97.544 109.550 118.050  1.00 56.34           H
ATOM   3373  HG2 MET A 217      96.727 107.451 118.437  1.00 56.34           H
ATOM   3374  HG3 MET A 217      97.087 107.545 116.892  1.00 56.34           H
ATOM   3375  HE1 MET A 217      98.391 104.569 119.684  1.00 56.34           H
ATOM   3376  HE2 MET A 217      97.996 106.022 120.192  1.00 56.34           H
ATOM   3377  HE3 MET A 217      96.946 105.153 119.375  1.00 56.34           H
ATOM   3378  N   ALA A 218      98.265 110.998 115.760  1.00 55.57           N
ATOM   3379  CA  ALA A 218      97.664 111.590 114.572  1.00 55.57           C
ATOM   3380  C   ALA A 218      98.641 111.589 113.405  1.00 55.57           C
ATOM   3381  O   ALA A 218      98.264 111.273 112.271  1.00 55.57           O
ATOM   3382  CB  ALA A 218      97.197 113.011 114.877  1.00 55.57           C
ATOM   3383  H   ALA A 218      98.341 111.529 116.432  1.00 55.57           H
ATOM   3384  HA  ALA A 218      96.889 111.067 114.316  1.00 55.57           H
ATOM   3385  HB1 ALA A 218      96.783 113.384 114.082  1.00 55.57           H
ATOM   3386  HB2 ALA A 218      96.555 112.984 115.603  1.00 55.57           H
ATOM   3387  HB3 ALA A 218      97.964 113.547 115.133  1.00 55.57           H
ATOM   3388  N   GLU A 219      99.903 111.934 113.661  1.00 56.44           N
ATOM   3389  CA  GLU A 219     100.867 112.045 112.573  1.00 56.44           C
ATOM   3390  C   GLU A 219     101.171 110.685 111.959  1.00 56.44           C
ATOM   3391  O   GLU A 219     101.240 110.559 110.731  1.00 56.44           O
ATOM   3392  CB  GLU A 219     102.148 112.712 113.083  1.00 56.44           C
ATOM   3393  CG  GLU A 219     103.321 112.709 112.107  1.00 56.44           C
ATOM   3394  CD  GLU A 219     103.161 113.726 110.994  1.00 56.44           C
ATOM   3395  OE1 GLU A 219     102.018 114.157 110.738  1.00 56.44           O
ATOM   3396  OE2 GLU A 219     104.181 114.094 110.375  1.00 56.44           O
ATOM   3397  H   GLU A 219     100.220 112.107 114.442  1.00 56.44           H
ATOM   3398  HA  GLU A 219     100.492 112.609 111.879  1.00 56.44           H
ATOM   3399  HB2 GLU A 219     101.948 113.637 113.296  1.00 56.44           H
ATOM   3400  HB3 GLU A 219     102.436 112.249 113.885  1.00 56.44           H
ATOM   3401  HG2 GLU A 219     103.418 111.836 111.701  1.00 56.44           H
ATOM   3402  HG3 GLU A 219     104.129 112.934 112.594  1.00 56.44           H
ATOM   3403  N   GLN A 220     101.353 109.653 112.788  1.00 57.08           N
ATOM   3404  CA  GLN A 220     101.795 108.351 112.296  1.00 57.08           C
ATOM   3405  C   GLN A 220     100.911 107.215 112.797  1.00 57.08           C
ATOM   3406  O   GLN A 220     101.355 106.066 112.862  1.00 57.08           O
ATOM   3407  CB  GLN A 220     103.249 108.092 112.687  1.00 57.08           C
ATOM   3408  CG  GLN A 220     104.258 108.991 111.992  1.00 57.08           C
ATOM   3409  CD  GLN A 220     104.925 109.969 112.938  1.00 57.08           C
ATOM   3410  OE1 GLN A 220     104.321 110.421 113.909  1.00 57.08           O
ATOM   3411  NE2 GLN A 220     106.181 110.298 112.661  1.00 57.08           N
ATOM   3412  H   GLN A 220     101.225 109.683 113.638  1.00 57.08           H
ATOM   3413  HA  GLN A 220     101.748 108.348 111.328  1.00 57.08           H
ATOM   3414  HB2 GLN A 220     103.342 108.225 113.643  1.00 57.08           H
ATOM   3415  HB3 GLN A 220     103.473 107.175 112.462  1.00 57.08           H
ATOM   3416  HG2 GLN A 220     104.950 108.438 111.599  1.00 57.08           H
ATOM   3417  HG3 GLN A 220     103.806 109.500 111.301  1.00 57.08           H
ATOM   3418 HE21 GLN A 220     106.572 109.961 111.973  1.00 57.08           H
ATOM   3419 HE22 GLN A 220     106.603 110.849 113.168  1.00 57.08           H
ATOM   3420  N   GLY A 221      99.661 107.504 113.148  1.00 57.12           N
ATOM   3421  CA  GLY A 221      98.779 106.465 113.643  1.00 57.12           C
ATOM   3422  C   GLY A 221      98.038 105.728 112.550  1.00 57.12           C
ATOM   3423  O   GLY A 221      97.569 104.606 112.761  1.00 57.12           O
ATOM   3424  H   GLY A 221      99.307 108.286 113.107  1.00 57.12           H
ATOM   3425  HA2 GLY A 221      99.299 105.817 114.144  1.00 57.12           H
ATOM   3426  HA3 GLY A 221      98.119 106.846 114.241  1.00 57.12           H
ATOM   3427  N   VAL A 222      97.922 106.345 111.375  1.00 59.74           N
ATOM   3428  CA  VAL A 222      97.209 105.715 110.271  1.00 59.74           C
ATOM   3429  C   VAL A 222      98.109 104.812 109.440  1.00 59.74           C
ATOM   3430  O   VAL A 222      97.610 103.876 108.798  1.00 59.74           O
ATOM   3431  CB  VAL A 222      96.566 106.773 109.358  1.00 59.74           C
ATOM   3432  CG1 VAL A 222      97.637 107.556 108.610  1.00 59.74           C
ATOM   3433  CG2 VAL A 222      95.599 106.118 108.384  1.00 59.74           C
ATOM   3434  H   VAL A 222      98.243 107.122 111.196  1.00 59.74           H
ATOM   3435  HA  VAL A 222      96.495 105.167 110.634  1.00 59.74           H
ATOM   3436  HB  VAL A 222      96.064 107.398 109.903  1.00 59.74           H
ATOM   3437 HG11 VAL A 222      97.238 108.358 108.239  1.00 59.74           H
ATOM   3438 HG12 VAL A 222      98.345 107.796 109.228  1.00 59.74           H
ATOM   3439 HG13 VAL A 222      97.995 107.005 107.896  1.00 59.74           H
ATOM   3440 HG21 VAL A 222      95.111 106.811 107.912  1.00 59.74           H
ATOM   3441 HG22 VAL A 222      96.100 105.579 107.752  1.00 59.74           H
ATOM   3442 HG23 VAL A 222      94.981 105.559 108.880  1.00 59.74           H
ATOM   3443  N   HIS A 223      99.419 105.059 109.433  1.00 60.54           N
ATOM   3444  CA  HIS A 223     100.327 104.287 108.598  1.00 60.54           C
ATOM   3445  C   HIS A 223     100.529 102.864 109.097  1.00 60.54           C
ATOM   3446  O   HIS A 223     101.116 102.054 108.372  1.00 60.54           O
ATOM   3447  CB  HIS A 223     101.677 105.000 108.505  1.00 60.54           C
ATOM   3448  CG  HIS A 223     101.714 106.084 107.474  1.00 60.54           C
ATOM   3449  ND1 HIS A 223     102.133 107.366 107.757  1.00 60.54           N
ATOM   3450  CD2 HIS A 223     101.379 106.079 106.162  1.00 60.54           C
ATOM   3451  CE1 HIS A 223     102.058 108.103 106.663  1.00 60.54           C
ATOM   3452  NE2 HIS A 223     101.603 107.346 105.682  1.00 60.54           N
ATOM   3453  H   HIS A 223      99.803 105.667 109.904  1.00 60.54           H
ATOM   3454  HA  HIS A 223      99.956 104.234 107.703  1.00 60.54           H
ATOM   3455  HB2 HIS A 223     101.879 105.400 109.365  1.00 60.54           H
ATOM   3456  HB3 HIS A 223     102.359 104.349 108.276  1.00 60.54           H
ATOM   3457  HD2 HIS A 223     101.058 105.354 105.677  1.00 60.54           H
ATOM   3458  HE1 HIS A 223     102.286 109.002 106.596  1.00 60.54           H
ATOM   3459  HE2 HIS A 223     101.468 107.605 104.872  1.00 60.54           H
ATOM   3460  N   VAL A 224     100.055 102.531 110.293  1.00 56.93           N
ATOM   3461  CA  VAL A 224     100.283 101.191 110.862  1.00 56.93           C
ATOM   3462  C   VAL A 224      99.164 100.309 110.323  1.00 56.93           C
ATOM   3463  O   VAL A 224      98.150 100.046 110.972  1.00 56.93           O
ATOM   3464  CB  VAL A 224     100.345 101.211 112.393  1.00 56.93           C
ATOM   3465  CG1 VAL A 224     101.558 101.996 112.859  1.00 56.93           C
ATOM   3466  CG2 VAL A 224      99.063 101.777 112.997  1.00 56.93           C
ATOM   3467  H   VAL A 224      99.603 103.059 110.797  1.00 56.93           H
ATOM   3468  HA  VAL A 224     101.127 100.845 110.532  1.00 56.93           H
ATOM   3469  HB  VAL A 224     100.444 100.300 112.712  1.00 56.93           H
ATOM   3470 HG11 VAL A 224     101.596 101.974 113.828  1.00 56.93           H
ATOM   3471 HG12 VAL A 224     102.357 101.591 112.487  1.00 56.93           H
ATOM   3472 HG13 VAL A 224     101.478 102.913 112.552  1.00 56.93           H
ATOM   3473 HG21 VAL A 224      99.271 102.174 113.858  1.00 56.93           H
ATOM   3474 HG22 VAL A 224      98.690 102.449 112.409  1.00 56.93           H
ATOM   3475 HG23 VAL A 224      98.426 101.056 113.115  1.00 56.93           H
ATOM   3476  N   VAL A 225      99.366  99.823 109.102  1.00 60.77           N
ATOM   3477  CA  VAL A 225      98.422  98.931 108.437  1.00 60.77           C
ATOM   3478  C   VAL A 225      99.204  98.049 107.476  1.00 60.77           C
ATOM   3479  O   VAL A 225      99.947  98.551 106.627  1.00 60.77           O
ATOM   3480  CB  VAL A 225      97.317  99.705 107.689  1.00 60.77           C
ATOM   3481  CG1 VAL A 225      96.317 100.294 108.671  1.00 60.77           C
ATOM   3482  CG2 VAL A 225      97.922 100.802 106.823  1.00 60.77           C
ATOM   3483  H   VAL A 225     100.060 100.002 108.626  1.00 60.77           H
ATOM   3484  HA  VAL A 225      97.999  98.360 109.099  1.00 60.77           H
ATOM   3485  HB  VAL A 225      96.841  99.093 107.107  1.00 60.77           H
ATOM   3486 HG11 VAL A 225      95.562 100.649 108.176  1.00 60.77           H
ATOM   3487 HG12 VAL A 225      96.018  99.595 109.273  1.00 60.77           H
ATOM   3488 HG13 VAL A 225      96.746 101.003 109.174  1.00 60.77           H
ATOM   3489 HG21 VAL A 225      97.206 101.274 106.371  1.00 60.77           H
ATOM   3490 HG22 VAL A 225      98.417 101.417 107.385  1.00 60.77           H
ATOM   3491 HG23 VAL A 225      98.514 100.401 106.168  1.00 60.77           H
ATOM   3492  N   GLY A 226      99.043  96.740 107.610  1.00 59.08           N
ATOM   3493  CA  GLY A 226      99.745  95.803 106.748  1.00 59.08           C
ATOM   3494  C   GLY A 226     101.075  95.394 107.349  1.00 59.08           C
ATOM   3495  O   GLY A 226     101.161  95.114 108.542  1.00 59.08           O
ATOM   3496  H   GLY A 226      98.533  96.369 108.194  1.00 59.08           H
ATOM   3497  HA2 GLY A 226      99.203  95.008 106.622  1.00 59.08           H
ATOM   3498  HA3 GLY A 226      99.905  96.210 105.883  1.00 59.08           H
ATOM   3499  N   GLU A 227     102.116  95.367 106.516  1.00 60.17           N
ATOM   3500  CA  GLU A 227     103.424  94.924 106.987  1.00 60.17           C
ATOM   3501  C   GLU A 227     103.920  95.809 108.123  1.00 60.17           C
ATOM   3502  O   GLU A 227     104.549  95.326 109.075  1.00 60.17           O
ATOM   3503  CB  GLU A 227     104.422  94.932 105.828  1.00 60.17           C
ATOM   3504  CG  GLU A 227     104.194  93.886 104.720  1.00 60.17           C
ATOM   3505  CD  GLU A 227     104.113  92.441 105.198  1.00 60.17           C
ATOM   3506  OE1 GLU A 227     104.305  91.539 104.356  1.00 60.17           O
ATOM   3507  OE2 GLU A 227     103.879  92.190 106.394  1.00 60.17           O
ATOM   3508  H   GLU A 227     102.091  95.596 105.687  1.00 60.17           H
ATOM   3509  HA  GLU A 227     103.340  94.032 107.344  1.00 60.17           H
ATOM   3510  HB2 GLU A 227     104.394  95.806 105.408  1.00 60.17           H
ATOM   3511  HB3 GLU A 227     105.309  94.778 106.189  1.00 60.17           H
ATOM   3512  HG2 GLU A 227     103.359  94.092 104.270  1.00 60.17           H
ATOM   3513  HG3 GLU A 227     104.926  93.943 104.087  1.00 60.17           H
ATOM   3514  N   LEU A 228     103.649  97.112 108.037  1.00 57.48           N
ATOM   3515  CA  LEU A 228     104.013  98.006 109.126  1.00 57.48           C
ATOM   3516  C   LEU A 228     103.316  97.602 110.417  1.00 57.48           C
ATOM   3517  O   LEU A 228     103.905  97.701 111.499  1.00 57.48           O
ATOM   3518  CB  LEU A 228     103.666  99.448 108.760  1.00 57.48           C
ATOM   3519  CG  LEU A 228     104.636 100.166 107.816  1.00 57.48           C
ATOM   3520  CD1 LEU A 228     106.017 100.292 108.431  1.00 57.48           C
ATOM   3521  CD2 LEU A 228     104.715  99.451 106.477  1.00 57.48           C
ATOM   3522  H   LEU A 228     103.262  97.494 107.371  1.00 57.48           H
ATOM   3523  HA  LEU A 228     104.969  97.955 109.265  1.00 57.48           H
ATOM   3524  HB2 LEU A 228     102.795  99.452 108.334  1.00 57.48           H
ATOM   3525  HB3 LEU A 228     103.625  99.968 109.578  1.00 57.48           H
ATOM   3526  HG  LEU A 228     104.304 101.063 107.652  1.00 57.48           H
ATOM   3527 HD11 LEU A 228     106.545 100.904 107.895  1.00 57.48           H
ATOM   3528 HD12 LEU A 228     105.930 100.633 109.334  1.00 57.48           H
ATOM   3529 HD13 LEU A 228     106.437  99.418 108.446  1.00 57.48           H
ATOM   3530 HD21 LEU A 228     105.170 100.024 105.840  1.00 57.48           H
ATOM   3531 HD22 LEU A 228     105.210  98.624 106.589  1.00 57.48           H
ATOM   3532 HD23 LEU A 228     103.816  99.261 106.167  1.00 57.48           H
ATOM   3533  N   ALA A 229     102.072  97.132 110.322  1.00 58.40           N
ATOM   3534  CA  ALA A 229     101.392  96.625 111.506  1.00 58.40           C
ATOM   3535  C   ALA A 229     102.134  95.431 112.088  1.00 58.40           C
ATOM   3536  O   ALA A 229     102.293  95.325 113.310  1.00 58.40           O
ATOM   3537  CB  ALA A 229      99.951  96.247 111.166  1.00 58.40           C
ATOM   3538  H   ALA A 229     101.610  97.098 109.598  1.00 58.40           H
ATOM   3539  HA  ALA A 229     101.368  97.322 112.180  1.00 58.40           H
ATOM   3540  HB1 ALA A 229      99.494  95.984 111.980  1.00 58.40           H
ATOM   3541  HB2 ALA A 229      99.509  97.015 110.771  1.00 58.40           H
ATOM   3542  HB3 ALA A 229      99.956  95.509 110.537  1.00 58.40           H
ATOM   3543  N   LYS A 230     102.597  94.519 111.231  1.00 56.33           N
ATOM   3544  CA  LYS A 230     103.319  93.350 111.721  1.00 56.33           C
ATOM   3545  C   LYS A 230     104.599  93.757 112.434  1.00 56.33           C
ATOM   3546  O   LYS A 230     104.912  93.237 113.509  1.00 56.33           O
ATOM   3547  CB  LYS A 230     103.628  92.392 110.573  1.00 56.33           C
ATOM   3548  CG  LYS A 230     102.551  91.348 110.342  1.00 56.33           C
ATOM   3549  CD  LYS A 230     102.777  90.595 109.046  1.00 56.33           C
ATOM   3550  CE  LYS A 230     101.492  89.966 108.536  1.00 56.33           C
ATOM   3551  NZ  LYS A 230     100.811  90.827 107.531  1.00 56.33           N
ATOM   3552  H   LYS A 230     102.506  94.554 110.376  1.00 56.33           H
ATOM   3553  HA  LYS A 230     102.759  92.881 112.359  1.00 56.33           H
ATOM   3554  HB2 LYS A 230     103.725  92.905 109.755  1.00 56.33           H
ATOM   3555  HB3 LYS A 230     104.456  91.926 110.769  1.00 56.33           H
ATOM   3556  HG2 LYS A 230     102.565  90.708 111.071  1.00 56.33           H
ATOM   3557  HG3 LYS A 230     101.686  91.785 110.295  1.00 56.33           H
ATOM   3558  HD2 LYS A 230     103.100  91.212 108.373  1.00 56.33           H
ATOM   3559  HD3 LYS A 230     103.424  89.889 109.194  1.00 56.33           H
ATOM   3560  HE2 LYS A 230     101.699  89.117 108.116  1.00 56.33           H
ATOM   3561  HE3 LYS A 230     100.885  89.832 109.281  1.00 56.33           H
ATOM   3562  HZ1 LYS A 230     100.068  90.429 107.245  1.00 56.33           H
ATOM   3563  HZ2 LYS A 230     100.597  91.610 107.896  1.00 56.33           H
ATOM   3564  HZ3 LYS A 230     101.349  90.968 106.837  1.00 56.33           H
ATOM   3565  N   VAL A 231     105.357  94.691 111.856  1.00 54.42           N
ATOM   3566  CA  VAL A 231     106.614  95.073 112.494  1.00 54.42           C
ATOM   3567  C   VAL A 231     106.347  95.814 113.799  1.00 54.42           C
ATOM   3568  O   VAL A 231     107.073  95.638 114.785  1.00 54.42           O
ATOM   3569  CB  VAL A 231     107.492  95.902 111.540  1.00 54.42           C
ATOM   3570  CG1 VAL A 231     106.839  97.220 111.213  1.00 54.42           C
ATOM   3571  CG2 VAL A 231     108.868  96.121 112.146  1.00 54.42           C
ATOM   3572  H   VAL A 231     105.175  95.101 111.123  1.00 54.42           H
ATOM   3573  HA  VAL A 231     107.105  94.266 112.714  1.00 54.42           H
ATOM   3574  HB  VAL A 231     107.606  95.411 110.711  1.00 54.42           H
ATOM   3575 HG11 VAL A 231     107.374  97.680 110.547  1.00 54.42           H
ATOM   3576 HG12 VAL A 231     105.960  97.036 110.860  1.00 54.42           H
ATOM   3577 HG13 VAL A 231     106.774  97.760 112.016  1.00 54.42           H
ATOM   3578 HG21 VAL A 231     109.432  96.564 111.493  1.00 54.42           H
ATOM   3579 HG22 VAL A 231     108.783  96.675 112.938  1.00 54.42           H
ATOM   3580 HG23 VAL A 231     109.249  95.261 112.382  1.00 54.42           H
ATOM   3581  N   THR A 232     105.310  96.653 113.836  1.00 53.89           N
ATOM   3582  CA  THR A 232     104.977  97.346 115.077  1.00 53.89           C
ATOM   3583  C   THR A 232     104.584  96.355 116.164  1.00 53.89           C
ATOM   3584  O   THR A 232     105.002  96.482 117.323  1.00 53.89           O
ATOM   3585  CB  THR A 232     103.846  98.346 114.834  1.00 53.89           C
ATOM   3586  OG1 THR A 232     104.261  99.322 113.870  1.00 53.89           O
ATOM   3587  CG2 THR A 232     103.466  99.044 116.130  1.00 53.89           C
ATOM   3588  H   THR A 232     104.795  96.834 113.171  1.00 53.89           H
ATOM   3589  HA  THR A 232     105.755  97.837 115.384  1.00 53.89           H
ATOM   3590  HB  THR A 232     103.067  97.875 114.501  1.00 53.89           H
ATOM   3591  HG1 THR A 232     103.637  99.865 113.724  1.00 53.89           H
ATOM   3592 HG21 THR A 232     102.932  99.830 115.936  1.00 53.89           H
ATOM   3593 HG22 THR A 232     102.951  98.445 116.693  1.00 53.89           H
ATOM   3594 HG23 THR A 232     104.265  99.318 116.606  1.00 53.89           H
ATOM   3595  N   ALA A 233     103.772  95.359 115.805  1.00 53.73           N
ATOM   3596  CA  ALA A 233     103.390  94.336 116.770  1.00 53.73           C
ATOM   3597  C   ALA A 233     104.610  93.570 117.253  1.00 53.73           C
ATOM   3598  O   ALA A 233     104.738  93.278 118.447  1.00 53.73           O
ATOM   3599  CB  ALA A 233     102.370  93.383 116.148  1.00 53.73           C
ATOM   3600  H   ALA A 233     103.435  95.256 115.021  1.00 53.73           H
ATOM   3601  HA  ALA A 233     102.977  94.762 117.538  1.00 53.73           H
ATOM   3602  HB1 ALA A 233     102.129  92.709 116.802  1.00 53.73           H
ATOM   3603  HB2 ALA A 233     101.584  93.889 115.888  1.00 53.73           H
ATOM   3604  HB3 ALA A 233     102.767  92.963 115.369  1.00 53.73           H
ATOM   3605  N   ALA A 234     105.522  93.241 116.338  1.00 53.08           N
ATOM   3606  CA  ALA A 234     106.732  92.531 116.726  1.00 53.08           C
ATOM   3607  C   ALA A 234     107.543  93.348 117.719  1.00 53.08           C
ATOM   3608  O   ALA A 234     108.013  92.822 118.731  1.00 53.08           O
ATOM   3609  CB  ALA A 234     107.569  92.205 115.489  1.00 53.08           C
ATOM   3610  H   ALA A 234     105.462  93.416 115.498  1.00 53.08           H
ATOM   3611  HA  ALA A 234     106.487  91.695 117.153  1.00 53.08           H
ATOM   3612  HB1 ALA A 234     108.355  91.707 115.762  1.00 53.08           H
ATOM   3613  HB2 ALA A 234     107.035  91.673 114.879  1.00 53.08           H
ATOM   3614  HB3 ALA A 234     107.833  93.034 115.060  1.00 53.08           H
ATOM   3615  N   VAL A 235     107.705  94.644 117.456  1.00 52.00           N
ATOM   3616  CA  VAL A 235     108.520  95.474 118.339  1.00 52.00           C
ATOM   3617  C   VAL A 235     107.870  95.596 119.713  1.00 52.00           C
ATOM   3618  O   VAL A 235     108.540  95.459 120.745  1.00 52.00           O
ATOM   3619  CB  VAL A 235     108.770  96.853 117.708  1.00 52.00           C
ATOM   3620  CG1 VAL A 235     109.411  97.785 118.719  1.00 52.00           C
ATOM   3621  CG2 VAL A 235     109.651  96.718 116.482  1.00 52.00           C
ATOM   3622  H   VAL A 235     107.362  95.060 116.787  1.00 52.00           H
ATOM   3623  HA  VAL A 235     109.382  95.045 118.458  1.00 52.00           H
ATOM   3624  HB  VAL A 235     107.923  97.238 117.433  1.00 52.00           H
ATOM   3625 HG11 VAL A 235     109.822  98.525 118.245  1.00 52.00           H
ATOM   3626 HG12 VAL A 235     108.729  98.118 119.323  1.00 52.00           H
ATOM   3627 HG13 VAL A 235     110.086  97.296 119.214  1.00 52.00           H
ATOM   3628 HG21 VAL A 235     109.764  97.591 116.076  1.00 52.00           H
ATOM   3629 HG22 VAL A 235     110.513  96.365 116.752  1.00 52.00           H
ATOM   3630 HG23 VAL A 235     109.228  96.112 115.854  1.00 52.00           H
ATOM   3631  N   TYR A 236     106.560  95.860 119.757  1.00 53.40           N
ATOM   3632  CA  TYR A 236     105.892  95.975 121.053  1.00 53.40           C
ATOM   3633  C   TYR A 236     105.950  94.668 121.835  1.00 53.40           C
ATOM   3634  O   TYR A 236     106.237  94.669 123.038  1.00 53.40           O
ATOM   3635  CB  TYR A 236     104.441  96.429 120.885  1.00 53.40           C
ATOM   3636  CG  TYR A 236     104.258  97.853 120.411  1.00 53.40           C
ATOM   3637  CD1 TYR A 236     105.306  98.764 120.442  1.00 53.40           C
ATOM   3638  CD2 TYR A 236     103.023  98.295 119.960  1.00 53.40           C
ATOM   3639  CE1 TYR A 236     105.132 100.066 120.025  1.00 53.40           C
ATOM   3640  CE2 TYR A 236     102.839  99.595 119.538  1.00 53.40           C
ATOM   3641  CZ  TYR A 236     103.897 100.477 119.573  1.00 53.40           C
ATOM   3642  OH  TYR A 236     103.717 101.774 119.151  1.00 53.40           O
ATOM   3643  H   TYR A 236     106.052  95.974 119.073  1.00 53.40           H
ATOM   3644  HA  TYR A 236     106.357  96.638 121.586  1.00 53.40           H
ATOM   3645  HB2 TYR A 236     104.011  95.849 120.237  1.00 53.40           H
ATOM   3646  HB3 TYR A 236     103.992  96.346 121.741  1.00 53.40           H
ATOM   3647  HD1 TYR A 236     106.142  98.494 120.746  1.00 53.40           H
ATOM   3648  HD2 TYR A 236     102.307  97.702 119.936  1.00 53.40           H
ATOM   3649  HE1 TYR A 236     105.845 100.663 120.045  1.00 53.40           H
ATOM   3650  HE2 TYR A 236     102.007  99.874 119.233  1.00 53.40           H
ATOM   3651  HH  TYR A 236     102.956 101.859 118.805  1.00 53.40           H
ATOM   3652  N   VAL A 237     105.669  93.540 121.182  1.00 51.79           N
ATOM   3653  CA  VAL A 237     105.687  92.274 121.905  1.00 51.79           C
ATOM   3654  C   VAL A 237     107.102  91.946 122.355  1.00 51.79           C
ATOM   3655  O   VAL A 237     107.308  91.394 123.441  1.00 51.79           O
ATOM   3656  CB  VAL A 237     105.085  91.150 121.046  1.00 51.79           C
ATOM   3657  CG1 VAL A 237     105.216  89.815 121.754  1.00 51.79           C
ATOM   3658  CG2 VAL A 237     103.626  91.437 120.753  1.00 51.79           C
ATOM   3659  H   VAL A 237     105.470  93.482 120.348  1.00 51.79           H
ATOM   3660  HA  VAL A 237     105.138  92.363 122.701  1.00 51.79           H
ATOM   3661  HB  VAL A 237     105.562  91.097 120.203  1.00 51.79           H
ATOM   3662 HG11 VAL A 237     104.697  89.153 121.271  1.00 51.79           H
ATOM   3663 HG12 VAL A 237     106.148  89.551 121.773  1.00 51.79           H
ATOM   3664 HG13 VAL A 237     104.877  89.904 122.658  1.00 51.79           H
ATOM   3665 HG21 VAL A 237     103.276  90.739 120.178  1.00 51.79           H
ATOM   3666 HG22 VAL A 237     103.135  91.455 121.589  1.00 51.79           H
ATOM   3667 HG23 VAL A 237     103.554  92.297 120.310  1.00 51.79           H
ATOM   3668  N   GLY A 238     108.101  92.283 121.540  1.00 51.41           N
ATOM   3669  CA  GLY A 238     109.475  92.052 121.945  1.00 51.41           C
ATOM   3670  C   GLY A 238     109.859  92.864 123.163  1.00 51.41           C
ATOM   3671  O   GLY A 238     110.509  92.356 124.076  1.00 51.41           O
ATOM   3672  H   GLY A 238     108.008  92.641 120.763  1.00 51.41           H
ATOM   3673  HA2 GLY A 238     109.596  91.113 122.154  1.00 51.41           H
ATOM   3674  HA3 GLY A 238     110.071  92.287 121.217  1.00 51.41           H
ATOM   3675  N   LEU A 239     109.462  94.135 123.197  1.00 49.01           N
ATOM   3676  CA  LEU A 239     109.750  94.954 124.371  1.00 49.01           C
ATOM   3677  C   LEU A 239     109.013  94.431 125.600  1.00 49.01           C
ATOM   3678  O   LEU A 239     109.570  94.409 126.707  1.00 49.01           O
ATOM   3679  CB  LEU A 239     109.376  96.406 124.090  1.00 49.01           C
ATOM   3680  CG  LEU A 239     110.219  97.114 123.030  1.00 49.01           C
ATOM   3681  CD1 LEU A 239     109.730  98.536 122.850  1.00 49.01           C
ATOM   3682  CD2 LEU A 239     111.691  97.100 123.396  1.00 49.01           C
ATOM   3683  H   LEU A 239     109.036  94.539 122.569  1.00 49.01           H
ATOM   3684  HA  LEU A 239     110.700  94.913 124.559  1.00 49.01           H
ATOM   3685  HB2 LEU A 239     108.454  96.430 123.789  1.00 49.01           H
ATOM   3686  HB3 LEU A 239     109.458  96.910 124.914  1.00 49.01           H
ATOM   3687  HG  LEU A 239     110.117  96.652 122.184  1.00 49.01           H
ATOM   3688 HD11 LEU A 239     110.363  99.021 122.298  1.00 49.01           H
ATOM   3689 HD12 LEU A 239     108.861  98.518 122.420  1.00 49.01           H
ATOM   3690 HD13 LEU A 239     109.661  98.953 123.722  1.00 49.01           H
ATOM   3691 HD21 LEU A 239     112.171  97.691 122.796  1.00 49.01           H
ATOM   3692 HD22 LEU A 239     111.791  97.406 124.311  1.00 49.01           H
ATOM   3693 HD23 LEU A 239     112.031  96.195 123.311  1.00 49.01           H
ATOM   3694  N   THR A 240     107.758  94.013 125.429  1.00 49.76           N
ATOM   3695  CA  THR A 240     107.006  93.448 126.544  1.00 49.76           C
ATOM   3696  C   THR A 240     107.707  92.216 127.099  1.00 49.76           C
ATOM   3697  O   THR A 240     107.863  92.070 128.316  1.00 49.76           O
ATOM   3698  CB  THR A 240     105.587  93.098 126.093  1.00 49.76           C
ATOM   3699  OG1 THR A 240     104.884  94.295 125.740  1.00 49.76           O
ATOM   3700  CG2 THR A 240     104.834  92.373 127.195  1.00 49.76           C
ATOM   3701  H   THR A 240     107.326  94.045 124.686  1.00 49.76           H
ATOM   3702  HA  THR A 240     106.944  94.107 127.253  1.00 49.76           H
ATOM   3703  HB  THR A 240     105.632  92.514 125.320  1.00 49.76           H
ATOM   3704  HG1 THR A 240     105.278  94.684 125.108  1.00 49.76           H
ATOM   3705 HG21 THR A 240     103.881  92.393 127.011  1.00 49.76           H
ATOM   3706 HG22 THR A 240     105.123  91.448 127.246  1.00 49.76           H
ATOM   3707 HG23 THR A 240     104.998  92.804 128.048  1.00 49.76           H
ATOM   3708  N   LEU A 241     108.138  91.317 126.214  1.00 49.88           N
ATOM   3709  CA  LEU A 241     108.844  90.123 126.662  1.00 49.88           C
ATOM   3710  C   LEU A 241     110.174  90.484 127.305  1.00 49.88           C
ATOM   3711  O   LEU A 241     110.589  89.848 128.278  1.00 49.88           O
ATOM   3712  CB  LEU A 241     109.053  89.165 125.491  1.00 49.88           C
ATOM   3713  CG  LEU A 241     107.979  88.091 125.298  1.00 49.88           C
ATOM   3714  CD1 LEU A 241     107.969  87.117 126.466  1.00 49.88           C
ATOM   3715  CD2 LEU A 241     106.606  88.717 125.116  1.00 49.88           C
ATOM   3716  H   LEU A 241     108.035  91.375 125.363  1.00 49.88           H
ATOM   3717  HA  LEU A 241     108.304  89.673 127.330  1.00 49.88           H
ATOM   3718  HB2 LEU A 241     109.092  89.685 124.673  1.00 49.88           H
ATOM   3719  HB3 LEU A 241     109.898  88.707 125.620  1.00 49.88           H
ATOM   3720  HG  LEU A 241     108.183  87.587 124.495  1.00 49.88           H
ATOM   3721 HD11 LEU A 241     107.418  86.353 126.233  1.00 49.88           H
ATOM   3722 HD12 LEU A 241     108.878  86.828 126.642  1.00 49.88           H
ATOM   3723 HD13 LEU A 241     107.606  87.561 127.247  1.00 49.88           H
ATOM   3724 HD21 LEU A 241     105.949  88.009 125.019  1.00 49.88           H
ATOM   3725 HD22 LEU A 241     106.396  89.257 125.894  1.00 49.88           H
ATOM   3726 HD23 LEU A 241     106.614  89.270 124.320  1.00 49.88           H
ATOM   3727  N   GLN A 242     110.860  91.497 126.777  1.00 48.68           N
ATOM   3728  CA  GLN A 242     112.095  91.958 127.400  1.00 48.68           C
ATOM   3729  C   GLN A 242     111.848  92.350 128.848  1.00 48.68           C
ATOM   3730  O   GLN A 242     112.542  91.886 129.759  1.00 48.68           O
ATOM   3731  CB  GLN A 242     112.661  93.139 126.609  1.00 48.68           C
ATOM   3732  CG  GLN A 242     113.844  93.847 127.257  1.00 48.68           C
ATOM   3733  CD  GLN A 242     115.027  92.933 127.509  1.00 48.68           C
ATOM   3734  OE1 GLN A 242     115.768  93.117 128.472  1.00 48.68           O
ATOM   3735  NE2 GLN A 242     115.217  91.948 126.640  1.00 48.68           N
ATOM   3736  H   GLN A 242     110.634  91.927 126.067  1.00 48.68           H
ATOM   3737  HA  GLN A 242     112.748  91.242 127.386  1.00 48.68           H
ATOM   3738  HB2 GLN A 242     112.942  92.824 125.736  1.00 48.68           H
ATOM   3739  HB3 GLN A 242     111.957  93.797 126.500  1.00 48.68           H
ATOM   3740  HG2 GLN A 242     114.141  94.557 126.667  1.00 48.68           H
ATOM   3741  HG3 GLN A 242     113.567  94.222 128.107  1.00 48.68           H
ATOM   3742 HE21 GLN A 242     114.685  91.845 125.974  1.00 48.68           H
ATOM   3743 HE22 GLN A 242     115.878  91.408 126.746  1.00 48.68           H
ATOM   3744  N   ILE A 243     110.835  93.184 129.080  1.00 47.37           N
ATOM   3745  CA  ILE A 243     110.551  93.641 130.438  1.00 47.37           C
ATOM   3746  C   ILE A 243     110.126  92.473 131.321  1.00 47.37           C
ATOM   3747  O   ILE A 243     110.528  92.383 132.487  1.00 47.37           O
ATOM   3748  CB  ILE A 243     109.487  94.752 130.418  1.00 47.37           C
ATOM   3749  CG1 ILE A 243     110.123  96.080 130.009  1.00 47.37           C
ATOM   3750  CG2 ILE A 243     108.835  94.889 131.781  1.00 47.37           C
ATOM   3751  CD1 ILE A 243     109.138  97.082 129.450  1.00 47.37           C
ATOM   3752  H   ILE A 243     110.305  93.496 128.478  1.00 47.37           H
ATOM   3753  HA  ILE A 243     111.362  94.016 130.815  1.00 47.37           H
ATOM   3754  HB  ILE A 243     108.805  94.520 129.768  1.00 47.37           H
ATOM   3755 HG12 ILE A 243     110.542  96.479 130.787  1.00 47.37           H
ATOM   3756 HG13 ILE A 243     110.792  95.909 129.327  1.00 47.37           H
ATOM   3757 HG21 ILE A 243     108.386  95.748 131.828  1.00 47.37           H
ATOM   3758 HG22 ILE A 243     108.189  94.177 131.902  1.00 47.37           H
ATOM   3759 HG23 ILE A 243     109.519  94.841 132.467  1.00 47.37           H
ATOM   3760 HD11 ILE A 243     109.528  97.968 129.503  1.00 47.37           H
ATOM   3761 HD12 ILE A 243     108.949  96.857 128.525  1.00 47.37           H
ATOM   3762 HD13 ILE A 243     108.323  97.050 129.973  1.00 47.37           H
ATOM   3763  N   LEU A 244     109.306  91.565 130.792  1.00 46.41           N
ATOM   3764  CA  LEU A 244     108.733  90.501 131.608  1.00 46.41           C
ATOM   3765  C   LEU A 244     109.670  89.320 131.835  1.00 46.41           C
ATOM   3766  O   LEU A 244     109.396  88.507 132.723  1.00 46.41           O
ATOM   3767  CB  LEU A 244     107.439  89.989 130.972  1.00 46.41           C
ATOM   3768  CG  LEU A 244     106.139  90.576 131.523  1.00 46.41           C
ATOM   3769  CD1 LEU A 244     105.973  92.024 131.105  1.00 46.41           C
ATOM   3770  CD2 LEU A 244     104.956  89.746 131.062  1.00 46.41           C
ATOM   3771  H   LEU A 244     109.068  91.546 129.965  1.00 46.41           H
ATOM   3772  HA  LEU A 244     108.508  90.867 132.478  1.00 46.41           H
ATOM   3773  HB2 LEU A 244     107.466  90.187 130.023  1.00 46.41           H
ATOM   3774  HB3 LEU A 244     107.398  89.028 131.099  1.00 46.41           H
ATOM   3775  HG  LEU A 244     106.166  90.546 132.492  1.00 46.41           H
ATOM   3776 HD11 LEU A 244     105.147  92.368 131.480  1.00 46.41           H
ATOM   3777 HD12 LEU A 244     106.726  92.536 131.437  1.00 46.41           H
ATOM   3778 HD13 LEU A 244     105.942  92.071 130.136  1.00 46.41           H
ATOM   3779 HD21 LEU A 244     104.140  90.141 131.407  1.00 46.41           H
ATOM   3780 HD22 LEU A 244     104.935  89.738 130.092  1.00 46.41           H
ATOM   3781 HD23 LEU A 244     105.054  88.842 131.398  1.00 46.41           H
ATOM   3782  N   LEU A 245     110.751  89.189 131.066  1.00 47.03           N
ATOM   3783  CA  LEU A 245     111.643  88.046 131.198  1.00 47.03           C
ATOM   3784  C   LEU A 245     113.095  88.429 131.426  1.00 47.03           C
ATOM   3785  O   LEU A 245     113.940  87.534 131.529  1.00 47.03           O
ATOM   3786  CB  LEU A 245     111.554  87.154 129.951  1.00 47.03           C
ATOM   3787  CG  LEU A 245     110.261  86.360 129.746  1.00 47.03           C
ATOM   3788  CD1 LEU A 245     110.429  85.384 128.595  1.00 47.03           C
ATOM   3789  CD2 LEU A 245     109.841  85.625 131.010  1.00 47.03           C
ATOM   3790  H   LEU A 245     110.988  89.751 130.459  1.00 47.03           H
ATOM   3791  HA  LEU A 245     111.369  87.520 131.963  1.00 47.03           H
ATOM   3792  HB2 LEU A 245     111.669  87.718 129.170  1.00 47.03           H
ATOM   3793  HB3 LEU A 245     112.279  86.511 129.989  1.00 47.03           H
ATOM   3794  HG  LEU A 245     109.550  86.977 129.511  1.00 47.03           H
ATOM   3795 HD11 LEU A 245     109.590  84.917 128.453  1.00 47.03           H
ATOM   3796 HD12 LEU A 245     110.673  85.877 127.796  1.00 47.03           H
ATOM   3797 HD13 LEU A 245     111.128  84.750 128.818  1.00 47.03           H
ATOM   3798 HD21 LEU A 245     109.145  84.987 130.787  1.00 47.03           H
ATOM   3799 HD22 LEU A 245     110.610  85.160 131.375  1.00 47.03           H
ATOM   3800 HD23 LEU A 245     109.506  86.267 131.654  1.00 47.03           H
ATOM   3801  N   VAL A 246     113.417  89.719 131.500  1.00 46.89           N
ATOM   3802  CA  VAL A 246     114.755  90.183 131.846  1.00 46.89           C
ATOM   3803  C   VAL A 246     114.720  91.112 133.051  1.00 46.89           C
ATOM   3804  O   VAL A 246     115.446  90.909 134.028  1.00 46.89           O
ATOM   3805  CB  VAL A 246     115.438  90.874 130.647  1.00 46.89           C
ATOM   3806  CG1 VAL A 246     116.808  91.397 131.045  1.00 46.89           C
ATOM   3807  CG2 VAL A 246     115.548  89.915 129.478  1.00 46.89           C
ATOM   3808  H   VAL A 246     112.863  90.360 131.350  1.00 46.89           H
ATOM   3809  HA  VAL A 246     115.298  89.416 132.087  1.00 46.89           H
ATOM   3810  HB  VAL A 246     114.899  91.630 130.366  1.00 46.89           H
ATOM   3811 HG11 VAL A 246     117.312  91.598 130.241  1.00 46.89           H
ATOM   3812 HG12 VAL A 246     116.701  92.201 131.576  1.00 46.89           H
ATOM   3813 HG13 VAL A 246     117.267  90.716 131.560  1.00 46.89           H
ATOM   3814 HG21 VAL A 246     115.978  90.371 128.737  1.00 46.89           H
ATOM   3815 HG22 VAL A 246     116.078  89.148 129.747  1.00 46.89           H
ATOM   3816 HG23 VAL A 246     114.659  89.628 129.217  1.00 46.89           H
ATOM   3817  N   TYR A 247     113.876  92.138 133.003  1.00 45.75           N
ATOM   3818  CA  TYR A 247     113.748  93.062 134.117  1.00 45.75           C
ATOM   3819  C   TYR A 247     112.838  92.538 135.216  1.00 45.75           C
ATOM   3820  O   TYR A 247     112.751  93.169 136.274  1.00 45.75           O
ATOM   3821  CB  TYR A 247     113.228  94.409 133.616  1.00 45.75           C
ATOM   3822  CG  TYR A 247     114.118  95.060 132.584  1.00 45.75           C
ATOM   3823  CD1 TYR A 247     115.457  94.716 132.473  1.00 45.75           C
ATOM   3824  CD2 TYR A 247     113.619  96.020 131.721  1.00 45.75           C
ATOM   3825  CE1 TYR A 247     116.268  95.309 131.537  1.00 45.75           C
ATOM   3826  CE2 TYR A 247     114.426  96.619 130.781  1.00 45.75           C
ATOM   3827  CZ  TYR A 247     115.748  96.259 130.693  1.00 45.75           C
ATOM   3828  OH  TYR A 247     116.556  96.853 129.757  1.00 45.75           O
ATOM   3829  H   TYR A 247     113.367  92.319 132.333  1.00 45.75           H
ATOM   3830  HA  TYR A 247     114.622  93.203 134.513  1.00 45.75           H
ATOM   3831  HB2 TYR A 247     112.355  94.277 133.214  1.00 45.75           H
ATOM   3832  HB3 TYR A 247     113.154  95.016 134.369  1.00 45.75           H
ATOM   3833  HD1 TYR A 247     115.815  94.074 133.042  1.00 45.75           H
ATOM   3834  HD2 TYR A 247     112.724  96.266 131.779  1.00 45.75           H
ATOM   3835  HE1 TYR A 247     117.164  95.069 131.475  1.00 45.75           H
ATOM   3836  HE2 TYR A 247     114.077  97.263 130.208  1.00 45.75           H
ATOM   3837  HH  TYR A 247     117.342  96.567 129.836  1.00 45.75           H
ATOM   3838  N   PHE A 248     112.162  91.413 134.999  1.00 45.75           N
ATOM   3839  CA  PHE A 248     111.344  90.789 136.030  1.00 45.75           C
ATOM   3840  C   PHE A 248     112.046  89.623 136.705  1.00 45.75           C
ATOM   3841  O   PHE A 248     111.924  89.455 137.920  1.00 45.75           O
ATOM   3842  CB  PHE A 248     110.020  90.305 135.437  1.00 45.75           C
ATOM   3843  CG  PHE A 248     109.115  89.648 136.437  1.00 45.75           C
ATOM   3844  CD1 PHE A 248     108.271  90.406 137.227  1.00 45.75           C
ATOM   3845  CD2 PHE A 248     109.108  88.274 136.588  1.00 45.75           C
ATOM   3846  CE1 PHE A 248     107.438  89.806 138.148  1.00 45.75           C
ATOM   3847  CE2 PHE A 248     108.276  87.668 137.507  1.00 45.75           C
ATOM   3848  CZ  PHE A 248     107.440  88.436 138.288  1.00 45.75           C
ATOM   3849  H   PHE A 248     112.162  90.986 134.253  1.00 45.75           H
ATOM   3850  HA  PHE A 248     111.139  91.447 136.713  1.00 45.75           H
ATOM   3851  HB2 PHE A 248     109.547  91.064 135.063  1.00 45.75           H
ATOM   3852  HB3 PHE A 248     110.209  89.658 134.739  1.00 45.75           H
ATOM   3853  HD1 PHE A 248     108.265  91.332 137.137  1.00 45.75           H
ATOM   3854  HD2 PHE A 248     109.670  87.751 136.063  1.00 45.75           H
ATOM   3855  HE1 PHE A 248     106.875  90.327 138.674  1.00 45.75           H
ATOM   3856  HE2 PHE A 248     108.280  86.743 137.600  1.00 45.75           H
ATOM   3857  HZ  PHE A 248     106.879  88.030 138.908  1.00 45.75           H
ATOM   3858  N   VAL A 249     112.776  88.806 135.945  1.00 45.41           N
ATOM   3859  CA  VAL A 249     113.528  87.717 136.558  1.00 45.41           C
ATOM   3860  C   VAL A 249     114.678  88.269 137.386  1.00 45.41           C
ATOM   3861  O   VAL A 249     114.998  87.739 138.454  1.00 45.41           O
ATOM   3862  CB  VAL A 249     114.026  86.731 135.489  1.00 45.41           C
ATOM   3863  CG1 VAL A 249     114.863  85.642 136.132  1.00 45.41           C
ATOM   3864  CG2 VAL A 249     112.854  86.125 134.740  1.00 45.41           C
ATOM   3865  H   VAL A 249     112.852  88.860 135.091  1.00 45.41           H
ATOM   3866  HA  VAL A 249     112.939  87.231 137.157  1.00 45.41           H
ATOM   3867  HB  VAL A 249     114.582  87.205 134.851  1.00 45.41           H
ATOM   3868 HG11 VAL A 249     114.968  84.913 135.502  1.00 45.41           H
ATOM   3869 HG12 VAL A 249     115.733  86.004 136.365  1.00 45.41           H
ATOM   3870 HG13 VAL A 249     114.410  85.325 136.929  1.00 45.41           H
ATOM   3871 HG21 VAL A 249     113.189  85.478 134.100  1.00 45.41           H
ATOM   3872 HG22 VAL A 249     112.266  85.688 135.376  1.00 45.41           H
ATOM   3873 HG23 VAL A 249     112.375  86.831 134.277  1.00 45.41           H
ATOM   3874  N   LEU A 250     115.322  89.336 136.914  1.00 44.40           N
ATOM   3875  CA  LEU A 250     116.402  89.940 137.688  1.00 44.40           C
ATOM   3876  C   LEU A 250     115.893  90.448 139.030  1.00 44.40           C
ATOM   3877  O   LEU A 250     116.479  90.164 140.081  1.00 44.40           O
ATOM   3878  CB  LEU A 250     117.041  91.079 136.896  1.00 44.40           C
ATOM   3879  CG  LEU A 250     117.990  90.704 135.760  1.00 44.40           C
ATOM   3880  CD1 LEU A 250     118.453  91.961 135.053  1.00 44.40           C
ATOM   3881  CD2 LEU A 250     119.179  89.909 136.271  1.00 44.40           C
ATOM   3882  H   LEU A 250     115.157  89.722 136.163  1.00 44.40           H
ATOM   3883  HA  LEU A 250     117.081  89.269 137.861  1.00 44.40           H
ATOM   3884  HB2 LEU A 250     116.329  91.612 136.508  1.00 44.40           H
ATOM   3885  HB3 LEU A 250     117.546  91.626 137.517  1.00 44.40           H
ATOM   3886  HG  LEU A 250     117.516  90.154 135.117  1.00 44.40           H
ATOM   3887 HD11 LEU A 250     119.186  91.739 134.459  1.00 44.40           H
ATOM   3888 HD12 LEU A 250     117.713  92.327 134.544  1.00 44.40           H
ATOM   3889 HD13 LEU A 250     118.747  92.603 135.718  1.00 44.40           H
ATOM   3890 HD21 LEU A 250     119.832  89.825 135.559  1.00 44.40           H
ATOM   3891 HD22 LEU A 250     119.570  90.378 137.025  1.00 44.40           H
ATOM   3892 HD23 LEU A 250     118.877  89.030 136.548  1.00 44.40           H
ATOM   3893  N   LEU A 251     114.796  91.207 139.012  1.00 45.22           N
ATOM   3894  CA  LEU A 251     114.250  91.748 140.252  1.00 45.22           C
ATOM   3895  C   LEU A 251     113.747  90.637 141.163  1.00 45.22           C
ATOM   3896  O   LEU A 251     113.928  90.698 142.384  1.00 45.22           O
ATOM   3897  CB  LEU A 251     113.128  92.736 139.940  1.00 45.22           C
ATOM   3898  CG  LEU A 251     113.546  94.003 139.192  1.00 45.22           C
ATOM   3899  CD1 LEU A 251     112.342  94.886 138.936  1.00 45.22           C
ATOM   3900  CD2 LEU A 251     114.603  94.766 139.965  1.00 45.22           C
ATOM   3901  H   LEU A 251     114.356  91.421 138.305  1.00 45.22           H
ATOM   3902  HA  LEU A 251     114.951  92.222 140.725  1.00 45.22           H
ATOM   3903  HB2 LEU A 251     112.465  92.284 139.396  1.00 45.22           H
ATOM   3904  HB3 LEU A 251     112.724  93.014 140.777  1.00 45.22           H
ATOM   3905  HG  LEU A 251     113.925  93.754 138.335  1.00 45.22           H
ATOM   3906 HD11 LEU A 251     112.627  95.675 138.449  1.00 45.22           H
ATOM   3907 HD12 LEU A 251     111.694  94.390 138.412  1.00 45.22           H
ATOM   3908 HD13 LEU A 251     111.953  95.143 139.786  1.00 45.22           H
ATOM   3909 HD21 LEU A 251     114.687  95.657 139.590  1.00 45.22           H
ATOM   3910 HD22 LEU A 251     114.333  94.823 140.895  1.00 45.22           H
ATOM   3911 HD23 LEU A 251     115.448  94.295 139.895  1.00 45.22           H
ATOM   3912  N   LYS A 252     113.111  89.615 140.592  1.00 45.44           N
ATOM   3913  CA  LYS A 252     112.642  88.498 141.403  1.00 45.44           C
ATOM   3914  C   LYS A 252     113.806  87.773 142.066  1.00 45.44           C
ATOM   3915  O   LYS A 252     113.739  87.429 143.251  1.00 45.44           O
ATOM   3916  CB  LYS A 252     111.833  87.534 140.536  1.00 45.44           C
ATOM   3917  CG  LYS A 252     110.939  86.588 141.315  1.00 45.44           C
ATOM   3918  CD  LYS A 252     109.675  87.276 141.795  1.00 45.44           C
ATOM   3919  CE  LYS A 252     108.950  86.436 142.831  1.00 45.44           C
ATOM   3920  NZ  LYS A 252     108.654  85.066 142.330  1.00 45.44           N
ATOM   3921  H   LYS A 252     112.941  89.547 139.751  1.00 45.44           H
ATOM   3922  HA  LYS A 252     112.061  88.837 142.102  1.00 45.44           H
ATOM   3923  HB2 LYS A 252     111.267  88.052 139.942  1.00 45.44           H
ATOM   3924  HB3 LYS A 252     112.448  86.996 140.015  1.00 45.44           H
ATOM   3925  HG2 LYS A 252     110.683  85.848 140.742  1.00 45.44           H
ATOM   3926  HG3 LYS A 252     111.419  86.261 142.091  1.00 45.44           H
ATOM   3927  HD2 LYS A 252     109.079  87.413 141.042  1.00 45.44           H
ATOM   3928  HD3 LYS A 252     109.905  88.127 142.200  1.00 45.44           H
ATOM   3929  HE2 LYS A 252     109.506  86.356 143.622  1.00 45.44           H
ATOM   3930  HE3 LYS A 252     108.109  86.864 143.055  1.00 45.44           H
ATOM   3931  HZ1 LYS A 252     108.168  85.112 141.586  1.00 45.44           H
ATOM   3932  HZ2 LYS A 252     109.413  84.636 142.152  1.00 45.44           H
ATOM   3933  HZ3 LYS A 252     108.201  84.609 142.944  1.00 45.44           H
ATOM   3934  N   ILE A 253     114.884  87.533 141.319  1.00 43.96           N
ATOM   3935  CA  ILE A 253     116.010  86.775 141.854  1.00 43.96           C
ATOM   3936  C   ILE A 253     116.747  87.580 142.915  1.00 43.96           C
ATOM   3937  O   ILE A 253     117.030  87.078 144.009  1.00 43.96           O
ATOM   3938  CB  ILE A 253     116.957  86.350 140.716  1.00 43.96           C
ATOM   3939  CG1 ILE A 253     116.310  85.280 139.826  1.00 43.96           C
ATOM   3940  CG2 ILE A 253     118.272  85.845 141.283  1.00 43.96           C
ATOM   3941  CD1 ILE A 253     115.665  84.126 140.576  1.00 43.96           C
ATOM   3942  H   ILE A 253     114.986  87.796 140.506  1.00 43.96           H
ATOM   3943  HA  ILE A 253     115.672  85.981 142.293  1.00 43.96           H
ATOM   3944  HB  ILE A 253     117.142  87.129 140.169  1.00 43.96           H
ATOM   3945 HG12 ILE A 253     115.619  85.694 139.290  1.00 43.96           H
ATOM   3946 HG13 ILE A 253     116.990  84.906 139.244  1.00 43.96           H
ATOM   3947 HG21 ILE A 253     118.730  85.326 140.604  1.00 43.96           H
ATOM   3948 HG22 ILE A 253     118.820  86.602 141.541  1.00 43.96           H
ATOM   3949 HG23 ILE A 253     118.089  85.287 142.055  1.00 43.96           H
ATOM   3950 HD11 ILE A 253     115.533  83.386 139.963  1.00 43.96           H
ATOM   3951 HD12 ILE A 253     116.249  83.855 141.302  1.00 43.96           H
ATOM   3952 HD13 ILE A 253     114.810  84.418 140.931  1.00 43.96           H
ATOM   3953  N   TYR A 254     117.074  88.837 142.614  1.00 43.83           N
ATOM   3954  CA  TYR A 254     117.893  89.605 143.546  1.00 43.83           C
ATOM   3955  C   TYR A 254     117.137  89.924 144.828  1.00 43.83           C
ATOM   3956  O   TYR A 254     117.745  89.978 145.903  1.00 43.83           O
ATOM   3957  CB  TYR A 254     118.393  90.882 142.879  1.00 43.83           C
ATOM   3958  CG  TYR A 254     119.660  90.664 142.089  1.00 43.83           C
ATOM   3959  CD1 TYR A 254     119.678  89.808 141.001  1.00 43.83           C
ATOM   3960  CD2 TYR A 254     120.839  91.295 142.442  1.00 43.83           C
ATOM   3961  CE1 TYR A 254     120.828  89.597 140.280  1.00 43.83           C
ATOM   3962  CE2 TYR A 254     121.996  91.090 141.725  1.00 43.83           C
ATOM   3963  CZ  TYR A 254     121.984  90.240 140.645  1.00 43.83           C
ATOM   3964  OH  TYR A 254     123.135  90.029 139.926  1.00 43.83           O
ATOM   3965  H   TYR A 254     116.842  89.256 141.900  1.00 43.83           H
ATOM   3966  HA  TYR A 254     118.668  89.075 143.787  1.00 43.83           H
ATOM   3967  HB2 TYR A 254     117.712  91.210 142.271  1.00 43.83           H
ATOM   3968  HB3 TYR A 254     118.576  91.546 143.562  1.00 43.83           H
ATOM   3969  HD1 TYR A 254     118.896  89.371 140.750  1.00 43.83           H
ATOM   3970  HD2 TYR A 254     120.849  91.872 143.171  1.00 43.83           H
ATOM   3971  HE1 TYR A 254     120.824  89.022 139.549  1.00 43.83           H
ATOM   3972  HE2 TYR A 254     122.782  91.524 141.970  1.00 43.83           H
ATOM   3973  HH  TYR A 254     123.765  90.477 140.254  1.00 43.83           H
ATOM   3974  N   GLY A 255     115.827  90.138 144.740  1.00 46.20           N
ATOM   3975  CA  GLY A 255     115.015  90.309 145.928  1.00 46.20           C
ATOM   3976  C   GLY A 255     114.047  91.469 145.849  1.00 46.20           C
ATOM   3977  O   GLY A 255     112.948  91.397 146.407  1.00 46.20           O
ATOM   3978  H   GLY A 255     115.389  90.187 144.002  1.00 46.20           H
ATOM   3979  HA2 GLY A 255     114.503  89.500 146.080  1.00 46.20           H
ATOM   3980  HA3 GLY A 255     115.589  90.452 146.696  1.00 46.20           H
ATOM   3981  N   ILE A 256     114.438  92.543 145.160  1.00 46.65           N
ATOM   3982  CA  ILE A 256     113.581  93.717 145.072  1.00 46.65           C
ATOM   3983  C   ILE A 256     112.217  93.297 144.561  1.00 46.65           C
ATOM   3984  O   ILE A 256     112.106  92.623 143.533  1.00 46.65           O
ATOM   3985  CB  ILE A 256     114.213  94.781 144.158  1.00 46.65           C
ATOM   3986  CG1 ILE A 256     115.558  95.243 144.717  1.00 46.65           C
ATOM   3987  CG2 ILE A 256     113.276  95.967 144.006  1.00 46.65           C
ATOM   3988  CD1 ILE A 256     116.468  95.851 143.674  1.00 46.65           C
ATOM   3989  H   ILE A 256     115.185  92.611 144.740  1.00 46.65           H
ATOM   3990  HA  ILE A 256     113.470  94.102 145.956  1.00 46.65           H
ATOM   3991  HB  ILE A 256     114.360  94.389 143.283  1.00 46.65           H
ATOM   3992 HG12 ILE A 256     115.398  95.915 145.398  1.00 46.65           H
ATOM   3993 HG13 ILE A 256     116.021  94.486 145.106  1.00 46.65           H
ATOM   3994 HG21 ILE A 256     113.770  96.711 143.628  1.00 46.65           H
ATOM   3995 HG22 ILE A 256     112.546  95.723 143.416  1.00 46.65           H
ATOM   3996 HG23 ILE A 256     112.931  96.209 144.879  1.00 46.65           H
ATOM   3997 HD11 ILE A 256     117.301  96.112 144.097  1.00 46.65           H
ATOM   3998 HD12 ILE A 256     116.639  95.192 142.983  1.00 46.65           H
ATOM   3999 HD13 ILE A 256     116.034  96.628 143.290  1.00 46.65           H
ATOM   4000  N   ASP A 257     111.176  93.688 145.274  1.00 48.97           N
ATOM   4001  CA  ASP A 257     109.831  93.333 144.855  1.00 48.97           C
ATOM   4002  C   ASP A 257     109.508  94.070 143.562  1.00 48.97           C
ATOM   4003  O   ASP A 257     109.563  95.306 143.538  1.00 48.97           O
ATOM   4004  CB  ASP A 257     108.822  93.685 145.942  1.00 48.97           C
ATOM   4005  CG  ASP A 257     107.514  92.937 145.785  1.00 48.97           C
ATOM   4006  OD1 ASP A 257     107.499  91.710 146.017  1.00 48.97           O
ATOM   4007  OD2 ASP A 257     106.500  93.576 145.434  1.00 48.97           O
ATOM   4008  H   ASP A 257     111.218  94.154 145.996  1.00 48.97           H
ATOM   4009  HA  ASP A 257     109.791  92.377 144.706  1.00 48.97           H
ATOM   4010  HB2 ASP A 257     109.197  93.457 146.807  1.00 48.97           H
ATOM   4011  HB3 ASP A 257     108.632  94.635 145.901  1.00 48.97           H
ATOM   4012  N   PRO A 258     109.185  93.374 142.470  1.00 47.99           N
ATOM   4013  CA  PRO A 258     108.890  94.095 141.222  1.00 47.99           C
ATOM   4014  C   PRO A 258     107.711  95.041 141.339  1.00 47.99           C
ATOM   4015  O   PRO A 258     107.686  96.075 140.660  1.00 47.99           O
ATOM   4016  CB  PRO A 258     108.617  92.969 140.214  1.00 47.99           C
ATOM   4017  CG  PRO A 258     108.351  91.754 141.026  1.00 47.99           C
ATOM   4018  CD  PRO A 258     109.089  91.914 142.308  1.00 47.99           C
ATOM   4019  HA  PRO A 258     109.670  94.596 140.934  1.00 47.99           H
ATOM   4020  HB2 PRO A 258     107.843  93.196 139.676  1.00 47.99           H
ATOM   4021  HB3 PRO A 258     109.397  92.839 139.653  1.00 47.99           H
ATOM   4022  HG2 PRO A 258     107.398  91.681 141.192  1.00 47.99           H
ATOM   4023  HG3 PRO A 258     108.671  90.973 140.548  1.00 47.99           H
ATOM   4024  HD2 PRO A 258     108.581  91.524 143.037  1.00 47.99           H
ATOM   4025  HD3 PRO A 258     109.973  91.522 142.241  1.00 47.99           H
ATOM   4026  N   ILE A 259     106.727  94.718 142.178  1.00 48.35           N
ATOM   4027  CA  ILE A 259     105.529  95.544 142.269  1.00 48.35           C
ATOM   4028  C   ILE A 259     105.871  96.916 142.838  1.00 48.35           C
ATOM   4029  O   ILE A 259     105.435  97.951 142.320  1.00 48.35           O
ATOM   4030  CB  ILE A 259     104.458  94.833 143.114  1.00 48.35           C
ATOM   4031  CG1 ILE A 259     104.105  93.476 142.495  1.00 48.35           C
ATOM   4032  CG2 ILE A 259     103.217  95.702 143.234  1.00 48.35           C
ATOM   4033  CD1 ILE A 259     103.535  93.552 141.097  1.00 48.35           C
ATOM   4034  H   ILE A 259     106.731  94.035 142.700  1.00 48.35           H
ATOM   4035  HA  ILE A 259     105.169  95.676 141.379  1.00 48.35           H
ATOM   4036  HB  ILE A 259     104.816  94.683 144.003  1.00 48.35           H
ATOM   4037 HG12 ILE A 259     104.906  92.931 142.457  1.00 48.35           H
ATOM   4038 HG13 ILE A 259     103.444  93.044 143.057  1.00 48.35           H
ATOM   4039 HG21 ILE A 259     102.475  95.150 143.527  1.00 48.35           H
ATOM   4040 HG22 ILE A 259     103.383  96.404 143.883  1.00 48.35           H
ATOM   4041 HG23 ILE A 259     103.018  96.089 142.368  1.00 48.35           H
ATOM   4042 HD11 ILE A 259     103.262  92.663 140.822  1.00 48.35           H
ATOM   4043 HD12 ILE A 259     102.768  94.146 141.095  1.00 48.35           H
ATOM   4044 HD13 ILE A 259     104.215  93.887 140.492  1.00 48.35           H
ATOM   4045  N   SER A 260     106.659  96.948 143.914  1.00 48.27           N
ATOM   4046  CA  SER A 260     107.102  98.228 144.454  1.00 48.27           C
ATOM   4047  C   SER A 260     107.972  98.976 143.454  1.00 48.27           C
ATOM   4048  O   SER A 260     107.872 100.203 143.336  1.00 48.27           O
ATOM   4049  CB  SER A 260     107.865  98.014 145.759  1.00 48.27           C
ATOM   4050  OG  SER A 260     108.396  99.237 146.237  1.00 48.27           O
ATOM   4051  H   SER A 260     106.944  96.258 144.340  1.00 48.27           H
ATOM   4052  HA  SER A 260     106.326  98.777 144.645  1.00 48.27           H
ATOM   4053  HB2 SER A 260     107.258  97.652 146.424  1.00 48.27           H
ATOM   4054  HB3 SER A 260     108.594  97.394 145.601  1.00 48.27           H
ATOM   4055  HG  SER A 260     108.806  99.110 146.959  1.00 48.27           H
ATOM   4056  N   PHE A 261     108.829  98.256 142.729  1.00 47.26           N
ATOM   4057  CA  PHE A 261     109.669  98.894 141.723  1.00 47.26           C
ATOM   4058  C   PHE A 261     108.822  99.611 140.680  1.00 47.26           C
ATOM   4059  O   PHE A 261     109.080 100.774 140.347  1.00 47.26           O
ATOM   4060  CB  PHE A 261     110.566  97.848 141.063  1.00 47.26           C
ATOM   4061  CG  PHE A 261     111.609  98.429 140.154  1.00 47.26           C
ATOM   4062  CD1 PHE A 261     112.824  98.855 140.658  1.00 47.26           C
ATOM   4063  CD2 PHE A 261     111.375  98.547 138.797  1.00 47.26           C
ATOM   4064  CE1 PHE A 261     113.783  99.388 139.825  1.00 47.26           C
ATOM   4065  CE2 PHE A 261     112.331  99.080 137.960  1.00 47.26           C
ATOM   4066  CZ  PHE A 261     113.536  99.501 138.475  1.00 47.26           C
ATOM   4067  H   PHE A 261     108.941  97.407 142.801  1.00 47.26           H
ATOM   4068  HA  PHE A 261     110.238  99.552 142.154  1.00 47.26           H
ATOM   4069  HB2 PHE A 261     111.023  97.346 141.755  1.00 47.26           H
ATOM   4070  HB3 PHE A 261     110.013  97.251 140.535  1.00 47.26           H
ATOM   4071  HD1 PHE A 261     112.995  98.781 141.569  1.00 47.26           H
ATOM   4072  HD2 PHE A 261     110.562  98.265 138.445  1.00 47.26           H
ATOM   4073  HE1 PHE A 261     114.597  99.672 140.175  1.00 47.26           H
ATOM   4074  HE2 PHE A 261     112.162  99.155 137.049  1.00 47.26           H
ATOM   4075  HZ  PHE A 261     114.183  99.861 137.912  1.00 47.26           H
ATOM   4076  N   ILE A 262     107.799  98.934 140.154  1.00 48.65           N
ATOM   4077  CA  ILE A 262     106.963  99.554 139.131  1.00 48.65           C
ATOM   4078  C   ILE A 262     106.146 100.692 139.727  1.00 48.65           C
ATOM   4079  O   ILE A 262     105.943 101.728 139.083  1.00 48.65           O
ATOM   4080  CB  ILE A 262     106.069  98.503 138.445  1.00 48.65           C
ATOM   4081  CG1 ILE A 262     105.281  99.145 137.302  1.00 48.65           C
ATOM   4082  CG2 ILE A 262     105.125  97.855 139.437  1.00 48.65           C
ATOM   4083  CD1 ILE A 262     104.583  98.148 136.401  1.00 48.65           C
ATOM   4084  H   ILE A 262     107.575  98.132 140.368  1.00 48.65           H
ATOM   4085  HA  ILE A 262     107.541  99.935 138.450  1.00 48.65           H
ATOM   4086  HB  ILE A 262     106.640  97.813 138.072  1.00 48.65           H
ATOM   4087 HG12 ILE A 262     104.603  99.728 137.677  1.00 48.65           H
ATOM   4088 HG13 ILE A 262     105.891  99.663 136.753  1.00 48.65           H
ATOM   4089 HG21 ILE A 262     104.560  97.222 138.968  1.00 48.65           H
ATOM   4090 HG22 ILE A 262     105.652  97.389 140.101  1.00 48.65           H
ATOM   4091 HG23 ILE A 262     104.576  98.535 139.858  1.00 48.65           H
ATOM   4092 HD11 ILE A 262     104.235  98.614 135.625  1.00 48.65           H
ATOM   4093 HD12 ILE A 262     105.222  97.473 136.123  1.00 48.65           H
ATOM   4094 HD13 ILE A 262     103.856  97.733 136.891  1.00 48.65           H
ATOM   4095  N   LYS A 263     105.667 100.532 140.964  1.00 48.39           N
ATOM   4096  CA  LYS A 263     104.934 101.624 141.595  1.00 48.39           C
ATOM   4097  C   LYS A 263     105.808 102.860 141.740  1.00 48.39           C
ATOM   4098  O   LYS A 263     105.313 103.987 141.631  1.00 48.39           O
ATOM   4099  CB  LYS A 263     104.400 101.188 142.959  1.00 48.39           C
ATOM   4100  CG  LYS A 263     103.794 102.316 143.800  1.00 48.39           C
ATOM   4101  CD  LYS A 263     102.703 103.084 143.054  1.00 48.39           C
ATOM   4102  CE  LYS A 263     102.345 104.383 143.763  1.00 48.39           C
ATOM   4103  NZ  LYS A 263     101.299 104.192 144.804  1.00 48.39           N
ATOM   4104  H   LYS A 263     105.751  99.823 141.443  1.00 48.39           H
ATOM   4105  HA  LYS A 263     104.178 101.853 141.033  1.00 48.39           H
ATOM   4106  HB2 LYS A 263     103.709 100.521 142.822  1.00 48.39           H
ATOM   4107  HB3 LYS A 263     105.129 100.801 143.469  1.00 48.39           H
ATOM   4108  HG2 LYS A 263     103.396 101.934 144.597  1.00 48.39           H
ATOM   4109  HG3 LYS A 263     104.492 102.942 144.048  1.00 48.39           H
ATOM   4110  HD2 LYS A 263     103.008 103.311 142.163  1.00 48.39           H
ATOM   4111  HD3 LYS A 263     101.905 102.535 143.006  1.00 48.39           H
ATOM   4112  HE2 LYS A 263     103.137 104.741 144.193  1.00 48.39           H
ATOM   4113  HE3 LYS A 263     102.007 105.016 143.110  1.00 48.39           H
ATOM   4114  HZ1 LYS A 263     100.556 103.872 144.434  1.00 48.39           H
ATOM   4115  HZ2 LYS A 263     101.115 104.970 145.196  1.00 48.39           H
ATOM   4116  HZ3 LYS A 263     101.586 103.619 145.421  1.00 48.39           H
ATOM   4117  N   HIS A 264     107.099 102.674 141.994  1.00 48.18           N
ATOM   4118  CA  HIS A 264     108.018 103.799 142.095  1.00 48.18           C
ATOM   4119  C   HIS A 264     108.346 104.401 140.734  1.00 48.18           C
ATOM   4120  O   HIS A 264     108.442 105.626 140.607  1.00 48.18           O
ATOM   4121  CB  HIS A 264     109.316 103.360 142.779  1.00 48.18           C
ATOM   4122  CG  HIS A 264     109.232 103.310 144.273  1.00 48.18           C
ATOM   4123  ND1 HIS A 264     109.269 104.440 145.061  1.00 48.18           N
ATOM   4124  CD2 HIS A 264     109.131 102.262 145.125  1.00 48.18           C
ATOM   4125  CE1 HIS A 264     109.185 104.091 146.332  1.00 48.18           C
ATOM   4126  NE2 HIS A 264     109.101 102.775 146.398  1.00 48.18           N
ATOM   4127  H   HIS A 264     107.467 101.905 142.113  1.00 48.18           H
ATOM   4128  HA  HIS A 264     107.611 104.492 142.639  1.00 48.18           H
ATOM   4129  HB2 HIS A 264     109.548 102.472 142.466  1.00 48.18           H
ATOM   4130  HB3 HIS A 264     110.019 103.985 142.543  1.00 48.18           H
ATOM   4131  HD1 HIS A 264     109.332 105.247 144.770  1.00 48.18           H
ATOM   4132  HD2 HIS A 264     109.087 101.363 144.891  1.00 48.18           H
ATOM   4133  HE1 HIS A 264     109.185 104.673 147.057  1.00 48.18           H
ATOM   4134  N   ALA A 265     108.521 103.563 139.713  1.00 49.11           N
ATOM   4135  CA  ALA A 265     109.044 104.003 138.424  1.00 49.11           C
ATOM   4136  C   ALA A 265     107.968 104.275 137.381  1.00 49.11           C
ATOM   4137  O   ALA A 265     108.310 104.549 136.225  1.00 49.11           O
ATOM   4138  CB  ALA A 265     110.022 102.959 137.877  1.00 49.11           C
ATOM   4139  H   ALA A 265     108.342 102.723 139.744  1.00 49.11           H
ATOM   4140  HA  ALA A 265     109.535 104.828 138.548  1.00 49.11           H
ATOM   4141  HB1 ALA A 265     110.361 103.263 137.020  1.00 49.11           H
ATOM   4142  HB2 ALA A 265     110.754 102.853 138.504  1.00 49.11           H
ATOM   4143  HB3 ALA A 265     109.554 102.116 137.768  1.00 49.11           H
ATOM   4144  N   LYS A 266     106.688 104.185 137.745  1.00 49.41           N
ATOM   4145  CA  LYS A 266     105.629 104.464 136.781  1.00 49.41           C
ATOM   4146  C   LYS A 266     105.790 105.847 136.163  1.00 49.41           C
ATOM   4147  O   LYS A 266     105.605 106.020 134.952  1.00 49.41           O
ATOM   4148  CB  LYS A 266     104.267 104.341 137.461  1.00 49.41           C
ATOM   4149  CG  LYS A 266     103.959 105.489 138.408  1.00 49.41           C
ATOM   4150  CD  LYS A 266     102.952 105.110 139.472  1.00 49.41           C
ATOM   4151  CE  LYS A 266     102.466 106.342 140.216  1.00 49.41           C
ATOM   4152  NZ  LYS A 266     103.593 107.160 140.738  1.00 49.41           N
ATOM   4153  H   LYS A 266     106.411 103.968 138.529  1.00 49.41           H
ATOM   4154  HA  LYS A 266     105.670 103.809 136.066  1.00 49.41           H
ATOM   4155  HB2 LYS A 266     103.576 104.323 136.780  1.00 49.41           H
ATOM   4156  HB3 LYS A 266     104.245 103.518 137.974  1.00 49.41           H
ATOM   4157  HG2 LYS A 266     104.777 105.756 138.857  1.00 49.41           H
ATOM   4158  HG3 LYS A 266     103.598 106.233 137.901  1.00 49.41           H
ATOM   4159  HD2 LYS A 266     102.188 104.682 139.055  1.00 49.41           H
ATOM   4160  HD3 LYS A 266     103.368 104.510 140.111  1.00 49.41           H
ATOM   4161  HE2 LYS A 266     101.947 106.894 139.611  1.00 49.41           H
ATOM   4162  HE3 LYS A 266     101.920 106.065 140.968  1.00 49.41           H
ATOM   4163  HZ1 LYS A 266     104.118 106.660 141.254  1.00 49.41           H
ATOM   4164  HZ2 LYS A 266     104.073 107.484 140.063  1.00 49.41           H
ATOM   4165  HZ3 LYS A 266     103.277 107.839 141.219  1.00 49.41           H
ATOM   4166  N   ASP A 267     106.121 106.849 136.979  1.00 49.18           N
ATOM   4167  CA  ASP A 267     106.180 108.218 136.479  1.00 49.18           C
ATOM   4168  C   ASP A 267     107.283 108.371 135.441  1.00 49.18           C
ATOM   4169  O   ASP A 267     107.063 108.935 134.363  1.00 49.18           O
ATOM   4170  CB  ASP A 267     106.389 109.186 137.645  1.00 49.18           C
ATOM   4171  CG  ASP A 267     105.708 110.526 137.426  1.00 49.18           C
ATOM   4172  OD1 ASP A 267     105.179 110.758 136.320  1.00 49.18           O
ATOM   4173  OD2 ASP A 267     105.694 111.346 138.368  1.00 49.18           O
ATOM   4174  H   ASP A 267     106.314 106.762 137.812  1.00 49.18           H
ATOM   4175  HA  ASP A 267     105.335 108.430 136.054  1.00 49.18           H
ATOM   4176  HB2 ASP A 267     106.024 108.793 138.453  1.00 49.18           H
ATOM   4177  HB3 ASP A 267     107.339 109.347 137.755  1.00 49.18           H
ATOM   4178  N   ALA A 268     108.476 107.862 135.745  1.00 46.22           N
ATOM   4179  CA  ALA A 268     109.567 107.933 134.782  1.00 46.22           C
ATOM   4180  C   ALA A 268     109.242 107.134 133.529  1.00 46.22           C
ATOM   4181  O   ALA A 268     109.551 107.565 132.412  1.00 46.22           O
ATOM   4182  CB  ALA A 268     110.862 107.430 135.417  1.00 46.22           C
ATOM   4183  H   ALA A 268     108.676 107.478 136.488  1.00 46.22           H
ATOM   4184  HA  ALA A 268     109.698 108.856 134.518  1.00 46.22           H
ATOM   4185  HB1 ALA A 268     111.576 107.484 134.763  1.00 46.22           H
ATOM   4186  HB2 ALA A 268     111.073 107.985 136.185  1.00 46.22           H
ATOM   4187  HB3 ALA A 268     110.739 106.510 135.698  1.00 46.22           H
ATOM   4188  N   MET A 269     108.619 105.966 133.691  1.00 47.68           N
ATOM   4189  CA  MET A 269     108.286 105.148 132.531  1.00 47.68           C
ATOM   4190  C   MET A 269     107.343 105.892 131.598  1.00 47.68           C
ATOM   4191  O   MET A 269     107.556 105.927 130.382  1.00 47.68           O
ATOM   4192  CB  MET A 269     107.666 103.827 132.985  1.00 47.68           C
ATOM   4193  CG  MET A 269     108.662 102.688 133.091  1.00 47.68           C
ATOM   4194  SD  MET A 269     108.054 101.326 134.096  1.00 47.68           S
ATOM   4195  CE  MET A 269     106.687 100.758 133.090  1.00 47.68           C
ATOM   4196  H   MET A 269     108.383 105.633 134.448  1.00 47.68           H
ATOM   4197  HA  MET A 269     109.103 104.942 132.050  1.00 47.68           H
ATOM   4198  HB2 MET A 269     107.265 103.952 133.859  1.00 47.68           H
ATOM   4199  HB3 MET A 269     106.985 103.566 132.346  1.00 47.68           H
ATOM   4200  HG2 MET A 269     108.847 102.346 132.202  1.00 47.68           H
ATOM   4201  HG3 MET A 269     109.479 103.019 133.496  1.00 47.68           H
ATOM   4202  HE1 MET A 269     106.269 100.000 133.526  1.00 47.68           H
ATOM   4203  HE2 MET A 269     106.046 101.480 132.993  1.00 47.68           H
ATOM   4204  HE3 MET A 269     107.024 100.495 132.219  1.00 47.68           H
ATOM   4205  N   LEU A 270     106.297 106.504 132.153  1.00 47.57           N
ATOM   4206  CA  LEU A 270     105.352 107.244 131.322  1.00 47.57           C
ATOM   4207  C   LEU A 270     106.009 108.464 130.689  1.00 47.57           C
ATOM   4208  O   LEU A 270     105.773 108.766 129.511  1.00 47.57           O
ATOM   4209  CB  LEU A 270     104.140 107.658 132.153  1.00 47.57           C
ATOM   4210  CG  LEU A 270     102.974 106.668 132.180  1.00 47.57           C
ATOM   4211  CD1 LEU A 270     102.317 106.577 130.818  1.00 47.57           C
ATOM   4212  CD2 LEU A 270     103.434 105.295 132.639  1.00 47.57           C
ATOM   4213  H   LEU A 270     106.115 106.506 132.993  1.00 47.57           H
ATOM   4214  HA  LEU A 270     105.046 106.666 130.606  1.00 47.57           H
ATOM   4215  HB2 LEU A 270     104.428 107.790 133.070  1.00 47.57           H
ATOM   4216  HB3 LEU A 270     103.800 108.495 131.800  1.00 47.57           H
ATOM   4217  HG  LEU A 270     102.309 106.985 132.810  1.00 47.57           H
ATOM   4218 HD11 LEU A 270     101.488 106.080 130.901  1.00 47.57           H
ATOM   4219 HD12 LEU A 270     102.135 107.474 130.497  1.00 47.57           H
ATOM   4220 HD13 LEU A 270     102.916 106.122 130.205  1.00 47.57           H
ATOM   4221 HD21 LEU A 270     102.671 104.696 132.651  1.00 47.57           H
ATOM   4222 HD22 LEU A 270     104.105 104.960 132.024  1.00 47.57           H
ATOM   4223 HD23 LEU A 270     103.808 105.369 133.530  1.00 47.57           H
ATOM   4224  N   THR A 271     106.838 109.178 131.452  1.00 46.00           N
ATOM   4225  CA  THR A 271     107.501 110.354 130.903  1.00 46.00           C
ATOM   4226  C   THR A 271     108.398 109.977 129.734  1.00 46.00           C
ATOM   4227  O   THR A 271     108.476 110.709 128.743  1.00 46.00           O
ATOM   4228  CB  THR A 271     108.309 111.059 131.988  1.00 46.00           C
ATOM   4229  OG1 THR A 271     107.432 111.488 133.035  1.00 46.00           O
ATOM   4230  CG2 THR A 271     109.021 112.261 131.416  1.00 46.00           C
ATOM   4231  H   THR A 271     107.029 109.006 132.273  1.00 46.00           H
ATOM   4232  HA  THR A 271     106.829 110.974 130.580  1.00 46.00           H
ATOM   4233  HB  THR A 271     108.972 110.449 132.348  1.00 46.00           H
ATOM   4234  HG1 THR A 271     107.872 111.873 133.638  1.00 46.00           H
ATOM   4235 HG21 THR A 271     109.358 112.812 132.140  1.00 46.00           H
ATOM   4236 HG22 THR A 271     109.765 111.981 130.862  1.00 46.00           H
ATOM   4237 HG23 THR A 271     108.406 112.787 130.881  1.00 46.00           H
ATOM   4238  N   ALA A 272     109.096 108.845 129.835  1.00 47.70           N
ATOM   4239  CA  ALA A 272     109.918 108.392 128.718  1.00 47.70           C
ATOM   4240  C   ALA A 272     109.058 107.936 127.547  1.00 47.70           C
ATOM   4241  O   ALA A 272     109.370 108.230 126.389  1.00 47.70           O
ATOM   4242  CB  ALA A 272     110.840 107.265 129.171  1.00 47.70           C
ATOM   4243  H   ALA A 272     109.110 108.332 130.525  1.00 47.70           H
ATOM   4244  HA  ALA A 272     110.471 109.127 128.412  1.00 47.70           H
ATOM   4245  HB1 ALA A 272     111.377 106.973 128.418  1.00 47.70           H
ATOM   4246  HB2 ALA A 272     111.414 107.593 129.880  1.00 47.70           H
ATOM   4247  HB3 ALA A 272     110.299 106.528 129.496  1.00 47.70           H
ATOM   4248  N   PHE A 273     107.968 107.219 127.830  1.00 49.79           N
ATOM   4249  CA  PHE A 273     107.100 106.728 126.765  1.00 49.79           C
ATOM   4250  C   PHE A 273     106.469 107.870 125.985  1.00 49.79           C
ATOM   4251  O   PHE A 273     106.106 107.695 124.817  1.00 49.79           O
ATOM   4252  CB  PHE A 273     106.017 105.828 127.361  1.00 49.79           C
ATOM   4253  CG  PHE A 273     105.051 105.280 126.353  1.00 49.79           C
ATOM   4254  CD1 PHE A 273     105.361 104.152 125.619  1.00 49.79           C
ATOM   4255  CD2 PHE A 273     103.824 105.881 126.156  1.00 49.79           C
ATOM   4256  CE1 PHE A 273     104.471 103.641 124.701  1.00 49.79           C
ATOM   4257  CE2 PHE A 273     102.930 105.374 125.238  1.00 49.79           C
ATOM   4258  CZ  PHE A 273     103.255 104.252 124.511  1.00 49.79           C
ATOM   4259  H   PHE A 273     107.713 107.007 128.623  1.00 49.79           H
ATOM   4260  HA  PHE A 273     107.626 106.197 126.147  1.00 49.79           H
ATOM   4261  HB2 PHE A 273     106.443 105.077 127.801  1.00 49.79           H
ATOM   4262  HB3 PHE A 273     105.509 106.342 128.008  1.00 49.79           H
ATOM   4263  HD1 PHE A 273     106.183 103.734 125.744  1.00 49.79           H
ATOM   4264  HD2 PHE A 273     103.599 106.639 126.645  1.00 49.79           H
ATOM   4265  HE1 PHE A 273     104.692 102.883 124.210  1.00 49.79           H
ATOM   4266  HE2 PHE A 273     102.108 105.789 125.111  1.00 49.79           H
ATOM   4267  HZ  PHE A 273     102.653 103.909 123.890  1.00 49.79           H
ATOM   4268  N   VAL A 274     106.318 109.036 126.606  1.00 49.52           N
ATOM   4269  CA  VAL A 274     105.746 110.178 125.896  1.00 49.52           C
ATOM   4270  C   VAL A 274     106.829 111.050 125.268  1.00 49.52           C
ATOM   4271  O   VAL A 274     106.693 111.485 124.123  1.00 49.52           O
ATOM   4272  CB  VAL A 274     104.845 111.000 126.840  1.00 49.52           C
ATOM   4273  CG1 VAL A 274     103.685 110.153 127.335  1.00 49.52           C
ATOM   4274  CG2 VAL A 274     105.642 111.573 128.001  1.00 49.52           C
ATOM   4275  H   VAL A 274     106.536 109.188 127.423  1.00 49.52           H
ATOM   4276  HA  VAL A 274     105.184 109.849 125.177  1.00 49.52           H
ATOM   4277  HB  VAL A 274     104.473 111.746 126.343  1.00 49.52           H
ATOM   4278 HG11 VAL A 274     103.152 110.678 127.952  1.00 49.52           H
ATOM   4279 HG12 VAL A 274     103.144 109.886 126.577  1.00 49.52           H
ATOM   4280 HG13 VAL A 274     104.034 109.368 127.786  1.00 49.52           H
ATOM   4281 HG21 VAL A 274     105.028 111.966 128.640  1.00 49.52           H
ATOM   4282 HG22 VAL A 274     106.144 110.864 128.425  1.00 49.52           H
ATOM   4283 HG23 VAL A 274     106.245 112.254 127.666  1.00 49.52           H
ATOM   4284  N   THR A 275     107.919 111.318 125.991  1.00 48.06           N
ATOM   4285  CA  THR A 275     108.922 112.259 125.503  1.00 48.06           C
ATOM   4286  C   THR A 275     109.777 111.664 124.395  1.00 48.06           C
ATOM   4287  O   THR A 275     110.333 112.408 123.579  1.00 48.06           O
ATOM   4288  CB  THR A 275     109.821 112.718 126.649  1.00 48.06           C
ATOM   4289  OG1 THR A 275     110.350 111.577 127.331  1.00 48.06           O
ATOM   4290  CG2 THR A 275     109.046 113.577 127.629  1.00 48.06           C
ATOM   4291  H   THR A 275     108.097 110.971 126.758  1.00 48.06           H
ATOM   4292  HA  THR A 275     108.471 113.040 125.145  1.00 48.06           H
ATOM   4293  HB  THR A 275     110.552 113.246 126.292  1.00 48.06           H
ATOM   4294  HG1 THR A 275     109.732 111.157 127.714  1.00 48.06           H
ATOM   4295 HG21 THR A 275     109.637 113.890 128.331  1.00 48.06           H
ATOM   4296 HG22 THR A 275     108.667 114.343 127.170  1.00 48.06           H
ATOM   4297 HG23 THR A 275     108.329 113.061 128.027  1.00 48.06           H
ATOM   4298  N   ARG A 276     109.906 110.340 124.349  1.00 49.51           N
ATOM   4299  CA  ARG A 276     110.756 109.678 123.362  1.00 49.51           C
ATOM   4300  C   ARG A 276     112.190 110.195 123.444  1.00 49.51           C
ATOM   4301  O   ARG A 276     112.839 110.435 122.426  1.00 49.51           O
ATOM   4302  CB  ARG A 276     110.207 109.861 121.946  1.00 49.51           C
ATOM   4303  CG  ARG A 276     108.759 109.450 121.775  1.00 49.51           C
ATOM   4304  CD  ARG A 276     108.294 109.643 120.340  1.00 49.51           C
ATOM   4305  NE  ARG A 276     108.521 111.000 119.855  1.00 49.51           N
ATOM   4306  CZ  ARG A 276     107.780 112.050 120.182  1.00 49.51           C
ATOM   4307  NH1 ARG A 276     106.751 111.943 121.005  1.00 49.51           N
ATOM   4308  NH2 ARG A 276     108.082 113.240 119.669  1.00 49.51           N
ATOM   4309  H   ARG A 276     109.508 109.797 124.884  1.00 49.51           H
ATOM   4310  HA  ARG A 276     110.773 108.727 123.552  1.00 49.51           H
ATOM   4311  HB2 ARG A 276     110.280 110.798 121.706  1.00 49.51           H
ATOM   4312  HB3 ARG A 276     110.739 109.326 121.336  1.00 49.51           H
ATOM   4313  HG2 ARG A 276     108.663 108.512 122.002  1.00 49.51           H
ATOM   4314  HG3 ARG A 276     108.200 109.995 122.351  1.00 49.51           H
ATOM   4315  HD2 ARG A 276     108.781 109.036 119.765  1.00 49.51           H
ATOM   4316  HD3 ARG A 276     107.343 109.460 120.288  1.00 49.51           H
ATOM   4317  HE  ARG A 276     109.190 111.130 119.331  1.00 49.51           H
ATOM   4318 HH11 ARG A 276     106.546 111.180 121.344  1.00 49.51           H
ATOM   4319 HH12 ARG A 276     106.286 112.639 121.203  1.00 49.51           H
ATOM   4320 HH21 ARG A 276     108.749 113.320 119.133  1.00 49.51           H
ATOM   4321 HH22 ARG A 276     107.609 113.928 119.874  1.00 49.51           H
ATOM   4322  N   SER A 277     112.687 110.381 124.665  1.00 49.10           N
ATOM   4323  CA  SER A 277     114.046 110.878 124.866  1.00 49.10           C
ATOM   4324  C   SER A 277     114.546 110.395 126.219  1.00 49.10           C
ATOM   4325  O   SER A 277     114.041 110.831 127.257  1.00 49.10           O
ATOM   4326  CB  SER A 277     114.089 112.399 124.786  1.00 49.10           C
ATOM   4327  OG  SER A 277     115.398 112.879 125.034  1.00 49.10           O
ATOM   4328  H   SER A 277     112.257 110.226 125.394  1.00 49.10           H
ATOM   4329  HA  SER A 277     114.627 110.518 124.178  1.00 49.10           H
ATOM   4330  HB2 SER A 277     113.814 112.677 123.898  1.00 49.10           H
ATOM   4331  HB3 SER A 277     113.486 112.768 125.451  1.00 49.10           H
ATOM   4332  HG  SER A 277     115.410 113.718 124.992  1.00 49.10           H
ATOM   4333  N   SER A 278     115.538 109.502 126.207  1.00 46.82           N
ATOM   4334  CA  SER A 278     116.119 109.029 127.459  1.00 46.82           C
ATOM   4335  C   SER A 278     116.792 110.165 128.215  1.00 46.82           C
ATOM   4336  O   SER A 278     116.658 110.271 129.439  1.00 46.82           O
ATOM   4337  CB  SER A 278     117.116 107.907 127.182  1.00 46.82           C
ATOM   4338  OG  SER A 278     116.472 106.787 126.606  1.00 46.82           O
ATOM   4339  H   SER A 278     115.887 109.162 125.498  1.00 46.82           H
ATOM   4340  HA  SER A 278     115.412 108.672 128.020  1.00 46.82           H
ATOM   4341  HB2 SER A 278     117.794 108.232 126.569  1.00 46.82           H
ATOM   4342  HB3 SER A 278     117.528 107.638 128.018  1.00 46.82           H
ATOM   4343  HG  SER A 278     117.032 106.178 126.459  1.00 46.82           H
ATOM   4344  N   GLU A 279     117.531 111.019 127.507  1.00 46.39           N
ATOM   4345  CA  GLU A 279     118.143 112.172 128.157  1.00 46.39           C
ATOM   4346  C   GLU A 279     117.087 113.154 128.642  1.00 46.39           C
ATOM   4347  O   GLU A 279     117.222 113.738 129.722  1.00 46.39           O
ATOM   4348  CB  GLU A 279     119.114 112.863 127.201  1.00 46.39           C
ATOM   4349  CG  GLU A 279     120.563 112.468 127.407  1.00 46.39           C
ATOM   4350  CD  GLU A 279     121.483 113.076 126.371  1.00 46.39           C
ATOM   4351  OE1 GLU A 279     121.029 113.970 125.627  1.00 46.39           O
ATOM   4352  OE2 GLU A 279     122.657 112.658 126.297  1.00 46.39           O
ATOM   4353  H   GLU A 279     117.689 110.954 126.664  1.00 46.39           H
ATOM   4354  HA  GLU A 279     118.647 111.869 128.929  1.00 46.39           H
ATOM   4355  HB2 GLU A 279     118.872 112.637 126.290  1.00 46.39           H
ATOM   4356  HB3 GLU A 279     119.048 113.822 127.330  1.00 46.39           H
ATOM   4357  HG2 GLU A 279     120.853 112.772 128.282  1.00 46.39           H
ATOM   4358  HG3 GLU A 279     120.640 111.503 127.348  1.00 46.39           H
ATOM   4359  N   GLY A 280     116.031 113.354 127.855  1.00 45.85           N
ATOM   4360  CA  GLY A 280     114.983 114.269 128.270  1.00 45.85           C
ATOM   4361  C   GLY A 280     114.319 113.842 129.564  1.00 45.85           C
ATOM   4362  O   GLY A 280     114.099 114.659 130.459  1.00 45.85           O
ATOM   4363  H   GLY A 280     115.902 112.979 127.091  1.00 45.85           H
ATOM   4364  HA2 GLY A 280     115.358 115.155 128.396  1.00 45.85           H
ATOM   4365  HA3 GLY A 280     114.304 114.319 127.579  1.00 45.85           H
ATOM   4366  N   THR A 281     114.002 112.555 129.686  1.00 45.09           N
ATOM   4367  CA  THR A 281     113.344 112.041 130.878  1.00 45.09           C
ATOM   4368  C   THR A 281     114.289 111.887 132.059  1.00 45.09           C
ATOM   4369  O   THR A 281     113.825 111.608 133.170  1.00 45.09           O
ATOM   4370  CB  THR A 281     112.697 110.690 130.574  1.00 45.09           C
ATOM   4371  OG1 THR A 281     111.894 110.799 129.393  1.00 45.09           O
ATOM   4372  CG2 THR A 281     111.829 110.234 131.734  1.00 45.09           C
ATOM   4373  H   THR A 281     114.159 111.957 129.088  1.00 45.09           H
ATOM   4374  HA  THR A 281     112.641 112.657 131.138  1.00 45.09           H
ATOM   4375  HB  THR A 281     113.390 110.026 130.432  1.00 45.09           H
ATOM   4376  HG1 THR A 281     111.308 111.391 129.498  1.00 45.09           H
ATOM   4377 HG21 THR A 281     111.155 109.612 131.418  1.00 45.09           H
ATOM   4378 HG22 THR A 281     112.374 109.792 132.404  1.00 45.09           H
ATOM   4379 HG23 THR A 281     111.387 110.997 132.139  1.00 45.09           H
ATOM   4380  N   LEU A 282     115.591 112.069 131.855  1.00 44.07           N
ATOM   4381  CA  LEU A 282     116.560 111.810 132.917  1.00 44.07           C
ATOM   4382  C   LEU A 282     116.232 112.536 134.213  1.00 44.07           C
ATOM   4383  O   LEU A 282     116.261 111.894 135.274  1.00 44.07           O
ATOM   4384  CB  LEU A 282     117.961 112.184 132.418  1.00 44.07           C
ATOM   4385  CG  LEU A 282     119.123 111.786 133.325  1.00 44.07           C
ATOM   4386  CD1 LEU A 282     119.191 110.280 133.480  1.00 44.07           C
ATOM   4387  CD2 LEU A 282     120.428 112.328 132.771  1.00 44.07           C
ATOM   4388  H   LEU A 282     115.939 112.340 131.117  1.00 44.07           H
ATOM   4389  HA  LEU A 282     116.557 110.859 133.108  1.00 44.07           H
ATOM   4390  HB2 LEU A 282     118.104 111.750 131.562  1.00 44.07           H
ATOM   4391  HB3 LEU A 282     118.007 113.144 132.301  1.00 44.07           H
ATOM   4392  HG  LEU A 282     118.987 112.173 134.204  1.00 44.07           H
ATOM   4393 HD11 LEU A 282     120.040 110.043 133.885  1.00 44.07           H
ATOM   4394 HD12 LEU A 282     118.461 109.988 134.047  1.00 44.07           H
ATOM   4395 HD13 LEU A 282     119.116 109.871 132.604  1.00 44.07           H
ATOM   4396 HD21 LEU A 282     121.153 112.069 133.362  1.00 44.07           H
ATOM   4397 HD22 LEU A 282     120.574 111.957 131.887  1.00 44.07           H
ATOM   4398 HD23 LEU A 282     120.372 113.295 132.720  1.00 44.07           H
ATOM   4399  N   PRO A 283     115.902 113.829 134.213  1.00 43.82           N
ATOM   4400  CA  PRO A 283     115.590 114.489 135.489  1.00 43.82           C
ATOM   4401  C   PRO A 283     114.443 113.834 136.230  1.00 43.82           C
ATOM   4402  O   PRO A 283     114.443 113.821 137.466  1.00 43.82           O
ATOM   4403  CB  PRO A 283     115.250 115.925 135.068  1.00 43.82           C
ATOM   4404  CG  PRO A 283     115.884 116.096 133.736  1.00 43.82           C
ATOM   4405  CD  PRO A 283     115.784 114.759 133.081  1.00 43.82           C
ATOM   4406  HA  PRO A 283     116.374 114.501 136.061  1.00 43.82           H
ATOM   4407  HB2 PRO A 283     114.288 116.029 135.007  1.00 43.82           H
ATOM   4408  HB3 PRO A 283     115.624 116.551 135.709  1.00 43.82           H
ATOM   4409  HG2 PRO A 283     115.399 116.764 133.226  1.00 43.82           H
ATOM   4410  HG3 PRO A 283     116.812 116.355 133.846  1.00 43.82           H
ATOM   4411  HD2 PRO A 283     114.917 114.658 132.658  1.00 43.82           H
ATOM   4412  HD3 PRO A 283     116.506 114.632 132.449  1.00 43.82           H
ATOM   4413  N   VAL A 284     113.460 113.290 135.515  1.00 44.18           N
ATOM   4414  CA  VAL A 284     112.377 112.589 136.191  1.00 44.18           C
ATOM   4415  C   VAL A 284     112.817 111.193 136.606  1.00 44.18           C
ATOM   4416  O   VAL A 284     112.314 110.652 137.597  1.00 44.18           O
ATOM   4417  CB  VAL A 284     111.131 112.541 135.295  1.00 44.18           C
ATOM   4418  CG1 VAL A 284     110.168 111.477 135.783  1.00 44.18           C
ATOM   4419  CG2 VAL A 284     110.452 113.894 135.271  1.00 44.18           C
ATOM   4420  H   VAL A 284     113.398 113.313 134.657  1.00 44.18           H
ATOM   4421  HA  VAL A 284     112.143 113.077 136.996  1.00 44.18           H
ATOM   4422  HB  VAL A 284     111.396 112.318 134.389  1.00 44.18           H
ATOM   4423 HG11 VAL A 284     109.302 111.625 135.370  1.00 44.18           H
ATOM   4424 HG12 VAL A 284     110.504 110.603 135.533  1.00 44.18           H
ATOM   4425 HG13 VAL A 284     110.087 111.541 136.747  1.00 44.18           H
ATOM   4426 HG21 VAL A 284     109.923 113.968 134.461  1.00 44.18           H
ATOM   4427 HG22 VAL A 284     109.879 113.973 136.050  1.00 44.18           H
ATOM   4428 HG23 VAL A 284     111.130 114.587 135.288  1.00 44.18           H
ATOM   4429  N   THR A 285     113.743 110.580 135.866  1.00 44.86           N
ATOM   4430  CA  THR A 285     114.265 109.279 136.274  1.00 44.86           C
ATOM   4431  C   THR A 285     115.001 109.383 137.602  1.00 44.86           C
ATOM   4432  O   THR A 285     114.676 108.678 138.565  1.00 44.86           O
ATOM   4433  CB  THR A 285     115.197 108.725 135.195  1.00 44.86           C
ATOM   4434  OG1 THR A 285     114.481 108.579 133.964  1.00 44.86           O
ATOM   4435  CG2 THR A 285     115.762 107.377 135.611  1.00 44.86           C
ATOM   4436  H   THR A 285     114.079 110.890 135.138  1.00 44.86           H
ATOM   4437  HA  THR A 285     113.527 108.660 136.384  1.00 44.86           H
ATOM   4438  HB  THR A 285     115.937 109.338 135.065  1.00 44.86           H
ATOM   4439  HG1 THR A 285     114.990 108.275 133.369  1.00 44.86           H
ATOM   4440 HG21 THR A 285     116.204 106.959 134.856  1.00 44.86           H
ATOM   4441 HG22 THR A 285     116.405 107.489 136.328  1.00 44.86           H
ATOM   4442 HG23 THR A 285     115.046 106.798 135.915  1.00 44.86           H
ATOM   4443  N   MET A 286     115.968 110.298 137.684  1.00 44.14           N
ATOM   4444  CA  MET A 286     116.789 110.407 138.885  1.00 44.14           C
ATOM   4445  C   MET A 286     115.920 110.597 140.117  1.00 44.14           C
ATOM   4446  O   MET A 286     116.088 109.900 141.124  1.00 44.14           O
ATOM   4447  CB  MET A 286     117.775 111.564 138.738  1.00 44.14           C
ATOM   4448  CG  MET A 286     118.827 111.346 137.666  1.00 44.14           C
ATOM   4449  SD  MET A 286     119.920 112.762 137.460  1.00 44.14           S
ATOM   4450  CE  MET A 286     120.859 112.682 138.978  1.00 44.14           C
ATOM   4451  H   MET A 286     116.166 110.861 137.065  1.00 44.14           H
ATOM   4452  HA  MET A 286     117.302 109.590 138.988  1.00 44.14           H
ATOM   4453  HB2 MET A 286     117.281 112.368 138.510  1.00 44.14           H
ATOM   4454  HB3 MET A 286     118.234 111.691 139.583  1.00 44.14           H
ATOM   4455  HG2 MET A 286     119.371 110.580 137.908  1.00 44.14           H
ATOM   4456  HG3 MET A 286     118.384 111.183 136.818  1.00 44.14           H
ATOM   4457  HE1 MET A 286     121.509 113.402 138.984  1.00 44.14           H
ATOM   4458  HE2 MET A 286     120.253 112.777 139.730  1.00 44.14           H
ATOM   4459  HE3 MET A 286     121.313 111.826 139.024  1.00 44.14           H
ATOM   4460  N   ARG A 287     114.965 111.525 140.045  1.00 44.75           N
ATOM   4461  CA  ARG A 287     114.100 111.779 141.189  1.00 44.75           C
ATOM   4462  C   ARG A 287     113.485 110.487 141.705  1.00 44.75           C
ATOM   4463  O   ARG A 287     113.450 110.248 142.917  1.00 44.75           O
ATOM   4464  CB  ARG A 287     113.007 112.778 140.811  1.00 44.75           C
ATOM   4465  CG  ARG A 287     112.420 113.514 142.006  1.00 44.75           C
ATOM   4466  CD  ARG A 287     110.970 113.928 141.786  1.00 44.75           C
ATOM   4467  NE  ARG A 287     110.132 112.839 141.298  1.00 44.75           N
ATOM   4468  CZ  ARG A 287     109.855 111.737 141.980  1.00 44.75           C
ATOM   4469  NH1 ARG A 287     110.311 111.547 143.207  1.00 44.75           N
ATOM   4470  NH2 ARG A 287     109.095 110.801 141.419  1.00 44.75           N
ATOM   4471  H   ARG A 287     114.802 112.013 139.356  1.00 44.75           H
ATOM   4472  HA  ARG A 287     114.627 112.167 141.905  1.00 44.75           H
ATOM   4473  HB2 ARG A 287     113.386 113.441 140.214  1.00 44.75           H
ATOM   4474  HB3 ARG A 287     112.296 112.299 140.359  1.00 44.75           H
ATOM   4475  HG2 ARG A 287     112.461 112.938 142.784  1.00 44.75           H
ATOM   4476  HG3 ARG A 287     112.938 114.319 142.164  1.00 44.75           H
ATOM   4477  HD2 ARG A 287     110.599 114.234 142.629  1.00 44.75           H
ATOM   4478  HD3 ARG A 287     110.943 114.645 141.135  1.00 44.75           H
ATOM   4479  HE  ARG A 287     109.801 112.914 140.508  1.00 44.75           H
ATOM   4480 HH11 ARG A 287     110.801 112.143 143.584  1.00 44.75           H
ATOM   4481 HH12 ARG A 287     110.115 110.825 143.629  1.00 44.75           H
ATOM   4482 HH21 ARG A 287     108.793 110.914 140.622  1.00 44.75           H
ATOM   4483 HH22 ARG A 287     108.907 110.083 141.852  1.00 44.75           H
ATOM   4484  N   VAL A 288     113.020 109.625 140.800  1.00 45.67           N
ATOM   4485  CA  VAL A 288     112.416 108.374 141.245  1.00 45.67           C
ATOM   4486  C   VAL A 288     113.415 107.576 142.068  1.00 45.67           C
ATOM   4487  O   VAL A 288     113.111 107.134 143.183  1.00 45.67           O
ATOM   4488  CB  VAL A 288     111.899 107.565 140.044  1.00 45.67           C
ATOM   4489  CG1 VAL A 288     111.434 106.205 140.505  1.00 45.67           C
ATOM   4490  CG2 VAL A 288     110.771 108.308 139.353  1.00 45.67           C
ATOM   4491  H   VAL A 288     113.041 109.737 139.948  1.00 45.67           H
ATOM   4492  HA  VAL A 288     111.657 108.578 141.815  1.00 45.67           H
ATOM   4493  HB  VAL A 288     112.619 107.442 139.406  1.00 45.67           H
ATOM   4494 HG11 VAL A 288     110.875 105.819 139.817  1.00 45.67           H
ATOM   4495 HG12 VAL A 288     112.208 105.641 140.654  1.00 45.67           H
ATOM   4496 HG13 VAL A 288     110.928 106.304 141.326  1.00 45.67           H
ATOM   4497 HG21 VAL A 288     110.498 107.807 138.568  1.00 45.67           H
ATOM   4498 HG22 VAL A 288     110.025 108.391 139.967  1.00 45.67           H
ATOM   4499 HG23 VAL A 288     111.084 109.187 139.092  1.00 45.67           H
ATOM   4500  N   ALA A 289     114.632 107.407 141.551  1.00 44.15           N
ATOM   4501  CA  ALA A 289     115.662 106.732 142.330  1.00 44.15           C
ATOM   4502  C   ALA A 289     115.855 107.420 143.672  1.00 44.15           C
ATOM   4503  O   ALA A 289     115.981 106.756 144.706  1.00 44.15           O
ATOM   4504  CB  ALA A 289     116.974 106.695 141.549  1.00 44.15           C
ATOM   4505  H   ALA A 289     114.881 107.667 140.770  1.00 44.15           H
ATOM   4506  HA  ALA A 289     115.385 105.817 142.497  1.00 44.15           H
ATOM   4507  HB1 ALA A 289     117.645 106.242 142.083  1.00 44.15           H
ATOM   4508  HB2 ALA A 289     116.833 106.215 140.718  1.00 44.15           H
ATOM   4509  HB3 ALA A 289     117.256 107.604 141.364  1.00 44.15           H
ATOM   4510  N   LYS A 290     115.847 108.754 143.679  1.00 44.06           N
ATOM   4511  CA  LYS A 290     115.973 109.481 144.937  1.00 44.06           C
ATOM   4512  C   LYS A 290     114.864 109.081 145.897  1.00 44.06           C
ATOM   4513  O   LYS A 290     115.108 108.850 147.087  1.00 44.06           O
ATOM   4514  CB  LYS A 290     115.945 110.987 144.680  1.00 44.06           C
ATOM   4515  CG  LYS A 290     116.247 111.831 145.906  1.00 44.06           C
ATOM   4516  CD  LYS A 290     116.107 113.314 145.603  1.00 44.06           C
ATOM   4517  CE  LYS A 290     116.546 114.168 146.781  1.00 44.06           C
ATOM   4518  NZ  LYS A 290     118.029 114.193 146.933  1.00 44.06           N
ATOM   4519  H   LYS A 290     115.771 109.252 142.982  1.00 44.06           H
ATOM   4520  HA  LYS A 290     116.824 109.260 145.348  1.00 44.06           H
ATOM   4521  HB2 LYS A 290     116.606 111.201 144.004  1.00 44.06           H
ATOM   4522  HB3 LYS A 290     115.062 111.235 144.366  1.00 44.06           H
ATOM   4523  HG2 LYS A 290     115.623 111.607 146.614  1.00 44.06           H
ATOM   4524  HG3 LYS A 290     117.157 111.664 146.194  1.00 44.06           H
ATOM   4525  HD2 LYS A 290     116.663 113.538 144.841  1.00 44.06           H
ATOM   4526  HD3 LYS A 290     115.177 113.515 145.412  1.00 44.06           H
ATOM   4527  HE2 LYS A 290     116.241 115.079 146.644  1.00 44.06           H
ATOM   4528  HE3 LYS A 290     116.165 113.806 147.596  1.00 44.06           H
ATOM   4529  HZ1 LYS A 290     118.348 113.362 146.938  1.00 44.06           H
ATOM   4530  HZ2 LYS A 290     118.250 114.591 147.697  1.00 44.06           H
ATOM   4531  HZ3 LYS A 290     118.397 114.638 146.256  1.00 44.06           H
ATOM   4532  N   GLU A 291     113.635 108.985 145.394  1.00 44.89           N
ATOM   4533  CA  GLU A 291     112.523 108.549 146.222  1.00 44.89           C
ATOM   4534  C   GLU A 291     112.498 107.040 146.411  1.00 44.89           C
ATOM   4535  O   GLU A 291     111.801 106.557 147.308  1.00 44.89           O
ATOM   4536  CB  GLU A 291     111.202 109.018 145.612  1.00 44.89           C
ATOM   4537  CG  GLU A 291     110.012 108.887 146.548  1.00 44.89           C
ATOM   4538  CD  GLU A 291     109.308 107.551 146.432  1.00 44.89           C
ATOM   4539  OE1 GLU A 291     109.565 106.822 145.452  1.00 44.89           O
ATOM   4540  OE2 GLU A 291     108.501 107.226 147.329  1.00 44.89           O
ATOM   4541  H   GLU A 291     113.423 109.167 144.581  1.00 44.89           H
ATOM   4542  HA  GLU A 291     112.607 108.957 147.099  1.00 44.89           H
ATOM   4543  HB2 GLU A 291     111.024 108.500 144.812  1.00 44.89           H
ATOM   4544  HB3 GLU A 291     111.288 109.956 145.378  1.00 44.89           H
ATOM   4545  HG2 GLU A 291     109.369 109.583 146.338  1.00 44.89           H
ATOM   4546  HG3 GLU A 291     110.318 108.986 147.463  1.00 44.89           H
ATOM   4547  N   MET A 292     113.244 106.289 145.599  1.00 46.87           N
ATOM   4548  CA  MET A 292     113.287 104.842 145.759  1.00 46.87           C
ATOM   4549  C   MET A 292     114.144 104.422 146.942  1.00 46.87           C
ATOM   4550  O   MET A 292     114.015 103.287 147.410  1.00 46.87           O
ATOM   4551  CB  MET A 292     113.815 104.185 144.483  1.00 46.87           C
ATOM   4552  CG  MET A 292     113.109 102.891 144.127  1.00 46.87           C
ATOM   4553  SD  MET A 292     113.797 102.094 142.664  1.00 46.87           S
ATOM   4554  CE  MET A 292     112.692 102.700 141.396  1.00 46.87           C
ATOM   4555  H   MET A 292     113.728 106.591 144.955  1.00 46.87           H
ATOM   4556  HA  MET A 292     112.384 104.520 145.902  1.00 46.87           H
ATOM   4557  HB2 MET A 292     113.697 104.800 143.743  1.00 46.87           H
ATOM   4558  HB3 MET A 292     114.757 103.987 144.600  1.00 46.87           H
ATOM   4559  HG2 MET A 292     113.190 102.273 144.870  1.00 46.87           H
ATOM   4560  HG3 MET A 292     112.174 103.079 143.953  1.00 46.87           H
ATOM   4561  HE1 MET A 292     112.929 102.290 140.549  1.00 46.87           H
ATOM   4562  HE2 MET A 292     111.781 102.467 141.634  1.00 46.87           H
ATOM   4563  HE3 MET A 292     112.784 103.662 141.337  1.00 46.87           H
ATOM   4564  N   GLY A 293     115.011 105.305 147.432  1.00 46.22           N
ATOM   4565  CA  GLY A 293     115.867 105.007 148.559  1.00 46.22           C
ATOM   4566  C   GLY A 293     117.278 104.598 148.202  1.00 46.22           C
ATOM   4567  O   GLY A 293     118.048 104.251 149.104  1.00 46.22           O
ATOM   4568  H   GLY A 293     115.120 106.098 147.118  1.00 46.22           H
ATOM   4569  HA2 GLY A 293     115.920 105.790 149.128  1.00 46.22           H
ATOM   4570  HA3 GLY A 293     115.471 104.288 149.077  1.00 46.22           H
ATOM   4571  N   ILE A 294     117.643 104.625 146.920  1.00 45.28           N
ATOM   4572  CA  ILE A 294     118.986 104.233 146.515  1.00 45.28           C
ATOM   4573  C   ILE A 294     119.985 105.289 146.969  1.00 45.28           C
ATOM   4574  O   ILE A 294     119.690 106.491 146.975  1.00 45.28           O
ATOM   4575  CB  ILE A 294     119.049 104.027 144.992  1.00 45.28           C
ATOM   4576  CG1 ILE A 294     118.221 102.808 144.586  1.00 45.28           C
ATOM   4577  CG2 ILE A 294     120.486 103.846 144.535  1.00 45.28           C
ATOM   4578  CD1 ILE A 294     117.631 102.915 143.202  1.00 45.28           C
ATOM   4579  H   ILE A 294     117.133 104.866 146.270  1.00 45.28           H
ATOM   4580  HA  ILE A 294     119.217 103.394 146.944  1.00 45.28           H
ATOM   4581  HB  ILE A 294     118.681 104.811 144.557  1.00 45.28           H
ATOM   4582 HG12 ILE A 294     118.789 102.023 144.607  1.00 45.28           H
ATOM   4583 HG13 ILE A 294     117.489 102.701 145.213  1.00 45.28           H
ATOM   4584 HG21 ILE A 294     120.486 103.457 143.647  1.00 45.28           H
ATOM   4585 HG22 ILE A 294     120.927 104.710 144.515  1.00 45.28           H
ATOM   4586 HG23 ILE A 294     120.942 103.254 145.153  1.00 45.28           H
ATOM   4587 HD11 ILE A 294     117.168 102.089 142.992  1.00 45.28           H
ATOM   4588 HD12 ILE A 294     117.008 103.658 143.181  1.00 45.28           H
ATOM   4589 HD13 ILE A 294     118.347 103.065 142.565  1.00 45.28           H
ATOM   4590  N   SER A 295     121.177 104.840 147.352  1.00 44.72           N
ATOM   4591  CA  SER A 295     122.214 105.762 147.788  1.00 44.72           C
ATOM   4592  C   SER A 295     122.617 106.684 146.645  1.00 44.72           C
ATOM   4593  O   SER A 295     122.610 106.299 145.474  1.00 44.72           O
ATOM   4594  CB  SER A 295     123.428 104.987 148.293  1.00 44.72           C
ATOM   4595  OG  SER A 295     123.078 104.178 149.402  1.00 44.72           O
ATOM   4596  H   SER A 295     121.407 104.012 147.367  1.00 44.72           H
ATOM   4597  HA  SER A 295     121.875 106.307 148.515  1.00 44.72           H
ATOM   4598  HB2 SER A 295     123.760 104.419 147.580  1.00 44.72           H
ATOM   4599  HB3 SER A 295     124.114 105.616 148.564  1.00 44.72           H
ATOM   4600  HG  SER A 295     123.751 103.754 149.672  1.00 44.72           H
ATOM   4601  N   GLU A 296     122.972 107.921 146.995  1.00 43.60           N
ATOM   4602  CA  GLU A 296     123.250 108.924 145.973  1.00 43.60           C
ATOM   4603  C   GLU A 296     124.428 108.532 145.094  1.00 43.60           C
ATOM   4604  O   GLU A 296     124.356 108.662 143.865  1.00 43.60           O
ATOM   4605  CB  GLU A 296     123.507 110.277 146.631  1.00 43.60           C
ATOM   4606  CG  GLU A 296     123.575 111.429 145.649  1.00 43.60           C
ATOM   4607  CD  GLU A 296     123.441 112.774 146.328  1.00 43.60           C
ATOM   4608  OE1 GLU A 296     123.316 112.804 147.570  1.00 43.60           O
ATOM   4609  OE2 GLU A 296     123.455 113.802 145.620  1.00 43.60           O
ATOM   4610  H   GLU A 296     123.059 108.199 147.805  1.00 43.60           H
ATOM   4611  HA  GLU A 296     122.479 109.020 145.402  1.00 43.60           H
ATOM   4612  HB2 GLU A 296     122.789 110.459 147.256  1.00 43.60           H
ATOM   4613  HB3 GLU A 296     124.354 110.239 147.103  1.00 43.60           H
ATOM   4614  HG2 GLU A 296     124.431 111.406 145.193  1.00 43.60           H
ATOM   4615  HG3 GLU A 296     122.853 111.341 145.008  1.00 43.60           H
ATOM   4616  N   GLY A 297     125.509 108.038 145.691  1.00 43.23           N
ATOM   4617  CA  GLY A 297     126.702 107.724 144.931  1.00 43.23           C
ATOM   4618  C   GLY A 297     126.533 106.631 143.906  1.00 43.23           C
ATOM   4619  O   GLY A 297     127.395 106.476 143.037  1.00 43.23           O
ATOM   4620  H   GLY A 297     125.572 107.877 146.534  1.00 43.23           H
ATOM   4621  HA2 GLY A 297     127.000 108.523 144.469  1.00 43.23           H
ATOM   4622  HA3 GLY A 297     127.403 107.453 145.544  1.00 43.23           H
ATOM   4623  N   ILE A 298     125.443 105.872 143.982  1.00 43.17           N
ATOM   4624  CA  ILE A 298     125.205 104.780 143.049  1.00 43.17           C
ATOM   4625  C   ILE A 298     124.379 105.282 141.874  1.00 43.17           C
ATOM   4626  O   ILE A 298     124.835 105.236 140.725  1.00 43.17           O
ATOM   4627  CB  ILE A 298     124.518 103.594 143.749  1.00 43.17           C
ATOM   4628  CG1 ILE A 298     125.456 103.000 144.803  1.00 43.17           C
ATOM   4629  CG2 ILE A 298     124.117 102.539 142.735  1.00 43.17           C
ATOM   4630  CD1 ILE A 298     124.803 101.987 145.712  1.00 43.17           C
ATOM   4631  H   ILE A 298     124.823 105.971 144.570  1.00 43.17           H
ATOM   4632  HA  ILE A 298     126.056 104.468 142.704  1.00 43.17           H
ATOM   4633  HB  ILE A 298     123.718 103.917 144.193  1.00 43.17           H
ATOM   4634 HG12 ILE A 298     126.192 102.559 144.351  1.00 43.17           H
ATOM   4635 HG13 ILE A 298     125.795 103.717 145.360  1.00 43.17           H
ATOM   4636 HG21 ILE A 298     123.910 101.714 143.199  1.00 43.17           H
ATOM   4637 HG22 ILE A 298     123.335 102.846 142.249  1.00 43.17           H
ATOM   4638 HG23 ILE A 298     124.854 102.396 142.122  1.00 43.17           H
ATOM   4639 HD11 ILE A 298     125.294 101.950 146.548  1.00 43.17           H
ATOM   4640 HD12 ILE A 298     123.886 102.255 145.878  1.00 43.17           H
ATOM   4641 HD13 ILE A 298     124.822 101.120 145.278  1.00 43.17           H
ATOM   4642  N   TYR A 299     123.163 105.770 142.140  1.00 43.55           N
ATOM   4643  CA  TYR A 299     122.301 106.157 141.030  1.00 43.55           C
ATOM   4644  C   TYR A 299     122.817 107.419 140.350  1.00 43.55           C
ATOM   4645  O   TYR A 299     122.776 107.520 139.119  1.00 43.55           O
ATOM   4646  CB  TYR A 299     120.851 106.343 141.485  1.00 43.55           C
ATOM   4647  CG  TYR A 299     120.553 107.586 142.290  1.00 43.55           C
ATOM   4648  CD1 TYR A 299     120.459 107.542 143.671  1.00 43.55           C
ATOM   4649  CD2 TYR A 299     120.342 108.806 141.661  1.00 43.55           C
ATOM   4650  CE1 TYR A 299     120.169 108.677 144.401  1.00 43.55           C
ATOM   4651  CE2 TYR A 299     120.063 109.945 142.383  1.00 43.55           C
ATOM   4652  CZ  TYR A 299     119.979 109.876 143.751  1.00 43.55           C
ATOM   4653  OH  TYR A 299     119.696 111.011 144.471  1.00 43.55           O
ATOM   4654  H   TYR A 299     122.828 105.881 142.924  1.00 43.55           H
ATOM   4655  HA  TYR A 299     122.312 105.447 140.370  1.00 43.55           H
ATOM   4656  HB2 TYR A 299     120.286 106.368 140.697  1.00 43.55           H
ATOM   4657  HB3 TYR A 299     120.604 105.581 142.032  1.00 43.55           H
ATOM   4658  HD1 TYR A 299     120.588 106.735 144.113  1.00 43.55           H
ATOM   4659  HD2 TYR A 299     120.400 108.856 140.734  1.00 43.55           H
ATOM   4660  HE1 TYR A 299     120.116 108.635 145.328  1.00 43.55           H
ATOM   4661  HE2 TYR A 299     119.929 110.755 141.946  1.00 43.55           H
ATOM   4662  HH  TYR A 299     119.604 111.665 143.951  1.00 43.55           H
ATOM   4663  N   SER A 300     123.338 108.375 141.123  1.00 44.04           N
ATOM   4664  CA  SER A 300     123.823 109.611 140.522  1.00 44.04           C
ATOM   4665  C   SER A 300     124.917 109.350 139.500  1.00 44.04           C
ATOM   4666  O   SER A 300     125.159 110.200 138.638  1.00 44.04           O
ATOM   4667  CB  SER A 300     124.345 110.555 141.604  1.00 44.04           C
ATOM   4668  OG  SER A 300     125.470 110.000 142.260  1.00 44.04           O
ATOM   4669  H   SER A 300     123.420 108.332 141.978  1.00 44.04           H
ATOM   4670  HA  SER A 300     123.087 110.051 140.069  1.00 44.04           H
ATOM   4671  HB2 SER A 300     124.601 111.395 141.193  1.00 44.04           H
ATOM   4672  HB3 SER A 300     123.642 110.706 142.256  1.00 44.04           H
ATOM   4673  HG  SER A 300     125.755 110.536 142.840  1.00 44.04           H
ATOM   4674  N   PHE A 301     125.583 108.201 139.581  1.00 43.26           N
ATOM   4675  CA  PHE A 301     126.588 107.805 138.605  1.00 43.26           C
ATOM   4676  C   PHE A 301     126.029 106.891 137.527  1.00 43.26           C
ATOM   4677  O   PHE A 301     126.350 107.067 136.349  1.00 43.26           O
ATOM   4678  CB  PHE A 301     127.754 107.100 139.306  1.00 43.26           C
ATOM   4679  CG  PHE A 301     128.813 106.597 138.367  1.00 43.26           C
ATOM   4680  CD1 PHE A 301     129.322 107.412 137.372  1.00 43.26           C
ATOM   4681  CD2 PHE A 301     129.300 105.307 138.481  1.00 43.26           C
ATOM   4682  CE1 PHE A 301     130.295 106.950 136.511  1.00 43.26           C
ATOM   4683  CE2 PHE A 301     130.272 104.842 137.622  1.00 43.26           C
ATOM   4684  CZ  PHE A 301     130.769 105.663 136.636  1.00 43.26           C
ATOM   4685  H   PHE A 301     125.468 107.624 140.208  1.00 43.26           H
ATOM   4686  HA  PHE A 301     126.936 108.599 138.172  1.00 43.26           H
ATOM   4687  HB2 PHE A 301     128.173 107.725 139.918  1.00 43.26           H
ATOM   4688  HB3 PHE A 301     127.408 106.339 139.798  1.00 43.26           H
ATOM   4689  HD1 PHE A 301     129.005 108.282 137.283  1.00 43.26           H
ATOM   4690  HD2 PHE A 301     128.967 104.748 139.145  1.00 43.26           H
ATOM   4691  HE1 PHE A 301     130.630 107.507 135.846  1.00 43.26           H
ATOM   4692  HE2 PHE A 301     130.591 103.973 137.708  1.00 43.26           H
ATOM   4693  HZ  PHE A 301     131.425 105.350 136.056  1.00 43.26           H
ATOM   4694  N   THR A 302     125.198 105.915 137.897  1.00 43.00           N
ATOM   4695  CA  THR A 302     124.727 104.953 136.906  1.00 43.00           C
ATOM   4696  C   THR A 302     123.718 105.576 135.949  1.00 43.00           C
ATOM   4697  O   THR A 302     123.823 105.396 134.731  1.00 43.00           O
ATOM   4698  CB  THR A 302     124.117 103.732 137.593  1.00 43.00           C
ATOM   4699  OG1 THR A 302     122.991 104.129 138.383  1.00 43.00           O
ATOM   4700  CG2 THR A 302     125.147 103.036 138.472  1.00 43.00           C
ATOM   4701  H   THR A 302     124.901 105.791 138.694  1.00 43.00           H
ATOM   4702  HA  THR A 302     125.484 104.650 136.381  1.00 43.00           H
ATOM   4703  HB  THR A 302     123.823 103.101 136.917  1.00 43.00           H
ATOM   4704  HG1 THR A 302     122.692 103.469 138.807  1.00 43.00           H
ATOM   4705 HG21 THR A 302     124.724 102.322 138.975  1.00 43.00           H
ATOM   4706 HG22 THR A 302     125.849 102.657 137.920  1.00 43.00           H
ATOM   4707 HG23 THR A 302     125.541 103.667 139.092  1.00 43.00           H
ATOM   4708  N   LEU A 303     122.734 106.306 136.470  1.00 43.23           N
ATOM   4709  CA  LEU A 303     121.653 106.782 135.610  1.00 43.23           C
ATOM   4710  C   LEU A 303     122.141 107.732 134.527  1.00 43.23           C
ATOM   4711  O   LEU A 303     121.775 107.535 133.355  1.00 43.23           O
ATOM   4712  CB  LEU A 303     120.559 107.423 136.468  1.00 43.23           C
ATOM   4713  CG  LEU A 303     119.688 106.439 137.248  1.00 43.23           C
ATOM   4714  CD1 LEU A 303     118.824 107.182 138.242  1.00 43.23           C
ATOM   4715  CD2 LEU A 303     118.832 105.614 136.309  1.00 43.23           C
ATOM   4716  H   LEU A 303     122.668 106.534 137.297  1.00 43.23           H
ATOM   4717  HA  LEU A 303     121.263 106.016 135.161  1.00 43.23           H
ATOM   4718  HB2 LEU A 303     120.973 108.010 137.117  1.00 43.23           H
ATOM   4719  HB3 LEU A 303     119.974 107.937 135.890  1.00 43.23           H
ATOM   4720  HG  LEU A 303     120.262 105.833 137.743  1.00 43.23           H
ATOM   4721 HD11 LEU A 303     118.276 106.542 138.724  1.00 43.23           H
ATOM   4722 HD12 LEU A 303     119.396 107.660 138.862  1.00 43.23           H
ATOM   4723 HD13 LEU A 303     118.258 107.807 137.763  1.00 43.23           H
ATOM   4724 HD21 LEU A 303     118.168 105.135 136.828  1.00 43.23           H
ATOM   4725 HD22 LEU A 303     118.394 106.207 135.679  1.00 43.23           H
ATOM   4726 HD23 LEU A 303     119.397 104.985 135.834  1.00 43.23           H
ATOM   4727  N   PRO A 304     122.937 108.763 134.821  1.00 43.41           N
ATOM   4728  CA  PRO A 304     123.419 109.628 133.733  1.00 43.41           C
ATOM   4729  C   PRO A 304     124.220 108.881 132.686  1.00 43.41           C
ATOM   4730  O   PRO A 304     124.132 109.209 131.496  1.00 43.41           O
ATOM   4731  CB  PRO A 304     124.275 110.669 134.466  1.00 43.41           C
ATOM   4732  CG  PRO A 304     123.782 110.656 135.859  1.00 43.41           C
ATOM   4733  CD  PRO A 304     123.397 109.239 136.134  1.00 43.41           C
ATOM   4734  HA  PRO A 304     122.672 110.075 133.304  1.00 43.41           H
ATOM   4735  HB2 PRO A 304     125.208 110.407 134.431  1.00 43.41           H
ATOM   4736  HB3 PRO A 304     124.147 111.542 134.063  1.00 43.41           H
ATOM   4737  HG2 PRO A 304     124.490 110.942 136.456  1.00 43.41           H
ATOM   4738  HG3 PRO A 304     123.012 111.241 135.937  1.00 43.41           H
ATOM   4739  HD2 PRO A 304     124.168 108.729 136.428  1.00 43.41           H
ATOM   4740  HD3 PRO A 304     122.681 109.209 136.784  1.00 43.41           H
ATOM   4741  N   LEU A 305     125.008 107.888 133.092  1.00 43.29           N
ATOM   4742  CA  LEU A 305     125.771 107.102 132.131  1.00 43.29           C
ATOM   4743  C   LEU A 305     124.870 106.159 131.345  1.00 43.29           C
ATOM   4744  O   LEU A 305     124.983 106.063 130.116  1.00 43.29           O
ATOM   4745  CB  LEU A 305     126.859 106.319 132.863  1.00 43.29           C
ATOM   4746  CG  LEU A 305     127.904 105.621 131.998  1.00 43.29           C
ATOM   4747  CD1 LEU A 305     128.607 106.618 131.096  1.00 43.29           C
ATOM   4748  CD2 LEU A 305     128.904 104.888 132.873  1.00 43.29           C
ATOM   4749  H   LEU A 305     125.116 107.651 133.912  1.00 43.29           H
ATOM   4750  HA  LEU A 305     126.197 107.705 131.503  1.00 43.29           H
ATOM   4751  HB2 LEU A 305     127.334 106.933 133.445  1.00 43.29           H
ATOM   4752  HB3 LEU A 305     126.430 105.635 133.401  1.00 43.29           H
ATOM   4753  HG  LEU A 305     127.456 104.969 131.439  1.00 43.29           H
ATOM   4754 HD11 LEU A 305     129.409 106.207 130.738  1.00 43.29           H
ATOM   4755 HD12 LEU A 305     128.011 106.868 130.373  1.00 43.29           H
ATOM   4756 HD13 LEU A 305     128.844 107.402 131.617  1.00 43.29           H
ATOM   4757 HD21 LEU A 305     129.552 104.442 132.305  1.00 43.29           H
ATOM   4758 HD22 LEU A 305     129.352 105.529 133.445  1.00 43.29           H
ATOM   4759 HD23 LEU A 305     128.432 104.235 133.412  1.00 43.29           H
ATOM   4760  N   GLY A 306     123.964 105.464 132.035  1.00 43.61           N
ATOM   4761  CA  GLY A 306     123.061 104.560 131.350  1.00 43.61           C
ATOM   4762  C   GLY A 306     122.151 105.273 130.375  1.00 43.61           C
ATOM   4763  O   GLY A 306     121.701 104.681 129.392  1.00 43.61           O
ATOM   4764  H   GLY A 306     123.858 105.502 132.888  1.00 43.61           H
ATOM   4765  HA2 GLY A 306     123.576 103.899 130.862  1.00 43.61           H
ATOM   4766  HA3 GLY A 306     122.511 104.099 132.003  1.00 43.61           H
ATOM   4767  N   ALA A 307     121.871 106.552 130.626  1.00 44.87           N
ATOM   4768  CA  ALA A 307     121.048 107.334 129.715  1.00 44.87           C
ATOM   4769  C   ALA A 307     121.729 107.578 128.378  1.00 44.87           C
ATOM   4770  O   ALA A 307     121.071 108.054 127.448  1.00 44.87           O
ATOM   4771  CB  ALA A 307     120.685 108.673 130.355  1.00 44.87           C
ATOM   4772  H   ALA A 307     122.145 106.986 131.316  1.00 44.87           H
ATOM   4773  HA  ALA A 307     120.224 106.853 129.544  1.00 44.87           H
ATOM   4774  HB1 ALA A 307     120.132 109.178 129.738  1.00 44.87           H
ATOM   4775  HB2 ALA A 307     120.197 108.505 131.176  1.00 44.87           H
ATOM   4776  HB3 ALA A 307     121.500 109.163 130.547  1.00 44.87           H
ATOM   4777  N   THR A 308     123.020 107.277 128.262  1.00 44.62           N
ATOM   4778  CA  THR A 308     123.758 107.475 127.024  1.00 44.62           C
ATOM   4779  C   THR A 308     124.381 106.207 126.464  1.00 44.62           C
ATOM   4780  O   THR A 308     124.563 106.126 125.248  1.00 44.62           O
ATOM   4781  CB  THR A 308     124.868 108.517 127.226  1.00 44.62           C
ATOM   4782  OG1 THR A 308     124.295 109.746 127.688  1.00 44.62           O
ATOM   4783  CG2 THR A 308     125.605 108.771 125.925  1.00 44.62           C
ATOM   4784  H   THR A 308     123.499 106.953 128.899  1.00 44.62           H
ATOM   4785  HA  THR A 308     123.152 107.822 126.351  1.00 44.62           H
ATOM   4786  HB  THR A 308     125.504 108.190 127.881  1.00 44.62           H
ATOM   4787  HG1 THR A 308     124.898 110.320 127.800  1.00 44.62           H
ATOM   4788 HG21 THR A 308     126.108 109.598 125.988  1.00 44.62           H
ATOM   4789 HG22 THR A 308     126.219 108.044 125.740  1.00 44.62           H
ATOM   4790 HG23 THR A 308     124.971 108.845 125.194  1.00 44.62           H
ATOM   4791  N   ILE A 309     124.715 105.219 127.299  1.00 44.55           N
ATOM   4792  CA  ILE A 309     125.328 103.996 126.783  1.00 44.55           C
ATOM   4793  C   ILE A 309     124.598 102.754 127.277  1.00 44.55           C
ATOM   4794  O   ILE A 309     125.188 101.671 127.352  1.00 44.55           O
ATOM   4795  CB  ILE A 309     126.820 103.911 127.148  1.00 44.55           C
ATOM   4796  CG1 ILE A 309     127.030 104.061 128.652  1.00 44.55           C
ATOM   4797  CG2 ILE A 309     127.602 104.979 126.403  1.00 44.55           C
ATOM   4798  CD1 ILE A 309     128.489 104.078 129.044  1.00 44.55           C
ATOM   4799  H   ILE A 309     124.600 105.232 128.151  1.00 44.55           H
ATOM   4800  HA  ILE A 309     125.266 103.996 125.816  1.00 44.55           H
ATOM   4801  HB  ILE A 309     127.155 103.042 126.877  1.00 44.55           H
ATOM   4802 HG12 ILE A 309     126.640 104.898 128.942  1.00 44.55           H
ATOM   4803 HG13 ILE A 309     126.605 103.318 129.108  1.00 44.55           H
ATOM   4804 HG21 ILE A 309     128.548 104.767 126.442  1.00 44.55           H
ATOM   4805 HG22 ILE A 309     127.307 104.998 125.479  1.00 44.55           H
ATOM   4806 HG23 ILE A 309     127.436 105.839 126.820  1.00 44.55           H
ATOM   4807 HD11 ILE A 309     128.574 103.819 129.974  1.00 44.55           H
ATOM   4808 HD12 ILE A 309     128.970 103.450 128.484  1.00 44.55           H
ATOM   4809 HD13 ILE A 309     128.842 104.972 128.911  1.00 44.55           H
ATOM   4810  N   ASN A 310     123.319 102.889 127.615  1.00 44.39           N
ATOM   4811  CA  ASN A 310     122.479 101.734 127.924  1.00 44.39           C
ATOM   4812  C   ASN A 310     121.106 101.969 127.317  1.00 44.39           C
ATOM   4813  O   ASN A 310     120.344 102.806 127.809  1.00 44.39           O
ATOM   4814  CB  ASN A 310     122.361 101.499 129.425  1.00 44.39           C
ATOM   4815  CG  ASN A 310     121.295 100.483 129.764  1.00 44.39           C
ATOM   4816  OD1 ASN A 310     121.563  99.285 129.833  1.00 44.39           O
ATOM   4817  ND2 ASN A 310     120.072 100.953 129.959  1.00 44.39           N
ATOM   4818  H   ASN A 310     122.910 103.643 127.673  1.00 44.39           H
ATOM   4819  HA  ASN A 310     122.860 100.939 127.518  1.00 44.39           H
ATOM   4820  HB2 ASN A 310     123.209 101.170 129.761  1.00 44.39           H
ATOM   4821  HB3 ASN A 310     122.131 102.333 129.862  1.00 44.39           H
ATOM   4822 HD21 ASN A 310     119.922 101.797 129.897  1.00 44.39           H
ATOM   4823 HD22 ASN A 310     119.429 100.415 130.151  1.00 44.39           H
ATOM   4824  N   MET A 311     120.789 101.230 126.258  1.00 47.52           N
ATOM   4825  CA  MET A 311     119.501 101.346 125.574  1.00 47.52           C
ATOM   4826  C   MET A 311     119.102  99.940 125.135  1.00 47.52           C
ATOM   4827  O   MET A 311     119.505  99.472 124.068  1.00 47.52           O
ATOM   4828  CB  MET A 311     119.596 102.313 124.405  1.00 47.52           C
ATOM   4829  CG  MET A 311     120.167 103.666 124.795  1.00 47.52           C
ATOM   4830  SD  MET A 311     120.169 104.863 123.453  1.00 47.52           S
ATOM   4831  CE  MET A 311     121.218 106.132 124.149  1.00 47.52           C
ATOM   4832  H   MET A 311     121.311 100.642 125.910  1.00 47.52           H
ATOM   4833  HA  MET A 311     118.840 101.685 126.197  1.00 47.52           H
ATOM   4834  HB2 MET A 311     120.176 101.930 123.728  1.00 47.52           H
ATOM   4835  HB3 MET A 311     118.710 102.454 124.037  1.00 47.52           H
ATOM   4836  HG2 MET A 311     119.637 104.033 125.520  1.00 47.52           H
ATOM   4837  HG3 MET A 311     121.085 103.548 125.085  1.00 47.52           H
ATOM   4838  HE1 MET A 311     121.134 106.938 123.616  1.00 47.52           H
ATOM   4839  HE2 MET A 311     120.937 106.307 125.061  1.00 47.52           H
ATOM   4840  HE3 MET A 311     122.137 105.821 124.141  1.00 47.52           H
ATOM   4841  N   ASP A 312     118.312  99.269 125.971  1.00 47.93           N
ATOM   4842  CA  ASP A 312     117.958  97.878 125.723  1.00 47.93           C
ATOM   4843  C   ASP A 312     116.746  97.724 124.815  1.00 47.93           C
ATOM   4844  O   ASP A 312     116.524  96.630 124.287  1.00 47.93           O
ATOM   4845  CB  ASP A 312     117.691  97.169 127.049  1.00 47.93           C
ATOM   4846  CG  ASP A 312     118.941  97.015 127.887  1.00 47.93           C
ATOM   4847  OD1 ASP A 312     120.028  96.808 127.308  1.00 47.93           O
ATOM   4848  OD2 ASP A 312     118.839  97.107 129.126  1.00 47.93           O
ATOM   4849  H   ASP A 312     117.969  99.598 126.688  1.00 47.93           H
ATOM   4850  HA  ASP A 312     118.707  97.436 125.294  1.00 47.93           H
ATOM   4851  HB2 ASP A 312     117.049  97.687 127.558  1.00 47.93           H
ATOM   4852  HB3 ASP A 312     117.338  96.283 126.869  1.00 47.93           H
ATOM   4853  N   GLY A 313     115.957  98.776 124.627  1.00 49.61           N
ATOM   4854  CA  GLY A 313     114.843  98.718 123.703  1.00 49.61           C
ATOM   4855  C   GLY A 313     115.275  99.152 122.320  1.00 49.61           C
ATOM   4856  O   GLY A 313     114.788  98.642 121.304  1.00 49.61           O
ATOM   4857  H   GLY A 313     116.049  99.534 125.024  1.00 49.61           H
ATOM   4858  HA2 GLY A 313     114.500  97.812 123.655  1.00 49.61           H
ATOM   4859  HA3 GLY A 313     114.132  99.304 124.008  1.00 49.61           H
ATOM   4860  N   THR A 314     116.213 100.100 122.282  1.00 49.36           N
ATOM   4861  CA  THR A 314     116.747 100.556 121.007  1.00 49.36           C
ATOM   4862  C   THR A 314     117.376  99.405 120.240  1.00 49.36           C
ATOM   4863  O   THR A 314     117.137  99.250 119.039  1.00 49.36           O
ATOM   4864  CB  THR A 314     117.778 101.662 121.237  1.00 49.36           C
ATOM   4865  OG1 THR A 314     117.134 102.816 121.786  1.00 49.36           O
ATOM   4866  CG2 THR A 314     118.460 102.039 119.936  1.00 49.36           C
ATOM   4867  H   THR A 314     116.549 100.488 122.971  1.00 49.36           H
ATOM   4868  HA  THR A 314     116.026 100.920 120.470  1.00 49.36           H
ATOM   4869  HB  THR A 314     118.454 101.345 121.855  1.00 49.36           H
ATOM   4870  HG1 THR A 314     116.535 103.089 121.264  1.00 49.36           H
ATOM   4871 HG21 THR A 314     118.935 102.877 120.044  1.00 49.36           H
ATOM   4872 HG22 THR A 314     119.096 101.353 119.679  1.00 49.36           H
ATOM   4873 HG23 THR A 314     117.800 102.140 119.232  1.00 49.36           H
ATOM   4874  N   ALA A 315     118.172  98.579 120.919  1.00 49.95           N
ATOM   4875  CA  ALA A 315     118.860  97.486 120.241  1.00 49.95           C
ATOM   4876  C   ALA A 315     117.871  96.460 119.697  1.00 49.95           C
ATOM   4877  O   ALA A 315     118.050  95.938 118.588  1.00 49.95           O
ATOM   4878  CB  ALA A 315     119.851  96.831 121.199  1.00 49.95           C
ATOM   4879  H   ALA A 315     118.328  98.631 121.763  1.00 49.95           H
ATOM   4880  HA  ALA A 315     119.360  97.845 119.491  1.00 49.95           H
ATOM   4881  HB1 ALA A 315     120.492  96.320 120.686  1.00 49.95           H
ATOM   4882  HB2 ALA A 315     120.311  97.529 121.691  1.00 49.95           H
ATOM   4883  HB3 ALA A 315     119.369  96.259 121.816  1.00 49.95           H
ATOM   4884  N   LEU A 316     116.829  96.148 120.469  1.00 51.14           N
ATOM   4885  CA  LEU A 316     115.793  95.245 119.979  1.00 51.14           C
ATOM   4886  C   LEU A 316     115.108  95.829 118.752  1.00 51.14           C
ATOM   4887  O   LEU A 316     114.832  95.113 117.778  1.00 51.14           O
ATOM   4888  CB  LEU A 316     114.780  94.977 121.090  1.00 51.14           C
ATOM   4889  CG  LEU A 316     113.679  93.966 120.790  1.00 51.14           C
ATOM   4890  CD1 LEU A 316     113.495  93.029 121.970  1.00 51.14           C
ATOM   4891  CD2 LEU A 316     112.381  94.677 120.463  1.00 51.14           C
ATOM   4892  H   LEU A 316     116.700  96.442 121.267  1.00 51.14           H
ATOM   4893  HA  LEU A 316     116.198  94.401 119.728  1.00 51.14           H
ATOM   4894  HB2 LEU A 316     115.262  94.653 121.867  1.00 51.14           H
ATOM   4895  HB3 LEU A 316     114.345  95.816 121.311  1.00 51.14           H
ATOM   4896  HG  LEU A 316     113.934  93.438 120.019  1.00 51.14           H
ATOM   4897 HD11 LEU A 316     112.769  92.415 121.776  1.00 51.14           H
ATOM   4898 HD12 LEU A 316     114.317  92.535 122.113  1.00 51.14           H
ATOM   4899 HD13 LEU A 316     113.283  93.553 122.758  1.00 51.14           H
ATOM   4900 HD21 LEU A 316     111.702  94.016 120.256  1.00 51.14           H
ATOM   4901 HD22 LEU A 316     112.107  95.202 121.231  1.00 51.14           H
ATOM   4902 HD23 LEU A 316     112.522  95.257 119.698  1.00 51.14           H
ATOM   4903  N   TYR A 317     114.829  97.132 118.783  1.00 52.25           N
ATOM   4904  CA  TYR A 317     114.307  97.805 117.601  1.00 52.25           C
ATOM   4905  C   TYR A 317     115.228  97.621 116.407  1.00 52.25           C
ATOM   4906  O   TYR A 317     114.766  97.321 115.301  1.00 52.25           O
ATOM   4907  CB  TYR A 317     114.120  99.290 117.894  1.00 52.25           C
ATOM   4908  CG  TYR A 317     113.615 100.084 116.718  1.00 52.25           C
ATOM   4909  CD1 TYR A 317     112.292 100.007 116.319  1.00 52.25           C
ATOM   4910  CD2 TYR A 317     114.465 100.918 116.011  1.00 52.25           C
ATOM   4911  CE1 TYR A 317     111.832 100.735 115.246  1.00 52.25           C
ATOM   4912  CE2 TYR A 317     114.014 101.650 114.939  1.00 52.25           C
ATOM   4913  CZ  TYR A 317     112.697 101.559 114.562  1.00 52.25           C
ATOM   4914  OH  TYR A 317     112.245 102.288 113.487  1.00 52.25           O
ATOM   4915  H   TYR A 317     114.933  97.642 119.468  1.00 52.25           H
ATOM   4916  HA  TYR A 317     113.442  97.428 117.376  1.00 52.25           H
ATOM   4917  HB2 TYR A 317     113.479  99.388 118.615  1.00 52.25           H
ATOM   4918  HB3 TYR A 317     114.971  99.668 118.159  1.00 52.25           H
ATOM   4919  HD1 TYR A 317     111.706  99.454 116.782  1.00 52.25           H
ATOM   4920  HD2 TYR A 317     115.356 100.983 116.267  1.00 52.25           H
ATOM   4921  HE1 TYR A 317     110.942 100.675 114.988  1.00 52.25           H
ATOM   4922  HE2 TYR A 317     114.597 102.205 114.473  1.00 52.25           H
ATOM   4923  HH  TYR A 317     112.871 102.747 113.166  1.00 52.25           H
ATOM   4924  N   GLN A 318     116.533  97.817 116.603  1.00 51.01           N
ATOM   4925  CA  GLN A 318     117.459  97.712 115.481  1.00 51.01           C
ATOM   4926  C   GLN A 318     117.461  96.304 114.907  1.00 51.01           C
ATOM   4927  O   GLN A 318     117.464  96.126 113.686  1.00 51.01           O
ATOM   4928  CB  GLN A 318     118.873  98.122 115.895  1.00 51.01           C
ATOM   4929  CG  GLN A 318     118.946  99.414 116.676  1.00 51.01           C
ATOM   4930  CD  GLN A 318     120.347  99.962 116.779  1.00 51.01           C
ATOM   4931  OE1 GLN A 318     121.320  99.211 116.785  1.00 51.01           O
ATOM   4932  NE2 GLN A 318     120.460 101.278 116.873  1.00 51.01           N
ATOM   4933  H   GLN A 318     116.897  98.008 117.358  1.00 51.01           H
ATOM   4934  HA  GLN A 318     117.165  98.315 114.781  1.00 51.01           H
ATOM   4935  HB2 GLN A 318     119.251  97.423 116.450  1.00 51.01           H
ATOM   4936  HB3 GLN A 318     119.411  98.228 115.095  1.00 51.01           H
ATOM   4937  HG2 GLN A 318     118.379 100.083 116.260  1.00 51.01           H
ATOM   4938  HG3 GLN A 318     118.660  99.238 117.575  1.00 51.01           H
ATOM   4939 HE21 GLN A 318     119.756 101.773 116.866  1.00 51.01           H
ATOM   4940 HE22 GLN A 318     121.238 101.639 116.933  1.00 51.01           H
ATOM   4941  N   GLY A 319     117.450  95.291 115.771  1.00 52.47           N
ATOM   4942  CA  GLY A 319     117.424  93.923 115.274  1.00 52.47           C
ATOM   4943  C   GLY A 319     116.165  93.619 114.485  1.00 52.47           C
ATOM   4944  O   GLY A 319     116.215  93.036 113.391  1.00 52.47           O
ATOM   4945  H   GLY A 319     117.454  95.367 116.628  1.00 52.47           H
ATOM   4946  HA2 GLY A 319     118.191  93.774 114.698  1.00 52.47           H
ATOM   4947  HA3 GLY A 319     117.475  93.306 116.021  1.00 52.47           H
ATOM   4948  N   VAL A 320     115.011  94.015 115.027  1.00 52.86           N
ATOM   4949  CA  VAL A 320     113.752  93.733 114.346  1.00 52.86           C
ATOM   4950  C   VAL A 320     113.704  94.453 113.006  1.00 52.86           C
ATOM   4951  O   VAL A 320     113.291  93.879 111.991  1.00 52.86           O
ATOM   4952  CB  VAL A 320     112.561  94.118 115.239  1.00 52.86           C
ATOM   4953  CG1 VAL A 320     111.271  94.042 114.448  1.00 52.86           C
ATOM   4954  CG2 VAL A 320     112.501  93.210 116.452  1.00 52.86           C
ATOM   4955  H   VAL A 320     114.933  94.442 115.770  1.00 52.86           H
ATOM   4956  HA  VAL A 320     113.699  92.780 114.173  1.00 52.86           H
ATOM   4957  HB  VAL A 320     112.674  95.031 115.547  1.00 52.86           H
ATOM   4958 HG11 VAL A 320     110.526  93.996 115.068  1.00 52.86           H
ATOM   4959 HG12 VAL A 320     111.189  94.834 113.894  1.00 52.86           H
ATOM   4960 HG13 VAL A 320     111.287  93.246 113.894  1.00 52.86           H
ATOM   4961 HG21 VAL A 320     111.755  93.478 117.011  1.00 52.86           H
ATOM   4962 HG22 VAL A 320     112.380  92.294 116.156  1.00 52.86           H
ATOM   4963 HG23 VAL A 320     113.331  93.291 116.948  1.00 52.86           H
ATOM   4964  N   CYS A 321     114.133  95.716 112.976  1.00 55.11           N
ATOM   4965  CA  CYS A 321     114.138  96.461 111.723  1.00 55.11           C
ATOM   4966  C   CYS A 321     115.102  95.845 110.722  1.00 55.11           C
ATOM   4967  O   CYS A 321     114.832  95.837 109.516  1.00 55.11           O
ATOM   4968  CB  CYS A 321     114.503  97.920 111.980  1.00 55.11           C
ATOM   4969  SG  CYS A 321     113.166  98.904 112.660  1.00 55.11           S
ATOM   4970  H   CYS A 321     114.422  96.155 113.657  1.00 55.11           H
ATOM   4971  HA  CYS A 321     113.248  96.437 111.339  1.00 55.11           H
ATOM   4972  HB2 CYS A 321     115.242  97.951 112.608  1.00 55.11           H
ATOM   4973  HB3 CYS A 321     114.769  98.325 111.140  1.00 55.11           H
ATOM   4974  HG  CYS A 321     113.509 100.049 112.568  1.00 55.11           H
ATOM   4975  N   THR A 322     116.248  95.354 111.194  1.00 55.48           N
ATOM   4976  CA  THR A 322     117.213  94.753 110.284  1.00 55.48           C
ATOM   4977  C   THR A 322     116.640  93.509 109.622  1.00 55.48           C
ATOM   4978  O   THR A 322     116.783  93.326 108.406  1.00 55.48           O
ATOM   4979  CB  THR A 322     118.503  94.428 111.029  1.00 55.48           C
ATOM   4980  OG1 THR A 322     119.022  95.623 111.626  1.00 55.48           O
ATOM   4981  CG2 THR A 322     119.534  93.847 110.080  1.00 55.48           C
ATOM   4982  H   THR A 322     116.484  95.355 112.021  1.00 55.48           H
ATOM   4983  HA  THR A 322     117.425  95.391 109.586  1.00 55.48           H
ATOM   4984  HB  THR A 322     118.319  93.774 111.723  1.00 55.48           H
ATOM   4985  HG1 THR A 322     119.722  95.451 112.056  1.00 55.48           H
ATOM   4986 HG21 THR A 322     120.396  93.792 110.522  1.00 55.48           H
ATOM   4987 HG22 THR A 322     119.268  92.956 109.802  1.00 55.48           H
ATOM   4988 HG23 THR A 322     119.618  94.411 109.296  1.00 55.48           H
ATOM   4989  N   PHE A 323     115.972  92.645 110.392  1.00 57.48           N
ATOM   4990  CA  PHE A 323     115.294  91.526 109.737  1.00 57.48           C
ATOM   4991  C   PHE A 323     114.159  91.988 108.832  1.00 57.48           C
ATOM   4992  O   PHE A 323     113.927  91.380 107.785  1.00 57.48           O
ATOM   4993  CB  PHE A 323     114.775  90.490 110.732  1.00 57.48           C
ATOM   4994  CG  PHE A 323     115.846  89.705 111.421  1.00 57.48           C
ATOM   4995  CD1 PHE A 323     117.154  89.702 110.961  1.00 57.48           C
ATOM   4996  CD2 PHE A 323     115.520  88.888 112.480  1.00 57.48           C
ATOM   4997  CE1 PHE A 323     118.115  88.945 111.588  1.00 57.48           C
ATOM   4998  CE2 PHE A 323     116.472  88.133 113.102  1.00 57.48           C
ATOM   4999  CZ  PHE A 323     117.770  88.154 112.652  1.00 57.48           C
ATOM   5000  H   PHE A 323     115.900  92.678 111.248  1.00 57.48           H
ATOM   5001  HA  PHE A 323     115.931  91.086 109.153  1.00 57.48           H
ATOM   5002  HB2 PHE A 323     114.255  90.943 111.413  1.00 57.48           H
ATOM   5003  HB3 PHE A 323     114.212  89.862 110.253  1.00 57.48           H
ATOM   5004  HD1 PHE A 323     117.397  90.233 110.239  1.00 57.48           H
ATOM   5005  HD2 PHE A 323     114.645  88.864 112.787  1.00 57.48           H
ATOM   5006  HE1 PHE A 323     118.995  88.960 111.285  1.00 57.48           H
ATOM   5007  HE2 PHE A 323     116.238  87.599 113.823  1.00 57.48           H
ATOM   5008  HZ  PHE A 323     118.416  87.642 113.081  1.00 57.48           H
ATOM   5009  N   PHE A 324     113.422  93.031 109.208  1.00 57.74           N
ATOM   5010  CA  PHE A 324     112.357  93.491 108.321  1.00 57.74           C
ATOM   5011  C   PHE A 324     112.931  93.915 106.974  1.00 57.74           C
[truncated: 105,872 more chars]
