# Supplementary material for: The archaeal glutamate transporter homologue GltPh shows heterogeneous substrate binding
Source: J Gen Physiol. 2022 Apr 22;154(5):e202213131. doi: 10.1085/jgp.202213131 (PMC9044058; doi:10.1085/jgp.202213131)
Supplement: Data S2 — provides data maps and models generated from P-GltPh purified in the presence of substrate and ions (Na+ and L-Asp). [file JGP_202213131_DataS2.zip]

Archive with 43 entries (31 files):
- __MACOSX/._Dataset_B1
- __MACOSX/._Dataset_B2
- __MACOSX/Dataset_B1/
- __MACOSX/Dataset_B1/._.DS_Store
- __MACOSX/Dataset_B1/._OFS-C3
- __MACOSX/Dataset_B1/OFS-C3/
- __MACOSX/Dataset_B1/OFS-C3/._OFS-C3.ccp4
- __MACOSX/Dataset_B1/OFS-C3/._OFS-C3.pdb
- __MACOSX/Dataset_B2/
- __MACOSX/Dataset_B2/._.DS_Store
- __MACOSX/Dataset_B2/._OFS-in
- __MACOSX/Dataset_B2/._OFS-mid
- __MACOSX/Dataset_B2/._OFS-out_D390-down
- __MACOSX/Dataset_B2/._OFS-out_D390-up
- __MACOSX/Dataset_B2/OFS-in/
- __MACOSX/Dataset_B2/OFS-in/._OFS-in.ccp4
- __MACOSX/Dataset_B2/OFS-in/._OFS-in.pdb
- __MACOSX/Dataset_B2/OFS-mid/
- __MACOSX/Dataset_B2/OFS-mid/._OFS-mid.ccp4
- __MACOSX/Dataset_B2/OFS-mid/._OFS-mid.pdb
- __MACOSX/Dataset_B2/OFS-out_D390-down/
- __MACOSX/Dataset_B2/OFS-out_D390-down/._OFS-out_D390-down.ccp4
- __MACOSX/Dataset_B2/OFS-out_D390-down/._OFS-out_D390-down.pdb
- __MACOSX/Dataset_B2/OFS-out_D390-up/
- __MACOSX/Dataset_B2/OFS-out_D390-up/._OFS-out_D390-up.ccp4
- __MACOSX/Dataset_B2/OFS-out_D390-up/._OFS-out_D390-up.pdb
- Dataset_B1/.DS_Store
- Dataset_B1/OFS-C3/
- Dataset_B1/OFS-C3/OFS-C3.ccp4
- Dataset_B1/OFS-C3/OFS-C3.pdb
- Dataset_B2/.DS_Store
- Dataset_B2/OFS-in/
- Dataset_B2/OFS-in/OFS-in.ccp4
- Dataset_B2/OFS-in/OFS-in.pdb
- Dataset_B2/OFS-mid/
- Dataset_B2/OFS-mid/OFS-mid.ccp4
- Dataset_B2/OFS-mid/OFS-mid.pdb
- Dataset_B2/OFS-out_D390-down/
- Dataset_B2/OFS-out_D390-down/OFS-out_D390-down.ccp4
- Dataset_B2/OFS-out_D390-down/OFS-out_D390-down.pdb
- Dataset_B2/OFS-out_D390-up/
- Dataset_B2/OFS-out_D390-up/OFS-out_D390-up.ccp4
- Dataset_B2/OFS-out_D390-up/OFS-out_D390-up.pdb
