# Supplementary material for: The archaeal glutamate transporter homologue GltPh shows heterogeneous substrate binding
Source: J Gen Physiol. 2022 Apr 22;154(5):e202213131. doi: 10.1085/jgp.202213131 (PMC9044058; doi:10.1085/jgp.202213131)
Supplement: Data S2 — provides data maps and models generated from P-GltPh purified in the presence of substrate and ions (Na+ and L-Asp). [file JGP_202213131_DataS2.zip › Dataset_B1/OFS-C3/OFS-C3.pdb]

REMARK   3                                                                      
REMARK   3 FILE CREATED: Sun Jun 20 09:00:58 2021                               
REMARK   3                                                                      
REMARK   3 RESOLUTION: 2.20                                                     
REMARK   3                                                                      
REMARK   3 REFINEMENT.                                                          
REMARK   3   PROGRAM     : PHENIX (1.19.2_4158: phenix.real_space_refine)       
REMARK   3   AUTHORS     : Adams,Afonine,Bunkoczi,Burnley,Chen,Dar,Davis,       
REMARK   3               : Draizen,Echols,Gildea,Gros,Grosse-Kunstleve,Headd,   
REMARK   3               : Hintze,Hung,Ioerger,Liebschner,McCoy,McKee,Moriarty, 
REMARK   3               : Oeffner,Poon,Read,Richardson,Richardson,Sacchettini, 
REMARK   3               : Sauter,Sobolev,Storoni,Terwilliger,Williams,Zwart    
REMARK   3                                                                      
REMARK   3 SCATTERING TABLE: ELECTRON                                           
REMARK   3                                                                      
REMARK   3 REFINEMENT TARGET: REAL-SPACE (WEIGHTED MAP SUM AT ATOM CENTERS)     
REMARK   3                                                                      
REMARK   3 MODEL TO MAP FIT.                                                    
REMARK   3   CC_mask  : 0.8789                                                  
REMARK   3   CC_volume: 0.8536                                                  
REMARK   3   CC_peaks : 0.6972                                                  
REMARK   3                                                                      
REMARK   3 GEOMETRY RESTRAINTS LIBRARY: GEOSTD + MONOMER LIBRARY + CDL V1.2     
REMARK   3 DEVIATIONS FROM IDEAL VALUES.                                        
REMARK   3   BOND      :  0.005   0.035   9456                                  
REMARK   3   ANGLE     :  0.619   8.021  12894                                  
REMARK   3   CHIRALITY :  0.046   0.454   1614                                  
REMARK   3   PLANARITY :  0.005   0.079   1590                                  
REMARK   3   DIHEDRAL  :  3.346  12.979   1323                                  
REMARK   3   MIN NONBONDED DISTANCE : 1.974                                     
REMARK   3                                                                      
REMARK   3 MOLPROBITY STATISTICS.                                               
REMARK   3   ALL-ATOM CLASHSCORE : 3.88                                         
REMARK   3   RAMACHANDRAN PLOT:                                                 
REMARK   3     OUTLIERS :  0.00 %                                               
REMARK   3     ALLOWED  :  1.21 %                                               
REMARK   3     FAVORED  : 98.79 %                                               
REMARK   3   ROTAMER OUTLIERS :  0.72 %                                         
REMARK   3   CBETA DEVIATIONS :  0.00 %                                         
REMARK   3   PEPTIDE PLANE:                                                     
REMARK   3     CIS-PROLINE     : 0.00 %                                         
REMARK   3     CIS-GENERAL     : 0.00 %                                         
REMARK   3     TWISTED PROLINE : 0.00 %                                         
REMARK   3     TWISTED GENERAL : 0.00 %                                         
REMARK   3                                                                      
REMARK   3 RAMA-Z (RAMACHANDRAN PLOT Z-SCORE):                                  
REMARK   3 INTERPRETATION: BAD |RAMA-Z| > 3; SUSPICIOUS 2 < |RAMA-Z| < 3; GOOD  
REMARK   3 SCORES FOR WHOLE/HELIX/SHEET/LOOP ARE SCALED INDEPENDENTLY;          
REMARK   3 THEREFORE, THE VALUES ARE NOT RELATED IN A SIMPLE MANNER.            
REMARK   3   WHOLE:  3.43 (0.23), RESIDUES: 1239                                
REMARK   3   HELIX:  2.73 (0.16), RESIDUES: 1038                                
REMARK   3   SHEET:  NONE (NONE), RESIDUES: 0                                   
REMARK   3   LOOP : -0.37 (0.43), RESIDUES: 201                                 
REMARK   3                                                                      
HELIX    1   1 LEU A    3  GLU A    9  1                                   7    
HELIX    2   2 VAL A   12  HIS A   32  1                                  21    
HELIX    3   3 ALA A   36  TYR A   42  1                                   7    
HELIX    4   4 LYS A   44  ALA A   71  1                                  28    
HELIX    5   5 PRO A   75  LEU A  106  1                                  32    
HELIX    6   6 LEU A  130  ILE A  137  1                                   8    
HELIX    7   7 PRO A  142  ASN A  148  1                                   7    
HELIX    8   8 VAL A  151  MET A  169  1                                  19    
HELIX    9   9 GLU A  174  HIS A  223  1                                  50    
HELIX   10  10 GLU A  227  ILE A  253  1                                  27    
HELIX   11  11 PRO A  258  THR A  275  1                                  18    
HELIX   12  12 SER A  278  GLU A  291  1                                  14    
HELIX   13  13 GLU A  296  ILE A  309  1                                  14    
HELIX   14  14 ASP A  312  ALA A  328  1                                  17    
HELIX   15  15 VAL A  335  GLY A  351  1                                  17    
HELIX   16  16 ALA A  358  VAL A  370  1                                  13    
HELIX   17  17 PRO A  377  LEU A  387  1                                  11    
HELIX   18  18 ASP A  390  THR A  415  1                                  26    
HELIX   19  19 LEU B    3  GLU B    9  1                                   7    
HELIX   20  20 VAL B   12  HIS B   32  1                                  21    
HELIX   21  21 ALA B   36  TYR B   42  1                                   7    
HELIX   22  22 LYS B   44  SER B   72  1                                  29    
HELIX   23  23 PRO B   75  LEU B  106  1                                  32    
HELIX   24  24 LEU B  130  ILE B  137  1                                   8    
HELIX   25  25 PRO B  142  ALA B  147  1                                   6    
HELIX   26  26 VAL B  151  MET B  169  1                                  19    
HELIX   27  27 GLU B  174  HIS B  223  1                                  50    
HELIX   28  28 GLY B  226  ILE B  253  1                                  28    
HELIX   29  29 PRO B  258  THR B  275  1                                  18    
HELIX   30  30 SER B  278  GLU B  291  1                                  14    
HELIX   31  31 GLU B  296  ILE B  309  1                                  14    
HELIX   32  32 ASP B  312  ALA B  328  1                                  17    
HELIX   33  33 VAL B  335  GLY B  351  1                                  17    
HELIX   34  34 ALA B  358  VAL B  370  1                                  13    
HELIX   35  35 PRO B  377  LEU B  387  1                                  11    
HELIX   36  36 ASP B  390  THR B  415  1                                  26    
HELIX   37  37 LEU C    3  GLU C    9  1                                   7    
HELIX   38  38 VAL C   12  HIS C   32  1                                  21    
HELIX   39  39 ALA C   36  TYR C   42  1                                   7    
HELIX   40  40 LYS C   44  SER C   72  1                                  29    
HELIX   41  41 PRO C   75  LEU C  106  1                                  32    
HELIX   42  42 LEU C  130  ILE C  137  1                                   8    
HELIX   43  43 PRO C  142  ALA C  147  1                                   6    
HELIX   44  44 VAL C  151  MET C  169  1                                  19    
HELIX   45  45 GLU C  174  HIS C  223  1                                  50    
HELIX   46  46 GLU C  227  ILE C  253  1                                  27    
HELIX   47  47 PRO C  258  THR C  275  1                                  18    
HELIX   48  48 SER C  278  GLU C  291  1                                  14    
HELIX   49  49 GLU C  296  ILE C  309  1                                  14    
HELIX   50  50 ASP C  312  ALA C  328  1                                  17    
HELIX   51  51 VAL C  335  GLY C  351  1                                  17    
HELIX   52  52 ALA C  358  VAL C  370  1                                  13    
HELIX   53  53 PRO C  377  LEU C  387  1                                  11    
HELIX   54  54 ASP C  390  THR C  415  1                                  26    
CRYST1  363.580  363.580  363.580  90.00  90.00  90.00 P 1                      
SCALE1      0.002750  0.000000  0.000000        0.00000                         
SCALE2      0.000000  0.002750  0.000000        0.00000                         
SCALE3      0.000000  0.000000  0.002750        0.00000                         
ATOM      1  N   GLY A   2     142.603 188.226 165.693  1.00 56.15           N  
ATOM      2  CA  GLY A   2     142.470 187.859 167.090  1.00 56.15           C  
ATOM      3  C   GLY A   2     142.985 188.931 168.029  1.00 56.15           C  
ATOM      4  O   GLY A   2     143.498 189.960 167.591  1.00 56.15           O  
ATOM      5  HA2 GLY A   2     141.536 187.698 167.295  1.00 56.15           H  
ATOM      6  HA3 GLY A   2     142.966 187.043 167.259  1.00 56.15           H  
ATOM      7  N   LEU A   3     142.845 188.687 169.333  1.00 54.81           N  
ATOM      8  CA  LEU A   3     143.307 189.660 170.317  1.00 54.81           C  
ATOM      9  C   LEU A   3     144.813 189.861 170.227  1.00 54.81           C  
ATOM     10  O   LEU A   3     145.303 190.993 170.311  1.00 54.81           O  
ATOM     11  CB  LEU A   3     142.911 189.206 171.721  1.00 54.81           C  
ATOM     12  CG  LEU A   3     142.754 190.318 172.758  1.00 54.81           C  
ATOM     13  CD1 LEU A   3     141.496 191.127 172.489  1.00 54.81           C  
ATOM     14  CD2 LEU A   3     142.732 189.739 174.161  1.00 54.81           C  
ATOM     15  H   LEU A   3     142.493 187.977 169.667  1.00 54.81           H  
ATOM     16  HA  LEU A   3     142.879 190.511 170.142  1.00 54.81           H  
ATOM     17  HB2 LEU A   3     142.063 188.741 171.664  1.00 54.81           H  
ATOM     18  HB3 LEU A   3     143.592 188.599 172.049  1.00 54.81           H  
ATOM     19  HG  LEU A   3     143.513 190.917 172.693  1.00 54.81           H  
ATOM     20 HD11 LEU A   3     141.374 191.767 173.208  1.00 54.81           H  
ATOM     21 HD12 LEU A   3     141.594 191.593 171.644  1.00 54.81           H  
ATOM     22 HD13 LEU A   3     140.737 190.524 172.450  1.00 54.81           H  
ATOM     23 HD21 LEU A   3     142.635 190.462 174.799  1.00 54.81           H  
ATOM     24 HD22 LEU A   3     141.983 189.127 174.236  1.00 54.81           H  
ATOM     25 HD23 LEU A   3     143.563 189.265 174.319  1.00 54.81           H  
ATOM     26  N   TYR A   4     145.566 188.772 170.059  1.00 51.51           N  
ATOM     27  CA  TYR A   4     147.016 188.884 169.948  1.00 51.51           C  
ATOM     28  C   TYR A   4     147.412 189.698 168.724  1.00 51.51           C  
ATOM     29  O   TYR A   4     148.302 190.554 168.797  1.00 51.51           O  
ATOM     30  CB  TYR A   4     147.634 187.488 169.894  1.00 51.51           C  
ATOM     31  CG  TYR A   4     149.135 187.473 169.732  1.00 51.51           C  
ATOM     32  CD1 TYR A   4     149.972 187.509 170.837  1.00 51.51           C  
ATOM     33  CD2 TYR A   4     149.715 187.416 168.475  1.00 51.51           C  
ATOM     34  CE1 TYR A   4     151.344 187.490 170.692  1.00 51.51           C  
ATOM     35  CE2 TYR A   4     151.083 187.397 168.321  1.00 51.51           C  
ATOM     36  CZ  TYR A   4     151.894 187.436 169.432  1.00 51.51           C  
ATOM     37  OH  TYR A   4     153.260 187.418 169.281  1.00 51.51           O  
ATOM     38  H   TYR A   4     145.264 187.970 170.007  1.00 51.51           H  
ATOM     39  HA  TYR A   4     147.359 189.333 170.734  1.00 51.51           H  
ATOM     40  HB2 TYR A   4     147.424 187.026 170.719  1.00 51.51           H  
ATOM     41  HB3 TYR A   4     147.252 187.010 169.143  1.00 51.51           H  
ATOM     42  HD1 TYR A   4     149.602 187.545 171.688  1.00 51.51           H  
ATOM     43  HD2 TYR A   4     149.171 187.391 167.723  1.00 51.51           H  
ATOM     44  HE1 TYR A   4     151.893 187.516 171.441  1.00 51.51           H  
ATOM     45  HE2 TYR A   4     151.457 187.361 167.471  1.00 51.51           H  
ATOM     46  HH  TYR A   4     153.629 187.414 170.035  1.00 51.51           H  
ATOM     47  N   ARG A   5     146.761 189.446 167.587  1.00 51.76           N  
ATOM     48  CA  ARG A   5     147.071 190.202 166.379  1.00 51.76           C  
ATOM     49  C   ARG A   5     146.737 191.676 166.557  1.00 51.76           C  
ATOM     50  O   ARG A   5     147.496 192.550 166.123  1.00 51.76           O  
ATOM     51  CB  ARG A   5     146.312 189.620 165.188  1.00 51.76           C  
ATOM     52  H   ARG A   5     146.146 188.855 167.492  1.00 51.76           H  
ATOM     53  HA  ARG A   5     148.019 190.129 166.197  1.00 51.76           H  
ATOM     54  N   LYS A   6     145.603 191.972 167.193  1.00 52.30           N  
ATOM     55  CA  LYS A   6     145.232 193.362 167.428  1.00 52.30           C  
ATOM     56  C   LYS A   6     146.245 194.051 168.331  1.00 52.30           C  
ATOM     57  O   LYS A   6     146.626 195.202 168.088  1.00 52.30           O  
ATOM     58  CB  LYS A   6     143.832 193.432 168.037  1.00 52.30           C  
ATOM     59  CG  LYS A   6     142.724 192.995 167.093  1.00 52.30           C  
ATOM     60  CD  LYS A   6     142.494 194.013 165.988  1.00 52.30           C  
ATOM     61  CE  LYS A   6     142.994 193.498 164.647  1.00 52.30           C  
ATOM     62  NZ  LYS A   6     142.993 194.561 163.603  1.00 52.30           N  
ATOM     63  H   LYS A   6     145.044 191.395 167.498  1.00 52.30           H  
ATOM     64  HA  LYS A   6     145.217 193.832 166.581  1.00 52.30           H  
ATOM     65  HB2 LYS A   6     143.803 192.849 168.811  1.00 52.30           H  
ATOM     66  HB3 LYS A   6     143.652 194.345 168.306  1.00 52.30           H  
ATOM     67  HG2 LYS A   6     142.969 192.153 166.680  1.00 52.30           H  
ATOM     68  HG3 LYS A   6     141.899 192.897 167.592  1.00 52.30           H  
ATOM     69  HD2 LYS A   6     141.543 194.191 165.911  1.00 52.30           H  
ATOM     70  HD3 LYS A   6     142.973 194.830 166.198  1.00 52.30           H  
ATOM     71  HE2 LYS A   6     143.902 193.174 164.748  1.00 52.30           H  
ATOM     72  HE3 LYS A   6     142.415 192.780 164.346  1.00 52.30           H  
ATOM     73  HZ1 LYS A   6     143.290 194.230 162.832  1.00 52.30           H  
ATOM     74  HZ2 LYS A   6     142.168 194.873 163.487  1.00 52.30           H  
ATOM     75  HZ3 LYS A   6     143.523 195.231 163.852  1.00 52.30           H  
ATOM     76  N   TYR A   7     146.692 193.362 169.383  1.00 45.60           N  
ATOM     77  CA  TYR A   7     147.701 193.934 170.267  1.00 45.60           C  
ATOM     78  C   TYR A   7     148.999 194.203 169.519  1.00 45.60           C  
ATOM     79  O   TYR A   7     149.601 195.272 169.668  1.00 45.60           O  
ATOM     80  CB  TYR A   7     147.954 192.994 171.443  1.00 45.60           C  
ATOM     81  CG  TYR A   7     149.141 193.381 172.291  1.00 45.60           C  
ATOM     82  CD1 TYR A   7     149.017 194.320 173.302  1.00 45.60           C  
ATOM     83  CD2 TYR A   7     150.386 192.814 172.075  1.00 45.60           C  
ATOM     84  CE1 TYR A   7     150.097 194.678 174.076  1.00 45.60           C  
ATOM     85  CE2 TYR A   7     151.472 193.167 172.843  1.00 45.60           C  
ATOM     86  CZ  TYR A   7     151.324 194.100 173.843  1.00 45.60           C  
ATOM     87  OH  TYR A   7     152.404 194.457 174.614  1.00 45.60           O  
ATOM     88  H   TYR A   7     146.430 192.574 169.601  1.00 45.60           H  
ATOM     89  HA  TYR A   7     147.377 194.775 170.619  1.00 45.60           H  
ATOM     90  HB2 TYR A   7     147.172 192.989 172.015  1.00 45.60           H  
ATOM     91  HB3 TYR A   7     148.115 192.103 171.100  1.00 45.60           H  
ATOM     92  HD1 TYR A   7     148.191 194.711 173.462  1.00 45.60           H  
ATOM     93  HD2 TYR A   7     150.489 192.184 171.401  1.00 45.60           H  
ATOM     94  HE1 TYR A   7     149.998 195.307 174.750  1.00 45.60           H  
ATOM     95  HE2 TYR A   7     152.299 192.776 172.686  1.00 45.60           H  
ATOM     96  HH  TYR A   7     153.107 194.128 174.294  1.00 45.60           H  
ATOM     97  N   ILE A   8     149.446 193.244 168.706  1.00 47.08           N  
ATOM     98  CA  ILE A   8     150.720 193.401 168.012  1.00 47.08           C  
ATOM     99  C   ILE A   8     150.634 194.520 166.984  1.00 47.08           C  
ATOM    100  O   ILE A   8     151.594 195.273 166.786  1.00 47.08           O  
ATOM    101  CB  ILE A   8     151.142 192.070 167.363  1.00 47.08           C  
ATOM    102  CG1 ILE A   8     151.272 190.969 168.422  1.00 47.08           C  
ATOM    103  CG2 ILE A   8     152.435 192.243 166.580  1.00 47.08           C  
ATOM    104  CD1 ILE A   8     152.604 190.926 169.144  1.00 47.08           C  
ATOM    105  H   ILE A   8     149.038 192.507 168.544  1.00 47.08           H  
ATOM    106  HA  ILE A   8     151.398 193.643 168.657  1.00 47.08           H  
ATOM    107  HB  ILE A   8     150.449 191.807 166.741  1.00 47.08           H  
ATOM    108 HG12 ILE A   8     150.572 191.066 169.082  1.00 47.08           H  
ATOM    109 HG13 ILE A   8     151.179 190.118 167.970  1.00 47.08           H  
ATOM    110 HG21 ILE A   8     152.708 191.377 166.237  1.00 47.08           H  
ATOM    111 HG22 ILE A   8     152.284 192.853 165.843  1.00 47.08           H  
ATOM    112 HG23 ILE A   8     153.120 192.597 167.166  1.00 47.08           H  
ATOM    113 HD11 ILE A   8     152.536 190.292 169.877  1.00 47.08           H  
ATOM    114 HD12 ILE A   8     153.304 190.651 168.532  1.00 47.08           H  
ATOM    115 HD13 ILE A   8     152.791 191.809 169.495  1.00 47.08           H  
ATOM    116  N   GLU A   9     149.491 194.643 166.309  1.00 50.27           N  
ATOM    117  CA  GLU A   9     149.363 195.636 165.249  1.00 50.27           C  
ATOM    118  C   GLU A   9     149.348 197.055 165.798  1.00 50.27           C  
ATOM    119  O   GLU A   9     149.730 197.994 165.091  1.00 50.27           O  
ATOM    120  CB  GLU A   9     148.094 195.371 164.442  1.00 50.27           C  
ATOM    121  CG  GLU A   9     148.201 194.187 163.498  1.00 50.27           C  
ATOM    122  CD  GLU A   9     148.645 194.589 162.107  1.00 50.27           C  
ATOM    123  OE1 GLU A   9     149.445 195.541 161.988  1.00 50.27           O  
ATOM    124  OE2 GLU A   9     148.193 193.954 161.130  1.00 50.27           O  
ATOM    125  H   GLU A   9     148.786 194.172 166.445  1.00 50.27           H  
ATOM    126  HA  GLU A   9     150.121 195.555 164.650  1.00 50.27           H  
ATOM    127  HB2 GLU A   9     147.367 195.193 165.058  1.00 50.27           H  
ATOM    128  HB3 GLU A   9     147.892 196.157 163.912  1.00 50.27           H  
ATOM    129  HG2 GLU A   9     148.851 193.562 163.852  1.00 50.27           H  
ATOM    130  HG3 GLU A   9     147.333 193.759 163.426  1.00 50.27           H  
ATOM    131  N   TYR A  10     148.915 197.233 167.039  1.00 46.32           N  
ATOM    132  CA  TYR A  10     148.817 198.571 167.597  1.00 46.32           C  
ATOM    133  C   TYR A  10     150.206 199.202 167.678  1.00 46.32           C  
ATOM    134  O   TYR A  10     151.190 198.502 167.940  1.00 46.32           O  
ATOM    135  CB  TYR A  10     148.176 198.528 168.983  1.00 46.32           C  
ATOM    136  CG  TYR A  10     147.361 199.754 169.319  1.00 46.32           C  
ATOM    137  CD1 TYR A  10     146.097 199.939 168.780  1.00 46.32           C  
ATOM    138  CD2 TYR A  10     147.854 200.727 170.175  1.00 46.32           C  
ATOM    139  CE1 TYR A  10     145.349 201.057 169.084  1.00 46.32           C  
ATOM    140  CE2 TYR A  10     147.114 201.848 170.482  1.00 46.32           C  
ATOM    141  CZ  TYR A  10     145.863 202.008 169.935  1.00 46.32           C  
ATOM    142  OH  TYR A  10     145.123 203.125 170.241  1.00 46.32           O  
ATOM    143  H   TYR A  10     148.676 196.603 167.572  1.00 46.32           H  
ATOM    144  HA  TYR A  10     148.255 199.106 167.020  1.00 46.32           H  
ATOM    145  HB2 TYR A  10     147.587 197.760 169.026  1.00 46.32           H  
ATOM    146  HB3 TYR A  10     148.875 198.443 169.647  1.00 46.32           H  
ATOM    147  HD1 TYR A  10     145.748 199.299 168.205  1.00 46.32           H  
ATOM    148  HD2 TYR A  10     148.699 200.623 170.547  1.00 46.32           H  
ATOM    149  HE1 TYR A  10     144.504 201.168 168.715  1.00 46.32           H  
ATOM    150  HE2 TYR A  10     147.457 202.492 171.057  1.00 46.32           H  
ATOM    151  HH  TYR A  10     145.565 203.630 170.746  1.00 46.32           H  
ATOM    152  N   PRO A  11     150.328 200.511 167.457  1.00 44.18           N  
ATOM    153  CA  PRO A  11     151.652 201.141 167.514  1.00 44.18           C  
ATOM    154  C   PRO A  11     152.309 200.950 168.871  1.00 44.18           C  
ATOM    155  O   PRO A  11     151.658 201.010 169.915  1.00 44.18           O  
ATOM    156  CB  PRO A  11     151.355 202.618 167.233  1.00 44.18           C  
ATOM    157  CG  PRO A  11     150.066 202.619 166.518  1.00 44.18           C  
ATOM    158  CD  PRO A  11     149.286 201.466 167.047  1.00 44.18           C  
ATOM    159  HA  PRO A  11     152.227 200.788 166.819  1.00 44.18           H  
ATOM    160  HB2 PRO A  11     151.284 203.101 168.069  1.00 44.18           H  
ATOM    161  HB3 PRO A  11     152.056 202.990 166.677  1.00 44.18           H  
ATOM    162  HG2 PRO A  11     149.601 203.450 166.693  1.00 44.18           H  
ATOM    163  HG3 PRO A  11     150.226 202.510 165.569  1.00 44.18           H  
ATOM    164  HD2 PRO A  11     148.755 201.739 167.808  1.00 44.18           H  
ATOM    165  HD3 PRO A  11     148.736 201.089 166.344  1.00 44.18           H  
ATOM    166  N   VAL A  12     153.624 200.729 168.844  1.00 40.52           N  
ATOM    167  CA  VAL A  12     154.356 200.426 170.069  1.00 40.52           C  
ATOM    168  C   VAL A  12     154.402 201.642 170.986  1.00 40.52           C  
ATOM    169  O   VAL A  12     154.306 201.512 172.212  1.00 40.52           O  
ATOM    170  CB  VAL A  12     155.767 199.918 169.727  1.00 40.52           C  
ATOM    171  CG1 VAL A  12     156.611 199.809 170.979  1.00 40.52           C  
ATOM    172  CG2 VAL A  12     155.686 198.577 169.025  1.00 40.52           C  
ATOM    173  H   VAL A  12     154.109 200.749 168.136  1.00 40.52           H  
ATOM    174  HA  VAL A  12     153.892 199.718 170.540  1.00 40.52           H  
ATOM    175  HB  VAL A  12     156.195 200.548 169.128  1.00 40.52           H  
ATOM    176 HG11 VAL A  12     157.386 199.260 170.786  1.00 40.52           H  
ATOM    177 HG12 VAL A  12     156.895 200.695 171.249  1.00 40.52           H  
ATOM    178 HG13 VAL A  12     156.082 199.398 171.678  1.00 40.52           H  
ATOM    179 HG21 VAL A  12     156.583 198.275 168.816  1.00 40.52           H  
ATOM    180 HG22 VAL A  12     155.252 197.943 169.614  1.00 40.52           H  
ATOM    181 HG23 VAL A  12     155.174 198.680 168.209  1.00 40.52           H  
ATOM    182  N   LEU A  13     154.559 202.837 170.417  1.00 39.72           N  
ATOM    183  CA  LEU A  13     154.629 204.042 171.238  1.00 39.72           C  
ATOM    184  C   LEU A  13     153.350 204.234 172.042  1.00 39.72           C  
ATOM    185  O   LEU A  13     153.393 204.503 173.249  1.00 39.72           O  
ATOM    186  CB  LEU A  13     154.887 205.263 170.357  1.00 39.72           C  
ATOM    187  CG  LEU A  13     154.766 206.621 171.053  1.00 39.72           C  
ATOM    188  CD1 LEU A  13     155.808 206.754 172.148  1.00 39.72           C  
ATOM    189  CD2 LEU A  13     154.884 207.755 170.056  1.00 39.72           C  
ATOM    190  H   LEU A  13     154.630 202.973 169.572  1.00 39.72           H  
ATOM    191  HA  LEU A  13     155.366 203.958 171.860  1.00 39.72           H  
ATOM    192  HB2 LEU A  13     155.786 205.198 170.000  1.00 39.72           H  
ATOM    193  HB3 LEU A  13     154.247 205.253 169.628  1.00 39.72           H  
ATOM    194  HG  LEU A  13     153.893 206.695 171.467  1.00 39.72           H  
ATOM    195 HD11 LEU A  13     155.808 207.669 172.471  1.00 39.72           H  
ATOM    196 HD12 LEU A  13     155.585 206.148 172.870  1.00 39.72           H  
ATOM    197 HD13 LEU A  13     156.678 206.531 171.784  1.00 39.72           H  
ATOM    198 HD21 LEU A  13     154.770 208.596 170.524  1.00 39.72           H  
ATOM    199 HD22 LEU A  13     155.759 207.720 169.641  1.00 39.72           H  
ATOM    200 HD23 LEU A  13     154.193 207.654 169.384  1.00 39.72           H  
ATOM    201  N   GLN A  14     152.198 204.118 171.381  1.00 42.84           N  
ATOM    202  CA  GLN A  14     150.932 204.312 172.074  1.00 42.84           C  
ATOM    203  C   GLN A  14     150.736 203.261 173.156  1.00 42.84           C  
ATOM    204  O   GLN A  14     150.268 203.571 174.257  1.00 42.84           O  
ATOM    205  CB  GLN A  14     149.777 204.274 171.075  1.00 42.84           C  
ATOM    206  CG  GLN A  14     149.326 205.636 170.581  1.00 42.84           C  
ATOM    207  CD  GLN A  14     149.941 206.005 169.250  1.00 42.84           C  
ATOM    208  OE1 GLN A  14     151.148 205.878 169.057  1.00 42.84           O  
ATOM    209  NE2 GLN A  14     149.112 206.458 168.319  1.00 42.84           N  
ATOM    210  H   GLN A  14     152.127 203.933 170.547  1.00 42.84           H  
ATOM    211  HA  GLN A  14     150.941 205.180 172.503  1.00 42.84           H  
ATOM    212  HB2 GLN A  14     150.051 203.758 170.302  1.00 42.84           H  
ATOM    213  HB3 GLN A  14     149.016 203.849 171.499  1.00 42.84           H  
ATOM    214  HG2 GLN A  14     148.363 205.635 170.479  1.00 42.84           H  
ATOM    215  HG3 GLN A  14     149.591 206.312 171.224  1.00 42.84           H  
ATOM    216 HE21 GLN A  14     148.275 206.528 168.491  1.00 42.84           H  
ATOM    217 HE22 GLN A  14     149.414 206.677 167.544  1.00 42.84           H  
ATOM    218  N   LYS A  15     151.083 202.008 172.859  1.00 41.29           N  
ATOM    219  CA  LYS A  15     150.962 200.955 173.858  1.00 41.29           C  
ATOM    220  C   LYS A  15     151.835 201.250 175.069  1.00 41.29           C  
ATOM    221  O   LYS A  15     151.392 201.109 176.215  1.00 41.29           O  
ATOM    222  CB  LYS A  15     151.336 199.611 173.239  1.00 41.29           C  
ATOM    223  CG  LYS A  15     150.336 199.092 172.231  1.00 41.29           C  
ATOM    224  CD  LYS A  15     150.537 197.616 171.954  1.00 41.29           C  
ATOM    225  CE  LYS A  15     151.704 197.380 171.013  1.00 41.29           C  
ATOM    226  NZ  LYS A  15     152.350 196.071 171.252  1.00 41.29           N  
ATOM    227  H   LYS A  15     151.385 201.749 172.100  1.00 41.29           H  
ATOM    228  HA  LYS A  15     150.041 200.907 174.154  1.00 41.29           H  
ATOM    229  HB2 LYS A  15     152.184 199.709 172.782  1.00 41.29           H  
ATOM    230  HB3 LYS A  15     151.415 198.953 173.944  1.00 41.29           H  
ATOM    231  HG2 LYS A  15     149.441 199.216 172.577  1.00 41.29           H  
ATOM    232  HG3 LYS A  15     150.444 199.572 171.399  1.00 41.29           H  
ATOM    233  HD2 LYS A  15     150.722 197.156 172.786  1.00 41.29           H  
ATOM    234  HD3 LYS A  15     149.738 197.256 171.543  1.00 41.29           H  
ATOM    235  HE2 LYS A  15     151.385 197.392 170.098  1.00 41.29           H  
ATOM    236  HE3 LYS A  15     152.367 198.072 171.145  1.00 41.29           H  
ATOM    237  HZ1 LYS A  15     152.674 196.040 172.078  1.00 41.29           H  
ATOM    238  HZ2 LYS A  15     151.756 195.417 171.150  1.00 41.29           H  
ATOM    239  HZ3 LYS A  15     153.016 195.952 170.674  1.00 41.29           H  
ATOM    240  N   ILE A  16     153.078 201.673 174.834  1.00 37.56           N  
ATOM    241  CA  ILE A  16     153.987 201.972 175.936  1.00 37.56           C  
ATOM    242  C   ILE A  16     153.447 203.123 176.771  1.00 37.56           C  
ATOM    243  O   ILE A  16     153.493 203.087 178.005  1.00 37.56           O  
ATOM    244  CB  ILE A  16     155.396 202.274 175.396  1.00 37.56           C  
ATOM    245  CG1 ILE A  16     156.078 200.983 174.950  1.00 37.56           C  
ATOM    246  CG2 ILE A  16     156.236 202.962 176.454  1.00 37.56           C  
ATOM    247  CD1 ILE A  16     157.247 201.201 174.029  1.00 37.56           C  
ATOM    248  H   ILE A  16     153.415 201.793 174.054  1.00 37.56           H  
ATOM    249  HA  ILE A  16     154.053 201.195 176.507  1.00 37.56           H  
ATOM    250  HB  ILE A  16     155.316 202.863 174.632  1.00 37.56           H  
ATOM    251 HG12 ILE A  16     156.401 200.516 175.733  1.00 37.56           H  
ATOM    252 HG13 ILE A  16     155.433 200.434 174.482  1.00 37.56           H  
ATOM    253 HG21 ILE A  16     157.171 202.888 176.211  1.00 37.56           H  
ATOM    254 HG22 ILE A  16     155.984 203.896 176.502  1.00 37.56           H  
ATOM    255 HG23 ILE A  16     156.086 202.528 177.306  1.00 37.56           H  
ATOM    256 HD11 ILE A  16     157.540 200.345 173.683  1.00 37.56           H  
ATOM    257 HD12 ILE A  16     156.971 201.777 173.301  1.00 37.56           H  
ATOM    258 HD13 ILE A  16     157.966 201.620 174.526  1.00 37.56           H  
ATOM    259  N   LEU A  17     152.941 204.168 176.117  1.00 38.89           N  
ATOM    260  CA  LEU A  17     152.426 205.314 176.860  1.00 38.89           C  
ATOM    261  C   LEU A  17     151.201 204.938 177.682  1.00 38.89           C  
ATOM    262  O   LEU A  17     151.075 205.343 178.845  1.00 38.89           O  
ATOM    263  CB  LEU A  17     152.090 206.454 175.898  1.00 38.89           C  
ATOM    264  CG  LEU A  17     153.119 207.558 175.622  1.00 38.89           C  
ATOM    265  CD1 LEU A  17     152.392 208.813 175.184  1.00 38.89           C  
ATOM    266  CD2 LEU A  17     154.012 207.872 176.810  1.00 38.89           C  
ATOM    267  H   LEU A  17     152.887 204.235 175.263  1.00 38.89           H  
ATOM    268  HA  LEU A  17     153.101 205.604 177.484  1.00 38.89           H  
ATOM    269  HB2 LEU A  17     151.889 206.058 175.039  1.00 38.89           H  
ATOM    270  HB3 LEU A  17     151.296 206.894 176.234  1.00 38.89           H  
ATOM    271  HG  LEU A  17     153.691 207.278 174.892  1.00 38.89           H  
ATOM    272 HD11 LEU A  17     153.044 209.493 174.953  1.00 38.89           H  
ATOM    273 HD12 LEU A  17     151.842 208.605 174.414  1.00 38.89           H  
ATOM    274 HD13 LEU A  17     151.835 209.123 175.914  1.00 38.89           H  
ATOM    275 HD21 LEU A  17     154.604 208.601 176.570  1.00 38.89           H  
ATOM    276 HD22 LEU A  17     153.453 208.134 177.557  1.00 38.89           H  
ATOM    277 HD23 LEU A  17     154.535 207.090 177.040  1.00 38.89           H  
ATOM    278  N   ILE A  18     150.281 204.173 177.094  1.00 39.85           N  
ATOM    279  CA  ILE A  18     149.106 203.725 177.835  1.00 39.85           C  
ATOM    280  C   ILE A  18     149.534 202.913 179.047  1.00 39.85           C  
ATOM    281  O   ILE A  18     149.041 203.118 180.163  1.00 39.85           O  
ATOM    282  CB  ILE A  18     148.169 202.916 176.918  1.00 39.85           C  
ATOM    283  CG1 ILE A  18     147.662 203.788 175.767  1.00 39.85           C  
ATOM    284  CG2 ILE A  18     147.000 202.367 177.703  1.00 39.85           C  
ATOM    285  CD1 ILE A  18     147.034 203.004 174.640  1.00 39.85           C  
ATOM    286  H   ILE A  18     150.314 203.903 176.280  1.00 39.85           H  
ATOM    287  HA  ILE A  18     148.621 204.501 178.150  1.00 39.85           H  
ATOM    288  HB  ILE A  18     148.666 202.173 176.546  1.00 39.85           H  
ATOM    289 HG12 ILE A  18     146.969 204.362 176.122  1.00 39.85           H  
ATOM    290 HG13 ILE A  18     148.383 204.328 175.413  1.00 39.85           H  
ATOM    291 HG21 ILE A  18     146.420 201.886 177.094  1.00 39.85           H  
ATOM    292 HG22 ILE A  18     147.322 201.763 178.387  1.00 39.85           H  
ATOM    293 HG23 ILE A  18     146.518 203.105 178.104  1.00 39.85           H  
ATOM    294 HD11 ILE A  18     146.832 203.612 173.911  1.00 39.85           H  
ATOM    295 HD12 ILE A  18     147.664 202.330 174.343  1.00 39.85           H  
ATOM    296 HD13 ILE A  18     146.222 202.581 174.957  1.00 39.85           H  
ATOM    297  N   GLY A  19     150.460 201.977 178.843  1.00 37.17           N  
ATOM    298  CA  GLY A  19     150.946 201.185 179.957  1.00 37.17           C  
ATOM    299  C   GLY A  19     151.563 202.040 181.044  1.00 37.17           C  
ATOM    300  O   GLY A  19     151.303 201.833 182.226  1.00 37.17           O  
ATOM    301  H   GLY A  19     150.812 201.786 178.084  1.00 37.17           H  
ATOM    302  HA2 GLY A  19     150.210 200.687 180.340  1.00 37.17           H  
ATOM    303  HA3 GLY A  19     151.612 200.557 179.641  1.00 37.17           H  
ATOM    304  N   LEU A  20     152.368 203.027 180.655  1.00 35.95           N  
ATOM    305  CA  LEU A  20     153.019 203.888 181.635  1.00 35.95           C  
ATOM    306  C   LEU A  20     151.994 204.647 182.468  1.00 35.95           C  
ATOM    307  O   LEU A  20     152.030 204.613 183.705  1.00 35.95           O  
ATOM    308  CB  LEU A  20     153.953 204.861 180.918  1.00 35.95           C  
ATOM    309  CG  LEU A  20     154.758 205.827 181.784  1.00 35.95           C  
ATOM    310  CD1 LEU A  20     155.747 205.078 182.651  1.00 35.95           C  
ATOM    311  CD2 LEU A  20     155.468 206.829 180.908  1.00 35.95           C  
ATOM    312  H   LEU A  20     152.555 203.216 179.839  1.00 35.95           H  
ATOM    313  HA  LEU A  20     153.550 203.343 182.232  1.00 35.95           H  
ATOM    314  HB2 LEU A  20     154.588 204.344 180.402  1.00 35.95           H  
ATOM    315  HB3 LEU A  20     153.417 205.399 180.320  1.00 35.95           H  
ATOM    316  HG  LEU A  20     154.154 206.313 182.363  1.00 35.95           H  
ATOM    317 HD11 LEU A  20     156.240 205.717 183.185  1.00 35.95           H  
ATOM    318 HD12 LEU A  20     155.266 204.465 183.226  1.00 35.95           H  
ATOM    319 HD13 LEU A  20     156.354 204.586 182.077  1.00 35.95           H  
ATOM    320 HD21 LEU A  20     155.974 207.435 181.470  1.00 35.95           H  
ATOM    321 HD22 LEU A  20     156.063 206.356 180.309  1.00 35.95           H  
ATOM    322 HD23 LEU A  20     154.806 207.321 180.399  1.00 35.95           H  
ATOM    323  N   ILE A  21     151.063 205.332 181.802  1.00 38.77           N  
ATOM    324  CA  ILE A  21     150.089 206.147 182.526  1.00 38.77           C  
ATOM    325  C   ILE A  21     149.230 205.270 183.430  1.00 38.77           C  
ATOM    326  O   ILE A  21     149.000 205.588 184.609  1.00 38.77           O  
ATOM    327  CB  ILE A  21     149.222 206.957 181.544  1.00 38.77           C  
ATOM    328  CG1 ILE A  21     150.091 207.777 180.583  1.00 38.77           C  
ATOM    329  CG2 ILE A  21     148.287 207.876 182.296  1.00 38.77           C  
ATOM    330  CD1 ILE A  21     151.109 208.681 181.244  1.00 38.77           C  
ATOM    331  H   ILE A  21     150.976 205.342 180.950  1.00 38.77           H  
ATOM    332  HA  ILE A  21     150.563 206.771 183.095  1.00 38.77           H  
ATOM    333  HB  ILE A  21     148.692 206.340 181.025  1.00 38.77           H  
ATOM    334 HG12 ILE A  21     150.580 207.171 180.015  1.00 38.77           H  
ATOM    335 HG13 ILE A  21     149.510 208.332 180.042  1.00 38.77           H  
ATOM    336 HG21 ILE A  21     147.774 208.391 181.652  1.00 38.77           H  
ATOM    337 HG22 ILE A  21     147.689 207.346 182.841  1.00 38.77           H  
ATOM    338 HG23 ILE A  21     148.809 208.471 182.853  1.00 38.77           H  
ATOM    339 HD11 ILE A  21     151.580 209.183 180.559  1.00 38.77           H  
ATOM    340 HD12 ILE A  21     150.644 209.288 181.839  1.00 38.77           H  
ATOM    341 HD13 ILE A  21     151.736 208.140 181.747  1.00 38.77           H  
ATOM    342  N   LEU A  22     148.739 204.151 182.894  1.00 38.74           N  
ATOM    343  CA  LEU A  22     147.824 203.322 183.662  1.00 38.74           C  
ATOM    344  C   LEU A  22     148.540 202.638 184.815  1.00 38.74           C  
ATOM    345  O   LEU A  22     147.977 202.495 185.904  1.00 38.74           O  
ATOM    346  CB  LEU A  22     147.159 202.299 182.746  1.00 38.74           C  
ATOM    347  CG  LEU A  22     146.080 202.834 181.796  1.00 38.74           C  
ATOM    348  CD1 LEU A  22     145.302 201.681 181.201  1.00 38.74           C  
ATOM    349  CD2 LEU A  22     145.127 203.818 182.466  1.00 38.74           C  
ATOM    350  H   LEU A  22     148.919 203.859 182.107  1.00 38.74           H  
ATOM    351  HA  LEU A  22     147.149 203.888 184.057  1.00 38.74           H  
ATOM    352  HB2 LEU A  22     147.846 201.884 182.204  1.00 38.74           H  
ATOM    353  HB3 LEU A  22     146.740 201.624 183.302  1.00 38.74           H  
ATOM    354  HG  LEU A  22     146.519 203.300 181.068  1.00 38.74           H  
ATOM    355 HD11 LEU A  22     144.581 202.029 180.651  1.00 38.74           H  
ATOM    356 HD12 LEU A  22     145.902 201.133 180.667  1.00 38.74           H  
ATOM    357 HD13 LEU A  22     144.941 201.156 181.929  1.00 38.74           H  
ATOM    358 HD21 LEU A  22     144.460 204.104 181.822  1.00 38.74           H  
ATOM    359 HD22 LEU A  22     144.699 203.394 183.231  1.00 38.74           H  
ATOM    360 HD23 LEU A  22     145.639 204.583 182.757  1.00 38.74           H  
ATOM    361  N   GLY A  23     149.785 202.210 184.602  1.00 37.23           N  
ATOM    362  CA  GLY A  23     150.554 201.655 185.695  1.00 37.23           C  
ATOM    363  C   GLY A  23     150.803 202.671 186.786  1.00 37.23           C  
ATOM    364  O   GLY A  23     150.714 202.354 187.971  1.00 37.23           O  
ATOM    365  H   GLY A  23     150.195 202.231 183.849  1.00 37.23           H  
ATOM    366  HA2 GLY A  23     150.075 200.907 186.080  1.00 37.23           H  
ATOM    367  HA3 GLY A  23     151.404 201.337 185.362  1.00 37.23           H  
ATOM    368  N   ALA A  24     151.108 203.912 186.405  1.00 38.29           N  
ATOM    369  CA  ALA A  24     151.294 204.953 187.407  1.00 38.29           C  
ATOM    370  C   ALA A  24     150.032 205.129 188.243  1.00 38.29           C  
ATOM    371  O   ALA A  24     150.081 205.113 189.482  1.00 38.29           O  
ATOM    372  CB  ALA A  24     151.682 206.265 186.729  1.00 38.29           C  
ATOM    373  H   ALA A  24     151.210 204.170 185.594  1.00 38.29           H  
ATOM    374  HA  ALA A  24     152.016 204.692 187.991  1.00 38.29           H  
ATOM    375  HB1 ALA A  24     151.825 206.941 187.407  1.00 38.29           H  
ATOM    376  HB2 ALA A  24     152.497 206.125 186.225  1.00 38.29           H  
ATOM    377  HB3 ALA A  24     150.968 206.536 186.134  1.00 38.29           H  
ATOM    378  N   ILE A  25     148.885 205.276 187.577  1.00 40.32           N  
ATOM    379  CA  ILE A  25     147.631 205.490 188.295  1.00 40.32           C  
ATOM    380  C   ILE A  25     147.329 204.304 189.204  1.00 40.32           C  
ATOM    381  O   ILE A  25     147.007 204.468 190.390  1.00 40.32           O  
ATOM    382  CB  ILE A  25     146.481 205.736 187.298  1.00 40.32           C  
ATOM    383  CG1 ILE A  25     146.692 207.024 186.488  1.00 40.32           C  
ATOM    384  CG2 ILE A  25     145.148 205.793 188.022  1.00 40.32           C  
ATOM    385  CD1 ILE A  25     147.442 208.131 187.192  1.00 40.32           C  
ATOM    386  H   ILE A  25     148.810 205.259 186.722  1.00 40.32           H  
ATOM    387  HA  ILE A  25     147.720 206.261 188.872  1.00 40.32           H  
ATOM    388  HB  ILE A  25     146.456 204.994 186.677  1.00 40.32           H  
ATOM    389 HG12 ILE A  25     147.184 206.810 185.681  1.00 40.32           H  
ATOM    390 HG13 ILE A  25     145.821 207.376 186.251  1.00 40.32           H  
ATOM    391 HG21 ILE A  25     144.454 205.970 187.369  1.00 40.32           H  
ATOM    392 HG22 ILE A  25     144.976 204.942 188.450  1.00 40.32           H  
ATOM    393 HG23 ILE A  25     145.174 206.503 188.681  1.00 40.32           H  
ATOM    394 HD11 ILE A  25     147.482 208.903 186.605  1.00 40.32           H  
ATOM    395 HD12 ILE A  25     146.967 208.359 188.005  1.00 40.32           H  
ATOM    396 HD13 ILE A  25     148.342 207.836 187.403  1.00 40.32           H  
ATOM    397  N   VAL A  26     147.423 203.091 188.657  1.00 39.49           N  
ATOM    398  CA  VAL A  26     147.079 201.891 189.409  1.00 39.49           C  
ATOM    399  C   VAL A  26     147.999 201.733 190.610  1.00 39.49           C  
ATOM    400  O   VAL A  26     147.549 201.423 191.718  1.00 39.49           O  
ATOM    401  CB  VAL A  26     147.133 200.660 188.486  1.00 39.49           C  
ATOM    402  CG1 VAL A  26     147.270 199.382 189.287  1.00 39.49           C  
ATOM    403  CG2 VAL A  26     145.902 200.610 187.607  1.00 39.49           C  
ATOM    404  H   VAL A  26     147.676 202.940 187.850  1.00 39.49           H  
ATOM    405  HA  VAL A  26     146.172 201.978 189.736  1.00 39.49           H  
ATOM    406  HB  VAL A  26     147.907 200.734 187.909  1.00 39.49           H  
ATOM    407 HG11 VAL A  26     147.013 198.638 188.723  1.00 39.49           H  
ATOM    408 HG12 VAL A  26     148.192 199.278 189.566  1.00 39.49           H  
ATOM    409 HG13 VAL A  26     146.686 199.428 190.059  1.00 39.49           H  
ATOM    410 HG21 VAL A  26     145.967 199.843 187.019  1.00 39.49           H  
ATOM    411 HG22 VAL A  26     145.118 200.531 188.170  1.00 39.49           H  
ATOM    412 HG23 VAL A  26     145.855 201.426 187.086  1.00 39.49           H  
ATOM    413  N   GLY A  27     149.301 201.932 190.409  1.00 39.12           N  
ATOM    414  CA  GLY A  27     150.235 201.793 191.507  1.00 39.12           C  
ATOM    415  C   GLY A  27     149.987 202.803 192.607  1.00 39.12           C  
ATOM    416  O   GLY A  27     150.016 202.463 193.790  1.00 39.12           O  
ATOM    417  H   GLY A  27     149.656 202.146 189.658  1.00 39.12           H  
ATOM    418  HA2 GLY A  27     150.165 200.904 191.879  1.00 39.12           H  
ATOM    419  HA3 GLY A  27     151.136 201.918 191.176  1.00 39.12           H  
ATOM    420  N   LEU A  28     149.729 204.058 192.235  1.00 40.45           N  
ATOM    421  CA  LEU A  28     149.440 205.071 193.243  1.00 40.45           C  
ATOM    422  C   LEU A  28     148.203 204.691 194.048  1.00 40.45           C  
ATOM    423  O   LEU A  28     148.217 204.699 195.289  1.00 40.45           O  
ATOM    424  CB  LEU A  28     149.250 206.428 192.565  1.00 40.45           C  
ATOM    425  CG  LEU A  28     150.487 207.320 192.463  1.00 40.45           C  
ATOM    426  CD1 LEU A  28     150.215 208.500 191.549  1.00 40.45           C  
ATOM    427  CD2 LEU A  28     150.925 207.804 193.825  1.00 40.45           C  
ATOM    428  H   LEU A  28     149.717 204.340 191.424  1.00 40.45           H  
ATOM    429  HA  LEU A  28     150.190 205.134 193.849  1.00 40.45           H  
ATOM    430  HB2 LEU A  28     148.931 206.277 191.663  1.00 40.45           H  
ATOM    431  HB3 LEU A  28     148.582 206.922 193.061  1.00 40.45           H  
ATOM    432  HG  LEU A  28     151.214 206.807 192.081  1.00 40.45           H  
ATOM    433 HD11 LEU A  28     151.016 209.044 191.493  1.00 40.45           H  
ATOM    434 HD12 LEU A  28     149.980 208.169 190.669  1.00 40.45           H  
ATOM    435 HD13 LEU A  28     149.484 209.022 191.913  1.00 40.45           H  
ATOM    436 HD21 LEU A  28     151.692 208.386 193.716  1.00 40.45           H  
ATOM    437 HD22 LEU A  28     150.194 208.290 194.234  1.00 40.45           H  
ATOM    438 HD23 LEU A  28     151.166 207.041 194.370  1.00 40.45           H  
ATOM    439  N   ILE A  29     147.129 204.315 193.349  1.00 41.91           N  
ATOM    440  CA  ILE A  29     145.877 203.991 194.025  1.00 41.91           C  
ATOM    441  C   ILE A  29     146.070 202.803 194.957  1.00 41.91           C  
ATOM    442  O   ILE A  29     145.612 202.810 196.105  1.00 41.91           O  
ATOM    443  CB  ILE A  29     144.768 203.725 192.992  1.00 41.91           C  
ATOM    444  CG1 ILE A  29     144.325 205.037 192.345  1.00 41.91           C  
ATOM    445  CG2 ILE A  29     143.586 203.042 193.647  1.00 41.91           C  
ATOM    446  CD1 ILE A  29     143.552 204.857 191.067  1.00 41.91           C  
ATOM    447  H   ILE A  29     147.101 204.244 192.494  1.00 41.91           H  
ATOM    448  HA  ILE A  29     145.606 204.751 194.560  1.00 41.91           H  
ATOM    449  HB  ILE A  29     145.120 203.143 192.303  1.00 41.91           H  
ATOM    450 HG12 ILE A  29     143.765 205.519 192.969  1.00 41.91           H  
ATOM    451 HG13 ILE A  29     145.114 205.560 192.140  1.00 41.91           H  
ATOM    452 HG21 ILE A  29     142.812 203.133 193.072  1.00 41.91           H  
ATOM    453 HG22 ILE A  29     143.792 202.104 193.775  1.00 41.91           H  
ATOM    454 HG23 ILE A  29     143.415 203.468 194.501  1.00 41.91           H  
ATOM    455 HD11 ILE A  29     143.375 205.729 190.681  1.00 41.91           H  
ATOM    456 HD12 ILE A  29     144.078 204.323 190.451  1.00 41.91           H  
ATOM    457 HD13 ILE A  29     142.718 204.407 191.264  1.00 41.91           H  
ATOM    458  N   LEU A  30     146.750 201.761 194.478  1.00 41.96           N  
ATOM    459  CA  LEU A  30     146.933 200.565 195.290  1.00 41.96           C  
ATOM    460  C   LEU A  30     147.837 200.838 196.483  1.00 41.96           C  
ATOM    461  O   LEU A  30     147.632 200.273 197.563  1.00 41.96           O  
ATOM    462  CB  LEU A  30     147.494 199.433 194.428  1.00 41.96           C  
ATOM    463  CG  LEU A  30     146.566 198.854 193.354  1.00 41.96           C  
ATOM    464  CD1 LEU A  30     147.021 197.472 192.941  1.00 41.96           C  
ATOM    465  CD2 LEU A  30     145.125 198.807 193.815  1.00 41.96           C  
ATOM    466  H   LEU A  30     147.106 201.722 193.698  1.00 41.96           H  
ATOM    467  HA  LEU A  30     146.076 200.295 195.643  1.00 41.96           H  
ATOM    468  HB2 LEU A  30     148.280 199.764 193.972  1.00 41.96           H  
ATOM    469  HB3 LEU A  30     147.747 198.706 195.013  1.00 41.96           H  
ATOM    470  HG  LEU A  30     146.603 199.419 192.570  1.00 41.96           H  
ATOM    471 HD11 LEU A  30     146.361 197.089 192.344  1.00 41.96           H  
ATOM    472 HD12 LEU A  30     147.872 197.547 192.486  1.00 41.96           H  
ATOM    473 HD13 LEU A  30     147.112 196.919 193.732  1.00 41.96           H  
ATOM    474 HD21 LEU A  30     144.607 198.297 193.175  1.00 41.96           H  
ATOM    475 HD22 LEU A  30     145.089 198.384 194.686  1.00 41.96           H  
ATOM    476 HD23 LEU A  30     144.785 199.712 193.872  1.00 41.96           H  
ATOM    477  N   GLY A  31     148.846 201.694 196.313  1.00 42.79           N  
ATOM    478  CA  GLY A  31     149.715 202.024 197.429  1.00 42.79           C  
ATOM    479  C   GLY A  31     148.999 202.795 198.520  1.00 42.79           C  
ATOM    480  O   GLY A  31     149.241 202.577 199.709  1.00 42.79           O  
ATOM    481  H   GLY A  31     149.037 202.093 195.578  1.00 42.79           H  
ATOM    482  HA2 GLY A  31     150.073 201.208 197.809  1.00 42.79           H  
ATOM    483  HA3 GLY A  31     150.449 202.564 197.111  1.00 42.79           H  
ATOM    484  N   HIS A  32     148.102 203.702 198.133  1.00 45.91           N  
ATOM    485  CA  HIS A  32     147.372 204.481 199.129  1.00 45.91           C  
ATOM    486  C   HIS A  32     146.505 203.563 199.980  1.00 45.91           C  
ATOM    487  O   HIS A  32     146.432 203.697 201.207  1.00 45.91           O  
ATOM    488  CB  HIS A  32     146.546 205.538 198.392  1.00 45.91           C  
ATOM    489  CG  HIS A  32     145.523 206.244 199.227  1.00 45.91           C  
ATOM    490  ND1 HIS A  32     144.506 206.983 198.662  1.00 45.91           N  
ATOM    491  CD2 HIS A  32     145.379 206.369 200.567  1.00 45.91           C  
ATOM    492  CE1 HIS A  32     143.767 207.515 199.618  1.00 45.91           C  
ATOM    493  NE2 HIS A  32     144.273 207.154 200.783  1.00 45.91           N  
ATOM    494  H   HIS A  32     147.885 203.863 197.318  1.00 45.91           H  
ATOM    495  HA  HIS A  32     147.997 204.929 199.710  1.00 45.91           H  
ATOM    496  HB2 HIS A  32     147.149 206.207 198.036  1.00 45.91           H  
ATOM    497  HB3 HIS A  32     146.076 205.103 197.660  1.00 45.91           H  
ATOM    498  HD2 HIS A  32     145.919 205.987 201.216  1.00 45.91           H  
ATOM    499  HE1 HIS A  32     143.015 208.048 199.485  1.00 45.91           H  
ATOM    500  HE2 HIS A  32     143.963 207.383 201.549  1.00 45.91           H  
ATOM    501  N   TYR A  33     145.860 202.619 199.324  1.00 46.36           N  
ATOM    502  CA  TYR A  33     145.055 201.538 199.857  1.00 46.36           C  
ATOM    503  C   TYR A  33     145.861 200.336 200.323  1.00 46.36           C  
ATOM    504  O   TYR A  33     145.288 199.255 200.479  1.00 46.36           O  
ATOM    505  CB  TYR A  33     144.089 201.162 198.747  1.00 46.36           C  
ATOM    506  CG  TYR A  33     142.990 202.159 198.551  1.00 46.36           C  
ATOM    507  CD1 TYR A  33     142.896 203.312 199.333  1.00 46.36           C  
ATOM    508  CD2 TYR A  33     142.156 202.058 197.449  1.00 46.36           C  
ATOM    509  CE1 TYR A  33     141.913 204.242 199.105  1.00 46.36           C  
ATOM    510  CE2 TYR A  33     141.171 202.990 197.205  1.00 46.36           C  
ATOM    511  CZ  TYR A  33     141.059 204.081 198.038  1.00 46.36           C  
ATOM    512  OH  TYR A  33     140.090 205.046 197.820  1.00 46.36           O  
ATOM    513  H   TYR A  33     145.817 202.630 198.474  1.00 46.36           H  
ATOM    514  HA  TYR A  33     144.542 201.817 200.631  1.00 46.36           H  
ATOM    515  HB2 TYR A  33     144.593 201.197 197.915  1.00 46.36           H  
ATOM    516  HB3 TYR A  33     143.721 200.280 198.861  1.00 46.36           H  
ATOM    517  HD1 TYR A  33     143.344 203.398 200.123  1.00 46.36           H  
ATOM    518  HD2 TYR A  33     142.233 201.316 196.849  1.00 46.36           H  
ATOM    519  HE1 TYR A  33     141.844 204.914 199.755  1.00 46.36           H  
ATOM    520  HE2 TYR A  33     140.622 202.984 196.456  1.00 46.36           H  
ATOM    521  HH  TYR A  33     139.784 205.243 198.569  1.00 46.36           H  
ATOM    522  N   GLY A  34     147.165 200.493 200.519  1.00 45.46           N  
ATOM    523  CA  GLY A  34     147.962 199.488 201.200  1.00 45.46           C  
ATOM    524  C   GLY A  34     148.013 198.139 200.520  1.00 45.46           C  
ATOM    525  O   GLY A  34     148.072 197.109 201.203  1.00 45.46           O  
ATOM    526  H   GLY A  34     147.610 201.188 200.271  1.00 45.46           H  
ATOM    527  HA2 GLY A  34     148.871 199.810 201.284  1.00 45.46           H  
ATOM    528  HA3 GLY A  34     147.606 199.355 202.092  1.00 45.46           H  
ATOM    529  N   TYR A  35     148.001 198.116 199.188  1.00 45.09           N  
ATOM    530  CA  TYR A  35     148.130 196.882 198.426  1.00 45.09           C  
ATOM    531  C   TYR A  35     149.471 196.795 197.706  1.00 45.09           C  
ATOM    532  O   TYR A  35     149.591 196.087 196.702  1.00 45.09           O  
ATOM    533  CB  TYR A  35     146.976 196.754 197.433  1.00 45.09           C  
ATOM    534  CG  TYR A  35     145.633 196.556 198.095  1.00 45.09           C  
ATOM    535  CD1 TYR A  35     144.666 197.547 198.058  1.00 45.09           C  
ATOM    536  CD2 TYR A  35     145.337 195.378 198.764  1.00 45.09           C  
ATOM    537  CE1 TYR A  35     143.439 197.369 198.663  1.00 45.09           C  
ATOM    538  CE2 TYR A  35     144.115 195.192 199.374  1.00 45.09           C  
ATOM    539  CZ  TYR A  35     143.170 196.190 199.321  1.00 45.09           C  
ATOM    540  OH  TYR A  35     141.949 196.009 199.927  1.00 45.09           O  
ATOM    541  H   TYR A  35     147.918 198.814 198.696  1.00 45.09           H  
ATOM    542  HA  TYR A  35     148.076 196.131 199.033  1.00 45.09           H  
ATOM    543  HB2 TYR A  35     146.928 197.564 196.905  1.00 45.09           H  
ATOM    544  HB3 TYR A  35     147.138 195.994 196.854  1.00 45.09           H  
ATOM    545  HD1 TYR A  35     144.846 198.343 197.614  1.00 45.09           H  
ATOM    546  HD2 TYR A  35     145.974 194.703 198.801  1.00 45.09           H  
ATOM    547  HE1 TYR A  35     142.799 198.041 198.630  1.00 45.09           H  
ATOM    548  HE2 TYR A  35     143.932 194.397 199.817  1.00 45.09           H  
ATOM    549  HH  TYR A  35     141.970 195.323 200.410  1.00 45.09           H  
ATOM    550  N   ALA A  36     150.486 197.501 198.206  1.00 42.43           N  
ATOM    551  CA  ALA A  36     151.804 197.436 197.590  1.00 42.43           C  
ATOM    552  C   ALA A  36     152.366 196.025 197.637  1.00 42.43           C  
ATOM    553  O   ALA A  36     153.102 195.618 196.732  1.00 42.43           O  
ATOM    554  CB  ALA A  36     152.754 198.411 198.280  1.00 42.43           C  
ATOM    555  H   ALA A  36     150.435 198.016 198.890  1.00 42.43           H  
ATOM    556  HA  ALA A  36     151.729 197.697 196.662  1.00 42.43           H  
ATOM    557  HB1 ALA A  36     153.626 198.354 197.863  1.00 42.43           H  
ATOM    558  HB2 ALA A  36     152.403 199.309 198.187  1.00 42.43           H  
ATOM    559  HB3 ALA A  36     152.821 198.178 199.218  1.00 42.43           H  
ATOM    560  N   HIS A  37     152.036 195.266 198.683  1.00 43.78           N  
ATOM    561  CA  HIS A  37     152.465 193.875 198.741  1.00 43.78           C  
ATOM    562  C   HIS A  37     151.866 193.073 197.596  1.00 43.78           C  
ATOM    563  O   HIS A  37     152.549 192.248 196.981  1.00 43.78           O  
ATOM    564  CB  HIS A  37     152.077 193.259 200.082  1.00 43.78           C  
ATOM    565  CG  HIS A  37     152.506 191.835 200.232  1.00 43.78           C  
ATOM    566  ND1 HIS A  37     153.814 191.473 200.468  1.00 43.78           N  
ATOM    567  CD2 HIS A  37     151.801 190.681 200.164  1.00 43.78           C  
ATOM    568  CE1 HIS A  37     153.896 190.156 200.546  1.00 43.78           C  
ATOM    569  NE2 HIS A  37     152.688 189.652 200.366  1.00 43.78           N  
ATOM    570  H   HIS A  37     151.574 195.527 199.358  1.00 43.78           H  
ATOM    571  HA  HIS A  37     153.429 193.835 198.662  1.00 43.78           H  
ATOM    572  HB2 HIS A  37     152.499 193.767 200.791  1.00 43.78           H  
ATOM    573  HB3 HIS A  37     151.113 193.297 200.181  1.00 43.78           H  
ATOM    574  HD2 HIS A  37     150.884 190.600 200.009  1.00 43.78           H  
ATOM    575  HE1 HIS A  37     154.666 189.660 200.701  1.00 43.78           H  
ATOM    576  HE2 HIS A  37     152.484 188.811 200.369  1.00 43.78           H  
ATOM    577  N   ALA A  38     150.589 193.303 197.293  1.00 42.07           N  
ATOM    578  CA  ALA A  38     149.957 192.589 196.191  1.00 42.07           C  
ATOM    579  C   ALA A  38     150.601 192.957 194.861  1.00 42.07           C  
ATOM    580  O   ALA A  38     150.808 192.094 193.999  1.00 42.07           O  
ATOM    581  CB  ALA A  38     148.459 192.885 196.170  1.00 42.07           C  
ATOM    582  H   ALA A  38     150.079 193.862 197.698  1.00 42.07           H  
ATOM    583  HA  ALA A  38     150.072 191.638 196.328  1.00 42.07           H  
ATOM    584  HB1 ALA A  38     148.050 192.403 195.438  1.00 42.07           H  
ATOM    585  HB2 ALA A  38     148.075 192.595 197.011  1.00 42.07           H  
ATOM    586  HB3 ALA A  38     148.324 193.838 196.058  1.00 42.07           H  
ATOM    587  N   VAL A  39     150.935 194.235 194.680  1.00 39.63           N  
ATOM    588  CA  VAL A  39     151.589 194.659 193.447  1.00 39.63           C  
ATOM    589  C   VAL A  39     152.954 194.001 193.325  1.00 39.63           C  
ATOM    590  O   VAL A  39     153.328 193.502 192.257  1.00 39.63           O  
ATOM    591  CB  VAL A  39     151.690 196.194 193.400  1.00 39.63           C  
ATOM    592  CG1 VAL A  39     152.421 196.643 192.153  1.00 39.63           C  
ATOM    593  CG2 VAL A  39     150.312 196.806 193.448  1.00 39.63           C  
ATOM    594  H   VAL A  39     150.803 194.864 195.249  1.00 39.63           H  
ATOM    595  HA  VAL A  39     151.051 194.373 192.695  1.00 39.63           H  
ATOM    596  HB  VAL A  39     152.185 196.502 194.173  1.00 39.63           H  
ATOM    597 HG11 VAL A  39     152.333 197.603 192.071  1.00 39.63           H  
ATOM    598 HG12 VAL A  39     153.356 196.404 192.224  1.00 39.63           H  
ATOM    599 HG13 VAL A  39     152.023 196.212 191.385  1.00 39.63           H  
ATOM    600 HG21 VAL A  39     150.387 197.762 193.314  1.00 39.63           H  
ATOM    601 HG22 VAL A  39     149.776 196.414 192.744  1.00 39.63           H  
ATOM    602 HG23 VAL A  39     149.913 196.620 194.310  1.00 39.63           H  
ATOM    603  N   HIS A  40     153.716 193.980 194.418  1.00 40.21           N  
ATOM    604  CA  HIS A  40     155.008 193.307 194.401  1.00 40.21           C  
ATOM    605  C   HIS A  40     154.848 191.832 194.066  1.00 40.21           C  
ATOM    606  O   HIS A  40     155.659 191.263 193.328  1.00 40.21           O  
ATOM    607  CB  HIS A  40     155.703 193.474 195.751  1.00 40.21           C  
ATOM    608  CG  HIS A  40     157.004 192.744 195.856  1.00 40.21           C  
ATOM    609  ND1 HIS A  40     158.210 193.325 195.533  1.00 40.21           N  
ATOM    610  CD2 HIS A  40     157.289 191.481 196.251  1.00 40.21           C  
ATOM    611  CE1 HIS A  40     159.182 192.451 195.722  1.00 40.21           C  
ATOM    612  NE2 HIS A  40     158.650 191.324 196.158  1.00 40.21           N  
ATOM    613  H   HIS A  40     153.512 194.344 195.168  1.00 40.21           H  
ATOM    614  HA  HIS A  40     155.567 193.711 193.723  1.00 40.21           H  
ATOM    615  HB2 HIS A  40     155.880 194.414 195.899  1.00 40.21           H  
ATOM    616  HB3 HIS A  40     155.119 193.138 196.444  1.00 40.21           H  
ATOM    617  HD1 HIS A  40     158.314 194.129 195.252  1.00 40.21           H  
ATOM    618  HD2 HIS A  40     156.678 190.839 196.532  1.00 40.21           H  
ATOM    619  HE1 HIS A  40     160.086 192.606 195.574  1.00 40.21           H  
ATOM    620  N   THR A  41     153.809 191.194 194.604  1.00 40.97           N  
ATOM    621  CA  THR A  41     153.676 189.754 194.433  1.00 40.97           C  
ATOM    622  C   THR A  41     153.245 189.379 193.019  1.00 40.97           C  
ATOM    623  O   THR A  41     153.858 188.494 192.411  1.00 40.97           O  
ATOM    624  CB  THR A  41     152.703 189.185 195.466  1.00 40.97           C  
ATOM    625  OG1 THR A  41     153.245 189.358 196.780  1.00 40.97           O  
ATOM    626  CG2 THR A  41     152.478 187.707 195.218  1.00 40.97           C  
ATOM    627  H   THR A  41     153.187 191.561 195.071  1.00 40.97           H  
ATOM    628  HA  THR A  41     154.541 189.350 194.587  1.00 40.97           H  
ATOM    629  HB  THR A  41     151.850 189.640 195.407  1.00 40.97           H  
ATOM    630  HG1 THR A  41     153.603 190.115 196.847  1.00 40.97           H  
ATOM    631 HG21 THR A  41     152.116 187.291 196.014  1.00 40.97           H  
ATOM    632 HG22 THR A  41     151.855 187.582 194.487  1.00 40.97           H  
ATOM    633 HG23 THR A  41     153.319 187.281 194.998  1.00 40.97           H  
ATOM    634  N   TYR A  42     152.207 190.017 192.466  1.00 41.46           N  
ATOM    635  CA  TYR A  42     151.697 189.521 191.188  1.00 41.46           C  
ATOM    636  C   TYR A  42     151.990 190.428 189.998  1.00 41.46           C  
ATOM    637  O   TYR A  42     152.063 189.934 188.870  1.00 41.46           O  
ATOM    638  CB  TYR A  42     150.183 189.260 191.230  1.00 41.46           C  
ATOM    639  CG  TYR A  42     149.665 188.621 192.500  1.00 41.46           C  
ATOM    640  CD1 TYR A  42     149.623 189.340 193.684  1.00 41.46           C  
ATOM    641  CD2 TYR A  42     149.371 187.262 192.547  1.00 41.46           C  
ATOM    642  CE1 TYR A  42     149.176 188.768 194.846  1.00 41.46           C  
ATOM    643  CE2 TYR A  42     148.944 186.672 193.713  1.00 41.46           C  
ATOM    644  CZ  TYR A  42     148.856 187.426 194.862  1.00 41.46           C  
ATOM    645  OH  TYR A  42     148.427 186.847 196.028  1.00 41.46           O  
ATOM    646  H   TYR A  42     151.790 190.693 192.798  1.00 41.46           H  
ATOM    647  HA  TYR A  42     152.118 188.672 191.003  1.00 41.46           H  
ATOM    648  HB2 TYR A  42     149.719 190.103 191.101  1.00 41.46           H  
ATOM    649  HB3 TYR A  42     149.965 188.659 190.500  1.00 41.46           H  
ATOM    650  HD1 TYR A  42     149.816 190.255 193.665  1.00 41.46           H  
ATOM    651  HD2 TYR A  42     149.432 186.749 191.768  1.00 41.46           H  
ATOM    652  HE1 TYR A  42     149.117 189.289 195.615  1.00 41.46           H  
ATOM    653  HE2 TYR A  42     148.728 185.771 193.726  1.00 41.46           H  
ATOM    654  HH  TYR A  42     148.537 186.020 195.985  1.00 41.46           H  
ATOM    655  N   VAL A  43     152.163 191.733 190.192  1.00 37.21           N  
ATOM    656  CA  VAL A  43     152.382 192.619 189.049  1.00 37.21           C  
ATOM    657  C   VAL A  43     153.861 192.726 188.703  1.00 37.21           C  
ATOM    658  O   VAL A  43     154.232 192.691 187.528  1.00 37.21           O  
ATOM    659  CB  VAL A  43     151.770 194.007 189.321  1.00 37.21           C  
ATOM    660  CG1 VAL A  43     152.008 194.925 188.138  1.00 37.21           C  
ATOM    661  CG2 VAL A  43     150.289 193.888 189.602  1.00 37.21           C  
ATOM    662  H   VAL A  43     152.161 192.129 190.956  1.00 37.21           H  
ATOM    663  HA  VAL A  43     151.925 192.251 188.281  1.00 37.21           H  
ATOM    664  HB  VAL A  43     152.195 194.399 190.096  1.00 37.21           H  
ATOM    665 HG11 VAL A  43     151.449 195.710 188.227  1.00 37.21           H  
ATOM    666 HG12 VAL A  43     152.939 195.187 188.119  1.00 37.21           H  
ATOM    667 HG13 VAL A  43     151.778 194.451 187.325  1.00 37.21           H  
ATOM    668 HG21 VAL A  43     149.905 194.777 189.651  1.00 37.21           H  
ATOM    669 HG22 VAL A  43     149.876 193.389 188.883  1.00 37.21           H  
ATOM    670 HG23 VAL A  43     150.165 193.427 190.444  1.00 37.21           H  
ATOM    671  N   LYS A  44     154.716 192.845 189.714  1.00 37.09           N  
ATOM    672  CA  LYS A  44     156.143 193.049 189.483  1.00 37.09           C  
ATOM    673  C   LYS A  44     156.784 191.991 188.592  1.00 37.09           C  
ATOM    674  O   LYS A  44     157.647 192.357 187.775  1.00 37.09           O  
ATOM    675  CB  LYS A  44     156.859 193.113 190.838  1.00 37.09           C  
ATOM    676  CG  LYS A  44     158.268 193.644 190.779  1.00 37.09           C  
ATOM    677  CD  LYS A  44     158.887 193.690 192.159  1.00 37.09           C  
ATOM    678  CE  LYS A  44     160.361 194.022 192.097  1.00 37.09           C  
ATOM    679  NZ  LYS A  44     161.180 192.829 191.773  1.00 37.09           N  
ATOM    680  H   LYS A  44     154.496 192.809 190.543  1.00 37.09           H  
ATOM    681  HA  LYS A  44     156.260 193.906 189.053  1.00 37.09           H  
ATOM    682  HB2 LYS A  44     156.355 193.692 191.425  1.00 37.09           H  
ATOM    683  HB3 LYS A  44     156.902 192.221 191.211  1.00 37.09           H  
ATOM    684  HG2 LYS A  44     158.806 193.061 190.224  1.00 37.09           H  
ATOM    685  HG3 LYS A  44     158.258 194.543 190.419  1.00 37.09           H  
ATOM    686  HD2 LYS A  44     158.445 194.371 192.686  1.00 37.09           H  
ATOM    687  HD3 LYS A  44     158.791 192.823 192.580  1.00 37.09           H  
ATOM    688  HE2 LYS A  44     160.507 194.686 191.408  1.00 37.09           H  
ATOM    689  HE3 LYS A  44     160.647 194.361 192.959  1.00 37.09           H  
ATOM    690  HZ1 LYS A  44     162.041 193.051 191.741  1.00 37.09           H  
ATOM    691  HZ2 LYS A  44     161.064 192.204 192.395  1.00 37.09           H  
ATOM    692  HZ3 LYS A  44     160.937 192.500 190.983  1.00 37.09           H  
ATOM    693  N   PRO A  45     156.446 190.703 188.695  1.00 36.21           N  
ATOM    694  CA  PRO A  45     157.159 189.699 187.890  1.00 36.21           C  
ATOM    695  C   PRO A  45     157.143 189.970 186.396  1.00 36.21           C  
ATOM    696  O   PRO A  45     158.111 189.626 185.711  1.00 36.21           O  
ATOM    697  CB  PRO A  45     156.422 188.400 188.237  1.00 36.21           C  
ATOM    698  CG  PRO A  45     155.896 188.629 189.589  1.00 36.21           C  
ATOM    699  CD  PRO A  45     155.531 190.073 189.660  1.00 36.21           C  
ATOM    700  HA  PRO A  45     158.077 189.627 188.188  1.00 36.21           H  
ATOM    701  HB2 PRO A  45     155.699 188.253 187.609  1.00 36.21           H  
ATOM    702  HB3 PRO A  45     157.044 187.659 188.233  1.00 36.21           H  
ATOM    703  HG2 PRO A  45     155.114 188.076 189.727  1.00 36.21           H  
ATOM    704  HG3 PRO A  45     156.583 188.423 190.240  1.00 36.21           H  
ATOM    705  HD2 PRO A  45     154.612 190.196 189.388  1.00 36.21           H  
ATOM    706  HD3 PRO A  45     155.688 190.414 190.552  1.00 36.21           H  
ATOM    707  N   PHE A  46     156.079 190.565 185.860  1.00 34.15           N  
ATOM    708  CA  PHE A  46     156.065 190.889 184.437  1.00 34.15           C  
ATOM    709  C   PHE A  46     157.139 191.918 184.093  1.00 34.15           C  
ATOM    710  O   PHE A  46     157.852 191.779 183.088  1.00 34.15           O  
ATOM    711  CB  PHE A  46     154.677 191.388 184.042  1.00 34.15           C  
ATOM    712  CG  PHE A  46     153.602 190.356 184.202  1.00 34.15           C  
ATOM    713  CD1 PHE A  46     152.916 190.232 185.396  1.00 34.15           C  
ATOM    714  CD2 PHE A  46     153.279 189.505 183.163  1.00 34.15           C  
ATOM    715  CE1 PHE A  46     151.931 189.283 185.547  1.00 34.15           C  
ATOM    716  CE2 PHE A  46     152.295 188.555 183.310  1.00 34.15           C  
ATOM    717  CZ  PHE A  46     151.620 188.445 184.504  1.00 34.15           C  
ATOM    718  H   PHE A  46     155.369 190.786 186.286  1.00 34.15           H  
ATOM    719  HA  PHE A  46     156.246 190.084 183.933  1.00 34.15           H  
ATOM    720  HB2 PHE A  46     154.445 192.138 184.606  1.00 34.15           H  
ATOM    721  HB3 PHE A  46     154.691 191.664 183.115  1.00 34.15           H  
ATOM    722  HD1 PHE A  46     153.122 190.795 186.104  1.00 34.15           H  
ATOM    723  HD2 PHE A  46     153.731 189.574 182.355  1.00 34.15           H  
ATOM    724  HE1 PHE A  46     151.477 189.210 186.353  1.00 34.15           H  
ATOM    725  HE2 PHE A  46     152.086 187.990 182.603  1.00 34.15           H  
ATOM    726  HZ  PHE A  46     150.955 187.805 184.606  1.00 34.15           H  
ATOM    727  N   GLY A  47     157.283 192.948 184.926  1.00 32.06           N  
ATOM    728  CA  GLY A  47     158.352 193.908 184.716  1.00 32.06           C  
ATOM    729  C   GLY A  47     159.724 193.288 184.889  1.00 32.06           C  
ATOM    730  O   GLY A  47     160.666 193.626 184.168  1.00 32.06           O  
ATOM    731  H   GLY A  47     156.787 193.107 185.606  1.00 32.06           H  
ATOM    732  HA2 GLY A  47     158.289 194.276 183.824  1.00 32.06           H  
ATOM    733  HA3 GLY A  47     158.258 194.626 185.356  1.00 32.06           H  
ATOM    734  N   ASP A  48     159.855 192.376 185.851  1.00 33.25           N  
ATOM    735  CA  ASP A  48     161.113 191.657 186.012  1.00 33.25           C  
ATOM    736  C   ASP A  48     161.441 190.856 184.761  1.00 33.25           C  
ATOM    737  O   ASP A  48     162.602 190.786 184.344  1.00 33.25           O  
ATOM    738  CB  ASP A  48     161.043 190.748 187.238  1.00 33.25           C  
ATOM    739  CG  ASP A  48     160.754 191.512 188.512  1.00 33.25           C  
ATOM    740  OD1 ASP A  48     160.792 192.759 188.480  1.00 33.25           O  
ATOM    741  OD2 ASP A  48     160.488 190.866 189.548  1.00 33.25           O  
ATOM    742  H   ASP A  48     159.244 192.158 186.411  1.00 33.25           H  
ATOM    743  HA  ASP A  48     161.825 192.295 186.156  1.00 33.25           H  
ATOM    744  HB2 ASP A  48     160.330 190.106 187.111  1.00 33.25           H  
ATOM    745  HB3 ASP A  48     161.887 190.288 187.345  1.00 33.25           H  
ATOM    746  N   LEU A  49     160.428 190.245 184.148  1.00 30.19           N  
ATOM    747  CA  LEU A  49     160.637 189.515 182.904  1.00 30.19           C  
ATOM    748  C   LEU A  49     161.105 190.443 181.794  1.00 30.19           C  
ATOM    749  O   LEU A  49     162.014 190.103 181.029  1.00 30.19           O  
ATOM    750  CB  LEU A  49     159.348 188.808 182.495  1.00 30.19           C  
ATOM    751  CG  LEU A  49     159.333 188.142 181.120  1.00 30.19           C  
ATOM    752  CD1 LEU A  49     160.445 187.124 181.016  1.00 30.19           C  
ATOM    753  CD2 LEU A  49     157.994 187.498 180.858  1.00 30.19           C  
ATOM    754  H   LEU A  49     159.618 190.242 184.427  1.00 30.19           H  
ATOM    755  HA  LEU A  49     161.318 188.843 183.045  1.00 30.19           H  
ATOM    756  HB2 LEU A  49     159.159 188.121 183.148  1.00 30.19           H  
ATOM    757  HB3 LEU A  49     158.636 189.462 182.504  1.00 30.19           H  
ATOM    758  HG  LEU A  49     159.473 188.812 180.436  1.00 30.19           H  
ATOM    759 HD11 LEU A  49     160.363 186.654 180.173  1.00 30.19           H  
ATOM    760 HD12 LEU A  49     161.297 187.582 181.054  1.00 30.19           H  
ATOM    761 HD13 LEU A  49     160.369 186.502 181.754  1.00 30.19           H  
ATOM    762 HD21 LEU A  49     158.007 187.092 179.980  1.00 30.19           H  
ATOM    763 HD22 LEU A  49     157.833 186.824 181.534  1.00 30.19           H  
ATOM    764 HD23 LEU A  49     157.307 188.177 180.896  1.00 30.19           H  
ATOM    765  N   PHE A  50     160.483 191.617 181.682  1.00 29.25           N  
ATOM    766  CA  PHE A  50     160.910 192.578 180.670  1.00 29.25           C  
ATOM    767  C   PHE A  50     162.365 192.983 180.883  1.00 29.25           C  
ATOM    768  O   PHE A  50     163.161 193.027 179.932  1.00 29.25           O  
ATOM    769  CB  PHE A  50     159.995 193.800 180.708  1.00 29.25           C  
ATOM    770  CG  PHE A  50     160.409 194.906 179.789  1.00 29.25           C  
ATOM    771  CD1 PHE A  50     160.630 194.668 178.449  1.00 29.25           C  
ATOM    772  CD2 PHE A  50     160.564 196.192 180.266  1.00 29.25           C  
ATOM    773  CE1 PHE A  50     161.006 195.687 177.607  1.00 29.25           C  
ATOM    774  CE2 PHE A  50     160.938 197.213 179.426  1.00 29.25           C  
ATOM    775  CZ  PHE A  50     161.157 196.960 178.097  1.00 29.25           C  
ATOM    776  H   PHE A  50     159.825 191.875 182.166  1.00 29.25           H  
ATOM    777  HA  PHE A  50     160.833 192.172 179.796  1.00 29.25           H  
ATOM    778  HB2 PHE A  50     159.101 193.527 180.458  1.00 29.25           H  
ATOM    779  HB3 PHE A  50     159.989 194.153 181.608  1.00 29.25           H  
ATOM    780  HD1 PHE A  50     160.527 193.809 178.113  1.00 29.25           H  
ATOM    781  HD2 PHE A  50     160.416 196.366 181.164  1.00 29.25           H  
ATOM    782  HE1 PHE A  50     161.153 195.516 176.708  1.00 29.25           H  
ATOM    783  HE2 PHE A  50     161.041 198.073 179.756  1.00 29.25           H  
ATOM    784  HZ  PHE A  50     161.410 197.649 177.530  1.00 29.25           H  
ATOM    785  N   VAL A  51     162.732 193.260 182.134  1.00 27.94           N  
ATOM    786  CA  VAL A  51     164.100 193.655 182.450  1.00 27.94           C  
ATOM    787  C   VAL A  51     165.073 192.534 182.109  1.00 27.94           C  
ATOM    788  O   VAL A  51     166.150 192.774 181.551  1.00 27.94           O  
ATOM    789  CB  VAL A  51     164.199 194.063 183.931  1.00 27.94           C  
ATOM    790  CG1 VAL A  51     165.643 194.108 184.387  1.00 27.94           C  
ATOM    791  CG2 VAL A  51     163.525 195.397 184.154  1.00 27.94           C  
ATOM    792  H   VAL A  51     162.210 193.229 182.812  1.00 27.94           H  
ATOM    793  HA  VAL A  51     164.331 194.425 181.913  1.00 27.94           H  
ATOM    794  HB  VAL A  51     163.738 193.405 184.470  1.00 27.94           H  
ATOM    795 HG11 VAL A  51     165.691 194.608 185.213  1.00 27.94           H  
ATOM    796 HG12 VAL A  51     165.958 193.205 184.535  1.00 27.94           H  
ATOM    797 HG13 VAL A  51     166.177 194.544 183.708  1.00 27.94           H  
ATOM    798 HG21 VAL A  51     163.529 195.597 185.101  1.00 27.94           H  
ATOM    799 HG22 VAL A  51     164.010 196.079 183.669  1.00 27.94           H  
ATOM    800 HG23 VAL A  51     162.614 195.346 183.832  1.00 27.94           H  
ATOM    801  N   ARG A  52     164.718 191.296 182.454  1.00 28.74           N  
ATOM    802  CA  ARG A  52     165.586 190.164 182.159  1.00 28.74           C  
ATOM    803  C   ARG A  52     165.763 189.982 180.658  1.00 28.74           C  
ATOM    804  O   ARG A  52     166.870 189.706 180.184  1.00 28.74           O  
ATOM    805  CB  ARG A  52     165.015 188.893 182.783  1.00 28.74           C  
ATOM    806  CG  ARG A  52     165.149 188.817 184.283  1.00 28.74           C  
ATOM    807  CD  ARG A  52     164.569 187.524 184.810  1.00 28.74           C  
ATOM    808  NE  ARG A  52     165.453 186.395 184.558  1.00 28.74           N  
ATOM    809  CZ  ARG A  52     166.501 186.081 185.305  1.00 28.74           C  
ATOM    810  NH1 ARG A  52     166.817 186.780 186.381  1.00 28.74           N  
ATOM    811  NH2 ARG A  52     167.251 185.041 184.962  1.00 28.74           N  
ATOM    812  H   ARG A  52     163.991 191.090 182.858  1.00 28.74           H  
ATOM    813  HA  ARG A  52     166.456 190.327 182.548  1.00 28.74           H  
ATOM    814  HB2 ARG A  52     164.074 188.838 182.571  1.00 28.74           H  
ATOM    815  HB3 ARG A  52     165.480 188.130 182.414  1.00 28.74           H  
ATOM    816  HG2 ARG A  52     166.086 188.853 184.523  1.00 28.74           H  
ATOM    817  HG3 ARG A  52     164.669 189.553 184.687  1.00 28.74           H  
ATOM    818  HD2 ARG A  52     164.434 187.597 185.766  1.00 28.74           H  
ATOM    819  HD3 ARG A  52     163.728 187.350 184.366  1.00 28.74           H  
ATOM    820  HE  ARG A  52     165.245 185.861 183.920  1.00 28.74           H  
ATOM    821 HH11 ARG A  52     166.341 187.455 186.613  1.00 28.74           H  
ATOM    822 HH12 ARG A  52     167.501 186.557 186.849  1.00 28.74           H  
ATOM    823 HH21 ARG A  52     167.052 184.583 184.264  1.00 28.74           H  
ATOM    824 HH22 ARG A  52     167.932 184.827 185.437  1.00 28.74           H  
ATOM    825  N   LEU A  53     164.680 190.125 179.895  1.00 27.59           N  
ATOM    826  CA  LEU A  53     164.779 190.002 178.448  1.00 27.59           C  
ATOM    827  C   LEU A  53     165.707 191.061 177.877  1.00 27.59           C  
ATOM    828  O   LEU A  53     166.522 190.774 176.993  1.00 27.59           O  
ATOM    829  CB  LEU A  53     163.395 190.108 177.813  1.00 27.59           C  
ATOM    830  CG  LEU A  53     162.493 188.885 177.952  1.00 27.59           C  
ATOM    831  CD1 LEU A  53     161.069 189.258 177.627  1.00 27.59           C  
ATOM    832  CD2 LEU A  53     162.964 187.753 177.062  1.00 27.59           C  
ATOM    833  H   LEU A  53     163.892 190.293 180.186  1.00 27.59           H  
ATOM    834  HA  LEU A  53     165.143 189.134 178.230  1.00 27.59           H  
ATOM    835  HB2 LEU A  53     162.931 190.854 178.217  1.00 27.59           H  
ATOM    836  HB3 LEU A  53     163.507 190.277 176.868  1.00 27.59           H  
ATOM    837  HG  LEU A  53     162.520 188.576 178.867  1.00 27.59           H  
ATOM    838 HD11 LEU A  53     160.509 188.476 177.731  1.00 27.59           H  
ATOM    839 HD12 LEU A  53     160.783 189.955 178.235  1.00 27.59           H  
ATOM    840 HD13 LEU A  53     161.027 189.577 176.714  1.00 27.59           H  
ATOM    841 HD21 LEU A  53     162.335 187.022 177.132  1.00 27.59           H  
ATOM    842 HD22 LEU A  53     163.004 188.065 176.147  1.00 27.59           H  
ATOM    843 HD23 LEU A  53     163.841 187.464 177.350  1.00 27.59           H  
ATOM    844  N   LEU A  54     165.598 192.295 178.369  1.00 26.79           N  
ATOM    845  CA  LEU A  54     166.492 193.345 177.894  1.00 26.79           C  
ATOM    846  C   LEU A  54     167.941 193.047 178.260  1.00 26.79           C  
ATOM    847  O   LEU A  54     168.845 193.219 177.436  1.00 26.79           O  
ATOM    848  CB  LEU A  54     166.060 194.692 178.463  1.00 26.79           C  
ATOM    849  CG  LEU A  54     164.883 195.360 177.757  1.00 26.79           C  
ATOM    850  CD1 LEU A  54     164.543 196.660 178.437  1.00 26.79           C  
ATOM    851  CD2 LEU A  54     165.179 195.584 176.294  1.00 26.79           C  
ATOM    852  H   LEU A  54     165.029 192.545 178.958  1.00 26.79           H  
ATOM    853  HA  LEU A  54     166.443 193.387 176.932  1.00 26.79           H  
ATOM    854  HB2 LEU A  54     165.812 194.570 179.390  1.00 26.79           H  
ATOM    855  HB3 LEU A  54     166.811 195.299 178.409  1.00 26.79           H  
ATOM    856  HG  LEU A  54     164.110 194.782 177.819  1.00 26.79           H  
ATOM    857 HD11 LEU A  54     163.936 197.159 177.871  1.00 26.79           H  
ATOM    858 HD12 LEU A  54     164.122 196.469 179.288  1.00 26.79           H  
ATOM    859 HD13 LEU A  54     165.359 197.163 178.572  1.00 26.79           H  
ATOM    860 HD21 LEU A  54     164.524 196.196 175.934  1.00 26.79           H  
ATOM    861 HD22 LEU A  54     166.067 195.958 176.208  1.00 26.79           H  
ATOM    862 HD23 LEU A  54     165.132 194.737 175.827  1.00 26.79           H  
ATOM    863  N   LYS A  55     168.181 192.594 179.491  1.00 26.80           N  
ATOM    864  CA  LYS A  55     169.545 192.317 179.926  1.00 26.80           C  
ATOM    865  C   LYS A  55     170.150 191.139 179.173  1.00 26.80           C  
ATOM    866  O   LYS A  55     171.374 191.065 179.021  1.00 26.80           O  
ATOM    867  CB  LYS A  55     169.571 192.058 181.430  1.00 26.80           C  
ATOM    868  CG  LYS A  55     169.841 193.299 182.254  1.00 26.80           C  
ATOM    869  CD  LYS A  55     169.005 193.338 183.513  1.00 26.80           C  
ATOM    870  CE  LYS A  55     169.412 192.264 184.491  1.00 26.80           C  
ATOM    871  NZ  LYS A  55     168.903 192.549 185.855  1.00 26.80           N  
ATOM    872  H   LYS A  55     167.580 192.446 180.084  1.00 26.80           H  
ATOM    873  HA  LYS A  55     170.088 193.096 179.751  1.00 26.80           H  
ATOM    874  HB2 LYS A  55     168.715 191.701 181.704  1.00 26.80           H  
ATOM    875  HB3 LYS A  55     170.266 191.415 181.626  1.00 26.80           H  
ATOM    876  HG2 LYS A  55     170.774 193.314 182.512  1.00 26.80           H  
ATOM    877  HG3 LYS A  55     169.626 194.083 181.729  1.00 26.80           H  
ATOM    878  HD2 LYS A  55     169.121 194.197 183.946  1.00 26.80           H  
ATOM    879  HD3 LYS A  55     168.075 193.200 183.282  1.00 26.80           H  
ATOM    880  HE2 LYS A  55     169.046 191.416 184.202  1.00 26.80           H  
ATOM    881  HE3 LYS A  55     170.379 192.219 184.532  1.00 26.80           H  
ATOM    882  HZ1 LYS A  55     169.161 191.910 186.417  1.00 26.80           H  
ATOM    883  HZ2 LYS A  55     169.218 193.330 186.138  1.00 26.80           H  
ATOM    884  HZ3 LYS A  55     168.015 192.583 185.844  1.00 26.80           H  
ATOM    885  N   MET A  56     169.313 190.216 178.699  1.00 26.75           N  
ATOM    886  CA  MET A  56     169.808 189.058 177.964  1.00 26.75           C  
ATOM    887  C   MET A  56     170.607 189.464 176.732  1.00 26.75           C  
ATOM    888  O   MET A  56     171.509 188.732 176.310  1.00 26.75           O  
ATOM    889  CB  MET A  56     168.628 188.171 177.567  1.00 26.75           C  
ATOM    890  CG  MET A  56     168.941 187.071 176.573  1.00 26.75           C  
ATOM    891  SD  MET A  56     167.490 186.097 176.136  1.00 26.75           S  
ATOM    892  CE  MET A  56     166.477 187.328 175.328  1.00 26.75           C  
ATOM    893  H   MET A  56     168.462 190.232 178.797  1.00 26.75           H  
ATOM    894  HA  MET A  56     170.378 188.543 178.550  1.00 26.75           H  
ATOM    895  HB2 MET A  56     168.273 187.754 178.361  1.00 26.75           H  
ATOM    896  HB3 MET A  56     167.951 188.735 177.170  1.00 26.75           H  
ATOM    897  HG2 MET A  56     169.282 187.463 175.756  1.00 26.75           H  
ATOM    898  HG3 MET A  56     169.595 186.473 176.960  1.00 26.75           H  
ATOM    899  HE1 MET A  56     165.688 186.900 174.967  1.00 26.75           H  
ATOM    900  HE2 MET A  56     166.219 187.998 175.975  1.00 26.75           H  
ATOM    901  HE3 MET A  56     166.986 187.737 174.613  1.00 26.75           H  
ATOM    902  N   LEU A  57     170.294 190.612 176.141  1.00 25.41           N  
ATOM    903  CA  LEU A  57     170.878 191.030 174.875  1.00 25.41           C  
ATOM    904  C   LEU A  57     172.081 191.949 175.029  1.00 25.41           C  
ATOM    905  O   LEU A  57     172.701 192.299 174.023  1.00 25.41           O  
ATOM    906  CB  LEU A  57     169.814 191.729 174.029  1.00 25.41           C  
ATOM    907  CG  LEU A  57     168.474 191.006 173.945  1.00 25.41           C  
ATOM    908  CD1 LEU A  57     167.454 191.862 173.235  1.00 25.41           C  
ATOM    909  CD2 LEU A  57     168.638 189.673 173.245  1.00 25.41           C  
ATOM    910  H   LEU A  57     169.734 191.177 176.460  1.00 25.41           H  
ATOM    911  HA  LEU A  57     171.170 190.244 174.394  1.00 25.41           H  
ATOM    912  HB2 LEU A  57     169.645 192.599 174.414  1.00 25.41           H  
ATOM    913  HB3 LEU A  57     170.151 191.834 173.128  1.00 25.41           H  
ATOM    914  HG  LEU A  57     168.150 190.836 174.839  1.00 25.41           H  
ATOM    915 HD11 LEU A  57     166.588 191.435 173.294  1.00 25.41           H  
ATOM    916 HD12 LEU A  57     167.423 192.730 173.664  1.00 25.41           H  
ATOM    917 HD13 LEU A  57     167.713 191.958 172.308  1.00 25.41           H  
ATOM    918 HD21 LEU A  57     167.766 189.269 173.132  1.00 25.41           H  
ATOM    919 HD22 LEU A  57     169.049 189.822 172.381  1.00 25.41           H  
ATOM    920 HD23 LEU A  57     169.199 189.099 173.785  1.00 25.41           H  
ATOM    921  N   VAL A  58     172.437 192.334 176.253  1.00 24.28           N  
ATOM    922  CA  VAL A  58     173.449 193.369 176.443  1.00 24.28           C  
ATOM    923  C   VAL A  58     174.803 192.897 175.925  1.00 24.28           C  
ATOM    924  O   VAL A  58     175.386 193.498 175.018  1.00 24.28           O  
ATOM    925  CB  VAL A  58     173.525 193.778 177.923  1.00 24.28           C  
ATOM    926  CG1 VAL A  58     174.751 194.626 178.180  1.00 24.28           C  
ATOM    927  CG2 VAL A  58     172.268 194.517 178.325  1.00 24.28           C  
ATOM    928  H   VAL A  58     172.109 192.022 176.979  1.00 24.28           H  
ATOM    929  HA  VAL A  58     173.192 194.150 175.936  1.00 24.28           H  
ATOM    930  HB  VAL A  58     173.597 192.983 178.468  1.00 24.28           H  
ATOM    931 HG11 VAL A  58     174.614 195.133 178.991  1.00 24.28           H  
ATOM    932 HG12 VAL A  58     175.520 194.050 178.281  1.00 24.28           H  
ATOM    933 HG13 VAL A  58     174.879 195.231 177.436  1.00 24.28           H  
ATOM    934 HG21 VAL A  58     172.294 194.697 179.275  1.00 24.28           H  
ATOM    935 HG22 VAL A  58     172.225 195.348 177.832  1.00 24.28           H  
ATOM    936 HG23 VAL A  58     171.499 193.970 178.114  1.00 24.28           H  
ATOM    937  N   MET A  59     175.328 191.820 176.502  1.00 25.02           N  
ATOM    938  CA  MET A  59     176.686 191.401 176.161  1.00 25.02           C  
ATOM    939  C   MET A  59     176.828 191.008 174.699  1.00 25.02           C  
ATOM    940  O   MET A  59     177.771 191.486 174.043  1.00 25.02           O  
ATOM    941  CB  MET A  59     177.124 190.267 177.091  1.00 25.02           C  
ATOM    942  CG  MET A  59     176.966 190.587 178.565  1.00 25.02           C  
ATOM    943  SD  MET A  59     177.815 192.097 179.061  1.00 25.02           S  
ATOM    944  CE  MET A  59     179.474 191.754 178.500  1.00 25.02           C  
ATOM    945  H   MET A  59     174.932 191.326 177.078  1.00 25.02           H  
ATOM    946  HA  MET A  59     177.276 192.148 176.324  1.00 25.02           H  
ATOM    947  HB2 MET A  59     176.588 189.485 176.908  1.00 25.02           H  
ATOM    948  HB3 MET A  59     178.053 190.062 176.925  1.00 25.02           H  
ATOM    949  HG2 MET A  59     176.026 190.689 178.772  1.00 25.02           H  
ATOM    950  HG3 MET A  59     177.339 189.859 179.082  1.00 25.02           H  
ATOM    951  HE1 MET A  59     180.048 192.484 178.768  1.00 25.02           H  
ATOM    952  HE2 MET A  59     179.780 190.928 178.901  1.00 25.02           H  
ATOM    953  HE3 MET A  59     179.476 191.671 177.536  1.00 25.02           H  
ATOM    954  N   PRO A  60     175.961 190.170 174.124  1.00 23.54           N  
ATOM    955  CA  PRO A  60     176.142 189.822 172.705  1.00 23.54           C  
ATOM    956  C   PRO A  60     176.091 191.029 171.788  1.00 23.54           C  
ATOM    957  O   PRO A  60     176.968 191.192 170.929  1.00 23.54           O  
ATOM    958  CB  PRO A  60     174.990 188.845 172.433  1.00 23.54           C  
ATOM    959  CG  PRO A  60     174.509 188.410 173.751  1.00 23.54           C  
ATOM    960  CD  PRO A  60     174.781 189.511 174.701  1.00 23.54           C  
ATOM    961  HA  PRO A  60     176.984 189.363 172.578  1.00 23.54           H  
ATOM    962  HB2 PRO A  60     174.288 189.301 171.950  1.00 23.54           H  
ATOM    963  HB3 PRO A  60     175.318 188.091 171.924  1.00 23.54           H  
ATOM    964  HG2 PRO A  60     173.557 188.241 173.700  1.00 23.54           H  
ATOM    965  HG3 PRO A  60     174.981 187.609 174.019  1.00 23.54           H  
ATOM    966  HD2 PRO A  60     174.031 190.118 174.726  1.00 23.54           H  
ATOM    967  HD3 PRO A  60     174.977 189.151 175.574  1.00 23.54           H  
ATOM    968  N   ILE A  61     175.076 191.879 171.941  1.00 23.88           N  
ATOM    969  CA  ILE A  61     174.932 193.020 171.045  1.00 23.88           C  
ATOM    970  C   ILE A  61     176.121 193.957 171.194  1.00 23.88           C  
ATOM    971  O   ILE A  61     176.711 194.393 170.201  1.00 23.88           O  
ATOM    972  CB  ILE A  61     173.587 193.732 171.294  1.00 23.88           C  
ATOM    973  CG1 ILE A  61     173.165 194.528 170.062  1.00 23.88           C  
ATOM    974  CG2 ILE A  61     173.649 194.648 172.498  1.00 23.88           C  
ATOM    975  CD1 ILE A  61     171.702 194.870 170.043  1.00 23.88           C  
ATOM    976  H   ILE A  61     174.469 191.820 172.542  1.00 23.88           H  
ATOM    977  HA  ILE A  61     174.928 192.695 170.135  1.00 23.88           H  
ATOM    978  HB  ILE A  61     172.914 193.059 171.462  1.00 23.88           H  
ATOM    979 HG12 ILE A  61     173.662 195.358 170.044  1.00 23.88           H  
ATOM    980 HG13 ILE A  61     173.357 194.010 169.268  1.00 23.88           H  
ATOM    981 HG21 ILE A  61     172.748 194.899 172.744  1.00 23.88           H  
ATOM    982 HG22 ILE A  61     174.066 194.178 173.229  1.00 23.88           H  
ATOM    983 HG23 ILE A  61     174.159 195.439 172.274  1.00 23.88           H  
ATOM    984 HD11 ILE A  61     171.482 195.267 169.189  1.00 23.88           H  
ATOM    985 HD12 ILE A  61     171.190 194.059 170.171  1.00 23.88           H  
ATOM    986 HD13 ILE A  61     171.514 195.493 170.759  1.00 23.88           H  
ATOM    987  N   VAL A  62     176.526 194.241 172.432  1.00 23.26           N  
ATOM    988  CA  VAL A  62     177.648 195.148 172.647  1.00 23.26           C  
ATOM    989  C   VAL A  62     178.907 194.587 172.002  1.00 23.26           C  
ATOM    990  O   VAL A  62     179.566 195.259 171.201  1.00 23.26           O  
ATOM    991  CB  VAL A  62     177.846 195.405 174.152  1.00 23.26           C  
ATOM    992  CG1 VAL A  62     179.221 195.972 174.424  1.00 23.26           C  
ATOM    993  CG2 VAL A  62     176.779 196.344 174.674  1.00 23.26           C  
ATOM    994  H   VAL A  62     176.179 193.927 173.149  1.00 23.26           H  
ATOM    995  HA  VAL A  62     177.450 195.995 172.228  1.00 23.26           H  
ATOM    996  HB  VAL A  62     177.770 194.568 174.629  1.00 23.26           H  
ATOM    997 HG11 VAL A  62     179.214 196.383 175.299  1.00 23.26           H  
ATOM    998 HG12 VAL A  62     179.872 195.257 174.405  1.00 23.26           H  
ATOM    999 HG13 VAL A  62     179.430 196.636 173.753  1.00 23.26           H  
ATOM   1000 HG21 VAL A  62     176.915 196.477 175.622  1.00 23.26           H  
ATOM   1001 HG22 VAL A  62     176.848 197.190 174.209  1.00 23.26           H  
ATOM   1002 HG23 VAL A  62     175.907 195.955 174.518  1.00 23.26           H  
ATOM   1003  N   PHE A  63     179.237 193.331 172.307  1.00 22.63           N  
ATOM   1004  CA  PHE A  63     180.469 192.750 171.787  1.00 22.63           C  
ATOM   1005  C   PHE A  63     180.466 192.717 170.264  1.00 22.63           C  
ATOM   1006  O   PHE A  63     181.409 193.192 169.621  1.00 22.63           O  
ATOM   1007  CB  PHE A  63     180.668 191.344 172.349  1.00 22.63           C  
ATOM   1008  CG  PHE A  63     181.814 190.606 171.730  1.00 22.63           C  
ATOM   1009  CD1 PHE A  63     183.112 190.874 172.115  1.00 22.63           C  
ATOM   1010  CD2 PHE A  63     181.596 189.648 170.759  1.00 22.63           C  
ATOM   1011  CE1 PHE A  63     184.165 190.202 171.547  1.00 22.63           C  
ATOM   1012  CE2 PHE A  63     182.649 188.974 170.189  1.00 22.63           C  
ATOM   1013  CZ  PHE A  63     183.934 189.252 170.584  1.00 22.63           C  
ATOM   1014  H   PHE A  63     178.779 192.807 172.808  1.00 22.63           H  
ATOM   1015  HA  PHE A  63     181.214 193.293 172.073  1.00 22.63           H  
ATOM   1016  HB2 PHE A  63     180.839 191.410 173.298  1.00 22.63           H  
ATOM   1017  HB3 PHE A  63     179.866 190.827 172.195  1.00 22.63           H  
ATOM   1018  HD1 PHE A  63     183.274 191.516 172.765  1.00 22.63           H  
ATOM   1019  HD2 PHE A  63     180.730 189.455 170.488  1.00 22.63           H  
ATOM   1020  HE1 PHE A  63     185.033 190.390 171.813  1.00 22.63           H  
ATOM   1021  HE2 PHE A  63     182.494 188.331 169.537  1.00 22.63           H  
ATOM   1022  HZ  PHE A  63     184.646 188.797 170.201  1.00 22.63           H  
ATOM   1023  N   ALA A  64     179.413 192.156 169.669  1.00 22.03           N  
ATOM   1024  CA  ALA A  64     179.392 191.979 168.223  1.00 22.03           C  
ATOM   1025  C   ALA A  64     179.379 193.320 167.502  1.00 22.03           C  
ATOM   1026  O   ALA A  64     180.143 193.534 166.550  1.00 22.03           O  
ATOM   1027  CB  ALA A  64     178.185 191.132 167.823  1.00 22.03           C  
ATOM   1028  H   ALA A  64     178.712 191.873 170.072  1.00 22.03           H  
ATOM   1029  HA  ALA A  64     180.191 191.504 167.962  1.00 22.03           H  
ATOM   1030  HB1 ALA A  64     178.174 191.027 166.863  1.00 22.03           H  
ATOM   1031  HB2 ALA A  64     178.257 190.266 168.247  1.00 22.03           H  
ATOM   1032  HB3 ALA A  64     177.377 191.575 168.116  1.00 22.03           H  
ATOM   1033  N   SER A  65     178.518 194.240 167.942  1.00 22.97           N  
ATOM   1034  CA  SER A  65     178.431 195.538 167.292  1.00 22.97           C  
ATOM   1035  C   SER A  65     179.739 196.301 167.413  1.00 22.97           C  
ATOM   1036  O   SER A  65     180.170 196.948 166.457  1.00 22.97           O  
ATOM   1037  CB  SER A  65     177.278 196.340 167.890  1.00 22.97           C  
ATOM   1038  OG  SER A  65     176.060 195.636 167.761  1.00 22.97           O  
ATOM   1039  H   SER A  65     177.984 194.136 168.603  1.00 22.97           H  
ATOM   1040  HA  SER A  65     178.248 195.409 166.352  1.00 22.97           H  
ATOM   1041  HB2 SER A  65     177.451 196.494 168.828  1.00 22.97           H  
ATOM   1042  HB3 SER A  65     177.203 197.184 167.428  1.00 22.97           H  
ATOM   1043  HG  SER A  65     175.450 196.054 168.155  1.00 22.97           H  
ATOM   1044  N   LEU A  66     180.390 196.240 168.576  1.00 22.86           N  
ATOM   1045  CA  LEU A  66     181.643 196.964 168.733  1.00 22.86           C  
ATOM   1046  C   LEU A  66     182.750 196.345 167.890  1.00 22.86           C  
ATOM   1047  O   LEU A  66     183.562 197.067 167.308  1.00 22.86           O  
ATOM   1048  CB  LEU A  66     182.046 197.010 170.203  1.00 22.86           C  
ATOM   1049  CG  LEU A  66     183.270 197.860 170.545  1.00 22.86           C  
ATOM   1050  CD1 LEU A  66     183.288 199.166 169.767  1.00 22.86           C  
ATOM   1051  CD2 LEU A  66     183.313 198.134 172.027  1.00 22.86           C  
ATOM   1052  H   LEU A  66     180.134 195.803 169.267  1.00 22.86           H  
ATOM   1053  HA  LEU A  66     181.505 197.869 168.428  1.00 22.86           H  
ATOM   1054  HB2 LEU A  66     181.303 197.368 170.706  1.00 22.86           H  
ATOM   1055  HB3 LEU A  66     182.230 196.109 170.499  1.00 22.86           H  
ATOM   1056  HG  LEU A  66     184.068 197.365 170.314  1.00 22.86           H  
ATOM   1057 HD11 LEU A  66     183.917 199.772 170.180  1.00 22.86           H  
ATOM   1058 HD12 LEU A  66     183.552 198.993 168.854  1.00 22.86           H  
ATOM   1059 HD13 LEU A  66     182.402 199.551 169.784  1.00 22.86           H  
ATOM   1060 HD21 LEU A  66     184.225 198.030 172.328  1.00 22.86           H  
ATOM   1061 HD22 LEU A  66     183.009 199.037 172.191  1.00 22.86           H  
ATOM   1062 HD23 LEU A  66     182.741 197.502 172.486  1.00 22.86           H  
ATOM   1063  N   VAL A  67     182.804 195.015 167.807  1.00 22.42           N  
ATOM   1064  CA  VAL A  67     183.798 194.381 166.945  1.00 22.42           C  
ATOM   1065  C   VAL A  67     183.602 194.835 165.505  1.00 22.42           C  
ATOM   1066  O   VAL A  67     184.551 195.244 164.826  1.00 22.42           O  
ATOM   1067  CB  VAL A  67     183.726 192.848 167.070  1.00 22.42           C  
ATOM   1068  CG1 VAL A  67     184.500 192.186 165.950  1.00 22.42           C  
ATOM   1069  CG2 VAL A  67     184.261 192.391 168.410  1.00 22.42           C  
ATOM   1070  H   VAL A  67     182.294 194.472 168.229  1.00 22.42           H  
ATOM   1071  HA  VAL A  67     184.679 194.661 167.225  1.00 22.42           H  
ATOM   1072  HB  VAL A  67     182.804 192.566 167.004  1.00 22.42           H  
ATOM   1073 HG11 VAL A  67     184.678 191.269 166.196  1.00 22.42           H  
ATOM   1074 HG12 VAL A  67     183.975 192.212 165.138  1.00 22.42           H  
ATOM   1075 HG13 VAL A  67     185.335 192.655 165.824  1.00 22.42           H  
ATOM   1076 HG21 VAL A  67     184.174 191.430 168.473  1.00 22.42           H  
ATOM   1077 HG22 VAL A  67     185.193 192.639 168.478  1.00 22.42           H  
ATOM   1078 HG23 VAL A  67     183.753 192.812 169.116  1.00 22.42           H  
ATOM   1079  N   VAL A  68     182.356 194.800 165.029  1.00 23.36           N  
ATOM   1080  CA  VAL A  68     182.076 195.187 163.649  1.00 23.36           C  
ATOM   1081  C   VAL A  68     182.419 196.656 163.423  1.00 23.36           C  
ATOM   1082  O   VAL A  68     183.048 197.020 162.420  1.00 23.36           O  
ATOM   1083  CB  VAL A  68     180.607 194.880 163.305  1.00 23.36           C  
ATOM   1084  CG1 VAL A  68     180.199 195.547 162.013  1.00 23.36           C  
ATOM   1085  CG2 VAL A  68     180.394 193.385 163.222  1.00 23.36           C  
ATOM   1086  H   VAL A  68     181.667 194.553 165.475  1.00 23.36           H  
ATOM   1087  HA  VAL A  68     182.635 194.662 163.062  1.00 23.36           H  
ATOM   1088  HB  VAL A  68     180.038 195.223 164.007  1.00 23.36           H  
ATOM   1089 HG11 VAL A  68     179.377 195.140 161.705  1.00 23.36           H  
ATOM   1090 HG12 VAL A  68     180.056 196.491 162.170  1.00 23.36           H  
ATOM   1091 HG13 VAL A  68     180.897 195.415 161.356  1.00 23.36           H  
ATOM   1092 HG21 VAL A  68     179.453 193.213 163.078  1.00 23.36           H  
ATOM   1093 HG22 VAL A  68     180.915 193.032 162.488  1.00 23.36           H  
ATOM   1094 HG23 VAL A  68     180.677 192.978 164.052  1.00 23.36           H  
ATOM   1095  N   GLY A  69     182.018 197.523 164.354  1.00 24.77           N  
ATOM   1096  CA  GLY A  69     182.280 198.942 164.196  1.00 24.77           C  
ATOM   1097  C   GLY A  69     183.757 199.274 164.206  1.00 24.77           C  
ATOM   1098  O   GLY A  69     184.235 200.044 163.371  1.00 24.77           O  
ATOM   1099  H   GLY A  69     181.592 197.317 165.069  1.00 24.77           H  
ATOM   1100  HA2 GLY A  69     181.898 199.249 163.363  1.00 24.77           H  
ATOM   1101  HA3 GLY A  69     181.858 199.419 164.923  1.00 24.77           H  
ATOM   1102  N   ALA A  70     184.501 198.703 165.154  1.00 24.69           N  
ATOM   1103  CA  ALA A  70     185.941 198.915 165.189  1.00 24.69           C  
ATOM   1104  C   ALA A  70     186.605 198.370 163.938  1.00 24.69           C  
ATOM   1105  O   ALA A  70     187.607 198.925 163.476  1.00 24.69           O  
ATOM   1106  CB  ALA A  70     186.538 198.267 166.436  1.00 24.69           C  
ATOM   1107  H   ALA A  70     184.199 198.199 165.777  1.00 24.69           H  
ATOM   1108  HA  ALA A  70     186.116 199.864 165.233  1.00 24.69           H  
ATOM   1109  HB1 ALA A  70     187.497 198.393 166.428  1.00 24.69           H  
ATOM   1110  HB2 ALA A  70     186.158 198.683 167.221  1.00 24.69           H  
ATOM   1111  HB3 ALA A  70     186.332 197.322 166.431  1.00 24.69           H  
ATOM   1112  N   ALA A  71     186.067 197.288 163.376  1.00 24.50           N  
ATOM   1113  CA  ALA A  71     186.587 196.796 162.110  1.00 24.50           C  
ATOM   1114  C   ALA A  71     186.305 197.767 160.971  1.00 24.50           C  
ATOM   1115  O   ALA A  71     187.094 197.852 160.024  1.00 24.50           O  
ATOM   1116  CB  ALA A  71     185.999 195.424 161.796  1.00 24.50           C  
ATOM   1117  H   ALA A  71     185.421 196.829 163.703  1.00 24.50           H  
ATOM   1118  HA  ALA A  71     187.540 196.694 162.203  1.00 24.50           H  
ATOM   1119  HB1 ALA A  71     186.380 195.104 160.968  1.00 24.50           H  
ATOM   1120  HB2 ALA A  71     186.220 194.815 162.515  1.00 24.50           H  
ATOM   1121  HB3 ALA A  71     185.039 195.500 161.710  1.00 24.50           H  
ATOM   1122  N   SER A  72     185.202 198.505 161.043  1.00 26.56           N  
ATOM   1123  CA  SER A  72     184.791 199.391 159.961  1.00 26.56           C  
ATOM   1124  C   SER A  72     185.329 200.811 160.097  1.00 26.56           C  
ATOM   1125  O   SER A  72     185.064 201.639 159.220  1.00 26.56           O  
ATOM   1126  CB  SER A  72     183.264 199.443 159.878  1.00 26.56           C  
ATOM   1127  OG  SER A  72     182.728 200.326 160.844  1.00 26.56           O  
ATOM   1128  H   SER A  72     184.671 198.511 161.716  1.00 26.56           H  
ATOM   1129  HA  SER A  72     185.121 199.031 159.126  1.00 26.56           H  
ATOM   1130  HB2 SER A  72     183.007 199.748 158.996  1.00 26.56           H  
ATOM   1131  HB3 SER A  72     182.912 198.555 160.037  1.00 26.56           H  
ATOM   1132  HG  SER A  72     182.918 200.057 161.615  1.00 26.56           H  
ATOM   1133  N   ILE A  73     186.075 201.113 161.155  1.00 29.03           N  
ATOM   1134  CA  ILE A  73     186.531 202.467 161.442  1.00 29.03           C  
ATOM   1135  C   ILE A  73     188.033 202.448 161.681  1.00 29.03           C  
ATOM   1136  O   ILE A  73     188.559 201.533 162.324  1.00 29.03           O  
ATOM   1137  CB  ILE A  73     185.791 203.061 162.658  1.00 29.03           C  
ATOM   1138  CG1 ILE A  73     185.908 204.581 162.666  1.00 29.03           C  
ATOM   1139  CG2 ILE A  73     186.333 202.484 163.949  1.00 29.03           C  
ATOM   1140  CD1 ILE A  73     185.398 205.213 163.933  1.00 29.03           C  
ATOM   1141  H   ILE A  73     186.336 200.537 161.734  1.00 29.03           H  
ATOM   1142  HA  ILE A  73     186.357 203.032 160.677  1.00 29.03           H  
ATOM   1143  HB  ILE A  73     184.854 202.832 162.588  1.00 29.03           H  
ATOM   1144 HG12 ILE A  73     186.840 204.825 162.567  1.00 29.03           H  
ATOM   1145 HG13 ILE A  73     185.392 204.933 161.927  1.00 29.03           H  
ATOM   1146 HG21 ILE A  73     185.662 202.578 164.641  1.00 29.03           H  
ATOM   1147 HG22 ILE A  73     186.536 201.547 163.811  1.00 29.03           H  
ATOM   1148 HG23 ILE A  73     187.136 202.964 164.197  1.00 29.03           H  
ATOM   1149 HD11 ILE A  73     185.267 206.158 163.790  1.00 29.03           H  
ATOM   1150 HD12 ILE A  73     184.551 204.805 164.164  1.00 29.03           H  
ATOM   1151 HD13 ILE A  73     186.040 205.065 164.644  1.00 29.03           H  
ATOM   1152  N   SER A  74     188.722 203.457 161.158  1.00 30.27           N  
ATOM   1153  CA  SER A  74     190.159 203.551 161.345  1.00 30.27           C  
ATOM   1154  C   SER A  74     190.492 203.850 162.807  1.00 30.27           C  
ATOM   1155  O   SER A  74     189.744 204.551 163.492  1.00 30.27           O  
ATOM   1156  CB  SER A  74     190.744 204.637 160.452  1.00 30.27           C  
ATOM   1157  OG  SER A  74     190.588 205.916 161.033  1.00 30.27           O  
ATOM   1158  H   SER A  74     188.383 204.090 160.689  1.00 30.27           H  
ATOM   1159  HA  SER A  74     190.556 202.709 161.088  1.00 30.27           H  
ATOM   1160  HB2 SER A  74     191.688 204.462 160.325  1.00 30.27           H  
ATOM   1161  HB3 SER A  74     190.285 204.620 159.600  1.00 30.27           H  
ATOM   1162  HG  SER A  74     190.971 206.490 160.557  1.00 30.27           H  
ATOM   1163  N   PRO A  75     191.612 203.324 163.311  1.00 28.97           N  
ATOM   1164  CA  PRO A  75     191.967 203.581 164.717  1.00 28.97           C  
ATOM   1165  C   PRO A  75     192.120 205.054 165.057  1.00 28.97           C  
ATOM   1166  O   PRO A  75     191.732 205.475 166.154  1.00 28.97           O  
ATOM   1167  CB  PRO A  75     193.290 202.822 164.879  1.00 28.97           C  
ATOM   1168  CG  PRO A  75     193.257 201.776 163.840  1.00 28.97           C  
ATOM   1169  CD  PRO A  75     192.525 202.355 162.683  1.00 28.97           C  
ATOM   1170  HA  PRO A  75     191.304 203.190 165.303  1.00 28.97           H  
ATOM   1171  HB2 PRO A  75     194.034 203.423 164.734  1.00 28.97           H  
ATOM   1172  HB3 PRO A  75     193.336 202.425 165.760  1.00 28.97           H  
ATOM   1173  HG2 PRO A  75     194.161 201.544 163.585  1.00 28.97           H  
ATOM   1174  HG3 PRO A  75     192.790 201.000 164.178  1.00 28.97           H  
ATOM   1175  HD2 PRO A  75     193.136 202.803 162.082  1.00 28.97           H  
ATOM   1176  HD3 PRO A  75     192.025 201.662 162.230  1.00 28.97           H  
ATOM   1177  N   ALA A  76     192.685 205.851 164.150  1.00 30.18           N  
ATOM   1178  CA  ALA A  76     192.845 207.276 164.418  1.00 30.18           C  
ATOM   1179  C   ALA A  76     191.497 207.947 164.627  1.00 30.18           C  
ATOM   1180  O   ALA A  76     191.326 208.764 165.545  1.00 30.18           O  
ATOM   1181  CB  ALA A  76     193.596 207.938 163.266  1.00 30.18           C  
ATOM   1182  H   ALA A  76     192.982 205.596 163.387  1.00 30.18           H  
ATOM   1183  HA  ALA A  76     193.370 207.390 165.224  1.00 30.18           H  
ATOM   1184  HB1 ALA A  76     193.711 208.878 163.463  1.00 30.18           H  
ATOM   1185  HB2 ALA A  76     194.457 207.509 163.164  1.00 30.18           H  
ATOM   1186  HB3 ALA A  76     193.075 207.829 162.456  1.00 30.18           H  
ATOM   1187  N   ARG A  77     190.524 207.613 163.783  1.00 31.62           N  
ATOM   1188  CA  ARG A  77     189.195 208.185 163.933  1.00 31.62           C  
ATOM   1189  C   ARG A  77     188.567 207.755 165.247  1.00 31.62           C  
ATOM   1190  O   ARG A  77     187.883 208.544 165.908  1.00 31.62           O  
ATOM   1191  CB  ARG A  77     188.320 207.767 162.760  1.00 31.62           C  
ATOM   1192  CG  ARG A  77     186.921 208.332 162.788  1.00 31.62           C  
ATOM   1193  CD  ARG A  77     186.240 208.086 161.464  1.00 31.62           C  
ATOM   1194  NE  ARG A  77     186.919 208.804 160.397  1.00 31.62           N  
ATOM   1195  CZ  ARG A  77     186.324 209.495 159.435  1.00 31.62           C  
ATOM   1196  NH1 ARG A  77     185.009 209.599 159.361  1.00 31.62           N  
ATOM   1197  NH2 ARG A  77     187.075 210.087 158.513  1.00 31.62           N  
ATOM   1198  H   ARG A  77     190.609 207.070 163.125  1.00 31.62           H  
ATOM   1199  HA  ARG A  77     189.264 209.150 163.920  1.00 31.62           H  
ATOM   1200  HB2 ARG A  77     188.734 208.098 161.956  1.00 31.62           H  
ATOM   1201  HB3 ARG A  77     188.263 206.799 162.726  1.00 31.62           H  
ATOM   1202  HG2 ARG A  77     186.861 209.248 163.097  1.00 31.62           H  
ATOM   1203  HG3 ARG A  77     186.449 207.758 163.402  1.00 31.62           H  
ATOM   1204  HD2 ARG A  77     186.257 207.135 161.268  1.00 31.62           H  
ATOM   1205  HD3 ARG A  77     185.331 208.408 161.527  1.00 31.62           H  
ATOM   1206  HE  ARG A  77     187.768 208.619 160.306  1.00 31.62           H  
ATOM   1207 HH11 ARG A  77     184.512 209.210 159.956  1.00 31.62           H  
ATOM   1208 HH12 ARG A  77     184.661 210.041 158.713  1.00 31.62           H  
ATOM   1209 HH21 ARG A  77     187.946 210.028 158.549  1.00 31.62           H  
ATOM   1210 HH22 ARG A  77     186.710 210.532 157.874  1.00 31.62           H  
ATOM   1211  N   LEU A  78     188.778 206.497 165.633  1.00 29.13           N  
ATOM   1212  CA  LEU A  78     188.261 206.014 166.905  1.00 29.13           C  
ATOM   1213  C   LEU A  78     188.858 206.795 168.068  1.00 29.13           C  
ATOM   1214  O   LEU A  78     188.151 207.146 169.018  1.00 29.13           O  
ATOM   1215  CB  LEU A  78     188.556 204.523 167.047  1.00 29.13           C  
ATOM   1216  CG  LEU A  78     187.834 203.755 168.148  1.00 29.13           C  
ATOM   1217  CD1 LEU A  78     186.332 203.910 168.024  1.00 29.13           C  
ATOM   1218  CD2 LEU A  78     188.218 202.294 168.099  1.00 29.13           C  
ATOM   1219  H   LEU A  78     189.216 205.912 165.182  1.00 29.13           H  
ATOM   1220  HA  LEU A  78     187.306 206.144 166.916  1.00 29.13           H  
ATOM   1221  HB2 LEU A  78     188.331 204.097 166.208  1.00 29.13           H  
ATOM   1222  HB3 LEU A  78     189.504 204.423 167.212  1.00 29.13           H  
ATOM   1223  HG  LEU A  78     188.103 204.106 169.010  1.00 29.13           H  
ATOM   1224 HD11 LEU A  78     185.903 203.309 168.650  1.00 29.13           H  
ATOM   1225 HD12 LEU A  78     186.088 204.825 168.224  1.00 29.13           H  
ATOM   1226 HD13 LEU A  78     186.069 203.685 167.119  1.00 29.13           H  
ATOM   1227 HD21 LEU A  78     187.770 201.827 168.821  1.00 29.13           H  
ATOM   1228 HD22 LEU A  78     187.942 201.927 167.245  1.00 29.13           H  
ATOM   1229 HD23 LEU A  78     189.179 202.220 168.199  1.00 29.13           H  
ATOM   1230  N   GLY A  79     190.160 207.073 168.014  1.00 30.28           N  
ATOM   1231  CA  GLY A  79     190.777 207.869 169.063  1.00 30.28           C  
ATOM   1232  C   GLY A  79     190.227 209.280 169.124  1.00 30.28           C  
ATOM   1233  O   GLY A  79     189.973 209.816 170.209  1.00 30.28           O  
ATOM   1234  H   GLY A  79     190.695 206.817 167.396  1.00 30.28           H  
ATOM   1235  HA2 GLY A  79     190.633 207.444 169.920  1.00 30.28           H  
ATOM   1236  HA3 GLY A  79     191.730 207.922 168.902  1.00 30.28           H  
ATOM   1237  N   ARG A  80     190.041 209.905 167.961  1.00 31.86           N  
ATOM   1238  CA  ARG A  80     189.461 211.244 167.930  1.00 31.86           C  
ATOM   1239  C   ARG A  80     188.054 211.240 168.517  1.00 31.86           C  
ATOM   1240  O   ARG A  80     187.690 212.127 169.302  1.00 31.86           O  
ATOM   1241  CB  ARG A  80     189.457 211.767 166.495  1.00 31.86           C  
ATOM   1242  CG  ARG A  80     189.037 213.215 166.351  1.00 31.86           C  
ATOM   1243  CD  ARG A  80     189.104 213.698 164.903  1.00 31.86           C  
ATOM   1244  NE  ARG A  80     189.790 212.760 164.020  1.00 31.86           N  
ATOM   1245  CZ  ARG A  80     189.265 212.205 162.935  1.00 31.86           C  
ATOM   1246  NH1 ARG A  80     188.025 212.459 162.551  1.00 31.86           N  
ATOM   1247  NH2 ARG A  80     190.006 211.372 162.211  1.00 31.86           N  
ATOM   1248  H   ARG A  80     190.236 209.581 167.191  1.00 31.86           H  
ATOM   1249  HA  ARG A  80     190.009 211.835 168.463  1.00 31.86           H  
ATOM   1250  HB2 ARG A  80     190.355 211.683 166.145  1.00 31.86           H  
ATOM   1251  HB3 ARG A  80     188.848 211.230 165.969  1.00 31.86           H  
ATOM   1252  HG2 ARG A  80     188.123 213.311 166.656  1.00 31.86           H  
ATOM   1253  HG3 ARG A  80     189.628 213.771 166.881  1.00 31.86           H  
ATOM   1254  HD2 ARG A  80     188.203 213.840 164.581  1.00 31.86           H  
ATOM   1255  HD3 ARG A  80     189.593 214.535 164.877  1.00 31.86           H  
ATOM   1256  HE  ARG A  80     190.582 212.515 164.244  1.00 31.86           H  
ATOM   1257 HH11 ARG A  80     187.529 212.993 163.002  1.00 31.86           H  
ATOM   1258 HH12 ARG A  80     187.714 212.084 161.844  1.00 31.86           H  
ATOM   1259 HH21 ARG A  80     190.814 211.198 162.448  1.00 31.86           H  
ATOM   1260 HH22 ARG A  80     189.676 211.007 161.507  1.00 31.86           H  
ATOM   1261  N   VAL A  81     187.257 210.233 168.158  1.00 29.10           N  
ATOM   1262  CA  VAL A  81     185.903 210.108 168.684  1.00 29.10           C  
ATOM   1263  C   VAL A  81     185.934 209.927 170.194  1.00 29.10           C  
ATOM   1264  O   VAL A  81     185.131 210.520 170.921  1.00 29.10           O  
ATOM   1265  CB  VAL A  81     185.179 208.942 167.985  1.00 29.10           C  
ATOM   1266  CG1 VAL A  81     184.003 208.449 168.813  1.00 29.10           C  
ATOM   1267  CG2 VAL A  81     184.728 209.357 166.605  1.00 29.10           C  
ATOM   1268  H   VAL A  81     187.476 209.613 167.608  1.00 29.10           H  
ATOM   1269  HA  VAL A  81     185.415 210.921 168.490  1.00 29.10           H  
ATOM   1270  HB  VAL A  81     185.801 208.208 167.883  1.00 29.10           H  
ATOM   1271 HG11 VAL A  81     183.422 207.925 168.244  1.00 29.10           H  
ATOM   1272 HG12 VAL A  81     184.331 207.896 169.537  1.00 29.10           H  
ATOM   1273 HG13 VAL A  81     183.518 209.209 169.162  1.00 29.10           H  
ATOM   1274 HG21 VAL A  81     184.279 208.611 166.182  1.00 29.10           H  
ATOM   1275 HG22 VAL A  81     184.123 210.108 166.686  1.00 29.10           H  
ATOM   1276 HG23 VAL A  81     185.504 209.612 166.088  1.00 29.10           H  
ATOM   1277  N   GLY A  82     186.849 209.093 170.686  1.00 29.13           N  
ATOM   1278  CA  GLY A  82     186.958 208.892 172.119  1.00 29.13           C  
ATOM   1279  C   GLY A  82     187.305 210.168 172.859  1.00 29.13           C  
ATOM   1280  O   GLY A  82     186.715 210.477 173.897  1.00 29.13           O  
ATOM   1281  H   GLY A  82     187.407 208.641 170.218  1.00 29.13           H  
ATOM   1282  HA2 GLY A  82     186.123 208.546 172.463  1.00 29.13           H  
ATOM   1283  HA3 GLY A  82     187.655 208.244 172.295  1.00 29.13           H  
ATOM   1284  N   VAL A  83     188.262 210.929 172.332  1.00 29.68           N  
ATOM   1285  CA  VAL A  83     188.646 212.182 172.975  1.00 29.68           C  
ATOM   1286  C   VAL A  83     187.458 213.137 173.015  1.00 29.68           C  
ATOM   1287  O   VAL A  83     187.134 213.720 174.062  1.00 29.68           O  
ATOM   1288  CB  VAL A  83     189.851 212.803 172.245  1.00 29.68           C  
ATOM   1289  CG1 VAL A  83     190.056 214.242 172.667  1.00 29.68           C  
ATOM   1290  CG2 VAL A  83     191.098 211.984 172.501  1.00 29.68           C  
ATOM   1291  H   VAL A  83     188.696 210.746 171.616  1.00 29.68           H  
ATOM   1292  HA  VAL A  83     188.914 211.997 173.886  1.00 29.68           H  
ATOM   1293  HB  VAL A  83     189.682 212.797 171.292  1.00 29.68           H  
ATOM   1294 HG11 VAL A  83     190.959 214.504 172.437  1.00 29.68           H  
ATOM   1295 HG12 VAL A  83     189.421 214.804 172.200  1.00 29.68           H  
ATOM   1296 HG13 VAL A  83     189.929 214.312 173.624  1.00 29.68           H  
ATOM   1297 HG21 VAL A  83     191.835 212.374 172.011  1.00 29.68           H  
ATOM   1298 HG22 VAL A  83     191.289 211.990 173.450  1.00 29.68           H  
ATOM   1299 HG23 VAL A  83     190.946 211.076 172.200  1.00 29.68           H  
ATOM   1300  N   LYS A  84     186.776 213.290 171.878  1.00 29.29           N  
ATOM   1301  CA  LYS A  84     185.638 214.201 171.816  1.00 29.29           C  
ATOM   1302  C   LYS A  84     184.544 213.783 172.790  1.00 29.29           C  
ATOM   1303  O   LYS A  84     183.986 214.617 173.514  1.00 29.29           O  
ATOM   1304  CB  LYS A  84     185.086 214.250 170.393  1.00 29.29           C  
ATOM   1305  CG  LYS A  84     185.913 215.060 169.418  1.00 29.29           C  
ATOM   1306  CD  LYS A  84     185.550 214.710 167.991  1.00 29.29           C  
ATOM   1307  CE  LYS A  84     185.939 215.804 167.024  1.00 29.29           C  
ATOM   1308  NZ  LYS A  84     185.606 215.431 165.626  1.00 29.29           N  
ATOM   1309  H   LYS A  84     186.952 212.887 171.142  1.00 29.29           H  
ATOM   1310  HA  LYS A  84     185.933 215.091 172.052  1.00 29.29           H  
ATOM   1311  HB2 LYS A  84     185.035 213.347 170.052  1.00 29.29           H  
ATOM   1312  HB3 LYS A  84     184.201 214.639 170.416  1.00 29.29           H  
ATOM   1313  HG2 LYS A  84     185.736 216.002 169.551  1.00 29.29           H  
ATOM   1314  HG3 LYS A  84     186.851 214.869 169.555  1.00 29.29           H  
ATOM   1315  HD2 LYS A  84     186.013 213.901 167.731  1.00 29.29           H  
ATOM   1316  HD3 LYS A  84     184.593 214.584 167.930  1.00 29.29           H  
ATOM   1317  HE2 LYS A  84     185.456 216.614 167.246  1.00 29.29           H  
ATOM   1318  HE3 LYS A  84     186.894 215.957 167.079  1.00 29.29           H  
ATOM   1319  HZ1 LYS A  84     185.862 216.076 165.071  1.00 29.29           H  
ATOM   1320  HZ2 LYS A  84     186.022 214.677 165.406  1.00 29.29           H  
ATOM   1321  HZ3 LYS A  84     184.729 215.309 165.545  1.00 29.29           H  
ATOM   1322  N   ILE A  85     184.224 212.489 172.822  1.00 27.02           N  
ATOM   1323  CA  ILE A  85     183.124 212.016 173.651  1.00 27.02           C  
ATOM   1324  C   ILE A  85     183.472 212.136 175.128  1.00 27.02           C  
ATOM   1325  O   ILE A  85     182.605 212.434 175.952  1.00 27.02           O  
ATOM   1326  CB  ILE A  85     182.739 210.577 173.262  1.00 27.02           C  
ATOM   1327  CG1 ILE A  85     181.278 210.315 173.609  1.00 27.02           C  
ATOM   1328  CG2 ILE A  85     183.606 209.564 173.961  1.00 27.02           C  
ATOM   1329  CD1 ILE A  85     180.306 210.858 172.623  1.00 27.02           C  
ATOM   1330  H   ILE A  85     184.622 211.874 172.377  1.00 27.02           H  
ATOM   1331  HA  ILE A  85     182.356 212.579 173.486  1.00 27.02           H  
ATOM   1332  HB  ILE A  85     182.855 210.476 172.307  1.00 27.02           H  
ATOM   1333 HG12 ILE A  85     181.141 209.360 173.675  1.00 27.02           H  
ATOM   1334 HG13 ILE A  85     181.090 210.735 174.457  1.00 27.02           H  
ATOM   1335 HG21 ILE A  85     183.527 208.719 173.497  1.00 27.02           H  
ATOM   1336 HG22 ILE A  85     184.522 209.865 173.941  1.00 27.02           H  
ATOM   1337 HG23 ILE A  85     183.306 209.466 174.875  1.00 27.02           H  
ATOM   1338 HD11 ILE A  85     179.415 210.598 172.895  1.00 27.02           H  
ATOM   1339 HD12 ILE A  85     180.380 211.822 172.609  1.00 27.02           H  
ATOM   1340 HD13 ILE A  85     180.508 210.494 171.750  1.00 27.02           H  
ATOM   1341  N   VAL A  86     184.733 211.904 175.493  1.00 27.11           N  
ATOM   1342  CA  VAL A  86     185.131 212.069 176.887  1.00 27.11           C  
ATOM   1343  C   VAL A  86     185.013 213.530 177.302  1.00 27.11           C  
ATOM   1344  O   VAL A  86     184.542 213.845 178.406  1.00 27.11           O  
ATOM   1345  CB  VAL A  86     186.553 211.523 177.102  1.00 27.11           C  
ATOM   1346  CG1 VAL A  86     187.153 212.069 178.380  1.00 27.11           C  
ATOM   1347  CG2 VAL A  86     186.529 210.010 177.134  1.00 27.11           C  
ATOM   1348  H   VAL A  86     185.361 211.654 174.966  1.00 27.11           H  
ATOM   1349  HA  VAL A  86     184.531 211.554 177.444  1.00 27.11           H  
ATOM   1350  HB  VAL A  86     187.115 211.799 176.365  1.00 27.11           H  
ATOM   1351 HG11 VAL A  86     187.897 211.505 178.638  1.00 27.11           H  
ATOM   1352 HG12 VAL A  86     187.465 212.973 178.226  1.00 27.11           H  
ATOM   1353 HG13 VAL A  86     186.480 212.058 179.076  1.00 27.11           H  
ATOM   1354 HG21 VAL A  86     187.435 209.683 177.237  1.00 27.11           H  
ATOM   1355 HG22 VAL A  86     185.986 209.722 177.882  1.00 27.11           H  
ATOM   1356 HG23 VAL A  86     186.150 209.683 176.306  1.00 27.11           H  
ATOM   1357  N   VAL A  87     185.439 214.446 176.430  1.00 27.17           N  
ATOM   1358  CA  VAL A  87     185.299 215.868 176.732  1.00 27.17           C  
ATOM   1359  C   VAL A  87     183.830 216.220 176.938  1.00 27.17           C  
ATOM   1360  O   VAL A  87     183.461 216.909 177.901  1.00 27.17           O  
ATOM   1361  CB  VAL A  87     185.931 216.713 175.611  1.00 27.17           C  
ATOM   1362  CG1 VAL A  87     185.476 218.155 175.699  1.00 27.17           C  
ATOM   1363  CG2 VAL A  87     187.438 216.627 175.677  1.00 27.17           C  
ATOM   1364  H   VAL A  87     185.806 214.274 175.675  1.00 27.17           H  
ATOM   1365  HA  VAL A  87     185.772 216.062 177.553  1.00 27.17           H  
ATOM   1366  HB  VAL A  87     185.649 216.363 174.755  1.00 27.17           H  
ATOM   1367 HG11 VAL A  87     186.080 218.702 175.177  1.00 27.17           H  
ATOM   1368 HG12 VAL A  87     184.580 218.227 175.341  1.00 27.17           H  
ATOM   1369 HG13 VAL A  87     185.495 218.437 176.624  1.00 27.17           H  
ATOM   1370 HG21 VAL A  87     187.813 217.157 174.959  1.00 27.17           H  
ATOM   1371 HG22 VAL A  87     187.734 216.971 176.532  1.00 27.17           H  
ATOM   1372 HG23 VAL A  87     187.705 215.701 175.581  1.00 27.17           H  
ATOM   1373  N   TYR A  88     182.971 215.746 176.033  1.00 26.53           N  
ATOM   1374  CA  TYR A  88     181.543 216.019 176.150  1.00 26.53           C  
ATOM   1375  C   TYR A  88     180.979 215.447 177.444  1.00 26.53           C  
ATOM   1376  O   TYR A  88     180.195 216.109 178.136  1.00 26.53           O  
ATOM   1377  CB  TYR A  88     180.809 215.444 174.938  1.00 26.53           C  
ATOM   1378  CG  TYR A  88     179.315 215.326 175.106  1.00 26.53           C  
ATOM   1379  CD1 TYR A  88     178.744 214.185 175.643  1.00 26.53           C  
ATOM   1380  CD2 TYR A  88     178.474 216.355 174.722  1.00 26.53           C  
ATOM   1381  CE1 TYR A  88     177.387 214.078 175.800  1.00 26.53           C  
ATOM   1382  CE2 TYR A  88     177.113 216.253 174.872  1.00 26.53           C  
ATOM   1383  CZ  TYR A  88     176.574 215.113 175.411  1.00 26.53           C  
ATOM   1384  OH  TYR A  88     175.216 215.010 175.563  1.00 26.53           O  
ATOM   1385  H   TYR A  88     183.186 215.273 175.351  1.00 26.53           H  
ATOM   1386  HA  TYR A  88     181.406 216.976 176.156  1.00 26.53           H  
ATOM   1387  HB2 TYR A  88     180.973 216.019 174.178  1.00 26.53           H  
ATOM   1388  HB3 TYR A  88     181.153 214.558 174.758  1.00 26.53           H  
ATOM   1389  HD1 TYR A  88     179.288 213.482 175.908  1.00 26.53           H  
ATOM   1390  HD2 TYR A  88     178.836 217.127 174.358  1.00 26.53           H  
ATOM   1391  HE1 TYR A  88     177.021 213.307 176.163  1.00 26.53           H  
ATOM   1392  HE2 TYR A  88     176.561 216.951 174.612  1.00 26.53           H  
ATOM   1393  HH  TYR A  88     175.032 214.290 175.951  1.00 26.53           H  
ATOM   1394  N   TYR A  89     181.365 214.217 177.784  1.00 25.87           N  
ATOM   1395  CA  TYR A  89     180.903 213.590 179.015  1.00 25.87           C  
ATOM   1396  C   TYR A  89     181.247 214.448 180.223  1.00 25.87           C  
ATOM   1397  O   TYR A  89     180.381 214.761 181.050  1.00 25.87           O  
ATOM   1398  CB  TYR A  89     181.537 212.207 179.167  1.00 25.87           C  
ATOM   1399  CG  TYR A  89     181.056 211.135 178.215  1.00 25.87           C  
ATOM   1400  CD1 TYR A  89     179.918 211.304 177.443  1.00 25.87           C  
ATOM   1401  CD2 TYR A  89     181.749 209.941 178.099  1.00 25.87           C  
ATOM   1402  CE1 TYR A  89     179.488 210.315 176.589  1.00 25.87           C  
ATOM   1403  CE2 TYR A  89     181.327 208.952 177.246  1.00 25.87           C  
ATOM   1404  CZ  TYR A  89     180.198 209.141 176.493  1.00 25.87           C  
ATOM   1405  OH  TYR A  89     179.780 208.149 175.639  1.00 25.87           O  
ATOM   1406  H   TYR A  89     181.892 213.727 177.318  1.00 25.87           H  
ATOM   1407  HA  TYR A  89     179.943 213.488 178.982  1.00 25.87           H  
ATOM   1408  HB2 TYR A  89     182.490 212.294 179.037  1.00 25.87           H  
ATOM   1409  HB3 TYR A  89     181.367 211.890 180.064  1.00 25.87           H  
ATOM   1410  HD1 TYR A  89     179.435 212.092 177.504  1.00 25.87           H  
ATOM   1411  HD2 TYR A  89     182.513 209.810 178.608  1.00 25.87           H  
ATOM   1412  HE1 TYR A  89     178.726 210.441 176.077  1.00 25.87           H  
ATOM   1413  HE2 TYR A  89     181.803 208.159 177.179  1.00 25.87           H  
ATOM   1414  HH  TYR A  89     179.023 208.337 175.328  1.00 25.87           H  
ATOM   1415  N   LEU A  90     182.520 214.828 180.347  1.00 27.89           N  
ATOM   1416  CA  LEU A  90     182.947 215.592 181.513  1.00 27.89           C  
ATOM   1417  C   LEU A  90     182.216 216.925 181.591  1.00 27.89           C  
ATOM   1418  O   LEU A  90     181.719 217.315 182.658  1.00 27.89           O  
ATOM   1419  CB  LEU A  90     184.458 215.807 181.470  1.00 27.89           C  
ATOM   1420  CG  LEU A  90     185.312 214.554 181.656  1.00 27.89           C  
ATOM   1421  CD1 LEU A  90     186.776 214.865 181.425  1.00 27.89           C  
ATOM   1422  CD2 LEU A  90     185.102 213.963 183.033  1.00 27.89           C  
ATOM   1423  H   LEU A  90     183.143 214.656 179.784  1.00 27.89           H  
ATOM   1424  HA  LEU A  90     182.737 215.091 182.312  1.00 27.89           H  
ATOM   1425  HB2 LEU A  90     184.690 216.192 180.612  1.00 27.89           H  
ATOM   1426  HB3 LEU A  90     184.699 216.424 182.175  1.00 27.89           H  
ATOM   1427  HG  LEU A  90     185.042 213.890 181.006  1.00 27.89           H  
ATOM   1428 HD11 LEU A  90     187.291 214.053 181.545  1.00 27.89           H  
ATOM   1429 HD12 LEU A  90     186.889 215.198 180.522  1.00 27.89           H  
ATOM   1430 HD13 LEU A  90     187.060 215.537 182.063  1.00 27.89           H  
ATOM   1431 HD21 LEU A  90     185.784 213.294 183.194  1.00 27.89           H  
ATOM   1432 HD22 LEU A  90     185.169 214.670 183.692  1.00 27.89           H  
ATOM   1433 HD23 LEU A  90     184.224 213.557 183.072  1.00 27.89           H  
ATOM   1434  N   LEU A  91     182.128 217.637 180.466  1.00 27.88           N  
ATOM   1435  CA  LEU A  91     181.493 218.949 180.483  1.00 27.88           C  
ATOM   1436  C   LEU A  91     180.024 218.839 180.872  1.00 27.88           C  
ATOM   1437  O   LEU A  91     179.526 219.611 181.704  1.00 27.88           O  
ATOM   1438  CB  LEU A  91     181.644 219.619 179.118  1.00 27.88           C  
ATOM   1439  CG  LEU A  91     183.032 220.179 178.807  1.00 27.88           C  
ATOM   1440  CD1 LEU A  91     183.159 220.512 177.333  1.00 27.88           C  
ATOM   1441  CD2 LEU A  91     183.325 221.397 179.654  1.00 27.88           C  
ATOM   1442  H   LEU A  91     182.424 217.389 179.700  1.00 27.88           H  
ATOM   1443  HA  LEU A  91     181.937 219.501 181.140  1.00 27.88           H  
ATOM   1444  HB2 LEU A  91     181.433 218.966 178.436  1.00 27.88           H  
ATOM   1445  HB3 LEU A  91     181.016 220.353 179.065  1.00 27.88           H  
ATOM   1446  HG  LEU A  91     183.698 219.509 179.019  1.00 27.88           H  
ATOM   1447 HD11 LEU A  91     184.041 220.878 177.171  1.00 27.88           H  
ATOM   1448 HD12 LEU A  91     183.036 219.703 176.815  1.00 27.88           H  
ATOM   1449 HD13 LEU A  91     182.482 221.165 177.098  1.00 27.88           H  
ATOM   1450 HD21 LEU A  91     184.152 221.797 179.349  1.00 27.88           H  
ATOM   1451 HD22 LEU A  91     182.596 222.028 179.559  1.00 27.88           H  
ATOM   1452 HD23 LEU A  91     183.410 221.123 180.578  1.00 27.88           H  
ATOM   1453  N   THR A  92     179.314 217.871 180.289  1.00 27.73           N  
ATOM   1454  CA  THR A  92     177.894 217.728 180.575  1.00 27.73           C  
ATOM   1455  C   THR A  92     177.659 217.320 182.021  1.00 27.73           C  
ATOM   1456  O   THR A  92     176.715 217.798 182.656  1.00 27.73           O  
ATOM   1457  CB  THR A  92     177.263 216.718 179.618  1.00 27.73           C  
ATOM   1458  OG1 THR A  92     178.055 215.526 179.573  1.00 27.73           O  
ATOM   1459  CG2 THR A  92     177.152 217.305 178.230  1.00 27.73           C  
ATOM   1460  H   THR A  92     179.628 217.296 179.737  1.00 27.73           H  
ATOM   1461  HA  THR A  92     177.461 218.580 180.435  1.00 27.73           H  
ATOM   1462  HB  THR A  92     176.372 216.501 179.922  1.00 27.73           H  
ATOM   1463 HG21 THR A  92     176.591 216.742 177.681  1.00 27.73           H  
ATOM   1464 HG22 THR A  92     176.757 218.187 178.276  1.00 27.73           H  
ATOM   1465 HG23 THR A  92     178.027 217.375 177.825  1.00 27.73           H  
ATOM   1466  N   SER A  93     178.502 216.441 182.565  1.00 28.10           N  
ATOM   1467  CA  SER A  93     178.334 216.045 183.958  1.00 28.10           C  
ATOM   1468  C   SER A  93     178.577 217.218 184.901  1.00 28.10           C  
ATOM   1469  O   SER A  93     177.832 217.407 185.874  1.00 28.10           O  
ATOM   1470  CB  SER A  93     179.265 214.880 184.283  1.00 28.10           C  
ATOM   1471  OG  SER A  93     178.660 213.646 183.947  1.00 28.10           O  
ATOM   1472  H   SER A  93     179.161 216.071 182.160  1.00 28.10           H  
ATOM   1473  HA  SER A  93     177.427 215.740 184.087  1.00 28.10           H  
ATOM   1474  HB2 SER A  93     180.083 214.979 183.778  1.00 28.10           H  
ATOM   1475  HB3 SER A  93     179.459 214.887 185.230  1.00 28.10           H  
ATOM   1476  HG  SER A  93     179.213 213.021 184.026  1.00 28.10           H  
ATOM   1477  N   ALA A  94     179.612 218.020 184.634  1.00 29.80           N  
ATOM   1478  CA  ALA A  94     179.856 219.192 185.468  1.00 29.80           C  
ATOM   1479  C   ALA A  94     178.682 220.158 185.408  1.00 29.80           C  
ATOM   1480  O   ALA A  94     178.239 220.684 186.440  1.00 29.80           O  
ATOM   1481  CB  ALA A  94     181.145 219.887 185.035  1.00 29.80           C  
ATOM   1482  H   ALA A  94     180.171 217.909 183.994  1.00 29.80           H  
ATOM   1483  HA  ALA A  94     179.964 218.907 186.386  1.00 29.80           H  
ATOM   1484  HB1 ALA A  94     181.286 220.665 185.592  1.00 29.80           H  
ATOM   1485  HB2 ALA A  94     181.885 219.272 185.134  1.00 29.80           H  
ATOM   1486  HB3 ALA A  94     181.062 220.159 184.110  1.00 29.80           H  
ATOM   1487  N   PHE A  95     178.155 220.395 184.205  1.00 30.88           N  
ATOM   1488  CA  PHE A  95     177.004 221.277 184.068  1.00 30.88           C  
ATOM   1489  C   PHE A  95     175.799 220.723 184.816  1.00 30.88           C  
ATOM   1490  O   PHE A  95     175.039 221.478 185.431  1.00 30.88           O  
ATOM   1491  CB  PHE A  95     176.678 221.477 182.591  1.00 30.88           C  
ATOM   1492  CG  PHE A  95     175.761 222.628 182.323  1.00 30.88           C  
ATOM   1493  CD1 PHE A  95     174.399 222.501 182.512  1.00 30.88           C  
ATOM   1494  CD2 PHE A  95     176.260 223.837 181.877  1.00 30.88           C  
ATOM   1495  CE1 PHE A  95     173.554 223.557 182.266  1.00 30.88           C  
ATOM   1496  CE2 PHE A  95     175.417 224.896 181.629  1.00 30.88           C  
ATOM   1497  CZ  PHE A  95     174.062 224.756 181.823  1.00 30.88           C  
ATOM   1498  H   PHE A  95     178.443 220.064 183.469  1.00 30.88           H  
ATOM   1499  HA  PHE A  95     177.223 222.140 184.445  1.00 30.88           H  
ATOM   1500  HB2 PHE A  95     177.503 221.641 182.113  1.00 30.88           H  
ATOM   1501  HB3 PHE A  95     176.253 220.676 182.252  1.00 30.88           H  
ATOM   1502  HD1 PHE A  95     174.052 221.694 182.811  1.00 30.88           H  
ATOM   1503  HD2 PHE A  95     177.173 223.935 181.745  1.00 30.88           H  
ATOM   1504  HE1 PHE A  95     172.640 223.461 182.398  1.00 30.88           H  
ATOM   1505  HE2 PHE A  95     175.763 225.705 181.330  1.00 30.88           H  
ATOM   1506  HZ  PHE A  95     173.492 225.469 181.656  1.00 30.88           H  
ATOM   1507  N   ALA A  96     175.603 219.405 184.767  1.00 30.20           N  
ATOM   1508  CA  ALA A  96     174.482 218.794 185.469  1.00 30.20           C  
ATOM   1509  C   ALA A  96     174.597 218.989 186.974  1.00 30.20           C  
ATOM   1510  O   ALA A  96     173.605 219.303 187.643  1.00 30.20           O  
ATOM   1511  CB  ALA A  96     174.404 217.309 185.128  1.00 30.20           C  
ATOM   1512  H   ALA A  96     176.096 218.853 184.335  1.00 30.20           H  
ATOM   1513  HA  ALA A  96     173.662 219.211 185.172  1.00 30.20           H  
ATOM   1514  HB1 ALA A  96     173.635 216.925 185.568  1.00 30.20           H  
ATOM   1515  HB2 ALA A  96     174.318 217.214 184.170  1.00 30.20           H  
ATOM   1516  HB3 ALA A  96     175.213 216.873 185.430  1.00 30.20           H  
ATOM   1517  N   VAL A  97     175.794 218.800 187.531  1.00 31.59           N  
ATOM   1518  CA  VAL A  97     175.958 219.007 188.968  1.00 31.59           C  
ATOM   1519  C   VAL A  97     175.704 220.464 189.326  1.00 31.59           C  
ATOM   1520  O   VAL A  97     175.069 220.769 190.344  1.00 31.59           O  
ATOM   1521  CB  VAL A  97     177.349 218.559 189.446  1.00 31.59           C  
ATOM   1522  CG1 VAL A  97     177.446 218.762 190.938  1.00 31.59           C  
ATOM   1523  CG2 VAL A  97     177.602 217.121 189.108  1.00 31.59           C  
ATOM   1524  H   VAL A  97     176.503 218.556 187.116  1.00 31.59           H  
ATOM   1525  HA  VAL A  97     175.301 218.470 189.430  1.00 31.59           H  
ATOM   1526  HB  VAL A  97     178.030 219.097 189.017  1.00 31.59           H  
ATOM   1527 HG11 VAL A  97     178.069 218.119 191.301  1.00 31.59           H  
ATOM   1528 HG12 VAL A  97     177.749 219.663 191.118  1.00 31.59           H  
ATOM   1529 HG13 VAL A  97     176.572 218.623 191.329  1.00 31.59           H  
ATOM   1530 HG21 VAL A  97     178.507 216.897 189.367  1.00 31.59           H  
ATOM   1531 HG22 VAL A  97     176.975 216.573 189.600  1.00 31.59           H  
ATOM   1532 HG23 VAL A  97     177.487 216.989 188.158  1.00 31.59           H  
ATOM   1533  N   THR A  98     176.217 221.389 188.513  1.00 32.94           N  
ATOM   1534  CA  THR A  98     175.983 222.804 188.782  1.00 32.94           C  
ATOM   1535  C   THR A  98     174.494 223.126 188.757  1.00 32.94           C  
ATOM   1536  O   THR A  98     173.991 223.867 189.610  1.00 32.94           O  
ATOM   1537  CB  THR A  98     176.733 223.659 187.764  1.00 32.94           C  
ATOM   1538  OG1 THR A  98     178.083 223.194 187.645  1.00 32.94           O  
ATOM   1539  CG2 THR A  98     176.743 225.108 188.187  1.00 32.94           C  
ATOM   1540  H   THR A  98     176.692 221.227 187.818  1.00 32.94           H  
ATOM   1541  HA  THR A  98     176.321 223.019 189.662  1.00 32.94           H  
ATOM   1542  HB  THR A  98     176.294 223.596 186.904  1.00 32.94           H  
ATOM   1543  HG1 THR A  98     178.094 222.434 187.290  1.00 32.94           H  
ATOM   1544 HG21 THR A  98     177.285 225.624 187.573  1.00 32.94           H  
ATOM   1545 HG22 THR A  98     175.841 225.461 188.185  1.00 32.94           H  
ATOM   1546 HG23 THR A  98     177.113 225.187 189.078  1.00 32.94           H  
ATOM   1547  N   LEU A  99     173.774 222.574 187.781  1.00 32.93           N  
ATOM   1548  CA  LEU A  99     172.337 222.795 187.689  1.00 32.93           C  
ATOM   1549  C   LEU A  99     171.614 222.225 188.901  1.00 32.93           C  
ATOM   1550  O   LEU A  99     170.670 222.835 189.415  1.00 32.93           O  
ATOM   1551  CB  LEU A  99     171.812 222.168 186.401  1.00 32.93           C  
ATOM   1552  CG  LEU A  99     170.453 222.610 185.878  1.00 32.93           C  
ATOM   1553  CD1 LEU A  99     170.449 224.091 185.573  1.00 32.93           C  
ATOM   1554  CD2 LEU A  99     170.127 221.805 184.641  1.00 32.93           C  
ATOM   1555  H   LEU A  99     174.093 222.071 187.164  1.00 32.93           H  
ATOM   1556  HA  LEU A  99     172.171 223.747 187.660  1.00 32.93           H  
ATOM   1557  HB2 LEU A  99     172.451 222.358 185.699  1.00 32.93           H  
ATOM   1558  HB3 LEU A  99     171.763 221.210 186.534  1.00 32.93           H  
ATOM   1559  HG  LEU A  99     169.778 222.430 186.548  1.00 32.93           H  
ATOM   1560 HD11 LEU A  99     169.622 224.317 185.122  1.00 32.93           H  
ATOM   1561 HD12 LEU A  99     170.518 224.584 186.403  1.00 32.93           H  
ATOM   1562 HD13 LEU A  99     171.205 224.293 185.002  1.00 32.93           H  
ATOM   1563 HD21 LEU A  99     169.252 222.061 184.319  1.00 32.93           H  
ATOM   1564 HD22 LEU A  99     170.797 221.985 183.965  1.00 32.93           H  
ATOM   1565 HD23 LEU A  99     170.135 220.864 184.869  1.00 32.93           H  
ATOM   1566  N   GLY A 100     172.032 221.046 189.359  1.00 33.90           N  
ATOM   1567  CA  GLY A 100     171.444 220.482 190.561  1.00 33.90           C  
ATOM   1568  C   GLY A 100     171.661 221.359 191.778  1.00 33.90           C  
ATOM   1569  O   GLY A 100     170.753 221.548 192.591  1.00 33.90           O  
ATOM   1570  H   GLY A 100     172.639 220.562 188.995  1.00 33.90           H  
ATOM   1571  HA2 GLY A 100     170.494 220.364 190.429  1.00 33.90           H  
ATOM   1572  HA3 GLY A 100     171.844 219.618 190.734  1.00 33.90           H  
ATOM   1573  N   ILE A 101     172.870 221.901 191.922  1.00 35.75           N  
ATOM   1574  CA  ILE A 101     173.150 222.804 193.035  1.00 35.75           C  
ATOM   1575  C   ILE A 101     172.268 224.042 192.946  1.00 35.75           C  
ATOM   1576  O   ILE A 101     171.719 224.509 193.953  1.00 35.75           O  
ATOM   1577  CB  ILE A 101     174.645 223.170 193.059  1.00 35.75           C  
ATOM   1578  CG1 ILE A 101     175.465 221.994 193.581  1.00 35.75           C  
ATOM   1579  CG2 ILE A 101     174.887 224.391 193.917  1.00 35.75           C  
ATOM   1580  CD1 ILE A 101     176.886 221.996 193.109  1.00 35.75           C  
ATOM   1581  H   ILE A 101     173.535 221.763 191.399  1.00 35.75           H  
ATOM   1582  HA  ILE A 101     172.945 222.352 193.864  1.00 35.75           H  
ATOM   1583  HB  ILE A 101     174.930 223.366 192.156  1.00 35.75           H  
ATOM   1584 HG12 ILE A 101     175.476 222.028 194.548  1.00 35.75           H  
ATOM   1585 HG13 ILE A 101     175.054 221.169 193.284  1.00 35.75           H  
ATOM   1586 HG21 ILE A 101     175.827 224.425 194.144  1.00 35.75           H  
ATOM   1587 HG22 ILE A 101     174.640 225.183 193.419  1.00 35.75           H  
ATOM   1588 HG23 ILE A 101     174.355 224.323 194.723  1.00 35.75           H  
ATOM   1589 HD11 ILE A 101     177.332 221.209 193.451  1.00 35.75           H  
ATOM   1590 HD12 ILE A 101     176.897 221.990 192.141  1.00 35.75           H  
ATOM   1591 HD13 ILE A 101     177.323 222.795 193.439  1.00 35.75           H  
ATOM   1592  N   ILE A 102     172.121 224.593 191.742  1.00 35.72           N  
ATOM   1593  CA  ILE A 102     171.271 225.766 191.561  1.00 35.72           C  
ATOM   1594  C   ILE A 102     169.835 225.449 191.952  1.00 35.72           C  
ATOM   1595  O   ILE A 102     169.169 226.245 192.623  1.00 35.72           O  
ATOM   1596  CB  ILE A 102     171.363 226.271 190.111  1.00 35.72           C  
ATOM   1597  CG1 ILE A 102     172.726 226.912 189.860  1.00 35.72           C  
ATOM   1598  CG2 ILE A 102     170.256 227.264 189.825  1.00 35.72           C  
ATOM   1599  CD1 ILE A 102     173.065 227.063 188.401  1.00 35.72           C  
ATOM   1600  H   ILE A 102     172.503 224.315 191.026  1.00 35.72           H  
ATOM   1601  HA  ILE A 102     171.586 226.471 192.142  1.00 35.72           H  
ATOM   1602  HB  ILE A 102     171.262 225.515 189.515  1.00 35.72           H  
ATOM   1603 HG12 ILE A 102     172.733 227.794 190.259  1.00 35.72           H  
ATOM   1604 HG13 ILE A 102     173.411 226.361 190.267  1.00 35.72           H  
ATOM   1605 HG21 ILE A 102     170.504 227.803 189.061  1.00 35.72           H  
ATOM   1606 HG22 ILE A 102     169.439 226.780 189.633  1.00 35.72           H  
ATOM   1607 HG23 ILE A 102     170.135 227.830 190.600  1.00 35.72           H  
ATOM   1608 HD11 ILE A 102     173.937 227.477 188.325  1.00 35.72           H  
ATOM   1609 HD12 ILE A 102     173.079 226.186 187.990  1.00 35.72           H  
ATOM   1610 HD13 ILE A 102     172.396 227.618 187.974  1.00 35.72           H  
ATOM   1611  N   MET A 103     169.327 224.292 191.527  1.00 36.58           N  
ATOM   1612  CA  MET A 103     167.962 223.914 191.879  1.00 36.58           C  
ATOM   1613  C   MET A 103     167.808 223.751 193.383  1.00 36.58           C  
ATOM   1614  O   MET A 103     166.796 224.164 193.960  1.00 36.58           O  
ATOM   1615  CB  MET A 103     167.566 222.625 191.164  1.00 36.58           C  
ATOM   1616  CG  MET A 103     167.443 222.737 189.657  1.00 36.58           C  
ATOM   1617  SD  MET A 103     166.010 223.674 189.100  1.00 36.58           S  
ATOM   1618  CE  MET A 103     166.679 225.332 188.993  1.00 36.58           C  
ATOM   1619  H   MET A 103     169.745 223.718 191.044  1.00 36.58           H  
ATOM   1620  HA  MET A 103     167.360 224.610 191.595  1.00 36.58           H  
ATOM   1621  HB2 MET A 103     168.235 221.950 191.352  1.00 36.58           H  
ATOM   1622  HB3 MET A 103     166.709 222.333 191.504  1.00 36.58           H  
ATOM   1623  HG2 MET A 103     168.232 223.180 189.313  1.00 36.58           H  
ATOM   1624  HG3 MET A 103     167.376 221.847 189.284  1.00 36.58           H  
ATOM   1625  HE1 MET A 103     165.997 225.921 188.636  1.00 36.58           H  
ATOM   1626  HE2 MET A 103     166.946 225.636 189.871  1.00 36.58           H  
ATOM   1627  HE3 MET A 103     167.447 225.321 188.402  1.00 36.58           H  
ATOM   1628  N   ALA A 104     168.799 223.144 194.035  1.00 37.49           N  
ATOM   1629  CA  ALA A 104     168.738 222.992 195.482  1.00 37.49           C  
ATOM   1630  C   ALA A 104     168.723 224.346 196.177  1.00 37.49           C  
ATOM   1631  O   ALA A 104     168.050 224.516 197.198  1.00 37.49           O  
ATOM   1632  CB  ALA A 104     169.916 222.154 195.972  1.00 37.49           C  
ATOM   1633  H   ALA A 104     169.500 222.814 193.668  1.00 37.49           H  
ATOM   1634  HA  ALA A 104     167.923 222.527 195.713  1.00 37.49           H  
ATOM   1635  HB1 ALA A 104     169.829 222.018 196.926  1.00 37.49           H  
ATOM   1636  HB2 ALA A 104     169.906 221.301 195.514  1.00 37.49           H  
ATOM   1637  HB3 ALA A 104     170.739 222.624 195.777  1.00 37.49           H  
ATOM   1638  N   ARG A 105     169.468 225.317 195.647  1.00 39.49           N  
ATOM   1639  CA  ARG A 105     169.536 226.620 196.299  1.00 39.49           C  
ATOM   1640  C   ARG A 105     168.267 227.427 196.042  1.00 39.49           C  
ATOM   1641  O   ARG A 105     167.829 228.195 196.906  1.00 39.49           O  
ATOM   1642  CB  ARG A 105     170.776 227.374 195.819  1.00 39.49           C  
ATOM   1643  CG  ARG A 105     172.059 226.794 196.403  1.00 39.49           C  
ATOM   1644  CD  ARG A 105     173.301 227.684 196.385  1.00 39.49           C  
ATOM   1645  NE  ARG A 105     173.090 229.124 196.408  1.00 39.49           N  
ATOM   1646  CZ  ARG A 105     174.087 229.999 196.405  1.00 39.49           C  
ATOM   1647  NH1 ARG A 105     175.337 229.619 196.200  1.00 39.49           N  
ATOM   1648  NH2 ARG A 105     173.825 231.286 196.612  1.00 39.49           N  
ATOM   1649  H   ARG A 105     169.937 225.246 194.932  1.00 39.49           H  
ATOM   1650  HA  ARG A 105     169.615 226.489 197.254  1.00 39.49           H  
ATOM   1651  HB2 ARG A 105     170.830 227.323 194.854  1.00 39.49           H  
ATOM   1652  HB3 ARG A 105     170.699 228.296 196.100  1.00 39.49           H  
ATOM   1653  HG2 ARG A 105     171.889 226.569 197.329  1.00 39.49           H  
ATOM   1654  HG3 ARG A 105     172.276 225.988 195.913  1.00 39.49           H  
ATOM   1655  HD2 ARG A 105     173.876 227.448 197.129  1.00 39.49           H  
ATOM   1656  HD3 ARG A 105     173.765 227.506 195.554  1.00 39.49           H  
ATOM   1657  HE  ARG A 105     172.327 229.414 196.148  1.00 39.49           H  
ATOM   1658 HH11 ARG A 105     175.517 228.788 196.064  1.00 39.49           H  
ATOM   1659 HH12 ARG A 105     175.971 230.199 196.194  1.00 39.49           H  
ATOM   1660 HH21 ARG A 105     173.019 231.548 196.753  1.00 39.49           H  
ATOM   1661 HH22 ARG A 105     174.470 231.857 196.608  1.00 39.49           H  
ATOM   1662  N   LEU A 106     167.661 227.267 194.861  1.00 39.76           N  
ATOM   1663  CA  LEU A 106     166.407 227.958 194.570  1.00 39.76           C  
ATOM   1664  C   LEU A 106     165.302 227.488 195.503  1.00 39.76           C  
ATOM   1665  O   LEU A 106     164.636 228.297 196.158  1.00 39.76           O  
ATOM   1666  CB  LEU A 106     166.000 227.729 193.113  1.00 39.76           C  
ATOM   1667  CG  LEU A 106     166.756 228.418 191.971  1.00 39.76           C  
ATOM   1668  CD1 LEU A 106     165.841 228.538 190.766  1.00 39.76           C  
ATOM   1669  CD2 LEU A 106     167.304 229.792 192.340  1.00 39.76           C  
ATOM   1670  H   LEU A 106     167.950 226.770 194.224  1.00 39.76           H  
ATOM   1671  HA  LEU A 106     166.526 228.908 194.712  1.00 39.76           H  
ATOM   1672  HB2 LEU A 106     166.055 226.778 192.943  1.00 39.76           H  
ATOM   1673  HB3 LEU A 106     165.075 228.003 193.027  1.00 39.76           H  
ATOM   1674  HG  LEU A 106     167.504 227.859 191.714  1.00 39.76           H  
ATOM   1675 HD11 LEU A 106     166.324 228.976 190.048  1.00 39.76           H  
ATOM   1676 HD12 LEU A 106     165.568 227.650 190.488  1.00 39.76           H  
ATOM   1677 HD13 LEU A 106     165.064 229.063 191.012  1.00 39.76           H  
ATOM   1678 HD21 LEU A 106     167.852 230.115 191.609  1.00 39.76           H  
ATOM   1679 HD22 LEU A 106     166.561 230.396 192.490  1.00 39.76           H  
ATOM   1680 HD23 LEU A 106     167.841 229.717 193.144  1.00 39.76           H  
ATOM   1681  N   PHE A 107     165.090 226.180 195.572  1.00 40.66           N  
ATOM   1682  CA  PHE A 107     164.256 225.599 196.609  1.00 40.66           C  
ATOM   1683  C   PHE A 107     165.100 225.476 197.874  1.00 40.66           C  
ATOM   1684  O   PHE A 107     166.197 226.032 197.974  1.00 40.66           O  
ATOM   1685  CB  PHE A 107     163.689 224.256 196.159  1.00 40.66           C  
ATOM   1686  CG  PHE A 107     162.884 224.322 194.891  1.00 40.66           C  
ATOM   1687  CD1 PHE A 107     162.239 225.486 194.511  1.00 40.66           C  
ATOM   1688  CD2 PHE A 107     162.764 223.207 194.084  1.00 40.66           C  
ATOM   1689  CE1 PHE A 107     161.498 225.534 193.346  1.00 40.66           C  
ATOM   1690  CE2 PHE A 107     162.026 223.251 192.921  1.00 40.66           C  
ATOM   1691  CZ  PHE A 107     161.393 224.411 192.552  1.00 40.66           C  
ATOM   1692  H   PHE A 107     165.420 225.606 195.026  1.00 40.66           H  
ATOM   1693  HA  PHE A 107     163.517 226.194 196.797  1.00 40.66           H  
ATOM   1694  HB2 PHE A 107     164.421 223.641 196.007  1.00 40.66           H  
ATOM   1695  HB3 PHE A 107     163.113 223.913 196.857  1.00 40.66           H  
ATOM   1696  HD1 PHE A 107     162.307 226.246 195.042  1.00 40.66           H  
ATOM   1697  HD2 PHE A 107     163.190 222.420 194.329  1.00 40.66           H  
ATOM   1698  HE1 PHE A 107     161.071 226.321 193.098  1.00 40.66           H  
ATOM   1699  HE2 PHE A 107     161.955 222.495 192.386  1.00 40.66           H  
ATOM   1700  HZ  PHE A 107     160.896 224.436 191.767  1.00 40.66           H  
ATOM   1701  N   ASN A 108     164.595 224.754 198.869  1.00 42.62           N  
ATOM   1702  CA  ASN A 108     165.346 224.483 200.094  1.00 42.62           C  
ATOM   1703  C   ASN A 108     164.933 223.121 200.624  1.00 42.62           C  
ATOM   1704  O   ASN A 108     164.279 223.006 201.667  1.00 42.62           O  
ATOM   1705  CB  ASN A 108     165.112 225.580 201.130  1.00 42.62           C  
ATOM   1706  CG  ASN A 108     166.082 226.727 200.985  1.00 42.62           C  
ATOM   1707  OD1 ASN A 108     167.126 226.760 201.636  1.00 42.62           O  
ATOM   1708  ND2 ASN A 108     165.750 227.671 200.116  1.00 42.62           N  
ATOM   1709  H   ASN A 108     163.811 224.405 198.855  1.00 42.62           H  
ATOM   1710  HA  ASN A 108     166.292 224.459 199.890  1.00 42.62           H  
ATOM   1711  HB2 ASN A 108     164.214 225.929 201.025  1.00 42.62           H  
ATOM   1712  HB3 ASN A 108     165.225 225.206 202.017  1.00 42.62           H  
ATOM   1713 HD21 ASN A 108     166.269 228.345 199.994  1.00 42.62           H  
ATOM   1714 HD22 ASN A 108     165.013 227.609 199.679  1.00 42.62           H  
ATOM   1715  N   PRO A 109     165.302 222.054 199.921  1.00 41.15           N  
ATOM   1716  CA  PRO A 109     164.944 220.712 200.389  1.00 41.15           C  
ATOM   1717  C   PRO A 109     165.668 220.386 201.685  1.00 41.15           C  
ATOM   1718  O   PRO A 109     166.885 220.548 201.793  1.00 41.15           O  
ATOM   1719  CB  PRO A 109     165.387 219.793 199.243  1.00 41.15           C  
ATOM   1720  CG  PRO A 109     165.919 220.669 198.172  1.00 41.15           C  
ATOM   1721  CD  PRO A 109     166.162 222.018 198.730  1.00 41.15           C  
ATOM   1722  HA  PRO A 109     163.987 220.638 200.519  1.00 41.15           H  
ATOM   1723  HB2 PRO A 109     166.076 219.190 199.558  1.00 41.15           H  
ATOM   1724  HB3 PRO A 109     164.622 219.297 198.919  1.00 41.15           H  
ATOM   1725  HG2 PRO A 109     166.749 220.294 197.844  1.00 41.15           H  
ATOM   1726  HG3 PRO A 109     165.268 220.720 197.458  1.00 41.15           H  
ATOM   1727  HD2 PRO A 109     167.092 222.116 198.979  1.00 41.15           H  
ATOM   1728  HD3 PRO A 109     165.890 222.694 198.094  1.00 41.15           H  
ATOM   1729  N   GLY A 110     164.905 219.925 202.671  1.00 44.58           N  
ATOM   1730  CA  GLY A 110     165.451 219.537 203.949  1.00 44.58           C  
ATOM   1731  C   GLY A 110     165.644 220.669 204.931  1.00 44.58           C  
ATOM   1732  O   GLY A 110     166.092 220.418 206.056  1.00 44.58           O  
ATOM   1733  H   GLY A 110     164.054 219.833 202.615  1.00 44.58           H  
ATOM   1734  HA2 GLY A 110     164.859 218.889 204.356  1.00 44.58           H  
ATOM   1735  HA3 GLY A 110     166.309 219.112 203.807  1.00 44.58           H  
ATOM   1736  N   ALA A 111     165.332 221.902 204.549  1.00 45.87           N  
ATOM   1737  CA  ALA A 111     165.447 223.015 205.479  1.00 45.87           C  
ATOM   1738  C   ALA A 111     164.351 222.929 206.532  1.00 45.87           C  
ATOM   1739  O   ALA A 111     163.172 222.762 206.205  1.00 45.87           O  
ATOM   1740  CB  ALA A 111     165.362 224.342 204.731  1.00 45.87           C  
ATOM   1741  H   ALA A 111     165.058 222.117 203.765  1.00 45.87           H  
ATOM   1742  HA  ALA A 111     166.304 222.972 205.925  1.00 45.87           H  
ATOM   1743  HB1 ALA A 111     165.435 225.066 205.371  1.00 45.87           H  
ATOM   1744  HB2 ALA A 111     166.088 224.389 204.092  1.00 45.87           H  
ATOM   1745  HB3 ALA A 111     164.509 224.389 204.272  1.00 45.87           H  
ATOM   1746  N   GLY A 112     164.742 223.044 207.797  1.00 50.11           N  
ATOM   1747  CA  GLY A 112     163.783 222.970 208.882  1.00 50.11           C  
ATOM   1748  C   GLY A 112     163.004 221.673 208.890  1.00 50.11           C  
ATOM   1749  O   GLY A 112     161.777 221.684 209.032  1.00 50.11           O  
ATOM   1750  H   GLY A 112     165.555 223.163 208.049  1.00 50.11           H  
ATOM   1751  HA2 GLY A 112     164.250 223.051 209.728  1.00 50.11           H  
ATOM   1752  HA3 GLY A 112     163.155 223.704 208.805  1.00 50.11           H  
ATOM   1753  N   ILE A 113     163.699 220.550 208.739  1.00 48.62           N  
ATOM   1754  CA  ILE A 113     163.073 219.237 208.658  1.00 48.62           C  
ATOM   1755  C   ILE A 113     163.233 218.540 209.999  1.00 48.62           C  
ATOM   1756  O   ILE A 113     164.318 218.558 210.593  1.00 48.62           O  
ATOM   1757  CB  ILE A 113     163.685 218.389 207.531  1.00 48.62           C  
ATOM   1758  CG1 ILE A 113     163.027 217.014 207.488  1.00 48.62           C  
ATOM   1759  CG2 ILE A 113     165.171 218.194 207.740  1.00 48.62           C  
ATOM   1760  CD1 ILE A 113     163.213 216.305 206.182  1.00 48.62           C  
ATOM   1761  H   ILE A 113     164.555 220.528 208.685  1.00 48.62           H  
ATOM   1762  HA  ILE A 113     162.127 219.342 208.478  1.00 48.62           H  
ATOM   1763  HB  ILE A 113     163.542 218.837 206.685  1.00 48.62           H  
ATOM   1764 HG12 ILE A 113     163.416 216.460 208.180  1.00 48.62           H  
ATOM   1765 HG13 ILE A 113     162.076 217.117 207.641  1.00 48.62           H  
ATOM   1766 HG21 ILE A 113     165.533 217.735 206.967  1.00 48.62           H  
ATOM   1767 HG22 ILE A 113     165.599 219.055 207.843  1.00 48.62           H  
ATOM   1768 HG23 ILE A 113     165.311 217.658 208.534  1.00 48.62           H  
ATOM   1769 HD11 ILE A 113     162.784 215.440 206.233  1.00 48.62           H  
ATOM   1770 HD12 ILE A 113     162.809 216.831 205.479  1.00 48.62           H  
ATOM   1771 HD13 ILE A 113     164.161 216.202 206.013  1.00 48.62           H  
ATOM   1772  N   HIS A 114     162.154 217.930 210.479  1.00 54.77           N  
ATOM   1773  CA  HIS A 114     162.208 217.145 211.706  1.00 54.77           C  
ATOM   1774  C   HIS A 114     162.976 215.858 211.435  1.00 54.77           C  
ATOM   1775  O   HIS A 114     162.510 214.992 210.689  1.00 54.77           O  
ATOM   1776  CB  HIS A 114     160.799 216.845 212.206  1.00 54.77           C  
ATOM   1777  CG  HIS A 114     160.713 215.619 213.059  1.00 54.77           C  
ATOM   1778  ND1 HIS A 114     161.502 215.432 214.174  1.00 54.77           N  
ATOM   1779  CD2 HIS A 114     159.936 214.515 212.958  1.00 54.77           C  
ATOM   1780  CE1 HIS A 114     161.212 214.267 214.725  1.00 54.77           C  
ATOM   1781  NE2 HIS A 114     160.266 213.690 214.007  1.00 54.77           N  
ATOM   1782  H   HIS A 114     161.378 217.955 210.111  1.00 54.77           H  
ATOM   1783  HA  HIS A 114     162.680 217.645 212.390  1.00 54.77           H  
ATOM   1784  HB2 HIS A 114     160.487 217.597 212.732  1.00 54.77           H  
ATOM   1785  HB3 HIS A 114     160.218 216.714 211.440  1.00 54.77           H  
ATOM   1786  HD2 HIS A 114     159.298 214.347 212.303  1.00 54.77           H  
ATOM   1787  HE1 HIS A 114     161.609 213.913 215.487  1.00 54.77           H  
ATOM   1788  HE2 HIS A 114     159.913 212.923 214.169  1.00 54.77           H  
ATOM   1789  N   LEU A 115     164.152 215.731 212.040  1.00 50.74           N  
ATOM   1790  CA  LEU A 115     165.025 214.586 211.829  1.00 50.74           C  
ATOM   1791  C   LEU A 115     164.940 213.654 213.029  1.00 50.74           C  
ATOM   1792  O   LEU A 115     165.125 214.086 214.171  1.00 50.74           O  
ATOM   1793  CB  LEU A 115     166.467 215.044 211.613  1.00 50.74           C  
ATOM   1794  CG  LEU A 115     167.312 214.216 210.647  1.00 50.74           C  
ATOM   1795  CD1 LEU A 115     166.788 214.336 209.230  1.00 50.74           C  
ATOM   1796  CD2 LEU A 115     168.759 214.666 210.717  1.00 50.74           C  
ATOM   1797  H   LEU A 115     164.472 216.310 212.587  1.00 50.74           H  
ATOM   1798  HA  LEU A 115     164.736 214.098 211.044  1.00 50.74           H  
ATOM   1799  HB2 LEU A 115     166.449 215.950 211.271  1.00 50.74           H  
ATOM   1800  HB3 LEU A 115     166.918 215.032 212.471  1.00 50.74           H  
ATOM   1801  HG  LEU A 115     167.270 213.284 210.907  1.00 50.74           H  
ATOM   1802 HD11 LEU A 115     167.422 213.918 208.628  1.00 50.74           H  
ATOM   1803 HD12 LEU A 115     165.929 213.892 209.166  1.00 50.74           H  
ATOM   1804 HD13 LEU A 115     166.694 215.275 209.011  1.00 50.74           H  
ATOM   1805 HD21 LEU A 115     169.278 214.163 210.073  1.00 50.74           H  
ATOM   1806 HD22 LEU A 115     168.801 215.612 210.508  1.00 50.74           H  
ATOM   1807 HD23 LEU A 115     169.095 214.510 211.613  1.00 50.74           H  
ATOM   1808  N   ALA A 116     164.664 212.380 212.766  1.00 53.88           N  
ATOM   1809  CA  ALA A 116     164.518 211.369 213.803  1.00 53.88           C  
ATOM   1810  C   ALA A 116     165.697 210.410 213.728  1.00 53.88           C  
ATOM   1811  O   ALA A 116     165.929 209.785 212.688  1.00 53.88           O  
ATOM   1812  CB  ALA A 116     163.201 210.611 213.645  1.00 53.88           C  
ATOM   1813  H   ALA A 116     164.553 212.071 211.972  1.00 53.88           H  
ATOM   1814  HA  ALA A 116     164.524 211.793 214.674  1.00 53.88           H  
ATOM   1815  HB1 ALA A 116     163.134 209.949 214.350  1.00 53.88           H  
ATOM   1816  HB2 ALA A 116     162.466 211.241 213.710  1.00 53.88           H  
ATOM   1817  HB3 ALA A 116     163.192 210.177 212.778  1.00 53.88           H  
ATOM   1818  N   VAL A 117     166.425 210.289 214.830  1.00 53.87           N  
ATOM   1819  CA  VAL A 117     167.601 209.435 214.908  1.00 53.87           C  
ATOM   1820  C   VAL A 117     167.205 208.103 215.525  1.00 53.87           C  
ATOM   1821  O   VAL A 117     166.223 208.003 216.271  1.00 53.87           O  
ATOM   1822  CB  VAL A 117     168.724 210.116 215.718  1.00 53.87           C  
ATOM   1823  CG1 VAL A 117     169.928 209.198 215.840  1.00 53.87           C  
ATOM   1824  CG2 VAL A 117     169.117 211.432 215.069  1.00 53.87           C  
ATOM   1825  H   VAL A 117     166.253 210.703 215.563  1.00 53.87           H  
ATOM   1826  HA  VAL A 117     167.935 209.266 214.015  1.00 53.87           H  
ATOM   1827  HB  VAL A 117     168.398 210.307 216.611  1.00 53.87           H  
ATOM   1828 HG11 VAL A 117     170.687 209.717 216.149  1.00 53.87           H  
ATOM   1829 HG12 VAL A 117     169.729 208.494 216.475  1.00 53.87           H  
ATOM   1830 HG13 VAL A 117     170.119 208.816 214.970  1.00 53.87           H  
ATOM   1831 HG21 VAL A 117     169.869 211.811 215.550  1.00 53.87           H  
ATOM   1832 HG22 VAL A 117     169.365 211.264 214.148  1.00 53.87           H  
ATOM   1833 HG23 VAL A 117     168.362 212.038 215.102  1.00 53.87           H  
ATOM   1834  N   GLY A 118     167.978 207.068 215.211  1.00 55.11           N  
ATOM   1835  CA  GLY A 118     167.732 205.726 215.708  1.00 55.11           C  
ATOM   1836  C   GLY A 118     167.437 204.700 214.635  1.00 55.11           C  
ATOM   1837  O   GLY A 118     167.165 203.540 214.974  1.00 55.11           O  
ATOM   1838  H   GLY A 118     168.667 207.124 214.701  1.00 55.11           H  
ATOM   1839  HA2 GLY A 118     168.513 205.426 216.196  1.00 55.11           H  
ATOM   1840  HA3 GLY A 118     166.981 205.744 216.320  1.00 55.11           H  
ATOM   1841  N   GLY A 119     167.475 205.061 213.358  1.00 53.99           N  
ATOM   1842  CA  GLY A 119     167.214 204.125 212.287  1.00 53.99           C  
ATOM   1843  C   GLY A 119     168.450 203.331 211.922  1.00 53.99           C  
ATOM   1844  O   GLY A 119     169.413 203.235 212.685  1.00 53.99           O  
ATOM   1845  H   GLY A 119     167.653 205.857 213.087  1.00 53.99           H  
ATOM   1846  HA2 GLY A 119     166.521 203.505 212.560  1.00 53.99           H  
ATOM   1847  HA3 GLY A 119     166.909 204.602 211.501  1.00 53.99           H  
ATOM   1848  N   GLN A 120     168.414 202.750 210.725  1.00 53.84           N  
ATOM   1849  CA  GLN A 120     169.526 201.927 210.274  1.00 53.84           C  
ATOM   1850  C   GLN A 120     170.765 202.784 210.055  1.00 53.84           C  
ATOM   1851  O   GLN A 120     170.681 203.933 209.611  1.00 53.84           O  
ATOM   1852  CB  GLN A 120     169.155 201.186 208.988  1.00 53.84           C  
ATOM   1853  CG  GLN A 120     169.655 201.837 207.710  1.00 53.84           C  
ATOM   1854  CD  GLN A 120     168.907 201.363 206.484  1.00 53.84           C  
ATOM   1855  OE1 GLN A 120     167.750 201.720 206.273  1.00 53.84           O  
ATOM   1856  NE2 GLN A 120     169.566 200.552 205.665  1.00 53.84           N  
ATOM   1857  H   GLN A 120     167.770 202.819 210.164  1.00 53.84           H  
ATOM   1858  HA  GLN A 120     169.731 201.269 210.957  1.00 53.84           H  
ATOM   1859  HB2 GLN A 120     169.531 200.293 209.027  1.00 53.84           H  
ATOM   1860  HB3 GLN A 120     168.189 201.131 208.929  1.00 53.84           H  
ATOM   1861  HG2 GLN A 120     169.530 202.796 207.774  1.00 53.84           H  
ATOM   1862  HG3 GLN A 120     170.591 201.625 207.591  1.00 53.84           H  
ATOM   1863 HE21 GLN A 120     170.376 200.328 205.847  1.00 53.84           H  
ATOM   1864 HE22 GLN A 120     169.188 200.256 204.951  1.00 53.84           H  
ATOM   1865  N   GLN A 121     171.921 202.218 210.376  1.00 53.03           N  
ATOM   1866  CA  GLN A 121     173.201 202.870 210.166  1.00 53.03           C  
ATOM   1867  C   GLN A 121     173.840 202.361 208.881  1.00 53.03           C  
ATOM   1868  O   GLN A 121     173.505 201.290 208.371  1.00 53.03           O  
ATOM   1869  CB  GLN A 121     174.135 202.628 211.353  1.00 53.03           C  
ATOM   1870  CG  GLN A 121     173.507 202.937 212.697  1.00 53.03           C  
ATOM   1871  CD  GLN A 121     172.863 204.307 212.736  1.00 53.03           C  
ATOM   1872  OE1 GLN A 121     173.548 205.328 212.787  1.00 53.03           O  
ATOM   1873  NE2 GLN A 121     171.538 204.337 212.701  1.00 53.03           N  
ATOM   1874  H   GLN A 121     171.990 201.435 210.722  1.00 53.03           H  
ATOM   1875  HA  GLN A 121     173.064 203.825 210.077  1.00 53.03           H  
ATOM   1876  HB2 GLN A 121     174.401 201.696 211.357  1.00 53.03           H  
ATOM   1877  HB3 GLN A 121     174.916 203.195 211.255  1.00 53.03           H  
ATOM   1878  HG2 GLN A 121     172.821 202.278 212.882  1.00 53.03           H  
ATOM   1879  HG3 GLN A 121     174.193 202.906 213.381  1.00 53.03           H  
ATOM   1880 HE21 GLN A 121     171.093 203.603 212.662  1.00 53.03           H  
ATOM   1881 HE22 GLN A 121     171.125 205.090 212.720  1.00 53.03           H  
ATOM   1882  N   PHE A 122     174.768 203.155 208.358  1.00 49.36           N  
ATOM   1883  CA  PHE A 122     175.450 202.848 207.112  1.00 49.36           C  
ATOM   1884  C   PHE A 122     176.952 202.900 207.325  1.00 49.36           C  
ATOM   1885  O   PHE A 122     177.463 203.795 208.004  1.00 49.36           O  
ATOM   1886  CB  PHE A 122     175.038 203.818 206.002  1.00 49.36           C  
ATOM   1887  CG  PHE A 122     173.557 203.938 205.827  1.00 49.36           C  
ATOM   1888  CD1 PHE A 122     172.823 204.828 206.586  1.00 49.36           C  
ATOM   1889  CD2 PHE A 122     172.896 203.151 204.904  1.00 49.36           C  
ATOM   1890  CE1 PHE A 122     171.459 204.933 206.422  1.00 49.36           C  
ATOM   1891  CE2 PHE A 122     171.535 203.252 204.739  1.00 49.36           C  
ATOM   1892  CZ  PHE A 122     170.816 204.144 205.499  1.00 49.36           C  
ATOM   1893  H   PHE A 122     175.028 203.889 208.719  1.00 49.36           H  
ATOM   1894  HA  PHE A 122     175.219 201.951 206.829  1.00 49.36           H  
ATOM   1895  HB2 PHE A 122     175.378 204.698 206.217  1.00 49.36           H  
ATOM   1896  HB3 PHE A 122     175.412 203.513 205.162  1.00 49.36           H  
ATOM   1897  HD1 PHE A 122     173.254 205.363 207.210  1.00 49.36           H  
ATOM   1898  HD2 PHE A 122     173.379 202.547 204.389  1.00 49.36           H  
ATOM   1899  HE1 PHE A 122     170.974 205.535 206.935  1.00 49.36           H  
ATOM   1900  HE2 PHE A 122     171.103 202.717 204.114  1.00 49.36           H  
ATOM   1901  HZ  PHE A 122     169.897 204.213 205.388  1.00 49.36           H  
ATOM   1902  N   GLN A 123     177.649 201.932 206.746  1.00 56.32           N  
ATOM   1903  CA  GLN A 123     179.089 201.864 206.904  1.00 56.32           C  
ATOM   1904  C   GLN A 123     179.745 202.991 206.111  1.00 56.32           C  
ATOM   1905  O   GLN A 123     179.279 203.335 205.020  1.00 56.32           O  
ATOM   1906  CB  GLN A 123     179.609 200.511 206.422  1.00 56.32           C  
ATOM   1907  CG  GLN A 123     179.209 199.313 207.285  1.00 56.32           C  
ATOM   1908  CD  GLN A 123     179.328 199.552 208.780  1.00 56.32           C  
ATOM   1909  OE1 GLN A 123     180.070 200.423 209.230  1.00 56.32           O  
ATOM   1910  NE2 GLN A 123     178.582 198.779 209.557  1.00 56.32           N  
ATOM   1911  H   GLN A 123     177.313 201.308 206.261  1.00 56.32           H  
ATOM   1912  HA  GLN A 123     179.306 201.989 207.837  1.00 56.32           H  
ATOM   1913  HB2 GLN A 123     179.264 200.354 205.529  1.00 56.32           H  
ATOM   1914  HB3 GLN A 123     180.577 200.544 206.399  1.00 56.32           H  
ATOM   1915  HG2 GLN A 123     178.280 199.110 207.103  1.00 56.32           H  
ATOM   1916  HG3 GLN A 123     179.762 198.553 207.051  1.00 56.32           H  
ATOM   1917 HE21 GLN A 123     178.076 198.183 209.203  1.00 56.32           H  
ATOM   1918 HE22 GLN A 123     178.609 198.869 210.412  1.00 56.32           H  
ATOM   1919  N   PRO A 124     180.820 203.587 206.624  1.00 55.13           N  
ATOM   1920  CA  PRO A 124     181.434 204.712 205.913  1.00 55.13           C  
ATOM   1921  C   PRO A 124     181.940 204.290 204.544  1.00 55.13           C  
ATOM   1922  O   PRO A 124     182.455 203.185 204.363  1.00 55.13           O  
ATOM   1923  CB  PRO A 124     182.581 205.136 206.837  1.00 55.13           C  
ATOM   1924  CG  PRO A 124     182.900 203.926 207.628  1.00 55.13           C  
ATOM   1925  CD  PRO A 124     181.613 203.175 207.794  1.00 55.13           C  
ATOM   1926  HA  PRO A 124     180.803 205.441 205.818  1.00 55.13           H  
ATOM   1927  HB2 PRO A 124     183.343 205.410 206.304  1.00 55.13           H  
ATOM   1928  HB3 PRO A 124     182.285 205.856 207.414  1.00 55.13           H  
ATOM   1929  HG2 PRO A 124     183.548 203.389 207.146  1.00 55.13           H  
ATOM   1930  HG3 PRO A 124     183.253 204.191 208.491  1.00 55.13           H  
ATOM   1931  HD2 PRO A 124     181.776 202.219 207.772  1.00 55.13           H  
ATOM   1932  HD3 PRO A 124     181.170 203.442 208.614  1.00 55.13           H  
ATOM   1933  N   HIS A 125     181.787 205.186 203.574  1.00 51.03           N  
ATOM   1934  CA  HIS A 125     182.263 204.906 202.228  1.00 51.03           C  
ATOM   1935  C   HIS A 125     183.777 204.755 202.233  1.00 51.03           C  
ATOM   1936  O   HIS A 125     184.497 205.593 202.784  1.00 51.03           O  
ATOM   1937  CB  HIS A 125     181.844 206.022 201.274  1.00 51.03           C  
ATOM   1938  CG  HIS A 125     182.554 205.986 199.957  1.00 51.03           C  
ATOM   1939  ND1 HIS A 125     182.105 205.238 198.890  1.00 51.03           N  
ATOM   1940  CD2 HIS A 125     183.679 206.607 199.534  1.00 51.03           C  
ATOM   1941  CE1 HIS A 125     182.926 205.398 197.867  1.00 51.03           C  
ATOM   1942  NE2 HIS A 125     183.890 206.224 198.232  1.00 51.03           N  
ATOM   1943  H   HIS A 125     181.414 205.955 203.668  1.00 51.03           H  
ATOM   1944  HA  HIS A 125     181.875 204.075 201.916  1.00 51.03           H  
ATOM   1945  HB2 HIS A 125     180.893 205.945 201.102  1.00 51.03           H  
ATOM   1946  HB3 HIS A 125     182.036 206.877 201.689  1.00 51.03           H  
ATOM   1947  HD2 HIS A 125     184.211 207.185 200.033  1.00 51.03           H  
ATOM   1948  HE1 HIS A 125     182.840 204.997 197.033  1.00 51.03           H  
ATOM   1949  HE2 HIS A 125     184.541 206.481 197.735  1.00 51.03           H  
ATOM   1950  N   GLN A 126     184.257 203.682 201.614  1.00 56.17           N  
ATOM   1951  CA  GLN A 126     185.681 203.408 201.490  1.00 56.17           C  
ATOM   1952  C   GLN A 126     186.098 203.633 200.045  1.00 56.17           C  
ATOM   1953  O   GLN A 126     185.515 203.045 199.129  1.00 56.17           O  
ATOM   1954  CB  GLN A 126     186.006 201.976 201.920  1.00 56.17           C  
ATOM   1955  CG  GLN A 126     185.649 201.669 203.362  1.00 56.17           C  
ATOM   1956  CD  GLN A 126     186.526 202.414 204.348  1.00 56.17           C  
ATOM   1957  OE1 GLN A 126     187.540 203.001 203.974  1.00 56.17           O  
ATOM   1958  NE2 GLN A 126     186.134 202.398 205.617  1.00 56.17           N  
ATOM   1959  H   GLN A 126     183.761 203.083 201.248  1.00 56.17           H  
ATOM   1960  HA  GLN A 126     186.181 204.019 202.051  1.00 56.17           H  
ATOM   1961  HB2 GLN A 126     185.512 201.362 201.355  1.00 56.17           H  
ATOM   1962  HB3 GLN A 126     186.958 201.828 201.813  1.00 56.17           H  
ATOM   1963  HG2 GLN A 126     184.729 201.928 203.523  1.00 56.17           H  
ATOM   1964  HG3 GLN A 126     185.760 200.719 203.519  1.00 56.17           H  
ATOM   1965 HE21 GLN A 126     185.418 201.978 205.840  1.00 56.17           H  
ATOM   1966 HE22 GLN A 126     186.597 202.807 206.215  1.00 56.17           H  
ATOM   1967  N   ALA A 127     187.098 204.475 199.846  1.00 54.45           N  
ATOM   1968  CA  ALA A 127     187.543 204.786 198.497  1.00 54.45           C  
ATOM   1969  C   ALA A 127     188.238 203.571 197.898  1.00 54.45           C  
ATOM   1970  O   ALA A 127     189.278 203.148 198.419  1.00 54.45           O  
ATOM   1971  CB  ALA A 127     188.488 205.982 198.515  1.00 54.45           C  
ATOM   1972  H   ALA A 127     187.532 204.878 200.469  1.00 54.45           H  
ATOM   1973  HA  ALA A 127     186.775 205.021 197.957  1.00 54.45           H  
ATOM   1974  HB1 ALA A 127     188.770 206.173 197.607  1.00 54.45           H  
ATOM   1975  HB2 ALA A 127     188.022 206.747 198.886  1.00 54.45           H  
ATOM   1976  HB3 ALA A 127     189.258 205.766 199.064  1.00 54.45           H  
ATOM   1977  N   PRO A 128     187.718 202.981 196.818  1.00 50.50           N  
ATOM   1978  CA  PRO A 128     188.421 201.861 196.203  1.00 50.50           C  
ATOM   1979  C   PRO A 128     189.686 202.339 195.516  1.00 50.50           C  
ATOM   1980  O   PRO A 128     189.780 203.505 195.099  1.00 50.50           O  
ATOM   1981  CB  PRO A 128     187.399 201.313 195.190  1.00 50.50           C  
ATOM   1982  CG  PRO A 128     186.514 202.458 194.887  1.00 50.50           C  
ATOM   1983  CD  PRO A 128     186.452 203.288 196.131  1.00 50.50           C  
ATOM   1984  HA  PRO A 128     188.622 201.186 196.867  1.00 50.50           H  
ATOM   1985  HB2 PRO A 128     187.861 201.011 194.393  1.00 50.50           H  
ATOM   1986  HB3 PRO A 128     186.898 200.588 195.593  1.00 50.50           H  
ATOM   1987  HG2 PRO A 128     186.892 202.974 194.158  1.00 50.50           H  
ATOM   1988  HG3 PRO A 128     185.632 202.132 194.652  1.00 50.50           H  
ATOM   1989  HD2 PRO A 128     186.411 204.229 195.904  1.00 50.50           H  
ATOM   1990  HD3 PRO A 128     185.697 203.019 196.678  1.00 50.50           H  
ATOM   1991  N   PRO A 129     190.691 201.473 195.375  1.00 44.75           N  
ATOM   1992  CA  PRO A 129     191.948 201.902 194.741  1.00 44.75           C  
ATOM   1993  C   PRO A 129     191.730 202.213 193.268  1.00 44.75           C  
ATOM   1994  O   PRO A 129     191.253 201.371 192.504  1.00 44.75           O  
ATOM   1995  CB  PRO A 129     192.889 200.707 194.941  1.00 44.75           C  
ATOM   1996  CG  PRO A 129     192.104 199.631 195.591  1.00 44.75           C  
ATOM   1997  CD  PRO A 129     190.695 200.058 195.773  1.00 44.75           C  
ATOM   1998  HA  PRO A 129     192.309 202.681 195.189  1.00 44.75           H  
ATOM   1999  HB2 PRO A 129     193.221 200.410 194.081  1.00 44.75           H  
ATOM   2000  HB3 PRO A 129     193.624 200.976 195.512  1.00 44.75           H  
ATOM   2001  HG2 PRO A 129     192.136 198.839 195.034  1.00 44.75           H  
ATOM   2002  HG3 PRO A 129     192.498 199.441 196.456  1.00 44.75           H  
ATOM   2003  HD2 PRO A 129     190.107 199.548 195.196  1.00 44.75           H  
ATOM   2004  HD3 PRO A 129     190.440 199.970 196.704  1.00 44.75           H  
ATOM   2005  N   LEU A 130     192.084 203.436 192.874  1.00 41.32           N  
ATOM   2006  CA  LEU A 130     191.877 203.866 191.497  1.00 41.32           C  
ATOM   2007  C   LEU A 130     192.688 203.019 190.526  1.00 41.32           C  
ATOM   2008  O   LEU A 130     192.235 202.731 189.411  1.00 41.32           O  
ATOM   2009  CB  LEU A 130     192.247 205.341 191.359  1.00 41.32           C  
ATOM   2010  CG  LEU A 130     192.070 205.971 189.978  1.00 41.32           C  
ATOM   2011  CD1 LEU A 130     190.752 206.712 189.907  1.00 41.32           C  
ATOM   2012  CD2 LEU A 130     193.229 206.899 189.660  1.00 41.32           C  
ATOM   2013  H   LEU A 130     192.443 204.029 193.380  1.00 41.32           H  
ATOM   2014  HA  LEU A 130     190.940 203.770 191.276  1.00 41.32           H  
ATOM   2015  HB2 LEU A 130     191.696 205.847 191.974  1.00 41.32           H  
ATOM   2016  HB3 LEU A 130     193.178 205.441 191.606  1.00 41.32           H  
ATOM   2017  HG  LEU A 130     192.052 205.273 189.307  1.00 41.32           H  
ATOM   2018 HD11 LEU A 130     190.661 207.105 189.025  1.00 41.32           H  
ATOM   2019 HD12 LEU A 130     190.030 206.085 190.070  1.00 41.32           H  
ATOM   2020 HD13 LEU A 130     190.747 207.408 190.583  1.00 41.32           H  
ATOM   2021 HD21 LEU A 130     193.095 207.277 188.777  1.00 41.32           H  
ATOM   2022 HD22 LEU A 130     193.259 207.605 190.324  1.00 41.32           H  
ATOM   2023 HD23 LEU A 130     194.054 206.390 189.681  1.00 41.32           H  
ATOM   2024  N   VAL A 131     193.895 202.623 190.928  1.00 39.45           N  
ATOM   2025  CA  VAL A 131     194.759 201.845 190.046  1.00 39.45           C  
ATOM   2026  C   VAL A 131     194.100 200.519 189.695  1.00 39.45           C  
ATOM   2027  O   VAL A 131     194.125 200.083 188.539  1.00 39.45           O  
ATOM   2028  CB  VAL A 131     196.137 201.645 190.703  1.00 39.45           C  
ATOM   2029  CG1 VAL A 131     197.005 200.722 189.872  1.00 39.45           C  
ATOM   2030  CG2 VAL A 131     196.821 202.984 190.889  1.00 39.45           C  
ATOM   2031  H   VAL A 131     194.233 202.790 191.699  1.00 39.45           H  
ATOM   2032  HA  VAL A 131     194.892 202.339 189.224  1.00 39.45           H  
ATOM   2033  HB  VAL A 131     196.019 201.240 191.575  1.00 39.45           H  
ATOM   2034 HG11 VAL A 131     197.880 200.670 190.283  1.00 39.45           H  
ATOM   2035 HG12 VAL A 131     196.608 199.839 189.843  1.00 39.45           H  
ATOM   2036 HG13 VAL A 131     197.081 201.087 188.978  1.00 39.45           H  
ATOM   2037 HG21 VAL A 131     197.685 202.841 191.303  1.00 39.45           H  
ATOM   2038 HG22 VAL A 131     196.933 203.402 190.021  1.00 39.45           H  
ATOM   2039 HG23 VAL A 131     196.270 203.544 191.457  1.00 39.45           H  
ATOM   2040  N   HIS A 132     193.507 199.854 190.687  1.00 41.28           N  
ATOM   2041  CA  HIS A 132     192.819 198.596 190.422  1.00 41.28           C  
ATOM   2042  C   HIS A 132     191.644 198.804 189.476  1.00 41.28           C  
ATOM   2043  O   HIS A 132     191.403 197.985 188.582  1.00 41.28           O  
ATOM   2044  CB  HIS A 132     192.345 197.972 191.733  1.00 41.28           C  
ATOM   2045  CG  HIS A 132     193.454 197.442 192.585  1.00 41.28           C  
ATOM   2046  ND1 HIS A 132     194.782 197.697 192.322  1.00 41.28           N  
ATOM   2047  CD2 HIS A 132     193.432 196.673 193.698  1.00 41.28           C  
ATOM   2048  CE1 HIS A 132     195.531 197.107 193.236  1.00 41.28           C  
ATOM   2049  NE2 HIS A 132     194.736 196.479 194.083  1.00 41.28           N  
ATOM   2050  H   HIS A 132     193.492 200.105 191.507  1.00 41.28           H  
ATOM   2051  HA  HIS A 132     193.437 197.982 190.002  1.00 41.28           H  
ATOM   2052  HB2 HIS A 132     191.870 198.644 192.243  1.00 41.28           H  
ATOM   2053  HB3 HIS A 132     191.752 197.232 191.531  1.00 41.28           H  
ATOM   2054  HD2 HIS A 132     192.675 196.335 194.121  1.00 41.28           H  
ATOM   2055  HE1 HIS A 132     196.459 197.129 193.275  1.00 41.28           H  
ATOM   2056  HE2 HIS A 132     194.993 196.018 194.762  1.00 41.28           H  
ATOM   2057  N   ILE A 133     190.900 199.895 189.658  1.00 40.29           N  
ATOM   2058  CA  ILE A 133     189.763 200.174 188.787  1.00 40.29           C  
ATOM   2059  C   ILE A 133     190.229 200.359 187.351  1.00 40.29           C  
ATOM   2060  O   ILE A 133     189.632 199.819 186.412  1.00 40.29           O  
ATOM   2061  CB  ILE A 133     188.993 201.405 189.299  1.00 40.29           C  
ATOM   2062  CG1 ILE A 133     188.248 201.058 190.583  1.00 40.29           C  
ATOM   2063  CG2 ILE A 133     188.012 201.909 188.260  1.00 40.29           C  
ATOM   2064  CD1 ILE A 133     188.107 202.214 191.529  1.00 40.29           C  
ATOM   2065  H   ILE A 133     191.031 200.481 190.269  1.00 40.29           H  
ATOM   2066  HA  ILE A 133     189.161 199.416 188.810  1.00 40.29           H  
ATOM   2067  HB  ILE A 133     189.628 202.111 189.489  1.00 40.29           H  
ATOM   2068 HG12 ILE A 133     187.362 200.738 190.357  1.00 40.29           H  
ATOM   2069 HG13 ILE A 133     188.740 200.362 191.045  1.00 40.29           H  
ATOM   2070 HG21 ILE A 133     187.465 202.596 188.666  1.00 40.29           H  
ATOM   2071 HG22 ILE A 133     188.496 202.281 187.509  1.00 40.29           H  
ATOM   2072 HG23 ILE A 133     187.453 201.172 187.971  1.00 40.29           H  
ATOM   2073 HD11 ILE A 133     187.505 201.955 192.243  1.00 40.29           H  
ATOM   2074 HD12 ILE A 133     188.977 202.442 191.889  1.00 40.29           H  
ATOM   2075 HD13 ILE A 133     187.739 202.967 191.043  1.00 40.29           H  
ATOM   2076  N   LEU A 134     191.300 201.129 187.155  1.00 36.96           N  
ATOM   2077  CA  LEU A 134     191.816 201.332 185.806  1.00 36.96           C  
ATOM   2078  C   LEU A 134     192.323 200.027 185.206  1.00 36.96           C  
ATOM   2079  O   LEU A 134     192.082 199.743 184.027  1.00 36.96           O  
ATOM   2080  CB  LEU A 134     192.924 202.382 185.817  1.00 36.96           C  
ATOM   2081  CG  LEU A 134     192.522 203.818 186.179  1.00 36.96           C  
ATOM   2082  CD1 LEU A 134     193.546 204.883 185.767  1.00 36.96           C  
ATOM   2083  CD2 LEU A 134     191.076 204.215 185.841  1.00 36.96           C  
ATOM   2084  H   LEU A 134     191.734 201.536 187.772  1.00 36.96           H  
ATOM   2085  HA  LEU A 134     191.100 201.653 185.242  1.00 36.96           H  
ATOM   2086  HB2 LEU A 134     193.586 202.106 186.466  1.00 36.96           H  
ATOM   2087  HB3 LEU A 134     193.331 202.404 184.937  1.00 36.96           H  
ATOM   2088  HG  LEU A 134     192.488 203.800 185.213  1.00 36.96           H  
ATOM   2089 HD11 LEU A 134     194.387 204.700 186.214  1.00 36.96           H  
ATOM   2090 HD12 LEU A 134     193.215 205.755 186.033  1.00 36.96           H  
ATOM   2091 HD13 LEU A 134     193.672 204.857 184.806  1.00 36.96           H  
ATOM   2092 HD21 LEU A 134     190.934 204.153 184.884  1.00 36.96           H  
ATOM   2093 HD22 LEU A 134     190.927 205.126 186.136  1.00 36.96           H  
ATOM   2094 HD23 LEU A 134     190.467 203.619 186.302  1.00 36.96           H  
ATOM   2095  N   LEU A 135     193.023 199.218 186.002  1.00 34.36           N  
ATOM   2096  CA  LEU A 135     193.554 197.960 185.493  1.00 34.36           C  
ATOM   2097  C   LEU A 135     192.442 196.993 185.118  1.00 34.36           C  
ATOM   2098  O   LEU A 135     192.595 196.208 184.177  1.00 34.36           O  
ATOM   2099  CB  LEU A 135     194.476 197.325 186.530  1.00 34.36           C  
ATOM   2100  CG  LEU A 135     195.867 197.945 186.644  1.00 34.36           C  
ATOM   2101  CD1 LEU A 135     196.527 197.524 187.940  1.00 34.36           C  
ATOM   2102  CD2 LEU A 135     196.725 197.565 185.457  1.00 34.36           C  
ATOM   2103  H   LEU A 135     193.201 199.373 186.826  1.00 34.36           H  
ATOM   2104  HA  LEU A 135     194.077 198.138 184.699  1.00 34.36           H  
ATOM   2105  HB2 LEU A 135     194.054 197.396 187.398  1.00 34.36           H  
ATOM   2106  HB3 LEU A 135     194.592 196.391 186.305  1.00 34.36           H  
ATOM   2107  HG  LEU A 135     195.784 198.909 186.650  1.00 34.36           H  
ATOM   2108 HD11 LEU A 135     197.413 197.914 187.982  1.00 34.36           H  
ATOM   2109 HD12 LEU A 135     195.991 197.839 188.683  1.00 34.36           H  
ATOM   2110 HD13 LEU A 135     196.588 196.557 187.964  1.00 34.36           H  
ATOM   2111 HD21 LEU A 135     197.627 197.884 185.608  1.00 34.36           H  
ATOM   2112 HD22 LEU A 135     196.724 196.601 185.364  1.00 34.36           H  
ATOM   2113 HD23 LEU A 135     196.359 197.976 184.660  1.00 34.36           H  
ATOM   2114  N   ASP A 136     191.320 197.033 185.839  1.00 35.14           N  
ATOM   2115  CA  ASP A 136     190.217 196.129 185.548  1.00 35.14           C  
ATOM   2116  C   ASP A 136     189.628 196.366 184.165  1.00 35.14           C  
ATOM   2117  O   ASP A 136     188.909 195.499 183.655  1.00 35.14           O  
ATOM   2118  CB  ASP A 136     189.130 196.277 186.610  1.00 35.14           C  
ATOM   2119  CG  ASP A 136     189.483 195.576 187.904  1.00 35.14           C  
ATOM   2120  OD1 ASP A 136     190.621 195.075 188.021  1.00 35.14           O  
ATOM   2121  OD2 ASP A 136     188.621 195.526 188.808  1.00 35.14           O  
ATOM   2122  H   ASP A 136     191.177 197.570 186.492  1.00 35.14           H  
ATOM   2123  HA  ASP A 136     190.544 195.220 185.581  1.00 35.14           H  
ATOM   2124  HB2 ASP A 136     189.005 197.218 186.802  1.00 35.14           H  
ATOM   2125  HB3 ASP A 136     188.306 195.893 186.274  1.00 35.14           H  
ATOM   2126  N   ILE A 137     189.910 197.516 183.550  1.00 31.70           N  
ATOM   2127  CA  ILE A 137     189.443 197.760 182.191  1.00 31.70           C  
ATOM   2128  C   ILE A 137     189.985 196.700 181.244  1.00 31.70           C  
ATOM   2129  O   ILE A 137     189.309 196.301 180.291  1.00 31.70           O  
ATOM   2130  CB  ILE A 137     189.837 199.178 181.737  1.00 31.70           C  
ATOM   2131  CG1 ILE A 137     188.958 200.220 182.422  1.00 31.70           C  
ATOM   2132  CG2 ILE A 137     189.725 199.322 180.234  1.00 31.70           C  
ATOM   2133  CD1 ILE A 137     189.622 201.559 182.582  1.00 31.70           C  
ATOM   2134  H   ILE A 137     190.360 198.159 183.892  1.00 31.70           H  
ATOM   2135  HA  ILE A 137     188.477 197.704 182.180  1.00 31.70           H  
ATOM   2136  HB  ILE A 137     190.758 199.333 181.989  1.00 31.70           H  
ATOM   2137 HG12 ILE A 137     188.182 200.358 181.860  1.00 31.70           H  
ATOM   2138 HG13 ILE A 137     188.677 199.897 183.290  1.00 31.70           H  
ATOM   2139 HG21 ILE A 137     189.940 200.238 180.004  1.00 31.70           H  
ATOM   2140 HG22 ILE A 137     190.357 198.730 179.800  1.00 31.70           H  
ATOM   2141 HG23 ILE A 137     188.818 199.116 179.959  1.00 31.70           H  
ATOM   2142 HD11 ILE A 137     189.374 201.928 183.443  1.00 31.70           H  
ATOM   2143 HD12 ILE A 137     190.584 201.447 182.533  1.00 31.70           H  
ATOM   2144 HD13 ILE A 137     189.323 202.142 181.868  1.00 31.70           H  
ATOM   2145  N   VAL A 138     191.207 196.239 181.479  1.00 28.68           N  
ATOM   2146  CA  VAL A 138     191.813 195.182 180.678  1.00 28.68           C  
ATOM   2147  C   VAL A 138     191.419 193.843 181.294  1.00 28.68           C  
ATOM   2148  O   VAL A 138     191.754 193.594 182.462  1.00 28.68           O  
ATOM   2149  CB  VAL A 138     193.337 195.328 180.615  1.00 28.68           C  
ATOM   2150  CG1 VAL A 138     193.952 194.140 179.900  1.00 28.68           C  
ATOM   2151  CG2 VAL A 138     193.710 196.619 179.925  1.00 28.68           C  
ATOM   2152  H   VAL A 138     191.714 196.527 182.107  1.00 28.68           H  
ATOM   2153  HA  VAL A 138     191.472 195.238 179.776  1.00 28.68           H  
ATOM   2154  HB  VAL A 138     193.691 195.356 181.515  1.00 28.68           H  
ATOM   2155 HG11 VAL A 138     194.864 194.357 179.663  1.00 28.68           H  
ATOM   2156 HG12 VAL A 138     193.939 193.373 180.490  1.00 28.68           H  
ATOM   2157 HG13 VAL A 138     193.441 193.952 179.101  1.00 28.68           H  
ATOM   2158 HG21 VAL A 138     194.671 196.650 179.812  1.00 28.68           H  
ATOM   2159 HG22 VAL A 138     193.275 196.651 179.062  1.00 28.68           H  
ATOM   2160 HG23 VAL A 138     193.417 197.361 180.472  1.00 28.68           H  
ATOM   2161  N   PRO A 139     190.722 192.971 180.569  1.00 26.78           N  
ATOM   2162  CA  PRO A 139     190.343 191.680 181.144  1.00 26.78           C  
ATOM   2163  C   PRO A 139     191.481 190.677 181.084  1.00 26.78           C  
ATOM   2164  O   PRO A 139     192.239 190.621 180.114  1.00 26.78           O  
ATOM   2165  CB  PRO A 139     189.171 191.235 180.264  1.00 26.78           C  
ATOM   2166  CG  PRO A 139     189.422 191.878 178.957  1.00 26.78           C  
ATOM   2167  CD  PRO A 139     190.240 193.115 179.185  1.00 26.78           C  
ATOM   2168  HA  PRO A 139     190.045 191.785 182.059  1.00 26.78           H  
ATOM   2169  HB2 PRO A 139     189.177 190.272 180.175  1.00 26.78           H  
ATOM   2170  HB3 PRO A 139     188.337 191.538 180.647  1.00 26.78           H  
ATOM   2171  HG2 PRO A 139     189.906 191.262 178.390  1.00 26.78           H  
ATOM   2172  HG3 PRO A 139     188.576 192.108 178.550  1.00 26.78           H  
ATOM   2173  HD2 PRO A 139     190.986 193.142 178.571  1.00 26.78           H  
ATOM   2174  HD3 PRO A 139     189.689 193.904 179.101  1.00 26.78           H  
ATOM   2175  N   THR A 140     191.599 189.882 182.144  1.00 27.77           N  
ATOM   2176  CA  THR A 140     192.533 188.766 182.134  1.00 27.77           C  
ATOM   2177  C   THR A 140     192.000 187.588 181.333  1.00 27.77           C  
ATOM   2178  O   THR A 140     192.782 186.727 180.918  1.00 27.77           O  
ATOM   2179  CB  THR A 140     192.839 188.324 183.564  1.00 27.77           C  
ATOM   2180  OG1 THR A 140     191.615 188.108 184.274  1.00 27.77           O  
ATOM   2181  CG2 THR A 140     193.655 189.385 184.276  1.00 27.77           C  
ATOM   2182  H   THR A 140     191.154 189.969 182.872  1.00 27.77           H  
ATOM   2183  HA  THR A 140     193.363 189.051 181.729  1.00 27.77           H  
ATOM   2184  HB  THR A 140     193.351 187.503 183.546  1.00 27.77           H  
ATOM   2185  HG1 THR A 140     191.782 187.877 185.063  1.00 27.77           H  
ATOM   2186 HG21 THR A 140     193.861 189.099 185.178  1.00 27.77           H  
ATOM   2187 HG22 THR A 140     194.482 189.542 183.797  1.00 27.77           H  
ATOM   2188 HG23 THR A 140     193.155 190.212 184.313  1.00 27.77           H  
ATOM   2189  N   ASN A 141     190.693 187.536 181.111  1.00 25.58           N  
ATOM   2190  CA  ASN A 141     190.066 186.500 180.308  1.00 25.58           C  
ATOM   2191  C   ASN A 141     188.828 187.067 179.623  1.00 25.58           C  
ATOM   2192  O   ASN A 141     187.804 187.285 180.281  1.00 25.58           O  
ATOM   2193  CB  ASN A 141     189.693 185.299 181.172  1.00 25.58           C  
ATOM   2194  CG  ASN A 141     189.248 184.111 180.354  1.00 25.58           C  
ATOM   2195  OD1 ASN A 141     188.896 184.243 179.183  1.00 25.58           O  
ATOM   2196  ND2 ASN A 141     189.252 182.943 180.969  1.00 25.58           N  
ATOM   2197  H   ASN A 141     190.135 188.104 181.427  1.00 25.58           H  
ATOM   2198  HA  ASN A 141     190.693 186.196 179.643  1.00 25.58           H  
ATOM   2199  HB2 ASN A 141     190.466 185.034 181.687  1.00 25.58           H  
ATOM   2200  HB3 ASN A 141     188.970 185.544 181.767  1.00 25.58           H  
ATOM   2201 HD21 ASN A 141     189.007 182.237 180.549  1.00 25.58           H  
ATOM   2202 HD22 ASN A 141     189.501 182.893 181.788  1.00 25.58           H  
ATOM   2203  N   PRO A 142     188.877 187.326 178.315  1.00 24.81           N  
ATOM   2204  CA  PRO A 142     187.695 187.888 177.646  1.00 24.81           C  
ATOM   2205  C   PRO A 142     186.470 186.998 177.732  1.00 24.81           C  
ATOM   2206  O   PRO A 142     185.350 187.512 177.840  1.00 24.81           O  
ATOM   2207  CB  PRO A 142     188.168 188.074 176.198  1.00 24.81           C  
ATOM   2208  CG  PRO A 142     189.318 187.173 176.044  1.00 24.81           C  
ATOM   2209  CD  PRO A 142     189.980 187.092 177.371  1.00 24.81           C  
ATOM   2210  HA  PRO A 142     187.483 188.753 178.021  1.00 24.81           H  
ATOM   2211  HB2 PRO A 142     187.460 187.835 175.584  1.00 24.81           H  
ATOM   2212  HB3 PRO A 142     188.443 188.992 176.066  1.00 24.81           H  
ATOM   2213  HG2 PRO A 142     189.010 186.298 175.768  1.00 24.81           H  
ATOM   2214  HG3 PRO A 142     189.926 187.542 175.388  1.00 24.81           H  
ATOM   2215  HD2 PRO A 142     190.357 186.211 177.501  1.00 24.81           H  
ATOM   2216  HD3 PRO A 142     190.650 187.784 177.460  1.00 24.81           H  
ATOM   2217  N   PHE A 143     186.643 185.676 177.691  1.00 24.78           N  
ATOM   2218  CA  PHE A 143     185.502 184.783 177.853  1.00 24.78           C  
ATOM   2219  C   PHE A 143     184.875 184.952 179.230  1.00 24.78           C  
ATOM   2220  O   PHE A 143     183.647 184.990 179.363  1.00 24.78           O  
ATOM   2221  CB  PHE A 143     185.931 183.334 177.630  1.00 24.78           C  
ATOM   2222  CG  PHE A 143     186.457 183.063 176.253  1.00 24.78           C  
ATOM   2223  CD1 PHE A 143     185.643 183.204 175.148  1.00 24.78           C  
ATOM   2224  CD2 PHE A 143     187.764 182.656 176.064  1.00 24.78           C  
ATOM   2225  CE1 PHE A 143     186.124 182.954 173.883  1.00 24.78           C  
ATOM   2226  CE2 PHE A 143     188.247 182.404 174.801  1.00 24.78           C  
ATOM   2227  CZ  PHE A 143     187.426 182.553 173.711  1.00 24.78           C  
ATOM   2228  H   PHE A 143     187.394 185.278 177.575  1.00 24.78           H  
ATOM   2229  HA  PHE A 143     184.834 185.005 177.191  1.00 24.78           H  
ATOM   2230  HB2 PHE A 143     186.629 183.112 178.260  1.00 24.78           H  
ATOM   2231  HB3 PHE A 143     185.168 182.756 177.772  1.00 24.78           H  
ATOM   2232  HD1 PHE A 143     184.764 183.476 175.259  1.00 24.78           H  
ATOM   2233  HD2 PHE A 143     188.323 182.554 176.796  1.00 24.78           H  
ATOM   2234  HE1 PHE A 143     185.569 183.054 173.146  1.00 24.78           H  
ATOM   2235  HE2 PHE A 143     189.126 182.133 174.685  1.00 24.78           H  
ATOM   2236  HZ  PHE A 143     187.751 182.383 172.858  1.00 24.78           H  
ATOM   2237  N   GLY A 144     185.706 185.061 180.266  1.00 25.17           N  
ATOM   2238  CA  GLY A 144     185.182 185.310 181.596  1.00 25.17           C  
ATOM   2239  C   GLY A 144     184.479 186.647 181.699  1.00 25.17           C  
ATOM   2240  O   GLY A 144     183.433 186.763 182.340  1.00 25.17           O  
ATOM   2241  H   GLY A 144     186.559 184.998 180.223  1.00 25.17           H  
ATOM   2242  HA2 GLY A 144     184.553 184.614 181.831  1.00 25.17           H  
ATOM   2243  HA3 GLY A 144     185.910 185.295 182.232  1.00 25.17           H  
ATOM   2244  N   ALA A 145     185.045 187.677 181.069  1.00 25.35           N  
ATOM   2245  CA  ALA A 145     184.398 188.982 181.071  1.00 25.35           C  
ATOM   2246  C   ALA A 145     183.023 188.906 180.424  1.00 25.35           C  
ATOM   2247  O   ALA A 145     182.046 189.436 180.960  1.00 25.35           O  
ATOM   2248  CB  ALA A 145     185.275 190.004 180.353  1.00 25.35           C  
ATOM   2249  H   ALA A 145     185.788 187.646 180.643  1.00 25.35           H  
ATOM   2250  HA  ALA A 145     184.282 189.273 181.985  1.00 25.35           H  
ATOM   2251  HB1 ALA A 145     184.839 190.867 180.374  1.00 25.35           H  
ATOM   2252  HB2 ALA A 145     186.128 190.057 180.804  1.00 25.35           H  
ATOM   2253  HB3 ALA A 145     185.405 189.723 179.437  1.00 25.35           H  
ATOM   2254  N   LEU A 146     182.924 188.229 179.280  1.00 24.91           N  
ATOM   2255  CA  LEU A 146     181.629 188.076 178.628  1.00 24.91           C  
ATOM   2256  C   LEU A 146     180.659 187.299 179.507  1.00 24.91           C  
ATOM   2257  O   LEU A 146     179.479 187.652 179.605  1.00 24.91           O  
ATOM   2258  CB  LEU A 146     181.801 187.379 177.281  1.00 24.91           C  
ATOM   2259  CG  LEU A 146     182.331 188.235 176.134  1.00 24.91           C  
ATOM   2260  CD1 LEU A 146     182.759 187.356 174.977  1.00 24.91           C  
ATOM   2261  CD2 LEU A 146     181.295 189.237 175.690  1.00 24.91           C  
ATOM   2262  H   LEU A 146     183.578 187.860 178.868  1.00 24.91           H  
ATOM   2263  HA  LEU A 146     181.254 188.952 178.467  1.00 24.91           H  
ATOM   2264  HB2 LEU A 146     182.415 186.641 177.397  1.00 24.91           H  
ATOM   2265  HB3 LEU A 146     180.940 187.036 177.004  1.00 24.91           H  
ATOM   2266  HG  LEU A 146     183.107 188.726 176.439  1.00 24.91           H  
ATOM   2267 HD11 LEU A 146     183.061 187.918 174.249  1.00 24.91           H  
ATOM   2268 HD12 LEU A 146     183.479 186.779 175.271  1.00 24.91           H  
ATOM   2269 HD13 LEU A 146     182.002 186.822 174.693  1.00 24.91           H  
ATOM   2270 HD21 LEU A 146     181.625 189.702 174.909  1.00 24.91           H  
ATOM   2271 HD22 LEU A 146     180.475 188.769 175.476  1.00 24.91           H  
ATOM   2272 HD23 LEU A 146     181.140 189.866 176.409  1.00 24.91           H  
ATOM   2273  N   ALA A 147     181.139 186.238 180.158  1.00 25.27           N  
ATOM   2274  CA  ALA A 147     180.265 185.393 180.961  1.00 25.27           C  
ATOM   2275  C   ALA A 147     179.832 186.053 182.263  1.00 25.27           C  
ATOM   2276  O   ALA A 147     178.815 185.650 182.834  1.00 25.27           O  
ATOM   2277  CB  ALA A 147     180.960 184.069 181.265  1.00 25.27           C  
ATOM   2278  H   ALA A 147     181.959 185.989 180.147  1.00 25.27           H  
ATOM   2279  HA  ALA A 147     179.470 185.198 180.449  1.00 25.27           H  
ATOM   2280  HB1 ALA A 147     180.374 183.525 181.808  1.00 25.27           H  
ATOM   2281  HB2 ALA A 147     181.152 183.618 180.432  1.00 25.27           H  
ATOM   2282  HB3 ALA A 147     181.781 184.245 181.745  1.00 25.27           H  
ATOM   2283  N   ASN A 148     180.572 187.051 182.745  1.00 26.73           N  
ATOM   2284  CA  ASN A 148     180.288 187.696 184.020  1.00 26.73           C  
ATOM   2285  C   ASN A 148     179.836 189.143 183.854  1.00 26.73           C  
ATOM   2286  O   ASN A 148     179.961 189.940 184.787  1.00 26.73           O  
ATOM   2287  CB  ASN A 148     181.519 187.630 184.922  1.00 26.73           C  
ATOM   2288  CG  ASN A 148     181.906 186.212 185.274  1.00 26.73           C  
ATOM   2289  OD1 ASN A 148     181.055 185.381 185.588  1.00 26.73           O  
ATOM   2290  ND2 ASN A 148     183.198 185.923 185.217  1.00 26.73           N  
ATOM   2291  H   ASN A 148     181.259 187.372 182.346  1.00 26.73           H  
ATOM   2292  HA  ASN A 148     179.575 187.216 184.464  1.00 26.73           H  
ATOM   2293  HB2 ASN A 148     182.268 188.041 184.468  1.00 26.73           H  
ATOM   2294  HB3 ASN A 148     181.335 188.099 185.747  1.00 26.73           H  
ATOM   2295 HD21 ASN A 148     183.762 186.531 184.992  1.00 26.73           H  
ATOM   2296 HD22 ASN A 148     183.472 185.132 185.405  1.00 26.73           H  
ATOM   2297  N   GLY A 149     179.304 189.497 182.688  1.00 26.76           N  
ATOM   2298  CA  GLY A 149     178.950 190.875 182.412  1.00 26.76           C  
ATOM   2299  C   GLY A 149     180.165 191.692 182.033  1.00 26.76           C  
ATOM   2300  O   GLY A 149     180.773 191.454 180.988  1.00 26.76           O  
ATOM   2301  H   GLY A 149     179.140 188.958 182.044  1.00 26.76           H  
ATOM   2302  HA2 GLY A 149     178.315 190.904 181.683  1.00 26.76           H  
ATOM   2303  HA3 GLY A 149     178.544 191.277 183.192  1.00 26.76           H  
ATOM   2304  N   GLN A 150     180.528 192.666 182.864  1.00 26.95           N  
ATOM   2305  CA  GLN A 150     181.784 193.397 182.711  1.00 26.95           C  
ATOM   2306  C   GLN A 150     181.874 194.028 181.317  1.00 26.95           C  
ATOM   2307  O   GLN A 150     182.672 193.641 180.463  1.00 26.95           O  
ATOM   2308  CB  GLN A 150     182.974 192.477 182.998  1.00 26.95           C  
ATOM   2309  CG  GLN A 150     182.846 191.706 184.297  1.00 26.95           C  
ATOM   2310  CD  GLN A 150     184.185 191.402 184.933  1.00 26.95           C  
ATOM   2311  OE1 GLN A 150     184.389 191.644 186.120  1.00 26.95           O  
ATOM   2312  NE2 GLN A 150     185.104 190.862 184.145  1.00 26.95           N  
ATOM   2313  H   GLN A 150     180.052 192.926 183.529  1.00 26.95           H  
ATOM   2314  HA  GLN A 150     181.805 194.115 183.358  1.00 26.95           H  
ATOM   2315  HB2 GLN A 150     183.054 191.835 182.280  1.00 26.95           H  
ATOM   2316  HB3 GLN A 150     183.777 193.013 183.054  1.00 26.95           H  
ATOM   2317  HG2 GLN A 150     182.326 192.230 184.923  1.00 26.95           H  
ATOM   2318  HG3 GLN A 150     182.402 190.864 184.121  1.00 26.95           H  
ATOM   2319 HE21 GLN A 150     184.924 190.706 183.321  1.00 26.95           H  
ATOM   2320 HE22 GLN A 150     185.880 190.669 184.457  1.00 26.95           H  
ATOM   2321  N   VAL A 151     180.998 195.011 181.114  1.00 25.49           N  
ATOM   2322  CA  VAL A 151     180.865 195.651 179.809  1.00 25.49           C  
ATOM   2323  C   VAL A 151     182.169 196.321 179.387  1.00 25.49           C  
ATOM   2324  O   VAL A 151     182.560 196.252 178.219  1.00 25.49           O  
ATOM   2325  CB  VAL A 151     179.692 196.649 179.833  1.00 25.49           C  
ATOM   2326  CG1 VAL A 151     179.776 197.619 178.672  1.00 25.49           C  
ATOM   2327  CG2 VAL A 151     178.377 195.905 179.805  1.00 25.49           C  
ATOM   2328  H   VAL A 151     180.468 195.322 181.711  1.00 25.49           H  
ATOM   2329  HA  VAL A 151     180.657 194.970 179.154  1.00 25.49           H  
ATOM   2330  HB  VAL A 151     179.729 197.160 180.652  1.00 25.49           H  
ATOM   2331 HG11 VAL A 151     178.918 198.053 178.569  1.00 25.49           H  
ATOM   2332 HG12 VAL A 151     180.456 198.282 178.856  1.00 25.49           H  
ATOM   2333 HG13 VAL A 151     179.991 197.131 177.865  1.00 25.49           H  
ATOM   2334 HG21 VAL A 151     177.653 196.543 179.874  1.00 25.49           H  
ATOM   2335 HG22 VAL A 151     178.309 195.418 178.971  1.00 25.49           H  
ATOM   2336 HG23 VAL A 151     178.348 195.288 180.551  1.00 25.49           H  
ATOM   2337  N   LEU A 152     182.846 197.005 180.313  1.00 25.92           N  
ATOM   2338  CA  LEU A 152     184.033 197.773 179.933  1.00 25.92           C  
ATOM   2339  C   LEU A 152     185.167 196.893 179.417  1.00 25.92           C  
ATOM   2340  O   LEU A 152     185.746 197.216 178.362  1.00 25.92           O  
ATOM   2341  CB  LEU A 152     184.484 198.632 181.118  1.00 25.92           C  
ATOM   2342  CG  LEU A 152     183.760 199.964 181.311  1.00 25.92           C  
ATOM   2343  CD1 LEU A 152     184.182 200.614 182.613  1.00 25.92           C  
ATOM   2344  CD2 LEU A 152     184.024 200.893 180.150  1.00 25.92           C  
ATOM   2345  H   LEU A 152     182.644 197.044 181.145  1.00 25.92           H  
ATOM   2346  HA  LEU A 152     183.787 198.371 179.217  1.00 25.92           H  
ATOM   2347  HB2 LEU A 152     184.347 198.126 181.930  1.00 25.92           H  
ATOM   2348  HB3 LEU A 152     185.426 198.831 181.018  1.00 25.92           H  
ATOM   2349  HG  LEU A 152     182.807 199.801 181.353  1.00 25.92           H  
ATOM   2350 HD11 LEU A 152     183.777 201.492 182.672  1.00 25.92           H  
ATOM   2351 HD12 LEU A 152     183.884 200.063 183.352  1.00 25.92           H  
ATOM   2352 HD13 LEU A 152     185.147 200.695 182.627  1.00 25.92           H  
ATOM   2353 HD21 LEU A 152     183.732 201.785 180.391  1.00 25.92           H  
ATOM   2354 HD22 LEU A 152     184.975 200.894 179.962  1.00 25.92           H  
ATOM   2355 HD23 LEU A 152     183.532 200.581 179.377  1.00 25.92           H  
ATOM   2356  N   PRO A 153     185.562 195.817 180.101  1.00 26.31           N  
ATOM   2357  CA  PRO A 153     186.573 194.922 179.517  1.00 26.31           C  
ATOM   2358  C   PRO A 153     186.146 194.324 178.192  1.00 26.31           C  
ATOM   2359  O   PRO A 153     186.984 194.130 177.299  1.00 26.31           O  
ATOM   2360  CB  PRO A 153     186.755 193.848 180.597  1.00 26.31           C  
ATOM   2361  CG  PRO A 153     186.226 194.434 181.836  1.00 26.31           C  
ATOM   2362  CD  PRO A 153     185.198 195.429 181.472  1.00 26.31           C  
ATOM   2363  HA  PRO A 153     187.405 195.394 179.390  1.00 26.31           H  
ATOM   2364  HB2 PRO A 153     186.260 193.052 180.359  1.00 26.31           H  
ATOM   2365  HB3 PRO A 153     187.696 193.649 180.697  1.00 26.31           H  
ATOM   2366  HG2 PRO A 153     185.831 193.733 182.372  1.00 26.31           H  
ATOM   2367  HG3 PRO A 153     186.944 194.863 182.321  1.00 26.31           H  
ATOM   2368  HD2 PRO A 153     184.320 195.034 181.500  1.00 26.31           H  
ATOM   2369  HD3 PRO A 153     185.261 196.186 182.068  1.00 26.31           H  
ATOM   2370  N   THR A 154     184.857 194.021 178.040  1.00 24.23           N  
ATOM   2371  CA  THR A 154     184.354 193.554 176.756  1.00 24.23           C  
ATOM   2372  C   THR A 154     184.564 194.608 175.680  1.00 24.23           C  
ATOM   2373  O   THR A 154     184.936 194.284 174.551  1.00 24.23           O  
ATOM   2374  CB  THR A 154     182.875 193.183 176.876  1.00 24.23           C  
ATOM   2375  OG1 THR A 154     182.726 192.096 177.797  1.00 24.23           O  
ATOM   2376  CG2 THR A 154     182.297 192.785 175.528  1.00 24.23           C  
ATOM   2377  H   THR A 154     184.266 194.076 178.656  1.00 24.23           H  
ATOM   2378  HA  THR A 154     184.840 192.760 176.496  1.00 24.23           H  
ATOM   2379  HB  THR A 154     182.380 193.945 177.205  1.00 24.23           H  
ATOM   2380  HG1 THR A 154     182.930 192.347 178.570  1.00 24.23           H  
ATOM   2381 HG21 THR A 154     181.411 192.417 175.649  1.00 24.23           H  
ATOM   2382 HG22 THR A 154     182.233 193.556 174.948  1.00 24.23           H  
ATOM   2383 HG23 THR A 154     182.859 192.117 175.109  1.00 24.23           H  
ATOM   2384  N   ILE A 155     184.339 195.877 176.018  1.00 24.26           N  
ATOM   2385  CA  ILE A 155     184.563 196.964 175.071  1.00 24.26           C  
ATOM   2386  C   ILE A 155     186.022 196.992 174.644  1.00 24.26           C  
ATOM   2387  O   ILE A 155     186.346 197.095 173.454  1.00 24.26           O  
ATOM   2388  CB  ILE A 155     184.142 198.306 175.699  1.00 24.26           C  
ATOM   2389  CG1 ILE A 155     182.622 198.434 175.736  1.00 24.26           C  
ATOM   2390  CG2 ILE A 155     184.755 199.476 174.956  1.00 24.26           C  
ATOM   2391  CD1 ILE A 155     182.142 199.440 176.747  1.00 24.26           C  
ATOM   2392  H   ILE A 155     184.056 196.132 176.785  1.00 24.26           H  
ATOM   2393  HA  ILE A 155     184.023 196.812 174.285  1.00 24.26           H  
ATOM   2394  HB  ILE A 155     184.468 198.327 176.608  1.00 24.26           H  
ATOM   2395 HG12 ILE A 155     182.308 198.712 174.865  1.00 24.26           H  
ATOM   2396 HG13 ILE A 155     182.240 197.576 175.966  1.00 24.26           H  
ATOM   2397 HG21 ILE A 155     184.230 200.266 175.139  1.00 24.26           H  
ATOM   2398 HG22 ILE A 155     185.661 199.609 175.266  1.00 24.26           H  
ATOM   2399 HG23 ILE A 155     184.748 199.297 174.008  1.00 24.26           H  
ATOM   2400 HD11 ILE A 155     181.197 199.307 176.902  1.00 24.26           H  
ATOM   2401 HD12 ILE A 155     182.630 199.312 177.572  1.00 24.26           H  
ATOM   2402 HD13 ILE A 155     182.304 200.332 176.408  1.00 24.26           H  
ATOM   2403  N   PHE A 156     186.923 196.907 175.621  1.00 25.31           N  
ATOM   2404  CA  PHE A 156     188.351 196.939 175.318  1.00 25.31           C  
ATOM   2405  C   PHE A 156     188.730 195.808 174.367  1.00 25.31           C  
ATOM   2406  O   PHE A 156     189.341 196.035 173.308  1.00 25.31           O  
ATOM   2407  CB  PHE A 156     189.150 196.851 176.618  1.00 25.31           C  
ATOM   2408  CG  PHE A 156     190.631 196.936 176.431  1.00 25.31           C  
ATOM   2409  CD1 PHE A 156     191.268 198.159 176.414  1.00 25.31           C  
ATOM   2410  CD2 PHE A 156     191.388 195.793 176.279  1.00 25.31           C  
ATOM   2411  CE1 PHE A 156     192.629 198.239 176.243  1.00 25.31           C  
ATOM   2412  CE2 PHE A 156     192.746 195.869 176.108  1.00 25.31           C  
ATOM   2413  CZ  PHE A 156     193.368 197.092 176.090  1.00 25.31           C  
ATOM   2414  H   PHE A 156     186.739 196.831 176.454  1.00 25.31           H  
ATOM   2415  HA  PHE A 156     188.564 197.780 174.891  1.00 25.31           H  
ATOM   2416  HB2 PHE A 156     188.887 197.581 177.195  1.00 25.31           H  
ATOM   2417  HB3 PHE A 156     188.957 196.008 177.050  1.00 25.31           H  
ATOM   2418  HD1 PHE A 156     190.772 198.936 176.517  1.00 25.31           H  
ATOM   2419  HD2 PHE A 156     190.975 194.962 176.290  1.00 25.31           H  
ATOM   2420  HE1 PHE A 156     193.048 199.067 176.232  1.00 25.31           H  
ATOM   2421  HE2 PHE A 156     193.243 195.094 176.005  1.00 25.31           H  
ATOM   2422  HZ  PHE A 156     194.287 197.143 175.975  1.00 25.31           H  
ATOM   2423  N   PHE A 157     188.354 194.579 174.724  1.00 23.48           N  
ATOM   2424  CA  PHE A 157     188.718 193.431 173.903  1.00 23.48           C  
ATOM   2425  C   PHE A 157     188.079 193.510 172.524  1.00 23.48           C  
ATOM   2426  O   PHE A 157     188.706 193.150 171.525  1.00 23.48           O  
ATOM   2427  CB  PHE A 157     188.324 192.133 174.601  1.00 23.48           C  
ATOM   2428  CG  PHE A 157     188.679 190.907 173.823  1.00 23.48           C  
ATOM   2429  CD1 PHE A 157     189.991 190.491 173.730  1.00 23.48           C  
ATOM   2430  CD2 PHE A 157     187.705 190.175 173.177  1.00 23.48           C  
ATOM   2431  CE1 PHE A 157     190.323 189.368 173.011  1.00 23.48           C  
ATOM   2432  CE2 PHE A 157     188.032 189.052 172.457  1.00 23.48           C  
ATOM   2433  CZ  PHE A 157     189.343 188.647 172.374  1.00 23.48           C  
ATOM   2434  H   PHE A 157     187.900 194.385 175.423  1.00 23.48           H  
ATOM   2435  HA  PHE A 157     189.678 193.425 173.787  1.00 23.48           H  
ATOM   2436  HB2 PHE A 157     188.782 192.085 175.451  1.00 23.48           H  
ATOM   2437  HB3 PHE A 157     187.367 192.127 174.741  1.00 23.48           H  
ATOM   2438  HD1 PHE A 157     190.656 190.975 174.158  1.00 23.48           H  
ATOM   2439  HD2 PHE A 157     186.819 190.444 173.231  1.00 23.48           H  
ATOM   2440  HE1 PHE A 157     191.208 189.097 172.956  1.00 23.48           H  
ATOM   2441  HE2 PHE A 157     187.369 188.566 172.028  1.00 23.48           H  
ATOM   2442  HZ  PHE A 157     189.565 187.889 171.889  1.00 23.48           H  
ATOM   2443  N   ALA A 158     186.826 193.960 172.449  1.00 22.78           N  
ATOM   2444  CA  ALA A 158     186.143 194.057 171.166  1.00 22.78           C  
ATOM   2445  C   ALA A 158     186.824 195.061 170.249  1.00 22.78           C  
ATOM   2446  O   ALA A 158     186.985 194.803 169.052  1.00 22.78           O  
ATOM   2447  CB  ALA A 158     184.680 194.435 171.384  1.00 22.78           C  
ATOM   2448  H   ALA A 158     186.354 194.206 173.120  1.00 22.78           H  
ATOM   2449  HA  ALA A 158     186.167 193.191 170.736  1.00 22.78           H  
ATOM   2450  HB1 ALA A 158     184.245 194.534 170.527  1.00 22.78           H  
ATOM   2451  HB2 ALA A 158     184.250 193.735 171.893  1.00 22.78           H  
ATOM   2452  HB3 ALA A 158     184.641 195.270 171.869  1.00 22.78           H  
ATOM   2453  N   ILE A 159     187.223 196.215 170.785  1.00 23.83           N  
ATOM   2454  CA  ILE A 159     187.918 197.203 169.966  1.00 23.83           C  
ATOM   2455  C   ILE A 159     189.228 196.626 169.448  1.00 23.83           C  
ATOM   2456  O   ILE A 159     189.563 196.750 168.261  1.00 23.83           O  
ATOM   2457  CB  ILE A 159     188.149 198.497 170.765  1.00 23.83           C  
ATOM   2458  CG1 ILE A 159     186.832 199.240 170.961  1.00 23.83           C  
ATOM   2459  CG2 ILE A 159     189.144 199.391 170.060  1.00 23.83           C  
ATOM   2460  CD1 ILE A 159     186.870 200.255 172.066  1.00 23.83           C  
ATOM   2461  H   ILE A 159     187.104 196.447 171.602  1.00 23.83           H  
ATOM   2462  HA  ILE A 159     187.366 197.419 169.203  1.00 23.83           H  
ATOM   2463  HB  ILE A 159     188.504 198.264 171.633  1.00 23.83           H  
ATOM   2464 HG12 ILE A 159     186.612 199.703 170.140  1.00 23.83           H  
ATOM   2465 HG13 ILE A 159     186.141 198.598 171.172  1.00 23.83           H  
ATOM   2466 HG21 ILE A 159     189.066 200.286 170.415  1.00 23.83           H  
ATOM   2467 HG22 ILE A 159     190.040 199.061 170.213  1.00 23.83           H  
ATOM   2468 HG23 ILE A 159     188.945 199.397 169.114  1.00 23.83           H  
ATOM   2469 HD11 ILE A 159     185.964 200.515 172.283  1.00 23.83           H  
ATOM   2470 HD12 ILE A 159     187.297 199.863 172.841  1.00 23.83           H  
ATOM   2471 HD13 ILE A 159     187.374 201.027 171.769  1.00 23.83           H  
ATOM   2472  N   ILE A 160     189.987 195.980 170.335  1.00 24.13           N  
ATOM   2473  CA  ILE A 160     191.264 195.406 169.924  1.00 24.13           C  
ATOM   2474  C   ILE A 160     191.050 194.357 168.836  1.00 24.13           C  
ATOM   2475  O   ILE A 160     191.760 194.332 167.820  1.00 24.13           O  
ATOM   2476  CB  ILE A 160     191.995 194.828 171.151  1.00 24.13           C  
ATOM   2477  CG1 ILE A 160     192.346 195.939 172.141  1.00 24.13           C  
ATOM   2478  CG2 ILE A 160     193.241 194.111 170.742  1.00 24.13           C  
ATOM   2479  CD1 ILE A 160     193.466 196.833 171.697  1.00 24.13           C  
ATOM   2480  H   ILE A 160     189.791 195.866 171.161  1.00 24.13           H  
ATOM   2481  HA  ILE A 160     191.814 196.108 169.550  1.00 24.13           H  
ATOM   2482  HB  ILE A 160     191.412 194.195 171.593  1.00 24.13           H  
ATOM   2483 HG12 ILE A 160     191.568 196.497 172.281  1.00 24.13           H  
ATOM   2484 HG13 ILE A 160     192.613 195.531 172.977  1.00 24.13           H  
ATOM   2485 HG21 ILE A 160     193.795 193.982 171.526  1.00 24.13           H  
ATOM   2486 HG22 ILE A 160     192.989 193.257 170.374  1.00 24.13           H  
ATOM   2487 HG23 ILE A 160     193.712 194.640 170.081  1.00 24.13           H  
ATOM   2488 HD11 ILE A 160     193.489 197.609 172.277  1.00 24.13           H  
ATOM   2489 HD12 ILE A 160     194.304 196.350 171.762  1.00 24.13           H  
ATOM   2490 HD13 ILE A 160     193.310 197.109 170.782  1.00 24.13           H  
ATOM   2491  N   LEU A 161     190.056 193.489 169.026  1.00 23.04           N  
ATOM   2492  CA  LEU A 161     189.773 192.433 168.061  1.00 23.04           C  
ATOM   2493  C   LEU A 161     189.353 193.003 166.714  1.00 23.04           C  
ATOM   2494  O   LEU A 161     189.777 192.508 165.667  1.00 23.04           O  
ATOM   2495  CB  LEU A 161     188.690 191.512 168.617  1.00 23.04           C  
ATOM   2496  CG  LEU A 161     188.231 190.347 167.745  1.00 23.04           C  
ATOM   2497  CD1 LEU A 161     189.406 189.506 167.318  1.00 23.04           C  
ATOM   2498  CD2 LEU A 161     187.213 189.506 168.488  1.00 23.04           C  
ATOM   2499  H   LEU A 161     189.536 193.487 169.707  1.00 23.04           H  
ATOM   2500  HA  LEU A 161     190.573 191.908 167.931  1.00 23.04           H  
ATOM   2501  HB2 LEU A 161     189.019 191.134 169.444  1.00 23.04           H  
ATOM   2502  HB3 LEU A 161     187.907 192.046 168.804  1.00 23.04           H  
ATOM   2503  HG  LEU A 161     187.802 190.694 166.952  1.00 23.04           H  
ATOM   2504 HD11 LEU A 161     189.080 188.742 166.824  1.00 23.04           H  
ATOM   2505 HD12 LEU A 161     189.987 190.037 166.756  1.00 23.04           H  
ATOM   2506 HD13 LEU A 161     189.884 189.215 168.106  1.00 23.04           H  
ATOM   2507 HD21 LEU A 161     186.949 188.762 167.929  1.00 23.04           H  
ATOM   2508 HD22 LEU A 161     187.610 189.181 169.308  1.00 23.04           H  
ATOM   2509 HD23 LEU A 161     186.443 190.053 168.690  1.00 23.04           H  
ATOM   2510  N   GLY A 162     188.504 194.030 166.718  1.00 23.53           N  
ATOM   2511  CA  GLY A 162     188.085 194.635 165.465  1.00 23.53           C  
ATOM   2512  C   GLY A 162     189.234 195.272 164.709  1.00 23.53           C  
ATOM   2513  O   GLY A 162     189.342 195.132 163.486  1.00 23.53           O  
ATOM   2514  H   GLY A 162     188.157 194.382 167.418  1.00 23.53           H  
ATOM   2515  HA2 GLY A 162     187.679 193.962 164.902  1.00 23.53           H  
ATOM   2516  HA3 GLY A 162     187.425 195.315 165.649  1.00 23.53           H  
ATOM   2517  N   ILE A 163     190.107 195.983 165.423  1.00 24.63           N  
ATOM   2518  CA  ILE A 163     191.271 196.575 164.771  1.00 24.63           C  
ATOM   2519  C   ILE A 163     192.149 195.485 164.167  1.00 24.63           C  
ATOM   2520  O   ILE A 163     192.616 195.600 163.024  1.00 24.63           O  
ATOM   2521  CB  ILE A 163     192.048 197.454 165.767  1.00 24.63           C  
ATOM   2522  CG1 ILE A 163     191.249 198.714 166.086  1.00 24.63           C  
ATOM   2523  CG2 ILE A 163     193.401 197.834 165.211  1.00 24.63           C  
ATOM   2524  CD1 ILE A 163     191.574 199.322 167.413  1.00 24.63           C  
ATOM   2525  H   ILE A 163     190.048 196.139 166.264  1.00 24.63           H  
ATOM   2526  HA  ILE A 163     190.966 197.142 164.051  1.00 24.63           H  
ATOM   2527  HB  ILE A 163     192.178 196.955 166.585  1.00 24.63           H  
ATOM   2528 HG12 ILE A 163     191.431 199.376 165.405  1.00 24.63           H  
ATOM   2529 HG13 ILE A 163     190.308 198.492 166.088  1.00 24.63           H  
ATOM   2530 HG21 ILE A 163     193.740 198.589 165.711  1.00 24.63           H  
ATOM   2531 HG22 ILE A 163     194.006 197.086 165.300  1.00 24.63           H  
ATOM   2532 HG23 ILE A 163     193.303 198.078 164.281  1.00 24.63           H  
ATOM   2533 HD11 ILE A 163     191.031 200.114 167.531  1.00 24.63           H  
ATOM   2534 HD12 ILE A 163     191.382 198.682 168.112  1.00 24.63           H  
ATOM   2535 HD13 ILE A 163     192.511 199.560 167.431  1.00 24.63           H  
ATOM   2536  N   ALA A 164     192.375 194.404 164.916  1.00 24.17           N  
ATOM   2537  CA  ALA A 164     193.183 193.308 164.392  1.00 24.17           C  
ATOM   2538  C   ALA A 164     192.533 192.676 163.167  1.00 24.17           C  
ATOM   2539  O   ALA A 164     193.221 192.318 162.205  1.00 24.17           O  
ATOM   2540  CB  ALA A 164     193.411 192.261 165.479  1.00 24.17           C  
ATOM   2541  H   ALA A 164     192.082 194.286 165.712  1.00 24.17           H  
ATOM   2542  HA  ALA A 164     194.045 193.654 164.128  1.00 24.17           H  
ATOM   2543  HB1 ALA A 164     193.945 191.544 165.114  1.00 24.17           H  
ATOM   2544  HB2 ALA A 164     193.880 192.676 166.216  1.00 24.17           H  
ATOM   2545  HB3 ALA A 164     192.558 191.919 165.780  1.00 24.17           H  
ATOM   2546  N   ILE A 165     191.209 192.521 163.186  1.00 24.52           N  
ATOM   2547  CA  ILE A 165     190.509 191.932 162.049  1.00 24.52           C  
ATOM   2548  C   ILE A 165     190.671 192.805 160.815  1.00 24.52           C  
ATOM   2549  O   ILE A 165     190.911 192.305 159.711  1.00 24.52           O  
ATOM   2550  CB  ILE A 165     189.027 191.706 162.393  1.00 24.52           C  
ATOM   2551  CG1 ILE A 165     188.881 190.494 163.309  1.00 24.52           C  
ATOM   2552  CG2 ILE A 165     188.206 191.516 161.132  1.00 24.52           C  
ATOM   2553  CD1 ILE A 165     187.560 190.424 164.015  1.00 24.52           C  
ATOM   2554  H   ILE A 165     190.700 192.742 163.839  1.00 24.52           H  
ATOM   2555  HA  ILE A 165     190.898 191.069 161.855  1.00 24.52           H  
ATOM   2556  HB  ILE A 165     188.699 192.487 162.858  1.00 24.52           H  
ATOM   2557 HG12 ILE A 165     188.977 189.692 162.778  1.00 24.52           H  
ATOM   2558 HG13 ILE A 165     189.573 190.526 163.983  1.00 24.52           H  
ATOM   2559 HG21 ILE A 165     187.360 191.111 161.366  1.00 24.52           H  
ATOM   2560 HG22 ILE A 165     188.049 192.377 160.720  1.00 24.52           H  
ATOM   2561 HG23 ILE A 165     188.686 190.937 160.524  1.00 24.52           H  
ATOM   2562 HD11 ILE A 165     187.593 189.719 164.676  1.00 24.52           H  
ATOM   2563 HD12 ILE A 165     187.392 191.273 164.446  1.00 24.52           H  
ATOM   2564 HD13 ILE A 165     186.865 190.239 163.368  1.00 24.52           H  
ATOM   2565  N   THR A 166     190.531 194.122 160.976  1.00 26.98           N  
ATOM   2566  CA  THR A 166     190.745 195.013 159.842  1.00 26.98           C  
ATOM   2567  C   THR A 166     192.161 194.879 159.307  1.00 26.98           C  
ATOM   2568  O   THR A 166     192.375 194.852 158.090  1.00 26.98           O  
ATOM   2569  CB  THR A 166     190.468 196.461 160.235  1.00 26.98           C  
ATOM   2570  OG1 THR A 166     189.106 196.591 160.640  1.00 26.98           O  
ATOM   2571  CG2 THR A 166     190.734 197.397 159.070  1.00 26.98           C  
ATOM   2572  H   THR A 166     190.317 194.513 161.709  1.00 26.98           H  
ATOM   2573  HA  THR A 166     190.134 194.776 159.131  1.00 26.98           H  
ATOM   2574  HB  THR A 166     191.049 196.711 160.968  1.00 26.98           H  
ATOM   2575  HG1 THR A 166     188.954 197.385 160.865  1.00 26.98           H  
ATOM   2576 HG21 THR A 166     190.520 198.305 159.328  1.00 26.98           H  
ATOM   2577 HG22 THR A 166     191.666 197.364 158.812  1.00 26.98           H  
ATOM   2578 HG23 THR A 166     190.186 197.149 158.312  1.00 26.98           H  
ATOM   2579  N   TYR A 167     193.144 194.800 160.202  1.00 28.85           N  
ATOM   2580  CA  TYR A 167     194.525 194.672 159.751  1.00 28.85           C  
ATOM   2581  C   TYR A 167     194.740 193.349 159.024  1.00 28.85           C  
ATOM   2582  O   TYR A 167     195.568 193.259 158.112  1.00 28.85           O  
ATOM   2583  CB  TYR A 167     195.467 194.809 160.947  1.00 28.85           C  
ATOM   2584  CG  TYR A 167     195.888 196.235 161.251  1.00 28.85           C  
ATOM   2585  CD1 TYR A 167     196.117 197.155 160.235  1.00 28.85           C  
ATOM   2586  CD2 TYR A 167     196.001 196.674 162.561  1.00 28.85           C  
ATOM   2587  CE1 TYR A 167     196.486 198.452 160.517  1.00 28.85           C  
ATOM   2588  CE2 TYR A 167     196.362 197.972 162.851  1.00 28.85           C  
ATOM   2589  CZ  TYR A 167     196.603 198.857 161.826  1.00 28.85           C  
ATOM   2590  OH  TYR A 167     196.964 200.152 162.110  1.00 28.85           O  
ATOM   2591  H   TYR A 167     193.041 194.820 161.052  1.00 28.85           H  
ATOM   2592  HA  TYR A 167     194.703 195.371 159.114  1.00 28.85           H  
ATOM   2593  HB2 TYR A 167     195.028 194.455 161.733  1.00 28.85           H  
ATOM   2594  HB3 TYR A 167     196.270 194.300 160.768  1.00 28.85           H  
ATOM   2595  HD1 TYR A 167     196.046 196.885 159.350  1.00 28.85           H  
ATOM   2596  HD2 TYR A 167     195.839 196.079 163.256  1.00 28.85           H  
ATOM   2597  HE1 TYR A 167     196.648 199.052 159.826  1.00 28.85           H  
ATOM   2598  HE2 TYR A 167     196.441 198.249 163.734  1.00 28.85           H  
ATOM   2599  HH  TYR A 167     197.016 200.258 162.942  1.00 28.85           H  
ATOM   2600  N   LEU A 168     193.996 192.311 159.411  1.00 27.27           N  
ATOM   2601  CA  LEU A 168     194.090 191.030 158.718  1.00 27.27           C  
ATOM   2602  C   LEU A 168     193.447 191.096 157.341  1.00 27.27           C  
ATOM   2603  O   LEU A 168     193.959 190.516 156.378  1.00 27.27           O  
ATOM   2604  CB  LEU A 168     193.427 189.933 159.545  1.00 27.27           C  
ATOM   2605  CG  LEU A 168     194.092 189.487 160.840  1.00 27.27           C  
ATOM   2606  CD1 LEU A 168     193.219 188.455 161.513  1.00 27.27           C  
ATOM   2607  CD2 LEU A 168     195.477 188.939 160.592  1.00 27.27           C  
ATOM   2608  H   LEU A 168     193.433 192.325 160.057  1.00 27.27           H  
ATOM   2609  HA  LEU A 168     195.021 190.803 158.600  1.00 27.27           H  
ATOM   2610  HB2 LEU A 168     192.536 190.231 159.776  1.00 27.27           H  
ATOM   2611  HB3 LEU A 168     193.358 189.145 158.986  1.00 27.27           H  
ATOM   2612  HG  LEU A 168     194.172 190.245 161.434  1.00 27.27           H  
ATOM   2613 HD11 LEU A 168     193.775 187.899 162.073  1.00 27.27           H  
ATOM   2614 HD12 LEU A 168     192.551 188.906 162.049  1.00 27.27           H  
ATOM   2615 HD13 LEU A 168     192.791 187.914 160.835  1.00 27.27           H  
ATOM   2616 HD21 LEU A 168     195.835 188.611 161.428  1.00 27.27           H  
ATOM   2617 HD22 LEU A 168     195.420 188.216 159.952  1.00 27.27           H  
ATOM   2618 HD23 LEU A 168     196.039 189.645 160.244  1.00 27.27           H  
ATOM   2619  N   MET A 169     192.320 191.796 157.232  1.00 29.54           N  
ATOM   2620  CA  MET A 169     191.594 191.870 155.973  1.00 29.54           C  
ATOM   2621  C   MET A 169     192.367 192.649 154.918  1.00 29.54           C  
ATOM   2622  O   MET A 169     191.978 192.637 153.743  1.00 29.54           O  
ATOM   2623  CB  MET A 169     190.217 192.498 156.222  1.00 29.54           C  
ATOM   2624  CG  MET A 169     189.158 191.493 156.682  1.00 29.54           C  
ATOM   2625  SD  MET A 169     187.510 192.188 156.912  1.00 29.54           S  
ATOM   2626  CE  MET A 169     187.016 192.467 155.218  1.00 29.54           C  
ATOM   2627  H   MET A 169     191.950 192.227 157.874  1.00 29.54           H  
ATOM   2628  HA  MET A 169     191.458 190.976 155.640  1.00 29.54           H  
ATOM   2629  HB2 MET A 169     190.293 193.188 156.895  1.00 29.54           H  
ATOM   2630  HB3 MET A 169     189.907 192.885 155.394  1.00 29.54           H  
ATOM   2631  HG2 MET A 169     189.087 190.776 156.035  1.00 29.54           H  
ATOM   2632  HG3 MET A 169     189.423 191.130 157.538  1.00 29.54           H  
ATOM   2633  HE1 MET A 169     186.103 192.786 155.206  1.00 29.54           H  
ATOM   2634  HE2 MET A 169     187.607 193.123 154.822  1.00 29.54           H  
ATOM   2635  HE3 MET A 169     187.083 191.640 154.733  1.00 29.54           H  
ATOM   2636  N   ASN A 170     193.439 193.335 155.314  1.00 32.84           N  
ATOM   2637  CA  ASN A 170     194.340 194.015 154.394  1.00 32.84           C  
ATOM   2638  C   ASN A 170     195.622 193.238 154.120  1.00 32.84           C  
ATOM   2639  O   ASN A 170     196.549 193.795 153.523  1.00 32.84           O  
ATOM   2640  CB  ASN A 170     194.712 195.392 154.945  1.00 32.84           C  
ATOM   2641  CG  ASN A 170     193.616 196.444 154.772  1.00 32.84           C  
ATOM   2642  OD1 ASN A 170     192.540 196.099 154.304  1.00 32.84           O  
ATOM   2643  ND2 ASN A 170     193.831 197.686 155.197  1.00 32.84           N  
ATOM   2644  H   ASN A 170     193.640 193.451 156.139  1.00 32.84           H  
ATOM   2645  HA  ASN A 170     193.904 194.150 153.544  1.00 32.84           H  
ATOM   2646  HB2 ASN A 170     194.823 195.285 155.907  1.00 32.84           H  
ATOM   2647  HB3 ASN A 170     195.551 195.720 154.575  1.00 32.84           H  
ATOM   2648 HD21 ASN A 170     193.075 197.948 154.902  1.00 32.84           H  
ATOM   2649 HD22 ASN A 170     194.316 198.422 155.229  1.00 32.84           H  
ATOM   2650  N   SER A 171     195.708 191.980 154.541  1.00 33.30           N  
ATOM   2651  CA  SER A 171     196.937 191.225 154.368  1.00 33.30           C  
ATOM   2652  C   SER A 171     197.057 190.695 152.942  1.00 33.30           C  
ATOM   2653  O   SER A 171     196.116 190.735 152.147  1.00 33.30           O  
ATOM   2654  CB  SER A 171     197.001 190.073 155.367  1.00 33.30           C  
ATOM   2655  OG  SER A 171     196.076 189.063 155.028  1.00 33.30           O  
ATOM   2656  H   SER A 171     195.076 191.545 154.928  1.00 33.30           H  
ATOM   2657  HA  SER A 171     197.693 191.808 154.533  1.00 33.30           H  
ATOM   2658  HB2 SER A 171     197.894 189.695 155.359  1.00 33.30           H  
ATOM   2659  HB3 SER A 171     196.792 190.410 156.250  1.00 33.30           H  
ATOM   2660  HG  SER A 171     195.303 189.389 155.023  1.00 33.30           H  
ATOM   2661  N   GLU A 172     198.250 190.197 152.622  1.00 38.08           N  
ATOM   2662  CA  GLU A 172     198.529 189.644 151.304  1.00 38.08           C  
ATOM   2663  C   GLU A 172     198.128 188.177 151.179  1.00 38.08           C  
ATOM   2664  O   GLU A 172     197.883 187.715 150.060  1.00 38.08           O  
ATOM   2665  CB  GLU A 172     200.026 189.802 150.984  1.00 38.08           C  
ATOM   2666  CG  GLU A 172     200.548 191.247 150.801  1.00 38.08           C  
ATOM   2667  CD  GLU A 172     199.814 192.070 149.745  1.00 38.08           C  
ATOM   2668  OE1 GLU A 172     198.713 191.682 149.305  1.00 38.08           O  
ATOM   2669  OE2 GLU A 172     200.352 193.124 149.351  1.00 38.08           O  
ATOM   2670  H   GLU A 172     198.924 190.170 153.156  1.00 38.08           H  
ATOM   2671  HA  GLU A 172     198.018 190.122 150.646  1.00 38.08           H  
ATOM   2672  HB2 GLU A 172     200.532 189.422 151.720  1.00 38.08           H  
ATOM   2673  HB3 GLU A 172     200.229 189.318 150.170  1.00 38.08           H  
ATOM   2674  HG2 GLU A 172     200.465 191.726 151.641  1.00 38.08           H  
ATOM   2675  HG3 GLU A 172     201.482 191.215 150.539  1.00 38.08           H  
ATOM   2676  N   ASN A 173     198.069 187.437 152.288  1.00 34.21           N  
ATOM   2677  CA  ASN A 173     197.622 186.048 152.271  1.00 34.21           C  
ATOM   2678  C   ASN A 173     196.133 185.954 151.962  1.00 34.21           C  
ATOM   2679  O   ASN A 173     195.318 186.646 152.576  1.00 34.21           O  
ATOM   2680  CB  ASN A 173     197.924 185.386 153.611  1.00 34.21           C  
ATOM   2681  CG  ASN A 173     197.724 183.887 153.573  1.00 34.21           C  
ATOM   2682  OD1 ASN A 173     196.614 183.409 153.349  1.00 34.21           O  
ATOM   2683  ND2 ASN A 173     198.794 183.136 153.783  1.00 34.21           N  
ATOM   2684  H   ASN A 173     198.320 187.712 153.058  1.00 34.21           H  
ATOM   2685  HA  ASN A 173     198.114 185.561 151.595  1.00 34.21           H  
ATOM   2686  HB2 ASN A 173     198.833 185.582 153.885  1.00 34.21           H  
ATOM   2687  HB3 ASN A 173     197.297 185.738 154.261  1.00 34.21           H  
ATOM   2688 HD21 ASN A 173     198.190 182.533 153.639  1.00 34.21           H  
ATOM   2689 HD22 ASN A 173     199.315 182.451 153.744  1.00 34.21           H  
ATOM   2690  N   GLU A 174     195.786 185.106 150.988  1.00 34.33           N  
ATOM   2691  CA  GLU A 174     194.383 184.842 150.674  1.00 34.33           C  
ATOM   2692  C   GLU A 174     193.670 184.172 151.838  1.00 34.33           C  
ATOM   2693  O   GLU A 174     192.545 184.550 152.190  1.00 34.33           O  
ATOM   2694  CB  GLU A 174     194.285 183.969 149.417  1.00 34.33           C  
ATOM   2695  CG  GLU A 174     193.857 184.666 148.132  1.00 34.33           C  
ATOM   2696  CD  GLU A 174     192.706 185.633 148.330  1.00 34.33           C  
ATOM   2697  OE1 GLU A 174     191.548 185.174 148.400  1.00 34.33           O  
ATOM   2698  OE2 GLU A 174     192.959 186.848 148.416  1.00 34.33           O  
ATOM   2699  H   GLU A 174     196.344 184.678 150.498  1.00 34.33           H  
ATOM   2700  HA  GLU A 174     193.938 185.685 150.508  1.00 34.33           H  
ATOM   2701  HB2 GLU A 174     195.158 183.583 149.245  1.00 34.33           H  
ATOM   2702  HB3 GLU A 174     193.648 183.256 149.583  1.00 34.33           H  
ATOM   2703  HG2 GLU A 174     193.601 184.004 147.470  1.00 34.33           H  
ATOM   2704  HG3 GLU A 174     194.604 185.188 147.806  1.00 34.33           H  
ATOM   2705  N   LYS A 175     194.304 183.167 152.443  1.00 30.82           N  
ATOM   2706  CA  LYS A 175     193.637 182.402 153.487  1.00 30.82           C  
ATOM   2707  C   LYS A 175     193.338 183.272 154.701  1.00 30.82           C  
ATOM   2708  O   LYS A 175     192.253 183.183 155.286  1.00 30.82           O  
ATOM   2709  CB  LYS A 175     194.491 181.201 153.888  1.00 30.82           C  
ATOM   2710  CG  LYS A 175     193.791 180.267 154.860  1.00 30.82           C  
ATOM   2711  CD  LYS A 175     194.676 179.130 155.328  1.00 30.82           C  
ATOM   2712  CE  LYS A 175     193.961 178.291 156.375  1.00 30.82           C  
ATOM   2713  NZ  LYS A 175     194.894 177.582 157.289  1.00 30.82           N  
ATOM   2714  H   LYS A 175     195.109 182.916 152.271  1.00 30.82           H  
ATOM   2715  HA  LYS A 175     192.798 182.069 153.142  1.00 30.82           H  
ATOM   2716  HB2 LYS A 175     194.712 180.698 153.091  1.00 30.82           H  
ATOM   2717  HB3 LYS A 175     195.301 181.522 154.309  1.00 30.82           H  
ATOM   2718  HG2 LYS A 175     193.518 180.767 155.641  1.00 30.82           H  
ATOM   2719  HG3 LYS A 175     193.018 179.881 154.422  1.00 30.82           H  
ATOM   2720  HD2 LYS A 175     194.898 178.560 154.577  1.00 30.82           H  
ATOM   2721  HD3 LYS A 175     195.480 179.494 155.728  1.00 30.82           H  
ATOM   2722  HE2 LYS A 175     193.420 177.622 155.925  1.00 30.82           H  
ATOM   2723  HE3 LYS A 175     193.394 178.866 156.911  1.00 30.82           H  
ATOM   2724  HZ1 LYS A 175     194.546 177.545 158.107  1.00 30.82           H  
ATOM   2725  HZ2 LYS A 175     195.035 176.754 156.997  1.00 30.82           H  
ATOM   2726  HZ3 LYS A 175     195.670 178.015 157.327  1.00 30.82           H  
ATOM   2727  N   VAL A 176     194.295 184.113 155.099  1.00 29.39           N  
ATOM   2728  CA  VAL A 176     194.090 184.984 156.252  1.00 29.39           C  
ATOM   2729  C   VAL A 176     192.946 185.951 155.985  1.00 29.39           C  
ATOM   2730  O   VAL A 176     192.084 186.172 156.844  1.00 29.39           O  
ATOM   2731  CB  VAL A 176     195.395 185.727 156.592  1.00 29.39           C  
ATOM   2732  CG1 VAL A 176     195.151 186.801 157.632  1.00 29.39           C  
ATOM   2733  CG2 VAL A 176     196.450 184.752 157.071  1.00 29.39           C  
ATOM   2734  H   VAL A 176     195.062 184.195 154.725  1.00 29.39           H  
ATOM   2735  HA  VAL A 176     193.850 184.439 157.013  1.00 29.39           H  
ATOM   2736  HB  VAL A 176     195.729 186.162 155.796  1.00 29.39           H  
ATOM   2737 HG11 VAL A 176     196.003 187.068 158.008  1.00 29.39           H  
ATOM   2738 HG12 VAL A 176     194.728 187.562 157.212  1.00 29.39           H  
ATOM   2739 HG13 VAL A 176     194.583 186.443 158.329  1.00 29.39           H  
ATOM   2740 HG21 VAL A 176     197.290 185.222 157.170  1.00 29.39           H  
ATOM   2741 HG22 VAL A 176     196.176 184.384 157.923  1.00 29.39           H  
ATOM   2742 HG23 VAL A 176     196.546 184.044 156.418  1.00 29.39           H  
ATOM   2743  N   ARG A 177     192.923 186.545 154.791  1.00 31.83           N  
ATOM   2744  CA  ARG A 177     191.851 187.469 154.442  1.00 31.83           C  
ATOM   2745  C   ARG A 177     190.498 186.775 154.484  1.00 31.83           C  
ATOM   2746  O   ARG A 177     189.531 187.315 155.032  1.00 31.83           O  
ATOM   2747  CB  ARG A 177     192.105 188.062 153.057  1.00 31.83           C  
ATOM   2748  CG  ARG A 177     193.165 189.136 153.030  1.00 31.83           C  
ATOM   2749  CD  ARG A 177     192.936 190.128 151.908  1.00 31.83           C  
ATOM   2750  NE  ARG A 177     192.931 189.485 150.600  1.00 31.83           N  
ATOM   2751  CZ  ARG A 177     194.022 189.181 149.911  1.00 31.83           C  
ATOM   2752  NH1 ARG A 177     195.232 189.424 150.384  1.00 31.83           N  
ATOM   2753  NH2 ARG A 177     193.896 188.620 148.714  1.00 31.83           N  
ATOM   2754  H   ARG A 177     193.511 186.432 154.176  1.00 31.83           H  
ATOM   2755  HA  ARG A 177     191.836 188.194 155.081  1.00 31.83           H  
ATOM   2756  HB2 ARG A 177     192.387 187.355 152.461  1.00 31.83           H  
ATOM   2757  HB3 ARG A 177     191.285 188.458 152.730  1.00 31.83           H  
ATOM   2758  HG2 ARG A 177     193.150 189.618 153.868  1.00 31.83           H  
ATOM   2759  HG3 ARG A 177     194.030 188.724 152.895  1.00 31.83           H  
ATOM   2760  HD2 ARG A 177     192.076 190.555 152.032  1.00 31.83           H  
ATOM   2761  HD3 ARG A 177     193.642 190.790 151.920  1.00 31.83           H  
ATOM   2762  HE  ARG A 177     192.189 189.146 150.332  1.00 31.83           H  
ATOM   2763 HH11 ARG A 177     195.330 189.787 151.156  1.00 31.83           H  
ATOM   2764 HH12 ARG A 177     195.922 189.216 149.916  1.00 31.83           H  
ATOM   2765 HH21 ARG A 177     193.113 188.458 148.397  1.00 31.83           H  
ATOM   2766 HH22 ARG A 177     194.595 188.417 148.259  1.00 31.83           H  
ATOM   2767  N   LYS A 178     190.412 185.573 153.913  1.00 29.17           N  
ATOM   2768  CA  LYS A 178     189.148 184.848 153.912  1.00 29.17           C  
ATOM   2769  C   LYS A 178     188.703 184.506 155.328  1.00 29.17           C  
ATOM   2770  O   LYS A 178     187.520 184.632 155.662  1.00 29.17           O  
ATOM   2771  CB  LYS A 178     189.274 183.580 153.071  1.00 29.17           C  
ATOM   2772  CG  LYS A 178     188.018 183.218 152.314  1.00 29.17           C  
ATOM   2773  CD  LYS A 178     187.716 181.735 152.422  1.00 29.17           C  
ATOM   2774  CE  LYS A 178     186.443 181.375 151.678  1.00 29.17           C  
ATOM   2775  NZ  LYS A 178     185.260 182.102 152.209  1.00 29.17           N  
ATOM   2776  H   LYS A 178     191.058 185.168 153.522  1.00 29.17           H  
ATOM   2777  HA  LYS A 178     188.471 185.408 153.510  1.00 29.17           H  
ATOM   2778  HB2 LYS A 178     189.982 183.710 152.425  1.00 29.17           H  
ATOM   2779  HB3 LYS A 178     189.491 182.838 153.652  1.00 29.17           H  
ATOM   2780  HG2 LYS A 178     187.270 183.708 152.686  1.00 29.17           H  
ATOM   2781  HG3 LYS A 178     188.134 183.439 151.378  1.00 29.17           H  
ATOM   2782  HD2 LYS A 178     188.446 181.227 152.038  1.00 29.17           H  
ATOM   2783  HD3 LYS A 178     187.599 181.500 153.355  1.00 29.17           H  
ATOM   2784  HE2 LYS A 178     186.547 181.608 150.742  1.00 29.17           H  
ATOM   2785  HE3 LYS A 178     186.280 180.424 151.769  1.00 29.17           H  
ATOM   2786  HZ1 LYS A 178     185.356 182.976 152.077  1.00 29.17           H  
ATOM   2787  HZ2 LYS A 178     184.521 181.826 151.796  1.00 29.17           H  
ATOM   2788  HZ3 LYS A 178     185.177 181.948 153.081  1.00 29.17           H  
ATOM   2789  N   SER A 179     189.633 184.060 156.173  1.00 26.05           N  
ATOM   2790  CA  SER A 179     189.279 183.712 157.544  1.00 26.05           C  
ATOM   2791  C   SER A 179     188.781 184.931 158.312  1.00 26.05           C  
ATOM   2792  O   SER A 179     187.782 184.855 159.041  1.00 26.05           O  
ATOM   2793  CB  SER A 179     190.481 183.085 158.247  1.00 26.05           C  
ATOM   2794  OG  SER A 179     190.740 181.783 157.760  1.00 26.05           O  
ATOM   2795  H   SER A 179     190.459 183.949 155.978  1.00 26.05           H  
ATOM   2796  HA  SER A 179     188.568 183.057 157.526  1.00 26.05           H  
ATOM   2797  HB2 SER A 179     191.259 183.632 158.082  1.00 26.05           H  
ATOM   2798  HB3 SER A 179     190.309 183.036 159.195  1.00 26.05           H  
ATOM   2799  HG  SER A 179     191.101 181.828 157.005  1.00 26.05           H  
ATOM   2800  N   ALA A 180     189.469 186.065 158.164  1.00 26.37           N  
ATOM   2801  CA  ALA A 180     189.028 187.286 158.828  1.00 26.37           C  
ATOM   2802  C   ALA A 180     187.655 187.714 158.331  1.00 26.37           C  
ATOM   2803  O   ALA A 180     186.795 188.114 159.126  1.00 26.37           O  
ATOM   2804  CB  ALA A 180     190.055 188.395 158.611  1.00 26.37           C  
ATOM   2805  H   ALA A 180     190.181 186.150 157.695  1.00 26.37           H  
ATOM   2806  HA  ALA A 180     188.965 187.124 159.781  1.00 26.37           H  
ATOM   2807  HB1 ALA A 180     189.787 189.182 159.107  1.00 26.37           H  
ATOM   2808  HB2 ALA A 180     190.916 188.088 158.927  1.00 26.37           H  
ATOM   2809  HB3 ALA A 180     190.106 188.599 157.667  1.00 26.37           H  
ATOM   2810  N   GLU A 181     187.431 187.631 157.017  1.00 27.87           N  
ATOM   2811  CA  GLU A 181     186.122 187.949 156.462  1.00 27.87           C  
ATOM   2812  C   GLU A 181     185.039 187.065 157.063  1.00 27.87           C  
ATOM   2813  O   GLU A 181     183.963 187.551 157.430  1.00 27.87           O  
ATOM   2814  CB  GLU A 181     186.148 187.790 154.946  1.00 27.87           C  
ATOM   2815  CG  GLU A 181     186.091 189.077 154.175  1.00 27.87           C  
ATOM   2816  CD  GLU A 181     186.028 188.846 152.685  1.00 27.87           C  
ATOM   2817  OE1 GLU A 181     186.499 187.783 152.233  1.00 27.87           O  
ATOM   2818  OE2 GLU A 181     185.531 189.737 151.962  1.00 27.87           O  
ATOM   2819  H   GLU A 181     188.023 187.401 156.443  1.00 27.87           H  
ATOM   2820  HA  GLU A 181     185.911 188.872 156.654  1.00 27.87           H  
ATOM   2821  HB2 GLU A 181     186.991 187.382 154.708  1.00 27.87           H  
ATOM   2822  HB3 GLU A 181     185.413 187.224 154.660  1.00 27.87           H  
ATOM   2823  HG2 GLU A 181     185.206 189.422 154.381  1.00 27.87           H  
ATOM   2824  HG3 GLU A 181     186.769 189.704 154.437  1.00 27.87           H  
ATOM   2825  N   THR A 182     185.304 185.764 157.163  1.00 24.30           N  
ATOM   2826  CA  THR A 182     184.310 184.842 157.693  1.00 24.30           C  
ATOM   2827  C   THR A 182     183.983 185.164 159.147  1.00 24.30           C  
ATOM   2828  O   THR A 182     182.809 185.203 159.542  1.00 24.30           O  
ATOM   2829  CB  THR A 182     184.820 183.407 157.551  1.00 24.30           C  
ATOM   2830  OG1 THR A 182     185.153 183.153 156.185  1.00 24.30           O  
ATOM   2831  CG2 THR A 182     183.785 182.409 158.004  1.00 24.30           C  
ATOM   2832  H   THR A 182     186.036 185.391 156.930  1.00 24.30           H  
ATOM   2833  HA  THR A 182     183.493 184.922 157.179  1.00 24.30           H  
ATOM   2834  HB  THR A 182     185.609 183.290 158.097  1.00 24.30           H  
ATOM   2835  HG1 THR A 182     185.756 183.679 155.943  1.00 24.30           H  
ATOM   2836 HG21 THR A 182     184.090 181.515 157.801  1.00 24.30           H  
ATOM   2837 HG22 THR A 182     183.643 182.480 158.959  1.00 24.30           H  
ATOM   2838 HG23 THR A 182     182.950 182.568 157.542  1.00 24.30           H  
ATOM   2839  N   LEU A 183     185.014 185.409 159.957  1.00 23.20           N  
ATOM   2840  CA  LEU A 183     184.787 185.745 161.358  1.00 23.20           C  
ATOM   2841  C   LEU A 183     183.963 187.021 161.485  1.00 23.20           C  
ATOM   2842  O   LEU A 183     183.001 187.086 162.264  1.00 23.20           O  
ATOM   2843  CB  LEU A 183     186.128 185.890 162.074  1.00 23.20           C  
ATOM   2844  CG  LEU A 183     186.109 186.305 163.542  1.00 23.20           C  
ATOM   2845  CD1 LEU A 183     185.464 185.240 164.397  1.00 23.20           C  
ATOM   2846  CD2 LEU A 183     187.519 186.584 164.011  1.00 23.20           C  
ATOM   2847  H   LEU A 183     185.838 185.389 159.726  1.00 23.20           H  
ATOM   2848  HA  LEU A 183     184.301 185.024 161.779  1.00 23.20           H  
ATOM   2849  HB2 LEU A 183     186.581 185.039 162.029  1.00 23.20           H  
ATOM   2850  HB3 LEU A 183     186.650 186.551 161.601  1.00 23.20           H  
ATOM   2851  HG  LEU A 183     185.600 187.120 163.641  1.00 23.20           H  
ATOM   2852 HD11 LEU A 183     185.475 185.529 165.320  1.00 23.20           H  
ATOM   2853 HD12 LEU A 183     184.554 185.105 164.103  1.00 23.20           H  
ATOM   2854 HD13 LEU A 183     185.966 184.419 164.304  1.00 23.20           H  
ATOM   2855 HD21 LEU A 183     187.496 186.894 164.928  1.00 23.20           H  
ATOM   2856 HD22 LEU A 183     188.032 185.768 163.951  1.00 23.20           H  
ATOM   2857 HD23 LEU A 183     187.912 187.262 163.443  1.00 23.20           H  
ATOM   2858  N   LEU A 184     184.323 188.045 160.710  1.00 24.02           N  
ATOM   2859  CA  LEU A 184     183.607 189.311 160.778  1.00 24.02           C  
ATOM   2860  C   LEU A 184     182.156 189.144 160.352  1.00 24.02           C  
ATOM   2861  O   LEU A 184     181.250 189.711 160.972  1.00 24.02           O  
ATOM   2862  CB  LEU A 184     184.313 190.347 159.908  1.00 24.02           C  
ATOM   2863  CG  LEU A 184     183.860 191.799 160.038  1.00 24.02           C  
ATOM   2864  CD1 LEU A 184     184.034 192.299 161.455  1.00 24.02           C  
ATOM   2865  CD2 LEU A 184     184.632 192.658 159.068  1.00 24.02           C  
ATOM   2866  H   LEU A 184     184.970 188.032 160.148  1.00 24.02           H  
ATOM   2867  HA  LEU A 184     183.620 189.625 161.690  1.00 24.02           H  
ATOM   2868  HB2 LEU A 184     185.254 190.326 160.131  1.00 24.02           H  
ATOM   2869  HB3 LEU A 184     184.199 190.094 158.982  1.00 24.02           H  
ATOM   2870  HG  LEU A 184     182.923 191.860 159.807  1.00 24.02           H  
ATOM   2871 HD11 LEU A 184     183.868 193.253 161.471  1.00 24.02           H  
ATOM   2872 HD12 LEU A 184     183.404 191.847 162.032  1.00 24.02           H  
ATOM   2873 HD13 LEU A 184     184.938 192.113 161.744  1.00 24.02           H  
ATOM   2874 HD21 LEU A 184     184.296 193.563 159.115  1.00 24.02           H  
ATOM   2875 HD22 LEU A 184     185.569 192.639 159.310  1.00 24.02           H  
ATOM   2876 HD23 LEU A 184     184.513 192.307 158.174  1.00 24.02           H  
ATOM   2877  N   ASP A 185     181.915 188.367 159.295  1.00 25.41           N  
ATOM   2878  CA  ASP A 185     180.551 188.140 158.835  1.00 25.41           C  
ATOM   2879  C   ASP A 185     179.723 187.421 159.892  1.00 25.41           C  
ATOM   2880  O   ASP A 185     178.562 187.773 160.124  1.00 25.41           O  
ATOM   2881  CB  ASP A 185     180.570 187.344 157.534  1.00 25.41           C  
ATOM   2882  CG  ASP A 185     180.988 188.181 156.344  1.00 25.41           C  
ATOM   2883  OD1 ASP A 185     181.358 189.357 156.541  1.00 25.41           O  
ATOM   2884  OD2 ASP A 185     180.950 187.662 155.210  1.00 25.41           O  
ATOM   2885  H   ASP A 185     182.517 187.971 158.830  1.00 25.41           H  
ATOM   2886  HA  ASP A 185     180.134 188.992 158.653  1.00 25.41           H  
ATOM   2887  HB2 ASP A 185     181.196 186.612 157.621  1.00 25.41           H  
ATOM   2888  HB3 ASP A 185     179.682 187.004 157.361  1.00 25.41           H  
ATOM   2889  N   ALA A 186     180.299 186.409 160.543  1.00 22.81           N  
ATOM   2890  CA  ALA A 186     179.566 185.704 161.590  1.00 22.81           C  
ATOM   2891  C   ALA A 186     179.216 186.637 162.747  1.00 22.81           C  
ATOM   2892  O   ALA A 186     178.080 186.630 163.248  1.00 22.81           O  
ATOM   2893  CB  ALA A 186     180.383 184.512 162.083  1.00 22.81           C  
ATOM   2894  H   ALA A 186     181.090 186.115 160.398  1.00 22.81           H  
ATOM   2895  HA  ALA A 186     178.742 185.362 161.219  1.00 22.81           H  
ATOM   2896  HB1 ALA A 186     179.876 184.031 162.749  1.00 22.81           H  
ATOM   2897  HB2 ALA A 186     180.569 183.933 161.332  1.00 22.81           H  
ATOM   2898  HB3 ALA A 186     181.213 184.830 162.464  1.00 22.81           H  
ATOM   2899  N   ILE A 187     180.176 187.457 163.176  1.00 22.31           N  
ATOM   2900  CA  ILE A 187     179.918 188.380 164.278  1.00 22.31           C  
ATOM   2901  C   ILE A 187     178.848 189.398 163.887  1.00 22.31           C  
ATOM   2902  O   ILE A 187     177.967 189.741 164.690  1.00 22.31           O  
ATOM   2903  CB  ILE A 187     181.235 189.049 164.716  1.00 22.31           C  
ATOM   2904  CG1 ILE A 187     182.164 188.004 165.338  1.00 22.31           C  
ATOM   2905  CG2 ILE A 187     180.977 190.168 165.699  1.00 22.31           C  
ATOM   2906  CD1 ILE A 187     183.578 188.468 165.562  1.00 22.31           C  
ATOM   2907  H   ILE A 187     180.970 187.496 162.858  1.00 22.31           H  
ATOM   2908  HA  ILE A 187     179.584 187.875 165.031  1.00 22.31           H  
ATOM   2909  HB  ILE A 187     181.673 189.418 163.936  1.00 22.31           H  
ATOM   2910 HG12 ILE A 187     181.805 187.738 166.195  1.00 22.31           H  
ATOM   2911 HG13 ILE A 187     182.202 187.238 164.751  1.00 22.31           H  
ATOM   2912 HG21 ILE A 187     181.822 190.475 166.053  1.00 22.31           H  
ATOM   2913 HG22 ILE A 187     180.536 190.898 165.245  1.00 22.31           H  
ATOM   2914 HG23 ILE A 187     180.426 189.833 166.420  1.00 22.31           H  
ATOM   2915 HD11 ILE A 187     184.117 187.708 165.822  1.00 22.31           H  
ATOM   2916 HD12 ILE A 187     183.919 188.851 164.741  1.00 22.31           H  
ATOM   2917 HD13 ILE A 187     183.592 189.128 166.269  1.00 22.31           H  
ATOM   2918  N   ASN A 188     178.896 189.887 162.647  1.00 23.86           N  
ATOM   2919  CA  ASN A 188     177.884 190.826 162.176  1.00 23.86           C  
ATOM   2920  C   ASN A 188     176.504 190.183 162.145  1.00 23.86           C  
ATOM   2921  O   ASN A 188     175.501 190.826 162.480  1.00 23.86           O  
ATOM   2922  CB  ASN A 188     178.267 191.349 160.794  1.00 23.86           C  
ATOM   2923  CG  ASN A 188     177.382 192.480 160.335  1.00 23.86           C  
ATOM   2924  OD1 ASN A 188     177.301 193.522 160.981  1.00 23.86           O  
ATOM   2925  ND2 ASN A 188     176.716 192.284 159.210  1.00 23.86           N  
ATOM   2926  H   ASN A 188     179.499 189.696 162.070  1.00 23.86           H  
ATOM   2927  HA  ASN A 188     177.846 191.579 162.780  1.00 23.86           H  
ATOM   2928  HB2 ASN A 188     179.176 191.675 160.819  1.00 23.86           H  
ATOM   2929  HB3 ASN A 188     178.193 190.629 160.153  1.00 23.86           H  
ATOM   2930 HD21 ASN A 188     176.801 191.542 158.788  1.00 23.86           H  
ATOM   2931 HD22 ASN A 188     176.198 192.895 158.904  1.00 23.86           H  
ATOM   2932  N   GLY A 189     176.429 188.923 161.718  1.00 23.48           N  
ATOM   2933  CA  GLY A 189     175.162 188.217 161.761  1.00 23.48           C  
ATOM   2934  C   GLY A 189     174.606 188.135 163.167  1.00 23.48           C  
ATOM   2935  O   GLY A 189     173.410 188.346 163.389  1.00 23.48           O  
ATOM   2936  H   GLY A 189     177.083 188.467 161.406  1.00 23.48           H  
ATOM   2937  HA2 GLY A 189     174.518 188.658 161.190  1.00 23.48           H  
ATOM   2938  HA3 GLY A 189     175.293 187.316 161.437  1.00 23.48           H  
ATOM   2939  N   LEU A 190     175.470 187.835 164.136  1.00 23.00           N  
ATOM   2940  CA  LEU A 190     175.032 187.820 165.528  1.00 23.00           C  
ATOM   2941  C   LEU A 190     174.476 189.179 165.941  1.00 23.00           C  
ATOM   2942  O   LEU A 190     173.426 189.263 166.592  1.00 23.00           O  
ATOM   2943  CB  LEU A 190     176.191 187.412 166.436  1.00 23.00           C  
ATOM   2944  CG  LEU A 190     175.924 187.421 167.942  1.00 23.00           C  
ATOM   2945  CD1 LEU A 190     174.830 186.436 168.295  1.00 23.00           C  
ATOM   2946  CD2 LEU A 190     177.191 187.119 168.722  1.00 23.00           C  
ATOM   2947  H   LEU A 190     176.294 187.637 164.018  1.00 23.00           H  
ATOM   2948  HA  LEU A 190     174.329 187.164 165.627  1.00 23.00           H  
ATOM   2949  HB2 LEU A 190     176.453 186.511 166.201  1.00 23.00           H  
ATOM   2950  HB3 LEU A 190     176.931 188.009 166.272  1.00 23.00           H  
ATOM   2951  HG  LEU A 190     175.625 188.302 168.205  1.00 23.00           H  
ATOM   2952 HD11 LEU A 190     174.694 186.449 169.253  1.00 23.00           H  
ATOM   2953 HD12 LEU A 190     174.013 186.695 167.845  1.00 23.00           H  
ATOM   2954 HD13 LEU A 190     175.097 185.551 168.007  1.00 23.00           H  
ATOM   2955 HD21 LEU A 190     176.991 187.137 169.669  1.00 23.00           H  
ATOM   2956 HD22 LEU A 190     177.517 186.243 168.470  1.00 23.00           H  
ATOM   2957 HD23 LEU A 190     177.857 187.791 168.516  1.00 23.00           H  
ATOM   2958  N   ALA A 191     175.168 190.257 165.569  1.00 23.66           N  
ATOM   2959  CA  ALA A 191     174.712 191.593 165.946  1.00 23.66           C  
ATOM   2960  C   ALA A 191     173.339 191.906 165.354  1.00 23.66           C  
ATOM   2961  O   ALA A 191     172.445 192.413 166.051  1.00 23.66           O  
ATOM   2962  CB  ALA A 191     175.738 192.633 165.502  1.00 23.66           C  
ATOM   2963  H   ALA A 191     175.891 190.242 165.111  1.00 23.66           H  
ATOM   2964  HA  ALA A 191     174.640 191.638 166.909  1.00 23.66           H  
ATOM   2965  HB1 ALA A 191     175.443 193.510 165.780  1.00 23.66           H  
ATOM   2966  HB2 ALA A 191     176.588 192.428 165.913  1.00 23.66           H  
ATOM   2967  HB3 ALA A 191     175.823 192.600 164.540  1.00 23.66           H  
ATOM   2968  N   GLU A 192     173.152 191.613 164.067  1.00 25.80           N  
ATOM   2969  CA  GLU A 192     171.861 191.872 163.435  1.00 25.80           C  
ATOM   2970  C   GLU A 192     170.756 191.039 164.073  1.00 25.80           C  
ATOM   2971  O   GLU A 192     169.630 191.522 164.262  1.00 25.80           O  
ATOM   2972  CB  GLU A 192     171.942 191.610 161.930  1.00 25.80           C  
ATOM   2973  CG  GLU A 192     173.116 192.262 161.220  1.00 25.80           C  
ATOM   2974  CD  GLU A 192     172.802 193.657 160.714  1.00 25.80           C  
ATOM   2975  OE1 GLU A 192     173.751 194.389 160.363  1.00 25.80           O  
ATOM   2976  OE2 GLU A 192     171.612 194.029 160.663  1.00 25.80           O  
ATOM   2977  H   GLU A 192     173.745 191.273 163.551  1.00 25.80           H  
ATOM   2978  HA  GLU A 192     171.635 192.803 163.557  1.00 25.80           H  
ATOM   2979  HB2 GLU A 192     172.028 190.657 161.793  1.00 25.80           H  
ATOM   2980  HB3 GLU A 192     171.128 191.924 161.513  1.00 25.80           H  
ATOM   2981  HG2 GLU A 192     173.862 192.339 161.826  1.00 25.80           H  
ATOM   2982  HG3 GLU A 192     173.362 191.716 160.459  1.00 25.80           H  
ATOM   2983  N   ALA A 193     171.057 189.786 164.417  1.00 24.11           N  
ATOM   2984  CA  ALA A 193     170.072 188.964 165.108  1.00 24.11           C  
ATOM   2985  C   ALA A 193     169.682 189.587 166.441  1.00 24.11           C  
ATOM   2986  O   ALA A 193     168.503 189.591 166.816  1.00 24.11           O  
ATOM   2987  CB  ALA A 193     170.616 187.553 165.310  1.00 24.11           C  
ATOM   2988  H   ALA A 193     171.805 189.397 164.263  1.00 24.11           H  
ATOM   2989  HA  ALA A 193     169.276 188.902 164.562  1.00 24.11           H  
ATOM   2990  HB1 ALA A 193     169.957 187.024 165.779  1.00 24.11           H  
ATOM   2991  HB2 ALA A 193     170.796 187.161 164.444  1.00 24.11           H  
ATOM   2992  HB3 ALA A 193     171.433 187.601 165.826  1.00 24.11           H  
ATOM   2993  N   MET A 194     170.662 190.122 167.171  1.00 24.25           N  
ATOM   2994  CA  MET A 194     170.352 190.762 168.445  1.00 24.25           C  
ATOM   2995  C   MET A 194     169.443 191.970 168.246  1.00 24.25           C  
ATOM   2996  O   MET A 194     168.515 192.195 169.032  1.00 24.25           O  
ATOM   2997  CB  MET A 194     171.636 191.178 169.163  1.00 24.25           C  
ATOM   2998  CG  MET A 194     172.566 190.055 169.619  1.00 24.25           C  
ATOM   2999  SD  MET A 194     171.823 188.660 170.494  1.00 24.25           S  
ATOM   3000  CE  MET A 194     171.225 187.648 169.145  1.00 24.25           C  
ATOM   3001  H   MET A 194     171.489 190.134 166.955  1.00 24.25           H  
ATOM   3002  HA  MET A 194     169.890 190.131 169.009  1.00 24.25           H  
ATOM   3003  HB2 MET A 194     172.150 191.733 168.560  1.00 24.25           H  
ATOM   3004  HB3 MET A 194     171.400 191.695 169.945  1.00 24.25           H  
ATOM   3005  HG2 MET A 194     173.028 189.702 168.848  1.00 24.25           H  
ATOM   3006  HG3 MET A 194     173.212 190.441 170.225  1.00 24.25           H  
ATOM   3007  HE1 MET A 194     170.828 186.843 169.508  1.00 24.25           H  
ATOM   3008  HE2 MET A 194     170.569 188.131 168.630  1.00 24.25           H  
ATOM   3009  HE3 MET A 194     171.972 187.414 168.575  1.00 24.25           H  
ATOM   3010  N   TYR A 195     169.696 192.765 167.206  1.00 24.94           N  
ATOM   3011  CA  TYR A 195     168.831 193.916 166.948  1.00 24.94           C  
ATOM   3012  C   TYR A 195     167.404 193.475 166.624  1.00 24.94           C  
ATOM   3013  O   TYR A 195     166.430 194.090 167.085  1.00 24.94           O  
ATOM   3014  CB  TYR A 195     169.416 194.770 165.824  1.00 24.94           C  
ATOM   3015  CG  TYR A 195     170.573 195.623 166.275  1.00 24.94           C  
ATOM   3016  CD1 TYR A 195     170.368 196.737 167.071  1.00 24.94           C  
ATOM   3017  CD2 TYR A 195     171.872 195.309 165.917  1.00 24.94           C  
ATOM   3018  CE1 TYR A 195     171.420 197.513 167.490  1.00 24.94           C  
ATOM   3019  CE2 TYR A 195     172.929 196.080 166.332  1.00 24.94           C  
ATOM   3020  CZ  TYR A 195     172.698 197.181 167.120  1.00 24.94           C  
ATOM   3021  OH  TYR A 195     173.751 197.955 167.539  1.00 24.94           O  
ATOM   3022  H   TYR A 195     170.346 192.669 166.657  1.00 24.94           H  
ATOM   3023  HA  TYR A 195     168.797 194.464 167.743  1.00 24.94           H  
ATOM   3024  HB2 TYR A 195     169.735 194.192 165.118  1.00 24.94           H  
ATOM   3025  HB3 TYR A 195     168.729 195.358 165.483  1.00 24.94           H  
ATOM   3026  HD1 TYR A 195     169.506 196.963 167.325  1.00 24.94           H  
ATOM   3027  HD2 TYR A 195     172.031 194.567 165.386  1.00 24.94           H  
ATOM   3028  HE1 TYR A 195     171.269 198.256 168.022  1.00 24.94           H  
ATOM   3029  HE2 TYR A 195     173.794 195.858 166.082  1.00 24.94           H  
ATOM   3030  HH  TYR A 195     174.473 197.583 167.336  1.00 24.94           H  
ATOM   3031  N   LYS A 196     167.260 192.405 165.843  1.00 25.96           N  
ATOM   3032  CA  LYS A 196     165.928 191.870 165.568  1.00 25.96           C  
ATOM   3033  C   LYS A 196     165.237 191.421 166.852  1.00 25.96           C  
ATOM   3034  O   LYS A 196     164.031 191.640 167.038  1.00 25.96           O  
ATOM   3035  CB  LYS A 196     166.031 190.710 164.579  1.00 25.96           C  
ATOM   3036  CG  LYS A 196     166.185 191.144 163.145  1.00 25.96           C  
ATOM   3037  CD  LYS A 196     164.865 191.586 162.560  1.00 25.96           C  
ATOM   3038  CE  LYS A 196     164.990 191.879 161.081  1.00 25.96           C  
ATOM   3039  NZ  LYS A 196     165.981 192.954 160.811  1.00 25.96           N  
ATOM   3040  H   LYS A 196     167.901 191.981 165.466  1.00 25.96           H  
ATOM   3041  HA  LYS A 196     165.389 192.562 165.165  1.00 25.96           H  
ATOM   3042  HB2 LYS A 196     166.803 190.174 164.805  1.00 25.96           H  
ATOM   3043  HB3 LYS A 196     165.230 190.170 164.637  1.00 25.96           H  
ATOM   3044  HG2 LYS A 196     166.799 191.890 163.103  1.00 25.96           H  
ATOM   3045  HG3 LYS A 196     166.519 190.401 162.622  1.00 25.96           H  
ATOM   3046  HD2 LYS A 196     164.210 190.882 162.679  1.00 25.96           H  
ATOM   3047  HD3 LYS A 196     164.577 192.395 163.006  1.00 25.96           H  
ATOM   3048  HE2 LYS A 196     165.282 191.076 160.624  1.00 25.96           H  
ATOM   3049  HE3 LYS A 196     164.130 192.165 160.739  1.00 25.96           H  
ATOM   3050  HZ1 LYS A 196     166.782 192.711 161.110  1.00 25.96           H  
ATOM   3051  HZ2 LYS A 196     166.033 193.107 159.937  1.00 25.96           H  
ATOM   3052  HZ3 LYS A 196     165.735 193.703 161.222  1.00 25.96           H  
ATOM   3053  N   ILE A 197     165.984 190.783 167.751  1.00 24.49           N  
ATOM   3054  CA  ILE A 197     165.400 190.348 169.014  1.00 24.49           C  
ATOM   3055  C   ILE A 197     164.970 191.547 169.847  1.00 24.49           C  
ATOM   3056  O   ILE A 197     163.970 191.489 170.569  1.00 24.49           O  
ATOM   3057  CB  ILE A 197     166.388 189.456 169.780  1.00 24.49           C  
ATOM   3058  CG1 ILE A 197     166.668 188.185 168.990  1.00 24.49           C  
ATOM   3059  CG2 ILE A 197     165.836 189.110 171.144  1.00 24.49           C  
ATOM   3060  CD1 ILE A 197     167.942 187.533 169.378  1.00 24.49           C  
ATOM   3061  H   ILE A 197     166.813 190.587 167.653  1.00 24.49           H  
ATOM   3062  HA  ILE A 197     164.614 189.821 168.822  1.00 24.49           H  
ATOM   3063  HB  ILE A 197     167.217 189.938 169.897  1.00 24.49           H  
ATOM   3064 HG12 ILE A 197     165.948 187.559 169.134  1.00 24.49           H  
ATOM   3065 HG13 ILE A 197     166.723 188.406 168.051  1.00 24.49           H  
ATOM   3066 HG21 ILE A 197     166.369 188.400 171.526  1.00 24.49           H  
ATOM   3067 HG22 ILE A 197     165.880 189.892 171.710  1.00 24.49           H  
ATOM   3068 HG23 ILE A 197     164.919 188.819 171.050  1.00 24.49           H  
ATOM   3069 HD11 ILE A 197     168.165 186.854 168.727  1.00 24.49           H  
ATOM   3070 HD12 ILE A 197     168.625 188.214 169.403  1.00 24.49           H  
ATOM   3071 HD13 ILE A 197     167.847 187.139 170.256  1.00 24.49           H  
ATOM   3072  N   VAL A 198     165.733 192.639 169.791  1.00 25.70           N  
ATOM   3073  CA  VAL A 198     165.322 193.857 170.485  1.00 25.70           C  
ATOM   3074  C   VAL A 198     163.991 194.345 169.933  1.00 25.70           C  
ATOM   3075  O   VAL A 198     163.091 194.744 170.687  1.00 25.70           O  
ATOM   3076  CB  VAL A 198     166.411 194.940 170.367  1.00 25.70           C  
ATOM   3077  CG1 VAL A 198     165.893 196.273 170.866  1.00 25.70           C  
ATOM   3078  CG2 VAL A 198     167.653 194.540 171.132  1.00 25.70           C  
ATOM   3079  H   VAL A 198     166.476 192.700 169.369  1.00 25.70           H  
ATOM   3080  HA  VAL A 198     165.201 193.659 171.423  1.00 25.70           H  
ATOM   3081  HB  VAL A 198     166.653 195.048 169.438  1.00 25.70           H  
ATOM   3082 HG11 VAL A 198     166.638 196.884 170.949  1.00 25.70           H  
ATOM   3083 HG12 VAL A 198     165.252 196.625 170.233  1.00 25.70           H  
ATOM   3084 HG13 VAL A 198     165.474 196.147 171.729  1.00 25.70           H  
ATOM   3085 HG21 VAL A 198     168.343 195.198 170.965  1.00 25.70           H  
ATOM   3086 HG22 VAL A 198     167.449 194.509 172.077  1.00 25.70           H  
ATOM   3087 HG23 VAL A 198     167.948 193.672 170.829  1.00 25.70           H  
ATOM   3088  N   ASN A 199     163.856 194.342 168.606  1.00 27.74           N  
ATOM   3089  CA  ASN A 199     162.574 194.682 167.997  1.00 27.74           C  
ATOM   3090  C   ASN A 199     161.458 193.826 168.578  1.00 27.74           C  
ATOM   3091  O   ASN A 199     160.382 194.329 168.920  1.00 27.74           O  
ATOM   3092  CB  ASN A 199     162.641 194.504 166.481  1.00 27.74           C  
ATOM   3093  CG  ASN A 199     163.397 195.612 165.797  1.00 27.74           C  
ATOM   3094  OD1 ASN A 199     163.478 196.726 166.305  1.00 27.74           O  
ATOM   3095  ND2 ASN A 199     163.966 195.310 164.639  1.00 27.74           N  
ATOM   3096  H   ASN A 199     164.478 194.154 168.050  1.00 27.74           H  
ATOM   3097  HA  ASN A 199     162.369 195.609 168.183  1.00 27.74           H  
ATOM   3098  HB2 ASN A 199     163.066 193.663 166.270  1.00 27.74           H  
ATOM   3099  HB3 ASN A 199     161.741 194.516 166.130  1.00 27.74           H  
ATOM   3100 HD21 ASN A 199     163.887 194.517 164.317  1.00 27.74           H  
ATOM   3101 HD22 ASN A 199     164.411 195.906 164.209  1.00 27.74           H  
ATOM   3102  N   GLY A 200     161.702 192.521 168.693  1.00 28.24           N  
ATOM   3103  CA  GLY A 200     160.682 191.637 169.240  1.00 28.24           C  
ATOM   3104  C   GLY A 200     160.334 191.946 170.685  1.00 28.24           C  
ATOM   3105  O   GLY A 200     159.161 191.958 171.063  1.00 28.24           O  
ATOM   3106  H   GLY A 200     162.431 192.131 168.465  1.00 28.24           H  
ATOM   3107  HA2 GLY A 200     159.876 191.723 168.714  1.00 28.24           H  
ATOM   3108  HA3 GLY A 200     160.987 190.722 169.187  1.00 28.24           H  
ATOM   3109  N   VAL A 201     161.349 192.195 171.513  1.00 28.24           N  
ATOM   3110  CA  VAL A 201     161.127 192.458 172.933  1.00 28.24           C  
ATOM   3111  C   VAL A 201     160.349 193.753 173.133  1.00 28.24           C  
ATOM   3112  O   VAL A 201     159.546 193.876 174.071  1.00 28.24           O  
ATOM   3113  CB  VAL A 201     162.475 192.492 173.677  1.00 28.24           C  
ATOM   3114  CG1 VAL A 201     162.312 193.089 175.059  1.00 28.24           C  
ATOM   3115  CG2 VAL A 201     163.069 191.104 173.759  1.00 28.24           C  
ATOM   3116  H   VAL A 201     162.174 192.215 171.280  1.00 28.24           H  
ATOM   3117  HA  VAL A 201     160.604 191.733 173.302  1.00 28.24           H  
ATOM   3118  HB  VAL A 201     163.092 193.052 173.186  1.00 28.24           H  
ATOM   3119 HG11 VAL A 201     163.080 192.844 175.596  1.00 28.24           H  
ATOM   3120 HG12 VAL A 201     162.258 194.052 174.986  1.00 28.24           H  
ATOM   3121 HG13 VAL A 201     161.505 192.736 175.461  1.00 28.24           H  
ATOM   3122 HG21 VAL A 201     163.908 191.151 174.238  1.00 28.24           H  
ATOM   3123 HG22 VAL A 201     162.453 190.523 174.227  1.00 28.24           H  
ATOM   3124 HG23 VAL A 201     163.220 190.775 172.863  1.00 28.24           H  
ATOM   3125  N   MET A 202     160.576 194.744 172.276  1.00 31.13           N  
ATOM   3126  CA  MET A 202     159.857 196.001 172.427  1.00 31.13           C  
ATOM   3127  C   MET A 202     158.351 195.822 172.283  1.00 31.13           C  
ATOM   3128  O   MET A 202     157.592 196.680 172.744  1.00 31.13           O  
ATOM   3129  CB  MET A 202     160.373 197.020 171.410  1.00 31.13           C  
ATOM   3130  CG  MET A 202     161.620 197.804 171.831  1.00 31.13           C  
ATOM   3131  SD  MET A 202     161.901 198.019 173.597  1.00 31.13           S  
ATOM   3132  CE  MET A 202     161.119 199.593 173.873  1.00 31.13           C  
ATOM   3133  H   MET A 202     161.123 194.715 171.618  1.00 31.13           H  
ATOM   3134  HA  MET A 202     160.016 196.328 173.317  1.00 31.13           H  
ATOM   3135  HB2 MET A 202     160.583 196.557 170.591  1.00 31.13           H  
ATOM   3136  HB3 MET A 202     159.670 197.667 171.244  1.00 31.13           H  
ATOM   3137  HG2 MET A 202     162.398 197.341 171.477  1.00 31.13           H  
ATOM   3138  HG3 MET A 202     161.572 198.685 171.446  1.00 31.13           H  
ATOM   3139  HE1 MET A 202     161.222 199.833 174.803  1.00 31.13           H  
ATOM   3140  HE2 MET A 202     161.547 200.247 173.309  1.00 31.13           H  
ATOM   3141  HE3 MET A 202     160.184 199.516 173.643  1.00 31.13           H  
ATOM   3142  N   GLN A 203     157.902 194.732 171.658  1.00 36.37           N  
ATOM   3143  CA  GLN A 203     156.471 194.458 171.582  1.00 36.37           C  
ATOM   3144  C   GLN A 203     155.902 194.099 172.949  1.00 36.37           C  
ATOM   3145  O   GLN A 203     154.773 194.480 173.277  1.00 36.37           O  
ATOM   3146  CB  GLN A 203     156.203 193.334 170.582  1.00 36.37           C  
ATOM   3147  CG  GLN A 203     156.180 193.781 169.140  1.00 36.37           C  
ATOM   3148  CD  GLN A 203     155.034 194.718 168.838  1.00 36.37           C  
ATOM   3149  OE1 GLN A 203     154.011 194.710 169.519  1.00 36.37           O  
ATOM   3150  NE2 GLN A 203     155.202 195.537 167.810  1.00 36.37           N  
ATOM   3151  H   GLN A 203     158.397 194.145 171.274  1.00 36.37           H  
ATOM   3152  HA  GLN A 203     156.017 195.254 171.273  1.00 36.37           H  
ATOM   3153  HB2 GLN A 203     156.897 192.666 170.669  1.00 36.37           H  
ATOM   3154  HB3 GLN A 203     155.343 192.940 170.781  1.00 36.37           H  
ATOM   3155  HG2 GLN A 203     157.004 194.246 168.940  1.00 36.37           H  
ATOM   3156  HG3 GLN A 203     156.091 193.002 168.572  1.00 36.37           H  
ATOM   3157 HE21 GLN A 203     155.932 195.513 167.359  1.00 36.37           H  
ATOM   3158 HE22 GLN A 203     154.581 196.090 167.596  1.00 36.37           H  
ATOM   3159  N   TYR A 204     156.659 193.351 173.751  1.00 32.36           N  
ATOM   3160  CA  TYR A 204     156.256 193.059 175.119  1.00 32.36           C  
ATOM   3161  C   TYR A 204     156.524 194.223 176.059  1.00 32.36           C  
ATOM   3162  O   TYR A 204     155.984 194.247 177.169  1.00 32.36           O  
ATOM   3163  CB  TYR A 204     156.988 191.817 175.628  1.00 32.36           C  
ATOM   3164  CG  TYR A 204     156.696 191.479 177.068  1.00 32.36           C  
ATOM   3165  CD1 TYR A 204     155.523 190.838 177.425  1.00 32.36           C  
ATOM   3166  CD2 TYR A 204     157.593 191.803 178.073  1.00 32.36           C  
ATOM   3167  CE1 TYR A 204     155.251 190.529 178.736  1.00 32.36           C  
ATOM   3168  CE2 TYR A 204     157.328 191.499 179.387  1.00 32.36           C  
ATOM   3169  CZ  TYR A 204     156.156 190.861 179.714  1.00 32.36           C  
ATOM   3170  OH  TYR A 204     155.889 190.554 181.025  1.00 32.36           O  
ATOM   3171  H   TYR A 204     157.409 193.002 173.525  1.00 32.36           H  
ATOM   3172  HA  TYR A 204     155.307 192.875 175.131  1.00 32.36           H  
ATOM   3173  HB2 TYR A 204     156.730 191.058 175.088  1.00 32.36           H  
ATOM   3174  HB3 TYR A 204     157.940 191.968 175.551  1.00 32.36           H  
ATOM   3175  HD1 TYR A 204     154.910 190.613 176.766  1.00 32.36           H  
ATOM   3176  HD2 TYR A 204     158.385 192.234 177.855  1.00 32.36           H  
ATOM   3177  HE1 TYR A 204     154.460 190.099 178.960  1.00 32.36           H  
ATOM   3178  HE2 TYR A 204     157.937 191.721 180.049  1.00 32.36           H  
ATOM   3179  HH  TYR A 204     156.512 190.832 181.512  1.00 32.36           H  
ATOM   3180  N   ALA A 205     157.335 195.183 175.630  1.00 33.26           N  
ATOM   3181  CA  ALA A 205     157.698 196.305 176.492  1.00 33.26           C  
ATOM   3182  C   ALA A 205     156.521 196.956 177.213  1.00 33.26           C  
ATOM   3183  O   ALA A 205     156.682 197.312 178.390  1.00 33.26           O  
ATOM   3184  CB  ALA A 205     158.440 197.366 175.672  1.00 33.26           C  
ATOM   3185  H   ALA A 205     157.689 195.211 174.849  1.00 33.26           H  
ATOM   3186  HA  ALA A 205     158.306 195.983 177.171  1.00 33.26           H  
ATOM   3187  HB1 ALA A 205     158.631 198.124 176.243  1.00 33.26           H  
ATOM   3188  HB2 ALA A 205     159.265 196.989 175.338  1.00 33.26           H  
ATOM   3189  HB3 ALA A 205     157.878 197.648 174.937  1.00 33.26           H  
ATOM   3190  N   PRO A 206     155.361 197.181 176.588  1.00 36.20           N  
ATOM   3191  CA  PRO A 206     154.282 197.888 177.306  1.00 36.20           C  
ATOM   3192  C   PRO A 206     153.857 197.221 178.606  1.00 36.20           C  
ATOM   3193  O   PRO A 206     153.620 197.912 179.606  1.00 36.20           O  
ATOM   3194  CB  PRO A 206     153.141 197.902 176.280  1.00 36.20           C  
ATOM   3195  CG  PRO A 206     153.804 197.760 174.971  1.00 36.20           C  
ATOM   3196  CD  PRO A 206     154.987 196.888 175.197  1.00 36.20           C  
ATOM   3197  HA  PRO A 206     154.549 198.799 177.490  1.00 36.20           H  
ATOM   3198  HB2 PRO A 206     152.546 197.156 176.444  1.00 36.20           H  
ATOM   3199  HB3 PRO A 206     152.664 198.741 176.334  1.00 36.20           H  
ATOM   3200  HG2 PRO A 206     153.193 197.348 174.344  1.00 36.20           H  
ATOM   3201  HG3 PRO A 206     154.082 198.629 174.653  1.00 36.20           H  
ATOM   3202  HD2 PRO A 206     154.735 195.959 175.107  1.00 36.20           H  
ATOM   3203  HD3 PRO A 206     155.703 197.125 174.592  1.00 36.20           H  
ATOM   3204  N   ILE A 207     153.760 195.892 178.622  1.00 34.62           N  
ATOM   3205  CA  ILE A 207     153.341 195.191 179.830  1.00 34.62           C  
ATOM   3206  C   ILE A 207     154.368 195.389 180.938  1.00 34.62           C  
ATOM   3207  O   ILE A 207     154.021 195.678 182.091  1.00 34.62           O  
ATOM   3208  CB  ILE A 207     153.119 193.699 179.523  1.00 34.62           C  
ATOM   3209  CG1 ILE A 207     151.883 193.519 178.645  1.00 34.62           C  
ATOM   3210  CG2 ILE A 207     152.976 192.900 180.801  1.00 34.62           C  
ATOM   3211  CD1 ILE A 207     151.864 192.221 177.883  1.00 34.62           C  
ATOM   3212  H   ILE A 207     153.925 195.380 177.954  1.00 34.62           H  
ATOM   3213  HA  ILE A 207     152.500 195.562 180.130  1.00 34.62           H  
ATOM   3214  HB  ILE A 207     153.889 193.368 179.040  1.00 34.62           H  
ATOM   3215 HG12 ILE A 207     151.095 193.546 179.208  1.00 34.62           H  
ATOM   3216 HG13 ILE A 207     151.851 194.239 177.998  1.00 34.62           H  
ATOM   3217 HG21 ILE A 207     152.584 192.041 180.589  1.00 34.62           H  
ATOM   3218 HG22 ILE A 207     153.851 192.772 181.195  1.00 34.62           H  
ATOM   3219 HG23 ILE A 207     152.400 193.382 181.412  1.00 34.62           H  
ATOM   3220 HD11 ILE A 207     151.071 192.195 177.327  1.00 34.62           H  
ATOM   3221 HD12 ILE A 207     152.659 192.170 177.330  1.00 34.62           H  
ATOM   3222 HD13 ILE A 207     151.852 191.485 178.512  1.00 34.62           H  
ATOM   3223  N   GLY A 208     155.648 195.235 180.601  1.00 32.76           N  
ATOM   3224  CA  GLY A 208     156.691 195.446 181.587  1.00 32.76           C  
ATOM   3225  C   GLY A 208     156.733 196.876 182.085  1.00 32.76           C  
ATOM   3226  O   GLY A 208     156.987 197.124 183.263  1.00 32.76           O  
ATOM   3227  H   GLY A 208     155.930 195.014 179.822  1.00 32.76           H  
ATOM   3228  HA2 GLY A 208     156.542 194.861 182.341  1.00 32.76           H  
ATOM   3229  HA3 GLY A 208     157.549 195.231 181.194  1.00 32.76           H  
ATOM   3230  N   VAL A 209     156.488 197.833 181.193  1.00 33.09           N  
ATOM   3231  CA  VAL A 209     156.448 199.237 181.588  1.00 33.09           C  
ATOM   3232  C   VAL A 209     155.344 199.456 182.611  1.00 33.09           C  
ATOM   3233  O   VAL A 209     155.557 200.066 183.669  1.00 33.09           O  
ATOM   3234  CB  VAL A 209     156.251 200.127 180.347  1.00 33.09           C  
ATOM   3235  CG1 VAL A 209     155.688 201.480 180.731  1.00 33.09           C  
ATOM   3236  CG2 VAL A 209     157.551 200.277 179.587  1.00 33.09           C  
ATOM   3237  H   VAL A 209     156.341 197.697 180.359  1.00 33.09           H  
ATOM   3238  HA  VAL A 209     157.292 199.472 181.996  1.00 33.09           H  
ATOM   3239  HB  VAL A 209     155.613 199.702 179.758  1.00 33.09           H  
ATOM   3240 HG11 VAL A 209     155.870 202.104 180.015  1.00 33.09           H  
ATOM   3241 HG12 VAL A 209     154.733 201.399 180.858  1.00 33.09           H  
ATOM   3242 HG13 VAL A 209     156.108 201.784 181.546  1.00 33.09           H  
ATOM   3243 HG21 VAL A 209     157.346 200.459 178.659  1.00 33.09           H  
ATOM   3244 HG22 VAL A 209     158.054 201.012 179.963  1.00 33.09           H  
ATOM   3245 HG23 VAL A 209     158.057 199.455 179.657  1.00 33.09           H  
ATOM   3246  N   PHE A 210     154.147 198.954 182.306  1.00 34.47           N  
ATOM   3247  CA  PHE A 210     153.032 199.066 183.237  1.00 34.47           C  
ATOM   3248  C   PHE A 210     153.401 198.476 184.590  1.00 34.47           C  
ATOM   3249  O   PHE A 210     153.222 199.116 185.632  1.00 34.47           O  
ATOM   3250  CB  PHE A 210     151.804 198.364 182.656  1.00 34.47           C  
ATOM   3251  CG  PHE A 210     150.707 198.134 183.650  1.00 34.47           C  
ATOM   3252  CD1 PHE A 210     150.677 196.987 184.419  1.00 34.47           C  
ATOM   3253  CD2 PHE A 210     149.696 199.060 183.806  1.00 34.47           C  
ATOM   3254  CE1 PHE A 210     149.672 196.777 185.330  1.00 34.47           C  
ATOM   3255  CE2 PHE A 210     148.687 198.853 184.714  1.00 34.47           C  
ATOM   3256  CZ  PHE A 210     148.674 197.711 185.476  1.00 34.47           C  
ATOM   3257  H   PHE A 210     153.958 198.549 181.575  1.00 34.47           H  
ATOM   3258  HA  PHE A 210     152.816 200.000 183.361  1.00 34.47           H  
ATOM   3259  HB2 PHE A 210     151.444 198.905 181.941  1.00 34.47           H  
ATOM   3260  HB3 PHE A 210     152.073 197.501 182.311  1.00 34.47           H  
ATOM   3261  HD1 PHE A 210     151.350 196.354 184.325  1.00 34.47           H  
ATOM   3262  HD2 PHE A 210     149.701 199.834 183.293  1.00 34.47           H  
ATOM   3263  HE1 PHE A 210     149.665 196.004 185.843  1.00 34.47           H  
ATOM   3264  HE2 PHE A 210     148.014 199.484 184.812  1.00 34.47           H  
ATOM   3265  HZ  PHE A 210     147.993 197.571 186.090  1.00 34.47           H  
ATOM   3266  N   ALA A 211     153.934 197.255 184.587  1.00 33.54           N  
ATOM   3267  CA  ALA A 211     154.237 196.576 185.840  1.00 33.54           C  
ATOM   3268  C   ALA A 211     155.284 197.336 186.646  1.00 33.54           C  
ATOM   3269  O   ALA A 211     155.130 197.539 187.856  1.00 33.54           O  
ATOM   3270  CB  ALA A 211     154.707 195.154 185.552  1.00 33.54           C  
ATOM   3271  H   ALA A 211     154.124 196.804 183.883  1.00 33.54           H  
ATOM   3272  HA  ALA A 211     153.429 196.527 186.367  1.00 33.54           H  
ATOM   3273  HB1 ALA A 211     154.919 194.714 186.386  1.00 33.54           H  
ATOM   3274  HB2 ALA A 211     154.000 194.680 185.094  1.00 33.54           H  
ATOM   3275  HB3 ALA A 211     155.494 195.196 184.991  1.00 33.54           H  
ATOM   3276  N   LEU A 212     156.361 197.765 185.987  1.00 31.45           N  
ATOM   3277  CA  LEU A 212     157.450 198.431 186.690  1.00 31.45           C  
ATOM   3278  C   LEU A 212     156.986 199.747 187.295  1.00 31.45           C  
ATOM   3279  O   LEU A 212     157.251 200.032 188.471  1.00 31.45           O  
ATOM   3280  CB  LEU A 212     158.619 198.661 185.734  1.00 31.45           C  
ATOM   3281  CG  LEU A 212     159.336 197.411 185.228  1.00 31.45           C  
ATOM   3282  CD1 LEU A 212     160.203 197.739 184.029  1.00 31.45           C  
ATOM   3283  CD2 LEU A 212     160.159 196.782 186.325  1.00 31.45           C  
ATOM   3284  H   LEU A 212     156.484 197.681 185.142  1.00 31.45           H  
ATOM   3285  HA  LEU A 212     157.758 197.861 187.407  1.00 31.45           H  
ATOM   3286  HB2 LEU A 212     158.290 199.136 184.958  1.00 31.45           H  
ATOM   3287  HB3 LEU A 212     159.277 199.206 186.187  1.00 31.45           H  
ATOM   3288  HG  LEU A 212     158.674 196.766 184.948  1.00 31.45           H  
ATOM   3289 HD11 LEU A 212     160.613 196.924 183.706  1.00 31.45           H  
ATOM   3290 HD12 LEU A 212     159.653 198.128 183.336  1.00 31.45           H  
ATOM   3291 HD13 LEU A 212     160.887 198.367 184.299  1.00 31.45           H  
ATOM   3292 HD21 LEU A 212     160.625 196.014 185.967  1.00 31.45           H  
ATOM   3293 HD22 LEU A 212     160.796 197.433 186.651  1.00 31.45           H  
ATOM   3294 HD23 LEU A 212     159.569 196.506 187.041  1.00 31.45           H  
ATOM   3295  N   ILE A 213     156.289 200.566 186.506  1.00 34.39           N  
ATOM   3296  CA  ILE A 213     155.847 201.855 187.020  1.00 34.39           C  
ATOM   3297  C   ILE A 213     154.832 201.658 188.138  1.00 34.39           C  
ATOM   3298  O   ILE A 213     154.850 202.379 189.144  1.00 34.39           O  
ATOM   3299  CB  ILE A 213     155.293 202.730 185.880  1.00 34.39           C  
ATOM   3300  CG1 ILE A 213     155.081 204.164 186.359  1.00 34.39           C  
ATOM   3301  CG2 ILE A 213     154.000 202.179 185.350  1.00 34.39           C  
ATOM   3302  CD1 ILE A 213     156.344 204.950 186.468  1.00 34.39           C  
ATOM   3303  H   ILE A 213     156.067 200.404 185.693  1.00 34.39           H  
ATOM   3304  HA  ILE A 213     156.612 202.312 187.395  1.00 34.39           H  
ATOM   3305  HB  ILE A 213     155.939 202.742 185.161  1.00 34.39           H  
ATOM   3306 HG12 ILE A 213     154.504 204.619 185.728  1.00 34.39           H  
ATOM   3307 HG13 ILE A 213     154.664 204.152 187.232  1.00 34.39           H  
ATOM   3308 HG21 ILE A 213     153.773 202.645 184.534  1.00 34.39           H  
ATOM   3309 HG22 ILE A 213     154.109 201.236 185.173  1.00 34.39           H  
ATOM   3310 HG23 ILE A 213     153.311 202.318 186.013  1.00 34.39           H  
ATOM   3311 HD11 ILE A 213     156.125 205.860 186.714  1.00 34.39           H  
ATOM   3312 HD12 ILE A 213     156.905 204.546 187.146  1.00 34.39           H  
ATOM   3313 HD13 ILE A 213     156.796 204.936 185.612  1.00 34.39           H  
ATOM   3314  N   ALA A 214     153.941 200.673 187.997  1.00 35.31           N  
ATOM   3315  CA  ALA A 214     152.962 200.418 189.044  1.00 35.31           C  
ATOM   3316  C   ALA A 214     153.641 200.019 190.343  1.00 35.31           C  
ATOM   3317  O   ALA A 214     153.274 200.508 191.417  1.00 35.31           O  
ATOM   3318  CB  ALA A 214     151.987 199.333 188.599  1.00 35.31           C  
ATOM   3319  H   ALA A 214     153.888 200.151 187.319  1.00 35.31           H  
ATOM   3320  HA  ALA A 214     152.459 201.227 189.208  1.00 35.31           H  
ATOM   3321  HB1 ALA A 214     151.342 199.185 189.303  1.00 35.31           H  
ATOM   3322  HB2 ALA A 214     151.538 199.623 187.793  1.00 35.31           H  
ATOM   3323  HB3 ALA A 214     152.482 198.519 188.429  1.00 35.31           H  
ATOM   3324  N   TYR A 215     154.630 199.128 190.271  1.00 37.12           N  
ATOM   3325  CA  TYR A 215     155.322 198.721 191.486  1.00 37.12           C  
ATOM   3326  C   TYR A 215     156.047 199.896 192.122  1.00 37.12           C  
ATOM   3327  O   TYR A 215     155.980 200.093 193.341  1.00 37.12           O  
ATOM   3328  CB  TYR A 215     156.305 197.593 191.192  1.00 37.12           C  
ATOM   3329  CG  TYR A 215     157.189 197.279 192.370  1.00 37.12           C  
ATOM   3330  CD1 TYR A 215     156.651 196.788 193.550  1.00 37.12           C  
ATOM   3331  CD2 TYR A 215     158.555 197.488 192.311  1.00 37.12           C  
ATOM   3332  CE1 TYR A 215     157.450 196.507 194.632  1.00 37.12           C  
ATOM   3333  CE2 TYR A 215     159.363 197.208 193.388  1.00 37.12           C  
ATOM   3334  CZ  TYR A 215     158.806 196.717 194.548  1.00 37.12           C  
ATOM   3335  OH  TYR A 215     159.608 196.435 195.629  1.00 37.12           O  
ATOM   3336  H   TYR A 215     154.908 198.754 189.553  1.00 37.12           H  
ATOM   3337  HA  TYR A 215     154.672 198.395 192.122  1.00 37.12           H  
ATOM   3338  HB2 TYR A 215     155.809 196.793 190.968  1.00 37.12           H  
ATOM   3339  HB3 TYR A 215     156.874 197.850 190.454  1.00 37.12           H  
ATOM   3340  HD1 TYR A 215     155.736 196.646 193.609  1.00 37.12           H  
ATOM   3341  HD2 TYR A 215     158.931 197.818 191.529  1.00 37.12           H  
ATOM   3342  HE1 TYR A 215     157.076 196.176 195.415  1.00 37.12           H  
ATOM   3343  HE2 TYR A 215     160.279 197.350 193.332  1.00 37.12           H  
ATOM   3344  HH  TYR A 215     160.411 196.396 195.387  1.00 37.12           H  
ATOM   3345  N   VAL A 216     156.745 200.694 191.312  1.00 34.39           N  
ATOM   3346  CA  VAL A 216     157.502 201.812 191.864  1.00 34.39           C  
ATOM   3347  C   VAL A 216     156.563 202.786 192.562  1.00 34.39           C  
ATOM   3348  O   VAL A 216     156.831 203.245 193.681  1.00 34.39           O  
ATOM   3349  CB  VAL A 216     158.325 202.501 190.760  1.00 34.39           C  
ATOM   3350  CG1 VAL A 216     158.722 203.904 191.174  1.00 34.39           C  
ATOM   3351  CG2 VAL A 216     159.551 201.675 190.431  1.00 34.39           C  
ATOM   3352  H   VAL A 216     156.794 200.614 190.460  1.00 34.39           H  
ATOM   3353  HA  VAL A 216     158.121 201.472 192.525  1.00 34.39           H  
ATOM   3354  HB  VAL A 216     157.787 202.571 189.958  1.00 34.39           H  
ATOM   3355 HG11 VAL A 216     159.451 204.196 190.609  1.00 34.39           H  
ATOM   3356 HG12 VAL A 216     157.966 204.498 191.062  1.00 34.39           H  
ATOM   3357 HG13 VAL A 216     159.011 203.896 192.097  1.00 34.39           H  
ATOM   3358 HG21 VAL A 216     160.046 202.117 189.726  1.00 34.39           H  
ATOM   3359 HG22 VAL A 216     160.101 201.598 191.224  1.00 34.39           H  
ATOM   3360 HG23 VAL A 216     159.273 200.795 190.139  1.00 34.39           H  
ATOM   3361  N   MET A 217     155.438 203.106 191.918  1.00 37.00           N  
ATOM   3362  CA  MET A 217     154.475 204.004 192.539  1.00 37.00           C  
ATOM   3363  C   MET A 217     153.931 203.413 193.831  1.00 37.00           C  
ATOM   3364  O   MET A 217     154.037 204.030 194.892  1.00 37.00           O  
ATOM   3365  CB  MET A 217     153.336 204.309 191.570  1.00 37.00           C  
ATOM   3366  CG  MET A 217     153.730 205.190 190.411  1.00 37.00           C  
ATOM   3367  SD  MET A 217     154.041 206.893 190.888  1.00 37.00           S  
ATOM   3368  CE  MET A 217     155.790 206.987 190.554  1.00 37.00           C  
ATOM   3369  H   MET A 217     155.220 202.827 191.138  1.00 37.00           H  
ATOM   3370  HA  MET A 217     154.919 204.838 192.743  1.00 37.00           H  
ATOM   3371  HB2 MET A 217     153.002 203.476 191.207  1.00 37.00           H  
ATOM   3372  HB3 MET A 217     152.632 204.760 192.056  1.00 37.00           H  
ATOM   3373  HG2 MET A 217     154.541 204.842 190.013  1.00 37.00           H  
ATOM   3374  HG3 MET A 217     153.015 205.191 189.763  1.00 37.00           H  
ATOM   3375  HE1 MET A 217     156.105 207.879 190.763  1.00 37.00           H  
ATOM   3376  HE2 MET A 217     156.249 206.334 191.102  1.00 37.00           H  
ATOM   3377  HE3 MET A 217     155.937 206.793 189.617  1.00 37.00           H  
ATOM   3378  N   ALA A 218     153.413 202.186 193.773  1.00 38.92           N  
ATOM   3379  CA  ALA A 218     152.797 201.595 194.953  1.00 38.92           C  
ATOM   3380  C   ALA A 218     153.783 201.488 196.104  1.00 38.92           C  
ATOM   3381  O   ALA A 218     153.382 201.526 197.272  1.00 38.92           O  
ATOM   3382  CB  ALA A 218     152.230 200.221 194.608  1.00 38.92           C  
ATOM   3383  H   ALA A 218     153.409 201.686 193.076  1.00 38.92           H  
ATOM   3384  HA  ALA A 218     152.064 202.157 195.240  1.00 38.92           H  
ATOM   3385  HB1 ALA A 218     151.808 199.847 195.395  1.00 38.92           H  
ATOM   3386  HB2 ALA A 218     151.577 200.322 193.901  1.00 38.92           H  
ATOM   3387  HB3 ALA A 218     152.952 199.648 194.314  1.00 38.92           H  
ATOM   3388  N   GLU A 219     155.074 201.363 195.803  1.00 39.60           N  
ATOM   3389  CA  GLU A 219     156.055 201.156 196.857  1.00 39.60           C  
ATOM   3390  C   GLU A 219     156.594 202.462 197.430  1.00 39.60           C  
ATOM   3391  O   GLU A 219     156.909 202.518 198.623  1.00 39.60           O  
ATOM   3392  CB  GLU A 219     157.210 200.304 196.332  1.00 39.60           C  
ATOM   3393  CG  GLU A 219     158.028 199.642 197.420  1.00 39.60           C  
ATOM   3394  CD  GLU A 219     159.512 199.631 197.113  1.00 39.60           C  
ATOM   3395  OE1 GLU A 219     159.965 198.723 196.385  1.00 39.60           O  
ATOM   3396  OE2 GLU A 219     160.227 200.530 197.602  1.00 39.60           O  
ATOM   3397  H   GLU A 219     155.399 201.389 195.010  1.00 39.60           H  
ATOM   3398  HA  GLU A 219     155.635 200.669 197.578  1.00 39.60           H  
ATOM   3399  HB2 GLU A 219     156.846 199.603 195.770  1.00 39.60           H  
ATOM   3400  HB3 GLU A 219     157.805 200.867 195.816  1.00 39.60           H  
ATOM   3401  HG2 GLU A 219     157.737 198.722 197.512  1.00 39.60           H  
ATOM   3402  HG3 GLU A 219     157.892 200.118 198.252  1.00 39.60           H  
ATOM   3403  N   GLN A 220     156.712 203.522 196.623  1.00 37.92           N  
ATOM   3404  CA  GLN A 220     157.393 204.728 197.084  1.00 37.92           C  
ATOM   3405  C   GLN A 220     156.635 206.033 196.880  1.00 37.92           C  
ATOM   3406  O   GLN A 220     156.947 207.005 197.577  1.00 37.92           O  
ATOM   3407  CB  GLN A 220     158.764 204.855 196.404  1.00 37.92           C  
ATOM   3408  CG  GLN A 220     159.611 203.606 196.510  1.00 37.92           C  
ATOM   3409  CD  GLN A 220     161.086 203.876 196.316  1.00 37.92           C  
ATOM   3410  OE1 GLN A 220     161.489 204.989 195.989  1.00 37.92           O  
ATOM   3411  NE2 GLN A 220     161.902 202.854 196.526  1.00 37.92           N  
ATOM   3412  H   GLN A 220     156.411 203.570 195.821  1.00 37.92           H  
ATOM   3413  HA  GLN A 220     157.557 204.645 198.032  1.00 37.92           H  
ATOM   3414  HB2 GLN A 220     158.632 205.044 195.464  1.00 37.92           H  
ATOM   3415  HB3 GLN A 220     159.251 205.577 196.822  1.00 37.92           H  
ATOM   3416  HG2 GLN A 220     159.492 203.222 197.390  1.00 37.92           H  
ATOM   3417  HG3 GLN A 220     159.332 202.976 195.830  1.00 37.92           H  
ATOM   3418 HE21 GLN A 220     161.582 202.091 196.756  1.00 37.92           H  
ATOM   3419 HE22 GLN A 220     162.750 202.953 196.432  1.00 37.92           H  
ATOM   3420  N   GLY A 221     155.665 206.103 195.969  1.00 39.39           N  
ATOM   3421  CA  GLY A 221     155.017 207.371 195.689  1.00 39.39           C  
ATOM   3422  C   GLY A 221     154.305 207.956 196.891  1.00 39.39           C  
ATOM   3423  O   GLY A 221     154.273 209.175 197.068  1.00 39.39           O  
ATOM   3424  H   GLY A 221     155.373 205.440 195.510  1.00 39.39           H  
ATOM   3425  HA2 GLY A 221     155.678 208.007 195.385  1.00 39.39           H  
ATOM   3426  HA3 GLY A 221     154.366 207.245 194.985  1.00 39.39           H  
ATOM   3427  N   VAL A 222     153.721 207.100 197.731  1.00 42.37           N  
ATOM   3428  CA  VAL A 222     153.041 207.579 198.924  1.00 42.37           C  
ATOM   3429  C   VAL A 222     154.010 208.274 199.865  1.00 42.37           C  
ATOM   3430  O   VAL A 222     153.590 209.071 200.710  1.00 42.37           O  
ATOM   3431  CB  VAL A 222     152.327 206.411 199.632  1.00 42.37           C  
ATOM   3432  CG1 VAL A 222     151.451 205.657 198.649  1.00 42.37           C  
ATOM   3433  CG2 VAL A 222     153.339 205.479 200.277  1.00 42.37           C  
ATOM   3434  H   VAL A 222     153.712 206.248 197.631  1.00 42.37           H  
ATOM   3435  HA  VAL A 222     152.368 208.223 198.662  1.00 42.37           H  
ATOM   3436  HB  VAL A 222     151.756 206.766 200.330  1.00 42.37           H  
ATOM   3437 HG11 VAL A 222     150.846 205.085 199.144  1.00 42.37           H  
ATOM   3438 HG12 VAL A 222     150.948 206.297 198.121  1.00 42.37           H  
ATOM   3439 HG13 VAL A 222     152.014 205.121 198.069  1.00 42.37           H  
ATOM   3440 HG21 VAL A 222     152.906 204.635 200.474  1.00 42.37           H  
ATOM   3441 HG22 VAL A 222     154.073 205.338 199.660  1.00 42.37           H  
ATOM   3442 HG23 VAL A 222     153.667 205.882 201.095  1.00 42.37           H  
ATOM   3443  N   HIS A 223     155.303 207.989 199.743  1.00 41.95           N  
ATOM   3444  CA  HIS A 223     156.321 208.635 200.555  1.00 41.95           C  
ATOM   3445  C   HIS A 223     156.743 209.991 200.010  1.00 41.95           C  
ATOM   3446  O   HIS A 223     157.523 210.687 200.667  1.00 41.95           O  
ATOM   3447  CB  HIS A 223     157.553 207.737 200.661  1.00 41.95           C  
ATOM   3448  CG  HIS A 223     157.283 206.412 201.298  1.00 41.95           C  
ATOM   3449  ND1 HIS A 223     156.144 206.155 202.030  1.00 41.95           N  
ATOM   3450  CD2 HIS A 223     158.004 205.266 201.310  1.00 41.95           C  
ATOM   3451  CE1 HIS A 223     156.176 204.909 202.467  1.00 41.95           C  
ATOM   3452  NE2 HIS A 223     157.295 204.348 202.044  1.00 41.95           N  
ATOM   3453  H   HIS A 223     155.618 207.413 199.192  1.00 41.95           H  
ATOM   3454  HA  HIS A 223     155.970 208.769 201.447  1.00 41.95           H  
ATOM   3455  HB2 HIS A 223     157.895 207.574 199.770  1.00 41.95           H  
ATOM   3456  HB3 HIS A 223     158.224 208.191 201.194  1.00 41.95           H  
ATOM   3457  HD2 HIS A 223     158.826 205.128 200.898  1.00 41.95           H  
ATOM   3458  HE1 HIS A 223     155.524 204.496 202.983  1.00 41.95           H  
ATOM   3459  HE2 HIS A 223     157.540 203.539 202.200  1.00 41.95           H  
ATOM   3460  N   VAL A 224     156.258 210.380 198.835  1.00 38.56           N  
ATOM   3461  CA  VAL A 224     156.654 211.656 198.222  1.00 38.56           C  
ATOM   3462  C   VAL A 224     155.715 212.707 198.798  1.00 38.56           C  
ATOM   3463  O   VAL A 224     154.692 213.076 198.218  1.00 38.56           O  
ATOM   3464  CB  VAL A 224     156.619 211.600 196.693  1.00 38.56           C  
ATOM   3465  CG1 VAL A 224     157.024 212.936 196.109  1.00 38.56           C  
ATOM   3466  CG2 VAL A 224     157.528 210.501 196.182  1.00 38.56           C  
ATOM   3467  H   VAL A 224     155.698 209.929 198.367  1.00 38.56           H  
ATOM   3468  HA  VAL A 224     157.557 211.872 198.498  1.00 38.56           H  
ATOM   3469  HB  VAL A 224     155.717 211.407 196.403  1.00 38.56           H  
ATOM   3470 HG11 VAL A 224     157.110 212.843 195.149  1.00 38.56           H  
ATOM   3471 HG12 VAL A 224     156.344 213.592 196.317  1.00 38.56           H  
ATOM   3472 HG13 VAL A 224     157.872 213.203 196.493  1.00 38.56           H  
ATOM   3473 HG21 VAL A 224     157.537 210.526 195.214  1.00 38.56           H  
ATOM   3474 HG22 VAL A 224     158.421 210.647 196.525  1.00 38.56           H  
ATOM   3475 HG23 VAL A 224     157.193 209.646 196.486  1.00 38.56           H  
ATOM   3476  N   VAL A 225     156.079 213.209 199.977  1.00 40.60           N  
ATOM   3477  CA  VAL A 225     155.306 214.232 200.667  1.00 40.60           C  
ATOM   3478  C   VAL A 225     156.262 215.102 201.470  1.00 40.60           C  
ATOM   3479  O   VAL A 225     157.325 214.656 201.908  1.00 40.60           O  
ATOM   3480  CB  VAL A 225     154.222 213.627 201.592  1.00 40.60           C  
ATOM   3481  CG1 VAL A 225     153.037 213.152 200.777  1.00 40.60           C  
ATOM   3482  CG2 VAL A 225     154.789 212.485 202.416  1.00 40.60           C  
ATOM   3483  H   VAL A 225     156.784 212.965 200.404  1.00 40.60           H  
ATOM   3484  HA  VAL A 225     154.865 214.793 200.012  1.00 40.60           H  
ATOM   3485  HB  VAL A 225     153.912 214.310 202.205  1.00 40.60           H  
ATOM   3486 HG11 VAL A 225     152.344 212.856 201.385  1.00 40.60           H  
ATOM   3487 HG12 VAL A 225     152.714 213.898 200.246  1.00 40.60           H  
ATOM   3488 HG13 VAL A 225     153.311 212.423 200.200  1.00 40.60           H  
ATOM   3489 HG21 VAL A 225     154.069 212.101 202.939  1.00 40.60           H  
ATOM   3490 HG22 VAL A 225     155.149 211.814 201.818  1.00 40.60           H  
ATOM   3491 HG23 VAL A 225     155.484 212.821 203.003  1.00 40.60           H  
ATOM   3492  N   GLY A 226     155.870 216.358 201.660  1.00 41.34           N  
ATOM   3493  CA  GLY A 226     156.671 217.270 202.456  1.00 41.34           C  
ATOM   3494  C   GLY A 226     158.028 217.556 201.844  1.00 41.34           C  
ATOM   3495  O   GLY A 226     158.172 217.801 200.641  1.00 41.34           O  
ATOM   3496  H   GLY A 226     155.144 216.697 201.349  1.00 41.34           H  
ATOM   3497  HA2 GLY A 226     156.198 218.108 202.564  1.00 41.34           H  
ATOM   3498  HA3 GLY A 226     156.813 216.880 203.331  1.00 41.34           H  
ATOM   3499  N   GLU A 227     159.049 217.528 202.701  1.00 43.50           N  
ATOM   3500  CA  GLU A 227     160.408 217.836 202.269  1.00 43.50           C  
ATOM   3501  C   GLU A 227     160.857 216.900 201.157  1.00 43.50           C  
ATOM   3502  O   GLU A 227     161.590 217.311 200.253  1.00 43.50           O  
ATOM   3503  CB  GLU A 227     161.352 217.743 203.477  1.00 43.50           C  
ATOM   3504  CG  GLU A 227     161.391 218.942 204.452  1.00 43.50           C  
ATOM   3505  CD  GLU A 227     161.375 220.312 203.805  1.00 43.50           C  
ATOM   3506  OE1 GLU A 227     161.547 220.410 202.581  1.00 43.50           O  
ATOM   3507  OE2 GLU A 227     161.205 221.307 204.540  1.00 43.50           O  
ATOM   3508  H   GLU A 227     158.981 217.321 203.536  1.00 43.50           H  
ATOM   3509  HA  GLU A 227     160.408 218.727 201.909  1.00 43.50           H  
ATOM   3510  HB2 GLU A 227     161.099 216.963 203.992  1.00 43.50           H  
ATOM   3511  HB3 GLU A 227     162.248 217.624 203.139  1.00 43.50           H  
ATOM   3512  HG2 GLU A 227     160.612 218.893 205.029  1.00 43.50           H  
ATOM   3513  HG3 GLU A 227     162.197 218.891 204.984  1.00 43.50           H  
ATOM   3514  N   LEU A 228     160.415 215.645 201.198  1.00 39.71           N  
ATOM   3515  CA  LEU A 228     160.749 214.710 200.132  1.00 39.71           C  
ATOM   3516  C   LEU A 228     160.080 215.109 198.827  1.00 39.71           C  
ATOM   3517  O   LEU A 228     160.654 214.927 197.749  1.00 39.71           O  
ATOM   3518  CB  LEU A 228     160.338 213.295 200.537  1.00 39.71           C  
ATOM   3519  CG  LEU A 228     161.250 212.515 201.489  1.00 39.71           C  
ATOM   3520  CD1 LEU A 228     161.047 211.031 201.291  1.00 39.71           C  
ATOM   3521  CD2 LEU A 228     162.724 212.864 201.339  1.00 39.71           C  
ATOM   3522  H   LEU A 228     159.922 215.318 201.821  1.00 39.71           H  
ATOM   3523  HA  LEU A 228     161.701 214.732 199.975  1.00 39.71           H  
ATOM   3524  HB2 LEU A 228     159.471 213.349 200.962  1.00 39.71           H  
ATOM   3525  HB3 LEU A 228     160.260 212.767 199.729  1.00 39.71           H  
ATOM   3526  HG  LEU A 228     160.991 212.729 202.395  1.00 39.71           H  
ATOM   3527 HD11 LEU A 228     161.641 210.553 201.890  1.00 39.71           H  
ATOM   3528 HD12 LEU A 228     160.124 210.812 201.495  1.00 39.71           H  
ATOM   3529 HD13 LEU A 228     161.248 210.807 200.371  1.00 39.71           H  
ATOM   3530 HD21 LEU A 228     163.235 212.320 201.955  1.00 39.71           H  
ATOM   3531 HD22 LEU A 228     163.005 212.685 200.430  1.00 39.71           H  
ATOM   3532 HD23 LEU A 228     162.852 213.800 201.549  1.00 39.71           H  
ATOM   3533  N   ALA A 229     158.870 215.662 198.904  1.00 38.98           N  
ATOM   3534  CA  ALA A 229     158.223 216.181 197.707  1.00 38.98           C  
ATOM   3535  C   ALA A 229     159.024 217.328 197.111  1.00 38.98           C  
ATOM   3536  O   ALA A 229     159.163 217.430 195.888  1.00 38.98           O  
ATOM   3537  CB  ALA A 229     156.801 216.631 198.031  1.00 38.98           C  
ATOM   3538  H   ALA A 229     158.414 215.749 199.624  1.00 38.98           H  
ATOM   3539  HA  ALA A 229     158.171 215.477 197.048  1.00 38.98           H  
ATOM   3540  HB1 ALA A 229     156.385 216.956 197.220  1.00 38.98           H  
ATOM   3541  HB2 ALA A 229     156.306 215.874 198.376  1.00 38.98           H  
ATOM   3542  HB3 ALA A 229     156.837 217.338 198.691  1.00 38.98           H  
ATOM   3543  N   LYS A 230     159.560 218.208 197.959  1.00 40.17           N  
ATOM   3544  CA  LYS A 230     160.372 219.304 197.441  1.00 40.17           C  
ATOM   3545  C   LYS A 230     161.679 218.787 196.848  1.00 40.17           C  
ATOM   3546  O   LYS A 230     162.163 219.316 195.842  1.00 40.17           O  
ATOM   3547  CB  LYS A 230     160.626 220.342 198.536  1.00 40.17           C  
ATOM   3548  CG  LYS A 230     159.446 221.299 198.722  1.00 40.17           C  
ATOM   3549  CD  LYS A 230     159.757 222.581 199.501  1.00 40.17           C  
ATOM   3550  CE  LYS A 230     160.377 222.317 200.853  1.00 40.17           C  
ATOM   3551  NZ  LYS A 230     161.452 223.281 201.220  1.00 40.17           N  
ATOM   3552  H   LYS A 230     159.471 218.194 198.812  1.00 40.17           H  
ATOM   3553  HA  LYS A 230     159.880 219.738 196.731  1.00 40.17           H  
ATOM   3554  HB2 LYS A 230     160.769 219.875 199.371  1.00 40.17           H  
ATOM   3555  HB3 LYS A 230     161.408 220.864 198.307  1.00 40.17           H  
ATOM   3556  HG2 LYS A 230     159.111 221.557 197.851  1.00 40.17           H  
ATOM   3557  HG3 LYS A 230     158.754 220.830 199.213  1.00 40.17           H  
ATOM   3558  HD2 LYS A 230     160.376 223.122 198.989  1.00 40.17           H  
ATOM   3559  HD3 LYS A 230     158.931 223.068 199.646  1.00 40.17           H  
ATOM   3560  HE2 LYS A 230     159.689 222.351 201.536  1.00 40.17           H  
ATOM   3561  HE3 LYS A 230     160.775 221.441 200.829  1.00 40.17           H  
ATOM   3562  HZ1 LYS A 230     162.011 223.391 200.538  1.00 40.17           H  
ATOM   3563  HZ2 LYS A 230     161.907 222.977 201.923  1.00 40.17           H  
ATOM   3564  HZ3 LYS A 230     161.093 224.068 201.429  1.00 40.17           H  
ATOM   3565  N   VAL A 231     162.259 217.743 197.444  1.00 37.62           N  
ATOM   3566  CA  VAL A 231     163.445 217.120 196.856  1.00 37.62           C  
ATOM   3567  C   VAL A 231     163.122 216.571 195.473  1.00 37.62           C  
ATOM   3568  O   VAL A 231     163.878 216.761 194.512  1.00 37.62           O  
ATOM   3569  CB  VAL A 231     163.988 216.010 197.774  1.00 37.62           C  
ATOM   3570  CG1 VAL A 231     165.086 215.233 197.070  1.00 37.62           C  
ATOM   3571  CG2 VAL A 231     164.509 216.585 199.063  1.00 37.62           C  
ATOM   3572  H   VAL A 231     161.995 217.385 198.177  1.00 37.62           H  
ATOM   3573  HA  VAL A 231     164.134 217.790 196.757  1.00 37.62           H  
ATOM   3574  HB  VAL A 231     163.274 215.393 197.986  1.00 37.62           H  
ATOM   3575 HG11 VAL A 231     165.586 214.732 197.730  1.00 37.62           H  
ATOM   3576 HG12 VAL A 231     164.692 214.625 196.427  1.00 37.62           H  
ATOM   3577 HG13 VAL A 231     165.675 215.857 196.621  1.00 37.62           H  
ATOM   3578 HG21 VAL A 231     164.684 215.857 199.678  1.00 37.62           H  
ATOM   3579 HG22 VAL A 231     165.328 217.068 198.880  1.00 37.62           H  
ATOM   3580 HG23 VAL A 231     163.844 217.181 199.437  1.00 37.62           H  
ATOM   3581  N   THR A 232     162.001 215.858 195.361  1.00 35.58           N  
ATOM   3582  CA  THR A 232     161.604 215.281 194.083  1.00 35.58           C  
ATOM   3583  C   THR A 232     161.376 216.369 193.044  1.00 35.58           C  
ATOM   3584  O   THR A 232     161.798 216.240 191.889  1.00 35.58           O  
ATOM   3585  CB  THR A 232     160.342 214.437 194.267  1.00 35.58           C  
ATOM   3586  OG1 THR A 232     160.572 213.448 195.276  1.00 35.58           O  
ATOM   3587  CG2 THR A 232     159.946 213.747 192.976  1.00 35.58           C  
ATOM   3588  H   THR A 232     161.459 215.694 196.005  1.00 35.58           H  
ATOM   3589  HA  THR A 232     162.312 214.704 193.764  1.00 35.58           H  
ATOM   3590  HB  THR A 232     159.613 215.011 194.542  1.00 35.58           H  
ATOM   3591  HG1 THR A 232     160.806 213.820 195.990  1.00 35.58           H  
ATOM   3592 HG21 THR A 232     159.209 213.142 193.143  1.00 35.58           H  
ATOM   3593 HG22 THR A 232     159.668 214.399 192.317  1.00 35.58           H  
ATOM   3594 HG23 THR A 232     160.691 213.238 192.627  1.00 35.58           H  
ATOM   3595  N   ALA A 233     160.710 217.453 193.442  1.00 35.05           N  
ATOM   3596  CA  ALA A 233     160.478 218.557 192.522  1.00 35.05           C  
ATOM   3597  C   ALA A 233     161.791 219.176 192.070  1.00 35.05           C  
ATOM   3598  O   ALA A 233     161.979 219.453 190.882  1.00 35.05           O  
ATOM   3599  CB  ALA A 233     159.593 219.611 193.180  1.00 35.05           C  
ATOM   3600  H   ALA A 233     160.387 217.567 194.227  1.00 35.05           H  
ATOM   3601  HA  ALA A 233     160.018 218.223 191.741  1.00 35.05           H  
ATOM   3602  HB1 ALA A 233     159.445 220.331 192.551  1.00 35.05           H  
ATOM   3603  HB2 ALA A 233     158.750 219.203 193.424  1.00 35.05           H  
ATOM   3604  HB3 ALA A 233     160.043 219.950 193.967  1.00 35.05           H  
ATOM   3605  N   ALA A 234     162.714 219.403 193.006  1.00 35.01           N  
ATOM   3606  CA  ALA A 234     164.006 219.966 192.640  1.00 35.01           C  
ATOM   3607  C   ALA A 234     164.717 219.072 191.638  1.00 35.01           C  
ATOM   3608  O   ALA A 234     165.194 219.541 190.600  1.00 35.01           O  
ATOM   3609  CB  ALA A 234     164.865 220.161 193.888  1.00 35.01           C  
ATOM   3610  H   ALA A 234     162.618 219.243 193.842  1.00 35.01           H  
ATOM   3611  HA  ALA A 234     163.866 220.831 192.231  1.00 35.01           H  
ATOM   3612  HB1 ALA A 234     165.699 220.581 193.635  1.00 35.01           H  
ATOM   3613  HB2 ALA A 234     164.388 220.722 194.514  1.00 35.01           H  
ATOM   3614  HB3 ALA A 234     165.039 219.297 194.288  1.00 35.01           H  
ATOM   3615  N   VAL A 235     164.770 217.771 191.921  1.00 32.15           N  
ATOM   3616  CA  VAL A 235     165.476 216.845 191.042  1.00 32.15           C  
ATOM   3617  C   VAL A 235     164.845 216.832 189.657  1.00 32.15           C  
ATOM   3618  O   VAL A 235     165.546 216.882 188.642  1.00 32.15           O  
ATOM   3619  CB  VAL A 235     165.502 215.436 191.660  1.00 32.15           C  
ATOM   3620  CG1 VAL A 235     165.869 214.401 190.616  1.00 32.15           C  
ATOM   3621  CG2 VAL A 235     166.471 215.386 192.815  1.00 32.15           C  
ATOM   3622  H   VAL A 235     164.417 217.405 192.612  1.00 32.15           H  
ATOM   3623  HA  VAL A 235     166.390 217.144 190.948  1.00 32.15           H  
ATOM   3624  HB  VAL A 235     164.621 215.223 191.996  1.00 32.15           H  
ATOM   3625 HG11 VAL A 235     166.151 213.592 191.066  1.00 32.15           H  
ATOM   3626 HG12 VAL A 235     165.097 214.217 190.063  1.00 32.15           H  
ATOM   3627 HG13 VAL A 235     166.595 214.743 190.075  1.00 32.15           H  
ATOM   3628 HG21 VAL A 235     166.457 214.497 193.198  1.00 32.15           H  
ATOM   3629 HG22 VAL A 235     167.358 215.591 192.489  1.00 32.15           H  
ATOM   3630 HG23 VAL A 235     166.201 216.037 193.479  1.00 32.15           H  
ATOM   3631  N   TYR A 236     163.516 216.766 189.587  1.00 31.49           N  
ATOM   3632  CA  TYR A 236     162.865 216.590 188.294  1.00 31.49           C  
ATOM   3633  C   TYR A 236     162.893 217.876 187.476  1.00 31.49           C  
ATOM   3634  O   TYR A 236     163.086 217.838 186.255  1.00 31.49           O  
ATOM   3635  CB  TYR A 236     161.443 216.079 188.504  1.00 31.49           C  
ATOM   3636  CG  TYR A 236     161.364 214.573 188.433  1.00 31.49           C  
ATOM   3637  CD1 TYR A 236     161.490 213.911 187.225  1.00 31.49           C  
ATOM   3638  CD2 TYR A 236     161.232 213.812 189.581  1.00 31.49           C  
ATOM   3639  CE1 TYR A 236     161.438 212.541 187.156  1.00 31.49           C  
ATOM   3640  CE2 TYR A 236     161.185 212.439 189.522  1.00 31.49           C  
ATOM   3641  CZ  TYR A 236     161.291 211.807 188.306  1.00 31.49           C  
ATOM   3642  OH  TYR A 236     161.244 210.437 188.238  1.00 31.49           O  
ATOM   3643  H   TYR A 236     162.983 216.822 190.256  1.00 31.49           H  
ATOM   3644  HA  TYR A 236     163.348 215.917 187.796  1.00 31.49           H  
ATOM   3645  HB2 TYR A 236     161.127 216.357 189.375  1.00 31.49           H  
ATOM   3646  HB3 TYR A 236     160.870 216.439 187.813  1.00 31.49           H  
ATOM   3647  HD1 TYR A 236     161.586 214.403 186.445  1.00 31.49           H  
ATOM   3648  HD2 TYR A 236     161.159 214.235 190.402  1.00 31.49           H  
ATOM   3649  HE1 TYR A 236     161.511 212.113 186.337  1.00 31.49           H  
ATOM   3650  HE2 TYR A 236     161.084 211.944 190.300  1.00 31.49           H  
ATOM   3651  HH  TYR A 236     161.285 210.112 189.009  1.00 31.49           H  
ATOM   3652  N   VAL A 237     162.734 219.027 188.130  1.00 32.40           N  
ATOM   3653  CA  VAL A 237     162.903 220.296 187.433  1.00 32.40           C  
ATOM   3654  C   VAL A 237     164.334 220.431 186.933  1.00 32.40           C  
ATOM   3655  O   VAL A 237     164.577 220.907 185.819  1.00 32.40           O  
ATOM   3656  CB  VAL A 237     162.511 221.468 188.349  1.00 32.40           C  
ATOM   3657  CG1 VAL A 237     162.855 222.791 187.700  1.00 32.40           C  
ATOM   3658  CG2 VAL A 237     161.036 221.414 188.670  1.00 32.40           C  
ATOM   3659  H   VAL A 237     162.529 219.096 188.959  1.00 32.40           H  
ATOM   3660  HA  VAL A 237     162.317 220.309 186.664  1.00 32.40           H  
ATOM   3661  HB  VAL A 237     163.003 221.402 189.179  1.00 32.40           H  
ATOM   3662 HG11 VAL A 237     162.437 223.502 188.205  1.00 32.40           H  
ATOM   3663 HG12 VAL A 237     163.814 222.908 187.702  1.00 32.40           H  
ATOM   3664 HG13 VAL A 237     162.523 222.792 186.791  1.00 32.40           H  
ATOM   3665 HG21 VAL A 237     160.828 222.120 189.299  1.00 32.40           H  
ATOM   3666 HG22 VAL A 237     160.534 221.540 187.853  1.00 32.40           H  
ATOM   3667 HG23 VAL A 237     160.826 220.553 189.059  1.00 32.40           H  
ATOM   3668  N   GLY A 238     165.305 220.015 187.748  1.00 31.66           N  
ATOM   3669  CA  GLY A 238     166.688 220.064 187.314  1.00 31.66           C  
ATOM   3670  C   GLY A 238     166.960 219.166 186.126  1.00 31.66           C  
ATOM   3671  O   GLY A 238     167.720 219.523 185.231  1.00 31.66           O  
ATOM   3672  H   GLY A 238     165.187 219.710 188.540  1.00 31.66           H  
ATOM   3673  HA2 GLY A 238     166.912 220.973 187.072  1.00 31.66           H  
ATOM   3674  HA3 GLY A 238     167.262 219.790 188.043  1.00 31.66           H  
ATOM   3675  N   LEU A 239     166.359 217.978 186.114  1.00 29.78           N  
ATOM   3676  CA  LEU A 239     166.517 217.073 184.979  1.00 29.78           C  
ATOM   3677  C   LEU A 239     165.894 217.656 183.716  1.00 29.78           C  
ATOM   3678  O   LEU A 239     166.480 217.581 182.626  1.00 29.78           O  
ATOM   3679  CB  LEU A 239     165.891 215.721 185.312  1.00 29.78           C  
ATOM   3680  CG  LEU A 239     166.562 214.912 186.421  1.00 29.78           C  
ATOM   3681  CD1 LEU A 239     165.690 213.740 186.801  1.00 29.78           C  
ATOM   3682  CD2 LEU A 239     167.942 214.438 186.022  1.00 29.78           C  
ATOM   3683  H   LEU A 239     165.865 217.672 186.745  1.00 29.78           H  
ATOM   3684  HA  LEU A 239     167.459 216.937 184.814  1.00 29.78           H  
ATOM   3685  HB2 LEU A 239     164.979 215.878 185.594  1.00 29.78           H  
ATOM   3686  HB3 LEU A 239     165.886 215.178 184.514  1.00 29.78           H  
ATOM   3687  HG  LEU A 239     166.663 215.473 187.200  1.00 29.78           H  
ATOM   3688 HD11 LEU A 239     166.186 213.160 187.397  1.00 29.78           H  
ATOM   3689 HD12 LEU A 239     164.894 214.067 187.245  1.00 29.78           H  
ATOM   3690 HD13 LEU A 239     165.446 213.260 185.998  1.00 29.78           H  
ATOM   3691 HD21 LEU A 239     168.339 213.979 186.775  1.00 29.78           H  
ATOM   3692 HD22 LEU A 239     167.865 213.831 185.273  1.00 29.78           H  
ATOM   3693 HD23 LEU A 239     168.485 215.202 185.780  1.00 29.78           H  
ATOM   3694  N   THR A 240     164.702 218.238 183.844  1.00 31.57           N  
ATOM   3695  CA  THR A 240     164.066 218.883 182.703  1.00 31.57           C  
ATOM   3696  C   THR A 240     164.930 220.019 182.174  1.00 31.57           C  
ATOM   3697  O   THR A 240     165.096 220.179 180.957  1.00 31.57           O  
ATOM   3698  CB  THR A 240     162.686 219.401 183.108  1.00 31.57           C  
ATOM   3699  OG1 THR A 240     161.882 218.313 183.575  1.00 31.57           O  
ATOM   3700  CG2 THR A 240     161.995 220.071 181.944  1.00 31.57           C  
ATOM   3701  H   THR A 240     164.246 218.269 184.570  1.00 31.57           H  
ATOM   3702  HA  THR A 240     163.949 218.233 181.996  1.00 31.57           H  
ATOM   3703  HB  THR A 240     162.783 220.054 183.816  1.00 31.57           H  
ATOM   3704  HG1 THR A 240     162.228 217.982 184.265  1.00 31.57           H  
ATOM   3705 HG21 THR A 240     161.060 220.206 182.157  1.00 31.57           H  
ATOM   3706 HG22 THR A 240     162.404 220.931 181.767  1.00 31.57           H  
ATOM   3707 HG23 THR A 240     162.062 219.516 181.154  1.00 31.57           H  
ATOM   3708  N   LEU A 241     165.486 220.821 183.080  1.00 32.18           N  
ATOM   3709  CA  LEU A 241     166.368 221.903 182.670  1.00 32.18           C  
ATOM   3710  C   LEU A 241     167.638 221.364 182.035  1.00 32.18           C  
ATOM   3711  O   LEU A 241     168.139 221.935 181.069  1.00 32.18           O  
ATOM   3712  CB  LEU A 241     166.704 222.792 183.863  1.00 32.18           C  
ATOM   3713  CG  LEU A 241     165.615 223.774 184.285  1.00 32.18           C  
ATOM   3714  CD1 LEU A 241     165.976 224.396 185.611  1.00 32.18           C  
ATOM   3715  CD2 LEU A 241     165.413 224.838 183.232  1.00 32.18           C  
ATOM   3716  H   LEU A 241     165.367 220.760 183.927  1.00 32.18           H  
ATOM   3717  HA  LEU A 241     165.914 222.442 182.009  1.00 32.18           H  
ATOM   3718  HB2 LEU A 241     166.893 222.225 184.623  1.00 32.18           H  
ATOM   3719  HB3 LEU A 241     167.489 223.313 183.645  1.00 32.18           H  
ATOM   3720  HG  LEU A 241     164.780 223.295 184.392  1.00 32.18           H  
ATOM   3721 HD11 LEU A 241     165.284 225.025 185.861  1.00 32.18           H  
ATOM   3722 HD12 LEU A 241     166.048 223.696 186.275  1.00 32.18           H  
ATOM   3723 HD13 LEU A 241     166.824 224.854 185.520  1.00 32.18           H  
ATOM   3724 HD21 LEU A 241     164.797 225.503 183.575  1.00 32.18           H  
ATOM   3725 HD22 LEU A 241     166.268 225.246 183.034  1.00 32.18           H  
ATOM   3726 HD23 LEU A 241     165.046 224.427 182.435  1.00 32.18           H  
ATOM   3727  N   GLN A 242     168.185 220.274 182.568  1.00 30.88           N  
ATOM   3728  CA  GLN A 242     169.341 219.656 181.938  1.00 30.88           C  
ATOM   3729  C   GLN A 242     169.032 219.339 180.489  1.00 30.88           C  
ATOM   3730  O   GLN A 242     169.742 219.782 179.579  1.00 30.88           O  
ATOM   3731  CB  GLN A 242     169.736 218.388 182.695  1.00 30.88           C  
ATOM   3732  CG  GLN A 242     170.927 217.643 182.118  1.00 30.88           C  
ATOM   3733  CD  GLN A 242     172.218 218.423 182.224  1.00 30.88           C  
ATOM   3734  OE1 GLN A 242     172.267 219.487 182.837  1.00 30.88           O  
ATOM   3735  NE2 GLN A 242     173.279 217.888 181.635  1.00 30.88           N  
ATOM   3736  H   GLN A 242     167.912 219.880 183.279  1.00 30.88           H  
ATOM   3737  HA  GLN A 242     170.086 220.270 181.962  1.00 30.88           H  
ATOM   3738  HB2 GLN A 242     169.953 218.626 183.608  1.00 30.88           H  
ATOM   3739  HB3 GLN A 242     168.983 217.781 182.688  1.00 30.88           H  
ATOM   3740  HG2 GLN A 242     171.042 216.813 182.600  1.00 30.88           H  
ATOM   3741  HG3 GLN A 242     170.767 217.455 181.183  1.00 30.88           H  
ATOM   3742 HE21 GLN A 242     173.206 217.142 181.219  1.00 30.88           H  
ATOM   3743 HE22 GLN A 242     174.036 218.288 181.666  1.00 30.88           H  
ATOM   3744  N   ILE A 243     167.929 218.631 180.253  1.00 30.76           N  
ATOM   3745  CA  ILE A 243     167.536 218.311 178.884  1.00 30.76           C  
ATOM   3746  C   ILE A 243     167.469 219.583 178.048  1.00 30.76           C  
ATOM   3747  O   ILE A 243     168.252 219.774 177.111  1.00 30.76           O  
ATOM   3748  CB  ILE A 243     166.197 217.553 178.866  1.00 30.76           C  
ATOM   3749  CG1 ILE A 243     166.401 216.104 179.296  1.00 30.76           C  
ATOM   3750  CG2 ILE A 243     165.582 217.587 177.485  1.00 30.76           C  
ATOM   3751  CD1 ILE A 243     165.156 215.440 179.802  1.00 30.76           C  
ATOM   3752  H   ILE A 243     167.399 218.328 180.854  1.00 30.76           H  
ATOM   3753  HA  ILE A 243     168.205 217.735 178.495  1.00 30.76           H  
ATOM   3754  HB  ILE A 243     165.589 217.979 179.488  1.00 30.76           H  
ATOM   3755 HG12 ILE A 243     166.713 215.595 178.534  1.00 30.76           H  
ATOM   3756 HG13 ILE A 243     167.062 216.075 180.002  1.00 30.76           H  
ATOM   3757 HG21 ILE A 243     164.936 216.870 177.412  1.00 30.76           H  
ATOM   3758 HG22 ILE A 243     165.145 218.440 177.348  1.00 30.76           H  
ATOM   3759 HG23 ILE A 243     166.283 217.461 176.830  1.00 30.76           H  
ATOM   3760 HD11 ILE A 243     165.367 214.532 180.061  1.00 30.76           H  
ATOM   3761 HD12 ILE A 243     164.820 215.936 180.564  1.00 30.76           H  
ATOM   3762 HD13 ILE A 243     164.495 215.438 179.095  1.00 30.76           H  
ATOM   3763  N   LEU A 244     166.583 220.505 178.429  1.00 32.51           N  
ATOM   3764  CA  LEU A 244     166.276 221.643 177.566  1.00 32.51           C  
ATOM   3765  C   LEU A 244     167.483 222.556 177.363  1.00 32.51           C  
ATOM   3766  O   LEU A 244     167.715 223.048 176.253  1.00 32.51           O  
ATOM   3767  CB  LEU A 244     165.100 222.423 178.145  1.00 32.51           C  
ATOM   3768  CG  LEU A 244     163.771 221.677 178.007  1.00 32.51           C  
ATOM   3769  CD1 LEU A 244     162.737 222.213 178.980  1.00 32.51           C  
ATOM   3770  CD2 LEU A 244     163.264 221.759 176.580  1.00 32.51           C  
ATOM   3771  H   LEU A 244     166.149 220.492 179.169  1.00 32.51           H  
ATOM   3772  HA  LEU A 244     166.012 221.309 176.699  1.00 32.51           H  
ATOM   3773  HB2 LEU A 244     165.261 222.573 179.089  1.00 32.51           H  
ATOM   3774  HB3 LEU A 244     165.023 223.271 177.685  1.00 32.51           H  
ATOM   3775  HG  LEU A 244     163.917 220.743 178.211  1.00 32.51           H  
ATOM   3776 HD11 LEU A 244     161.936 221.667 178.910  1.00 32.51           H  
ATOM   3777 HD12 LEU A 244     163.095 222.163 179.879  1.00 32.51           H  
ATOM   3778 HD13 LEU A 244     162.535 223.133 178.751  1.00 32.51           H  
ATOM   3779 HD21 LEU A 244     162.420 221.283 176.515  1.00 32.51           H  
ATOM   3780 HD22 LEU A 244     163.139 222.690 176.344  1.00 32.51           H  
ATOM   3781 HD23 LEU A 244     163.914 221.353 175.987  1.00 32.51           H  
ATOM   3782  N   LEU A 245     168.254 222.811 178.417  1.00 32.72           N  
ATOM   3783  CA  LEU A 245     169.342 223.776 178.345  1.00 32.72           C  
ATOM   3784  C   LEU A 245     170.608 223.190 177.738  1.00 32.72           C  
ATOM   3785  O   LEU A 245     171.401 223.936 177.154  1.00 32.72           O  
ATOM   3786  CB  LEU A 245     169.661 224.315 179.741  1.00 32.72           C  
ATOM   3787  CG  LEU A 245     168.602 225.166 180.442  1.00 32.72           C  
ATOM   3788  CD1 LEU A 245     169.160 225.723 181.737  1.00 32.72           C  
ATOM   3789  CD2 LEU A 245     168.121 226.286 179.549  1.00 32.72           C  
ATOM   3790  H   LEU A 245     168.166 222.439 179.185  1.00 32.72           H  
ATOM   3791  HA  LEU A 245     169.064 224.518 177.790  1.00 32.72           H  
ATOM   3792  HB2 LEU A 245     169.849 223.562 180.318  1.00 32.72           H  
ATOM   3793  HB3 LEU A 245     170.455 224.864 179.671  1.00 32.72           H  
ATOM   3794  HG  LEU A 245     167.840 224.610 180.660  1.00 32.72           H  
ATOM   3795 HD11 LEU A 245     168.468 226.234 182.183  1.00 32.72           H  
ATOM   3796 HD12 LEU A 245     169.443 224.987 182.301  1.00 32.72           H  
ATOM   3797 HD13 LEU A 245     169.916 226.294 181.534  1.00 32.72           H  
ATOM   3798 HD21 LEU A 245     167.586 226.897 180.076  1.00 32.72           H  
ATOM   3799 HD22 LEU A 245     168.892 226.748 179.185  1.00 32.72           H  
ATOM   3800 HD23 LEU A 245     167.589 225.912 178.832  1.00 32.72           H  
ATOM   3801  N   VAL A 246     170.831 221.882 177.861  1.00 31.30           N  
ATOM   3802  CA  VAL A 246     172.076 221.293 177.392  1.00 31.30           C  
ATOM   3803  C   VAL A 246     171.825 220.534 176.099  1.00 31.30           C  
ATOM   3804  O   VAL A 246     172.375 220.886 175.053  1.00 31.30           O  
ATOM   3805  CB  VAL A 246     172.689 220.378 178.466  1.00 31.30           C  
ATOM   3806  CG1 VAL A 246     174.029 219.840 178.010  1.00 31.30           C  
ATOM   3807  CG2 VAL A 246     172.840 221.136 179.771  1.00 31.30           C  
ATOM   3808  H   VAL A 246     170.283 221.323 178.210  1.00 31.30           H  
ATOM   3809  HA  VAL A 246     172.715 221.996 177.207  1.00 31.30           H  
ATOM   3810  HB  VAL A 246     172.100 219.626 178.621  1.00 31.30           H  
ATOM   3811 HG11 VAL A 246     174.467 219.417 178.763  1.00 31.30           H  
ATOM   3812 HG12 VAL A 246     173.892 219.192 177.304  1.00 31.30           H  
ATOM   3813 HG13 VAL A 246     174.569 220.575 177.688  1.00 31.30           H  
ATOM   3814 HG21 VAL A 246     173.279 220.566 180.418  1.00 31.30           H  
ATOM   3815 HG22 VAL A 246     173.376 221.926 179.611  1.00 31.30           H  
ATOM   3816 HG23 VAL A 246     171.965 221.393 180.095  1.00 31.30           H  
ATOM   3817  N   TYR A 247     170.984 219.501 176.151  1.00 29.28           N  
ATOM   3818  CA  TYR A 247     170.868 218.602 175.011  1.00 29.28           C  
ATOM   3819  C   TYR A 247     170.173 219.286 173.841  1.00 29.28           C  
ATOM   3820  O   TYR A 247     170.650 219.230 172.704  1.00 29.28           O  
ATOM   3821  CB  TYR A 247     170.120 217.335 175.424  1.00 29.28           C  
ATOM   3822  CG  TYR A 247     170.714 216.624 176.615  1.00 29.28           C  
ATOM   3823  CD1 TYR A 247     172.057 216.753 176.931  1.00 29.28           C  
ATOM   3824  CD2 TYR A 247     169.931 215.817 177.422  1.00 29.28           C  
ATOM   3825  CE1 TYR A 247     172.596 216.107 178.014  1.00 29.28           C  
ATOM   3826  CE2 TYR A 247     170.463 215.167 178.507  1.00 29.28           C  
ATOM   3827  CZ  TYR A 247     171.796 215.315 178.799  1.00 29.28           C  
ATOM   3828  OH  TYR A 247     172.336 214.668 179.879  1.00 29.28           O  
ATOM   3829  H   TYR A 247     170.482 219.305 176.817  1.00 29.28           H  
ATOM   3830  HA  TYR A 247     171.755 218.347 174.721  1.00 29.28           H  
ATOM   3831  HB2 TYR A 247     169.212 217.574 175.656  1.00 29.28           H  
ATOM   3832  HB3 TYR A 247     170.116 216.716 174.682  1.00 29.28           H  
ATOM   3833  HD1 TYR A 247     172.603 217.288 176.406  1.00 29.28           H  
ATOM   3834  HD2 TYR A 247     169.029 215.715 177.228  1.00 29.28           H  
ATOM   3835  HE1 TYR A 247     173.496 216.205 178.213  1.00 29.28           H  
ATOM   3836  HE2 TYR A 247     169.926 214.630 179.040  1.00 29.28           H  
ATOM   3837  HH  TYR A 247     173.147 214.872 179.947  1.00 29.28           H  
ATOM   3838  N   PHE A 248     169.047 219.947 174.105  1.00 33.39           N  
ATOM   3839  CA  PHE A 248     168.322 220.640 173.046  1.00 33.39           C  
ATOM   3840  C   PHE A 248     169.183 221.732 172.426  1.00 33.39           C  
ATOM   3841  O   PHE A 248     169.254 221.868 171.198  1.00 33.39           O  
ATOM   3842  CB  PHE A 248     167.024 221.215 173.619  1.00 33.39           C  
ATOM   3843  CG  PHE A 248     166.246 222.066 172.658  1.00 33.39           C  
ATOM   3844  CD1 PHE A 248     166.499 223.422 172.549  1.00 33.39           C  
ATOM   3845  CD2 PHE A 248     165.240 221.516 171.887  1.00 33.39           C  
ATOM   3846  CE1 PHE A 248     165.778 224.207 171.675  1.00 33.39           C  
ATOM   3847  CE2 PHE A 248     164.514 222.298 171.012  1.00 33.39           C  
ATOM   3848  CZ  PHE A 248     164.784 223.644 170.907  1.00 33.39           C  
ATOM   3849  H   PHE A 248     168.687 220.010 174.881  1.00 33.39           H  
ATOM   3850  HA  PHE A 248     168.090 220.006 172.354  1.00 33.39           H  
ATOM   3851  HB2 PHE A 248     166.452 220.482 173.888  1.00 33.39           H  
ATOM   3852  HB3 PHE A 248     167.241 221.761 174.385  1.00 33.39           H  
ATOM   3853  HD1 PHE A 248     167.169 223.808 173.064  1.00 33.39           H  
ATOM   3854  HD2 PHE A 248     165.055 220.608 171.955  1.00 33.39           H  
ATOM   3855  HE1 PHE A 248     165.961 225.115 171.606  1.00 33.39           H  
ATOM   3856  HE2 PHE A 248     163.844 221.916 170.494  1.00 33.39           H  
ATOM   3857  HZ  PHE A 248     164.296 224.171 170.318  1.00 33.39           H  
ATOM   3858  N   VAL A 249     169.864 222.510 173.267  1.00 32.49           N  
ATOM   3859  CA  VAL A 249     170.686 223.607 172.773  1.00 32.49           C  
ATOM   3860  C   VAL A 249     171.851 223.076 171.948  1.00 32.49           C  
ATOM   3861  O   VAL A 249     172.175 223.619 170.887  1.00 32.49           O  
ATOM   3862  CB  VAL A 249     171.169 224.473 173.949  1.00 32.49           C  
ATOM   3863  CG1 VAL A 249     172.254 225.425 173.502  1.00 32.49           C  
ATOM   3864  CG2 VAL A 249     170.008 225.236 174.541  1.00 32.49           C  
ATOM   3865  H   VAL A 249     169.864 222.423 174.120  1.00 32.49           H  
ATOM   3866  HA  VAL A 249     170.143 224.163 172.197  1.00 32.49           H  
ATOM   3867  HB  VAL A 249     171.536 223.900 174.637  1.00 32.49           H  
ATOM   3868 HG11 VAL A 249     172.342 226.125 174.165  1.00 32.49           H  
ATOM   3869 HG12 VAL A 249     173.090 224.942 173.424  1.00 32.49           H  
ATOM   3870 HG13 VAL A 249     172.005 225.807 172.649  1.00 32.49           H  
ATOM   3871 HG21 VAL A 249     170.330 225.781 175.274  1.00 32.49           H  
ATOM   3872 HG22 VAL A 249     169.621 225.797 173.855  1.00 32.49           H  
ATOM   3873 HG23 VAL A 249     169.349 224.603 174.861  1.00 32.49           H  
ATOM   3874  N   LEU A 250     172.507 222.017 172.424  1.00 30.93           N  
ATOM   3875  CA  LEU A 250     173.628 221.448 171.689  1.00 30.93           C  
ATOM   3876  C   LEU A 250     173.175 220.863 170.358  1.00 30.93           C  
ATOM   3877  O   LEU A 250     173.858 221.022 169.340  1.00 30.93           O  
ATOM   3878  CB  LEU A 250     174.314 220.384 172.542  1.00 30.93           C  
ATOM   3879  CG  LEU A 250     175.134 220.902 173.722  1.00 30.93           C  
ATOM   3880  CD1 LEU A 250     175.529 219.765 174.639  1.00 30.93           C  
ATOM   3881  CD2 LEU A 250     176.358 221.643 173.242  1.00 30.93           C  
ATOM   3882  H   LEU A 250     172.328 221.621 173.163  1.00 30.93           H  
ATOM   3883  HA  LEU A 250     174.269 222.147 171.506  1.00 30.93           H  
ATOM   3884  HB2 LEU A 250     173.635 219.798 172.902  1.00 30.93           H  
ATOM   3885  HB3 LEU A 250     174.913 219.878 171.977  1.00 30.93           H  
ATOM   3886  HG  LEU A 250     174.594 221.522 174.232  1.00 30.93           H  
ATOM   3887 HD11 LEU A 250     176.014 220.124 175.395  1.00 30.93           H  
ATOM   3888 HD12 LEU A 250     174.726 219.316 174.942  1.00 30.93           H  
ATOM   3889 HD13 LEU A 250     176.090 219.145 174.152  1.00 30.93           H  
ATOM   3890 HD21 LEU A 250     176.914 221.857 174.006  1.00 30.93           H  
ATOM   3891 HD22 LEU A 250     176.845 221.078 172.624  1.00 30.93           H  
ATOM   3892 HD23 LEU A 250     176.079 222.457 172.798  1.00 30.93           H  
ATOM   3893  N   LEU A 251     172.029 220.181 170.345  1.00 31.88           N  
ATOM   3894  CA  LEU A 251     171.504 219.643 169.098  1.00 31.88           C  
ATOM   3895  C   LEU A 251     171.181 220.759 168.113  1.00 31.88           C  
ATOM   3896  O   LEU A 251     171.448 220.631 166.913  1.00 31.88           O  
ATOM   3897  CB  LEU A 251     170.266 218.792 169.381  1.00 31.88           C  
ATOM   3898  CG  LEU A 251     170.493 217.517 170.200  1.00 31.88           C  
ATOM   3899  CD1 LEU A 251     169.169 216.926 170.646  1.00 31.88           C  
ATOM   3900  CD2 LEU A 251     171.294 216.493 169.430  1.00 31.88           C  
ATOM   3901  H   LEU A 251     171.550 220.014 171.035  1.00 31.88           H  
ATOM   3902  HA  LEU A 251     172.172 219.075 168.692  1.00 31.88           H  
ATOM   3903  HB2 LEU A 251     169.633 219.334 169.871  1.00 31.88           H  
ATOM   3904  HB3 LEU A 251     169.876 218.524 168.538  1.00 31.88           H  
ATOM   3905  HG  LEU A 251     171.000 217.739 170.990  1.00 31.88           H  
ATOM   3906 HD11 LEU A 251     169.342 216.127 171.162  1.00 31.88           H  
ATOM   3907 HD12 LEU A 251     168.700 217.575 171.190  1.00 31.88           H  
ATOM   3908 HD13 LEU A 251     168.641 216.708 169.865  1.00 31.88           H  
ATOM   3909 HD21 LEU A 251     171.368 215.689 169.965  1.00 31.88           H  
ATOM   3910 HD22 LEU A 251     170.838 216.295 168.599  1.00 31.88           H  
ATOM   3911 HD23 LEU A 251     172.174 216.852 169.251  1.00 31.88           H  
ATOM   3912  N   LYS A 252     170.609 221.862 168.600  1.00 33.86           N  
ATOM   3913  CA  LYS A 252     170.385 223.019 167.739  1.00 33.86           C  
ATOM   3914  C   LYS A 252     171.699 223.573 167.201  1.00 33.86           C  
ATOM   3915  O   LYS A 252     171.802 223.903 166.014  1.00 33.86           O  
ATOM   3916  CB  LYS A 252     169.630 224.102 168.509  1.00 33.86           C  
ATOM   3917  CG  LYS A 252     168.121 224.065 168.361  1.00 33.86           C  
ATOM   3918  CD  LYS A 252     167.671 224.910 167.180  1.00 33.86           C  
ATOM   3919  CE  LYS A 252     166.613 224.222 166.342  1.00 33.86           C  
ATOM   3920  NZ  LYS A 252     165.359 223.972 167.101  1.00 33.86           N  
ATOM   3921  H   LYS A 252     170.344 221.960 169.409  1.00 33.86           H  
ATOM   3922  HA  LYS A 252     169.842 222.751 166.985  1.00 33.86           H  
ATOM   3923  HB2 LYS A 252     169.829 224.007 169.451  1.00 33.86           H  
ATOM   3924  HB3 LYS A 252     169.935 224.967 168.201  1.00 33.86           H  
ATOM   3925  HG2 LYS A 252     167.836 223.151 168.208  1.00 33.86           H  
ATOM   3926  HG3 LYS A 252     167.711 224.416 169.165  1.00 33.86           H  
ATOM   3927  HD2 LYS A 252     167.294 225.738 167.514  1.00 33.86           H  
ATOM   3928  HD3 LYS A 252     168.431 225.096 166.610  1.00 33.86           H  
ATOM   3929  HE2 LYS A 252     166.397 224.786 165.584  1.00 33.86           H  
ATOM   3930  HE3 LYS A 252     166.955 223.369 166.036  1.00 33.86           H  
ATOM   3931  HZ1 LYS A 252     164.757 223.585 166.572  1.00 33.86           H  
ATOM   3932  HZ2 LYS A 252     165.524 223.438 167.793  1.00 33.86           H  
ATOM   3933  HZ3 LYS A 252     165.027 224.741 167.400  1.00 33.86           H  
ATOM   3934  N   ILE A 253     172.713 223.678 168.058  1.00 32.13           N  
ATOM   3935  CA  ILE A 253     173.984 224.265 167.647  1.00 32.13           C  
ATOM   3936  C   ILE A 253     174.627 223.434 166.547  1.00 32.13           C  
ATOM   3937  O   ILE A 253     175.148 223.974 165.565  1.00 32.13           O  
ATOM   3938  CB  ILE A 253     174.916 224.410 168.864  1.00 32.13           C  
ATOM   3939  CG1 ILE A 253     174.573 225.672 169.648  1.00 32.13           C  
ATOM   3940  CG2 ILE A 253     176.367 224.450 168.435  1.00 32.13           C  
ATOM   3941  CD1 ILE A 253     174.966 225.601 171.092  1.00 32.13           C  
ATOM   3942  H   ILE A 253     172.690 223.424 168.877  1.00 32.13           H  
ATOM   3943  HA  ILE A 253     173.817 225.150 167.296  1.00 32.13           H  
ATOM   3944  HB  ILE A 253     174.788 223.645 169.443  1.00 32.13           H  
ATOM   3945 HG12 ILE A 253     175.040 226.422 169.250  1.00 32.13           H  
ATOM   3946 HG13 ILE A 253     173.617 225.818 169.605  1.00 32.13           H  
ATOM   3947 HG21 ILE A 253     176.898 224.782 169.174  1.00 32.13           H  
ATOM   3948 HG22 ILE A 253     176.658 223.557 168.200  1.00 32.13           H  
ATOM   3949 HG23 ILE A 253     176.457 225.044 167.676  1.00 32.13           H  
ATOM   3950 HD11 ILE A 253     174.688 226.416 171.534  1.00 32.13           H  
ATOM   3951 HD12 ILE A 253     174.531 224.837 171.499  1.00 32.13           H  
ATOM   3952 HD13 ILE A 253     175.928 225.501 171.151  1.00 32.13           H  
ATOM   3953  N   TYR A 254     174.604 222.113 166.693  1.00 31.83           N  
ATOM   3954  CA  TYR A 254     175.277 221.213 165.771  1.00 31.83           C  
ATOM   3955  C   TYR A 254     174.393 220.794 164.605  1.00 31.83           C  
ATOM   3956  O   TYR A 254     174.775 219.902 163.841  1.00 31.83           O  
ATOM   3957  CB  TYR A 254     175.782 219.984 166.526  1.00 31.83           C  
ATOM   3958  CG  TYR A 254     177.062 220.236 167.286  1.00 31.83           C  
ATOM   3959  CD1 TYR A 254     178.291 220.190 166.648  1.00 31.83           C  
ATOM   3960  CD2 TYR A 254     177.042 220.538 168.636  1.00 31.83           C  
ATOM   3961  CE1 TYR A 254     179.459 220.422 167.335  1.00 31.83           C  
ATOM   3962  CE2 TYR A 254     178.206 220.773 169.330  1.00 31.83           C  
ATOM   3963  CZ  TYR A 254     179.412 220.715 168.675  1.00 31.83           C  
ATOM   3964  OH  TYR A 254     180.576 220.949 169.364  1.00 31.83           O  
ATOM   3965  H   TYR A 254     174.199 221.710 167.332  1.00 31.83           H  
ATOM   3966  HA  TYR A 254     176.048 221.668 165.405  1.00 31.83           H  
ATOM   3967  HB2 TYR A 254     175.110 219.711 167.165  1.00 31.83           H  
ATOM   3968  HB3 TYR A 254     175.948 219.271 165.895  1.00 31.83           H  
ATOM   3969  HD1 TYR A 254     178.327 219.990 165.742  1.00 31.83           H  
ATOM   3970  HD2 TYR A 254     176.231 220.577 169.082  1.00 31.83           H  
ATOM   3971  HE1 TYR A 254     180.276 220.384 166.898  1.00 31.83           H  
ATOM   3972  HE2 TYR A 254     178.177 220.971 170.236  1.00 31.83           H  
ATOM   3973  HH  TYR A 254     180.403 221.091 170.173  1.00 31.83           H  
ATOM   3974  N   GLY A 255     173.225 221.409 164.452  1.00 32.40           N  
ATOM   3975  CA  GLY A 255     172.399 221.197 163.285  1.00 32.40           C  
ATOM   3976  C   GLY A 255     171.469 220.008 163.341  1.00 32.40           C  
ATOM   3977  O   GLY A 255     170.829 219.701 162.331  1.00 32.40           O  
ATOM   3978  H   GLY A 255     172.889 221.959 165.015  1.00 32.40           H  
ATOM   3979  HA2 GLY A 255     171.856 221.983 163.143  1.00 32.40           H  
ATOM   3980  HA3 GLY A 255     172.977 221.089 162.513  1.00 32.40           H  
ATOM   3981  N   ILE A 256     171.384 219.320 164.471  1.00 32.83           N  
ATOM   3982  CA  ILE A 256     170.504 218.168 164.619  1.00 32.83           C  
ATOM   3983  C   ILE A 256     169.138 218.662 165.068  1.00 32.83           C  
ATOM   3984  O   ILE A 256     169.026 219.431 166.030  1.00 32.83           O  
ATOM   3985  CB  ILE A 256     171.080 217.154 165.620  1.00 32.83           C  
ATOM   3986  CG1 ILE A 256     172.403 216.590 165.103  1.00 32.83           C  
ATOM   3987  CG2 ILE A 256     170.097 216.039 165.871  1.00 32.83           C  
ATOM   3988  CD1 ILE A 256     173.419 216.351 166.175  1.00 32.83           C  
ATOM   3989  H   ILE A 256     171.843 219.500 165.176  1.00 32.83           H  
ATOM   3990  HA  ILE A 256     170.401 217.730 163.764  1.00 32.83           H  
ATOM   3991  HB  ILE A 256     171.251 217.616 166.455  1.00 32.83           H  
ATOM   3992 HG12 ILE A 256     172.227 215.742 164.668  1.00 32.83           H  
ATOM   3993 HG13 ILE A 256     172.784 217.209 164.463  1.00 32.83           H  
ATOM   3994 HG21 ILE A 256     170.565 215.304 166.287  1.00 32.83           H  
ATOM   3995 HG22 ILE A 256     169.399 216.363 166.458  1.00 32.83           H  
ATOM   3996 HG23 ILE A 256     169.719 215.757 165.026  1.00 32.83           H  
ATOM   3997 HD11 ILE A 256     174.234 216.024 165.769  1.00 32.83           H  
ATOM   3998 HD12 ILE A 256     173.591 217.185 166.637  1.00 32.83           H  
ATOM   3999 HD13 ILE A 256     173.072 215.693 166.794  1.00 32.83           H  
ATOM   4000  N   ASP A 257     168.103 218.234 164.369  1.00 37.33           N  
ATOM   4001  CA  ASP A 257     166.744 218.637 164.726  1.00 37.33           C  
ATOM   4002  C   ASP A 257     166.332 217.962 166.029  1.00 37.33           C  
ATOM   4003  O   ASP A 257     166.263 216.728 166.083  1.00 37.33           O  
ATOM   4004  CB  ASP A 257     165.781 218.276 163.613  1.00 37.33           C  
ATOM   4005  CG  ASP A 257     164.333 218.487 163.999  1.00 37.33           C  
ATOM   4006  OD1 ASP A 257     163.658 217.487 164.367  1.00 37.33           O  
ATOM   4007  OD2 ASP A 257     163.858 219.641 163.956  1.00 37.33           O  
ATOM   4008  H   ASP A 257     168.143 217.708 163.687  1.00 37.33           H  
ATOM   4009  HA  ASP A 257     166.719 219.601 164.834  1.00 37.33           H  
ATOM   4010  HB2 ASP A 257     165.978 218.805 162.820  1.00 37.33           H  
ATOM   4011  HB3 ASP A 257     165.890 217.336 163.408  1.00 37.33           H  
ATOM   4012  N   PRO A 258     166.047 218.718 167.092  1.00 35.32           N  
ATOM   4013  CA  PRO A 258     165.667 218.084 168.364  1.00 35.32           C  
ATOM   4014  C   PRO A 258     164.405 217.252 168.272  1.00 35.32           C  
ATOM   4015  O   PRO A 258     164.293 216.232 168.964  1.00 35.32           O  
ATOM   4016  CB  PRO A 258     165.491 219.280 169.315  1.00 35.32           C  
ATOM   4017  CG  PRO A 258     166.271 220.372 168.697  1.00 35.32           C  
ATOM   4018  CD  PRO A 258     166.153 220.175 167.231  1.00 35.32           C  
ATOM   4019  HA  PRO A 258     166.388 217.527 168.696  1.00 35.32           H  
ATOM   4020  HB2 PRO A 258     164.556 219.518 169.368  1.00 35.32           H  
ATOM   4021  HB3 PRO A 258     165.846 219.064 170.189  1.00 35.32           H  
ATOM   4022  HG2 PRO A 258     165.898 221.230 168.950  1.00 35.32           H  
ATOM   4023  HG3 PRO A 258     167.196 220.310 168.977  1.00 35.32           H  
ATOM   4024  HD2 PRO A 258     165.354 220.603 166.894  1.00 35.32           H  
ATOM   4025  HD3 PRO A 258     166.952 220.507 166.787  1.00 35.32           H  
ATOM   4026  N   ILE A 259     163.448 217.659 167.440  1.00 37.36           N  
ATOM   4027  CA  ILE A 259     162.181 216.942 167.352  1.00 37.36           C  
ATOM   4028  C   ILE A 259     162.399 215.550 166.768  1.00 37.36           C  
ATOM   4029  O   ILE A 259     161.899 214.551 167.299  1.00 37.36           O  
ATOM   4030  CB  ILE A 259     161.174 217.758 166.521  1.00 37.36           C  
ATOM   4031  CG1 ILE A 259     160.873 219.112 167.180  1.00 37.36           C  
ATOM   4032  CG2 ILE A 259     159.879 216.990 166.342  1.00 37.36           C  
ATOM   4033  CD1 ILE A 259     160.677 219.085 168.688  1.00 37.36           C  
ATOM   4034  H   ILE A 259     163.506 218.340 166.921  1.00 37.36           H  
ATOM   4035  HA  ILE A 259     161.820 216.820 168.241  1.00 37.36           H  
ATOM   4036  HB  ILE A 259     161.557 217.923 165.647  1.00 37.36           H  
ATOM   4037 HG12 ILE A 259     161.607 219.715 166.992  1.00 37.36           H  
ATOM   4038 HG13 ILE A 259     160.057 219.463 166.793  1.00 37.36           H  
ATOM   4039 HG21 ILE A 259     159.255 217.544 165.847  1.00 37.36           H  
ATOM   4040 HG22 ILE A 259     160.050 216.174 165.850  1.00 37.36           H  
ATOM   4041 HG23 ILE A 259     159.516 216.785 167.217  1.00 37.36           H  
ATOM   4042 HD11 ILE A 259     160.452 219.978 168.998  1.00 37.36           H  
ATOM   4043 HD12 ILE A 259     159.957 218.471 168.896  1.00 37.36           H  
ATOM   4044 HD13 ILE A 259     161.496 218.791 169.115  1.00 37.36           H  
ATOM   4045  N   SER A 260     163.142 215.467 165.663  1.00 36.44           N  
ATOM   4046  CA  SER A 260     163.443 214.169 165.071  1.00 36.44           C  
ATOM   4047  C   SER A 260     164.254 213.313 166.033  1.00 36.44           C  
ATOM   4048  O   SER A 260     164.038 212.097 166.137  1.00 36.44           O  
ATOM   4049  CB  SER A 260     164.193 214.366 163.755  1.00 36.44           C  
ATOM   4050  OG  SER A 260     163.736 215.519 163.076  1.00 36.44           O  
ATOM   4051  H   SER A 260     163.477 216.138 165.247  1.00 36.44           H  
ATOM   4052  HA  SER A 260     162.614 213.709 164.879  1.00 36.44           H  
ATOM   4053  HB2 SER A 260     165.138 214.466 163.943  1.00 36.44           H  
ATOM   4054  HB3 SER A 260     164.048 213.590 163.191  1.00 36.44           H  
ATOM   4055  HG  SER A 260     164.174 215.627 162.367  1.00 36.44           H  
ATOM   4056  N   PHE A 261     165.195 213.934 166.744  1.00 31.84           N  
ATOM   4057  CA  PHE A 261     165.985 213.210 167.730  1.00 31.84           C  
ATOM   4058  C   PHE A 261     165.087 212.577 168.783  1.00 31.84           C  
ATOM   4059  O   PHE A 261     165.237 211.398 169.120  1.00 31.84           O  
ATOM   4060  CB  PHE A 261     166.990 214.163 168.380  1.00 31.84           C  
ATOM   4061  CG  PHE A 261     167.888 213.506 169.376  1.00 31.84           C  
ATOM   4062  CD1 PHE A 261     169.053 212.887 168.973  1.00 31.84           C  
ATOM   4063  CD2 PHE A 261     167.568 213.507 170.719  1.00 31.84           C  
ATOM   4064  CE1 PHE A 261     169.878 212.285 169.887  1.00 31.84           C  
ATOM   4065  CE2 PHE A 261     168.390 212.905 171.636  1.00 31.84           C  
ATOM   4066  CZ  PHE A 261     169.547 212.293 171.220  1.00 31.84           C  
ATOM   4067  H   PHE A 261     165.395 214.766 166.672  1.00 31.84           H  
ATOM   4068  HA  PHE A 261     166.478 212.505 167.290  1.00 31.84           H  
ATOM   4069  HB2 PHE A 261     167.548 214.545 167.689  1.00 31.84           H  
ATOM   4070  HB3 PHE A 261     166.504 214.863 168.837  1.00 31.84           H  
ATOM   4071  HD1 PHE A 261     169.280 212.882 168.073  1.00 31.84           H  
ATOM   4072  HD2 PHE A 261     166.787 213.919 171.004  1.00 31.84           H  
ATOM   4073  HE1 PHE A 261     170.659 211.871 169.606  1.00 31.84           H  
ATOM   4074  HE2 PHE A 261     168.165 212.911 172.535  1.00 31.84           H  
ATOM   4075  HZ  PHE A 261     170.103 211.885 171.840  1.00 31.84           H  
ATOM   4076  N   ILE A 262     164.138 213.350 169.313  1.00 33.98           N  
ATOM   4077  CA  ILE A 262     163.237 212.834 170.340  1.00 33.98           C  
ATOM   4078  C   ILE A 262     162.365 211.725 169.774  1.00 33.98           C  
ATOM   4079  O   ILE A 262     162.115 210.710 170.434  1.00 33.98           O  
ATOM   4080  CB  ILE A 262     162.393 213.980 170.930  1.00 33.98           C  
ATOM   4081  CG1 ILE A 262     163.150 214.686 172.064  1.00 33.98           C  
ATOM   4082  CG2 ILE A 262     161.063 213.467 171.441  1.00 33.98           C  
ATOM   4083  CD1 ILE A 262     163.540 213.787 173.222  1.00 33.98           C  
ATOM   4084  H   ILE A 262     164.000 214.171 169.100  1.00 33.98           H  
ATOM   4085  HA  ILE A 262     163.771 212.442 171.040  1.00 33.98           H  
ATOM   4086  HB  ILE A 262     162.221 214.628 170.232  1.00 33.98           H  
ATOM   4087 HG12 ILE A 262     163.962 215.065 171.700  1.00 33.98           H  
ATOM   4088 HG13 ILE A 262     162.588 215.393 172.415  1.00 33.98           H  
ATOM   4089 HG21 ILE A 262     160.667 214.144 172.007  1.00 33.98           H  
ATOM   4090 HG22 ILE A 262     160.479 213.290 170.686  1.00 33.98           H  
ATOM   4091 HG23 ILE A 262     161.209 212.658 171.953  1.00 33.98           H  
ATOM   4092 HD11 ILE A 262     163.831 214.339 173.963  1.00 33.98           H  
ATOM   4093 HD12 ILE A 262     162.772 213.258 173.486  1.00 33.98           H  
ATOM   4094 HD13 ILE A 262     164.263 213.204 172.947  1.00 33.98           H  
ATOM   4095  N   LYS A 263     161.880 211.902 168.545  1.00 36.67           N  
ATOM   4096  CA  LYS A 263     161.049 210.867 167.936  1.00 36.67           C  
ATOM   4097  C   LYS A 263     161.817 209.558 167.835  1.00 36.67           C  
ATOM   4098  O   LYS A 263     161.267 208.481 168.095  1.00 36.67           O  
ATOM   4099  CB  LYS A 263     160.595 211.321 166.555  1.00 36.67           C  
ATOM   4100  CG  LYS A 263     159.549 212.407 166.570  1.00 36.67           C  
ATOM   4101  CD  LYS A 263     158.515 212.255 165.456  1.00 36.67           C  
ATOM   4102  CE  LYS A 263     158.199 213.637 164.819  1.00 36.67           C  
ATOM   4103  NZ  LYS A 263     156.813 214.237 164.962  1.00 36.67           N  
ATOM   4104  H   LYS A 263     162.009 212.592 168.053  1.00 36.67           H  
ATOM   4105  HA  LYS A 263     160.266 210.716 168.485  1.00 36.67           H  
ATOM   4106  HB2 LYS A 263     161.363 211.649 166.069  1.00 36.67           H  
ATOM   4107  HB3 LYS A 263     160.224 210.548 166.099  1.00 36.67           H  
ATOM   4108  HG2 LYS A 263     159.078 212.359 167.415  1.00 36.67           H  
ATOM   4109  HG3 LYS A 263     159.992 213.265 166.484  1.00 36.67           H  
ATOM   4110  HD2 LYS A 263     158.914 211.701 164.767  1.00 36.67           H  
ATOM   4111  HD3 LYS A 263     157.714 211.810 165.789  1.00 36.67           H  
ATOM   4112  HE2 LYS A 263     158.780 214.301 165.229  1.00 36.67           H  
ATOM   4113  HE3 LYS A 263     158.396 213.566 163.866  1.00 36.67           H  
ATOM   4114  HZ1 LYS A 263     156.731 214.839 164.326  1.00 36.67           H  
ATOM   4115  HZ2 LYS A 263     156.170 213.618 164.846  1.00 36.67           H  
ATOM   4116  HZ3 LYS A 263     156.681 214.648 165.750  1.00 36.67           H  
ATOM   4117  N   HIS A 264     163.092 209.633 167.460  1.00 32.67           N  
ATOM   4118  CA  HIS A 264     163.902 208.427 167.352  1.00 32.67           C  
ATOM   4119  C   HIS A 264     164.231 207.836 168.721  1.00 32.67           C  
ATOM   4120  O   HIS A 264     164.285 206.611 168.872  1.00 32.67           O  
ATOM   4121  CB  HIS A 264     165.189 208.729 166.585  1.00 32.67           C  
ATOM   4122  CG  HIS A 264     165.015 208.763 165.100  1.00 32.67           C  
ATOM   4123  ND1 HIS A 264     164.490 207.707 164.388  1.00 32.67           N  
ATOM   4124  CD2 HIS A 264     165.301 209.725 164.193  1.00 32.67           C  
ATOM   4125  CE1 HIS A 264     164.458 208.018 163.105  1.00 32.67           C  
ATOM   4126  NE2 HIS A 264     164.945 209.237 162.960  1.00 32.67           N  
ATOM   4127  H   HIS A 264     163.503 210.357 167.257  1.00 32.67           H  
ATOM   4128  HA  HIS A 264     163.410 207.761 166.853  1.00 32.67           H  
ATOM   4129  HB2 HIS A 264     165.519 209.598 166.858  1.00 32.67           H  
ATOM   4130  HB3 HIS A 264     165.847 208.049 166.790  1.00 32.67           H  
ATOM   4131  HD2 HIS A 264     165.669 210.558 164.370  1.00 32.67           H  
ATOM   4132  HE1 HIS A 264     164.147 207.473 162.420  1.00 32.67           H  
ATOM   4133  HE2 HIS A 264     165.027 209.658 162.215  1.00 32.67           H  
ATOM   4134  N   ALA A 265     164.450 208.683 169.726  1.00 31.08           N  
ATOM   4135  CA  ALA A 265     164.979 208.252 171.013  1.00 31.08           C  
ATOM   4136  C   ALA A 265     163.912 207.974 172.065  1.00 31.08           C  
ATOM   4137  O   ALA A 265     164.263 207.581 173.184  1.00 31.08           O  
ATOM   4138  CB  ALA A 265     165.947 209.308 171.549  1.00 31.08           C  
ATOM   4139  H   ALA A 265     164.301 209.526 169.682  1.00 31.08           H  
ATOM   4140  HA  ALA A 265     165.472 207.433 170.885  1.00 31.08           H  
ATOM   4141  HB1 ALA A 265     166.274 209.026 172.416  1.00 31.08           H  
ATOM   4142  HB2 ALA A 265     166.687 209.401 170.933  1.00 31.08           H  
ATOM   4143  HB3 ALA A 265     165.479 210.150 171.633  1.00 31.08           H  
ATOM   4144  N   LYS A 266     162.634 208.172 171.742  1.00 33.96           N  
ATOM   4145  CA  LYS A 266     161.586 208.020 172.746  1.00 33.96           C  
ATOM   4146  C   LYS A 266     161.581 206.625 173.361  1.00 33.96           C  
ATOM   4147  O   LYS A 266     161.376 206.476 174.570  1.00 33.96           O  
ATOM   4148  CB  LYS A 266     160.226 208.332 172.126  1.00 33.96           C  
ATOM   4149  CG  LYS A 266     159.820 207.391 171.011  1.00 33.96           C  
ATOM   4150  CD  LYS A 266     158.751 208.004 170.122  1.00 33.96           C  
ATOM   4151  CE  LYS A 266     158.517 207.177 168.868  1.00 33.96           C  
ATOM   4152  NZ  LYS A 266     158.498 205.714 169.137  1.00 33.96           N  
ATOM   4153  H   LYS A 266     162.354 208.399 170.965  1.00 33.96           H  
ATOM   4154  HA  LYS A 266     161.738 208.659 173.456  1.00 33.96           H  
ATOM   4155  HB2 LYS A 266     159.549 208.283 172.816  1.00 33.96           H  
ATOM   4156  HB3 LYS A 266     160.250 209.227 171.758  1.00 33.96           H  
ATOM   4157  HG2 LYS A 266     160.593 207.191 170.464  1.00 33.96           H  
ATOM   4158  HG3 LYS A 266     159.464 206.577 171.398  1.00 33.96           H  
ATOM   4159  HD2 LYS A 266     157.917 208.056 170.611  1.00 33.96           H  
ATOM   4160  HD3 LYS A 266     159.032 208.890 169.850  1.00 33.96           H  
ATOM   4161  HE2 LYS A 266     157.663 207.423 168.482  1.00 33.96           H  
ATOM   4162  HE3 LYS A 266     159.226 207.352 168.232  1.00 33.96           H  
ATOM   4163  HZ1 LYS A 266     159.309 205.437 169.373  1.00 33.96           H  
ATOM   4164  HZ2 LYS A 266     157.927 205.532 169.795  1.00 33.96           H  
ATOM   4165  HZ3 LYS A 266     158.247 205.274 168.406  1.00 33.96           H  
ATOM   4166  N   ASP A 267     161.773 205.588 172.545  1.00 32.49           N  
ATOM   4167  CA  ASP A 267     161.725 204.226 173.068  1.00 32.49           C  
ATOM   4168  C   ASP A 267     162.816 204.000 174.105  1.00 32.49           C  
ATOM   4169  O   ASP A 267     162.562 203.458 175.189  1.00 32.49           O  
ATOM   4170  CB  ASP A 267     161.851 203.221 171.924  1.00 32.49           C  
ATOM   4171  CG  ASP A 267     160.633 203.207 171.020  1.00 32.49           C  
ATOM   4172  OD1 ASP A 267     159.614 203.833 171.381  1.00 32.49           O  
ATOM   4173  OD2 ASP A 267     160.691 202.564 169.952  1.00 32.49           O  
ATOM   4174  H   ASP A 267     161.930 205.643 171.703  1.00 32.49           H  
ATOM   4175  HA  ASP A 267     160.871 204.083 173.499  1.00 32.49           H  
ATOM   4176  HB2 ASP A 267     162.633 203.429 171.393  1.00 32.49           H  
ATOM   4177  HB3 ASP A 267     161.937 202.334 172.303  1.00 32.49           H  
ATOM   4178  N   ALA A 268     164.042 204.419 173.792  1.00 27.67           N  
ATOM   4179  CA  ALA A 268     165.136 204.272 174.742  1.00 27.67           C  
ATOM   4180  C   ALA A 268     164.888 205.101 175.992  1.00 27.67           C  
ATOM   4181  O   ALA A 268     165.166 204.652 177.109  1.00 27.67           O  
ATOM   4182  CB  ALA A 268     166.456 204.668 174.087  1.00 27.67           C  
ATOM   4183  H   ALA A 268     164.262 204.789 173.049  1.00 27.67           H  
ATOM   4184  HA  ALA A 268     165.200 203.344 175.004  1.00 27.67           H  
ATOM   4185  HB1 ALA A 268     167.172 204.566 174.728  1.00 27.67           H  
ATOM   4186  HB2 ALA A 268     166.610 204.089 173.329  1.00 27.67           H  
ATOM   4187  HB3 ALA A 268     166.398 205.588 173.796  1.00 27.67           H  
ATOM   4188  N   MET A 269     164.365 206.316 175.825  1.00 29.78           N  
ATOM   4189  CA  MET A 269     164.100 207.167 176.979  1.00 29.78           C  
ATOM   4190  C   MET A 269     163.088 206.517 177.915  1.00 29.78           C  
ATOM   4191  O   MET A 269     163.293 206.472 179.132  1.00 29.78           O  
ATOM   4192  CB  MET A 269     163.611 208.537 176.510  1.00 29.78           C  
ATOM   4193  CG  MET A 269     164.665 209.343 175.763  1.00 29.78           C  
ATOM   4194  SD  MET A 269     164.117 210.975 175.226  1.00 29.78           S  
ATOM   4195  CE  MET A 269     163.793 211.773 176.792  1.00 29.78           C  
ATOM   4196  H   MET A 269     164.160 206.665 175.069  1.00 29.78           H  
ATOM   4197  HA  MET A 269     164.928 207.302 177.461  1.00 29.78           H  
ATOM   4198  HB2 MET A 269     162.852 208.417 175.923  1.00 29.78           H  
ATOM   4199  HB3 MET A 269     163.347 209.050 177.285  1.00 29.78           H  
ATOM   4200  HG2 MET A 269     165.436 209.462 176.336  1.00 29.78           H  
ATOM   4201  HG3 MET A 269     164.925 208.853 174.972  1.00 29.78           H  
ATOM   4202  HE1 MET A 269     163.468 212.670 176.624  1.00 29.78           H  
ATOM   4203  HE2 MET A 269     163.124 211.264 177.273  1.00 29.78           H  
ATOM   4204  HE3 MET A 269     164.615 211.810 177.303  1.00 29.78           H  
ATOM   4205  N   LEU A 270     162.002 205.980 177.360  1.00 31.76           N  
ATOM   4206  CA  LEU A 270     160.977 205.350 178.185  1.00 31.76           C  
ATOM   4207  C   LEU A 270     161.496 204.077 178.845  1.00 31.76           C  
ATOM   4208  O   LEU A 270     161.209 203.815 180.024  1.00 31.76           O  
ATOM   4209  CB  LEU A 270     159.746 205.056 177.333  1.00 31.76           C  
ATOM   4210  CG  LEU A 270     159.050 206.307 176.799  1.00 31.76           C  
ATOM   4211  CD1 LEU A 270     158.257 205.996 175.549  1.00 31.76           C  
ATOM   4212  CD2 LEU A 270     158.159 206.909 177.857  1.00 31.76           C  
ATOM   4213  H   LEU A 270     161.838 205.969 176.518  1.00 31.76           H  
ATOM   4214  HA  LEU A 270     160.712 205.964 178.882  1.00 31.76           H  
ATOM   4215  HB2 LEU A 270     160.015 204.520 176.574  1.00 31.76           H  
ATOM   4216  HB3 LEU A 270     159.106 204.567 177.869  1.00 31.76           H  
ATOM   4217  HG  LEU A 270     159.719 206.967 176.569  1.00 31.76           H  
ATOM   4218 HD11 LEU A 270     157.822 206.807 175.247  1.00 31.76           H  
ATOM   4219 HD12 LEU A 270     158.860 205.669 174.864  1.00 31.76           H  
ATOM   4220 HD13 LEU A 270     157.595 205.321 175.758  1.00 31.76           H  
ATOM   4221 HD21 LEU A 270     157.727 207.694 177.490  1.00 31.76           H  
ATOM   4222 HD22 LEU A 270     157.495 206.252 178.116  1.00 31.76           H  
ATOM   4223 HD23 LEU A 270     158.700 207.155 178.621  1.00 31.76           H  
ATOM   4224  N   THR A 271     162.259 203.272 178.103  1.00 27.65           N  
ATOM   4225  CA  THR A 271     162.831 202.066 178.685  1.00 27.65           C  
ATOM   4226  C   THR A 271     163.762 202.408 179.839  1.00 27.65           C  
ATOM   4227  O   THR A 271     163.740 201.745 180.881  1.00 27.65           O  
ATOM   4228  CB  THR A 271     163.571 201.267 177.613  1.00 27.65           C  
ATOM   4229  OG1 THR A 271     162.686 200.991 176.523  1.00 27.65           O  
ATOM   4230  CG2 THR A 271     164.092 199.964 178.178  1.00 27.65           C  
ATOM   4231  H   THR A 271     162.451 203.399 177.277  1.00 27.65           H  
ATOM   4232  HA  THR A 271     162.115 201.515 179.027  1.00 27.65           H  
ATOM   4233  HB  THR A 271     164.325 201.778 177.288  1.00 27.65           H  
ATOM   4234  HG1 THR A 271     162.462 201.709 176.153  1.00 27.65           H  
ATOM   4235 HG21 THR A 271     164.422 199.408 177.460  1.00 27.65           H  
ATOM   4236 HG22 THR A 271     164.814 200.130 178.799  1.00 27.65           H  
ATOM   4237 HG23 THR A 271     163.382 199.496 178.638  1.00 27.65           H  
ATOM   4238  N   ALA A 272     164.588 203.441 179.674  1.00 26.79           N  
ATOM   4239  CA  ALA A 272     165.456 203.873 180.762  1.00 26.79           C  
ATOM   4240  C   ALA A 272     164.641 204.367 181.947  1.00 26.79           C  
ATOM   4241  O   ALA A 272     164.975 204.085 183.103  1.00 26.79           O  
ATOM   4242  CB  ALA A 272     166.405 204.962 180.270  1.00 26.79           C  
ATOM   4243  H   ALA A 272     164.663 203.901 178.954  1.00 26.79           H  
ATOM   4244  HA  ALA A 272     165.990 203.122 181.055  1.00 26.79           H  
ATOM   4245  HB1 ALA A 272     167.003 205.208 180.988  1.00 26.79           H  
ATOM   4246  HB2 ALA A 272     166.911 204.618 179.522  1.00 26.79           H  
ATOM   4247  HB3 ALA A 272     165.888 205.732 179.992  1.00 26.79           H  
ATOM   4248  N   PHE A 273     163.565 205.105 181.677  1.00 28.97           N  
ATOM   4249  CA  PHE A 273     162.724 205.615 182.752  1.00 28.97           C  
ATOM   4250  C   PHE A 273     162.162 204.479 183.594  1.00 28.97           C  
ATOM   4251  O   PHE A 273     162.151 204.555 184.827  1.00 28.97           O  
ATOM   4252  CB  PHE A 273     161.591 206.455 182.167  1.00 28.97           C  
ATOM   4253  CG  PHE A 273     160.804 207.216 183.188  1.00 28.97           C  
ATOM   4254  CD1 PHE A 273     161.231 208.453 183.628  1.00 28.97           C  
ATOM   4255  CD2 PHE A 273     159.625 206.704 183.696  1.00 28.97           C  
ATOM   4256  CE1 PHE A 273     160.507 209.156 184.561  1.00 28.97           C  
ATOM   4257  CE2 PHE A 273     158.899 207.407 184.628  1.00 28.97           C  
ATOM   4258  CZ  PHE A 273     159.340 208.633 185.060  1.00 28.97           C  
ATOM   4259  H   PHE A 273     163.308 205.328 180.891  1.00 28.97           H  
ATOM   4260  HA  PHE A 273     163.256 206.184 183.323  1.00 28.97           H  
ATOM   4261  HB2 PHE A 273     161.961 207.092 181.547  1.00 28.97           H  
ATOM   4262  HB3 PHE A 273     160.978 205.868 181.704  1.00 28.97           H  
ATOM   4263  HD1 PHE A 273     162.019 208.811 183.295  1.00 28.97           H  
ATOM   4264  HD2 PHE A 273     159.322 205.876 183.408  1.00 28.97           H  
ATOM   4265  HE1 PHE A 273     160.804 209.985 184.852  1.00 28.97           H  
ATOM   4266  HE2 PHE A 273     158.111 207.054 184.966  1.00 28.97           H  
ATOM   4267  HZ  PHE A 273     158.850 209.107 185.688  1.00 28.97           H  
ATOM   4268  N   VAL A 274     161.697 203.412 182.947  1.00 29.82           N  
ATOM   4269  CA  VAL A 274     161.015 202.358 183.693  1.00 29.82           C  
ATOM   4270  C   VAL A 274     162.009 201.384 184.317  1.00 29.82           C  
ATOM   4271  O   VAL A 274     161.851 200.981 185.474  1.00 29.82           O  
ATOM   4272  CB  VAL A 274     159.994 201.635 182.797  1.00 29.82           C  
ATOM   4273  CG1 VAL A 274     158.978 202.623 182.280  1.00 29.82           C  
ATOM   4274  CG2 VAL A 274     160.680 200.904 181.656  1.00 29.82           C  
ATOM   4275  H   VAL A 274     161.760 203.281 182.103  1.00 29.82           H  
ATOM   4276  HA  VAL A 274     160.520 202.767 184.417  1.00 29.82           H  
ATOM   4277  HB  VAL A 274     159.520 200.979 183.327  1.00 29.82           H  
ATOM   4278 HG11 VAL A 274     158.253 202.139 181.863  1.00 29.82           H  
ATOM   4279 HG12 VAL A 274     158.643 203.142 183.026  1.00 29.82           H  
ATOM   4280 HG13 VAL A 274     159.405 203.207 181.636  1.00 29.82           H  
ATOM   4281 HG21 VAL A 274     160.009 200.622 181.020  1.00 29.82           H  
ATOM   4282 HG22 VAL A 274     161.309 201.498 181.226  1.00 29.82           H  
ATOM   4283 HG23 VAL A 274     161.140 200.129 182.007  1.00 29.82           H  
ATOM   4284  N   THR A 275     163.043 200.985 183.578  1.00 27.79           N  
ATOM   4285  CA  THR A 275     163.968 199.976 184.082  1.00 27.79           C  
ATOM   4286  C   THR A 275     164.984 200.539 185.064  1.00 27.79           C  
ATOM   4287  O   THR A 275     165.526 199.783 185.876  1.00 27.79           O  
ATOM   4288  CB  THR A 275     164.712 199.304 182.927  1.00 27.79           C  
ATOM   4289  OG1 THR A 275     165.585 200.248 182.297  1.00 27.79           O  
ATOM   4290  CG2 THR A 275     163.737 198.756 181.908  1.00 27.79           C  
ATOM   4291  H   THR A 275     163.228 201.278 182.794  1.00 27.79           H  
ATOM   4292  HA  THR A 275     163.458 199.295 184.542  1.00 27.79           H  
ATOM   4293  HB  THR A 275     165.235 198.566 183.269  1.00 27.79           H  
ATOM   4294  HG1 THR A 275     165.139 200.894 182.006  1.00 27.79           H  
ATOM   4295 HG21 THR A 275     164.213 198.234 181.247  1.00 27.79           H  
ATOM   4296 HG22 THR A 275     163.086 198.191 182.344  1.00 27.79           H  
ATOM   4297 HG23 THR A 275     163.275 199.481 181.464  1.00 27.79           H  
ATOM   4298  N   ARG A 276     165.261 201.840 185.005  1.00 28.79           N  
ATOM   4299  CA  ARG A 276     166.249 202.471 185.875  1.00 28.79           C  
ATOM   4300  C   ARG A 276     167.620 201.817 185.731  1.00 28.79           C  
ATOM   4301  O   ARG A 276     168.382 201.721 186.694  1.00 28.79           O  
ATOM   4302  CB  ARG A 276     165.790 202.445 187.333  1.00 28.79           C  
ATOM   4303  CG  ARG A 276     164.594 203.323 187.614  1.00 28.79           C  
ATOM   4304  CD  ARG A 276     163.802 202.806 188.785  1.00 28.79           C  
ATOM   4305  NE  ARG A 276     163.072 201.596 188.432  1.00 28.79           N  
ATOM   4306  CZ  ARG A 276     163.006 200.501 189.176  1.00 28.79           C  
ATOM   4307  NH1 ARG A 276     163.606 200.423 190.352  1.00 28.79           N  
ATOM   4308  NH2 ARG A 276     162.321 199.456 188.726  1.00 28.79           N  
ATOM   4309  H   ARG A 276     164.885 202.387 184.462  1.00 28.79           H  
ATOM   4310  HA  ARG A 276     166.337 203.397 185.619  1.00 28.79           H  
ATOM   4311  HB2 ARG A 276     165.553 201.540 187.575  1.00 28.79           H  
ATOM   4312  HB3 ARG A 276     166.516 202.752 187.892  1.00 28.79           H  
ATOM   4313  HG2 ARG A 276     164.898 204.217 187.824  1.00 28.79           H  
ATOM   4314  HG3 ARG A 276     164.014 203.337 186.839  1.00 28.79           H  
ATOM   4315  HD2 ARG A 276     164.409 202.614 189.511  1.00 28.79           H  
ATOM   4316  HD3 ARG A 276     163.159 203.475 189.055  1.00 28.79           H  
ATOM   4317  HE  ARG A 276     162.660 201.588 187.678  1.00 28.79           H  
ATOM   4318 HH11 ARG A 276     164.053 201.086 190.659  1.00 28.79           H  
ATOM   4319 HH12 ARG A 276     163.546 199.701 190.813  1.00 28.79           H  
ATOM   4320 HH21 ARG A 276     161.928 199.498 187.963  1.00 28.79           H  
ATOM   4321 HH22 ARG A 276     162.269 198.740 189.199  1.00 28.79           H  
ATOM   4322  N   SER A 277     167.946 201.374 184.519  1.00 26.25           N  
ATOM   4323  CA  SER A 277     169.218 200.715 184.242  1.00 26.25           C  
ATOM   4324  C   SER A 277     169.699 201.143 182.864  1.00 26.25           C  
ATOM   4325  O   SER A 277     169.102 200.768 181.851  1.00 26.25           O  
ATOM   4326  CB  SER A 277     169.082 199.196 184.319  1.00 26.25           C  
ATOM   4327  OG  SER A 277     170.313 198.560 184.035  1.00 26.25           O  
ATOM   4328  H   SER A 277     167.441 201.449 183.831  1.00 26.25           H  
ATOM   4329  HA  SER A 277     169.872 200.996 184.896  1.00 26.25           H  
ATOM   4330  HB2 SER A 277     168.804 198.956 185.212  1.00 26.25           H  
ATOM   4331  HB3 SER A 277     168.422 198.907 183.675  1.00 26.25           H  
ATOM   4332  HG  SER A 277     170.901 198.826 184.569  1.00 26.25           H  
ATOM   4333  N   SER A 278     170.775 201.927 182.830  1.00 25.40           N  
ATOM   4334  CA  SER A 278     171.380 202.302 181.558  1.00 25.40           C  
ATOM   4335  C   SER A 278     171.943 201.082 180.839  1.00 25.40           C  
ATOM   4336  O   SER A 278     171.771 200.926 179.625  1.00 25.40           O  
ATOM   4337  CB  SER A 278     172.471 203.343 181.795  1.00 25.40           C  
ATOM   4338  OG  SER A 278     171.910 204.578 182.192  1.00 25.40           O  
ATOM   4339  H   SER A 278     171.162 202.253 183.521  1.00 25.40           H  
ATOM   4340  HA  SER A 278     170.706 202.703 180.992  1.00 25.40           H  
ATOM   4341  HB2 SER A 278     173.063 203.029 182.491  1.00 25.40           H  
ATOM   4342  HB3 SER A 278     172.966 203.471 180.975  1.00 25.40           H  
ATOM   4343  HG  SER A 278     172.519 205.094 182.447  1.00 25.40           H  
ATOM   4344  N   GLU A 279     172.618 200.201 181.580  1.00 26.60           N  
ATOM   4345  CA  GLU A 279     173.160 198.987 180.982  1.00 26.60           C  
ATOM   4346  C   GLU A 279     172.049 198.116 180.410  1.00 26.60           C  
ATOM   4347  O   GLU A 279     172.173 197.588 179.300  1.00 26.60           O  
ATOM   4348  CB  GLU A 279     173.968 198.217 182.026  1.00 26.60           C  
ATOM   4349  CG  GLU A 279     174.768 197.049 181.479  1.00 26.60           C  
ATOM   4350  CD  GLU A 279     175.807 196.544 182.465  1.00 26.60           C  
ATOM   4351  OE1 GLU A 279     175.668 195.399 182.942  1.00 26.60           O  
ATOM   4352  OE2 GLU A 279     176.761 197.293 182.763  1.00 26.60           O  
ATOM   4353  H   GLU A 279     172.774 200.282 182.419  1.00 26.60           H  
ATOM   4354  HA  GLU A 279     173.756 199.228 180.261  1.00 26.60           H  
ATOM   4355  HB2 GLU A 279     174.600 198.830 182.430  1.00 26.60           H  
ATOM   4356  HB3 GLU A 279     173.367 197.876 182.703  1.00 26.60           H  
ATOM   4357  HG2 GLU A 279     174.158 196.317 181.310  1.00 26.60           H  
ATOM   4358  HG3 GLU A 279     175.214 197.309 180.659  1.00 26.60           H  
ATOM   4359  N   GLY A 280     170.953 197.960 181.154  1.00 25.11           N  
ATOM   4360  CA  GLY A 280     169.831 197.183 180.661  1.00 25.11           C  
ATOM   4361  C   GLY A 280     169.151 197.807 179.461  1.00 25.11           C  
ATOM   4362  O   GLY A 280     168.656 197.095 178.584  1.00 25.11           O  
ATOM   4363  H   GLY A 280     170.842 198.289 181.937  1.00 25.11           H  
ATOM   4364  HA2 GLY A 280     170.134 196.298 180.418  1.00 25.11           H  
ATOM   4365  HA3 GLY A 280     169.176 197.095 181.367  1.00 25.11           H  
ATOM   4366  N   THR A 281     169.102 199.136 179.411  1.00 24.95           N  
ATOM   4367  CA  THR A 281     168.510 199.858 178.294  1.00 24.95           C  
ATOM   4368  C   THR A 281     169.446 199.962 177.098  1.00 24.95           C  
ATOM   4369  O   THR A 281     169.009 200.380 176.022  1.00 24.95           O  
ATOM   4370  CB  THR A 281     168.097 201.260 178.758  1.00 24.95           C  
ATOM   4371  OG1 THR A 281     167.175 201.151 179.847  1.00 24.95           O  
ATOM   4372  CG2 THR A 281     167.452 202.048 177.640  1.00 24.95           C  
ATOM   4373  H   THR A 281     169.409 199.648 180.024  1.00 24.95           H  
ATOM   4374  HA  THR A 281     167.713 199.391 178.009  1.00 24.95           H  
ATOM   4375  HB  THR A 281     168.881 201.743 179.051  1.00 24.95           H  
ATOM   4376  HG1 THR A 281     167.555 200.795 180.503  1.00 24.95           H  
ATOM   4377 HG21 THR A 281     166.939 202.777 178.012  1.00 24.95           H  
ATOM   4378 HG22 THR A 281     168.131 202.416 177.058  1.00 24.95           H  
ATOM   4379 HG23 THR A 281     166.860 201.480 177.126  1.00 24.95           H  
ATOM   4380  N   LEU A 282     170.706 199.572 177.257  1.00 24.00           N  
ATOM   4381  CA  LEU A 282     171.687 199.725 176.187  1.00 24.00           C  
ATOM   4382  C   LEU A 282     171.254 199.133 174.852  1.00 24.00           C  
ATOM   4383  O   LEU A 282     171.490 199.784 173.822  1.00 24.00           O  
ATOM   4384  CB  LEU A 282     173.013 199.107 176.650  1.00 24.00           C  
ATOM   4385  CG  LEU A 282     174.307 199.435 175.913  1.00 24.00           C  
ATOM   4386  CD1 LEU A 282     174.408 200.896 175.540  1.00 24.00           C  
ATOM   4387  CD2 LEU A 282     175.469 199.032 176.795  1.00 24.00           C  
ATOM   4388  H   LEU A 282     171.021 199.217 177.970  1.00 24.00           H  
ATOM   4389  HA  LEU A 282     171.834 200.669 176.049  1.00 24.00           H  
ATOM   4390  HB2 LEU A 282     173.150 199.373 177.569  1.00 24.00           H  
ATOM   4391  HB3 LEU A 282     172.920 198.146 176.611  1.00 24.00           H  
ATOM   4392  HG  LEU A 282     174.349 198.913 175.101  1.00 24.00           H  
ATOM   4393 HD11 LEU A 282     175.286 201.055 175.168  1.00 24.00           H  
ATOM   4394 HD12 LEU A 282     173.731 201.109 174.884  1.00 24.00           H  
ATOM   4395 HD13 LEU A 282     174.281 201.435 176.333  1.00 24.00           H  
ATOM   4396 HD21 LEU A 282     176.280 199.027 176.267  1.00 24.00           H  
ATOM   4397 HD22 LEU A 282     175.547 199.669 177.519  1.00 24.00           H  
ATOM   4398 HD23 LEU A 282     175.300 198.150 177.155  1.00 24.00           H  
ATOM   4399  N   PRO A 283     170.665 197.936 174.775  1.00 24.62           N  
ATOM   4400  CA  PRO A 283     170.245 197.434 173.455  1.00 24.62           C  
ATOM   4401  C   PRO A 283     169.263 198.351 172.748  1.00 24.62           C  
ATOM   4402  O   PRO A 283     169.388 198.583 171.538  1.00 24.62           O  
ATOM   4403  CB  PRO A 283     169.621 196.071 173.784  1.00 24.62           C  
ATOM   4404  CG  PRO A 283     170.170 195.697 175.100  1.00 24.62           C  
ATOM   4405  CD  PRO A 283     170.382 196.965 175.843  1.00 24.62           C  
ATOM   4406  HA  PRO A 283     171.020 197.298 172.892  1.00 24.62           H  
ATOM   4407  HB2 PRO A 283     168.659 196.152 173.824  1.00 24.62           H  
ATOM   4408  HB3 PRO A 283     169.883 195.425 173.114  1.00 24.62           H  
ATOM   4409  HG2 PRO A 283     169.533 195.136 175.562  1.00 24.62           H  
ATOM   4410  HG3 PRO A 283     171.007 195.229 174.981  1.00 24.62           H  
ATOM   4411  HD2 PRO A 283     169.578 197.210 176.320  1.00 24.62           H  
ATOM   4412  HD3 PRO A 283     171.136 196.879 176.440  1.00 24.62           H  
ATOM   4413  N   VAL A 284     168.298 198.902 173.483  1.00 25.60           N  
ATOM   4414  CA  VAL A 284     167.328 199.813 172.885  1.00 25.60           C  
ATOM   4415  C   VAL A 284     168.008 201.102 172.442  1.00 25.60           C  
ATOM   4416  O   VAL A 284     167.702 201.645 171.376  1.00 25.60           O  
ATOM   4417  CB  VAL A 284     166.180 200.087 173.873  1.00 25.60           C  
ATOM   4418  CG1 VAL A 284     165.103 200.914 173.217  1.00 25.60           C  
ATOM   4419  CG2 VAL A 284     165.608 198.790 174.390  1.00 25.60           C  
ATOM   4420  H   VAL A 284     168.182 198.760 174.319  1.00 25.60           H  
ATOM   4421  HA  VAL A 284     166.952 199.394 172.101  1.00 25.60           H  
ATOM   4422  HB  VAL A 284     166.519 200.585 174.629  1.00 25.60           H  
ATOM   4423 HG11 VAL A 284     164.344 200.966 173.813  1.00 25.60           H  
ATOM   4424 HG12 VAL A 284     165.448 201.800 173.045  1.00 25.60           H  
ATOM   4425 HG13 VAL A 284     164.843 200.489 172.389  1.00 25.60           H  
ATOM   4426 HG21 VAL A 284     164.802 198.979 174.890  1.00 25.60           H  
ATOM   4427 HG22 VAL A 284     165.404 198.217 173.639  1.00 25.60           H  
ATOM   4428 HG23 VAL A 284     166.258 198.364 174.965  1.00 25.60           H  
ATOM   4429  N   THR A 285     168.930 201.617 173.255  1.00 24.30           N  
ATOM   4430  CA  THR A 285     169.663 202.822 172.883  1.00 24.30           C  
ATOM   4431  C   THR A 285     170.469 202.603 171.610  1.00 24.30           C  
ATOM   4432  O   THR A 285     170.508 203.467 170.724  1.00 24.30           O  
ATOM   4433  CB  THR A 285     170.578 203.244 174.035  1.00 24.30           C  
ATOM   4434  OG1 THR A 285     169.879 203.123 175.277  1.00 24.30           O  
ATOM   4435  CG2 THR A 285     171.045 204.664 173.864  1.00 24.30           C  
ATOM   4436  H   THR A 285     169.147 201.290 174.017  1.00 24.30           H  
ATOM   4437  HA  THR A 285     169.033 203.537 172.718  1.00 24.30           H  
ATOM   4438  HB  THR A 285     171.360 202.676 174.057  1.00 24.30           H  
ATOM   4439  HG1 THR A 285     169.858 202.320 175.508  1.00 24.30           H  
ATOM   4440 HG21 THR A 285     171.623 204.904 174.602  1.00 24.30           H  
ATOM   4441 HG22 THR A 285     171.543 204.754 173.040  1.00 24.30           H  
ATOM   4442 HG23 THR A 285     170.286 205.261 173.848  1.00 24.30           H  
ATOM   4443  N   MET A 286     171.118 201.445 171.502  1.00 25.12           N  
ATOM   4444  CA  MET A 286     171.918 201.144 170.323  1.00 25.12           C  
ATOM   4445  C   MET A 286     171.036 200.987 169.092  1.00 25.12           C  
ATOM   4446  O   MET A 286     171.401 201.433 167.999  1.00 25.12           O  
ATOM   4447  CB  MET A 286     172.743 199.887 170.579  1.00 25.12           C  
ATOM   4448  CG  MET A 286     174.067 200.173 171.254  1.00 25.12           C  
ATOM   4449  SD  MET A 286     174.773 198.740 172.075  1.00 25.12           S  
ATOM   4450  CE  MET A 286     175.589 197.976 170.684  1.00 25.12           C  
ATOM   4451  H   MET A 286     171.114 200.828 172.097  1.00 25.12           H  
ATOM   4452  HA  MET A 286     172.535 201.871 170.171  1.00 25.12           H  
ATOM   4453  HB2 MET A 286     172.240 199.291 171.147  1.00 25.12           H  
ATOM   4454  HB3 MET A 286     172.926 199.455 169.734  1.00 25.12           H  
ATOM   4455  HG2 MET A 286     174.699 200.482 170.591  1.00 25.12           H  
ATOM   4456  HG3 MET A 286     173.937 200.857 171.925  1.00 25.12           H  
ATOM   4457  HE1 MET A 286     176.095 197.211 170.998  1.00 25.12           H  
ATOM   4458  HE2 MET A 286     174.944 197.714 170.015  1.00 25.12           H  
ATOM   4459  HE3 MET A 286     176.197 198.640 170.316  1.00 25.12           H  
ATOM   4460  N   ARG A 287     169.866 200.365 169.250  1.00 27.46           N  
ATOM   4461  CA  ARG A 287     168.922 200.290 168.141  1.00 27.46           C  
ATOM   4462  C   ARG A 287     168.458 201.677 167.720  1.00 27.46           C  
ATOM   4463  O   ARG A 287     168.297 201.953 166.527  1.00 27.46           O  
ATOM   4464  CB  ARG A 287     167.727 199.425 168.524  1.00 27.46           C  
ATOM   4465  CG  ARG A 287     166.880 199.023 167.338  1.00 27.46           C  
ATOM   4466  CD  ARG A 287     165.510 198.553 167.746  1.00 27.46           C  
ATOM   4467  NE  ARG A 287     164.731 199.592 168.407  1.00 27.46           N  
ATOM   4468  CZ  ARG A 287     163.440 199.491 168.688  1.00 27.46           C  
ATOM   4469  NH1 ARG A 287     162.745 198.413 168.367  1.00 27.46           N  
ATOM   4470  NH2 ARG A 287     162.829 200.497 169.305  1.00 27.46           N  
ATOM   4471  H   ARG A 287     169.602 199.985 169.971  1.00 27.46           H  
ATOM   4472  HA  ARG A 287     169.357 199.880 167.383  1.00 27.46           H  
ATOM   4473  HB2 ARG A 287     168.049 198.619 168.948  1.00 27.46           H  
ATOM   4474  HB3 ARG A 287     167.166 199.917 169.139  1.00 27.46           H  
ATOM   4475  HG2 ARG A 287     166.766 199.788 166.758  1.00 27.46           H  
ATOM   4476  HG3 ARG A 287     167.317 198.302 166.865  1.00 27.46           H  
ATOM   4477  HD2 ARG A 287     165.030 198.291 166.949  1.00 27.46           H  
ATOM   4478  HD3 ARG A 287     165.596 197.802 168.349  1.00 27.46           H  
ATOM   4479  HE  ARG A 287     165.090 200.369 168.476  1.00 27.46           H  
ATOM   4480 HH11 ARG A 287     163.126 197.756 167.968  1.00 27.46           H  
ATOM   4481 HH12 ARG A 287     161.909 198.370 168.558  1.00 27.46           H  
ATOM   4482 HH21 ARG A 287     163.273 201.202 169.517  1.00 27.46           H  
ATOM   4483 HH22 ARG A 287     161.993 200.444 169.493  1.00 27.46           H  
ATOM   4484  N   VAL A 288     168.225 202.559 168.690  1.00 27.01           N  
ATOM   4485  CA  VAL A 288     167.832 203.929 168.378  1.00 27.01           C  
ATOM   4486  C   VAL A 288     168.913 204.610 167.553  1.00 27.01           C  
ATOM   4487  O   VAL A 288     168.632 205.263 166.542  1.00 27.01           O  
ATOM   4488  CB  VAL A 288     167.539 204.702 169.676  1.00 27.01           C  
ATOM   4489  CG1 VAL A 288     167.654 206.193 169.457  1.00 27.01           C  
ATOM   4490  CG2 VAL A 288     166.172 204.344 170.198  1.00 27.01           C  
ATOM   4491  H   VAL A 288     168.287 202.390 169.527  1.00 27.01           H  
ATOM   4492  HA  VAL A 288     167.021 203.909 167.851  1.00 27.01           H  
ATOM   4493  HB  VAL A 288     168.186 204.453 170.350  1.00 27.01           H  
ATOM   4494 HG11 VAL A 288     167.313 206.639 170.241  1.00 27.01           H  
ATOM   4495 HG12 VAL A 288     168.581 206.437 169.334  1.00 27.01           H  
ATOM   4496 HG13 VAL A 288     167.133 206.443 168.681  1.00 27.01           H  
ATOM   4497 HG21 VAL A 288     166.001 204.855 171.001  1.00 27.01           H  
ATOM   4498 HG22 VAL A 288     165.515 204.558 169.522  1.00 27.01           H  
ATOM   4499 HG23 VAL A 288     166.147 203.397 170.396  1.00 27.01           H  
ATOM   4500  N   ALA A 289     170.167 204.468 167.977  1.00 25.96           N  
ATOM   4501  CA  ALA A 289     171.268 205.065 167.229  1.00 25.96           C  
ATOM   4502  C   ALA A 289     171.353 204.489 165.821  1.00 25.96           C  
ATOM   4503  O   ALA A 289     171.587 205.222 164.855  1.00 25.96           O  
ATOM   4504  CB  ALA A 289     172.583 204.855 167.973  1.00 25.96           C  
ATOM   4505  H   ALA A 289     170.402 204.046 168.685  1.00 25.96           H  
ATOM   4506  HA  ALA A 289     171.115 206.016 167.152  1.00 25.96           H  
ATOM   4507  HB1 ALA A 289     173.298 205.252 167.458  1.00 25.96           H  
ATOM   4508  HB2 ALA A 289     172.527 205.282 168.837  1.00 25.96           H  
ATOM   4509  HB3 ALA A 289     172.737 203.906 168.080  1.00 25.96           H  
ATOM   4510  N   LYS A 290     171.167 203.176 165.687  1.00 27.16           N  
ATOM   4511  CA  LYS A 290     171.182 202.556 164.368  1.00 27.16           C  
ATOM   4512  C   LYS A 290     170.084 203.126 163.480  1.00 27.16           C  
ATOM   4513  O   LYS A 290     170.309 203.394 162.295  1.00 27.16           O  
ATOM   4514  CB  LYS A 290     171.036 201.042 164.508  1.00 27.16           C  
ATOM   4515  CG  LYS A 290     171.149 200.275 163.212  1.00 27.16           C  
ATOM   4516  CD  LYS A 290     171.048 198.781 163.450  1.00 27.16           C  
ATOM   4517  CE  LYS A 290     171.356 197.988 162.198  1.00 27.16           C  
ATOM   4518  NZ  LYS A 290     171.595 196.557 162.504  1.00 27.16           N  
ATOM   4519  H   LYS A 290     171.036 202.629 166.334  1.00 27.16           H  
ATOM   4520  HA  LYS A 290     172.035 202.733 163.947  1.00 27.16           H  
ATOM   4521  HB2 LYS A 290     171.731 200.722 165.099  1.00 27.16           H  
ATOM   4522  HB3 LYS A 290     170.168 200.847 164.887  1.00 27.16           H  
ATOM   4523  HG2 LYS A 290     170.427 200.535 162.625  1.00 27.16           H  
ATOM   4524  HG3 LYS A 290     172.005 200.464 162.802  1.00 27.16           H  
ATOM   4525  HD2 LYS A 290     171.682 198.521 164.134  1.00 27.16           H  
ATOM   4526  HD3 LYS A 290     170.146 198.563 163.730  1.00 27.16           H  
ATOM   4527  HE2 LYS A 290     170.604 198.045 161.590  1.00 27.16           H  
ATOM   4528  HE3 LYS A 290     172.154 198.343 161.779  1.00 27.16           H  
ATOM   4529  HZ1 LYS A 290     171.772 196.112 161.754  1.00 27.16           H  
ATOM   4530  HZ2 LYS A 290     172.285 196.477 163.060  1.00 27.16           H  
ATOM   4531  HZ3 LYS A 290     170.873 196.207 162.886  1.00 27.16           H  
ATOM   4532  N   GLU A 291     168.887 203.317 164.035  1.00 31.13           N  
ATOM   4533  CA  GLU A 291     167.790 203.881 163.257  1.00 31.13           C  
ATOM   4534  C   GLU A 291     168.037 205.342 162.907  1.00 31.13           C  
ATOM   4535  O   GLU A 291     167.516 205.831 161.898  1.00 31.13           O  
ATOM   4536  CB  GLU A 291     166.478 203.740 164.026  1.00 31.13           C  
ATOM   4537  CG  GLU A 291     165.957 202.321 164.104  1.00 31.13           C  
ATOM   4538  CD  GLU A 291     164.504 202.255 164.524  1.00 31.13           C  
ATOM   4539  OE1 GLU A 291     163.635 202.668 163.726  1.00 31.13           O  
ATOM   4540  OE2 GLU A 291     164.228 201.791 165.650  1.00 31.13           O  
ATOM   4541  H   GLU A 291     168.687 203.126 164.847  1.00 31.13           H  
ATOM   4542  HA  GLU A 291     167.705 203.386 162.431  1.00 31.13           H  
ATOM   4543  HB2 GLU A 291     166.610 204.056 164.930  1.00 31.13           H  
ATOM   4544  HB3 GLU A 291     165.804 204.276 163.586  1.00 31.13           H  
ATOM   4545  HG2 GLU A 291     166.038 201.905 163.233  1.00 31.13           H  
ATOM   4546  HG3 GLU A 291     166.478 201.830 164.757  1.00 31.13           H  
ATOM   4547  N   MET A 292     168.816 206.053 163.723  1.00 30.37           N  
ATOM   4548  CA  MET A 292     169.144 207.444 163.435  1.00 30.37           C  
ATOM   4549  C   MET A 292     170.077 207.595 162.243  1.00 30.37           C  
ATOM   4550  O   MET A 292     170.286 208.723 161.784  1.00 30.37           O  
ATOM   4551  CB  MET A 292     169.788 208.102 164.656  1.00 30.37           C  
ATOM   4552  CG  MET A 292     168.810 208.715 165.635  1.00 30.37           C  
ATOM   4553  SD  MET A 292     169.628 209.388 167.095  1.00 30.37           S  
ATOM   4554  CE  MET A 292     168.265 209.455 168.251  1.00 30.37           C  
ATOM   4555  H   MET A 292     169.160 205.755 164.447  1.00 30.37           H  
ATOM   4556  HA  MET A 292     168.323 207.919 163.249  1.00 30.37           H  
ATOM   4557  HB2 MET A 292     170.286 207.426 165.139  1.00 30.37           H  
ATOM   4558  HB3 MET A 292     170.389 208.799 164.358  1.00 30.37           H  
ATOM   4559  HG2 MET A 292     168.368 209.452 165.191  1.00 30.37           H  
ATOM   4560  HG3 MET A 292     168.157 208.055 165.909  1.00 30.37           H  
ATOM   4561  HE1 MET A 292     168.562 209.869 169.075  1.00 30.37           H  
ATOM   4562  HE2 MET A 292     167.549 209.977 167.862  1.00 30.37           H  
ATOM   4563  HE3 MET A 292     167.957 208.556 168.426  1.00 30.37           H  
ATOM   4564  N   GLY A 293     170.639 206.503 161.736  1.00 28.78           N  
ATOM   4565  CA  GLY A 293     171.609 206.573 160.668  1.00 28.78           C  
ATOM   4566  C   GLY A 293     173.031 206.805 161.115  1.00 28.78           C  
ATOM   4567  O   GLY A 293     173.905 207.013 160.266  1.00 28.78           O  
ATOM   4568  H   GLY A 293     170.469 205.705 161.997  1.00 28.78           H  
ATOM   4569  HA2 GLY A 293     171.585 205.742 160.172  1.00 28.78           H  
ATOM   4570  HA3 GLY A 293     171.363 207.291 160.068  1.00 28.78           H  
ATOM   4571  N   ILE A 294     173.294 206.784 162.421  1.00 27.48           N  
ATOM   4572  CA  ILE A 294     174.646 206.983 162.919  1.00 27.48           C  
ATOM   4573  C   ILE A 294     175.499 205.773 162.571  1.00 27.48           C  
ATOM   4574  O   ILE A 294     175.041 204.624 162.630  1.00 27.48           O  
ATOM   4575  CB  ILE A 294     174.626 207.234 164.435  1.00 27.48           C  
ATOM   4576  CG1 ILE A 294     173.917 208.551 164.742  1.00 27.48           C  
ATOM   4577  CG2 ILE A 294     176.032 207.249 164.995  1.00 27.48           C  
ATOM   4578  CD1 ILE A 294     173.391 208.642 166.135  1.00 27.48           C  
ATOM   4579  H   ILE A 294     172.708 206.659 163.034  1.00 27.48           H  
ATOM   4580  HA  ILE A 294     175.031 207.758 162.488  1.00 27.48           H  
ATOM   4581  HB  ILE A 294     174.135 206.516 164.859  1.00 27.48           H  
ATOM   4582 HG12 ILE A 294     174.537 209.282 164.610  1.00 27.48           H  
ATOM   4583 HG13 ILE A 294     173.165 208.649 164.142  1.00 27.48           H  
ATOM   4584 HG21 ILE A 294     176.023 207.691 165.854  1.00 27.48           H  
ATOM   4585 HG22 ILE A 294     176.342 206.339 165.101  1.00 27.48           H  
ATOM   4586 HG23 ILE A 294     176.609 207.729 164.384  1.00 27.48           H  
ATOM   4587 HD11 ILE A 294     172.873 209.454 166.221  1.00 27.48           H  
ATOM   4588 HD12 ILE A 294     172.832 207.872 166.309  1.00 27.48           H  
ATOM   4589 HD13 ILE A 294     174.136 208.656 166.753  1.00 27.48           H  
ATOM   4590  N   SER A 295     176.749 206.028 162.202  1.00 27.67           N  
ATOM   4591  CA  SER A 295     177.653 204.951 161.830  1.00 27.67           C  
ATOM   4592  C   SER A 295     177.888 204.019 163.011  1.00 27.67           C  
ATOM   4593  O   SER A 295     177.989 204.454 164.161  1.00 27.67           O  
ATOM   4594  CB  SER A 295     178.981 205.524 161.341  1.00 27.67           C  
ATOM   4595  OG  SER A 295     179.773 205.968 162.423  1.00 27.67           O  
ATOM   4596  H   SER A 295     177.095 206.812 162.157  1.00 27.67           H  
ATOM   4597  HA  SER A 295     177.261 204.438 161.110  1.00 27.67           H  
ATOM   4598  HB2 SER A 295     179.463 204.835 160.860  1.00 27.67           H  
ATOM   4599  HB3 SER A 295     178.801 206.272 160.754  1.00 27.67           H  
ATOM   4600  HG  SER A 295     180.515 206.235 162.139  1.00 27.67           H  
ATOM   4601  N   GLU A 296     177.983 202.723 162.712  1.00 28.19           N  
ATOM   4602  CA  GLU A 296     178.189 201.734 163.763  1.00 28.19           C  
ATOM   4603  C   GLU A 296     179.496 201.979 164.503  1.00 28.19           C  
ATOM   4604  O   GLU A 296     179.561 201.835 165.730  1.00 28.19           O  
ATOM   4605  CB  GLU A 296     178.144 200.328 163.166  1.00 28.19           C  
ATOM   4606  CG  GLU A 296     179.186 200.063 162.082  1.00 28.19           C  
ATOM   4607  CD  GLU A 296     178.621 199.340 160.868  1.00 28.19           C  
ATOM   4608  OE1 GLU A 296     179.420 198.929 160.002  1.00 28.19           O  
ATOM   4609  OE2 GLU A 296     177.387 199.183 160.772  1.00 28.19           O  
ATOM   4610  H   GLU A 296     177.935 202.399 161.920  1.00 28.19           H  
ATOM   4611  HA  GLU A 296     177.477 201.802 164.406  1.00 28.19           H  
ATOM   4612  HB2 GLU A 296     178.286 199.685 163.875  1.00 28.19           H  
ATOM   4613  HB3 GLU A 296     177.267 200.200 162.783  1.00 28.19           H  
ATOM   4614  HG2 GLU A 296     179.631 200.880 161.815  1.00 28.19           H  
ATOM   4615  HG3 GLU A 296     179.834 199.451 162.462  1.00 28.19           H  
ATOM   4616  N   GLY A 297     180.538 202.383 163.778  1.00 27.40           N  
ATOM   4617  CA  GLY A 297     181.832 202.608 164.387  1.00 27.40           C  
ATOM   4618  C   GLY A 297     181.830 203.667 165.466  1.00 27.40           C  
ATOM   4619  O   GLY A 297     182.745 203.696 166.293  1.00 27.40           O  
ATOM   4620  H   GLY A 297     180.514 202.535 162.934  1.00 27.40           H  
ATOM   4621  HA2 GLY A 297     182.151 201.781 164.774  1.00 27.40           H  
ATOM   4622  HA3 GLY A 297     182.452 202.887 163.699  1.00 27.40           H  
ATOM   4623  N   ILE A 298     180.826 204.537 165.480  1.00 27.13           N  
ATOM   4624  CA  ILE A 298     180.753 205.598 166.474  1.00 27.13           C  
ATOM   4625  C   ILE A 298     179.887 205.151 167.642  1.00 27.13           C  
ATOM   4626  O   ILE A 298     180.340 205.148 168.792  1.00 27.13           O  
ATOM   4627  CB  ILE A 298     180.222 206.898 165.850  1.00 27.13           C  
ATOM   4628  CG1 ILE A 298     181.280 207.497 164.927  1.00 27.13           C  
ATOM   4629  CG2 ILE A 298     179.837 207.889 166.936  1.00 27.13           C  
ATOM   4630  CD1 ILE A 298     180.776 208.610 164.076  1.00 27.13           C  
ATOM   4631  H   ILE A 298     180.174 204.540 164.922  1.00 27.13           H  
ATOM   4632  HA  ILE A 298     181.642 205.775 166.811  1.00 27.13           H  
ATOM   4633  HB  ILE A 298     179.437 206.691 165.325  1.00 27.13           H  
ATOM   4634 HG12 ILE A 298     182.006 207.846 165.462  1.00 27.13           H  
ATOM   4635 HG13 ILE A 298     181.610 206.802 164.339  1.00 27.13           H  
ATOM   4636 HG21 ILE A 298     179.803 208.778 166.556  1.00 27.13           H  
ATOM   4637 HG22 ILE A 298     178.967 207.654 167.289  1.00 27.13           H  
ATOM   4638 HG23 ILE A 298     180.500 207.860 167.639  1.00 27.13           H  
ATOM   4639 HD11 ILE A 298     181.258 208.606 163.236  1.00 27.13           H  
ATOM   4640 HD12 ILE A 298     179.829 208.479 163.917  1.00 27.13           H  
ATOM   4641 HD13 ILE A 298     180.926 209.443 164.543  1.00 27.13           H  
ATOM   4642  N   TYR A 299     178.639 204.770 167.361  1.00 25.02           N  
ATOM   4643  CA  TYR A 299     177.706 204.498 168.448  1.00 25.02           C  
ATOM   4644  C   TYR A 299     178.066 203.213 169.182  1.00 25.02           C  
ATOM   4645  O   TYR A 299     177.977 203.159 170.415  1.00 25.02           O  
ATOM   4646  CB  TYR A 299     176.263 204.478 167.925  1.00 25.02           C  
ATOM   4647  CG  TYR A 299     175.789 203.243 167.186  1.00 25.02           C  
ATOM   4648  CD1 TYR A 299     175.582 202.041 167.844  1.00 25.02           C  
ATOM   4649  CD2 TYR A 299     175.487 203.303 165.836  1.00 25.02           C  
ATOM   4650  CE1 TYR A 299     175.135 200.933 167.174  1.00 25.02           C  
ATOM   4651  CE2 TYR A 299     175.032 202.200 165.160  1.00 25.02           C  
ATOM   4652  CZ  TYR A 299     174.860 201.016 165.831  1.00 25.02           C  
ATOM   4653  OH  TYR A 299     174.408 199.910 165.157  1.00 25.02           O  
ATOM   4654  H   TYR A 299     178.318 204.665 166.574  1.00 25.02           H  
ATOM   4655  HA  TYR A 299     177.766 205.220 169.086  1.00 25.02           H  
ATOM   4656  HB2 TYR A 299     175.671 204.606 168.677  1.00 25.02           H  
ATOM   4657  HB3 TYR A 299     176.165 205.219 167.314  1.00 25.02           H  
ATOM   4658  HD1 TYR A 299     175.768 201.975 168.750  1.00 25.02           H  
ATOM   4659  HD2 TYR A 299     175.605 204.099 165.377  1.00 25.02           H  
ATOM   4660  HE1 TYR A 299     175.014 200.134 167.627  1.00 25.02           H  
ATOM   4661  HE2 TYR A 299     174.849 202.253 164.253  1.00 25.02           H  
ATOM   4662  HH  TYR A 299     174.368 199.258 165.681  1.00 25.02           H  
ATOM   4663  N   SER A 300     178.523 202.189 168.454  1.00 24.53           N  
ATOM   4664  CA  SER A 300     178.879 200.927 169.089  1.00 24.53           C  
ATOM   4665  C   SER A 300     179.983 201.097 170.118  1.00 24.53           C  
ATOM   4666  O   SER A 300     180.130 200.247 171.002  1.00 24.53           O  
ATOM   4667  CB  SER A 300     179.316 199.917 168.035  1.00 24.53           C  
ATOM   4668  OG  SER A 300     180.576 200.269 167.497  1.00 24.53           O  
ATOM   4669  H   SER A 300     178.639 202.205 167.605  1.00 24.53           H  
ATOM   4670  HA  SER A 300     178.100 200.572 169.541  1.00 24.53           H  
ATOM   4671  HB2 SER A 300     179.385 199.046 168.449  1.00 24.53           H  
ATOM   4672  HB3 SER A 300     178.659 199.896 167.326  1.00 24.53           H  
ATOM   4673  HG  SER A 300     180.844 199.668 166.980  1.00 24.53           H  
ATOM   4674  N   PHE A 301     180.768 202.162 170.014  1.00 25.29           N  
ATOM   4675  CA  PHE A 301     181.786 202.487 170.999  1.00 25.29           C  
ATOM   4676  C   PHE A 301     181.293 203.474 172.045  1.00 25.29           C  
ATOM   4677  O   PHE A 301     181.522 203.269 173.240  1.00 25.29           O  
ATOM   4678  CB  PHE A 301     183.021 203.058 170.301  1.00 25.29           C  
ATOM   4679  CG  PHE A 301     184.030 203.640 171.236  1.00 25.29           C  
ATOM   4680  CD1 PHE A 301     184.532 202.897 172.284  1.00 25.29           C  
ATOM   4681  CD2 PHE A 301     184.479 204.932 171.064  1.00 25.29           C  
ATOM   4682  CE1 PHE A 301     185.462 203.433 173.144  1.00 25.29           C  
ATOM   4683  CE2 PHE A 301     185.408 205.473 171.918  1.00 25.29           C  
ATOM   4684  CZ  PHE A 301     185.901 204.722 172.961  1.00 25.29           C  
ATOM   4685  H   PHE A 301     180.735 202.721 169.365  1.00 25.29           H  
ATOM   4686  HA  PHE A 301     182.049 201.676 171.454  1.00 25.29           H  
ATOM   4687  HB2 PHE A 301     183.455 202.353 169.801  1.00 25.29           H  
ATOM   4688  HB3 PHE A 301     182.741 203.763 169.699  1.00 25.29           H  
ATOM   4689  HD1 PHE A 301     184.238 202.026 172.409  1.00 25.29           H  
ATOM   4690  HD2 PHE A 301     184.148 205.438 170.361  1.00 25.29           H  
ATOM   4691  HE1 PHE A 301     185.792 202.926 173.847  1.00 25.29           H  
ATOM   4692  HE2 PHE A 301     185.701 206.345 171.791  1.00 25.29           H  
ATOM   4693  HZ  PHE A 301     186.528 205.086 173.540  1.00 25.29           H  
ATOM   4694  N   THR A 302     180.608 204.536 171.622  1.00 25.16           N  
ATOM   4695  CA  THR A 302     180.238 205.594 172.554  1.00 25.16           C  
ATOM   4696  C   THR A 302     179.160 205.136 173.528  1.00 25.16           C  
ATOM   4697  O   THR A 302     179.281 205.348 174.739  1.00 25.16           O  
ATOM   4698  CB  THR A 302     179.772 206.830 171.789  1.00 25.16           C  
ATOM   4699  OG1 THR A 302     178.698 206.478 170.911  1.00 25.16           O  
ATOM   4700  CG2 THR A 302     180.913 207.423 170.992  1.00 25.16           C  
ATOM   4701  H   THR A 302     180.353 204.665 170.814  1.00 25.16           H  
ATOM   4702  HA  THR A 302     181.020 205.842 173.066  1.00 25.16           H  
ATOM   4703  HB  THR A 302     179.464 207.497 172.416  1.00 25.16           H  
ATOM   4704  HG1 THR A 302     178.339 207.173 170.611  1.00 25.16           H  
ATOM   4705 HG21 THR A 302     180.602 208.189 170.489  1.00 25.16           H  
ATOM   4706 HG22 THR A 302     181.617 207.707 171.591  1.00 25.16           H  
ATOM   4707 HG23 THR A 302     181.270 206.766 170.381  1.00 25.16           H  
ATOM   4708  N   LEU A 303     178.096 204.513 173.025  1.00 23.91           N  
ATOM   4709  CA  LEU A 303     176.962 204.205 173.893  1.00 23.91           C  
ATOM   4710  C   LEU A 303     177.323 203.236 175.008  1.00 23.91           C  
ATOM   4711  O   LEU A 303     176.966 203.505 176.167  1.00 23.91           O  
ATOM   4712  CB  LEU A 303     175.797 203.687 173.046  1.00 23.91           C  
ATOM   4713  CG  LEU A 303     175.149 204.716 172.119  1.00 23.91           C  
ATOM   4714  CD1 LEU A 303     174.054 204.067 171.304  1.00 23.91           C  
ATOM   4715  CD2 LEU A 303     174.611 205.907 172.893  1.00 23.91           C  
ATOM   4716  H   LEU A 303     178.005 204.265 172.210  1.00 23.91           H  
ATOM   4717  HA  LEU A 303     176.676 205.025 174.315  1.00 23.91           H  
ATOM   4718  HB2 LEU A 303     176.112 202.964 172.492  1.00 23.91           H  
ATOM   4719  HB3 LEU A 303     175.110 203.358 173.639  1.00 23.91           H  
ATOM   4720  HG  LEU A 303     175.818 205.045 171.503  1.00 23.91           H  
ATOM   4721 HD11 LEU A 303     173.577 204.752 170.816  1.00 23.91           H  
ATOM   4722 HD12 LEU A 303     174.451 203.439 170.685  1.00 23.91           H  
ATOM   4723 HD13 LEU A 303     173.451 203.605 171.901  1.00 23.91           H  
ATOM   4724 HD21 LEU A 303     174.060 206.442 172.307  1.00 23.91           H  
ATOM   4725 HD22 LEU A 303     174.085 205.592 173.640  1.00 23.91           H  
ATOM   4726 HD23 LEU A 303     175.354 206.434 173.215  1.00 23.91           H  
ATOM   4727  N   PRO A 304     177.994 202.111 174.753  1.00 24.04           N  
ATOM   4728  CA  PRO A 304     178.371 201.237 175.875  1.00 24.04           C  
ATOM   4729  C   PRO A 304     179.278 201.916 176.884  1.00 24.04           C  
ATOM   4730  O   PRO A 304     179.168 201.654 178.087  1.00 24.04           O  
ATOM   4731  CB  PRO A 304     179.064 200.060 175.176  1.00 24.04           C  
ATOM   4732  CG  PRO A 304     178.584 200.103 173.787  1.00 24.04           C  
ATOM   4733  CD  PRO A 304     178.404 201.537 173.463  1.00 24.04           C  
ATOM   4734  HA  PRO A 304     177.580 200.915 176.325  1.00 24.04           H  
ATOM   4735  HB2 PRO A 304     180.022 200.182 175.203  1.00 24.04           H  
ATOM   4736  HB3 PRO A 304     178.808 199.231 175.603  1.00 24.04           H  
ATOM   4737  HG2 PRO A 304     179.248 199.704 173.208  1.00 24.04           H  
ATOM   4738  HG3 PRO A 304     177.741 199.633 173.717  1.00 24.04           H  
ATOM   4739  HD2 PRO A 304     179.240 201.923 173.172  1.00 24.04           H  
ATOM   4740  HD3 PRO A 304     177.715 201.639 172.797  1.00 24.04           H  
ATOM   4741  N   LEU A 305     180.175 202.787 176.424  1.00 24.82           N  
ATOM   4742  CA  LEU A 305     181.063 203.495 177.338  1.00 24.82           C  
ATOM   4743  C   LEU A 305     180.296 204.521 178.162  1.00 24.82           C  
ATOM   4744  O   LEU A 305     180.457 204.601 179.387  1.00 24.82           O  
ATOM   4745  CB  LEU A 305     182.184 204.163 176.545  1.00 24.82           C  
ATOM   4746  CG  LEU A 305     183.247 204.910 177.342  1.00 24.82           C  
ATOM   4747  CD1 LEU A 305     184.149 203.936 178.062  1.00 24.82           C  
ATOM   4748  CD2 LEU A 305     184.048 205.803 176.426  1.00 24.82           C  
ATOM   4749  H   LEU A 305     180.291 202.983 175.599  1.00 24.82           H  
ATOM   4750  HA  LEU A 305     181.463 202.857 177.943  1.00 24.82           H  
ATOM   4751  HB2 LEU A 305     182.640 203.479 176.036  1.00 24.82           H  
ATOM   4752  HB3 LEU A 305     181.787 204.799 175.934  1.00 24.82           H  
ATOM   4753  HG  LEU A 305     182.817 205.472 178.001  1.00 24.82           H  
ATOM   4754 HD11 LEU A 305     184.822 204.433 178.549  1.00 24.82           H  
ATOM   4755 HD12 LEU A 305     183.620 203.406 178.675  1.00 24.82           H  
ATOM   4756 HD13 LEU A 305     184.571 203.362 177.407  1.00 24.82           H  
ATOM   4757 HD21 LEU A 305     184.731 206.254 176.943  1.00 24.82           H  
ATOM   4758 HD22 LEU A 305     184.457 205.260 175.738  1.00 24.82           H  
ATOM   4759 HD23 LEU A 305     183.452 206.452 176.025  1.00 24.82           H  
ATOM   4760  N   GLY A 306     179.452 205.313 177.502  1.00 24.55           N  
ATOM   4761  CA  GLY A 306     178.662 206.302 178.210  1.00 24.55           C  
ATOM   4762  C   GLY A 306     177.689 205.690 179.194  1.00 24.55           C  
ATOM   4763  O   GLY A 306     177.404 206.280 180.238  1.00 24.55           O  
ATOM   4764  H   GLY A 306     179.325 205.297 176.655  1.00 24.55           H  
ATOM   4765  HA2 GLY A 306     179.250 206.898 178.692  1.00 24.55           H  
ATOM   4766  HA3 GLY A 306     178.157 206.821 177.570  1.00 24.55           H  
ATOM   4767  N   ALA A 307     177.170 204.503 178.881  1.00 24.95           N  
ATOM   4768  CA  ALA A 307     176.245 203.844 179.793  1.00 24.95           C  
ATOM   4769  C   ALA A 307     176.873 203.642 181.162  1.00 24.95           C  
ATOM   4770  O   ALA A 307     176.159 203.551 182.165  1.00 24.95           O  
ATOM   4771  CB  ALA A 307     175.796 202.507 179.209  1.00 24.95           C  
ATOM   4772  H   ALA A 307     177.333 204.068 178.162  1.00 24.95           H  
ATOM   4773  HA  ALA A 307     175.460 204.398 179.901  1.00 24.95           H  
ATOM   4774  HB1 ALA A 307     175.191 202.078 179.829  1.00 24.95           H  
ATOM   4775  HB2 ALA A 307     175.346 202.667 178.369  1.00 24.95           H  
ATOM   4776  HB3 ALA A 307     176.574 201.950 179.067  1.00 24.95           H  
ATOM   4777  N   THR A 308     178.201 203.574 181.224  1.00 26.49           N  
ATOM   4778  CA  THR A 308     178.913 203.454 182.488  1.00 26.49           C  
ATOM   4779  C   THR A 308     179.419 204.803 182.988  1.00 26.49           C  
ATOM   4780  O   THR A 308     179.094 205.206 184.108  1.00 26.49           O  
ATOM   4781  CB  THR A 308     180.077 202.466 182.341  1.00 26.49           C  
ATOM   4782  OG1 THR A 308     179.584 201.126 182.439  1.00 26.49           O  
ATOM   4783  CG2 THR A 308     181.111 202.679 183.434  1.00 26.49           C  
ATOM   4784  H   THR A 308     178.716 203.591 180.540  1.00 26.49           H  
ATOM   4785  HA  THR A 308     178.310 203.100 183.156  1.00 26.49           H  
ATOM   4786  HB  THR A 308     180.504 202.590 181.481  1.00 26.49           H  
ATOM   4787  HG1 THR A 308     179.386 200.953 183.236  1.00 26.49           H  
ATOM   4788 HG21 THR A 308     181.640 201.875 183.540  1.00 26.49           H  
ATOM   4789 HG22 THR A 308     181.701 203.411 183.203  1.00 26.49           H  
ATOM   4790 HG23 THR A 308     180.677 202.873 184.277  1.00 26.49           H  
ATOM   4791  N   ILE A 309     180.198 205.521 182.173  1.00 25.39           N  
ATOM   4792  CA  ILE A 309     180.942 206.674 182.681  1.00 25.39           C  
ATOM   4793  C   ILE A 309     180.224 208.006 182.506  1.00 25.39           C  
ATOM   4794  O   ILE A 309     180.665 209.008 183.090  1.00 25.39           O  
ATOM   4795  CB  ILE A 309     182.341 206.772 182.037  1.00 25.39           C  
ATOM   4796  CG1 ILE A 309     182.252 207.118 180.551  1.00 25.39           C  
ATOM   4797  CG2 ILE A 309     183.110 205.482 182.239  1.00 25.39           C  
ATOM   4798  CD1 ILE A 309     183.593 207.317 179.907  1.00 25.39           C  
ATOM   4799  H   ILE A 309     180.314 205.363 181.339  1.00 25.39           H  
ATOM   4800  HA  ILE A 309     181.076 206.548 183.630  1.00 25.39           H  
ATOM   4801  HB  ILE A 309     182.825 207.484 182.479  1.00 25.39           H  
ATOM   4802 HG12 ILE A 309     181.800 206.401 180.087  1.00 25.39           H  
ATOM   4803 HG13 ILE A 309     181.760 207.943 180.441  1.00 25.39           H  
ATOM   4804 HG21 ILE A 309     184.034 205.623 181.988  1.00 25.39           H  
ATOM   4805 HG22 ILE A 309     183.059 205.231 183.173  1.00 25.39           H  
ATOM   4806 HG23 ILE A 309     182.719 204.790 181.687  1.00 25.39           H  
ATOM   4807 HD11 ILE A 309     183.464 207.641 179.004  1.00 25.39           H  
ATOM   4808 HD12 ILE A 309     184.091 207.967 180.422  1.00 25.39           H  
ATOM   4809 HD13 ILE A 309     184.067 206.473 179.893  1.00 25.39           H  
ATOM   4810  N   ASN A 310     179.144 208.061 181.738  1.00 24.84           N  
ATOM   4811  CA  ASN A 310     178.441 209.316 181.476  1.00 24.84           C  
ATOM   4812  C   ASN A 310     177.041 209.247 182.075  1.00 24.84           C  
ATOM   4813  O   ASN A 310     176.148 208.612 181.514  1.00 24.84           O  
ATOM   4814  CB  ASN A 310     178.387 209.608 179.983  1.00 24.84           C  
ATOM   4815  CG  ASN A 310     177.740 210.938 179.680  1.00 24.84           C  
ATOM   4816  OD1 ASN A 310     178.090 211.956 180.273  1.00 24.84           O  
ATOM   4817  ND2 ASN A 310     176.801 210.943 178.752  1.00 24.84           N  
ATOM   4818  H   ASN A 310     178.789 207.381 181.356  1.00 24.84           H  
ATOM   4819  HA  ASN A 310     178.907 210.044 181.902  1.00 24.84           H  
ATOM   4820  HB2 ASN A 310     179.290 209.624 179.644  1.00 24.84           H  
ATOM   4821  HB3 ASN A 310     177.879 208.917 179.544  1.00 24.84           H  
ATOM   4822 HD21 ASN A 310     176.582 210.214 178.355  1.00 24.84           H  
ATOM   4823 HD22 ASN A 310     176.407 211.676 178.545  1.00 24.84           H  
ATOM   4824  N   MET A 311     176.846 209.920 183.200  1.00 26.36           N  
ATOM   4825  CA  MET A 311     175.564 209.942 183.904  1.00 26.36           C  
ATOM   4826  C   MET A 311     175.311 211.365 184.400  1.00 26.36           C
[truncated: 1,157,414 more chars]
