# Supplementary material for: The archaeal glutamate transporter homologue GltPh shows heterogeneous substrate binding
Source: J Gen Physiol. 2022 Apr 22;154(5):e202213131. doi: 10.1085/jgp.202213131 (PMC9044058; doi:10.1085/jgp.202213131)
Supplement: Data S2 — provides data maps and models generated from P-GltPh purified in the presence of substrate and ions (Na+ and L-Asp). [file JGP_202213131_DataS2.zip › Dataset_B2/OFS-in/OFS-in.pdb]

REMARK   3                                                                      
REMARK   3 FILE CREATED: Fri Apr 30 07:29:58 2021                               
REMARK   3                                                                      
REMARK   3 RESOLUTION: 2.40                                                     
REMARK   3                                                                      
REMARK   3 REFINEMENT.                                                          
REMARK   3   PROGRAM     : PHENIX (1.19.2_4158: phenix.real_space_refine)       
REMARK   3   AUTHORS     : Adams,Afonine,Bunkoczi,Burnley,Chen,Dar,Davis,       
REMARK   3               : Draizen,Echols,Gildea,Gros,Grosse-Kunstleve,Headd,   
REMARK   3               : Hintze,Hung,Ioerger,Liebschner,McCoy,McKee,Moriarty, 
REMARK   3               : Oeffner,Poon,Read,Richardson,Richardson,Sacchettini, 
REMARK   3               : Sauter,Sobolev,Storoni,Terwilliger,Williams,Zwart    
REMARK   3                                                                      
REMARK   3 SCATTERING TABLE: ELECTRON                                           
REMARK   3                                                                      
REMARK   3 REFINEMENT TARGET: REAL-SPACE (WEIGHTED MAP SUM AT ATOM CENTERS)     
REMARK   3                                                                      
REMARK   3 MODEL TO MAP FIT.                                                    
REMARK   3   CC_mask  : 0.8486                                                  
REMARK   3   CC_volume: 0.8310                                                  
REMARK   3   CC_peaks : 0.6348                                                  
REMARK   3                                                                      
REMARK   3 GEOMETRY RESTRAINTS LIBRARY: GEOSTD + MONOMER LIBRARY + CDL V1.2     
REMARK   3 DEVIATIONS FROM IDEAL VALUES.                                        
REMARK   3   BOND      :  0.003   0.025   9426                                  
REMARK   3   ANGLE     :  0.476   5.449  12847                                  
REMARK   3   CHIRALITY :  0.037   0.129   1611                                  
REMARK   3   PLANARITY :  0.003   0.030   1582                                  
REMARK   3   DIHEDRAL  :  3.225  14.055   1318                                  
REMARK   3   MIN NONBONDED DISTANCE : 2.015                                     
REMARK   3                                                                      
REMARK   3 MOLPROBITY STATISTICS.                                               
REMARK   3   ALL-ATOM CLASHSCORE : 3.68                                         
REMARK   3   RAMACHANDRAN PLOT:                                                 
REMARK   3     OUTLIERS :  0.00 %                                               
REMARK   3     ALLOWED  :  1.22 %                                               
REMARK   3     FAVORED  : 98.78 %                                               
REMARK   3   ROTAMER OUTLIERS :  0.52 %                                         
REMARK   3   CBETA DEVIATIONS :  0.00 %                                         
REMARK   3   PEPTIDE PLANE:                                                     
REMARK   3     CIS-PROLINE     : 0.00 %                                         
REMARK   3     CIS-GENERAL     : 0.00 %                                         
REMARK   3     TWISTED PROLINE : 0.00 %                                         
REMARK   3     TWISTED GENERAL : 0.00 %                                         
REMARK   3                                                                      
REMARK   3 RAMA-Z (RAMACHANDRAN PLOT Z-SCORE):                                  
REMARK   3 INTERPRETATION: BAD |RAMA-Z| > 3; SUSPICIOUS 2 < |RAMA-Z| < 3; GOOD  
REMARK   3 SCORES FOR WHOLE/HELIX/SHEET/LOOP ARE SCALED INDEPENDENTLY;          
REMARK   3 THEREFORE, THE VALUES ARE NOT RELATED IN A SIMPLE MANNER.            
REMARK   3   WHOLE:  3.30 (0.24), RESIDUES: 1230                                
REMARK   3   HELIX:  2.53 (0.16), RESIDUES: 1062                                
REMARK   3   SHEET:  NONE (NONE), RESIDUES: 0                                   
REMARK   3   LOOP : -0.14 (0.49), RESIDUES: 168                                 
REMARK   3                                                                      
HELIX    1   1 LEU A    3  GLU A    9  1                                   7    
HELIX    2   2 VAL A   12  HIS A   32  1                                  21    
HELIX    3   3 ALA A   36  TYR A   42  1                                   7    
HELIX    4   4 LYS A   44  SER A   72  1                                  29    
HELIX    5   5 PRO A   75  LEU A  106  1                                  32    
HELIX    6   6 LEU A  130  ILE A  137  1                                   8    
HELIX    7   7 PRO A  142  ASN A  148  1                                   7    
HELIX    8   8 VAL A  151  MET A  169  1                                  19    
HELIX    9   9 GLU A  174  HIS A  223  1                                  50    
HELIX   10  10 GLU A  227  TYR A  254  1                                  28    
HELIX   11  11 PRO A  258  THR A  275  1                                  18    
HELIX   12  12 SER A  278  GLU A  291  1                                  14    
HELIX   13  13 GLU A  296  ILE A  309  1                                  14    
HELIX   14  14 ASP A  312  LEU A  329  1                                  18    
HELIX   15  15 VAL A  335  GLY A  351  1                                  17    
HELIX   16  16 ALA A  358  VAL A  370  1                                  13    
HELIX   17  17 PRO A  377  THR A  415  1                                  39    
HELIX   18  18 LEU B    3  GLU B    9  1                                   7    
HELIX   19  19 VAL B   12  HIS B   32  1                                  21    
HELIX   20  20 ALA B   36  TYR B   42  1                                   7    
HELIX   21  21 LYS B   44  ALA B   71  1                                  28    
HELIX   22  22 PRO B   75  LEU B  106  1                                  32    
HELIX   23  23 LEU B  130  ILE B  137  1                                   8    
HELIX   24  24 PRO B  142  ASN B  148  1                                   7    
HELIX   25  25 VAL B  151  MET B  169  1                                  19    
HELIX   26  26 GLU B  174  GLN B  220  1                                  47    
HELIX   27  27 GLU B  227  ILE B  253  1                                  27    
HELIX   28  28 PRO B  258  THR B  275  1                                  18    
HELIX   29  29 SER B  278  GLU B  291  1                                  14    
HELIX   30  30 GLU B  296  ILE B  309  1                                  14    
HELIX   31  31 ASP B  312  LEU B  329  1                                  18    
HELIX   32  32 VAL B  335  GLY B  351  1                                  17    
HELIX   33  33 ALA B  358  VAL B  370  1                                  13    
HELIX   34  34 PRO B  377  LEU B  387  1                                  11    
HELIX   35  35 ASP B  390  THR B  415  1                                  26    
HELIX   36  36 LEU C    3  GLU C    9  1                                   7    
HELIX   37  37 VAL C   12  HIS C   32  1                                  21    
HELIX   38  38 ALA C   36  TYR C   42  1                                   7    
HELIX   39  39 LYS C   44  SER C   72  1                                  29    
HELIX   40  40 PRO C   75  LEU C  106  1                                  32    
HELIX   41  41 LEU C  130  ASP C  136  1                                   7    
HELIX   42  42 PRO C  142  ASN C  148  1                                   7    
HELIX   43  43 VAL C  151  MET C  169  1                                  19    
HELIX   44  44 GLU C  174  GLN C  220  1                                  47    
HELIX   45  45 GLU C  227  ILE C  253  1                                  27    
HELIX   46  46 PRO C  258  THR C  275  1                                  18    
HELIX   47  47 SER C  278  GLU C  291  1                                  14    
HELIX   48  48 GLU C  296  ILE C  309  1                                  14    
HELIX   49  49 ASP C  312  LEU C  329  1                                  18    
HELIX   50  50 VAL C  335  GLY C  351  1                                  17    
HELIX   51  51 ALA C  358  VAL C  370  1                                  13    
HELIX   52  52 PRO C  377  LEU C  387  1                                  11    
HELIX   53  53 ASP C  390  THR C  415  1                                  26    
CRYST1  318.000  318.000  318.000  90.00  90.00  90.00 P 1                      
SCALE1      0.003145  0.000000  0.000000        0.00000                         
SCALE2      0.000000  0.003145  0.000000        0.00000                         
SCALE3      0.000000  0.000000  0.003145        0.00000                         
ATOM      1  N   GLY A   2     158.795 198.210 173.683  1.00 62.04           N  
ATOM      2  CA  GLY A   2     158.844 197.970 172.253  1.00 62.04           C  
ATOM      3  C   GLY A   2     157.460 197.828 171.649  1.00 62.04           C  
ATOM      4  O   GLY A   2     156.518 197.444 172.338  1.00 62.04           O  
ATOM      5  HA2 GLY A   2     159.305 198.703 171.817  1.00 62.04           H  
ATOM      6  HA3 GLY A   2     159.336 197.152 172.084  1.00 62.04           H  
ATOM      7  N   LEU A   3     157.332 198.139 170.356  1.00 61.67           N  
ATOM      8  CA  LEU A   3     156.040 197.992 169.693  1.00 61.67           C  
ATOM      9  C   LEU A   3     155.516 196.568 169.831  1.00 61.67           C  
ATOM     10  O   LEU A   3     154.300 196.346 169.919  1.00 61.67           O  
ATOM     11  CB  LEU A   3     156.161 198.382 168.220  1.00 61.67           C  
ATOM     12  CG  LEU A   3     154.860 198.502 167.424  1.00 61.67           C  
ATOM     13  CD1 LEU A   3     154.061 199.735 167.823  1.00 61.67           C  
ATOM     14  CD2 LEU A   3     155.178 198.545 165.941  1.00 61.67           C  
ATOM     15  H   LEU A   3     157.967 198.422 169.849  1.00 61.67           H  
ATOM     16  HA  LEU A   3     155.406 198.593 170.112  1.00 61.67           H  
ATOM     17  HB2 LEU A   3     156.618 199.236 168.164  1.00 61.67           H  
ATOM     18  HB3 LEU A   3     156.698 197.703 167.779  1.00 61.67           H  
ATOM     19  HG  LEU A   3     154.314 197.718 167.592  1.00 61.67           H  
ATOM     20 HD11 LEU A   3     153.292 199.812 167.237  1.00 61.67           H  
ATOM     21 HD12 LEU A   3     153.766 199.639 168.742  1.00 61.67           H  
ATOM     22 HD13 LEU A   3     154.623 200.521 167.734  1.00 61.67           H  
ATOM     23 HD21 LEU A   3     154.348 198.610 165.445  1.00 61.67           H  
ATOM     24 HD22 LEU A   3     155.733 199.321 165.761  1.00 61.67           H  
ATOM     25 HD23 LEU A   3     155.651 197.736 165.695  1.00 61.67           H  
ATOM     26  N   TYR A   4     156.426 195.593 169.859  1.00 59.96           N  
ATOM     27  CA  TYR A   4     156.036 194.194 169.994  1.00 59.96           C  
ATOM     28  C   TYR A   4     155.199 193.976 171.248  1.00 59.96           C  
ATOM     29  O   TYR A   4     154.247 193.187 171.241  1.00 59.96           O  
ATOM     30  CB  TYR A   4     157.295 193.328 170.020  1.00 59.96           C  
ATOM     31  CG  TYR A   4     157.056 191.847 170.179  1.00 59.96           C  
ATOM     32  CD1 TYR A   4     156.695 191.063 169.094  1.00 59.96           C  
ATOM     33  CD2 TYR A   4     157.201 191.231 171.413  1.00 59.96           C  
ATOM     34  CE1 TYR A   4     156.485 189.707 169.233  1.00 59.96           C  
ATOM     35  CE2 TYR A   4     156.990 189.878 171.563  1.00 59.96           C  
ATOM     36  CZ  TYR A   4     156.633 189.120 170.471  1.00 59.96           C  
ATOM     37  OH  TYR A   4     156.421 187.769 170.620  1.00 59.96           O  
ATOM     38  H   TYR A   4     157.275 195.718 169.802  1.00 59.96           H  
ATOM     39  HA  TYR A   4     155.505 193.933 169.225  1.00 59.96           H  
ATOM     40  HB2 TYR A   4     157.773 193.457 169.186  1.00 59.96           H  
ATOM     41  HB3 TYR A   4     157.853 193.616 170.760  1.00 59.96           H  
ATOM     42  HD1 TYR A   4     156.597 191.459 168.257  1.00 59.96           H  
ATOM     43  HD2 TYR A   4     157.443 191.741 172.152  1.00 59.96           H  
ATOM     44  HE1 TYR A   4     156.242 189.193 168.496  1.00 59.96           H  
ATOM     45  HE2 TYR A   4     157.089 189.478 172.398  1.00 59.96           H  
ATOM     46  HH  TYR A   4     156.579 187.539 171.412  1.00 59.96           H  
ATOM     47  N   ARG A   5     155.526 194.686 172.330  1.00 61.58           N  
ATOM     48  CA  ARG A   5     154.801 194.506 173.582  1.00 61.58           C  
ATOM     49  C   ARG A   5     153.334 194.902 173.450  1.00 61.58           C  
ATOM     50  O   ARG A   5     152.445 194.128 173.821  1.00 61.58           O  
ATOM     51  CB  ARG A   5     155.477 195.305 174.696  1.00 61.58           C  
ATOM     52  CG  ARG A   5     156.688 194.612 175.309  1.00 61.58           C  
ATOM     53  CD  ARG A   5     157.906 194.647 174.399  1.00 61.58           C  
ATOM     54  NE  ARG A   5     159.109 194.176 175.078  1.00 61.58           N  
ATOM     55  CZ  ARG A   5     160.286 194.011 174.488  1.00 61.58           C  
ATOM     56  NH1 ARG A   5     160.458 194.274 173.203  1.00 61.58           N  
ATOM     57  NH2 ARG A   5     161.315 193.570 175.206  1.00 61.58           N  
ATOM     58  H   ARG A   5     156.152 195.274 172.359  1.00 61.58           H  
ATOM     59  HA  ARG A   5     154.835 193.568 173.827  1.00 61.58           H  
ATOM     60  HB2 ARG A   5     155.777 196.151 174.330  1.00 61.58           H  
ATOM     61  HB3 ARG A   5     154.832 195.464 175.403  1.00 61.58           H  
ATOM     62  HG2 ARG A   5     156.920 195.061 176.137  1.00 61.58           H  
ATOM     63  HG3 ARG A   5     156.466 193.684 175.484  1.00 61.58           H  
ATOM     64  HD2 ARG A   5     157.748 194.070 173.635  1.00 61.58           H  
ATOM     65  HD3 ARG A   5     158.063 195.558 174.105  1.00 61.58           H  
ATOM     66  HE  ARG A   5     159.026 193.893 175.886  1.00 61.58           H  
ATOM     67 HH11 ARG A   5     159.800 194.560 172.729  1.00 61.58           H  
ATOM     68 HH12 ARG A   5     161.230 194.160 172.842  1.00 61.58           H  
ATOM     69 HH21 ARG A   5     161.215 193.395 176.042  1.00 61.58           H  
ATOM     70 HH22 ARG A   5     162.083 193.459 174.833  1.00 61.58           H  
ATOM     71  N   LYS A   6     153.052 196.101 172.932  1.00 59.42           N  
ATOM     72  CA  LYS A   6     151.651 196.490 172.783  1.00 59.42           C  
ATOM     73  C   LYS A   6     150.955 195.670 171.706  1.00 59.42           C  
ATOM     74  O   LYS A   6     149.747 195.426 171.798  1.00 59.42           O  
ATOM     75  CB  LYS A   6     151.474 197.987 172.495  1.00 59.42           C  
ATOM     76  CG  LYS A   6     152.492 198.990 173.052  1.00 59.42           C  
ATOM     77  CD  LYS A   6     153.805 199.112 172.296  1.00 59.42           C  
ATOM     78  CE  LYS A   6     154.605 200.289 172.859  1.00 59.42           C  
ATOM     79  NZ  LYS A   6     156.043 200.275 172.498  1.00 59.42           N  
ATOM     80  H   LYS A   6     153.628 196.667 172.665  1.00 59.42           H  
ATOM     81  HA  LYS A   6     151.198 196.310 173.623  1.00 59.42           H  
ATOM     82  HB2 LYS A   6     151.470 198.102 171.532  1.00 59.42           H  
ATOM     83  HB3 LYS A   6     150.604 198.247 172.839  1.00 59.42           H  
ATOM     84  HG2 LYS A   6     152.082 199.869 173.056  1.00 59.42           H  
ATOM     85  HG3 LYS A   6     152.701 198.728 173.962  1.00 59.42           H  
ATOM     86  HD2 LYS A   6     154.337 198.314 172.402  1.00 59.42           H  
ATOM     87  HD3 LYS A   6     153.624 199.278 171.357  1.00 59.42           H  
ATOM     88  HE2 LYS A   6     154.228 201.117 172.521  1.00 59.42           H  
ATOM     89  HE3 LYS A   6     154.546 200.279 173.827  1.00 59.42           H  
ATOM     90  HZ1 LYS A   6     156.386 201.085 172.629  1.00 59.42           H  
ATOM     91  HZ2 LYS A   6     156.483 199.692 173.006  1.00 59.42           H  
ATOM     92  HZ3 LYS A   6     156.140 200.049 171.642  1.00 59.42           H  
ATOM     93  N   TYR A   7     151.679 195.244 170.667  1.00 53.09           N  
ATOM     94  CA  TYR A   7     151.037 194.388 169.675  1.00 53.09           C  
ATOM     95  C   TYR A   7     150.572 193.082 170.304  1.00 53.09           C  
ATOM     96  O   TYR A   7     149.456 192.620 170.041  1.00 53.09           O  
ATOM     97  CB  TYR A   7     151.979 194.104 168.506  1.00 53.09           C  
ATOM     98  CG  TYR A   7     151.460 193.018 167.588  1.00 53.09           C  
ATOM     99  CD1 TYR A   7     150.542 193.309 166.589  1.00 53.09           C  
ATOM    100  CD2 TYR A   7     151.879 191.701 167.728  1.00 53.09           C  
ATOM    101  CE1 TYR A   7     150.059 192.322 165.753  1.00 53.09           C  
ATOM    102  CE2 TYR A   7     151.402 190.708 166.896  1.00 53.09           C  
ATOM    103  CZ  TYR A   7     150.493 191.024 165.910  1.00 53.09           C  
ATOM    104  OH  TYR A   7     150.014 190.039 165.078  1.00 53.09           O  
ATOM    105  H   TYR A   7     152.506 195.429 170.518  1.00 53.09           H  
ATOM    106  HA  TYR A   7     150.256 194.846 169.325  1.00 53.09           H  
ATOM    107  HB2 TYR A   7     152.087 194.913 167.982  1.00 53.09           H  
ATOM    108  HB3 TYR A   7     152.837 193.815 168.855  1.00 53.09           H  
ATOM    109  HD1 TYR A   7     150.246 194.184 166.480  1.00 53.09           H  
ATOM    110  HD2 TYR A   7     152.492 191.485 168.393  1.00 53.09           H  
ATOM    111  HE1 TYR A   7     149.446 192.532 165.086  1.00 53.09           H  
ATOM    112  HE2 TYR A   7     151.693 189.831 166.999  1.00 53.09           H  
ATOM    113  HH  TYR A   7     150.348 189.298 165.290  1.00 53.09           H  
ATOM    114  N   ILE A   8     151.413 192.470 171.141  1.00 53.82           N  
ATOM    115  CA  ILE A   8     151.034 191.218 171.791  1.00 53.82           C  
ATOM    116  C   ILE A   8     149.958 191.458 172.843  1.00 53.82           C  
ATOM    117  O   ILE A   8     149.090 190.606 173.065  1.00 53.82           O  
ATOM    118  CB  ILE A   8     152.269 190.522 172.395  1.00 53.82           C  
ATOM    119  CG1 ILE A   8     153.386 190.391 171.353  1.00 53.82           C  
ATOM    120  CG2 ILE A   8     151.883 189.169 172.976  1.00 53.82           C  
ATOM    121  CD1 ILE A   8     153.386 189.067 170.618  1.00 53.82           C  
ATOM    122  H   ILE A   8     152.198 192.757 171.346  1.00 53.82           H  
ATOM    123  HA  ILE A   8     150.660 190.624 171.122  1.00 53.82           H  
ATOM    124  HB  ILE A   8     152.599 191.075 173.120  1.00 53.82           H  
ATOM    125 HG12 ILE A   8     153.303 191.087 170.686  1.00 53.82           H  
ATOM    126 HG13 ILE A   8     154.240 190.474 171.807  1.00 53.82           H  
ATOM    127 HG21 ILE A   8     152.689 188.668 173.175  1.00 53.82           H  
ATOM    128 HG22 ILE A   8     151.377 189.311 173.792  1.00 53.82           H  
ATOM    129 HG23 ILE A   8     151.341 188.688 172.332  1.00 53.82           H  
ATOM    130 HD11 ILE A   8     153.919 189.157 169.814  1.00 53.82           H  
ATOM    131 HD12 ILE A   8     153.766 188.384 171.192  1.00 53.82           H  
ATOM    132 HD13 ILE A   8     152.475 188.836 170.378  1.00 53.82           H  
ATOM    133  N   GLU A   9     150.002 192.608 173.516  1.00 56.42           N  
ATOM    134  CA  GLU A   9     149.040 192.870 174.581  1.00 56.42           C  
ATOM    135  C   GLU A   9     147.624 193.033 174.044  1.00 56.42           C  
ATOM    136  O   GLU A   9     146.657 192.767 174.766  1.00 56.42           O  
ATOM    137  CB  GLU A   9     149.455 194.115 175.364  1.00 56.42           C  
ATOM    138  CG  GLU A   9     150.561 193.868 176.377  1.00 56.42           C  
ATOM    139  CD  GLU A   9     150.068 193.138 177.611  1.00 56.42           C  
ATOM    140  OE1 GLU A   9     148.895 193.336 177.992  1.00 56.42           O  
ATOM    141  OE2 GLU A   9     150.852 192.365 178.200  1.00 56.42           O  
ATOM    142  H   GLU A   9     150.568 193.241 173.378  1.00 56.42           H  
ATOM    143  HA  GLU A   9     149.041 192.119 175.195  1.00 56.42           H  
ATOM    144  HB2 GLU A   9     149.773 194.785 174.738  1.00 56.42           H  
ATOM    145  HB3 GLU A   9     148.683 194.456 175.842  1.00 56.42           H  
ATOM    146  HG2 GLU A   9     151.253 193.327 175.965  1.00 56.42           H  
ATOM    147  HG3 GLU A   9     150.930 194.720 176.659  1.00 56.42           H  
ATOM    148  N   TYR A  10     147.478 193.466 172.797  1.00 52.71           N  
ATOM    149  CA  TYR A  10     146.151 193.717 172.256  1.00 52.71           C  
ATOM    150  C   TYR A  10     145.369 192.407 172.150  1.00 52.71           C  
ATOM    151  O   TYR A  10     145.955 191.357 171.868  1.00 52.71           O  
ATOM    152  CB  TYR A  10     146.254 194.384 170.885  1.00 52.71           C  
ATOM    153  CG  TYR A  10     145.083 195.281 170.554  1.00 52.71           C  
ATOM    154  CD1 TYR A  10     144.948 196.524 171.151  1.00 52.71           C  
ATOM    155  CD2 TYR A  10     144.117 194.886 169.640  1.00 52.71           C  
ATOM    156  CE1 TYR A  10     143.883 197.346 170.854  1.00 52.71           C  
ATOM    157  CE2 TYR A  10     143.045 195.703 169.337  1.00 52.71           C  
ATOM    158  CZ  TYR A  10     142.935 196.932 169.947  1.00 52.71           C  
ATOM    159  OH  TYR A  10     141.872 197.753 169.649  1.00 52.71           O  
ATOM    160  H   TYR A  10     148.123 193.620 172.250  1.00 52.71           H  
ATOM    161  HA  TYR A  10     145.687 194.321 172.852  1.00 52.71           H  
ATOM    162  HB2 TYR A  10     147.059 194.924 170.859  1.00 52.71           H  
ATOM    163  HB3 TYR A  10     146.300 193.693 170.205  1.00 52.71           H  
ATOM    164  HD1 TYR A  10     145.586 196.807 171.766  1.00 52.71           H  
ATOM    165  HD2 TYR A  10     144.189 194.056 169.228  1.00 52.71           H  
ATOM    166  HE1 TYR A  10     143.806 198.177 171.265  1.00 52.71           H  
ATOM    167  HE2 TYR A  10     142.404 195.426 168.724  1.00 52.71           H  
ATOM    168  HH  TYR A  10     141.928 198.466 170.089  1.00 52.71           H  
ATOM    169  N   PRO A  11     144.052 192.432 172.366  1.00 50.45           N  
ATOM    170  CA  PRO A  11     143.277 191.187 172.306  1.00 50.45           C  
ATOM    171  C   PRO A  11     143.412 190.502 170.954  1.00 50.45           C  
ATOM    172  O   PRO A  11     143.482 191.152 169.909  1.00 50.45           O  
ATOM    173  CB  PRO A  11     141.838 191.649 172.560  1.00 50.45           C  
ATOM    174  CG  PRO A  11     141.965 192.934 173.273  1.00 50.45           C  
ATOM    175  CD  PRO A  11     143.219 193.577 172.776  1.00 50.45           C  
ATOM    176  HA  PRO A  11     143.553 190.578 173.009  1.00 50.45           H  
ATOM    177  HB2 PRO A  11     141.381 191.770 171.714  1.00 50.45           H  
ATOM    178  HB3 PRO A  11     141.377 190.996 173.109  1.00 50.45           H  
ATOM    179  HG2 PRO A  11     141.197 193.491 173.073  1.00 50.45           H  
ATOM    180  HG3 PRO A  11     142.024 192.770 174.227  1.00 50.45           H  
ATOM    181  HD2 PRO A  11     143.023 194.146 172.017  1.00 50.45           H  
ATOM    182  HD3 PRO A  11     143.644 194.072 173.493  1.00 50.45           H  
ATOM    183  N   VAL A  12     143.441 189.169 170.986  1.00 47.19           N  
ATOM    184  CA  VAL A  12     143.637 188.401 169.761  1.00 47.19           C  
ATOM    185  C   VAL A  12     142.417 188.510 168.853  1.00 47.19           C  
ATOM    186  O   VAL A  12     142.548 188.599 167.628  1.00 47.19           O  
ATOM    187  CB  VAL A  12     143.965 186.936 170.104  1.00 47.19           C  
ATOM    188  CG1 VAL A  12     143.737 186.037 168.899  1.00 47.19           C  
ATOM    189  CG2 VAL A  12     145.400 186.823 170.591  1.00 47.19           C  
ATOM    190  H   VAL A  12     143.350 188.692 171.696  1.00 47.19           H  
ATOM    191  HA  VAL A  12     144.395 188.769 169.281  1.00 47.19           H  
ATOM    192  HB  VAL A  12     143.380 186.639 170.817  1.00 47.19           H  
ATOM    193 HG11 VAL A  12     144.201 185.197 169.045  1.00 47.19           H  
ATOM    194 HG12 VAL A  12     142.786 185.872 168.798  1.00 47.19           H  
ATOM    195 HG13 VAL A  12     144.088 186.472 168.107  1.00 47.19           H  
ATOM    196 HG21 VAL A  12     145.585 185.897 170.814  1.00 47.19           H  
ATOM    197 HG22 VAL A  12     145.997 187.119 169.886  1.00 47.19           H  
ATOM    198 HG23 VAL A  12     145.512 187.381 171.376  1.00 47.19           H  
ATOM    199  N   LEU A  13     141.215 188.499 169.431  1.00 45.69           N  
ATOM    200  CA  LEU A  13     140.007 188.601 168.618  1.00 45.69           C  
ATOM    201  C   LEU A  13     139.998 189.894 167.814  1.00 45.69           C  
ATOM    202  O   LEU A  13     139.744 189.889 166.602  1.00 45.69           O  
ATOM    203  CB  LEU A  13     138.772 188.518 169.514  1.00 45.69           C  
ATOM    204  CG  LEU A  13     137.472 189.115 168.971  1.00 45.69           C  
ATOM    205  CD1 LEU A  13     137.060 188.452 167.666  1.00 45.69           C  
ATOM    206  CD2 LEU A  13     136.378 188.993 170.011  1.00 45.69           C  
ATOM    207  H   LEU A  13     141.075 188.433 170.277  1.00 45.69           H  
ATOM    208  HA  LEU A  13     139.979 187.858 167.995  1.00 45.69           H  
ATOM    209  HB2 LEU A  13     138.599 187.582 169.701  1.00 45.69           H  
ATOM    210  HB3 LEU A  13     138.971 188.978 170.344  1.00 45.69           H  
ATOM    211  HG  LEU A  13     137.600 190.061 168.798  1.00 45.69           H  
ATOM    212 HD11 LEU A  13     136.177 188.768 167.417  1.00 45.69           H  
ATOM    213 HD12 LEU A  13     137.699 188.681 166.975  1.00 45.69           H  
ATOM    214 HD13 LEU A  13     137.042 187.491 167.793  1.00 45.69           H  
ATOM    215 HD21 LEU A  13     135.518 189.142 169.587  1.00 45.69           H  
ATOM    216 HD22 LEU A  13     136.412 188.104 170.396  1.00 45.69           H  
ATOM    217 HD23 LEU A  13     136.527 189.657 170.703  1.00 45.69           H  
ATOM    218  N   GLN A  14     140.266 191.019 168.478  1.00 48.31           N  
ATOM    219  CA  GLN A  14     140.247 192.304 167.791  1.00 48.31           C  
ATOM    220  C   GLN A  14     141.338 192.375 166.732  1.00 48.31           C  
ATOM    221  O   GLN A  14     141.116 192.906 165.639  1.00 48.31           O  
ATOM    222  CB  GLN A  14     140.402 193.437 168.803  1.00 48.31           C  
ATOM    223  CG  GLN A  14     139.148 193.707 169.614  1.00 48.31           C  
ATOM    224  CD  GLN A  14     138.973 192.732 170.758  1.00 48.31           C  
ATOM    225  OE1 GLN A  14     139.163 191.527 170.595  1.00 48.31           O  
ATOM    226  NE2 GLN A  14     138.607 193.248 171.925  1.00 48.31           N  
ATOM    227  H   GLN A  14     140.458 191.062 169.315  1.00 48.31           H  
ATOM    228  HA  GLN A  14     139.392 192.412 167.348  1.00 48.31           H  
ATOM    229  HB2 GLN A  14     141.113 193.208 169.423  1.00 48.31           H  
ATOM    230  HB3 GLN A  14     140.630 194.251 168.328  1.00 48.31           H  
ATOM    231  HG2 GLN A  14     139.199 194.601 169.987  1.00 48.31           H  
ATOM    232  HG3 GLN A  14     138.374 193.633 169.035  1.00 48.31           H  
ATOM    233 HE21 GLN A  14     138.483 194.096 172.000  1.00 48.31           H  
ATOM    234 HE22 GLN A  14     138.495 192.735 172.606  1.00 48.31           H  
ATOM    235  N   LYS A  15     142.525 191.852 167.038  1.00 47.62           N  
ATOM    236  CA  LYS A  15     143.607 191.854 166.060  1.00 47.62           C  
ATOM    237  C   LYS A  15     143.225 191.051 164.824  1.00 47.62           C  
ATOM    238  O   LYS A  15     143.451 191.488 163.689  1.00 47.62           O  
ATOM    239  CB  LYS A  15     144.879 191.291 166.690  1.00 47.62           C  
ATOM    240  CG  LYS A  15     145.597 192.256 167.611  1.00 47.62           C  
ATOM    241  CD  LYS A  15     147.033 191.825 167.849  1.00 47.62           C  
ATOM    242  CE  LYS A  15     147.101 190.469 168.528  1.00 47.62           C  
ATOM    243  NZ  LYS A  15     148.486 190.111 168.925  1.00 47.62           N  
ATOM    244  H   LYS A  15     142.726 191.496 167.795  1.00 47.62           H  
ATOM    245  HA  LYS A  15     143.785 192.767 165.784  1.00 47.62           H  
ATOM    246  HB2 LYS A  15     144.646 190.505 167.209  1.00 47.62           H  
ATOM    247  HB3 LYS A  15     145.495 191.045 165.982  1.00 47.62           H  
ATOM    248  HG2 LYS A  15     145.607 193.138 167.208  1.00 47.62           H  
ATOM    249  HG3 LYS A  15     145.142 192.283 168.467  1.00 47.62           H  
ATOM    250  HD2 LYS A  15     147.494 191.763 166.998  1.00 47.62           H  
ATOM    251  HD3 LYS A  15     147.471 192.474 168.422  1.00 47.62           H  
ATOM    252  HE2 LYS A  15     146.552 190.486 169.328  1.00 47.62           H  
ATOM    253  HE3 LYS A  15     146.779 189.789 167.916  1.00 47.62           H  
ATOM    254  HZ1 LYS A  15     148.493 189.312 169.316  1.00 47.62           H  
ATOM    255  HZ2 LYS A  15     149.012 190.087 168.207  1.00 47.62           H  
ATOM    256  HZ3 LYS A  15     148.805 190.715 169.496  1.00 47.62           H  
ATOM    257  N   ILE A  16     142.641 189.868 165.025  1.00 43.62           N  
ATOM    258  CA  ILE A  16     142.250 189.039 163.891  1.00 43.62           C  
ATOM    259  C   ILE A  16     141.159 189.719 163.078  1.00 43.62           C  
ATOM    260  O   ILE A  16     141.184 189.675 161.845  1.00 43.62           O  
ATOM    261  CB  ILE A  16     141.819 187.640 164.372  1.00 43.62           C  
ATOM    262  CG1 ILE A  16     143.037 186.897 164.934  1.00 43.62           C  
ATOM    263  CG2 ILE A  16     141.146 186.854 163.237  1.00 43.62           C  
ATOM    264  CD1 ILE A  16     142.966 185.391 164.846  1.00 43.62           C  
ATOM    265  H   ILE A  16     142.463 189.530 165.795  1.00 43.62           H  
ATOM    266  HA  ILE A  16     143.018 188.927 163.309  1.00 43.62           H  
ATOM    267  HB  ILE A  16     141.174 187.751 165.088  1.00 43.62           H  
ATOM    268 HG12 ILE A  16     143.826 187.179 164.446  1.00 43.62           H  
ATOM    269 HG13 ILE A  16     143.137 187.127 165.870  1.00 43.62           H  
ATOM    270 HG21 ILE A  16     140.850 185.993 163.570  1.00 43.62           H  
ATOM    271 HG22 ILE A  16     140.375 187.341 162.912  1.00 43.62           H  
ATOM    272 HG23 ILE A  16     141.786 186.729 162.519  1.00 43.62           H  
ATOM    273 HD11 ILE A  16     143.689 185.013 165.370  1.00 43.62           H  
ATOM    274 HD12 ILE A  16     142.113 185.093 165.200  1.00 43.62           H  
ATOM    275 HD13 ILE A  16     143.054 185.121 163.919  1.00 43.62           H  
ATOM    276  N   LEU A  17     140.181 190.343 163.736  1.00 44.17           N  
ATOM    277  CA  LEU A  17     139.128 191.022 162.987  1.00 44.17           C  
ATOM    278  C   LEU A  17     139.685 192.203 162.199  1.00 44.17           C  
ATOM    279  O   LEU A  17     139.301 192.426 161.043  1.00 44.17           O  
ATOM    280  CB  LEU A  17     138.023 191.484 163.939  1.00 44.17           C  
ATOM    281  CG  LEU A  17     136.889 190.511 164.288  1.00 44.17           C  
ATOM    282  CD1 LEU A  17     135.643 191.292 164.671  1.00 44.17           C  
ATOM    283  CD2 LEU A  17     136.573 189.538 163.163  1.00 44.17           C  
ATOM    284  H   LEU A  17     140.106 190.387 164.592  1.00 44.17           H  
ATOM    285  HA  LEU A  17     138.760 190.404 162.340  1.00 44.17           H  
ATOM    286  HB2 LEU A  17     138.442 191.736 164.777  1.00 44.17           H  
ATOM    287  HB3 LEU A  17     137.608 192.269 163.548  1.00 44.17           H  
ATOM    288  HG  LEU A  17     137.157 189.989 165.060  1.00 44.17           H  
ATOM    289 HD11 LEU A  17     134.944 190.668 164.921  1.00 44.17           H  
ATOM    290 HD12 LEU A  17     135.852 191.871 165.421  1.00 44.17           H  
ATOM    291 HD13 LEU A  17     135.357 191.824 163.912  1.00 44.17           H  
ATOM    292 HD21 LEU A  17     135.740 189.084 163.365  1.00 44.17           H  
ATOM    293 HD22 LEU A  17     136.488 190.032 162.333  1.00 44.17           H  
ATOM    294 HD23 LEU A  17     137.292 188.891 163.092  1.00 44.17           H  
ATOM    295  N   ILE A  18     140.585 192.974 162.811  1.00 45.42           N  
ATOM    296  CA  ILE A  18     141.214 194.086 162.107  1.00 45.42           C  
ATOM    297  C   ILE A  18     141.951 193.572 160.881  1.00 45.42           C  
ATOM    298  O   ILE A  18     141.818 194.115 159.778  1.00 45.42           O  
ATOM    299  CB  ILE A  18     142.162 194.849 163.052  1.00 45.42           C  
ATOM    300  CG1 ILE A  18     141.366 195.711 164.029  1.00 45.42           C  
ATOM    301  CG2 ILE A  18     143.133 195.711 162.261  1.00 45.42           C  
ATOM    302  CD1 ILE A  18     142.126 196.051 165.291  1.00 45.42           C  
ATOM    303  H   ILE A  18     140.846 192.874 163.624  1.00 45.42           H  
ATOM    304  HA  ILE A  18     140.527 194.702 161.809  1.00 45.42           H  
ATOM    305  HB  ILE A  18     142.673 194.201 163.561  1.00 45.42           H  
ATOM    306 HG12 ILE A  18     141.128 196.544 163.592  1.00 45.42           H  
ATOM    307 HG13 ILE A  18     140.562 195.233 164.286  1.00 45.42           H  
ATOM    308 HG21 ILE A  18     143.508 196.382 162.851  1.00 45.42           H  
ATOM    309 HG22 ILE A  18     143.842 195.151 161.907  1.00 45.42           H  
ATOM    310 HG23 ILE A  18     142.654 196.142 161.536  1.00 45.42           H  
ATOM    311 HD11 ILE A  18     141.552 196.570 165.875  1.00 45.42           H  
ATOM    312 HD12 ILE A  18     142.389 195.228 165.731  1.00 45.42           H  
ATOM    313 HD13 ILE A  18     142.913 196.567 165.057  1.00 45.42           H  
ATOM    314  N   GLY A  19     142.739 192.512 161.058  1.00 43.34           N  
ATOM    315  CA  GLY A  19     143.444 191.938 159.929  1.00 43.34           C  
ATOM    316  C   GLY A  19     142.500 191.474 158.839  1.00 43.34           C  
ATOM    317  O   GLY A  19     142.738 191.719 157.658  1.00 43.34           O  
ATOM    318  H   GLY A  19     142.878 192.118 161.810  1.00 43.34           H  
ATOM    319  HA2 GLY A  19     144.048 192.598 159.554  1.00 43.34           H  
ATOM    320  HA3 GLY A  19     143.967 191.177 160.227  1.00 43.34           H  
ATOM    321  N   LEU A  20     141.405 190.822 159.224  1.00 42.02           N  
ATOM    322  CA  LEU A  20     140.455 190.318 158.239  1.00 42.02           C  
ATOM    323  C   LEU A  20     139.869 191.452 157.410  1.00 42.02           C  
ATOM    324  O   LEU A  20     139.903 191.416 156.174  1.00 42.02           O  
ATOM    325  CB  LEU A  20     139.348 189.537 158.947  1.00 42.02           C  
ATOM    326  CG  LEU A  20     138.350 188.812 158.046  1.00 42.02           C  
ATOM    327  CD1 LEU A  20     139.039 187.710 157.261  1.00 42.02           C  
ATOM    328  CD2 LEU A  20     137.215 188.248 158.876  1.00 42.02           C  
ATOM    329  H   LEU A  20     141.191 190.660 160.041  1.00 42.02           H  
ATOM    330  HA  LEU A  20     140.916 189.713 157.638  1.00 42.02           H  
ATOM    331  HB2 LEU A  20     139.763 188.869 159.514  1.00 42.02           H  
ATOM    332  HB3 LEU A  20     138.843 190.157 159.496  1.00 42.02           H  
ATOM    333  HG  LEU A  20     137.975 189.443 157.413  1.00 42.02           H  
ATOM    334 HD11 LEU A  20     138.368 187.199 156.782  1.00 42.02           H  
ATOM    335 HD12 LEU A  20     139.660 188.110 156.633  1.00 42.02           H  
ATOM    336 HD13 LEU A  20     139.515 187.134 157.879  1.00 42.02           H  
ATOM    337 HD21 LEU A  20     136.593 187.789 158.289  1.00 42.02           H  
ATOM    338 HD22 LEU A  20     137.579 187.625 159.525  1.00 42.02           H  
ATOM    339 HD23 LEU A  20     136.765 188.976 159.332  1.00 42.02           H  
ATOM    340  N   ILE A  21     139.337 192.480 158.074  1.00 43.31           N  
ATOM    341  CA  ILE A  21     138.692 193.567 157.339  1.00 43.31           C  
ATOM    342  C   ILE A  21     139.712 194.320 156.491  1.00 43.31           C  
ATOM    343  O   ILE A  21     139.471 194.612 155.310  1.00 43.31           O  
ATOM    344  CB  ILE A  21     137.942 194.518 158.294  1.00 43.31           C  
ATOM    345  CG1 ILE A  21     137.138 193.751 159.355  1.00 43.31           C  
ATOM    346  CG2 ILE A  21     137.031 195.445 157.505  1.00 43.31           C  
ATOM    347  CD1 ILE A  21     135.783 193.274 158.874  1.00 43.31           C  
ATOM    348  H   ILE A  21     139.356 192.574 158.927  1.00 43.31           H  
ATOM    349  HA  ILE A  21     138.037 193.184 156.735  1.00 43.31           H  
ATOM    350  HB  ILE A  21     138.600 195.063 158.753  1.00 43.31           H  
ATOM    351 HG12 ILE A  21     137.618 192.969 159.651  1.00 43.31           H  
ATOM    352 HG13 ILE A  21     136.986 194.341 160.109  1.00 43.31           H  
ATOM    353 HG21 ILE A  21     136.429 195.892 158.120  1.00 43.31           H  
ATOM    354 HG22 ILE A  21     137.575 196.100 157.041  1.00 43.31           H  
ATOM    355 HG23 ILE A  21     136.523 194.923 156.865  1.00 43.31           H  
ATOM    356 HD11 ILE A  21     135.454 192.596 159.485  1.00 43.31           H  
ATOM    357 HD12 ILE A  21     135.169 194.025 158.854  1.00 43.31           H  
ATOM    358 HD13 ILE A  21     135.878 192.898 157.985  1.00 43.31           H  
ATOM    359  N   LEU A  22     140.866 194.651 157.076  1.00 43.65           N  
ATOM    360  CA  LEU A  22     141.864 195.410 156.333  1.00 43.65           C  
ATOM    361  C   LEU A  22     142.356 194.626 155.126  1.00 43.65           C  
ATOM    362  O   LEU A  22     142.494 195.184 154.032  1.00 43.65           O  
ATOM    363  CB  LEU A  22     143.035 195.777 157.248  1.00 43.65           C  
ATOM    364  CG  LEU A  22     143.497 197.237 157.286  1.00 43.65           C  
ATOM    365  CD1 LEU A  22     142.327 198.208 157.362  1.00 43.65           C  
ATOM    366  CD2 LEU A  22     144.449 197.454 158.451  1.00 43.65           C  
ATOM    367  H   LEU A  22     141.087 194.450 157.882  1.00 43.65           H  
ATOM    368  HA  LEU A  22     141.454 196.222 156.003  1.00 43.65           H  
ATOM    369  HB2 LEU A  22     142.793 195.541 158.155  1.00 43.65           H  
ATOM    370  HB3 LEU A  22     143.800 195.246 156.978  1.00 43.65           H  
ATOM    371  HG  LEU A  22     143.984 197.429 156.469  1.00 43.65           H  
ATOM    372 HD11 LEU A  22     142.644 199.053 157.718  1.00 43.65           H  
ATOM    373 HD12 LEU A  22     141.965 198.340 156.472  1.00 43.65           H  
ATOM    374 HD13 LEU A  22     141.647 197.838 157.947  1.00 43.65           H  
ATOM    375 HD21 LEU A  22     144.740 198.379 158.453  1.00 43.65           H  
ATOM    376 HD22 LEU A  22     143.986 197.251 159.279  1.00 43.65           H  
ATOM    377 HD23 LEU A  22     145.214 196.866 158.347  1.00 43.65           H  
ATOM    378  N   GLY A  23     142.622 193.331 155.300  1.00 42.33           N  
ATOM    379  CA  GLY A  23     143.057 192.523 154.180  1.00 42.33           C  
ATOM    380  C   GLY A  23     142.001 192.418 153.100  1.00 42.33           C  
ATOM    381  O   GLY A  23     142.310 192.498 151.914  1.00 42.33           O  
ATOM    382  H   GLY A  23     142.559 192.909 156.047  1.00 42.33           H  
ATOM    383  HA2 GLY A  23     143.853 192.915 153.789  1.00 42.33           H  
ATOM    384  HA3 GLY A  23     143.276 191.632 154.491  1.00 42.33           H  
ATOM    385  N   ALA A  24     140.737 192.243 153.492  1.00 43.19           N  
ATOM    386  CA  ALA A  24     139.674 192.175 152.497  1.00 43.19           C  
ATOM    387  C   ALA A  24     139.628 193.449 151.663  1.00 43.19           C  
ATOM    388  O   ALA A  24     139.644 193.399 150.426  1.00 43.19           O  
ATOM    389  CB  ALA A  24     138.330 191.931 153.183  1.00 43.19           C  
ATOM    390  H   ALA A  24     140.477 192.163 154.308  1.00 43.19           H  
ATOM    391  HA  ALA A  24     139.849 191.431 151.903  1.00 43.19           H  
ATOM    392  HB1 ALA A  24     137.635 191.888 152.508  1.00 43.19           H  
ATOM    393  HB2 ALA A  24     138.372 191.092 153.669  1.00 43.19           H  
ATOM    394  HB3 ALA A  24     138.152 192.660 153.797  1.00 43.19           H  
ATOM    395  N   ILE A  25     139.596 194.607 152.327  1.00 44.52           N  
ATOM    396  CA  ILE A  25     139.495 195.870 151.596  1.00 44.52           C  
ATOM    397  C   ILE A  25     140.726 196.078 150.719  1.00 44.52           C  
ATOM    398  O   ILE A  25     140.618 196.444 149.542  1.00 44.52           O  
ATOM    399  CB  ILE A  25     139.296 197.046 152.571  1.00 44.52           C  
ATOM    400  CG1 ILE A  25     138.087 196.824 153.492  1.00 44.52           C  
ATOM    401  CG2 ILE A  25     139.127 198.346 151.802  1.00 44.52           C  
ATOM    402  CD1 ILE A  25     136.966 195.979 152.910  1.00 44.52           C  
ATOM    403  H   ILE A  25     139.629 194.687 153.182  1.00 44.52           H  
ATOM    404  HA  ILE A  25     138.729 195.832 151.004  1.00 44.52           H  
ATOM    405  HB  ILE A  25     140.089 197.120 153.124  1.00 44.52           H  
ATOM    406 HG12 ILE A  25     138.391 196.391 154.302  1.00 44.52           H  
ATOM    407 HG13 ILE A  25     137.708 197.689 153.715  1.00 44.52           H  
ATOM    408 HG21 ILE A  25     138.899 199.054 152.425  1.00 44.52           H  
ATOM    409 HG22 ILE A  25     139.959 198.561 151.353  1.00 44.52           H  
ATOM    410 HG23 ILE A  25     138.416 198.237 151.151  1.00 44.52           H  
ATOM    411 HD11 ILE A  25     136.173 196.097 153.456  1.00 44.52           H  
ATOM    412 HD12 ILE A  25     136.786 196.272 152.003  1.00 44.52           H  
ATOM    413 HD13 ILE A  25     137.229 195.046 152.913  1.00 44.52           H  
ATOM    414  N   VAL A  26     141.916 195.852 151.280  1.00 44.29           N  
ATOM    415  CA  VAL A  26     143.146 196.103 150.536  1.00 44.29           C  
ATOM    416  C   VAL A  26     143.238 195.178 149.332  1.00 44.29           C  
ATOM    417  O   VAL A  26     143.620 195.602 148.236  1.00 44.29           O  
ATOM    418  CB  VAL A  26     144.366 195.953 151.465  1.00 44.29           C  
ATOM    419  CG1 VAL A  26     145.628 195.694 150.662  1.00 44.29           C  
ATOM    420  CG2 VAL A  26     144.530 197.193 152.320  1.00 44.29           C  
ATOM    421  H   VAL A  26     142.035 195.558 152.079  1.00 44.29           H  
ATOM    422  HA  VAL A  26     143.133 197.016 150.209  1.00 44.29           H  
ATOM    423  HB  VAL A  26     144.225 195.197 152.055  1.00 44.29           H  
ATOM    424 HG11 VAL A  26     146.398 195.860 151.229  1.00 44.29           H  
ATOM    425 HG12 VAL A  26     145.636 194.771 150.363  1.00 44.29           H  
ATOM    426 HG13 VAL A  26     145.647 196.295 149.901  1.00 44.29           H  
ATOM    427 HG21 VAL A  26     145.291 197.072 152.908  1.00 44.29           H  
ATOM    428 HG22 VAL A  26     144.677 197.958 151.741  1.00 44.29           H  
ATOM    429 HG23 VAL A  26     143.724 197.323 152.843  1.00 44.29           H  
ATOM    430  N   GLY A  27     142.907 193.899 149.515  1.00 43.93           N  
ATOM    431  CA  GLY A  27     142.950 192.968 148.404  1.00 43.93           C  
ATOM    432  C   GLY A  27     141.961 193.320 147.314  1.00 43.93           C  
ATOM    433  O   GLY A  27     142.279 193.235 146.128  1.00 43.93           O  
ATOM    434  H   GLY A  27     142.658 193.555 150.263  1.00 43.93           H  
ATOM    435  HA2 GLY A  27     143.841 192.964 148.020  1.00 43.93           H  
ATOM    436  HA3 GLY A  27     142.749 192.074 148.724  1.00 43.93           H  
ATOM    437  N   LEU A  28     140.747 193.722 147.697  1.00 43.74           N  
ATOM    438  CA  LEU A  28     139.774 194.138 146.694  1.00 43.74           C  
ATOM    439  C   LEU A  28     140.289 195.337 145.907  1.00 43.74           C  
ATOM    440  O   LEU A  28     140.221 195.363 144.671  1.00 43.74           O  
ATOM    441  CB  LEU A  28     138.438 194.468 147.364  1.00 43.74           C  
ATOM    442  CG  LEU A  28     137.373 193.373 147.514  1.00 43.74           C  
ATOM    443  CD1 LEU A  28     135.996 194.008 147.585  1.00 43.74           C  
ATOM    444  CD2 LEU A  28     137.410 192.346 146.391  1.00 43.74           C  
ATOM    445  H   LEU A  28     140.470 193.762 148.511  1.00 43.74           H  
ATOM    446  HA  LEU A  28     139.650 193.415 146.063  1.00 43.74           H  
ATOM    447  HB2 LEU A  28     138.631 194.789 148.259  1.00 43.74           H  
ATOM    448  HB3 LEU A  28     138.027 195.185 146.858  1.00 43.74           H  
ATOM    449  HG  LEU A  28     137.526 192.903 148.348  1.00 43.74           H  
ATOM    450 HD11 LEU A  28     135.334 193.311 147.711  1.00 43.74           H  
ATOM    451 HD12 LEU A  28     135.973 194.625 148.333  1.00 43.74           H  
ATOM    452 HD13 LEU A  28     135.824 194.483 146.758  1.00 43.74           H  
ATOM    453 HD21 LEU A  28     136.589 191.831 146.408  1.00 43.74           H  
ATOM    454 HD22 LEU A  28     137.492 192.809 145.543  1.00 43.74           H  
ATOM    455 HD23 LEU A  28     138.171 191.759 146.523  1.00 43.74           H  
ATOM    456  N   ILE A  29     140.837 196.331 146.608  1.00 45.31           N  
ATOM    457  CA  ILE A  29     141.328 197.529 145.932  1.00 45.31           C  
ATOM    458  C   ILE A  29     142.473 197.175 144.992  1.00 45.31           C  
ATOM    459  O   ILE A  29     142.525 197.637 143.847  1.00 45.31           O  
ATOM    460  CB  ILE A  29     141.752 198.589 146.963  1.00 45.31           C  
ATOM    461  CG1 ILE A  29     140.524 199.318 147.503  1.00 45.31           C  
ATOM    462  CG2 ILE A  29     142.719 199.587 146.342  1.00 45.31           C  
ATOM    463  CD1 ILE A  29     140.754 199.987 148.834  1.00 45.31           C  
ATOM    464  H   ILE A  29     140.935 196.335 147.463  1.00 45.31           H  
ATOM    465  HA  ILE A  29     140.610 197.904 145.399  1.00 45.31           H  
ATOM    466  HB  ILE A  29     142.198 198.144 147.701  1.00 45.31           H  
ATOM    467 HG12 ILE A  29     140.261 200.002 146.868  1.00 45.31           H  
ATOM    468 HG13 ILE A  29     139.804 198.677 147.614  1.00 45.31           H  
ATOM    469 HG21 ILE A  29     142.756 200.377 146.904  1.00 45.31           H  
ATOM    470 HG22 ILE A  29     143.600 199.187 146.284  1.00 45.31           H  
ATOM    471 HG23 ILE A  29     142.401 199.831 145.459  1.00 45.31           H  
ATOM    472 HD11 ILE A  29     139.915 200.359 149.149  1.00 45.31           H  
ATOM    473 HD12 ILE A  29     141.082 199.328 149.465  1.00 45.31           H  
ATOM    474 HD13 ILE A  29     141.409 200.693 148.723  1.00 45.31           H  
ATOM    475  N   LEU A  30     143.413 196.354 145.462  1.00 45.52           N  
ATOM    476  CA  LEU A  30     144.575 196.023 144.646  1.00 45.52           C  
ATOM    477  C   LEU A  30     144.182 195.191 143.433  1.00 45.52           C  
ATOM    478  O   LEU A  30     144.685 195.422 142.328  1.00 45.52           O  
ATOM    479  CB  LEU A  30     145.612 195.291 145.494  1.00 45.52           C  
ATOM    480  CG  LEU A  30     146.261 196.152 146.577  1.00 45.52           C  
ATOM    481  CD1 LEU A  30     146.905 195.284 147.642  1.00 45.52           C  
ATOM    482  CD2 LEU A  30     147.281 197.100 145.969  1.00 45.52           C  
ATOM    483  H   LEU A  30     143.400 195.983 146.238  1.00 45.52           H  
ATOM    484  HA  LEU A  30     144.977 196.844 144.325  1.00 45.52           H  
ATOM    485  HB2 LEU A  30     145.181 194.540 145.932  1.00 45.52           H  
ATOM    486  HB3 LEU A  30     146.318 194.968 144.911  1.00 45.52           H  
ATOM    487  HG  LEU A  30     145.575 196.688 147.005  1.00 45.52           H  
ATOM    488 HD11 LEU A  30     147.248 195.853 148.349  1.00 45.52           H  
ATOM    489 HD12 LEU A  30     146.240 194.675 148.000  1.00 45.52           H  
ATOM    490 HD13 LEU A  30     147.631 194.783 147.241  1.00 45.52           H  
ATOM    491 HD21 LEU A  30     147.694 197.616 146.679  1.00 45.52           H  
ATOM    492 HD22 LEU A  30     147.954 196.581 145.502  1.00 45.52           H  
ATOM    493 HD23 LEU A  30     146.830 197.694 145.349  1.00 45.52           H  
ATOM    494  N   GLY A  31     143.285 194.220 143.612  1.00 46.25           N  
ATOM    495  CA  GLY A  31     142.807 193.452 142.478  1.00 46.25           C  
ATOM    496  C   GLY A  31     142.061 194.301 141.473  1.00 46.25           C  
ATOM    497  O   GLY A  31     142.127 194.045 140.268  1.00 46.25           O  
ATOM    498  H   GLY A  31     142.946 193.994 144.369  1.00 46.25           H  
ATOM    499  HA2 GLY A  31     143.561 193.036 142.030  1.00 46.25           H  
ATOM    500  HA3 GLY A  31     142.212 192.752 142.791  1.00 46.25           H  
ATOM    501  N   HIS A  32     141.340 195.318 141.948  1.00 48.00           N  
ATOM    502  CA  HIS A  32     140.647 196.215 141.030  1.00 48.00           C  
ATOM    503  C   HIS A  32     141.627 196.902 140.088  1.00 48.00           C  
ATOM    504  O   HIS A  32     141.338 197.078 138.899  1.00 48.00           O  
ATOM    505  CB  HIS A  32     139.849 197.251 141.817  1.00 48.00           C  
ATOM    506  CG  HIS A  32     139.246 198.323 140.965  1.00 48.00           C  
ATOM    507  ND1 HIS A  32     139.867 199.533 140.742  1.00 48.00           N  
ATOM    508  CD2 HIS A  32     138.077 198.368 140.284  1.00 48.00           C  
ATOM    509  CE1 HIS A  32     139.107 200.277 139.959  1.00 48.00           C  
ATOM    510  NE2 HIS A  32     138.015 199.594 139.666  1.00 48.00           N  
ATOM    511  H   HIS A  32     141.238 195.506 142.781  1.00 48.00           H  
ATOM    512  HA  HIS A  32     140.025 195.699 140.493  1.00 48.00           H  
ATOM    513  HB2 HIS A  32     139.126 196.801 142.283  1.00 48.00           H  
ATOM    514  HB3 HIS A  32     140.437 197.678 142.459  1.00 48.00           H  
ATOM    515  HD2 HIS A  32     137.437 197.696 140.241  1.00 48.00           H  
ATOM    516  HE1 HIS A  32     139.307 201.136 139.664  1.00 48.00           H  
ATOM    517  HE2 HIS A  32     137.370 199.871 139.170  1.00 48.00           H  
ATOM    518  N   TYR A  33     142.795 197.294 140.598  1.00 48.02           N  
ATOM    519  CA  TYR A  33     143.781 198.037 139.828  1.00 48.02           C  
ATOM    520  C   TYR A  33     144.858 197.138 139.228  1.00 48.02           C  
ATOM    521  O   TYR A  33     145.914 197.634 138.821  1.00 48.02           O  
ATOM    522  CB  TYR A  33     144.420 199.115 140.703  1.00 48.02           C  
ATOM    523  CG  TYR A  33     143.465 200.214 141.097  1.00 48.02           C  
ATOM    524  CD1 TYR A  33     142.917 201.058 140.143  1.00 48.02           C  
ATOM    525  CD2 TYR A  33     143.106 200.406 142.421  1.00 48.02           C  
ATOM    526  CE1 TYR A  33     142.042 202.063 140.497  1.00 48.02           C  
ATOM    527  CE2 TYR A  33     142.232 201.408 142.785  1.00 48.02           C  
ATOM    528  CZ  TYR A  33     141.702 202.233 141.819  1.00 48.02           C  
ATOM    529  OH  TYR A  33     140.830 203.233 142.179  1.00 48.02           O  
ATOM    530  H   TYR A  33     143.040 197.135 141.407  1.00 48.02           H  
ATOM    531  HA  TYR A  33     143.331 198.483 139.094  1.00 48.02           H  
ATOM    532  HB2 TYR A  33     144.755 198.704 141.516  1.00 48.02           H  
ATOM    533  HB3 TYR A  33     145.150 199.523 140.213  1.00 48.02           H  
ATOM    534  HD1 TYR A  33     143.144 200.945 139.248  1.00 48.02           H  
ATOM    535  HD2 TYR A  33     143.462 199.850 143.076  1.00 48.02           H  
ATOM    536  HE1 TYR A  33     141.682 202.622 139.846  1.00 48.02           H  
ATOM    537  HE2 TYR A  33     142.001 201.525 143.678  1.00 48.02           H  
ATOM    538  HH  TYR A  33     140.711 203.226 143.010  1.00 48.02           H  
ATOM    539  N   GLY A  34     144.612 195.835 139.156  1.00 48.23           N  
ATOM    540  CA  GLY A  34     145.552 194.922 138.528  1.00 48.23           C  
ATOM    541  C   GLY A  34     146.872 194.763 139.251  1.00 48.23           C  
ATOM    542  O   GLY A  34     147.927 194.741 138.605  1.00 48.23           O  
ATOM    543  H   GLY A  34     143.905 195.454 139.465  1.00 48.23           H  
ATOM    544  HA2 GLY A  34     145.141 194.046 138.461  1.00 48.23           H  
ATOM    545  HA3 GLY A  34     145.739 195.234 137.629  1.00 48.23           H  
ATOM    546  N   TYR A  35     146.843 194.649 140.579  1.00 47.49           N  
ATOM    547  CA  TYR A  35     148.036 194.378 141.371  1.00 47.49           C  
ATOM    548  C   TYR A  35     147.992 192.999 142.019  1.00 47.49           C  
ATOM    549  O   TYR A  35     148.657 192.775 143.035  1.00 47.49           O  
ATOM    550  CB  TYR A  35     148.228 195.455 142.439  1.00 47.49           C  
ATOM    551  CG  TYR A  35     148.546 196.820 141.881  1.00 47.49           C  
ATOM    552  CD1 TYR A  35     147.562 197.600 141.294  1.00 47.49           C  
ATOM    553  CD2 TYR A  35     149.835 197.329 141.940  1.00 47.49           C  
ATOM    554  CE1 TYR A  35     147.853 198.848 140.782  1.00 47.49           C  
ATOM    555  CE2 TYR A  35     150.133 198.576 141.430  1.00 47.49           C  
ATOM    556  CZ  TYR A  35     149.138 199.329 140.852  1.00 47.49           C  
ATOM    557  OH  TYR A  35     149.427 200.573 140.342  1.00 47.49           O  
ATOM    558  H   TYR A  35     146.128 194.727 141.050  1.00 47.49           H  
ATOM    559  HA  TYR A  35     148.811 194.402 140.789  1.00 47.49           H  
ATOM    560  HB2 TYR A  35     147.411 195.530 142.956  1.00 47.49           H  
ATOM    561  HB3 TYR A  35     148.962 195.195 143.018  1.00 47.49           H  
ATOM    562  HD1 TYR A  35     146.691 197.277 141.244  1.00 47.49           H  
ATOM    563  HD2 TYR A  35     150.510 196.822 142.329  1.00 47.49           H  
ATOM    564  HE1 TYR A  35     147.184 199.361 140.390  1.00 47.49           H  
ATOM    565  HE2 TYR A  35     151.002 198.904 141.477  1.00 47.49           H  
ATOM    566  HH  TYR A  35     150.240 200.749 140.457  1.00 47.49           H  
ATOM    567  N   ALA A  36     147.222 192.069 141.452  1.00 46.17           N  
ATOM    568  CA  ALA A  36     147.143 190.732 142.027  1.00 46.17           C  
ATOM    569  C   ALA A  36     148.516 190.076 142.078  1.00 46.17           C  
ATOM    570  O   ALA A  36     148.839 189.369 143.039  1.00 46.17           O  
ATOM    571  CB  ALA A  36     146.168 189.872 141.226  1.00 46.17           C  
ATOM    572  H   ALA A  36     146.745 192.186 140.746  1.00 46.17           H  
ATOM    573  HA  ALA A  36     146.809 190.798 142.935  1.00 46.17           H  
ATOM    574  HB1 ALA A  36     146.129 188.988 141.622  1.00 46.17           H  
ATOM    575  HB2 ALA A  36     145.291 190.285 141.250  1.00 46.17           H  
ATOM    576  HB3 ALA A  36     146.481 189.811 140.310  1.00 46.17           H  
ATOM    577  N   HIS A  37     149.340 190.298 141.052  1.00 47.95           N  
ATOM    578  CA  HIS A  37     150.690 189.747 141.067  1.00 47.95           C  
ATOM    579  C   HIS A  37     151.506 190.320 142.219  1.00 47.95           C  
ATOM    580  O   HIS A  37     152.299 189.606 142.843  1.00 47.95           O  
ATOM    581  CB  HIS A  37     151.381 190.006 139.726  1.00 47.95           C  
ATOM    582  CG  HIS A  37     151.799 191.430 139.520  1.00 47.95           C  
ATOM    583  ND1 HIS A  37     151.014 192.500 139.893  1.00 47.95           N  
ATOM    584  CD2 HIS A  37     152.927 191.959 138.990  1.00 47.95           C  
ATOM    585  CE1 HIS A  37     151.637 193.626 139.597  1.00 47.95           C  
ATOM    586  NE2 HIS A  37     152.800 193.326 139.047  1.00 47.95           N  
ATOM    587  H   HIS A  37     149.144 190.755 140.351  1.00 47.95           H  
ATOM    588  HA  HIS A  37     150.635 188.786 141.191  1.00 47.95           H  
ATOM    589  HB2 HIS A  37     152.177 189.454 139.674  1.00 47.95           H  
ATOM    590  HB3 HIS A  37     150.771 189.771 139.010  1.00 47.95           H  
ATOM    591  HD2 HIS A  37     153.651 191.486 138.648  1.00 47.95           H  
ATOM    592  HE1 HIS A  37     151.312 194.484 139.749  1.00 47.95           H  
ATOM    593  HE2 HIS A  37     153.383 193.894 138.770  1.00 47.95           H  
ATOM    594  N   ALA A  38     151.320 191.605 142.525  1.00 45.63           N  
ATOM    595  CA  ALA A  38     152.060 192.211 143.625  1.00 45.63           C  
ATOM    596  C   ALA A  38     151.669 191.585 144.956  1.00 45.63           C  
ATOM    597  O   ALA A  38     152.531 191.291 145.791  1.00 45.63           O  
ATOM    598  CB  ALA A  38     151.820 193.720 143.650  1.00 45.63           C  
ATOM    599  H   ALA A  38     150.772 192.135 142.129  1.00 45.63           H  
ATOM    600  HA  ALA A  38     153.008 192.060 143.490  1.00 45.63           H  
ATOM    601  HB1 ALA A  38     152.318 194.106 144.387  1.00 45.63           H  
ATOM    602  HB2 ALA A  38     152.121 194.100 142.810  1.00 45.63           H  
ATOM    603  HB3 ALA A  38     150.872 193.886 143.767  1.00 45.63           H  
ATOM    604  N   VAL A  39     150.370 191.370 145.171  1.00 43.91           N  
ATOM    605  CA  VAL A  39     149.921 190.725 146.400  1.00 43.91           C  
ATOM    606  C   VAL A  39     150.454 189.302 146.471  1.00 43.91           C  
ATOM    607  O   VAL A  39     150.917 188.848 147.524  1.00 43.91           O  
ATOM    608  CB  VAL A  39     148.385 190.764 146.492  1.00 43.91           C  
ATOM    609  CG1 VAL A  39     147.915 190.221 147.829  1.00 43.91           C  
ATOM    610  CG2 VAL A  39     147.883 192.179 146.289  1.00 43.91           C  
ATOM    611  H   VAL A  39     149.740 191.583 144.625  1.00 43.91           H  
ATOM    612  HA  VAL A  39     150.276 191.214 147.159  1.00 43.91           H  
ATOM    613  HB  VAL A  39     148.010 190.207 145.791  1.00 43.91           H  
ATOM    614 HG11 VAL A  39     146.946 190.265 147.862  1.00 43.91           H  
ATOM    615 HG12 VAL A  39     148.204 189.300 147.921  1.00 43.91           H  
ATOM    616 HG13 VAL A  39     148.294 190.762 148.539  1.00 43.91           H  
ATOM    617 HG21 VAL A  39     146.969 192.240 146.608  1.00 43.91           H  
ATOM    618 HG22 VAL A  39     148.451 192.784 146.790  1.00 43.91           H  
ATOM    619 HG23 VAL A  39     147.920 192.396 145.345  1.00 43.91           H  
ATOM    620  N   HIS A  40     150.403 188.578 145.353  1.00 44.85           N  
ATOM    621  CA  HIS A  40     150.894 187.205 145.344  1.00 44.85           C  
ATOM    622  C   HIS A  40     152.375 187.148 145.696  1.00 44.85           C  
ATOM    623  O   HIS A  40     152.808 186.275 146.455  1.00 44.85           O  
ATOM    624  CB  HIS A  40     150.648 186.571 143.976  1.00 44.85           C  
ATOM    625  CG  HIS A  40     150.950 185.107 143.925  1.00 44.85           C  
ATOM    626  ND1 HIS A  40     152.222 184.604 144.094  1.00 44.85           N  
ATOM    627  CD2 HIS A  40     150.148 184.037 143.719  1.00 44.85           C  
ATOM    628  CE1 HIS A  40     152.188 183.287 144.000  1.00 44.85           C  
ATOM    629  NE2 HIS A  40     150.941 182.918 143.772  1.00 44.85           N  
ATOM    630  H   HIS A  40     150.094 188.854 144.600  1.00 44.85           H  
ATOM    631  HA  HIS A  40     150.408 186.690 146.007  1.00 44.85           H  
ATOM    632  HB2 HIS A  40     149.715 186.690 143.740  1.00 44.85           H  
ATOM    633  HB3 HIS A  40     151.211 187.013 143.321  1.00 44.85           H  
ATOM    634  HD2 HIS A  40     149.230 184.055 143.572  1.00 44.85           H  
ATOM    635  HE1 HIS A  40     152.919 182.717 144.079  1.00 44.85           H  
ATOM    636  HE2 HIS A  40     150.670 182.108 143.672  1.00 44.85           H  
ATOM    637  N   THR A  41     153.167 188.068 145.147  1.00 44.93           N  
ATOM    638  CA  THR A  41     154.610 188.023 145.348  1.00 44.93           C  
ATOM    639  C   THR A  41     155.013 188.520 146.733  1.00 44.93           C  
ATOM    640  O   THR A  41     155.930 187.965 147.346  1.00 44.93           O  
ATOM    641  CB  THR A  41     155.309 188.849 144.267  1.00 44.93           C  
ATOM    642  OG1 THR A  41     154.887 188.402 142.974  1.00 44.93           O  
ATOM    643  CG2 THR A  41     156.818 188.713 144.375  1.00 44.93           C  
ATOM    644  H   THR A  41     152.896 188.721 144.658  1.00 44.93           H  
ATOM    645  HA  THR A  41     154.911 187.105 145.263  1.00 44.93           H  
ATOM    646  HB  THR A  41     155.077 189.785 144.375  1.00 44.93           H  
ATOM    647  HG1 THR A  41     155.270 188.852 142.376  1.00 44.93           H  
ATOM    648 HG21 THR A  41     157.242 189.125 143.607  1.00 44.93           H  
ATOM    649 HG22 THR A  41     157.137 189.148 145.181  1.00 44.93           H  
ATOM    650 HG23 THR A  41     157.064 187.775 144.404  1.00 44.93           H  
ATOM    651  N   TYR A  42     154.347 189.554 147.244  1.00 45.12           N  
ATOM    652  CA  TYR A  42     154.800 190.239 148.449  1.00 45.12           C  
ATOM    653  C   TYR A  42     153.985 189.897 149.689  1.00 45.12           C  
ATOM    654  O   TYR A  42     154.560 189.695 150.761  1.00 45.12           O  
ATOM    655  CB  TYR A  42     154.765 191.755 148.235  1.00 45.12           C  
ATOM    656  CG  TYR A  42     155.902 192.295 147.395  1.00 45.12           C  
ATOM    657  CD1 TYR A  42     156.325 191.635 146.249  1.00 45.12           C  
ATOM    658  CD2 TYR A  42     156.549 193.469 147.748  1.00 45.12           C  
ATOM    659  CE1 TYR A  42     157.358 192.126 145.483  1.00 45.12           C  
ATOM    660  CE2 TYR A  42     157.585 193.970 146.986  1.00 45.12           C  
ATOM    661  CZ  TYR A  42     157.985 193.293 145.855  1.00 45.12           C  
ATOM    662  OH  TYR A  42     159.019 193.788 145.093  1.00 45.12           O  
ATOM    663  H   TYR A  42     153.626 189.879 146.908  1.00 45.12           H  
ATOM    664  HA  TYR A  42     155.720 189.989 148.625  1.00 45.12           H  
ATOM    665  HB2 TYR A  42     153.935 191.987 147.791  1.00 45.12           H  
ATOM    666  HB3 TYR A  42     154.806 192.192 149.100  1.00 45.12           H  
ATOM    667  HD1 TYR A  42     155.904 190.847 145.994  1.00 45.12           H  
ATOM    668  HD2 TYR A  42     156.280 193.927 148.511  1.00 45.12           H  
ATOM    669  HE1 TYR A  42     157.630 191.671 144.719  1.00 45.12           H  
ATOM    670  HE2 TYR A  42     158.011 194.758 147.236  1.00 45.12           H  
ATOM    671  HH  TYR A  42     159.303 194.506 145.426  1.00 45.12           H  
ATOM    672  N   VAL A  43     152.662 189.834 149.578  1.00 42.01           N  
ATOM    673  CA  VAL A  43     151.815 189.661 150.754  1.00 42.01           C  
ATOM    674  C   VAL A  43     151.563 188.189 151.052  1.00 42.01           C  
ATOM    675  O   VAL A  43     151.553 187.780 152.215  1.00 42.01           O  
ATOM    676  CB  VAL A  43     150.494 190.427 150.556  1.00 42.01           C  
ATOM    677  CG1 VAL A  43     149.535 190.130 151.692  1.00 42.01           C  
ATOM    678  CG2 VAL A  43     150.757 191.917 150.451  1.00 42.01           C  
ATOM    679  H   VAL A  43     152.231 189.888 148.836  1.00 42.01           H  
ATOM    680  HA  VAL A  43     152.265 190.044 151.523  1.00 42.01           H  
ATOM    681  HB  VAL A  43     150.081 190.134 149.729  1.00 42.01           H  
ATOM    682 HG11 VAL A  43     148.841 190.807 151.702  1.00 42.01           H  
ATOM    683 HG12 VAL A  43     149.139 189.255 151.554  1.00 42.01           H  
ATOM    684 HG13 VAL A  43     150.024 190.146 152.530  1.00 42.01           H  
ATOM    685 HG21 VAL A  43     149.911 192.381 150.354  1.00 42.01           H  
ATOM    686 HG22 VAL A  43     151.207 192.215 151.257  1.00 42.01           H  
ATOM    687 HG23 VAL A  43     151.318 192.085 149.678  1.00 42.01           H  
ATOM    688  N   LYS A  44     151.367 187.379 150.018  1.00 42.48           N  
ATOM    689  CA  LYS A  44     151.017 185.976 150.217  1.00 42.48           C  
ATOM    690  C   LYS A  44     151.989 185.221 151.115  1.00 42.48           C  
ATOM    691  O   LYS A  44     151.526 184.382 151.906  1.00 42.48           O  
ATOM    692  CB  LYS A  44     150.912 185.281 148.854  1.00 42.48           C  
ATOM    693  CG  LYS A  44     149.863 184.193 148.800  1.00 42.48           C  
ATOM    694  CD  LYS A  44     150.009 183.345 147.549  1.00 42.48           C  
ATOM    695  CE  LYS A  44     149.393 181.975 147.735  1.00 42.48           C  
ATOM    696  NZ  LYS A  44     150.180 181.139 148.678  1.00 42.48           N  
ATOM    697  H   LYS A  44     151.432 187.616 149.193  1.00 42.48           H  
ATOM    698  HA  LYS A  44     150.142 185.934 150.635  1.00 42.48           H  
ATOM    699  HB2 LYS A  44     150.686 185.943 148.181  1.00 42.48           H  
ATOM    700  HB3 LYS A  44     151.769 184.879 148.643  1.00 42.48           H  
ATOM    701  HG2 LYS A  44     149.960 183.616 149.573  1.00 42.48           H  
ATOM    702  HG3 LYS A  44     148.982 184.598 148.792  1.00 42.48           H  
ATOM    703  HD2 LYS A  44     149.562 183.784 146.809  1.00 42.48           H  
ATOM    704  HD3 LYS A  44     150.951 183.228 147.348  1.00 42.48           H  
ATOM    705  HE2 LYS A  44     148.497 182.074 148.093  1.00 42.48           H  
ATOM    706  HE3 LYS A  44     149.362 181.519 146.879  1.00 42.48           H  
ATOM    707  HZ1 LYS A  44     149.818 180.327 148.739  1.00 42.48           H  
ATOM    708  HZ2 LYS A  44     151.018 181.061 148.388  1.00 42.48           H  
ATOM    709  HZ3 LYS A  44     150.186 181.513 149.485  1.00 42.48           H  
ATOM    710  N   PRO A  45     153.303 185.435 151.043  1.00 42.47           N  
ATOM    711  CA  PRO A  45     154.219 184.626 151.864  1.00 42.47           C  
ATOM    712  C   PRO A  45     153.909 184.641 153.351  1.00 42.47           C  
ATOM    713  O   PRO A  45     154.135 183.630 154.022  1.00 42.47           O  
ATOM    714  CB  PRO A  45     155.586 185.252 151.563  1.00 42.47           C  
ATOM    715  CG  PRO A  45     155.447 185.782 150.190  1.00 42.47           C  
ATOM    716  CD  PRO A  45     154.033 186.266 150.070  1.00 42.47           C  
ATOM    717  HA  PRO A  45     154.218 183.707 151.552  1.00 42.47           H  
ATOM    718  HB2 PRO A  45     155.766 185.967 152.194  1.00 42.47           H  
ATOM    719  HB3 PRO A  45     156.276 184.571 151.603  1.00 42.47           H  
ATOM    720  HG2 PRO A  45     156.069 186.515 150.062  1.00 42.47           H  
ATOM    721  HG3 PRO A  45     155.619 185.073 149.550  1.00 42.47           H  
ATOM    722  HD2 PRO A  45     153.978 187.202 150.315  1.00 42.47           H  
ATOM    723  HD3 PRO A  45     153.697 186.112 149.173  1.00 42.47           H  
ATOM    724  N   PHE A  46     153.401 185.746 153.896  1.00 40.39           N  
ATOM    725  CA  PHE A  46     153.059 185.765 155.316  1.00 40.39           C  
ATOM    726  C   PHE A  46     151.887 184.835 155.618  1.00 40.39           C  
ATOM    727  O   PHE A  46     151.897 184.114 156.626  1.00 40.39           O  
ATOM    728  CB  PHE A  46     152.754 187.195 155.752  1.00 40.39           C  
ATOM    729  CG  PHE A  46     153.919 188.128 155.600  1.00 40.39           C  
ATOM    730  CD1 PHE A  46     154.153 188.776 154.401  1.00 40.39           C  
ATOM    731  CD2 PHE A  46     154.787 188.350 156.655  1.00 40.39           C  
ATOM    732  CE1 PHE A  46     155.229 189.631 154.256  1.00 40.39           C  
ATOM    733  CE2 PHE A  46     155.862 189.203 156.516  1.00 40.39           C  
ATOM    734  CZ  PHE A  46     156.083 189.844 155.316  1.00 40.39           C  
ATOM    735  H   PHE A  46     153.246 186.480 153.476  1.00 40.39           H  
ATOM    736  HA  PHE A  46     153.824 185.455 155.827  1.00 40.39           H  
ATOM    737  HB2 PHE A  46     152.025 187.539 155.211  1.00 40.39           H  
ATOM    738  HB3 PHE A  46     152.496 187.190 156.687  1.00 40.39           H  
ATOM    739  HD1 PHE A  46     153.579 188.635 153.683  1.00 40.39           H  
ATOM    740  HD2 PHE A  46     154.643 187.920 157.467  1.00 40.39           H  
ATOM    741  HE1 PHE A  46     155.375 190.062 153.446  1.00 40.39           H  
ATOM    742  HE2 PHE A  46     156.438 189.346 157.232  1.00 40.39           H  
ATOM    743  HZ  PHE A  46     156.807 190.420 155.221  1.00 40.39           H  
ATOM    744  N   GLY A  47     150.871 184.831 154.755  1.00 38.81           N  
ATOM    745  CA  GLY A  47     149.792 183.872 154.911  1.00 38.81           C  
ATOM    746  C   GLY A  47     150.271 182.442 154.765  1.00 38.81           C  
ATOM    747  O   GLY A  47     149.828 181.547 155.491  1.00 38.81           O  
ATOM    748  H   GLY A  47     150.788 185.364 154.085  1.00 38.81           H  
ATOM    749  HA2 GLY A  47     149.388 183.976 155.787  1.00 38.81           H  
ATOM    750  HA3 GLY A  47     149.115 184.038 154.236  1.00 38.81           H  
ATOM    751  N   ASP A  48     151.185 182.206 153.822  1.00 40.18           N  
ATOM    752  CA  ASP A  48     151.767 180.878 153.677  1.00 40.18           C  
ATOM    753  C   ASP A  48     152.497 180.464 154.948  1.00 40.18           C  
ATOM    754  O   ASP A  48     152.421 179.304 155.366  1.00 40.18           O  
ATOM    755  CB  ASP A  48     152.718 180.848 152.480  1.00 40.18           C  
ATOM    756  CG  ASP A  48     152.009 180.532 151.176  1.00 40.18           C  
ATOM    757  OD1 ASP A  48     150.760 180.537 151.153  1.00 40.18           O  
ATOM    758  OD2 ASP A  48     152.704 180.279 150.170  1.00 40.18           O  
ATOM    759  H   ASP A  48     151.479 182.791 153.264  1.00 40.18           H  
ATOM    760  HA  ASP A  48     151.058 180.236 153.518  1.00 40.18           H  
ATOM    761  HB2 ASP A  48     153.140 181.717 152.390  1.00 40.18           H  
ATOM    762  HB3 ASP A  48     153.391 180.166 152.629  1.00 40.18           H  
ATOM    763  N   LEU A  49     153.218 181.399 155.569  1.00 37.98           N  
ATOM    764  CA  LEU A  49     153.913 181.100 156.817  1.00 37.98           C  
ATOM    765  C   LEU A  49     152.928 180.748 157.922  1.00 37.98           C  
ATOM    766  O   LEU A  49     153.157 179.809 158.693  1.00 37.98           O  
ATOM    767  CB  LEU A  49     154.776 182.290 157.233  1.00 37.98           C  
ATOM    768  CG  LEU A  49     155.455 182.188 158.603  1.00 37.98           C  
ATOM    769  CD1 LEU A  49     156.364 180.973 158.663  1.00 37.98           C  
ATOM    770  CD2 LEU A  49     156.233 183.453 158.909  1.00 37.98           C  
ATOM    771  H   LEU A  49     153.320 182.206 155.290  1.00 37.98           H  
ATOM    772  HA  LEU A  49     154.496 180.337 156.679  1.00 37.98           H  
ATOM    773  HB2 LEU A  49     155.476 182.404 156.572  1.00 37.98           H  
ATOM    774  HB3 LEU A  49     154.216 183.082 157.248  1.00 37.98           H  
ATOM    775  HG  LEU A  49     154.777 182.087 159.288  1.00 37.98           H  
ATOM    776 HD11 LEU A  49     156.844 180.981 159.506  1.00 37.98           H  
ATOM    777 HD12 LEU A  49     155.824 180.170 158.596  1.00 37.98           H  
ATOM    778 HD13 LEU A  49     156.992 181.013 157.925  1.00 37.98           H  
ATOM    779 HD21 LEU A  49     156.652 183.362 159.779  1.00 37.98           H  
ATOM    780 HD22 LEU A  49     156.911 183.579 158.227  1.00 37.98           H  
ATOM    781 HD23 LEU A  49     155.622 184.206 158.912  1.00 37.98           H  
ATOM    782  N   PHE A  50     151.832 181.499 158.025  1.00 37.12           N  
ATOM    783  CA  PHE A  50     150.820 181.183 159.030  1.00 37.12           C  
ATOM    784  C   PHE A  50     150.240 179.791 158.803  1.00 37.12           C  
ATOM    785  O   PHE A  50     150.077 179.008 159.751  1.00 37.12           O  
ATOM    786  CB  PHE A  50     149.716 182.241 159.000  1.00 37.12           C  
ATOM    787  CG  PHE A  50     148.578 181.963 159.939  1.00 37.12           C  
ATOM    788  CD1 PHE A  50     148.815 181.613 161.256  1.00 37.12           C  
ATOM    789  CD2 PHE A  50     147.269 182.062 159.504  1.00 37.12           C  
ATOM    790  CE1 PHE A  50     147.768 181.360 162.117  1.00 37.12           C  
ATOM    791  CE2 PHE A  50     146.219 181.812 160.362  1.00 37.12           C  
ATOM    792  CZ  PHE A  50     146.469 181.461 161.669  1.00 37.12           C  
ATOM    793  H   PHE A  50     151.653 182.183 157.536  1.00 37.12           H  
ATOM    794  HA  PHE A  50     151.231 181.199 159.908  1.00 37.12           H  
ATOM    795  HB2 PHE A  50     150.100 183.097 159.246  1.00 37.12           H  
ATOM    796  HB3 PHE A  50     149.354 182.288 158.102  1.00 37.12           H  
ATOM    797  HD1 PHE A  50     149.690 181.543 161.563  1.00 37.12           H  
ATOM    798  HD2 PHE A  50     147.094 182.299 158.622  1.00 37.12           H  
ATOM    799  HE1 PHE A  50     147.939 181.123 163.000  1.00 37.12           H  
ATOM    800  HE2 PHE A  50     145.343 181.880 160.058  1.00 37.12           H  
ATOM    801  HZ  PHE A  50     145.763 181.291 162.249  1.00 37.12           H  
ATOM    802  N   VAL A  51     149.939 179.459 157.547  1.00 35.81           N  
ATOM    803  CA  VAL A  51     149.388 178.144 157.236  1.00 35.81           C  
ATOM    804  C   VAL A  51     150.390 177.049 157.581  1.00 35.81           C  
ATOM    805  O   VAL A  51     150.025 176.005 158.134  1.00 35.81           O  
ATOM    806  CB  VAL A  51     148.964 178.082 155.757  1.00 35.81           C  
ATOM    807  CG1 VAL A  51     148.823 176.640 155.296  1.00 35.81           C  
ATOM    808  CG2 VAL A  51     147.665 178.838 155.554  1.00 35.81           C  
ATOM    809  H   VAL A  51     150.044 179.972 156.865  1.00 35.81           H  
ATOM    810  HA  VAL A  51     148.596 178.001 157.778  1.00 35.81           H  
ATOM    811  HB  VAL A  51     149.646 178.506 155.214  1.00 35.81           H  
ATOM    812 HG11 VAL A  51     148.304 176.624 154.477  1.00 35.81           H  
ATOM    813 HG12 VAL A  51     149.704 176.268 155.134  1.00 35.81           H  
ATOM    814 HG13 VAL A  51     148.366 176.131 155.984  1.00 35.81           H  
ATOM    815 HG21 VAL A  51     147.423 178.801 154.615  1.00 35.81           H  
ATOM    816 HG22 VAL A  51     146.972 178.424 156.092  1.00 35.81           H  
ATOM    817 HG23 VAL A  51     147.791 179.760 155.828  1.00 35.81           H  
ATOM    818  N   ARG A  52     151.663 177.258 157.243  1.00 36.81           N  
ATOM    819  CA  ARG A  52     152.681 176.258 157.544  1.00 36.81           C  
ATOM    820  C   ARG A  52     152.836 176.068 159.046  1.00 36.81           C  
ATOM    821  O   ARG A  52     152.986 174.938 159.523  1.00 36.81           O  
ATOM    822  CB  ARG A  52     154.012 176.661 156.917  1.00 36.81           C  
ATOM    823  CG  ARG A  52     154.065 176.480 155.416  1.00 36.81           C  
ATOM    824  CD  ARG A  52     155.414 176.888 154.863  1.00 36.81           C  
ATOM    825  NE  ARG A  52     156.410 175.839 155.038  1.00 36.81           N  
ATOM    826  CZ  ARG A  52     156.511 174.766 154.268  1.00 36.81           C  
ATOM    827  NH1 ARG A  52     155.693 174.567 153.248  1.00 36.81           N  
ATOM    828  NH2 ARG A  52     157.456 173.868 154.529  1.00 36.81           N  
ATOM    829  H   ARG A  52     151.958 177.961 156.844  1.00 36.81           H  
ATOM    830  HA  ARG A  52     152.412 175.409 157.160  1.00 36.81           H  
ATOM    831  HB2 ARG A  52     154.177 177.597 157.108  1.00 36.81           H  
ATOM    832  HB3 ARG A  52     154.717 176.118 157.305  1.00 36.81           H  
ATOM    833  HG2 ARG A  52     153.917 175.546 155.200  1.00 36.81           H  
ATOM    834  HG3 ARG A  52     153.384 177.033 155.002  1.00 36.81           H  
ATOM    835  HD2 ARG A  52     155.329 177.073 153.915  1.00 36.81           H  
ATOM    836  HD3 ARG A  52     155.724 177.680 155.331  1.00 36.81           H  
ATOM    837  HE  ARG A  52     156.969 175.922 155.686  1.00 36.81           H  
ATOM    838 HH11 ARG A  52     155.077 175.140 153.069  1.00 36.81           H  
ATOM    839 HH12 ARG A  52     155.778 173.863 152.762  1.00 36.81           H  
ATOM    840 HH21 ARG A  52     157.992 173.989 155.190  1.00 36.81           H  
ATOM    841 HH22 ARG A  52     157.531 173.168 154.036  1.00 36.81           H  
ATOM    842  N   LEU A  53     152.809 177.161 159.808  1.00 35.94           N  
ATOM    843  CA  LEU A  53     152.894 177.044 161.259  1.00 35.94           C  
ATOM    844  C   LEU A  53     151.721 176.246 161.807  1.00 35.94           C  
ATOM    845  O   LEU A  53     151.895 175.399 162.689  1.00 35.94           O  
ATOM    846  CB  LEU A  53     152.941 178.429 161.899  1.00 35.94           C  
ATOM    847  CG  LEU A  53     154.243 179.207 161.717  1.00 35.94           C  
ATOM    848  CD1 LEU A  53     154.044 180.659 162.107  1.00 35.94           C  
ATOM    849  CD2 LEU A  53     155.364 178.581 162.525  1.00 35.94           C  
ATOM    850  H   LEU A  53     152.743 177.967 159.515  1.00 35.94           H  
ATOM    851  HA  LEU A  53     153.710 176.574 161.491  1.00 35.94           H  
ATOM    852  HB2 LEU A  53     152.228 178.966 161.517  1.00 35.94           H  
ATOM    853  HB3 LEU A  53     152.794 178.330 162.852  1.00 35.94           H  
ATOM    854  HG  LEU A  53     154.498 179.181 160.781  1.00 35.94           H  
ATOM    855 HD11 LEU A  53     154.882 181.134 161.991  1.00 35.94           H  
ATOM    856 HD12 LEU A  53     153.361 181.047 161.539  1.00 35.94           H  
ATOM    857 HD13 LEU A  53     153.766 180.701 163.036  1.00 35.94           H  
ATOM    858 HD21 LEU A  53     156.154 179.141 162.454  1.00 35.94           H  
ATOM    859 HD22 LEU A  53     155.087 178.517 163.452  1.00 35.94           H  
ATOM    860 HD23 LEU A  53     155.553 177.697 162.174  1.00 35.94           H  
ATOM    861  N   LEU A  54     150.515 176.503 161.297  1.00 35.25           N  
ATOM    862  CA  LEU A  54     149.354 175.754 161.766  1.00 35.25           C  
ATOM    863  C   LEU A  54     149.463 174.276 161.412  1.00 35.25           C  
ATOM    864  O   LEU A  54     149.155 173.408 162.236  1.00 35.25           O  
ATOM    865  CB  LEU A  54     148.076 176.348 161.181  1.00 35.25           C  
ATOM    866  CG  LEU A  54     147.428 177.446 162.020  1.00 35.25           C  
ATOM    867  CD1 LEU A  54     146.337 178.134 161.227  1.00 35.25           C  
ATOM    868  CD2 LEU A  54     146.881 176.879 163.314  1.00 35.25           C  
ATOM    869  H   LEU A  54     150.347 177.093 160.694  1.00 35.25           H  
ATOM    870  HA  LEU A  54     149.308 175.824 162.732  1.00 35.25           H  
ATOM    871  HB2 LEU A  54     148.281 176.728 160.312  1.00 35.25           H  
ATOM    872  HB3 LEU A  54     147.424 175.637 161.078  1.00 35.25           H  
ATOM    873  HG  LEU A  54     148.100 178.110 162.244  1.00 35.25           H  
ATOM    874 HD11 LEU A  54     145.858 178.741 161.812  1.00 35.25           H  
ATOM    875 HD12 LEU A  54     146.741 178.626 160.496  1.00 35.25           H  
ATOM    876 HD13 LEU A  54     145.730 177.462 160.880  1.00 35.25           H  
ATOM    877 HD21 LEU A  54     146.337 177.555 163.748  1.00 35.25           H  
ATOM    878 HD22 LEU A  54     146.342 176.099 163.113  1.00 35.25           H  
ATOM    879 HD23 LEU A  54     147.620 176.631 163.891  1.00 35.25           H  
ATOM    880  N   LYS A  55     149.895 173.969 160.188  1.00 35.01           N  
ATOM    881  CA  LYS A  55     149.998 172.579 159.759  1.00 35.01           C  
ATOM    882  C   LYS A  55     151.134 171.840 160.452  1.00 35.01           C  
ATOM    883  O   LYS A  55     151.095 170.610 160.537  1.00 35.01           O  
ATOM    884  CB  LYS A  55     150.187 172.510 158.244  1.00 35.01           C  
ATOM    885  CG  LYS A  55     148.888 172.386 157.470  1.00 35.01           C  
ATOM    886  CD  LYS A  55     148.974 173.075 156.123  1.00 35.01           C  
ATOM    887  CE  LYS A  55     149.970 172.393 155.209  1.00 35.01           C  
ATOM    888  NZ  LYS A  55     149.891 172.921 153.820  1.00 35.01           N  
ATOM    889  H   LYS A  55     150.132 174.543 159.594  1.00 35.01           H  
ATOM    890  HA  LYS A  55     149.170 172.122 159.976  1.00 35.01           H  
ATOM    891  HB2 LYS A  55     150.635 173.318 157.947  1.00 35.01           H  
ATOM    892  HB3 LYS A  55     150.733 171.737 158.033  1.00 35.01           H  
ATOM    893  HG2 LYS A  55     148.694 171.448 157.320  1.00 35.01           H  
ATOM    894  HG3 LYS A  55     148.173 172.799 157.978  1.00 35.01           H  
ATOM    895  HD2 LYS A  55     148.103 173.049 155.696  1.00 35.01           H  
ATOM    896  HD3 LYS A  55     149.257 173.994 156.251  1.00 35.01           H  
ATOM    897  HE2 LYS A  55     150.868 172.549 155.541  1.00 35.01           H  
ATOM    898  HE3 LYS A  55     149.782 171.442 155.183  1.00 35.01           H  
ATOM    899  HZ1 LYS A  55     150.485 172.506 153.303  1.00 35.01           H  
ATOM    900  HZ2 LYS A  55     149.076 172.785 153.489  1.00 35.01           H  
ATOM    901  HZ3 LYS A  55     150.063 173.794 153.816  1.00 35.01           H  
ATOM    902  N   MET A  56     152.140 172.562 160.945  1.00 35.25           N  
ATOM    903  CA  MET A  56     153.240 171.930 161.658  1.00 35.25           C  
ATOM    904  C   MET A  56     152.773 171.185 162.901  1.00 35.25           C  
ATOM    905  O   MET A  56     153.457 170.259 163.347  1.00 35.25           O  
ATOM    906  CB  MET A  56     154.268 172.993 162.046  1.00 35.25           C  
ATOM    907  CG  MET A  56     155.443 172.482 162.860  1.00 35.25           C  
ATOM    908  SD  MET A  56     156.570 173.805 163.329  1.00 35.25           S  
ATOM    909  CE  MET A  56     155.525 174.775 164.410  1.00 35.25           C  
ATOM    910  H   MET A  56     152.207 173.417 160.878  1.00 35.25           H  
ATOM    911  HA  MET A  56     153.675 171.299 161.063  1.00 35.25           H  
ATOM    912  HB2 MET A  56     154.622 173.392 161.236  1.00 35.25           H  
ATOM    913  HB3 MET A  56     153.819 173.672 162.572  1.00 35.25           H  
ATOM    914  HG2 MET A  56     155.118 172.070 163.676  1.00 35.25           H  
ATOM    915  HG3 MET A  56     155.938 171.835 162.334  1.00 35.25           H  
ATOM    916  HE1 MET A  56     156.067 175.452 164.846  1.00 35.25           H  
ATOM    917  HE2 MET A  56     154.829 175.198 163.883  1.00 35.25           H  
ATOM    918  HE3 MET A  56     155.130 174.190 165.075  1.00 35.25           H  
ATOM    919  N   LEU A  57     151.635 171.566 163.473  1.00 33.83           N  
ATOM    920  CA  LEU A  57     151.181 171.025 164.744  1.00 33.83           C  
ATOM    921  C   LEU A  57     150.113 169.952 164.598  1.00 33.83           C  
ATOM    922  O   LEU A  57     149.647 169.427 165.611  1.00 33.83           O  
ATOM    923  CB  LEU A  57     150.643 172.155 165.625  1.00 33.83           C  
ATOM    924  CG  LEU A  57     151.533 173.393 165.719  1.00 33.83           C  
ATOM    925  CD1 LEU A  57     150.800 174.526 166.404  1.00 33.83           C  
ATOM    926  CD2 LEU A  57     152.822 173.064 166.453  1.00 33.83           C  
ATOM    927  H   LEU A  57     151.100 172.148 163.135  1.00 33.83           H  
ATOM    928  HA  LEU A  57     151.937 170.627 165.204  1.00 33.83           H  
ATOM    929  HB2 LEU A  57     149.786 172.439 165.271  1.00 33.83           H  
ATOM    930  HB3 LEU A  57     150.525 171.813 166.525  1.00 33.83           H  
ATOM    931  HG  LEU A  57     151.765 173.689 164.825  1.00 33.83           H  
ATOM    932 HD11 LEU A  57     151.327 175.336 166.323  1.00 33.83           H  
ATOM    933 HD12 LEU A  57     149.938 174.648 165.977  1.00 33.83           H  
ATOM    934 HD13 LEU A  57     150.679 174.301 167.339  1.00 33.83           H  
ATOM    935 HD21 LEU A  57     153.359 173.868 166.522  1.00 33.83           H  
ATOM    936 HD22 LEU A  57     152.605 172.734 167.339  1.00 33.83           H  
ATOM    937 HD23 LEU A  57     153.304 172.385 165.956  1.00 33.83           H  
ATOM    938  N   VAL A  58     149.726 169.599 163.374  1.00 33.15           N  
ATOM    939  CA  VAL A  58     148.572 168.725 163.187  1.00 33.15           C  
ATOM    940  C   VAL A  58     148.876 167.320 163.689  1.00 33.15           C  
ATOM    941  O   VAL A  58     148.235 166.822 164.620  1.00 33.15           O  
ATOM    942  CB  VAL A  58     148.140 168.712 161.710  1.00 33.15           C  
ATOM    943  CG1 VAL A  58     147.160 167.576 161.452  1.00 33.15           C  
ATOM    944  CG2 VAL A  58     147.526 170.046 161.329  1.00 33.15           C  
ATOM    945  H   VAL A  58     150.108 169.848 162.644  1.00 33.15           H  
ATOM    946  HA  VAL A  58     147.831 169.072 163.708  1.00 33.15           H  
ATOM    947  HB  VAL A  58     148.920 168.569 161.153  1.00 33.15           H  
ATOM    948 HG11 VAL A  58     146.684 167.756 160.625  1.00 33.15           H  
ATOM    949 HG12 VAL A  58     147.649 166.743 161.374  1.00 33.15           H  
ATOM    950 HG13 VAL A  58     146.531 167.528 162.188  1.00 33.15           H  
ATOM    951 HG21 VAL A  58     147.330 170.043 160.379  1.00 33.15           H  
ATOM    952 HG22 VAL A  58     146.709 170.173 161.835  1.00 33.15           H  
ATOM    953 HG23 VAL A  58     148.157 170.753 161.534  1.00 33.15           H  
ATOM    954  N   MET A  59     149.854 166.656 163.078  1.00 33.69           N  
ATOM    955  CA  MET A  59     150.114 165.261 163.426  1.00 33.69           C  
ATOM    956  C   MET A  59     150.508 165.090 164.885  1.00 33.69           C  
ATOM    957  O   MET A  59     149.938 164.211 165.556  1.00 33.69           O  
ATOM    958  CB  MET A  59     151.181 164.689 162.487  1.00 33.69           C  
ATOM    959  CG  MET A  59     150.807 164.746 161.014  1.00 33.69           C  
ATOM    960  SD  MET A  59     149.199 164.026 160.632  1.00 33.69           S  
ATOM    961  CE  MET A  59     149.328 162.430 161.426  1.00 33.69           C  
ATOM    962  H   MET A  59     150.371 166.981 162.473  1.00 33.69           H  
ATOM    963  HA  MET A  59     149.299 164.758 163.280  1.00 33.69           H  
ATOM    964  HB2 MET A  59     152.003 165.189 162.596  1.00 33.69           H  
ATOM    965  HB3 MET A  59     151.333 163.760 162.718  1.00 33.69           H  
ATOM    966  HG2 MET A  59     150.790 165.674 160.733  1.00 33.69           H  
ATOM    967  HG3 MET A  59     151.476 164.262 160.505  1.00 33.69           H  
ATOM    968  HE1 MET A  59     148.545 161.904 161.204  1.00 33.69           H  
ATOM    969  HE2 MET A  59     150.128 161.984 161.107  1.00 33.69           H  
ATOM    970  HE3 MET A  59     149.381 162.558 162.386  1.00 33.69           H  
ATOM    971  N   PRO A  60     151.435 165.873 165.444  1.00 32.85           N  
ATOM    972  CA  PRO A  60     151.775 165.673 166.864  1.00 32.85           C  
ATOM    973  C   PRO A  60     150.592 165.867 167.793  1.00 32.85           C  
ATOM    974  O   PRO A  60     150.335 165.016 168.654  1.00 32.85           O  
ATOM    975  CB  PRO A  60     152.876 166.715 167.113  1.00 32.85           C  
ATOM    976  CG  PRO A  60     153.362 167.117 165.774  1.00 32.85           C  
ATOM    977  CD  PRO A  60     152.219 166.961 164.838  1.00 32.85           C  
ATOM    978  HA  PRO A  60     152.142 164.785 166.997  1.00 32.85           H  
ATOM    979  HB2 PRO A  60     152.500 167.475 167.582  1.00 32.85           H  
ATOM    980  HB3 PRO A  60     153.592 166.314 167.630  1.00 32.85           H  
ATOM    981  HG2 PRO A  60     153.653 168.042 165.802  1.00 32.85           H  
ATOM    982  HG3 PRO A  60     154.096 166.540 165.511  1.00 32.85           H  
ATOM    983  HD2 PRO A  60     151.696 167.776 164.806  1.00 32.85           H  
ATOM    984  HD3 PRO A  60     152.539 166.710 163.960  1.00 32.85           H  
ATOM    985  N   ILE A  61     149.864 166.976 167.649  1.00 32.69           N  
ATOM    986  CA  ILE A  61     148.757 167.244 168.561  1.00 32.69           C  
ATOM    987  C   ILE A  61     147.672 166.190 168.398  1.00 32.69           C  
ATOM    988  O   ILE A  61     147.160 165.655 169.386  1.00 32.69           O  
ATOM    989  CB  ILE A  61     148.215 168.673 168.353  1.00 32.69           C  
ATOM    990  CG1 ILE A  61     147.505 169.158 169.619  1.00 32.69           C  
ATOM    991  CG2 ILE A  61     147.264 168.747 167.171  1.00 32.69           C  
ATOM    992  CD1 ILE A  61     147.350 170.654 169.690  1.00 32.69           C  
ATOM    993  H   ILE A  61     149.988 167.575 167.045  1.00 32.69           H  
ATOM    994  HA  ILE A  61     149.089 167.183 169.470  1.00 32.69           H  
ATOM    995  HB  ILE A  61     148.966 169.262 168.179  1.00 32.69           H  
ATOM    996 HG12 ILE A  61     146.618 168.766 169.651  1.00 32.69           H  
ATOM    997 HG13 ILE A  61     148.016 168.879 170.395  1.00 32.69           H  
ATOM    998 HG21 ILE A  61     147.115 169.679 166.948  1.00 32.69           H  
ATOM    999 HG22 ILE A  61     147.663 168.289 166.416  1.00 32.69           H  
ATOM   1000 HG23 ILE A  61     146.423 168.326 167.408  1.00 32.69           H  
ATOM   1001 HD11 ILE A  61     146.914 170.887 170.524  1.00 32.69           H  
ATOM   1002 HD12 ILE A  61     148.227 171.065 169.648  1.00 32.69           H  
ATOM   1003 HD13 ILE A  61     146.810 170.951 168.940  1.00 32.69           H  
ATOM   1004  N   VAL A  62     147.327 165.846 167.157  1.00 32.09           N  
ATOM   1005  CA  VAL A  62     146.287 164.845 166.940  1.00 32.09           C  
ATOM   1006  C   VAL A  62     146.683 163.531 167.597  1.00 32.09           C  
ATOM   1007  O   VAL A  62     145.923 162.961 168.389  1.00 32.09           O  
ATOM   1008  CB  VAL A  62     146.016 164.666 165.435  1.00 32.09           C  
ATOM   1009  CG1 VAL A  62     145.364 163.318 165.162  1.00 32.09           C  
ATOM   1010  CG2 VAL A  62     145.139 165.793 164.913  1.00 32.09           C  
ATOM   1011  H   VAL A  62     147.672 166.169 166.439  1.00 32.09           H  
ATOM   1012  HA  VAL A  62     145.466 165.151 167.356  1.00 32.09           H  
ATOM   1013  HB  VAL A  62     146.859 164.694 164.955  1.00 32.09           H  
ATOM   1014 HG11 VAL A  62     144.965 163.339 164.278  1.00 32.09           H  
ATOM   1015 HG12 VAL A  62     146.038 162.621 165.199  1.00 32.09           H  
ATOM   1016 HG13 VAL A  62     144.677 163.156 165.827  1.00 32.09           H  
ATOM   1017 HG21 VAL A  62     144.997 165.667 163.962  1.00 32.09           H  
ATOM   1018 HG22 VAL A  62     144.290 165.773 165.381  1.00 32.09           H  
ATOM   1019 HG23 VAL A  62     145.586 166.639 165.072  1.00 32.09           H  
ATOM   1020  N   PHE A  63     147.897 163.053 167.316  1.00 31.52           N  
ATOM   1021  CA  PHE A  63     148.317 161.757 167.838  1.00 31.52           C  
ATOM   1022  C   PHE A  63     148.359 161.760 169.362  1.00 31.52           C  
ATOM   1023  O   PHE A  63     147.780 160.880 170.010  1.00 31.52           O  
ATOM   1024  CB  PHE A  63     149.684 161.381 167.265  1.00 31.52           C  
ATOM   1025  CG  PHE A  63     150.257 160.121 167.845  1.00 31.52           C  
ATOM   1026  CD1 PHE A  63     149.818 158.883 167.415  1.00 31.52           C  
ATOM   1027  CD2 PHE A  63     151.232 160.176 168.824  1.00 31.52           C  
ATOM   1028  CE1 PHE A  63     150.340 157.725 167.949  1.00 31.52           C  
ATOM   1029  CE2 PHE A  63     151.758 159.021 169.361  1.00 31.52           C  
ATOM   1030  CZ  PHE A  63     151.312 157.794 168.922  1.00 31.52           C  
ATOM   1031  H   PHE A  63     148.485 163.454 166.833  1.00 31.52           H  
ATOM   1032  HA  PHE A  63     147.679 161.082 167.558  1.00 31.52           H  
ATOM   1033  HB2 PHE A  63     149.596 161.253 166.307  1.00 31.52           H  
ATOM   1034  HB3 PHE A  63     150.308 162.101 167.445  1.00 31.52           H  
ATOM   1035  HD1 PHE A  63     149.162 158.830 166.758  1.00 31.52           H  
ATOM   1036  HD2 PHE A  63     151.537 161.002 169.124  1.00 31.52           H  
ATOM   1037  HE1 PHE A  63     150.038 156.897 167.651  1.00 31.52           H  
ATOM   1038  HE2 PHE A  63     152.414 159.070 170.018  1.00 31.52           H  
ATOM   1039  HZ  PHE A  63     151.666 157.014 169.283  1.00 31.52           H  
ATOM   1040  N   ALA A  64     149.042 162.742 169.954  1.00 30.86           N  
ATOM   1041  CA  ALA A  64     149.213 162.752 171.403  1.00 30.86           C  
ATOM   1042  C   ALA A  64     147.878 162.929 172.118  1.00 30.86           C  
ATOM   1043  O   ALA A  64     147.574 162.206 173.078  1.00 30.86           O  
ATOM   1044  CB  ALA A  64     150.190 163.857 171.801  1.00 30.86           C  
ATOM   1045  H   ALA A  64     149.409 163.403 169.545  1.00 30.86           H  
ATOM   1046  HA  ALA A  64     149.590 161.903 171.681  1.00 30.86           H  
ATOM   1047  HB1 ALA A  64     150.317 163.834 172.763  1.00 30.86           H  
ATOM   1048  HB2 ALA A  64     151.036 163.705 171.352  1.00 30.86           H  
ATOM   1049  HB3 ALA A  64     149.823 164.714 171.534  1.00 30.86           H  
ATOM   1050  N   SER A  65     147.064 163.886 171.666  1.00 31.93           N  
ATOM   1051  CA  SER A  65     145.777 164.114 172.303  1.00 31.93           C  
ATOM   1052  C   SER A  65     144.886 162.891 172.184  1.00 31.93           C  
ATOM   1053  O   SER A  65     144.198 162.526 173.141  1.00 31.93           O  
ATOM   1054  CB  SER A  65     145.092 165.332 171.685  1.00 31.93           C  
ATOM   1055  OG  SER A  65     145.965 166.445 171.651  1.00 31.93           O  
ATOM   1056  H   SER A  65     147.235 164.406 171.003  1.00 31.93           H  
ATOM   1057  HA  SER A  65     145.917 164.294 173.246  1.00 31.93           H  
ATOM   1058  HB2 SER A  65     144.823 165.115 170.779  1.00 31.93           H  
ATOM   1059  HB3 SER A  65     144.313 165.559 172.216  1.00 31.93           H  
ATOM   1060  HG  SER A  65     146.626 166.278 171.159  1.00 31.93           H  
ATOM   1061  N   LEU A  66     144.875 162.241 171.018  1.00 31.66           N  
ATOM   1062  CA  LEU A  66     144.012 161.081 170.859  1.00 31.66           C  
ATOM   1063  C   LEU A  66     144.485 159.922 171.722  1.00 31.66           C  
ATOM   1064  O   LEU A  66     143.664 159.212 172.307  1.00 31.66           O  
ATOM   1065  CB  LEU A  66     143.942 160.669 169.391  1.00 31.66           C  
ATOM   1066  CG  LEU A  66     142.938 159.561 169.062  1.00 31.66           C  
ATOM   1067  CD1 LEU A  66     141.637 159.722 169.835  1.00 31.66           C  
ATOM   1068  CD2 LEU A  66     142.663 159.541 167.579  1.00 31.66           C  
ATOM   1069  H   LEU A  66     145.343 162.447 170.326  1.00 31.66           H  
ATOM   1070  HA  LEU A  66     143.123 161.329 171.154  1.00 31.66           H  
ATOM   1071  HB2 LEU A  66     143.698 161.448 168.866  1.00 31.66           H  
ATOM   1072  HB3 LEU A  66     144.819 160.357 169.118  1.00 31.66           H  
ATOM   1073  HG  LEU A  66     143.325 158.705 169.304  1.00 31.66           H  
ATOM   1074 HD11 LEU A  66     140.967 159.139 169.445  1.00 31.66           H  
ATOM   1075 HD12 LEU A  66     141.785 159.479 170.762  1.00 31.66           H  
ATOM   1076 HD13 LEU A  66     141.346 160.645 169.774  1.00 31.66           H  
ATOM   1077 HD21 LEU A  66     142.603 158.617 167.290  1.00 31.66           H  
ATOM   1078 HD22 LEU A  66     141.826 160.000 167.404  1.00 31.66           H  
ATOM   1079 HD23 LEU A  66     143.391 159.985 167.116  1.00 31.66           H  
ATOM   1080  N   VAL A  67     145.798 159.714 171.828  1.00 31.26           N  
ATOM   1081  CA  VAL A  67     146.290 158.655 172.705  1.00 31.26           C  
ATOM   1082  C   VAL A  67     145.858 158.924 174.140  1.00 31.26           C  
ATOM   1083  O   VAL A  67     145.331 158.039 174.825  1.00 31.26           O  
ATOM   1084  CB  VAL A  67     147.819 158.521 172.593  1.00 31.26           C  
ATOM   1085  CG1 VAL A  67     148.350 157.622 173.699  1.00 31.26           C  
ATOM   1086  CG2 VAL A  67     148.210 157.973 171.234  1.00 31.26           C  
ATOM   1087  H   VAL A  67     146.407 160.159 171.416  1.00 31.26           H  
ATOM   1088  HA  VAL A  67     145.897 157.812 172.429  1.00 31.26           H  
ATOM   1089  HB  VAL A  67     148.224 159.397 172.694  1.00 31.26           H  
ATOM   1090 HG11 VAL A  67     149.231 157.305 173.449  1.00 31.26           H  
ATOM   1091 HG12 VAL A  67     148.404 158.129 174.524  1.00 31.26           H  
ATOM   1092 HG13 VAL A  67     147.749 156.868 173.809  1.00 31.26           H  
ATOM   1093 HG21 VAL A  67     149.176 157.994 171.152  1.00 31.26           H  
ATOM   1094 HG22 VAL A  67     147.890 157.061 171.158  1.00 31.26           H  
ATOM   1095 HG23 VAL A  67     147.807 158.523 170.544  1.00 31.26           H  
ATOM   1096  N   VAL A  68     146.052 160.158 174.611  1.00 31.76           N  
ATOM   1097  CA  VAL A  68     145.704 160.476 175.994  1.00 31.76           C  
ATOM   1098  C   VAL A  68     144.204 160.316 176.222  1.00 31.76           C  
ATOM   1099  O   VAL A  68     143.771 159.734 177.224  1.00 31.76           O  
ATOM   1100  CB  VAL A  68     146.185 161.895 176.350  1.00 31.76           C  
ATOM   1101  CG1 VAL A  68     145.606 162.337 177.680  1.00 31.76           C  
ATOM   1102  CG2 VAL A  68     147.698 161.939 176.391  1.00 31.76           C  
ATOM   1103  H   VAL A  68     146.376 160.814 174.159  1.00 31.76           H  
ATOM   1104  HA  VAL A  68     146.160 159.853 176.581  1.00 31.76           H  
ATOM   1105  HB  VAL A  68     145.882 162.514 175.668  1.00 31.76           H  
ATOM   1106 HG11 VAL A  68     146.124 163.085 178.014  1.00 31.76           H  
ATOM   1107 HG12 VAL A  68     144.683 162.607 177.552  1.00 31.76           H  
ATOM   1108 HG13 VAL A  68     145.654 161.598 178.306  1.00 31.76           H  
ATOM   1109 HG21 VAL A  68     147.980 162.840 176.614  1.00 31.76           H  
ATOM   1110 HG22 VAL A  68     148.014 161.316 177.064  1.00 31.76           H  
ATOM   1111 HG23 VAL A  68     148.043 161.690 175.520  1.00 31.76           H  
ATOM   1112  N   GLY A  69     143.389 160.825 175.297  1.00 32.47           N  
ATOM   1113  CA  GLY A  69     141.949 160.746 175.468  1.00 32.47           C  
ATOM   1114  C   GLY A  69     141.430 159.323 175.420  1.00 32.47           C  
ATOM   1115  O   GLY A  69     140.568 158.943 176.215  1.00 32.47           O  
ATOM   1116  H   GLY A  69     143.644 161.215 174.575  1.00 32.47           H  
ATOM   1117  HA2 GLY A  69     141.704 161.134 176.323  1.00 32.47           H  
ATOM   1118  HA3 GLY A  69     141.514 161.254 174.766  1.00 32.47           H  
ATOM   1119  N   ALA A  70     141.941 158.519 174.485  1.00 32.31           N  
ATOM   1120  CA  ALA A  70     141.553 157.117 174.421  1.00 32.31           C  
ATOM   1121  C   ALA A  70     141.967 156.383 175.684  1.00 32.31           C  
ATOM   1122  O   ALA A  70     141.246 155.502 176.164  1.00 32.31           O  
ATOM   1123  CB  ALA A  70     142.171 156.457 173.189  1.00 32.31           C  
ATOM   1124  H   ALA A  70     142.508 158.761 173.885  1.00 32.31           H  
ATOM   1125  HA  ALA A  70     140.588 157.059 174.340  1.00 32.31           H  
ATOM   1126  HB1 ALA A  70     141.907 155.524 173.165  1.00 32.31           H  
ATOM   1127  HB2 ALA A  70     141.852 156.912 172.394  1.00 32.31           H  
ATOM   1128  HB3 ALA A  70     143.137 156.527 173.245  1.00 32.31           H  
ATOM   1129  N   ALA A  71     143.130 156.728 176.239  1.00 32.36           N  
ATOM   1130  CA  ALA A  71     143.536 156.129 177.502  1.00 32.36           C  
ATOM   1131  C   ALA A  71     142.600 156.538 178.632  1.00 32.36           C  
ATOM   1132  O   ALA A  71     142.348 155.753 179.552  1.00 32.36           O  
ATOM   1133  CB  ALA A  71     144.976 156.516 177.830  1.00 32.36           C  
ATOM   1134  H   ALA A  71     143.688 157.294 175.911  1.00 32.36           H  
ATOM   1135  HA  ALA A  71     143.498 155.169 177.401  1.00 32.36           H  
ATOM   1136  HB1 ALA A  71     145.225 156.116 178.677  1.00 32.36           H  
ATOM   1137  HB2 ALA A  71     145.558 156.190 177.125  1.00 32.36           H  
ATOM   1138  HB3 ALA A  71     145.037 157.482 177.889  1.00 32.36           H  
ATOM   1139  N   SER A  72     142.077 157.764 178.584  1.00 34.12           N  
ATOM   1140  CA  SER A  72     141.243 158.270 179.668  1.00 34.12           C  
ATOM   1141  C   SER A  72     139.786 157.833 179.565  1.00 34.12           C  
ATOM   1142  O   SER A  72     139.033 158.021 180.525  1.00 34.12           O  
ATOM   1143  CB  SER A  72     141.307 159.797 179.706  1.00 34.12           C  
ATOM   1144  OG  SER A  72     140.599 160.362 178.619  1.00 34.12           O  
ATOM   1145  H   SER A  72     142.192 158.319 177.937  1.00 34.12           H  
ATOM   1146  HA  SER A  72     141.592 157.938 180.510  1.00 34.12           H  
ATOM   1147  HB2 SER A  72     140.912 160.109 180.535  1.00 34.12           H  
ATOM   1148  HB3 SER A  72     142.235 160.075 179.656  1.00 34.12           H  
ATOM   1149  HG  SER A  72     140.873 160.032 177.897  1.00 34.12           H  
ATOM   1150  N   ILE A  73     139.373 157.261 178.438  1.00 35.49           N  
ATOM   1151  CA  ILE A  73     137.983 156.895 178.208  1.00 35.49           C  
ATOM   1152  C   ILE A  73     137.880 155.380 178.088  1.00 35.49           C  
ATOM   1153  O   ILE A  73     138.840 154.688 177.739  1.00 35.49           O  
ATOM   1154  CB  ILE A  73     137.416 157.587 176.950  1.00 35.49           C  
ATOM   1155  CG1 ILE A  73     135.889 157.540 176.949  1.00 35.49           C  
ATOM   1156  CG2 ILE A  73     137.963 156.936 175.690  1.00 35.49           C  
ATOM   1157  CD1 ILE A  73     135.264 158.249 175.765  1.00 35.49           C  
ATOM   1158  H   ILE A  73     139.891 157.072 177.778  1.00 35.49           H  
ATOM   1159  HA  ILE A  73     137.447 157.172 178.968  1.00 35.49           H  
ATOM   1160  HB  ILE A  73     137.694 158.516 176.960  1.00 35.49           H  
ATOM   1161 HG12 ILE A  73     135.603 156.615 176.922  1.00 35.49           H  
ATOM   1162 HG13 ILE A  73     135.561 157.964 177.757  1.00 35.49           H  
ATOM   1163 HG21 ILE A  73     137.872 157.556 174.949  1.00 35.49           H  
ATOM   1164 HG22 ILE A  73     138.898 156.721 175.828  1.00 35.49           H  
ATOM   1165 HG23 ILE A  73     137.461 156.126 175.507  1.00 35.49           H  
ATOM   1166 HD11 ILE A  73     134.304 158.293 175.896  1.00 35.49           H  
ATOM   1167 HD12 ILE A  73     135.631 159.144 175.704  1.00 35.49           H  
ATOM   1168 HD13 ILE A  73     135.465 157.753 174.956  1.00 35.49           H  
ATOM   1169  N   SER A  74     136.671 154.852 178.399  1.00 35.80           N  
ATOM   1170  CA  SER A  74     136.453 153.420 178.265  1.00 35.80           C  
ATOM   1171  C   SER A  74     136.081 153.069 176.827  1.00 35.80           C  
ATOM   1172  O   SER A  74     135.466 153.877 176.125  1.00 35.80           O  
ATOM   1173  CB  SER A  74     135.344 152.957 179.204  1.00 35.80           C  
ATOM   1174  OG  SER A  74     134.071 153.102 178.602  1.00 35.80           O  
ATOM   1175  H   SER A  74     135.991 155.298 178.680  1.00 35.80           H  
ATOM   1176  HA  SER A  74     137.269 152.959 178.508  1.00 35.80           H  
ATOM   1177  HB2 SER A  74     135.486 152.022 179.420  1.00 35.80           H  
ATOM   1178  HB3 SER A  74     135.373 153.492 180.012  1.00 35.80           H  
ATOM   1179  HG  SER A  74     133.472 152.843 179.131  1.00 35.80           H  
ATOM   1180  N   PRO A  75     136.442 151.871 176.357  1.00 34.89           N  
ATOM   1181  CA  PRO A  75     136.101 151.509 174.971  1.00 34.89           C  
ATOM   1182  C   PRO A  75     134.615 151.572 174.663  1.00 34.89           C  
ATOM   1183  O   PRO A  75     134.240 151.951 173.547  1.00 34.89           O  
ATOM   1184  CB  PRO A  75     136.648 150.081 174.846  1.00 34.89           C  
ATOM   1185  CG  PRO A  75     137.754 150.018 175.823  1.00 34.89           C  
ATOM   1186  CD  PRO A  75     137.349 150.887 176.974  1.00 34.89           C  
ATOM   1187  HA  PRO A  75     136.576 152.084 174.351  1.00 34.89           H  
ATOM   1188  HB2 PRO A  75     135.953 149.443 175.070  1.00 34.89           H  
ATOM   1189  HB3 PRO A  75     136.976 149.933 173.945  1.00 34.89           H  
ATOM   1190  HG2 PRO A  75     137.874 149.101 176.116  1.00 34.89           H  
ATOM   1191  HG3 PRO A  75     138.567 150.354 175.414  1.00 34.89           H  
ATOM   1192  HD2 PRO A  75     136.881 150.366 177.645  1.00 34.89           H  
ATOM   1193  HD3 PRO A  75     138.128 151.328 177.346  1.00 34.89           H  
ATOM   1194  N   ALA A  76     133.753 151.199 175.611  1.00 36.24           N  
ATOM   1195  CA  ALA A  76     132.317 151.238 175.351  1.00 36.24           C  
ATOM   1196  C   ALA A  76     131.840 152.664 175.108  1.00 36.24           C  
ATOM   1197  O   ALA A  76     131.057 152.921 174.183  1.00 36.24           O  
ATOM   1198  CB  ALA A  76     131.559 150.611 176.519  1.00 36.24           C  
ATOM   1199  H   ALA A  76     133.970 150.926 176.396  1.00 36.24           H  
ATOM   1200  HA  ALA A  76     132.126 150.718 174.555  1.00 36.24           H  
ATOM   1201  HB1 ALA A  76     130.608 150.645 176.332  1.00 36.24           H  
ATOM   1202  HB2 ALA A  76     131.845 149.690 176.622  1.00 36.24           H  
ATOM   1203  HB3 ALA A  76     131.756 151.111 177.327  1.00 36.24           H  
ATOM   1204  N   ARG A  77     132.303 153.606 175.932  1.00 37.32           N  
ATOM   1205  CA  ARG A  77     131.956 155.006 175.723  1.00 37.32           C  
ATOM   1206  C   ARG A  77     132.482 155.500 174.385  1.00 37.32           C  
ATOM   1207  O   ARG A  77     131.806 156.263 173.687  1.00 37.32           O  
ATOM   1208  CB  ARG A  77     132.512 155.855 176.864  1.00 37.32           C  
ATOM   1209  CG  ARG A  77     131.664 157.061 177.222  1.00 37.32           C  
ATOM   1210  CD  ARG A  77     131.705 157.343 178.712  1.00 37.32           C  
ATOM   1211  NE  ARG A  77     130.721 158.347 179.103  1.00 37.32           N  
ATOM   1212  CZ  ARG A  77     131.004 159.519 179.659  1.00 37.32           C  
ATOM   1213  NH1 ARG A  77     132.250 159.892 179.908  1.00 37.32           N  
ATOM   1214  NH2 ARG A  77     130.009 160.342 179.976  1.00 37.32           N  
ATOM   1215  H   ARG A  77     132.813 153.460 176.608  1.00 37.32           H  
ATOM   1216  HA  ARG A  77     130.990 155.094 175.719  1.00 37.32           H  
ATOM   1217  HB2 ARG A  77     132.588 155.300 177.656  1.00 37.32           H  
ATOM   1218  HB3 ARG A  77     133.390 156.180 176.608  1.00 37.32           H  
ATOM   1219  HG2 ARG A  77     130.742 156.896 176.971  1.00 37.32           H  
ATOM   1220  HG3 ARG A  77     132.004 157.841 176.756  1.00 37.32           H  
ATOM   1221  HD2 ARG A  77     132.593 157.645 178.949  1.00 37.32           H  
ATOM   1222  HD3 ARG A  77     131.497 156.526 179.191  1.00 37.32           H  
ATOM   1223  HE  ARG A  77     129.892 158.165 178.963  1.00 37.32           H  
ATOM   1224 HH11 ARG A  77     132.909 159.378 179.712  1.00 37.32           H  
ATOM   1225 HH12 ARG A  77     132.401 160.657 180.269  1.00 37.32           H  
ATOM   1226 HH21 ARG A  77     129.195 160.112 179.820  1.00 37.32           H  
ATOM   1227 HH22 ARG A  77     130.179 161.104 180.337  1.00 37.32           H  
ATOM   1228  N   LEU A  78     133.690 155.079 174.012  1.00 35.12           N  
ATOM   1229  CA  LEU A  78     134.249 155.484 172.728  1.00 35.12           C  
ATOM   1230  C   LEU A  78     133.400 154.970 171.573  1.00 35.12           C  
ATOM   1231  O   LEU A  78     133.147 155.699 170.608  1.00 35.12           O  
ATOM   1232  CB  LEU A  78     135.686 154.980 172.607  1.00 35.12           C  
ATOM   1233  CG  LEU A  78     136.522 155.578 171.476  1.00 35.12           C  
ATOM   1234  CD1 LEU A  78     136.717 157.071 171.674  1.00 35.12           C  
ATOM   1235  CD2 LEU A  78     137.858 154.869 171.387  1.00 35.12           C  
ATOM   1236  H   LEU A  78     134.198 154.565 174.478  1.00 35.12           H  
ATOM   1237  HA  LEU A  78     134.261 156.452 172.684  1.00 35.12           H  
ATOM   1238  HB2 LEU A  78     136.146 155.173 173.439  1.00 35.12           H  
ATOM   1239  HB3 LEU A  78     135.660 154.020 172.469  1.00 35.12           H  
ATOM   1240  HG  LEU A  78     136.056 155.446 170.636  1.00 35.12           H  
ATOM   1241 HD11 LEU A  78     137.373 157.390 171.034  1.00 35.12           H  
ATOM   1242 HD12 LEU A  78     135.871 157.523 171.533  1.00 35.12           H  
ATOM   1243 HD13 LEU A  78     137.033 157.231 172.577  1.00 35.12           H  
ATOM   1244 HD21 LEU A  78     138.389 155.284 170.689  1.00 35.12           H  
ATOM   1245 HD22 LEU A  78     138.313 154.946 172.240  1.00 35.12           H  
ATOM   1246 HD23 LEU A  78     137.706 153.934 171.176  1.00 35.12           H  
ATOM   1247  N   GLY A  79     132.949 153.718 171.654  1.00 35.24           N  
ATOM   1248  CA  GLY A  79     132.096 153.185 170.604  1.00 35.24           C  
ATOM   1249  C   GLY A  79     130.768 153.909 170.516  1.00 35.24           C  
ATOM   1250  O   GLY A  79     130.286 154.220 169.421  1.00 35.24           O  
ATOM   1251  H   GLY A  79     133.121 153.170 172.293  1.00 35.24           H  
ATOM   1252  HA2 GLY A  79     132.547 153.266 169.749  1.00 35.24           H  
ATOM   1253  HA3 GLY A  79     131.924 152.246 170.774  1.00 35.24           H  
ATOM   1254  N   ARG A  80     130.155 154.188 171.668  1.00 36.83           N  
ATOM   1255  CA  ARG A  80     128.899 154.929 171.667  1.00 36.83           C  
ATOM   1256  C   ARG A  80     129.082 156.312 171.054  1.00 36.83           C  
ATOM   1257  O   ARG A  80     128.258 156.760 170.244  1.00 36.83           O  
ATOM   1258  CB  ARG A  80     128.360 155.037 173.092  1.00 36.83           C  
ATOM   1259  CG  ARG A  80     126.847 154.914 173.188  1.00 36.83           C  
ATOM   1260  CD  ARG A  80     126.347 154.894 174.630  1.00 36.83           C  
ATOM   1261  NE  ARG A  80     127.308 154.302 175.556  1.00 36.83           N  
ATOM   1262  CZ  ARG A  80     128.001 154.972 176.468  1.00 36.83           C  
ATOM   1263  NH1 ARG A  80     127.875 156.281 176.617  1.00 36.83           N  
ATOM   1264  NH2 ARG A  80     128.844 154.310 177.255  1.00 36.83           N  
ATOM   1265  H   ARG A  80     130.443 153.963 172.447  1.00 36.83           H  
ATOM   1266  HA  ARG A  80     128.247 154.447 171.134  1.00 36.83           H  
ATOM   1267  HB2 ARG A  80     128.756 154.325 173.618  1.00 36.83           H  
ATOM   1268  HB3 ARG A  80     128.612 155.899 173.459  1.00 36.83           H  
ATOM   1269  HG2 ARG A  80     126.440 155.671 172.739  1.00 36.83           H  
ATOM   1270  HG3 ARG A  80     126.570 154.087 172.763  1.00 36.83           H  
ATOM   1271  HD2 ARG A  80     126.148 155.799 174.907  1.00 36.83           H  
ATOM   1272  HD3 ARG A  80     125.539 154.358 174.667  1.00 36.83           H  
ATOM   1273  HE  ARG A  80     127.436 153.453 175.505  1.00 36.83           H  
ATOM   1274 HH11 ARG A  80     127.337 156.729 176.120  1.00 36.83           H  
ATOM   1275 HH12 ARG A  80     128.338 156.688 177.217  1.00 36.83           H  
ATOM   1276 HH21 ARG A  80     128.935 153.459 177.168  1.00 36.83           H  
ATOM   1277 HH22 ARG A  80     129.299 154.733 177.850  1.00 36.83           H  
ATOM   1278  N   VAL A  81     130.167 156.996 171.420  1.00 35.14           N  
ATOM   1279  CA  VAL A  81     130.439 158.321 170.875  1.00 35.14           C  
ATOM   1280  C   VAL A  81     130.642 158.242 169.370  1.00 35.14           C  
ATOM   1281  O   VAL A  81     130.155 159.094 168.620  1.00 35.14           O  
ATOM   1282  CB  VAL A  81     131.658 158.943 171.581  1.00 35.14           C  
ATOM   1283  CG1 VAL A  81     132.380 159.928 170.666  1.00 35.14           C  
ATOM   1284  CG2 VAL A  81     131.232 159.620 172.871  1.00 35.14           C  
ATOM   1285  H   VAL A  81     130.757 156.715 171.979  1.00 35.14           H  
ATOM   1286  HA  VAL A  81     129.674 158.893 171.043  1.00 35.14           H  
ATOM   1287  HB  VAL A  81     132.283 158.237 171.809  1.00 35.14           H  
ATOM   1288 HG11 VAL A  81     132.982 160.466 171.204  1.00 35.14           H  
ATOM   1289 HG12 VAL A  81     132.887 159.438 170.001  1.00 35.14           H  
ATOM   1290 HG13 VAL A  81     131.727 160.503 170.236  1.00 35.14           H  
ATOM   1291 HG21 VAL A  81     132.016 159.988 173.308  1.00 35.14           H  
ATOM   1292 HG22 VAL A  81     130.605 160.330 172.662  1.00 35.14           H  
ATOM   1293 HG23 VAL A  81     130.809 158.964 173.447  1.00 35.14           H  
ATOM   1294  N   GLY A  82     131.380 157.235 168.905  1.00 34.80           N  
ATOM   1295  CA  GLY A  82     131.593 157.095 167.475  1.00 34.80           C  
ATOM   1296  C   GLY A  82     130.296 156.890 166.718  1.00 34.80           C  
ATOM   1297  O   GLY A  82     130.059 157.515 165.682  1.00 34.80           O  
ATOM   1298  H   GLY A  82     131.760 156.634 169.389  1.00 34.80           H  
ATOM   1299  HA2 GLY A  82     132.027 157.892 167.132  1.00 34.80           H  
ATOM   1300  HA3 GLY A  82     132.171 156.333 167.307  1.00 34.80           H  
ATOM   1301  N   VAL A  83     129.430 156.017 167.235  1.00 34.88           N  
ATOM   1302  CA  VAL A  83     128.150 155.773 166.574  1.00 34.88           C  
ATOM   1303  C   VAL A  83     127.338 157.061 166.512  1.00 34.88           C  
ATOM   1304  O   VAL A  83     126.799 157.435 165.458  1.00 34.88           O  
ATOM   1305  CB  VAL A  83     127.381 154.654 167.300  1.00 34.88           C  
ATOM   1306  CG1 VAL A  83     125.903 154.689 166.941  1.00 34.88           C  
ATOM   1307  CG2 VAL A  83     127.983 153.301 166.966  1.00 34.88           C  
ATOM   1308  H   VAL A  83     129.558 155.561 167.953  1.00 34.88           H  
ATOM   1309  HA  VAL A  83     128.316 155.480 165.665  1.00 34.88           H  
ATOM   1310  HB  VAL A  83     127.460 154.787 168.257  1.00 34.88           H  
ATOM   1311 HG11 VAL A  83     125.505 153.836 167.175  1.00 34.88           H  
ATOM   1312 HG12 VAL A  83     125.470 155.400 167.439  1.00 34.88           H  
ATOM   1313 HG13 VAL A  83     125.812 154.843 165.988  1.00 34.88           H  
ATOM   1314 HG21 VAL A  83     127.494 152.612 167.444  1.00 34.88           H  
ATOM   1315 HG22 VAL A  83     127.914 153.152 166.010  1.00 34.88           H  
ATOM   1316 HG23 VAL A  83     128.914 153.294 167.237  1.00 34.88           H  
ATOM   1317  N   LYS A  84     127.251 157.770 167.641  1.00 35.12           N  
ATOM   1318  CA  LYS A  84     126.451 158.989 167.678  1.00 35.12           C  
ATOM   1319  C   LYS A  84     127.002 160.042 166.727  1.00 35.12           C  
ATOM   1320  O   LYS A  84     126.241 160.697 166.003  1.00 35.12           O  
ATOM   1321  CB  LYS A  84     126.396 159.532 169.103  1.00 35.12           C  
ATOM   1322  CG  LYS A  84     125.173 159.081 169.875  1.00 35.12           C  
ATOM   1323  CD  LYS A  84     125.047 159.809 171.198  1.00 35.12           C  
ATOM   1324  CE  LYS A  84     125.327 158.882 172.363  1.00 35.12           C  
ATOM   1325  NZ  LYS A  84     125.493 159.632 173.638  1.00 35.12           N  
ATOM   1326  H   LYS A  84     127.638 157.568 168.381  1.00 35.12           H  
ATOM   1327  HA  LYS A  84     125.546 158.780 167.401  1.00 35.12           H  
ATOM   1328  HB2 LYS A  84     127.181 159.230 169.586  1.00 35.12           H  
ATOM   1329  HB3 LYS A  84     126.384 160.501 169.067  1.00 35.12           H  
ATOM   1330  HG2 LYS A  84     124.378 159.266 169.351  1.00 35.12           H  
ATOM   1331  HG3 LYS A  84     125.241 158.131 170.056  1.00 35.12           H  
ATOM   1332  HD2 LYS A  84     125.687 160.537 171.228  1.00 35.12           H  
ATOM   1333  HD3 LYS A  84     124.144 160.151 171.291  1.00 35.12           H  
ATOM   1334  HE2 LYS A  84     124.585 158.267 172.468  1.00 35.12           H  
ATOM   1335  HE3 LYS A  84     126.147 158.393 172.192  1.00 35.12           H  
ATOM   1336  HZ1 LYS A  84     125.529 159.063 174.322  1.00 35.12           H  
ATOM   1337  HZ2 LYS A  84     126.245 160.107 173.617  1.00 35.12           H  
ATOM   1338  HZ3 LYS A  84     124.805 160.183 173.758  1.00 35.12           H  
ATOM   1339  N   ILE A  85     128.324 160.218 166.709  1.00 33.52           N  
ATOM   1340  CA  ILE A  85     128.916 161.257 165.879  1.00 33.52           C  
ATOM   1341  C   ILE A  85     128.765 160.913 164.403  1.00 33.52           C  
ATOM   1342  O   ILE A  85     128.565 161.801 163.571  1.00 33.52           O  
ATOM   1343  CB  ILE A  85     130.386 161.491 166.275  1.00 33.52           C  
ATOM   1344  CG1 ILE A  85     130.786 162.931 165.959  1.00 33.52           C  
ATOM   1345  CG2 ILE A  85     131.315 160.541 165.548  1.00 33.52           C  
ATOM   1346  CD1 ILE A  85     130.392 163.932 167.015  1.00 33.52           C  
ATOM   1347  H   ILE A  85     128.889 159.755 167.162  1.00 33.52           H  
ATOM   1348  HA  ILE A  85     128.436 162.086 166.036  1.00 33.52           H  
ATOM   1349  HB  ILE A  85     130.478 161.345 167.229  1.00 33.52           H  
ATOM   1350 HG12 ILE A  85     131.748 162.977 165.842  1.00 33.52           H  
ATOM   1351 HG13 ILE A  85     130.336 163.188 165.143  1.00 33.52           H  
ATOM   1352 HG21 ILE A  85     132.179 160.550 165.989  1.00 33.52           H  
ATOM   1353 HG22 ILE A  85     130.941 159.649 165.578  1.00 33.52           H  
ATOM   1354 HG23 ILE A  85     131.413 160.830 164.627  1.00 33.52           H  
ATOM   1355 HD11 ILE A  85     130.755 164.799 166.777  1.00 33.52           H  
ATOM   1356 HD12 ILE A  85     129.424 163.979 167.059  1.00 33.52           H  
ATOM   1357 HD13 ILE A  85     130.751 163.647 167.870  1.00 33.52           H  
ATOM   1358  N   VAL A  86     128.851 159.629 164.048  1.00 33.32           N  
ATOM   1359  CA  VAL A  86     128.641 159.251 162.653  1.00 33.32           C  
ATOM   1360  C   VAL A  86     127.204 159.536 162.234  1.00 33.32           C  
ATOM   1361  O   VAL A  86     126.951 160.043 161.131  1.00 33.32           O  
ATOM   1362  CB  VAL A  86     129.016 157.774 162.436  1.00 33.32           C  
ATOM   1363  CG1 VAL A  86     128.500 157.288 161.095  1.00 33.32           C  
ATOM   1364  CG2 VAL A  86     130.520 157.599 162.520  1.00 33.32           C  
ATOM   1365  H   VAL A  86     129.026 158.977 164.580  1.00 33.32           H  
ATOM   1366  HA  VAL A  86     129.224 159.788 162.094  1.00 33.32           H  
ATOM   1367  HB  VAL A  86     128.608 157.235 163.132  1.00 33.32           H  
ATOM   1368 HG11 VAL A  86     128.979 156.481 160.849  1.00 33.32           H  
ATOM   1369 HG12 VAL A  86     127.552 157.097 161.167  1.00 33.32           H  
ATOM   1370 HG13 VAL A  86     128.653 157.976 160.428  1.00 33.32           H  
ATOM   1371 HG21 VAL A  86     130.732 156.655 162.440  1.00 33.32           H  
ATOM   1372 HG22 VAL A  86     130.936 158.094 161.797  1.00 33.32           H  
ATOM   1373 HG23 VAL A  86     130.830 157.936 163.374  1.00 33.32           H  
ATOM   1374  N   VAL A  87     126.239 159.213 163.098  1.00 33.71           N  
ATOM   1375  CA  VAL A  87     124.844 159.516 162.784  1.00 33.71           C  
ATOM   1376  C   VAL A  87     124.665 161.015 162.574  1.00 33.71           C  
ATOM   1377  O   VAL A  87     124.010 161.460 161.620  1.00 33.71           O  
ATOM   1378  CB  VAL A  87     123.919 158.988 163.895  1.00 33.71           C  
ATOM   1379  CG1 VAL A  87     122.511 159.526 163.717  1.00 33.71           C  
ATOM   1380  CG2 VAL A  87     123.917 157.470 163.906  1.00 33.71           C  
ATOM   1381  H   VAL A  87     126.362 158.827 163.857  1.00 33.71           H  
ATOM   1382  HA  VAL A  87     124.603 159.068 161.958  1.00 33.71           H  
ATOM   1383  HB  VAL A  87     124.251 159.294 164.754  1.00 33.71           H  
ATOM   1384 HG11 VAL A  87     121.899 158.977 164.232  1.00 33.71           H  
ATOM   1385 HG12 VAL A  87     122.477 160.442 164.034  1.00 33.71           H  
ATOM   1386 HG13 VAL A  87     122.275 159.488 162.777  1.00 33.71           H  
ATOM   1387 HG21 VAL A  87     123.369 157.161 164.644  1.00 33.71           H  
ATOM   1388 HG22 VAL A  87     123.553 157.150 163.066  1.00 33.71           H  
ATOM   1389 HG23 VAL A  87     124.827 157.154 164.014  1.00 33.71           H  
ATOM   1390  N   TYR A  88     125.247 161.817 163.469  1.00 32.85           N  
ATOM   1391  CA  TYR A  88     125.130 163.266 163.357  1.00 32.85           C  
ATOM   1392  C   TYR A  88     125.768 163.774 162.068  1.00 32.85           C  
ATOM   1393  O   TYR A  88     125.205 164.639 161.388  1.00 32.85           O  
ATOM   1394  CB  TYR A  88     125.769 163.931 164.576  1.00 32.85           C  
ATOM   1395  CG  TYR A  88     126.032 165.409 164.412  1.00 32.85           C  
ATOM   1396  CD1 TYR A  88     127.237 165.867 163.900  1.00 32.85           C  
ATOM   1397  CD2 TYR A  88     125.079 166.346 164.778  1.00 32.85           C  
ATOM   1398  CE1 TYR A  88     127.480 167.210 163.748  1.00 32.85           C  
ATOM   1399  CE2 TYR A  88     125.314 167.694 164.632  1.00 32.85           C  
ATOM   1400  CZ  TYR A  88     126.517 168.122 164.118  1.00 32.85           C  
ATOM   1401  OH  TYR A  88     126.753 169.466 163.970  1.00 32.85           O  
ATOM   1402  H   TYR A  88     125.710 161.547 164.143  1.00 32.85           H  
ATOM   1403  HA  TYR A  88     124.191 163.507 163.341  1.00 32.85           H  
ATOM   1404  HB2 TYR A  88     125.177 163.819 165.337  1.00 32.85           H  
ATOM   1405  HB3 TYR A  88     126.619 163.499 164.756  1.00 32.85           H  
ATOM   1406  HD1 TYR A  88     127.889 165.253 163.648  1.00 32.85           H  
ATOM   1407  HD2 TYR A  88     124.265 166.059 165.125  1.00 32.85           H  
ATOM   1408  HE1 TYR A  88     128.292 167.503 163.401  1.00 32.85           H  
ATOM   1409  HE2 TYR A  88     124.665 168.312 164.879  1.00 32.85           H  
ATOM   1410  HH  TYR A  88     127.520 169.589 163.650  1.00 32.85           H  
ATOM   1411  N   TYR A  89     126.949 163.256 161.724  1.00 32.70           N  
ATOM   1412  CA  TYR A  89     127.599 163.640 160.476  1.00 32.70           C  
ATOM   1413  C   TYR A  89     126.692 163.374 159.287  1.00 32.70           C  
ATOM   1414  O   TYR A  89     126.480 164.252 158.442  1.00 32.70           O  
ATOM   1415  CB  TYR A  89     128.913 162.874 160.304  1.00 32.70           C  
ATOM   1416  CG  TYR A  89     130.004 163.204 161.294  1.00 32.70           C  
ATOM   1417  CD1 TYR A  89     129.910 164.305 162.133  1.00 32.70           C  
ATOM   1418  CD2 TYR A  89     131.134 162.405 161.390  1.00 32.70           C  
ATOM   1419  CE1 TYR A  89     130.913 164.605 163.025  1.00 32.70           C  
ATOM   1420  CE2 TYR A  89     132.137 162.694 162.284  1.00 32.70           C  
ATOM   1421  CZ  TYR A  89     132.023 163.793 163.099  1.00 32.70           C  
ATOM   1422  OH  TYR A  89     133.025 164.080 163.994  1.00 32.70           O  
ATOM   1423  H   TYR A  89     127.389 162.685 162.193  1.00 32.70           H  
ATOM   1424  HA  TYR A  89     127.794 164.589 160.493  1.00 32.70           H  
ATOM   1425  HB2 TYR A  89     128.726 161.926 160.385  1.00 32.70           H  
ATOM   1426  HB3 TYR A  89     129.260 163.059 159.417  1.00 32.70           H  
ATOM   1427  HD1 TYR A  89     129.163 164.857 162.084  1.00 32.70           H  
ATOM   1428  HD2 TYR A  89     131.215 161.662 160.837  1.00 32.70           H  
ATOM   1429  HE1 TYR A  89     130.837 165.346 163.582  1.00 32.70           H  
ATOM   1430  HE2 TYR A  89     132.889 162.149 162.335  1.00 32.70           H  
ATOM   1431  HH  TYR A  89     133.648 163.521 163.917  1.00 32.70           H  
ATOM   1432  N   LEU A  90     126.151 162.158 159.200  1.00 34.19           N  
ATOM   1433  CA  LEU A  90     125.323 161.810 158.052  1.00 34.19           C  
ATOM   1434  C   LEU A  90     124.104 162.719 157.964  1.00 34.19           C  
ATOM   1435  O   LEU A  90     123.782 163.247 156.890  1.00 34.19           O  
ATOM   1436  CB  LEU A  90     124.899 160.344 158.137  1.00 34.19           C  
ATOM   1437  CG  LEU A  90     125.740 159.329 157.357  1.00 34.19           C  
ATOM   1438  CD1 LEU A  90     125.875 159.725 155.895  1.00 34.19           C  
ATOM   1439  CD2 LEU A  90     127.106 159.164 157.990  1.00 34.19           C  
ATOM   1440  H   LEU A  90     126.248 161.531 159.781  1.00 34.19           H  
ATOM   1441  HA  LEU A  90     125.844 161.939 157.246  1.00 34.19           H  
ATOM   1442  HB2 LEU A  90     124.919 160.076 159.069  1.00 34.19           H  
ATOM   1443  HB3 LEU A  90     123.990 160.275 157.806  1.00 34.19           H  
ATOM   1444  HG  LEU A  90     125.295 158.468 157.389  1.00 34.19           H  
ATOM   1445 HD11 LEU A  90     126.118 158.941 155.378  1.00 34.19           H  
ATOM   1446 HD12 LEU A  90     125.025 160.075 155.584  1.00 34.19           H  
ATOM   1447 HD13 LEU A  90     126.563 160.403 155.811  1.00 34.19           H  
ATOM   1448 HD21 LEU A  90     127.620 158.527 157.469  1.00 34.19           H  
ATOM   1449 HD22 LEU A  90     127.555 160.024 157.998  1.00 34.19           H  
ATOM   1450 HD23 LEU A  90     126.996 158.839 158.897  1.00 34.19           H  
ATOM   1451  N   LEU A  91     123.416 162.921 159.090  1.00 34.66           N  
ATOM   1452  CA  LEU A  91     122.199 163.728 159.067  1.00 34.66           C  
ATOM   1453  C   LEU A  91     122.500 165.168 158.674  1.00 34.66           C  
ATOM   1454  O   LEU A  91     121.801 165.756 157.839  1.00 34.66           O  
ATOM   1455  CB  LEU A  91     121.510 163.675 160.431  1.00 34.66           C  
ATOM   1456  CG  LEU A  91     120.447 162.588 160.610  1.00 34.66           C  
ATOM   1457  CD1 LEU A  91     119.110 163.063 160.071  1.00 34.66           C  
ATOM   1458  CD2 LEU A  91     120.865 161.293 159.937  1.00 34.66           C  
ATOM   1459  H   LEU A  91     123.628 162.609 159.862  1.00 34.66           H  
ATOM   1460  HA  LEU A  91     121.591 163.365 158.405  1.00 34.66           H  
ATOM   1461  HB2 LEU A  91     122.187 163.530 161.110  1.00 34.66           H  
ATOM   1462  HB3 LEU A  91     121.078 164.529 160.586  1.00 34.66           H  
ATOM   1463  HG  LEU A  91     120.339 162.409 161.557  1.00 34.66           H  
ATOM   1464 HD11 LEU A  91     118.457 162.354 160.178  1.00 34.66           H  
ATOM   1465 HD12 LEU A  91     118.830 163.848 160.568  1.00 34.66           H  
ATOM   1466 HD13 LEU A  91     119.208 163.283 159.132  1.00 34.66           H  
ATOM   1467 HD21 LEU A  91     120.311 160.573 160.275  1.00 34.66           H  
ATOM   1468 HD22 LEU A  91     120.746 161.378 158.979  1.00 34.66           H  
ATOM   1469 HD23 LEU A  91     121.796 161.116 160.144  1.00 34.66           H  
ATOM   1470  N   THR A  92     123.542 165.758 159.267  1.00 34.44           N  
ATOM   1471  CA  THR A  92     123.862 167.147 158.964  1.00 34.44           C  
ATOM   1472  C   THR A  92     124.289 167.308 157.513  1.00 34.44           C  
ATOM   1473  O   THR A  92     123.930 168.296 156.867  1.00 34.44           O  
ATOM   1474  CB  THR A  92     124.952 167.664 159.904  1.00 34.44           C  
ATOM   1475  OG1 THR A  92     125.947 166.652 160.102  1.00 34.44           O  
ATOM   1476  CG2 THR A  92     124.358 168.061 161.243  1.00 34.44           C  
ATOM   1477  H   THR A  92     124.066 165.382 159.836  1.00 34.44           H  
ATOM   1478  HA  THR A  92     123.069 167.688 159.102  1.00 34.44           H  
ATOM   1479  HB  THR A  92     125.366 168.447 159.511  1.00 34.44           H  
ATOM   1480 HG21 THR A  92     125.037 168.478 161.795  1.00 34.44           H  
ATOM   1481 HG22 THR A  92     123.632 168.691 161.109  1.00 34.44           H  
ATOM   1482 HG23 THR A  92     124.015 167.277 161.699  1.00 34.44           H  
ATOM   1483  N   SER A  93     125.056 166.355 156.978  1.00 34.62           N  
ATOM   1484  CA  SER A  93     125.472 166.456 155.584  1.00 34.62           C  
ATOM   1485  C   SER A  93     124.279 166.354 154.641  1.00 34.62           C  
ATOM   1486  O   SER A  93     124.177 167.118 153.670  1.00 34.62           O  
ATOM   1487  CB  SER A  93     126.504 165.377 155.269  1.00 34.62           C  
ATOM   1488  OG  SER A  93     127.797 165.780 155.684  1.00 34.62           O  
ATOM   1489  H   SER A  93     125.342 165.657 157.392  1.00 34.62           H  
ATOM   1490  HA  SER A  93     125.890 167.320 155.443  1.00 34.62           H  
ATOM   1491  HB2 SER A  93     126.263 164.562 155.735  1.00 34.62           H  
ATOM   1492  HB3 SER A  93     126.515 165.221 154.311  1.00 34.62           H  
ATOM   1493  N   ALA A  94     123.366 165.416 154.904  1.00 35.03           N  
ATOM   1494  CA  ALA A  94     122.179 165.307 154.064  1.00 35.03           C  
ATOM   1495  C   ALA A  94     121.359 166.589 154.112  1.00 35.03           C  
ATOM   1496  O   ALA A  94     120.908 167.092 153.073  1.00 35.03           O  
ATOM   1497  CB  ALA A  94     121.336 164.111 154.503  1.00 35.03           C  
ATOM   1498  H   ALA A  94     123.409 164.847 155.547  1.00 35.03           H  
ATOM   1499  HA  ALA A  94     122.453 165.160 153.145  1.00 35.03           H  
ATOM   1500  HB1 ALA A  94     120.553 164.049 153.933  1.00 35.03           H  
ATOM   1501  HB2 ALA A  94     121.869 163.304 154.422  1.00 35.03           H  
ATOM   1502  HB3 ALA A  94     121.066 164.237 155.426  1.00 35.03           H  
ATOM   1503  N   PHE A  95     121.169 167.143 155.311  1.00 36.16           N  
ATOM   1504  CA  PHE A  95     120.417 168.385 155.428  1.00 36.16           C  
ATOM   1505  C   PHE A  95     121.118 169.519 154.692  1.00 36.16           C  
ATOM   1506  O   PHE A  95     120.463 170.366 154.075  1.00 36.16           O  
ATOM   1507  CB  PHE A  95     120.218 168.747 156.898  1.00 36.16           C  
ATOM   1508  CG  PHE A  95     119.243 169.864 157.114  1.00 36.16           C  
ATOM   1509  CD1 PHE A  95     119.663 171.182 157.086  1.00 36.16           C  
ATOM   1510  CD2 PHE A  95     117.907 169.598 157.344  1.00 36.16           C  
ATOM   1511  CE1 PHE A  95     118.768 172.211 157.280  1.00 36.16           C  
ATOM   1512  CE2 PHE A  95     117.008 170.623 157.541  1.00 36.16           C  
ATOM   1513  CZ  PHE A  95     117.439 171.932 157.509  1.00 36.16           C  
ATOM   1514  H   PHE A  95     121.459 166.825 156.056  1.00 36.16           H  
ATOM   1515  HA  PHE A  95     119.541 168.264 155.028  1.00 36.16           H  
ATOM   1516  HB2 PHE A  95     119.886 167.968 157.371  1.00 36.16           H  
ATOM   1517  HB3 PHE A  95     121.070 169.020 157.271  1.00 36.16           H  
ATOM   1518  HD1 PHE A  95     120.559 171.375 156.931  1.00 36.16           H  
ATOM   1519  HD2 PHE A  95     117.611 168.717 157.366  1.00 36.16           H  
ATOM   1520  HE1 PHE A  95     119.062 173.093 157.259  1.00 36.16           H  
ATOM   1521  HE2 PHE A  95     116.111 170.433 157.695  1.00 36.16           H  
ATOM   1522  HZ  PHE A  95     116.834 172.626 157.642  1.00 36.16           H  
ATOM   1523  N   ALA A  96     122.449 169.565 154.762  1.00 35.78           N  
ATOM   1524  CA  ALA A  96     123.190 170.617 154.076  1.00 35.78           C  
ATOM   1525  C   ALA A  96     123.000 170.532 152.569  1.00 35.78           C  
ATOM   1526  O   ALA A  96     122.809 171.555 151.902  1.00 35.78           O  
ATOM   1527  CB  ALA A  96     124.672 170.531 154.432  1.00 35.78           C  
ATOM   1528  H   ALA A  96     122.939 169.007 155.197  1.00 35.78           H  
ATOM   1529  HA  ALA A  96     122.860 171.480 154.371  1.00 35.78           H  
ATOM   1530  HB1 ALA A  96     125.149 171.239 153.972  1.00 35.78           H  
ATOM   1531  HB2 ALA A  96     124.771 170.634 155.391  1.00 35.78           H  
ATOM   1532  HB3 ALA A  96     125.014 169.667 154.155  1.00 35.78           H  
ATOM   1533  N   VAL A  97     123.051 169.322 152.010  1.00 36.82           N  
ATOM   1534  CA  VAL A  97     122.831 169.195 150.571  1.00 36.82           C  
ATOM   1535  C   VAL A  97     121.409 169.606 150.216  1.00 36.82           C  
ATOM   1536  O   VAL A  97     121.173 170.264 149.195  1.00 36.82           O  
ATOM   1537  CB  VAL A  97     123.131 167.770 150.080  1.00 36.82           C  
ATOM   1538  CG1 VAL A  97     122.939 167.717 148.580  1.00 36.82           C  
ATOM   1539  CG2 VAL A  97     124.535 167.359 150.442  1.00 36.82           C  
ATOM   1540  H   VAL A  97     123.207 168.585 152.424  1.00 36.82           H  
ATOM   1541  HA  VAL A  97     123.434 169.799 150.111  1.00 36.82           H  
ATOM   1542  HB  VAL A  97     122.510 167.148 150.491  1.00 36.82           H  
ATOM   1543 HG11 VAL A  97     123.462 166.986 148.224  1.00 36.82           H  
ATOM   1544 HG12 VAL A  97     121.999 167.586 148.381  1.00 36.82           H  
ATOM   1545 HG13 VAL A  97     123.246 168.554 148.197  1.00 36.82           H  
ATOM   1546 HG21 VAL A  97     124.662 166.427 150.203  1.00 36.82           H  
ATOM   1547 HG22 VAL A  97     125.159 167.913 149.948  1.00 36.82           H  
ATOM   1548 HG23 VAL A  97     124.671 167.475 151.393  1.00 36.82           H  
ATOM   1549  N   THR A  98     120.435 169.210 151.038  1.00 37.41           N  
ATOM   1550  CA  THR A  98     119.058 169.608 150.768  1.00 37.41           C  
ATOM   1551  C   THR A  98     118.924 171.126 150.770  1.00 37.41           C  
ATOM   1552  O   THR A  98     118.283 171.708 149.886  1.00 37.41           O  
ATOM   1553  CB  THR A  98     118.125 168.983 151.804  1.00 37.41           C  
ATOM   1554  OG1 THR A  98     118.441 167.595 151.959  1.00 37.41           O  
ATOM   1555  CG2 THR A  98     116.678 169.115 151.373  1.00 37.41           C  
ATOM   1556  H   THR A  98     120.544 168.728 151.741  1.00 37.41           H  
ATOM   1557  HA  THR A  98     118.796 169.284 149.891  1.00 37.41           H  
ATOM   1558  HB  THR A  98     118.234 169.435 152.655  1.00 37.41           H  
ATOM   1559  HG1 THR A  98     119.197 167.511 152.316  1.00 37.41           H  
ATOM   1560 HG21 THR A  98     116.145 168.417 151.785  1.00 37.41           H  
ATOM   1561 HG22 THR A  98     116.329 169.977 151.644  1.00 37.41           H  
ATOM   1562 HG23 THR A  98     116.611 169.031 150.409  1.00 37.41           H  
ATOM   1563  N   LEU A  99     119.545 171.780 151.752  1.00 37.60           N  
ATOM   1564  CA  LEU A  99     119.501 173.234 151.841  1.00 37.60           C  
ATOM   1565  C   LEU A  99     120.152 173.876 150.626  1.00 37.60           C  
ATOM   1566  O   LEU A  99     119.656 174.880 150.103  1.00 37.60           O  
ATOM   1567  CB  LEU A  99     120.194 173.683 153.125  1.00 37.60           C  
ATOM   1568  CG  LEU A  99     119.671 174.947 153.800  1.00 37.60           C  
ATOM   1569  CD1 LEU A  99     118.270 174.724 154.339  1.00 37.60           C  
ATOM   1570  CD2 LEU A  99     120.611 175.366 154.913  1.00 37.60           C  
ATOM   1571  H   LEU A  99     119.997 171.402 152.377  1.00 37.60           H  
ATOM   1572  HA  LEU A  99     118.579 173.527 151.878  1.00 37.60           H  
ATOM   1573  HB2 LEU A  99     120.121 172.965 153.773  1.00 37.60           H  
ATOM   1574  HB3 LEU A  99     121.131 173.833 152.923  1.00 37.60           H  
ATOM   1575  HG  LEU A  99     119.636 175.664 153.148  1.00 37.60           H  
ATOM   1576 HD11 LEU A  99     118.003 175.502 154.853  1.00 37.60           H  
ATOM   1577 HD12 LEU A  99     117.660 174.594 153.597  1.00 37.60           H  
ATOM   1578 HD13 LEU A  99     118.273 173.938 154.908  1.00 37.60           H  
ATOM   1579 HD21 LEU A  99     120.200 176.086 155.415  1.00 37.60           H  
ATOM   1580 HD22 LEU A  99     120.768 174.607 155.496  1.00 37.60           H  
ATOM   1581 HD23 LEU A  99     121.448 175.666 154.526  1.00 37.60           H  
ATOM   1582  N   GLY A 100     121.271 173.317 150.168  1.00 38.24           N  
ATOM   1583  CA  GLY A 100     121.882 173.816 148.949  1.00 38.24           C  
ATOM   1584  C   GLY A 100     120.966 173.677 147.750  1.00 38.24           C  
ATOM   1585  O   GLY A 100     120.912 174.558 146.890  1.00 38.24           O  
ATOM   1586  H   GLY A 100     121.685 172.661 150.538  1.00 38.24           H  
ATOM   1587  HA2 GLY A 100     122.102 174.754 149.059  1.00 38.24           H  
ATOM   1588  HA3 GLY A 100     122.700 173.327 148.771  1.00 38.24           H  
ATOM   1589  N   ILE A 101     120.236 172.564 147.674  1.00 40.07           N  
ATOM   1590  CA  ILE A 101     119.298 172.363 146.571  1.00 40.07           C  
ATOM   1591  C   ILE A 101     118.204 173.424 146.608  1.00 40.07           C  
ATOM   1592  O   ILE A 101     117.854 174.017 145.580  1.00 40.07           O  
ATOM   1593  CB  ILE A 101     118.711 170.941 146.620  1.00 40.07           C  
ATOM   1594  CG1 ILE A 101     119.744 169.930 146.126  1.00 40.07           C  
ATOM   1595  CG2 ILE A 101     117.443 170.851 145.784  1.00 40.07           C  
ATOM   1596  CD1 ILE A 101     119.464 168.514 146.560  1.00 40.07           C  
ATOM   1597  H   ILE A 101     120.265 171.917 148.240  1.00 40.07           H  
ATOM   1598  HA  ILE A 101     119.775 172.458 145.732  1.00 40.07           H  
ATOM   1599  HB  ILE A 101     118.489 170.729 147.541  1.00 40.07           H  
ATOM   1600 HG12 ILE A 101     119.759 169.946 145.156  1.00 40.07           H  
ATOM   1601 HG13 ILE A 101     120.616 170.179 146.472  1.00 40.07           H  
ATOM   1602 HG21 ILE A 101     117.255 169.918 145.596  1.00 40.07           H  
ATOM   1603 HG22 ILE A 101     116.706 171.239 146.282  1.00 40.07           H  
ATOM   1604 HG23 ILE A 101     117.576 171.333 144.953  1.00 40.07           H  
ATOM   1605 HD11 ILE A 101     120.195 167.946 146.272  1.00 40.07           H  
ATOM   1606 HD12 ILE A 101     119.388 168.491 147.527  1.00 40.07           H  
ATOM   1607 HD13 ILE A 101     118.634 168.217 146.156  1.00 40.07           H  
ATOM   1608  N   ILE A 102     117.648 173.683 147.794  1.00 39.71           N  
ATOM   1609  CA  ILE A 102     116.615 174.715 147.897  1.00 39.71           C  
ATOM   1610  C   ILE A 102     117.183 176.079 147.524  1.00 39.71           C  
ATOM   1611  O   ILE A 102     116.517 176.881 146.862  1.00 39.71           O  
ATOM   1612  CB  ILE A 102     115.971 174.740 149.298  1.00 39.71           C  
ATOM   1613  CG1 ILE A 102     115.257 173.421 149.605  1.00 39.71           C  
ATOM   1614  CG2 ILE A 102     114.994 175.898 149.412  1.00 39.71           C  
ATOM   1615  CD1 ILE A 102     115.865 172.611 150.715  1.00 39.71           C  
ATOM   1616  H   ILE A 102     117.844 173.289 148.533  1.00 39.71           H  
ATOM   1617  HA  ILE A 102     115.914 174.510 147.259  1.00 39.71           H  
ATOM   1618  HB  ILE A 102     116.674 174.878 149.951  1.00 39.71           H  
ATOM   1619 HG12 ILE A 102     114.338 173.612 149.852  1.00 39.71           H  
ATOM   1620 HG13 ILE A 102     115.269 172.873 148.804  1.00 39.71           H  
ATOM   1621 HG21 ILE A 102     114.453 175.781 150.208  1.00 39.71           H  
ATOM   1622 HG22 ILE A 102     115.491 176.729 149.474  1.00 39.71           H  
ATOM   1623 HG23 ILE A 102     114.425 175.909 148.626  1.00 39.71           H  
ATOM   1624 HD11 ILE A 102     116.036 171.717 150.381  1.00 39.71           H  
ATOM   1625 HD12 ILE A 102     116.689 173.027 151.006  1.00 39.71           H  
ATOM   1626 HD13 ILE A 102     115.237 172.570 151.454  1.00 39.71           H  
ATOM   1627  N   MET A 103     118.408 176.376 147.959  1.00 40.44           N  
ATOM   1628  CA  MET A 103     119.004 177.666 147.628  1.00 40.44           C  
ATOM   1629  C   MET A 103     119.201 177.810 146.126  1.00 40.44           C  
ATOM   1630  O   MET A 103     118.932 178.872 145.555  1.00 40.44           O  
ATOM   1631  CB  MET A 103     120.333 177.835 148.360  1.00 40.44           C  
ATOM   1632  CG  MET A 103     120.180 178.040 149.851  1.00 40.44           C  
ATOM   1633  SD  MET A 103     119.649 179.708 150.266  1.00 40.44           S  
ATOM   1634  CE  MET A 103     117.905 179.445 150.563  1.00 40.44           C  
ATOM   1635  H   MET A 103     118.904 175.860 148.435  1.00 40.44           H  
ATOM   1636  HA  MET A 103     118.410 178.370 147.928  1.00 40.44           H  
ATOM   1637  HB2 MET A 103     120.870 177.038 148.223  1.00 40.44           H  
ATOM   1638  HB3 MET A 103     120.794 178.609 147.999  1.00 40.44           H  
ATOM   1639  HG2 MET A 103     119.515 177.420 150.189  1.00 40.44           H  
ATOM   1640  HG3 MET A 103     121.033 177.879 150.281  1.00 40.44           H  
ATOM   1641  HE1 MET A 103     117.522 180.261 150.921  1.00 40.44           H  
ATOM   1642  HE2 MET A 103     117.470 179.215 149.728  1.00 40.44           H  
ATOM   1643  HE3 MET A 103     117.799 178.722 151.202  1.00 40.44           H  
ATOM   1644  N   ALA A 104     119.672 176.751 145.469  1.00 41.05           N  
ATOM   1645  CA  ALA A 104     119.849 176.801 144.025  1.00 41.05           C  
ATOM   1646  C   ALA A 104     118.515 176.908 143.303  1.00 41.05           C  
ATOM   1647  O   ALA A 104     118.455 177.451 142.195  1.00 41.05           O  
ATOM   1648  CB  ALA A 104     120.608 175.567 143.546  1.00 41.05           C  
ATOM   1649  H   ALA A 104     119.892 176.003 145.832  1.00 41.05           H  
ATOM   1650  HA  ALA A 104     120.375 177.583 143.798  1.00 41.05           H  
ATOM   1651  HB1 ALA A 104     120.740 175.636 142.588  1.00 41.05           H  
ATOM   1652  HB2 ALA A 104     121.465 175.528 143.997  1.00 41.05           H  
ATOM   1653  HB3 ALA A 104     120.088 174.775 143.754  1.00 41.05           H  
ATOM   1654  N   ARG A 105     117.445 176.371 143.891  1.00 42.26           N  
ATOM   1655  CA  ARG A 105     116.134 176.481 143.263  1.00 42.26           C  
ATOM   1656  C   ARG A 105     115.542 177.878 143.423  1.00 42.26           C  
ATOM   1657  O   ARG A 105     114.987 178.428 142.466  1.00 42.26           O  
ATOM   1658  CB  ARG A 105     115.187 175.430 143.841  1.00 42.26           C  
ATOM   1659  CG  ARG A 105     115.076 174.181 142.985  1.00 42.26           C  
ATOM   1660  CD  ARG A 105     114.763 172.956 143.820  1.00 42.26           C  
ATOM   1661  NE  ARG A 105     113.933 171.998 143.099  1.00 42.26           N  
ATOM   1662  CZ  ARG A 105     112.658 172.192 142.790  1.00 42.26           C  
ATOM   1663  NH1 ARG A 105     112.028 173.308 143.118  1.00 42.26           N  
ATOM   1664  NH2 ARG A 105     111.998 171.242 142.134  1.00 42.26           N  
ATOM   1665  H   ARG A 105     117.454 175.947 144.639  1.00 42.26           H  
ATOM   1666  HA  ARG A 105     116.226 176.307 142.313  1.00 42.26           H  
ATOM   1667  HB2 ARG A 105     115.509 175.165 144.716  1.00 42.26           H  
ATOM   1668  HB3 ARG A 105     114.301 175.817 143.918  1.00 42.26           H  
ATOM   1669  HG2 ARG A 105     114.364 174.300 142.337  1.00 42.26           H  
ATOM   1670  HG3 ARG A 105     115.920 174.028 142.531  1.00 42.26           H  
ATOM   1671  HD2 ARG A 105     115.592 172.515 144.062  1.00 42.26           H  
ATOM   1672  HD3 ARG A 105     114.283 173.229 144.618  1.00 42.26           H  
ATOM   1673  HE  ARG A 105     114.304 171.270 142.832  1.00 42.26           H  
ATOM   1674 HH11 ARG A 105     112.443 173.930 143.543  1.00 42.26           H  
ATOM   1675 HH12 ARG A 105     111.201 173.412 142.907  1.00 42.26           H  
ATOM   1676 HH21 ARG A 105     112.399 170.513 141.915  1.00 42.26           H  
ATOM   1677 HH22 ARG A 105     111.172 171.357 141.927  1.00 42.26           H  
ATOM   1678  N   LEU A 106     115.652 178.469 144.616  1.00 43.18           N  
ATOM   1679  CA  LEU A 106     115.066 179.787 144.842  1.00 43.18           C  
ATOM   1680  C   LEU A 106     115.695 180.821 143.921  1.00 43.18           C  
ATOM   1681  O   LEU A 106     114.993 181.538 143.198  1.00 43.18           O  
ATOM   1682  CB  LEU A 106     115.240 180.197 146.305  1.00 43.18           C  
ATOM   1683  CG  LEU A 106     114.282 179.584 147.329  1.00 43.18           C  
ATOM   1684  CD1 LEU A 106     114.518 180.204 148.695  1.00 43.18           C  
ATOM   1685  CD2 LEU A 106     112.828 179.752 146.914  1.00 43.18           C  
ATOM   1686  H   LEU A 106     116.053 178.132 145.297  1.00 43.18           H  
ATOM   1687  HA  LEU A 106     114.119 179.750 144.639  1.00 43.18           H  
ATOM   1688  HB2 LEU A 106     116.139 179.957 146.578  1.00 43.18           H  
ATOM   1689  HB3 LEU A 106     115.137 181.160 146.360  1.00 43.18           H  
ATOM   1690  HG  LEU A 106     114.463 178.634 147.399  1.00 43.18           H  
ATOM   1691 HD11 LEU A 106     113.919 179.791 149.337  1.00 43.18           H  
ATOM   1692 HD12 LEU A 106     115.440 180.049 148.955  1.00 43.18           H  
ATOM   1693 HD13 LEU A 106     114.344 181.156 148.644  1.00 43.18           H  
ATOM   1694 HD21 LEU A 106     112.259 179.566 147.677  1.00 43.18           H  
ATOM   1695 HD22 LEU A 106     112.690 180.663 146.612  1.00 43.18           H  
ATOM   1696 HD23 LEU A 106     112.630 179.131 146.195  1.00 43.18           H  
ATOM   1697  N   PHE A 107     117.020 180.909 143.931  1.00 42.96           N  
ATOM   1698  CA  PHE A 107     117.735 181.630 142.896  1.00 42.96           C  
ATOM   1699  C   PHE A 107     117.847 180.731 141.670  1.00 42.96           C  
ATOM   1700  O   PHE A 107     117.398 179.583 141.671  1.00 42.96           O  
ATOM   1701  CB  PHE A 107     119.106 182.069 143.403  1.00 42.96           C  
ATOM   1702  CG  PHE A 107     119.068 182.750 144.742  1.00 42.96           C  
ATOM   1703  CD1 PHE A 107     118.001 183.561 145.097  1.00 42.96           C  
ATOM   1704  CD2 PHE A 107     120.101 182.583 145.645  1.00 42.96           C  
ATOM   1705  CE1 PHE A 107     117.968 184.188 146.328  1.00 42.96           C  
ATOM   1706  CE2 PHE A 107     120.074 183.208 146.875  1.00 42.96           C  
ATOM   1707  CZ  PHE A 107     119.007 184.010 147.217  1.00 42.96           C  
ATOM   1708  H   PHE A 107     117.526 180.556 144.529  1.00 42.96           H  
ATOM   1709  HA  PHE A 107     117.233 182.422 142.648  1.00 42.96           H  
ATOM   1710  HB2 PHE A 107     119.674 181.287 143.484  1.00 42.96           H  
ATOM   1711  HB3 PHE A 107     119.491 182.691 142.766  1.00 42.96           H  
ATOM   1712  HD1 PHE A 107     117.299 183.684 144.500  1.00 42.96           H  
ATOM   1713  HD2 PHE A 107     120.823 182.043 145.421  1.00 42.96           H  
ATOM   1714  HE1 PHE A 107     117.247 184.729 146.556  1.00 42.96           H  
ATOM   1715  HE2 PHE A 107     120.775 183.086 147.474  1.00 42.96           H  
ATOM   1716  HZ  PHE A 107     118.987 184.431 148.046  1.00 42.96           H  
ATOM   1717  N   ASN A 108     118.430 181.251 140.596  1.00 44.30           N  
ATOM   1718  CA  ASN A 108     118.656 180.476 139.378  1.00 44.30           C  
ATOM   1719  C   ASN A 108     120.078 180.712 138.895  1.00 44.30           C  
ATOM   1720  O   ASN A 108     120.304 181.306 137.835  1.00 44.30           O  
ATOM   1721  CB  ASN A 108     117.632 180.836 138.303  1.00 44.30           C  
ATOM   1722  CG  ASN A 108     116.398 179.967 138.371  1.00 44.30           C  
ATOM   1723  OD1 ASN A 108     116.196 179.090 137.532  1.00 44.30           O  
ATOM   1724  ND2 ASN A 108     115.568 180.198 139.379  1.00 44.30           N  
ATOM   1725  H   ASN A 108     118.708 182.063 140.546  1.00 44.30           H  
ATOM   1726  HA  ASN A 108     118.559 179.531 139.575  1.00 44.30           H  
ATOM   1727  HB2 ASN A 108     117.357 181.759 138.423  1.00 44.30           H  
ATOM   1728  HB3 ASN A 108     118.031 180.718 137.428  1.00 44.30           H  
ATOM   1729 HD21 ASN A 108     114.852 179.729 139.463  1.00 44.30           H  
ATOM   1730 HD22 ASN A 108     115.745 180.819 139.948  1.00 44.30           H  
ATOM   1731  N   PRO A 109     121.069 180.252 139.656  1.00 42.88           N  
ATOM   1732  CA  PRO A 109     122.465 180.434 139.236  1.00 42.88           C  
ATOM   1733  C   PRO A 109     122.739 179.716 137.924  1.00 42.88           C  
ATOM   1734  O   PRO A 109     122.539 178.506 137.802  1.00 42.88           O  
ATOM   1735  CB  PRO A 109     123.266 179.832 140.397  1.00 42.88           C  
ATOM   1736  CG  PRO A 109     122.311 178.954 141.126  1.00 42.88           C  
ATOM   1737  CD  PRO A 109     120.960 179.556 140.947  1.00 42.88           C  
ATOM   1738  HA  PRO A 109     122.676 181.376 139.145  1.00 42.88           H  
ATOM   1739  HB2 PRO A 109     124.003 179.311 140.045  1.00 42.88           H  
ATOM   1740  HB3 PRO A 109     123.590 180.542 140.974  1.00 42.88           H  
ATOM   1741  HG2 PRO A 109     122.338 178.062 140.746  1.00 42.88           H  
ATOM   1742  HG3 PRO A 109     122.549 178.929 142.066  1.00 42.88           H  
ATOM   1743  HD2 PRO A 109     120.285 178.860 140.903  1.00 42.88           H  
ATOM   1744  HD3 PRO A 109     120.774 180.189 141.658  1.00 42.88           H  
ATOM   1745  N   GLY A 110     123.202 180.479 136.935  1.00 44.86           N  
ATOM   1746  CA  GLY A 110     123.561 179.936 135.646  1.00 44.86           C  
ATOM   1747  C   GLY A 110     122.437 179.878 134.636  1.00 44.86           C  
ATOM   1748  O   GLY A 110     122.695 179.566 133.468  1.00 44.86           O  
ATOM   1749  H   GLY A 110     123.317 181.329 136.997  1.00 44.86           H  
ATOM   1750  HA2 GLY A 110     124.274 180.474 135.267  1.00 44.86           H  
ATOM   1751  HA3 GLY A 110     123.898 179.035 135.768  1.00 44.86           H  
ATOM   1752  N   ALA A 111     121.205 180.172 135.036  1.00 45.40           N  
ATOM   1753  CA  ALA A 111     120.095 180.142 134.096  1.00 45.40           C  
ATOM   1754  C   ALA A 111     120.283 181.214 133.030  1.00 45.40           C  
ATOM   1755  O   ALA A 111     120.535 182.381 133.344  1.00 45.40           O  
ATOM   1756  CB  ALA A 111     118.773 180.349 134.830  1.00 45.40           C  
ATOM   1757  H   ALA A 111     120.987 180.390 135.839  1.00 45.40           H  
ATOM   1758  HA  ALA A 111     120.068 179.277 133.658  1.00 45.40           H  
ATOM   1759  HB1 ALA A 111     118.048 180.331 134.185  1.00 45.40           H  
ATOM   1760  HB2 ALA A 111     118.657 179.638 135.478  1.00 45.40           H  
ATOM   1761  HB3 ALA A 111     118.793 181.209 135.280  1.00 45.40           H  
ATOM   1762  N   GLY A 112     120.159 180.815 131.768  1.00 48.50           N  
ATOM   1763  CA  GLY A 112     120.329 181.756 130.672  1.00 48.50           C  
ATOM   1764  C   GLY A 112     121.686 182.423 130.656  1.00 48.50           C  
ATOM   1765  O   GLY A 112     121.776 183.637 130.434  1.00 48.50           O  
ATOM   1766  H   GLY A 112     119.977 180.011 131.522  1.00 48.50           H  
ATOM   1767  HA2 GLY A 112     120.209 181.291 129.829  1.00 48.50           H  
ATOM   1768  HA3 GLY A 112     119.652 182.448 130.738  1.00 48.50           H  
ATOM   1769  N   ILE A 113     122.747 181.657 130.881  1.00 47.05           N  
ATOM   1770  CA  ILE A 113     124.090 182.218 130.968  1.00 47.05           C  
ATOM   1771  C   ILE A 113     124.785 182.113 129.616  1.00 47.05           C  
ATOM   1772  O   ILE A 113     124.954 181.022 129.074  1.00 47.05           O  
ATOM   1773  CB  ILE A 113     124.913 181.522 132.071  1.00 47.05           C  
ATOM   1774  CG1 ILE A 113     126.283 182.187 132.219  1.00 47.05           C  
ATOM   1775  CG2 ILE A 113     125.088 180.034 131.771  1.00 47.05           C  
ATOM   1776  CD1 ILE A 113     127.240 181.409 133.079  1.00 47.05           C  
ATOM   1777  H   ILE A 113     122.711 180.806 130.985  1.00 47.05           H  
ATOM   1778  HA  ILE A 113     124.025 183.158 131.197  1.00 47.05           H  
ATOM   1779  HB  ILE A 113     124.434 181.608 132.910  1.00 47.05           H  
ATOM   1780 HG12 ILE A 113     126.693 182.282 131.346  1.00 47.05           H  
ATOM   1781 HG13 ILE A 113     126.166 183.061 132.621  1.00 47.05           H  
ATOM   1782 HG21 ILE A 113     125.290 179.569 132.599  1.00 47.05           H  
ATOM   1783 HG22 ILE A 113     124.272 179.679 131.389  1.00 47.05           H  
ATOM   1784 HG23 ILE A 113     125.820 179.923 131.144  1.00 47.05           H  
ATOM   1785 HD11 ILE A 113     128.011 181.964 133.271  1.00 47.05           H  
ATOM   1786 HD12 ILE A 113     126.793 181.165 133.905  1.00 47.05           H  
ATOM   1787 HD13 ILE A 113     127.517 180.610 132.605  1.00 47.05           H  
ATOM   1788  N   LEU A 115     127.178 180.701 127.394  1.00 49.14           N  
ATOM   1789  CA  LEU A 115     128.328 179.841 127.649  1.00 49.14           C  
ATOM   1790  C   LEU A 115     129.267 179.815 126.450  1.00 49.14           C  
ATOM   1791  O   LEU A 115     128.844 179.562 125.323  1.00 49.14           O  
ATOM   1792  CB  LEU A 115     127.869 178.419 127.983  1.00 49.14           C  
ATOM   1793  CG  LEU A 115     128.807 177.569 128.844  1.00 49.14           C  
ATOM   1794  CD1 LEU A 115     129.121 178.257 130.156  1.00 49.14           C  
ATOM   1795  CD2 LEU A 115     128.204 176.201 129.094  1.00 49.14           C  
ATOM   1796  H   LEU A 115     126.657 180.413 126.773  1.00 49.14           H  
ATOM   1797  HA  LEU A 115     128.819 180.196 128.405  1.00 49.14           H  
ATOM   1798  HB2 LEU A 115     127.024 178.478 128.454  1.00 49.14           H  
ATOM   1799  HB3 LEU A 115     127.737 177.942 127.149  1.00 49.14           H  
ATOM   1800  HG  LEU A 115     129.643 177.443 128.367  1.00 49.14           H  
ATOM   1801 HD11 LEU A 115     129.497 177.608 130.771  1.00 49.14           H  
ATOM   1802 HD12 LEU A 115     129.762 178.966 129.991  1.00 49.14           H  
ATOM   1803 HD13 LEU A 115     128.302 178.626 130.524  1.00 49.14           H  
ATOM   1804 HD21 LEU A 115     128.802 175.692 129.662  1.00 49.14           H  
ATOM   1805 HD22 LEU A 115     127.345 176.311 129.532  1.00 49.14           H  
ATOM   1806 HD23 LEU A 115     128.087 175.748 128.244  1.00 49.14           H  
ATOM   1807  N   ALA A 116     130.545 180.076 126.704  1.00 51.90           N  
ATOM   1808  CA  ALA A 116     131.577 180.065 125.678  1.00 51.90           C  
ATOM   1809  C   ALA A 116     132.500 178.880 125.915  1.00 51.90           C  
ATOM   1810  O   ALA A 116     133.061 178.736 127.006  1.00 51.90           O  
ATOM   1811  CB  ALA A 116     132.376 181.369 125.689  1.00 51.90           C  
ATOM   1812  H   ALA A 116     130.845 180.268 127.486  1.00 51.90           H  
ATOM   1813  HA  ALA A 116     131.168 179.964 124.804  1.00 51.90           H  
ATOM   1814  HB1 ALA A 116     133.055 181.329 124.998  1.00 51.90           H  
ATOM   1815  HB2 ALA A 116     131.773 182.110 125.519  1.00 51.90           H  
ATOM   1816  HB3 ALA A 116     132.793 181.475 126.558  1.00 51.90           H  
ATOM   1817  N   VAL A 117     132.662 178.044 124.894  1.00 51.75           N  
ATOM   1818  CA  VAL A 117     133.477 176.840 124.987  1.00 51.75           C  
ATOM   1819  C   VAL A 117     134.777 177.063 124.227  1.00 51.75           C  
ATOM   1820  O   VAL A 117     134.892 177.973 123.399  1.00 51.75           O  
ATOM   1821  CB  VAL A 117     132.734 175.600 124.445  1.00 51.75           C  
ATOM   1822  CG1 VAL A 117     131.412 175.413 125.173  1.00 51.75           C  
ATOM   1823  CG2 VAL A 117     132.512 175.720 122.942  1.00 51.75           C  
ATOM   1824  H   VAL A 117     132.303 178.158 124.122  1.00 51.75           H  
ATOM   1825  HA  VAL A 117     133.697 176.674 125.916  1.00 51.75           H  
ATOM   1826  HB  VAL A 117     133.277 174.812 124.605  1.00 51.75           H  
ATOM   1827 HG11 VAL A 117     130.981 174.609 124.842  1.00 51.75           H  
ATOM   1828 HG12 VAL A 117     131.584 175.329 126.124  1.00 51.75           H  
ATOM   1829 HG13 VAL A 117     130.846 176.183 125.006  1.00 51.75           H  
ATOM   1830 HG21 VAL A 117     131.888 175.032 122.661  1.00 51.75           H  
ATOM   1831 HG22 VAL A 117     132.148 176.596 122.744  1.00 51.75           H  
ATOM   1832 HG23 VAL A 117     133.359 175.602 122.484  1.00 51.75           H  
ATOM   1833  N   GLY A 118     135.762 176.219 124.520  1.00 53.20           N  
ATOM   1834  CA  GLY A 118     137.067 176.319 123.899  1.00 53.20           C  
ATOM   1835  C   GLY A 118     138.190 176.391 124.911  1.00 53.20           C  
ATOM   1836  O   GLY A 118     139.366 176.451 124.541  1.00 53.20           O  
ATOM   1837  H   GLY A 118     135.693 175.573 125.083  1.00 53.20           H  
ATOM   1838  HA2 GLY A 118     137.214 175.545 123.334  1.00 53.20           H  
ATOM   1839  HA3 GLY A 118     137.106 177.114 123.344  1.00 53.20           H  
ATOM   1840  N   GLY A 119     137.842 176.381 126.193  1.00 52.10           N  
ATOM   1841  CA  GLY A 119     138.820 176.475 127.256  1.00 52.10           C  
ATOM   1842  C   GLY A 119     139.463 175.138 127.551  1.00 52.10           C  
ATOM   1843  O   GLY A 119     139.485 174.225 126.723  1.00 52.10           O  
ATOM   1844  H   GLY A 119     137.032 176.319 126.476  1.00 52.10           H  
ATOM   1845  HA2 GLY A 119     139.514 177.104 127.003  1.00 52.10           H  
ATOM   1846  HA3 GLY A 119     138.391 176.797 128.064  1.00 52.10           H  
ATOM   1847  N   GLN A 120     140.005 175.030 128.760  1.00 52.18           N  
ATOM   1848  CA  GLN A 120     140.675 173.807 129.172  1.00 52.18           C  
ATOM   1849  C   GLN A 120     139.674 172.673 129.361  1.00 52.18           C  
ATOM   1850  O   GLN A 120     138.495 172.892 129.650  1.00 52.18           O  
ATOM   1851  CB  GLN A 120     141.459 174.038 130.465  1.00 52.18           C  
ATOM   1852  CG  GLN A 120     140.640 173.923 131.742  1.00 52.18           C  
ATOM   1853  CD  GLN A 120     140.969 175.016 132.739  1.00 52.18           C  
ATOM   1854  OE1 GLN A 120     140.650 176.185 132.524  1.00 52.18           O  
ATOM   1855  NE2 GLN A 120     141.613 174.641 133.839  1.00 52.18           N  
ATOM   1856  H   GLN A 120     139.997 175.648 129.357  1.00 52.18           H  
ATOM   1857  HA  GLN A 120     141.304 173.542 128.482  1.00 52.18           H  
ATOM   1858  HB2 GLN A 120     142.172 173.382 130.515  1.00 52.18           H  
ATOM   1859  HB3 GLN A 120     141.840 174.930 130.440  1.00 52.18           H  
ATOM   1860  HG2 GLN A 120     139.697 174.002 131.536  1.00 52.18           H  
ATOM   1861  HG3 GLN A 120     140.820 173.067 132.161  1.00 52.18           H  
ATOM   1862 HE21 GLN A 120     141.820 173.814 133.955  1.00 52.18           H  
ATOM   1863 HE22 GLN A 120     141.822 175.224 134.435  1.00 52.18           H  
ATOM   1864  N   GLN A 121     140.161 171.451 129.188  1.00 50.92           N  
ATOM   1865  CA  GLN A 121     139.379 170.248 129.420  1.00 50.92           C  
ATOM   1866  C   GLN A 121     139.789 169.605 130.738  1.00 50.92           C  
ATOM   1867  O   GLN A 121     140.768 169.994 131.378  1.00 50.92           O  
ATOM   1868  CB  GLN A 121     139.559 169.258 128.265  1.00 50.92           C  
ATOM   1869  CG  GLN A 121     139.131 169.782 126.900  1.00 50.92           C  
ATOM   1870  CD  GLN A 121     138.051 170.841 126.981  1.00 50.92           C  
ATOM   1871  OE1 GLN A 121     138.291 172.012 126.694  1.00 50.92           O  
ATOM   1872  NE2 GLN A 121     136.851 170.432 127.371  1.00 50.92           N  
ATOM   1873  H   GLN A 121     140.965 171.290 128.930  1.00 50.92           H  
ATOM   1874  HA  GLN A 121     138.440 170.479 129.491  1.00 50.92           H  
ATOM   1875  HB2 GLN A 121     140.497 169.019 128.206  1.00 50.92           H  
ATOM   1876  HB3 GLN A 121     139.032 168.465 128.453  1.00 50.92           H  
ATOM   1877  HG2 GLN A 121     138.786 169.043 126.374  1.00 50.92           H  
ATOM   1878  HG3 GLN A 121     139.900 170.172 126.457  1.00 50.92           H  
ATOM   1879 HE21 GLN A 121     136.719 169.604 127.563  1.00 50.92           H  
ATOM   1880 HE22 GLN A 121     136.204 170.996 127.433  1.00 50.92           H  
ATOM   1881  N   PHE A 122     139.011 168.605 131.143  1.00 49.40           N  
ATOM   1882  CA  PHE A 122     139.258 167.876 132.376  1.00 49.40           C  
ATOM   1883  C   PHE A 122     139.062 166.391 132.124  1.00 49.40           C  
ATOM   1884  O   PHE A 122     138.310 165.990 131.232  1.00 49.40           O  
ATOM   1885  CB  PHE A 122     138.330 168.342 133.503  1.00 49.40           C  
ATOM   1886  CG  PHE A 122     138.290 169.830 133.676  1.00 49.40           C  
ATOM   1887  CD1 PHE A 122     139.207 170.470 134.487  1.00 49.40           C  
ATOM   1888  CD2 PHE A 122     137.335 170.590 133.026  1.00 49.40           C  
ATOM   1889  CE1 PHE A 122     139.172 171.838 134.647  1.00 49.40           C  
ATOM   1890  CE2 PHE A 122     137.295 171.957 133.183  1.00 49.40           C  
ATOM   1891  CZ  PHE A 122     138.215 172.582 133.995  1.00 49.40           C  
ATOM   1892  H   PHE A 122     138.321 168.328 130.711  1.00 49.40           H  
ATOM   1893  HA  PHE A 122     140.175 168.018 132.657  1.00 49.40           H  
ATOM   1894  HB2 PHE A 122     137.428 168.041 133.310  1.00 49.40           H  
ATOM   1895  HB3 PHE A 122     138.634 167.954 134.339  1.00 49.40           H  
ATOM   1896  HD1 PHE A 122     139.855 169.971 134.931  1.00 49.40           H  
ATOM   1897  HD2 PHE A 122     136.711 170.172 132.477  1.00 49.40           H  
ATOM   1898  HE1 PHE A 122     139.794 172.259 135.196  1.00 49.40           H  
ATOM   1899  HE2 PHE A 122     136.648 172.457 132.741  1.00 49.40           H  
ATOM   1900  HZ  PHE A 122     138.190 173.506 134.101  1.00 49.40           H  
ATOM   1901  N   GLN A 123     139.749 165.580 132.913  1.00 56.00           N  
ATOM   1902  CA  GLN A 123     139.582 164.145 132.799  1.00 56.00           C  
ATOM   1903  C   GLN A 123     138.383 163.691 133.627  1.00 56.00           C  
ATOM   1904  O   GLN A 123     138.061 164.301 134.650  1.00 56.00           O  
ATOM   1905  CB  GLN A 123     140.840 163.423 133.274  1.00 56.00           C  
ATOM   1906  CG  GLN A 123     142.124 163.627 132.439  1.00 56.00           C  
ATOM   1907  CD  GLN A 123     141.910 164.012 130.976  1.00 56.00           C  
ATOM   1908  OE1 GLN A 123     140.874 163.733 130.377  1.00 56.00           O  
ATOM   1909  NE2 GLN A 123     142.911 164.666 130.397  1.00 56.00           N  
ATOM   1910  H   GLN A 123     140.310 165.833 133.514  1.00 56.00           H  
ATOM   1911  HA  GLN A 123     139.392 163.916 131.882  1.00 56.00           H  
ATOM   1912  HB2 GLN A 123     141.035 163.722 134.176  1.00 56.00           H  
ATOM   1913  HB3 GLN A 123     140.655 162.471 133.287  1.00 56.00           H  
ATOM   1914  HG2 GLN A 123     142.647 164.332 132.851  1.00 56.00           H  
ATOM   1915  HG3 GLN A 123     142.630 162.800 132.450  1.00 56.00           H  
ATOM   1916 HE21 GLN A 123     143.623 164.846 130.845  1.00 56.00           H  
ATOM   1917 HE22 GLN A 123     142.847 164.908 129.574  1.00 56.00           H  
ATOM   1918  N   PRO A 124     137.704 162.624 133.209  1.00 55.87           N  
ATOM   1919  CA  PRO A 124     136.536 162.163 133.965  1.00 55.87           C  
ATOM   1920  C   PRO A 124     136.927 161.692 135.356  1.00 55.87           C  
ATOM   1921  O   PRO A 124     138.026 161.180 135.579  1.00 55.87           O  
ATOM   1922  CB  PRO A 124     135.991 161.011 133.113  1.00 55.87           C  
ATOM   1923  CG  PRO A 124     137.153 160.543 132.315  1.00 55.87           C  
ATOM   1924  CD  PRO A 124     137.998 161.753 132.059  1.00 55.87           C  
ATOM   1925  HA  PRO A 124     135.871 162.866 134.030  1.00 55.87           H  
ATOM   1926  HB2 PRO A 124     135.663 160.304 133.691  1.00 55.87           H  
ATOM   1927  HB3 PRO A 124     135.285 161.338 132.534  1.00 55.87           H  
ATOM   1928  HG2 PRO A 124     137.650 159.883 132.824  1.00 55.87           H  
ATOM   1929  HG3 PRO A 124     136.841 160.163 131.479  1.00 55.87           H  
ATOM   1930  HD2 PRO A 124     138.938 161.512 132.047  1.00 55.87           H  
ATOM   1931  HD3 PRO A 124     137.731 162.183 131.231  1.00 55.87           H  
ATOM   1932  N   HIS A 125     136.008 161.877 136.299  1.00 52.30           N  
ATOM   1933  CA  HIS A 125     136.243 161.429 137.664  1.00 52.30           C  
ATOM   1934  C   HIS A 125     136.382 159.914 137.703  1.00 52.30           C  
ATOM   1935  O   HIS A 125     135.554 159.187 137.147  1.00 52.30           O  
ATOM   1936  CB  HIS A 125     135.097 161.882 138.567  1.00 52.30           C  
ATOM   1937  CG  HIS A 125     135.295 161.544 140.011  1.00 52.30           C  
ATOM   1938  ND1 HIS A 125     135.901 162.406 140.899  1.00 52.30           N  
ATOM   1939  CD2 HIS A 125     134.963 160.442 140.723  1.00 52.30           C  
ATOM   1940  CE1 HIS A 125     135.937 161.847 142.096  1.00 52.30           C  
ATOM   1941  NE2 HIS A 125     135.373 160.656 142.016  1.00 52.30           N  
ATOM   1942  H   HIS A 125     135.247 162.257 136.175  1.00 52.30           H  
ATOM   1943  HA  HIS A 125     137.067 161.821 137.995  1.00 52.30           H  
ATOM   1944  HB2 HIS A 125     135.007 162.845 138.498  1.00 52.30           H  
ATOM   1945  HB3 HIS A 125     134.278 161.453 138.272  1.00 52.30           H  
ATOM   1946  HD1 HIS A 125     136.210 163.185 140.705  1.00 52.30           H  
ATOM   1947  HD2 HIS A 125     134.537 159.682 140.397  1.00 52.30           H  
ATOM   1948  HE1 HIS A 125     136.297 162.229 142.864  1.00 52.30           H  
ATOM   1949  N   GLN A 126     137.435 159.438 138.367  1.00 58.40           N  
ATOM   1950  CA  GLN A 126     137.730 158.008 138.490  1.00 58.40           C  
ATOM   1951  C   GLN A 126     137.943 157.710 139.971  1.00 58.40           C  
ATOM   1952  O   GLN A 126     139.074 157.739 140.463  1.00 58.40           O  
ATOM   1953  CB  GLN A 126     138.947 157.624 137.655  1.00 58.40           C  
ATOM   1954  CG  GLN A 126     138.741 157.765 136.157  1.00 58.40           C  
ATOM   1955  CD  GLN A 126     137.793 156.723 135.599  1.00 58.40           C  
ATOM   1956  OE1 GLN A 126     138.022 155.521 135.738  1.00 58.40           O  
ATOM   1957  NE2 GLN A 126     136.718 157.178 134.965  1.00 58.40           N  
ATOM   1958  H   GLN A 126     138.010 159.937 138.767  1.00 58.40           H  
ATOM   1959  HA  GLN A 126     136.969 157.492 138.180  1.00 58.40           H  
ATOM   1960  HB2 GLN A 126     139.691 158.194 137.906  1.00 58.40           H  
ATOM   1961  HB3 GLN A 126     139.169 156.697 137.836  1.00 58.40           H  
ATOM   1962  HG2 GLN A 126     138.369 158.641 135.970  1.00 58.40           H  
ATOM   1963  HG3 GLN A 126     139.595 157.665 135.709  1.00 58.40           H  
ATOM   1964 HE21 GLN A 126     136.591 158.025 134.887  1.00 58.40           H  
ATOM   1965 HE22 GLN A 126     136.150 156.625 134.631  1.00 58.40           H  
ATOM   1966  N   ALA A 127     136.855 157.421 140.676  1.00 54.99           N  
ATOM   1967  CA  ALA A 127     136.954 157.147 142.100  1.00 54.99           C  
ATOM   1968  C   ALA A 127     137.723 155.848 142.330  1.00 54.99           C  
ATOM   1969  O   ALA A 127     137.537 154.877 141.591  1.00 54.99           O  
ATOM   1970  CB  ALA A 127     135.564 157.048 142.725  1.00 54.99           C  
ATOM   1971  H   ALA A 127     136.058 157.378 140.357  1.00 54.99           H  
ATOM   1972  HA  ALA A 127     137.425 157.880 142.523  1.00 54.99           H  
ATOM   1973  HB1 ALA A 127     135.657 156.865 143.673  1.00 54.99           H  
ATOM   1974  HB2 ALA A 127     135.099 157.889 142.595  1.00 54.99           H  
ATOM   1975  HB3 ALA A 127     135.075 156.329 142.295  1.00 54.99           H  
ATOM   1976  N   PRO A 128     138.586 155.793 143.341  1.00 52.33           N  
ATOM   1977  CA  PRO A 128     139.309 154.553 143.628  1.00 52.33           C  
ATOM   1978  C   PRO A 128     138.374 153.513 144.216  1.00 52.33           C  
ATOM   1979  O   PRO A 128     137.265 153.846 144.658  1.00 52.33           O  
ATOM   1980  CB  PRO A 128     140.374 154.990 144.644  1.00 52.33           C  
ATOM   1981  CG  PRO A 128     139.774 156.161 145.327  1.00 52.33           C  
ATOM   1982  CD  PRO A 128     138.907 156.855 144.312  1.00 52.33           C  
ATOM   1983  HA  PRO A 128     139.734 154.212 142.826  1.00 52.33           H  
ATOM   1984  HB2 PRO A 128     140.542 154.271 145.273  1.00 52.33           H  
ATOM   1985  HB3 PRO A 128     141.187 155.240 144.179  1.00 52.33           H  
ATOM   1986  HG2 PRO A 128     139.240 155.857 146.077  1.00 52.33           H  
ATOM   1987  HG3 PRO A 128     140.480 156.753 145.631  1.00 52.33           H  
ATOM   1988  HD2 PRO A 128     138.097 157.185 144.731  1.00 52.33           H  
ATOM   1989  HD3 PRO A 128     139.400 157.570 143.880  1.00 52.33           H  
ATOM   1990  N   PRO A 129     138.773 152.243 144.228  1.00 49.21           N  
ATOM   1991  CA  PRO A 129     137.892 151.212 144.789  1.00 49.21           C  
ATOM   1992  C   PRO A 129     137.550 151.510 146.242  1.00 49.21           C  
ATOM   1993  O   PRO A 129     138.404 151.913 147.032  1.00 49.21           O  
ATOM   1994  CB  PRO A 129     138.714 149.927 144.650  1.00 49.21           C  
ATOM   1995  CG  PRO A 129     139.698 150.214 143.569  1.00 49.21           C  
ATOM   1996  CD  PRO A 129     140.013 151.671 143.679  1.00 49.21           C  
ATOM   1997  HA  PRO A 129     137.077 151.137 144.269  1.00 49.21           H  
ATOM   1998  HB2 PRO A 129     139.168 149.736 145.486  1.00 49.21           H  
ATOM   1999  HB3 PRO A 129     138.133 149.192 144.399  1.00 49.21           H  
ATOM   2000  HG2 PRO A 129     140.496 149.682 143.706  1.00 49.21           H  
ATOM   2001  HG3 PRO A 129     139.300 150.016 142.706  1.00 49.21           H  
ATOM   2002  HD2 PRO A 129     140.752 151.813 144.292  1.00 49.21           H  
ATOM   2003  HD3 PRO A 129     140.201 152.041 142.802  1.00 49.21           H  
ATOM   2004  N   LEU A 130     136.279 151.294 146.589  1.00 46.41           N  
ATOM   2005  CA  LEU A 130     135.822 151.585 147.943  1.00 46.41           C  
ATOM   2006  C   LEU A 130     136.548 150.721 148.964  1.00 46.41           C  
ATOM   2007  O   LEU A 130     136.888 151.188 150.059  1.00 46.41           O  
ATOM   2008  CB  LEU A 130     134.309 151.378 148.033  1.00 46.41           C  
ATOM   2009  CG  LEU A 130     133.669 151.315 149.423  1.00 46.41           C  
ATOM   2010  CD1 LEU A 130     133.537 152.708 150.012  1.00 46.41           C  
ATOM   2011  CD2 LEU A 130     132.313 150.634 149.345  1.00 46.41           C  
ATOM   2012  H   LEU A 130     135.672 150.985 146.065  1.00 46.41           H  
ATOM   2013  HA  LEU A 130     136.010 152.515 148.148  1.00 46.41           H  
ATOM   2014  HB2 LEU A 130     133.880 152.108 147.559  1.00 46.41           H  
ATOM   2015  HB3 LEU A 130     134.096 150.544 147.586  1.00 46.41           H  
ATOM   2016  HG  LEU A 130     134.223 150.789 150.019  1.00 46.41           H  
ATOM   2017 HD11 LEU A 130     133.113 152.643 150.882  1.00 46.41           H  
ATOM   2018 HD12 LEU A 130     134.421 153.097 150.103  1.00 46.41           H  
ATOM   2019 HD13 LEU A 130     132.995 153.251 149.419  1.00 46.41           H  
ATOM   2020 HD21 LEU A 130     131.915 150.620 150.230  1.00 46.41           H  
ATOM   2021 HD22 LEU A 130     131.745 151.131 148.735  1.00 46.41           H  
ATOM   2022 HD23 LEU A 130     132.432 149.727 149.022  1.00 46.41           H  
ATOM   2023  N   VAL A 131     136.785 149.453 148.630  1.00 45.61           N  
ATOM   2024  CA  VAL A 131     137.498 148.569 149.546  1.00 45.61           C  
ATOM   2025  C   VAL A 131     138.879 149.129 149.850  1.00 45.61           C  
ATOM   2026  O   VAL A 131     139.358 149.051 150.986  1.00 45.61           O  
ATOM   2027  CB  VAL A 131     137.575 147.146 148.962  1.00 45.61           C  
ATOM   2028  CG1 VAL A 131     138.805 146.409 149.478  1.00 45.61           C  
ATOM   2029  CG2 VAL A 131     136.310 146.372 149.296  1.00 45.61           C  
ATOM   2030  H   VAL A 131     136.547 149.085 147.890  1.00 45.61           H  
ATOM   2031  HA  VAL A 131     137.006 148.521 150.381  1.00 45.61           H  
ATOM   2032  HB  VAL A 131     137.644 147.205 147.996  1.00 45.61           H  
ATOM   2033 HG11 VAL A 131     138.704 145.464 149.283  1.00 45.61           H  
ATOM   2034 HG12 VAL A 131     139.596 146.749 149.032  1.00 45.61           H  
ATOM   2035 HG13 VAL A 131     138.877 146.538 150.437  1.00 45.61           H  
ATOM   2036 HG21 VAL A 131     136.370 145.487 148.905  1.00 45.61           H  
ATOM   2037 HG22 VAL A 131     136.228 146.304 150.260  1.00 45.61           H  
ATOM   2038 HG23 VAL A 131     135.546 146.844 148.930  1.00 45.61           H  
ATOM   2039  N   HIS A 132     139.543 149.701 148.845  1.00 47.16           N  
ATOM   2040  CA  HIS A 132     140.882 150.240 149.058  1.00 47.16           C  
ATOM   2041  C   HIS A 132     140.864 151.391 150.057  1.00 47.16           C  
ATOM   2042  O   HIS A 132     141.686 151.441 150.981  1.00 47.16           O  
ATOM   2043  CB  HIS A 132     141.478 150.698 147.726  1.00 47.16           C  
ATOM   2044  CG  HIS A 132     142.217 149.625 146.989  1.00 47.16           C  
ATOM   2045  ND1 HIS A 132     142.633 148.456 147.588  1.00 47.16           N  
ATOM   2046  CD2 HIS A 132     142.619 149.548 145.698  1.00 47.16           C  
ATOM   2047  CE1 HIS A 132     143.257 147.705 146.699  1.00 47.16           C  
ATOM   2048  NE2 HIS A 132     143.262 148.344 145.544  1.00 47.16           N  
ATOM   2049  H   HIS A 132     139.244 149.787 148.044  1.00 47.16           H  
ATOM   2050  HA  HIS A 132     141.447 149.544 149.427  1.00 47.16           H  
ATOM   2051  HB2 HIS A 132     140.760 151.011 147.154  1.00 47.16           H  
ATOM   2052  HB3 HIS A 132     142.101 151.422 147.897  1.00 47.16           H  
ATOM   2053  HD2 HIS A 132     142.483 150.190 145.039  1.00 47.16           H  
ATOM   2054  HE1 HIS A 132     143.629 146.868 146.859  1.00 47.16           H  
ATOM   2055  HE2 HIS A 132     143.611 148.054 144.813  1.00 47.16           H  
ATOM   2056  N   ILE A 133     139.934 152.332 149.887  1.00 45.68           N  
ATOM   2057  CA  ILE A 133     139.925 153.495 150.764  1.00 45.68           C  
ATOM   2058  C   ILE A 133     139.477 153.095 152.163  1.00 45.68           C  
ATOM   2059  O   ILE A 133     139.932 153.675 153.155  1.00 45.68           O  
ATOM   2060  CB  ILE A 133     139.060 154.622 150.159  1.00 45.68           C  
ATOM   2061  CG1 ILE A 133     137.561 154.357 150.309  1.00 45.68           C  
ATOM   2062  CG2 ILE A 133     139.394 154.810 148.688  1.00 45.68           C  
ATOM   2063  CD1 ILE A 133     136.958 154.860 151.612  1.00 45.68           C  
ATOM   2064  H   ILE A 133     139.314 152.317 149.292  1.00 45.68           H  
ATOM   2065  HA  ILE A 133     140.832 153.832 150.836  1.00 45.68           H  
ATOM   2066  HB  ILE A 133     139.270 155.447 150.625  1.00 45.68           H  
ATOM   2067 HG12 ILE A 133     137.094 154.797 149.581  1.00 45.68           H  
ATOM   2068 HG13 ILE A 133     137.410 153.403 150.264  1.00 45.68           H  
ATOM   2069 HG21 ILE A 133     139.000 155.641 148.379  1.00 45.68           H  
ATOM   2070 HG22 ILE A 133     140.358 154.844 148.585  1.00 45.68           H  
ATOM   2071 HG23 ILE A 133     139.034 154.066 148.182  1.00 45.68           H  
ATOM   2072 HD11 ILE A 133     135.994 154.760 151.566  1.00 45.68           H  
ATOM   2073 HD12 ILE A 133     137.301 154.352 152.360  1.00 45.68           H  
ATOM   2074 HD13 ILE A 133     137.184 155.797 151.719  1.00 45.68           H  
ATOM   2075  N   LEU A 134     138.587 152.105 152.274  1.00 43.93           N  
ATOM   2076  CA  LEU A 134     138.250 151.571 153.590  1.00 43.93           C  
ATOM   2077  C   LEU A 134     139.459 150.918 154.252  1.00 43.93           C  
ATOM   2078  O   LEU A 134     139.712 151.133 155.443  1.00 43.93           O  
ATOM   2079  CB  LEU A 134     137.105 150.562 153.476  1.00 43.93           C  
ATOM   2080  CG  LEU A 134     135.693 151.037 153.822  1.00 43.93           C  
ATOM   2081  CD1 LEU A 134     135.621 151.522 155.264  1.00 43.93           C  
ATOM   2082  CD2 LEU A 134     135.234 152.123 152.871  1.00 43.93           C  
ATOM   2083  H   LEU A 134     138.174 151.735 151.616  1.00 43.93           H  
ATOM   2084  HA  LEU A 134     137.959 152.301 154.157  1.00 43.93           H  
ATOM   2085  HB2 LEU A 134     137.078 150.240 152.561  1.00 43.93           H  
ATOM   2086  HB3 LEU A 134     137.304 149.818 154.065  1.00 43.93           H  
ATOM   2087  HG  LEU A 134     135.082 150.289 153.733  1.00 43.93           H  
ATOM   2088 HD11 LEU A 134     134.691 151.654 155.504  1.00 43.93           H  
ATOM   2089 HD12 LEU A 134     136.020 150.852 155.841  1.00 43.93           H  
ATOM   2090 HD13 LEU A 134     136.105 152.359 155.344  1.00 43.93           H  
ATOM   2091 HD21 LEU A 134     134.290 152.290 153.016  1.00 43.93           H  
ATOM   2092 HD22 LEU A 134     135.742 152.929 153.047  1.00 43.93           H  
ATOM   2093 HD23 LEU A 134     135.381 151.828 151.959  1.00 43.93           H  
ATOM   2094  N   LEU A 135     140.218 150.121 153.497  1.00 42.48           N  
ATOM   2095  CA  LEU A 135     141.353 149.407 154.069  1.00 42.48           C  
ATOM   2096  C   LEU A 135     142.474 150.355 154.461  1.00 42.48           C  
ATOM   2097  O   LEU A 135     143.236 150.061 155.388  1.00 42.48           O  
ATOM   2098  CB  LEU A 135     141.873 148.370 153.075  1.00 42.48           C  
ATOM   2099  CG  LEU A 135     141.050 147.091 152.934  1.00 42.48           C  
ATOM   2100  CD1 LEU A 135     141.418 146.368 151.650  1.00 42.48           C  
ATOM   2101  CD2 LEU A 135     141.254 146.187 154.134  1.00 42.48           C  
ATOM   2102  H   LEU A 135     140.096 149.981 152.658  1.00 42.48           H  
ATOM   2103  HA  LEU A 135     141.062 148.940 154.868  1.00 42.48           H  
ATOM   2104  HB2 LEU A 135     141.913 148.784 152.199  1.00 42.48           H  
ATOM   2105  HB3 LEU A 135     142.766 148.109 153.348  1.00 42.48           H  
ATOM   2106  HG  LEU A 135     140.109 147.322 152.888  1.00 42.48           H  
ATOM   2107 HD11 LEU A 135     140.888 145.559 151.580  1.00 42.48           H  
ATOM   2108 HD12 LEU A 135     141.234 146.950 150.896  1.00 42.48           H  
ATOM   2109 HD13 LEU A 135     142.362 146.145 151.673  1.00 42.48           H  
ATOM   2110 HD21 LEU A 135     140.750 145.369 154.003  1.00 42.48           H  
ATOM   2111 HD22 LEU A 135     142.199 145.983 154.218  1.00 42.48           H  
ATOM   2112 HD23 LEU A 135     140.942 146.644 154.931  1.00 42.48           H  
ATOM   2113  N   ASP A 136     142.594 151.488 153.770  1.00 42.08           N  
ATOM   2114  CA  ASP A 136     143.645 152.445 154.089  1.00 42.08           C  
ATOM   2115  C   ASP A 136     143.480 153.060 155.471  1.00 42.08           C  
ATOM   2116  O   ASP A 136     144.418 153.697 155.960  1.00 42.08           O  
ATOM   2117  CB  ASP A 136     143.683 153.550 153.035  1.00 42.08           C  
ATOM   2118  CG  ASP A 136     144.094 153.038 151.673  1.00 42.08           C  
ATOM   2119  OD1 ASP A 136     144.924 152.107 151.613  1.00 42.08           O  
ATOM   2120  OD2 ASP A 136     143.588 153.565 150.660  1.00 42.08           O  
ATOM   2121  H   ASP A 136     142.085 151.723 153.118  1.00 42.08           H  
ATOM   2122  HA  ASP A 136     144.500 151.987 154.070  1.00 42.08           H  
ATOM   2123  HB2 ASP A 136     142.799 153.941 152.955  1.00 42.08           H  
ATOM   2124  HB3 ASP A 136     144.322 154.226 153.308  1.00 42.08           H  
ATOM   2125  N   ILE A 137     142.318 152.895 156.107  1.00 39.07           N  
ATOM   2126  CA  ILE A 137     142.134 153.391 157.466  1.00 39.07           C  
ATOM   2127  C   ILE A 137     143.092 152.699 158.425  1.00 39.07           C  
ATOM   2128  O   ILE A 137     143.480 153.273 159.449  1.00 39.07           O  
ATOM   2129  CB  ILE A 137     140.668 153.207 157.901  1.00 39.07           C  
ATOM   2130  CG1 ILE A 137     139.751 154.031 156.992  1.00 39.07           C  
ATOM   2131  CG2 ILE A 137     140.491 153.602 159.364  1.00 39.07           C  
ATOM   2132  CD1 ILE A 137     138.286 153.973 157.366  1.00 39.07           C  
ATOM   2133  H   ILE A 137     141.628 152.503 155.775  1.00 39.07           H  
ATOM   2134  HA  ILE A 137     142.332 154.341 157.482  1.00 39.07           H  
ATOM   2135  HB  ILE A 137     140.434 152.270 157.805  1.00 39.07           H  
ATOM   2136 HG12 ILE A 137     140.028 154.960 157.031  1.00 39.07           H  
ATOM   2137 HG13 ILE A 137     139.835 153.703 156.084  1.00 39.07           H  
ATOM   2138 HG21 ILE A 137     139.553 153.554 159.601  1.00 39.07           H  
ATOM   2139 HG22 ILE A 137     140.994 152.992 159.925  1.00 39.07           H  
ATOM   2140 HG23 ILE A 137     140.816 154.508 159.486  1.00 39.07           H  
ATOM   2141 HD11 ILE A 137     137.758 154.306 156.623  1.00 39.07           H  
ATOM   2142 HD12 ILE A 137     138.046 153.053 157.557  1.00 39.07           H  
ATOM   2143 HD13 ILE A 137     138.136 154.524 158.151  1.00 39.07           H  
ATOM   2144  N   VAL A 138     143.477 151.464 158.127  1.00 37.27           N  
ATOM   2145  CA  VAL A 138     144.434 150.722 158.940  1.00 37.27           C  
ATOM   2146  C   VAL A 138     145.818 150.920 158.327  1.00 37.27           C  
ATOM   2147  O   VAL A 138     146.032 150.515 157.175  1.00 37.27           O  
ATOM   2148  CB  VAL A 138     144.074 149.234 159.010  1.00 37.27           C  
ATOM   2149  CG1 VAL A 138     145.134 148.467 159.782  1.00 37.27           C  
ATOM   2150  CG2 VAL A 138     142.710 149.055 159.650  1.00 37.27           C  
ATOM   2151  H   VAL A 138     143.192 151.025 157.445  1.00 37.27           H  
ATOM   2152  HA  VAL A 138     144.423 151.072 159.842  1.00 37.27           H  
ATOM   2153  HB  VAL A 138     144.035 148.873 158.111  1.00 37.27           H  
ATOM   2154 HG11 VAL A 138     144.792 147.584 159.990  1.00 37.27           H  
ATOM   2155 HG12 VAL A 138     145.933 148.391 159.237  1.00 37.27           H  
ATOM   2156 HG13 VAL A 138     145.335 148.945 160.602  1.00 37.27           H  
ATOM   2157 HG21 VAL A 138     142.523 148.106 159.733  1.00 37.27           H  
ATOM   2158 HG22 VAL A 138     142.717 149.469 160.527  1.00 37.27           H  
ATOM   2159 HG23 VAL A 138     142.040 149.477 159.090  1.00 37.27           H  
ATOM   2160  N   PRO A 139     146.766 151.530 159.037  1.00 35.83           N  
ATOM   2161  CA  PRO A 139     148.096 151.735 158.455  1.00 35.83           C  
ATOM   2162  C   PRO A 139     148.951 150.483 158.536  1.00 35.83           C  
ATOM   2163  O   PRO A 139     148.917 149.744 159.523  1.00 35.83           O  
ATOM   2164  CB  PRO A 139     148.684 152.858 159.315  1.00 35.83           C  
ATOM   2165  CG  PRO A 139     148.029 152.689 160.639  1.00 35.83           C  
ATOM   2166  CD  PRO A 139     146.677 152.069 160.406  1.00 35.83           C  
ATOM   2167  HA  PRO A 139     148.027 152.029 157.533  1.00 35.83           H  
ATOM   2168  HB2 PRO A 139     149.644 152.744 159.390  1.00 35.83           H  
ATOM   2169  HB3 PRO A 139     148.470 153.720 158.927  1.00 35.83           H  
ATOM   2170  HG2 PRO A 139     148.574 152.107 161.192  1.00 35.83           H  
ATOM   2171  HG3 PRO A 139     147.932 153.557 161.060  1.00 35.83           H  
ATOM   2172  HD2 PRO A 139     146.521 151.352 161.041  1.00 35.83           H  
ATOM   2173  HD3 PRO A 139     145.983 152.745 160.458  1.00 35.83           H  
ATOM   2174  N   THR A 140     149.728 150.246 157.481  1.00 37.48           N  
ATOM   2175  CA  THR A 140     150.711 149.173 157.508  1.00 37.48           C  
ATOM   2176  C   THR A 140     151.971 149.559 158.268  1.00 37.48           C  
ATOM   2177  O   THR A 140     152.780 148.681 158.580  1.00 37.48           O  
ATOM   2178  CB  THR A 140     151.086 148.756 156.083  1.00 37.48           C  
ATOM   2179  OG1 THR A 140     151.554 149.895 155.352  1.00 37.48           O  
ATOM   2180  CG2 THR A 140     149.888 148.155 155.372  1.00 37.48           C  
ATOM   2181  H   THR A 140     149.704 150.690 156.745  1.00 37.48           H  
ATOM   2182  HA  THR A 140     150.322 148.402 157.950  1.00 37.48           H  
ATOM   2183  HB  THR A 140     151.787 148.087 156.118  1.00 37.48           H  
ATOM   2184  HG1 THR A 140     151.760 149.670 154.570  1.00 37.48           H  
ATOM   2185 HG21 THR A 140     150.138 147.877 154.477  1.00 37.48           H  
ATOM   2186 HG22 THR A 140     149.564 147.383 155.863  1.00 37.48           H  
ATOM   2187 HG23 THR A 140     149.175 148.810 155.310  1.00 37.48           H  
ATOM   2188  N   ASN A 141     152.156 150.840 158.564  1.00 34.77           N  
ATOM   2189  CA  ASN A 141     153.307 151.312 159.332  1.00 34.77           C  
ATOM   2190  C   ASN A 141     152.898 152.607 160.019  1.00 34.77           C  
ATOM   2191  O   ASN A 141     152.800 153.658 159.368  1.00 34.77           O  
ATOM   2192  CB  ASN A 141     154.528 151.527 158.442  1.00 34.77           C  
ATOM   2193  CG  ASN A 141     155.775 151.841 159.235  1.00 34.77           C  
ATOM   2194  OD1 ASN A 141     155.857 151.547 160.424  1.00 34.77           O  
ATOM   2195  ND2 ASN A 141     156.754 152.444 158.580  1.00 34.77           N  
ATOM   2196  H   ASN A 141     151.620 151.470 158.328  1.00 34.77           H  
ATOM   2197  HA  ASN A 141     153.539 150.647 159.996  1.00 34.77           H  
ATOM   2198  HB2 ASN A 141     154.692 150.720 157.930  1.00 34.77           H  
ATOM   2199  HB3 ASN A 141     154.356 152.272 157.844  1.00 34.77           H  
ATOM   2200 HD21 ASN A 141     157.484 152.644 158.987  1.00 34.77           H  
ATOM   2201 HD22 ASN A 141     156.660 152.635 157.746  1.00 34.77           H  
ATOM   2202  N   PRO A 142     152.635 152.577 161.330  1.00 34.19           N  
ATOM   2203  CA  PRO A 142     152.209 153.819 161.998  1.00 34.19           C  
ATOM   2204  C   PRO A 142     153.240 154.931 161.912  1.00 34.19           C  
ATOM   2205  O   PRO A 142     152.869 156.107 161.797  1.00 34.19           O  
ATOM   2206  CB  PRO A 142     151.959 153.372 163.445  1.00 34.19           C  
ATOM   2207  CG  PRO A 142     152.730 152.123 163.610  1.00 34.19           C  
ATOM   2208  CD  PRO A 142     152.747 151.454 162.275  1.00 34.19           C  
ATOM   2209  HA  PRO A 142     151.375 154.132 161.615  1.00 34.19           H  
ATOM   2210  HB2 PRO A 142     152.278 154.054 164.057  1.00 34.19           H  
ATOM   2211  HB3 PRO A 142     151.012 153.209 163.577  1.00 34.19           H  
ATOM   2212  HG2 PRO A 142     153.633 152.336 163.893  1.00 34.19           H  
ATOM   2213  HG3 PRO A 142     152.294 151.558 164.267  1.00 34.19           H  
ATOM   2214  HD2 PRO A 142     153.586 150.984 162.150  1.00 34.19           H  
ATOM   2215  HD3 PRO A 142     151.987 150.858 162.185  1.00 34.19           H  
ATOM   2216  N   PHE A 143     154.531 154.596 161.959  1.00 34.54           N  
ATOM   2217  CA  PHE A 143     155.557 155.620 161.794  1.00 34.54           C  
ATOM   2218  C   PHE A 143     155.479 156.248 160.411  1.00 34.54           C  
ATOM   2219  O   PHE A 143     155.593 157.471 160.267  1.00 34.54           O  
ATOM   2220  CB  PHE A 143     156.940 155.022 162.038  1.00 34.54           C  
ATOM   2221  CG  PHE A 143     157.123 154.468 163.418  1.00 34.54           C  
ATOM   2222  CD1 PHE A 143     156.987 155.281 164.527  1.00 34.54           C  
ATOM   2223  CD2 PHE A 143     157.427 153.132 163.608  1.00 34.54           C  
ATOM   2224  CE1 PHE A 143     157.153 154.773 165.796  1.00 34.54           C  
ATOM   2225  CE2 PHE A 143     157.594 152.620 164.875  1.00 34.54           C  
ATOM   2226  CZ  PHE A 143     157.457 153.440 165.970  1.00 34.54           C  
ATOM   2227  H   PHE A 143     154.831 153.800 162.084  1.00 34.54           H  
ATOM   2228  HA  PHE A 143     155.412 156.320 162.449  1.00 34.54           H  
ATOM   2229  HB2 PHE A 143     157.084 154.299 161.407  1.00 34.54           H  
ATOM   2230  HB3 PHE A 143     157.608 155.713 161.905  1.00 34.54           H  
ATOM   2231  HD1 PHE A 143     156.782 156.181 164.416  1.00 34.54           H  
ATOM   2232  HD2 PHE A 143     157.520 152.573 162.871  1.00 34.54           H  
ATOM   2233  HE1 PHE A 143     157.060 155.329 166.536  1.00 34.54           H  
ATOM   2234  HE2 PHE A 143     157.799 151.720 164.990  1.00 34.54           H  
ATOM   2235  HZ  PHE A 143     157.569 153.096 166.827  1.00 34.54           H  
ATOM   2236  N   GLY A 144     155.275 155.429 159.379  1.00 34.03           N  
ATOM   2237  CA  GLY A 144     155.088 155.973 158.046  1.00 34.03           C  
ATOM   2238  C   GLY A 144     153.850 156.841 157.947  1.00 34.03           C  
ATOM   2239  O   GLY A 144     153.867 157.893 157.305  1.00 34.03           O  
ATOM   2240  H   GLY A 144     155.243 154.571 159.427  1.00 34.03           H  
ATOM   2241  HA2 GLY A 144     155.859 156.509 157.805  1.00 34.03           H  
ATOM   2242  HA3 GLY A 144     155.006 155.247 157.409  1.00 34.03           H  
ATOM   2243  N   ALA A 145     152.758 156.414 158.583  1.00 33.80           N  
ATOM   2244  CA  ALA A 145     151.540 157.215 158.567  1.00 33.80           C  
ATOM   2245  C   ALA A 145     151.769 158.574 159.212  1.00 33.80           C  
ATOM   2246  O   ALA A 145     151.329 159.601 158.685  1.00 33.80           O  
ATOM   2247  CB  ALA A 145     150.413 156.468 159.278  1.00 33.80           C  
ATOM   2248  H   ALA A 145     152.699 155.677 159.022  1.00 33.80           H  
ATOM   2249  HA  ALA A 145     151.269 157.361 157.647  1.00 33.80           H  
ATOM   2250  HB1 ALA A 145     149.612 157.013 159.258  1.00 33.80           H  
ATOM   2251  HB2 ALA A 145     150.254 155.628 158.819  1.00 33.80           H  
ATOM   2252  HB3 ALA A 145     150.677 156.299 160.196  1.00 33.80           H  
ATOM   2253  N   LEU A 146     152.462 158.604 160.351  1.00 33.43           N  
ATOM   2254  CA  LEU A 146     152.753 159.879 160.997  1.00 33.43           C  
ATOM   2255  C   LEU A 146     153.679 160.735 160.141  1.00 33.43           C  
ATOM   2256  O   LEU A 146     153.503 161.956 160.059  1.00 33.43           O  
ATOM   2257  CB  LEU A 146     153.365 159.643 162.376  1.00 33.43           C  
ATOM   2258  CG  LEU A 146     152.377 159.424 163.523  1.00 33.43           C  
ATOM   2259  CD1 LEU A 146     153.116 158.983 164.773  1.00 33.43           C  
ATOM   2260  CD2 LEU A 146     151.565 160.676 163.797  1.00 33.43           C  
ATOM   2261  H   LEU A 146     152.768 157.913 160.762  1.00 33.43           H  
ATOM   2262  HA  LEU A 146     151.923 160.367 161.113  1.00 33.43           H  
ATOM   2263  HB2 LEU A 146     153.931 158.857 162.328  1.00 33.43           H  
ATOM   2264  HB3 LEU A 146     153.906 160.415 162.605  1.00 33.43           H  
ATOM   2265  HG  LEU A 146     151.761 158.717 163.275  1.00 33.43           H  
ATOM   2266 HD11 LEU A 146     152.473 158.846 165.487  1.00 33.43           H  
ATOM   2267 HD12 LEU A 146     153.585 158.154 164.586  1.00 33.43           H  
ATOM   2268 HD13 LEU A 146     153.749 159.673 165.024  1.00 33.43           H  
ATOM   2269 HD21 LEU A 146     151.082 160.562 164.631  1.00 33.43           H  
ATOM   2270 HD22 LEU A 146     152.167 161.433 163.865  1.00 33.43           H  
ATOM   2271 HD23 LEU A 146     150.939 160.815 163.069  1.00 33.43           H  
ATOM   2272  N   ALA A 147     154.670 160.115 159.496  1.00 33.84           N  
ATOM   2273  CA  ALA A 147     155.627 160.870 158.697  1.00 33.84           C  
ATOM   2274  C   ALA A 147     155.029 161.390 157.397  1.00 33.84           C  
ATOM   2275  O   ALA A 147     155.546 162.364 156.843  1.00 33.84           O  
ATOM   2276  CB  ALA A 147     156.847 160.003 158.387  1.00 33.84           C  
ATOM   2277  H   ALA A 147     154.806 159.266 159.507  1.00 33.84           H  
ATOM   2278  HA  ALA A 147     155.929 161.635 159.211  1.00 33.84           H  
ATOM   2279  HB1 ALA A 147     157.474 160.519 157.856  1.00 33.84           H  
ATOM   2280  HB2 ALA A 147     157.262 159.734 159.222  1.00 33.84           H  
ATOM   2281  HB3 ALA A 147     156.560 159.220 157.892  1.00 33.84           H  
ATOM   2282  N   ASN A 148     153.961 160.767 156.898  1.00 35.06           N  
ATOM   2283  CA  ASN A 148     153.367 161.130 155.617  1.00 35.06           C  
ATOM   2284  C   ASN A 148     152.023 161.836 155.768  1.00 35.06           C  
ATOM   2285  O   ASN A 148     151.259 161.910 154.802  1.00 35.06           O  
ATOM   2286  CB  ASN A 148     153.203 159.885 154.745  1.00 35.06           C  
ATOM   2287  CG  ASN A 148     154.527 159.254 154.373  1.00 35.06           C  
ATOM   2288  OD1 ASN A 148     155.294 159.808 153.587  1.00 35.06           O  
ATOM   2289  ND2 ASN A 148     154.802 158.085 154.936  1.00 35.06           N  
ATOM   2290  H   ASN A 148     153.556 160.119 157.292  1.00 35.06           H  
ATOM   2291  HA  ASN A 148     153.966 161.736 155.154  1.00 35.06           H  
ATOM   2292  HB2 ASN A 148     152.683 159.226 155.230  1.00 35.06           H  
ATOM   2293  HB3 ASN A 148     152.747 160.131 153.924  1.00 35.06           H  
ATOM   2294 HD21 ASN A 148     154.241 157.727 155.481  1.00 35.06           H  
ATOM   2295 HD22 ASN A 148     155.543 157.685 154.757  1.00 35.06           H  
ATOM   2296  N   GLY A 149     151.719 162.358 156.946  1.00 35.02           N  
ATOM   2297  CA  GLY A 149     150.399 162.943 157.199  1.00 35.02           C  
ATOM   2298  C   GLY A 149     149.388 161.874 157.620  1.00 35.02           C  
ATOM   2299  O   GLY A 149     149.516 161.303 158.693  1.00 35.02           O  
ATOM   2300  H   GLY A 149     152.254 162.390 157.618  1.00 35.02           H  
ATOM   2301  HA2 GLY A 149     150.466 163.602 157.907  1.00 35.02           H  
ATOM   2302  HA3 GLY A 149     150.074 163.380 156.397  1.00 35.02           H  
ATOM   2303  N   GLN A 150     148.396 161.625 156.769  1.00 35.52           N  
ATOM   2304  CA  GLN A 150     147.499 160.480 156.923  1.00 35.52           C  
ATOM   2305  C   GLN A 150     146.856 160.468 158.314  1.00 35.52           C  
ATOM   2306  O   GLN A 150     147.133 159.621 159.161  1.00 35.52           O  
ATOM   2307  CB  GLN A 150     148.248 159.177 156.638  1.00 35.52           C  
ATOM   2308  CG  GLN A 150     148.644 159.017 155.182  1.00 35.52           C  
ATOM   2309  CD  GLN A 150     149.576 157.848 154.952  1.00 35.52           C  
ATOM   2310  OE1 GLN A 150     149.374 156.761 155.489  1.00 35.52           O  
ATOM   2311  NE2 GLN A 150     150.603 158.065 154.141  1.00 35.52           N  
ATOM   2312  H   GLN A 150     148.219 162.112 156.082  1.00 35.52           H  
ATOM   2313  HA  GLN A 150     146.785 160.556 156.271  1.00 35.52           H  
ATOM   2314  HB2 GLN A 150     149.059 159.156 157.171  1.00 35.52           H  
ATOM   2315  HB3 GLN A 150     147.678 158.429 156.876  1.00 35.52           H  
ATOM   2316  HG2 GLN A 150     149.095 159.823 154.887  1.00 35.52           H  
ATOM   2317  HG3 GLN A 150     147.844 158.872 154.652  1.00 35.52           H  
ATOM   2318 HE21 GLN A 150     150.711 158.839 153.782  1.00 35.52           H  
ATOM   2319 HE22 GLN A 150     151.162 157.432 153.977  1.00 35.52           H  
ATOM   2320  N   VAL A 151     145.990 161.460 158.521  1.00 33.06           N  
ATOM   2321  CA  VAL A 151     145.374 161.663 159.830  1.00 33.06           C  
ATOM   2322  C   VAL A 151     144.547 160.450 160.247  1.00 33.06           C  
ATOM   2323  O   VAL A 151     144.581 160.039 161.410  1.00 33.06           O  
ATOM   2324  CB  VAL A 151     144.528 162.950 159.820  1.00 33.06           C  
ATOM   2325  CG1 VAL A 151     143.576 162.981 161.003  1.00 33.06           C  
ATOM   2326  CG2 VAL A 151     145.431 164.168 159.829  1.00 33.06           C  
ATOM   2327  H   VAL A 151     145.743 162.026 157.923  1.00 33.06           H  
ATOM   2328  HA  VAL A 151     146.077 161.779 160.488  1.00 33.06           H  
ATOM   2329  HB  VAL A 151     143.999 162.974 159.007  1.00 33.06           H  
ATOM   2330 HG11 VAL A 151     143.272 163.892 161.136  1.00 33.06           H  
ATOM   2331 HG12 VAL A 151     142.817 162.406 160.818  1.00 33.06           H  
ATOM   2332 HG13 VAL A 151     144.044 162.673 161.795  1.00 33.06           H  
ATOM   2333 HG21 VAL A 151     144.883 164.968 159.802  1.00 33.06           H  
ATOM   2334 HG22 VAL A 151     145.964 164.160 160.639  1.00 33.06           H  
ATOM   2335 HG23 VAL A 151     146.010 164.137 159.051  1.00 33.06           H  
ATOM   2336  N   LEU A 152     143.772 159.876 159.326  1.00 33.66           N  
ATOM   2337  CA  LEU A 152     142.857 158.796 159.702  1.00 33.66           C  
ATOM   2338  C   LEU A 152     143.574 157.549 160.206  1.00 33.66           C  
ATOM   2339  O   LEU A 152     143.172 157.006 161.254  1.00 33.66           O  
ATOM   2340  CB  LEU A 152     141.951 158.462 158.514  1.00 33.66           C  
ATOM   2341  CG  LEU A 152     140.645 159.248 158.407  1.00 33.66           C  
ATOM   2342  CD1 LEU A 152     140.013 159.023 157.046  1.00 33.66           C  
ATOM   2343  CD2 LEU A 152     139.680 158.860 159.510  1.00 33.66           C  
ATOM   2344  H   LEU A 152     143.756 160.088 158.493  1.00 33.66           H  
ATOM   2345  HA  LEU A 152     142.291 159.113 160.422  1.00 33.66           H  
ATOM   2346  HB2 LEU A 152     142.446 158.627 157.697  1.00 33.66           H  
ATOM   2347  HB3 LEU A 152     141.718 157.522 158.564  1.00 33.66           H  
ATOM   2348  HG  LEU A 152     140.837 160.194 158.496  1.00 33.66           H  
ATOM   2349 HD11 LEU A 152     139.183 159.522 156.998  1.00 33.66           H  
ATOM   2350 HD12 LEU A 152     140.625 159.331 156.360  1.00 33.66           H  
ATOM   2351 HD13 LEU A 152     139.837 158.076 156.933  1.00 33.66           H  
ATOM   2352 HD21 LEU A 152     138.828 159.295 159.350  1.00 33.66           H  
ATOM   2353 HD22 LEU A 152     139.565 157.897 159.504  1.00 33.66           H  
ATOM   2354 HD23 LEU A 152     140.042 159.144 160.363  1.00 33.66           H  
ATOM   2355  N   PRO A 153     144.585 157.017 159.516  1.00 34.22           N  
ATOM   2356  CA  PRO A 153     145.340 155.895 160.095  1.00 34.22           C  
ATOM   2357  C   PRO A 153     145.986 156.247 161.418  1.00 34.22           C  
ATOM   2358  O   PRO A 153     146.087 155.389 162.306  1.00 34.22           O  
ATOM   2359  CB  PRO A 153     146.382 155.575 159.016  1.00 34.22           C  
ATOM   2360  CG  PRO A 153     145.851 156.164 157.764  1.00 34.22           C  
ATOM   2361  CD  PRO A 153     145.020 157.338 158.147  1.00 34.22           C  
ATOM   2362  HA  PRO A 153     144.760 155.129 160.218  1.00 34.22           H  
ATOM   2363  HB2 PRO A 153     147.233 155.977 159.252  1.00 34.22           H  
ATOM   2364  HB3 PRO A 153     146.468 154.613 158.928  1.00 34.22           H  
ATOM   2365  HG2 PRO A 153     146.590 156.443 157.201  1.00 34.22           H  
ATOM   2366  HG3 PRO A 153     145.308 155.505 157.305  1.00 34.22           H  
ATOM   2367  HD2 PRO A 153     145.552 158.146 158.139  1.00 34.22           H  
ATOM   2368  HD3 PRO A 153     144.257 157.409 157.555  1.00 34.22           H  
ATOM   2369  N   THR A 154     146.427 157.496 161.575  1.00 32.72           N  
ATOM   2370  CA  THR A 154     146.945 157.938 162.862  1.00 32.72           C  
ATOM   2371  C   THR A 154     145.872 157.844 163.936  1.00 32.72           C  
ATOM   2372  O   THR A 154     146.153 157.437 165.064  1.00 32.72           O  
ATOM   2373  CB  THR A 154     147.473 159.369 162.753  1.00 32.72           C  
ATOM   2374  OG1 THR A 154     148.482 159.433 161.739  1.00 32.72           O  
ATOM   2375  CG2 THR A 154     148.062 159.828 164.079  1.00 32.72           C  
ATOM   2376  H   THR A 154     146.436 158.096 160.959  1.00 32.72           H  
ATOM   2377  HA  THR A 154     147.682 157.364 163.122  1.00 32.72           H  
ATOM   2378  HB  THR A 154     146.744 159.965 162.520  1.00 32.72           H  
ATOM   2379  HG1 THR A 154     148.157 159.212 160.996  1.00 32.72           H  
ATOM   2380 HG21 THR A 154     148.549 160.657 163.953  1.00 32.72           H  
ATOM   2381 HG22 THR A 154     147.354 159.976 164.726  1.00 32.72           H  
ATOM   2382 HG23 THR A 154     148.670 159.155 164.422  1.00 32.72           H  
ATOM   2383  N   ILE A 155     144.636 158.216 163.604  1.00 32.39           N  
ATOM   2384  CA  ILE A 155     143.537 158.112 164.560  1.00 32.39           C  
ATOM   2385  C   ILE A 155     143.340 156.661 164.970  1.00 32.39           C  
ATOM   2386  O   ILE A 155     143.203 156.339 166.157  1.00 32.39           O  
ATOM   2387  CB  ILE A 155     142.248 158.698 163.956  1.00 32.39           C  
ATOM   2388  CG1 ILE A 155     142.312 160.223 163.926  1.00 32.39           C  
ATOM   2389  CG2 ILE A 155     141.019 158.226 164.725  1.00 32.39           C  
ATOM   2390  CD1 ILE A 155     141.389 160.837 162.904  1.00 32.39           C  
ATOM   2391  H   ILE A 155     144.410 158.530 162.835  1.00 32.39           H  
ATOM   2392  HA  ILE A 155     143.763 158.622 165.350  1.00 32.39           H  
ATOM   2393  HB  ILE A 155     142.172 158.381 163.043  1.00 32.39           H  
ATOM   2394 HG12 ILE A 155     142.062 160.565 164.798  1.00 32.39           H  
ATOM   2395 HG13 ILE A 155     143.218 160.496 163.711  1.00 32.39           H  
ATOM   2396 HG21 ILE A 155     140.280 158.823 164.530  1.00 32.39           H  
ATOM   2397 HG22 ILE A 155     140.794 157.325 164.444  1.00 32.39           H  
ATOM   2398 HG23 ILE A 155     141.208 158.240 165.675  1.00 32.39           H  
ATOM   2399 HD11 ILE A 155     141.673 161.747 162.728  1.00 32.39           H  
ATOM   2400 HD12 ILE A 155     141.429 160.316 162.088  1.00 32.39           H  
ATOM   2401 HD13 ILE A 155     140.484 160.832 163.253  1.00 32.39           H  
ATOM   2402  N   PHE A 156     143.316 155.766 163.983  1.00 34.16           N  
ATOM   2403  CA  PHE A 156     143.138 154.347 164.274  1.00 34.16           C  
ATOM   2404  C   PHE A 156     144.220 153.845 165.227  1.00 34.16           C  
ATOM   2405  O   PHE A 156     143.926 153.257 166.282  1.00 34.16           O  
ATOM   2406  CB  PHE A 156     143.152 153.553 162.967  1.00 34.16           C  
ATOM   2407  CG  PHE A 156     142.885 152.089 163.141  1.00 34.16           C  
ATOM   2408  CD1 PHE A 156     141.591 151.611 163.212  1.00 34.16           C  
ATOM   2409  CD2 PHE A 156     143.931 151.188 163.228  1.00 34.16           C  
ATOM   2410  CE1 PHE A 156     141.344 150.266 163.373  1.00 34.16           C  
ATOM   2411  CE2 PHE A 156     143.689 149.844 163.390  1.00 34.16           C  
ATOM   2412  CZ  PHE A 156     142.393 149.382 163.462  1.00 34.16           C  
ATOM   2413  H   PHE A 156     143.400 155.953 163.148  1.00 34.16           H  
ATOM   2414  HA  PHE A 156     142.276 154.215 164.699  1.00 34.16           H  
ATOM   2415  HB2 PHE A 156     142.469 153.911 162.378  1.00 34.16           H  
ATOM   2416  HB3 PHE A 156     144.024 153.649 162.553  1.00 34.16           H  
ATOM   2417  HD1 PHE A 156     140.878 152.206 163.154  1.00 34.16           H  
ATOM   2418  HD2 PHE A 156     144.808 151.495 163.182  1.00 34.16           H  
ATOM   2419  HE1 PHE A 156     140.469 149.956 163.421  1.00 34.16           H  
ATOM   2420  HE2 PHE A 156     144.400 149.247 163.449  1.00 34.16           H  
ATOM   2421  HZ  PHE A 156     142.229 148.473 163.569  1.00 34.16           H  
ATOM   2422  N   PHE A 157     145.484 154.094 164.880  1.00 32.53           N  
ATOM   2423  CA  PHE A 157     146.584 153.605 165.703  1.00 32.53           C  
ATOM   2424  C   PHE A 157     146.575 154.248 167.084  1.00 32.53           C  
ATOM   2425  O   PHE A 157     146.865 153.584 168.084  1.00 32.53           O  
ATOM   2426  CB  PHE A 157     147.919 153.859 165.008  1.00 32.53           C  
ATOM   2427  CG  PHE A 157     149.096 153.321 165.762  1.00 32.53           C  
ATOM   2428  CD1 PHE A 157     149.369 151.965 165.769  1.00 32.53           C  
ATOM   2429  CD2 PHE A 157     149.923 154.169 166.476  1.00 32.53           C  
ATOM   2430  CE1 PHE A 157     150.449 151.468 166.469  1.00 32.53           C  
ATOM   2431  CE2 PHE A 157     151.003 153.677 167.178  1.00 32.53           C  
ATOM   2432  CZ  PHE A 157     151.266 152.326 167.175  1.00 32.53           C  
ATOM   2433  H   PHE A 157     145.726 154.538 164.184  1.00 32.53           H  
ATOM   2434  HA  PHE A 157     146.486 152.647 165.820  1.00 32.53           H  
ATOM   2435  HB2 PHE A 157     147.905 153.433 164.136  1.00 32.53           H  
ATOM   2436  HB3 PHE A 157     148.043 154.815 164.906  1.00 32.53           H  
ATOM   2437  HD1 PHE A 157     148.820 151.383 165.295  1.00 32.53           H  
ATOM   2438  HD2 PHE A 157     149.749 155.083 166.482  1.00 32.53           H  
ATOM   2439  HE1 PHE A 157     150.626 150.555 166.466  1.00 32.53           H  
ATOM   2440  HE2 PHE A 157     151.553 154.257 167.652  1.00 32.53           H  
ATOM   2441  HZ  PHE A 157     151.995 151.992 167.646  1.00 32.53           H  
ATOM   2442  N   ALA A 158     146.259 155.542 167.160  1.00 31.52           N  
ATOM   2443  CA  ALA A 158     146.255 156.237 168.440  1.00 31.52           C  
ATOM   2444  C   ALA A 158     145.184 155.683 169.366  1.00 31.52           C  
ATOM   2445  O   ALA A 158     145.429 155.493 170.562  1.00 31.52           O  
ATOM   2446  CB  ALA A 158     146.048 157.734 168.219  1.00 31.52           C  
ATOM   2447  H   ALA A 158     146.045 156.034 166.488  1.00 31.52           H  
ATOM   2448  HA  ALA A 158     147.116 156.113 168.870  1.00 31.52           H  
ATOM   2449  HB1 ALA A 158     146.038 158.182 169.079  1.00 31.52           H  
ATOM   2450  HB2 ALA A 158     146.776 158.076 167.676  1.00 31.52           H  
ATOM   2451  HB3 ALA A 158     145.203 157.872 167.764  1.00 31.52           H  
ATOM   2452  N   ILE A 159     143.988 155.420 168.837  1.00 32.13           N  
ATOM   2453  CA  ILE A 159     142.935 154.838 169.664  1.00 32.13           C  
ATOM   2454  C   ILE A 159     143.361 153.465 170.163  1.00 32.13           C  
ATOM   2455  O   ILE A 159     143.203 153.133 171.347  1.00 32.13           O  
ATOM   2456  CB  ILE A 159     141.612 154.766 168.882  1.00 32.13           C  
ATOM   2457  CG1 ILE A 159     141.027 156.165 168.694  1.00 32.13           C  
ATOM   2458  CG2 ILE A 159     140.614 153.876 169.601  1.00 32.13           C  
ATOM   2459  CD1 ILE A 159     140.035 156.256 167.558  1.00 32.13           C  
ATOM   2460  H   ILE A 159     143.766 155.566 168.020  1.00 32.13           H  
ATOM   2461  HA  ILE A 159     142.793 155.406 170.438  1.00 32.13           H  
ATOM   2462  HB  ILE A 159     141.792 154.386 168.008  1.00 32.13           H  
ATOM   2463 HG12 ILE A 159     140.571 156.425 169.509  1.00 32.13           H  
ATOM   2464 HG13 ILE A 159     141.749 156.785 168.508  1.00 32.13           H  
ATOM   2465 HG21 ILE A 159     139.725 154.063 169.260  1.00 32.13           H  
ATOM   2466 HG22 ILE A 159     140.839 152.947 169.438  1.00 32.13           H  
ATOM   2467 HG23 ILE A 159     140.648 154.066 170.551  1.00 32.13           H  
ATOM   2468 HD11 ILE A 159     139.908 157.189 167.326  1.00 32.13           H  
ATOM   2469 HD12 ILE A 159     140.385 155.771 166.794  1.00 32.13           H  
ATOM   2470 HD13 ILE A 159     139.193 155.865 167.840  1.00 32.13           H  
ATOM   2471  N   ILE A 160     143.916 152.645 169.266  1.00 32.54           N  
ATOM   2472  CA  ILE A 160     144.336 151.307 169.671  1.00 32.54           C  
ATOM   2473  C   ILE A 160     145.397 151.390 170.765  1.00 32.54           C  
ATOM   2474  O   ILE A 160     145.335 150.670 171.771  1.00 32.54           O  
ATOM   2475  CB  ILE A 160     144.836 150.518 168.446  1.00 32.54           C  
ATOM   2476  CG1 ILE A 160     143.692 150.282 167.454  1.00 32.54           C  
ATOM   2477  CG2 ILE A 160     145.438 149.202 168.872  1.00 32.54           C  
ATOM   2478  CD1 ILE A 160     142.691 149.239 167.894  1.00 32.54           C  
ATOM   2479  H   ILE A 160     144.057 152.836 168.440  1.00 32.54           H  
ATOM   2480  HA  ILE A 160     143.572 150.837 170.039  1.00 32.54           H  
ATOM   2481  HB  ILE A 160     145.523 151.040 168.004  1.00 32.54           H  
ATOM   2482 HG12 ILE A 160     143.212 151.114 167.325  1.00 32.54           H  
ATOM   2483 HG13 ILE A 160     144.070 149.989 166.610  1.00 32.54           H  
ATOM   2484 HG21 ILE A 160     145.463 148.605 168.108  1.00 32.54           H  
ATOM   2485 HG22 ILE A 160     146.336 149.361 169.196  1.00 32.54           H  
ATOM   2486 HG23 ILE A 160     144.892 148.816 169.575  1.00 32.54           H  
ATOM   2487 HD11 ILE A 160     141.921 149.277 167.304  1.00 32.54           H  
ATOM   2488 HD12 ILE A 160     143.100 148.361 167.841  1.00 32.54           H  
ATOM   2489 HD13 ILE A 160     142.416 149.423 168.805  1.00 32.54           H  
ATOM   2490  N   LEU A 161     146.380 152.275 170.589  1.00 32.32           N  
ATOM   2491  CA  LEU A 161     147.461 152.402 171.560  1.00 32.32           C  
ATOM   2492  C   LEU A 161     146.951 152.918 172.899  1.00 32.32           C  
ATOM   2493  O   LEU A 161     147.406 152.467 173.954  1.00 32.32           O  
ATOM   2494  CB  LEU A 161     148.548 153.324 171.008  1.00 32.32           C  
ATOM   2495  CG  LEU A 161     149.757 153.586 171.907  1.00 32.32           C  
ATOM   2496  CD1 LEU A 161     150.448 152.290 172.276  1.00 32.32           C  
ATOM   2497  CD2 LEU A 161     150.725 154.530 171.223  1.00 32.32           C  
ATOM   2498  H   LEU A 161     146.442 152.811 169.919  1.00 32.32           H  
ATOM   2499  HA  LEU A 161     147.854 151.528 171.707  1.00 32.32           H  
ATOM   2500  HB2 LEU A 161     148.883 152.935 170.184  1.00 32.32           H  
ATOM   2501  HB3 LEU A 161     148.144 154.184 170.814  1.00 32.32           H  
ATOM   2502  HG  LEU A 161     149.457 154.009 172.726  1.00 32.32           H  
ATOM   2503 HD11 LEU A 161     151.263 152.495 172.760  1.00 32.32           H  
ATOM   2504 HD12 LEU A 161     149.855 151.763 172.835  1.00 32.32           H  
ATOM   2505 HD13 LEU A 161     150.659 151.802 171.465  1.00 32.32           H  
ATOM   2506 HD21 LEU A 161     151.483 154.683 171.809  1.00 32.32           H  
ATOM   2507 HD22 LEU A 161     151.025 154.127 170.393  1.00 32.32           H  
ATOM   2508 HD23 LEU A 161     150.273 155.368 171.041  1.00 32.32           H  
ATOM   2509  N   GLY A 162     146.017 153.870 172.882  1.00 31.87           N  
ATOM   2510  CA  GLY A 162     145.450 154.354 174.130  1.00 31.87           C  
ATOM   2511  C   GLY A 162     144.700 153.275 174.885  1.00 31.87           C  
ATOM   2512  O   GLY A 162     144.820 153.161 176.110  1.00 31.87           O  
ATOM   2513  H   GLY A 162     145.703 154.243 172.174  1.00 31.87           H  
ATOM   2514  HA2 GLY A 162     146.161 154.689 174.699  1.00 31.87           H  
ATOM   2515  HA3 GLY A 162     144.837 155.082 173.945  1.00 31.87           H  
ATOM   2516  N   ILE A 163     143.917 152.466 174.168  1.00 31.87           N  
ATOM   2517  CA  ILE A 163     143.214 151.364 174.821  1.00 31.87           C  
ATOM   2518  C   ILE A 163     144.212 150.374 175.412  1.00 31.87           C  
ATOM   2519  O   ILE A 163     144.050 149.900 176.546  1.00 31.87           O  
ATOM   2520  CB  ILE A 163     142.255 150.680 173.830  1.00 31.87           C  
ATOM   2521  CG1 ILE A 163     141.118 151.628 173.451  1.00 31.87           C  
ATOM   2522  CG2 ILE A 163     141.689 149.403 174.428  1.00 31.87           C  
ATOM   2523  CD1 ILE A 163     140.524 151.345 172.096  1.00 31.87           C  
ATOM   2524  H   ILE A 163     143.779 152.532 173.322  1.00 31.87           H  
ATOM   2525  HA  ILE A 163     142.682 151.720 175.550  1.00 31.87           H  
ATOM   2526  HB  ILE A 163     142.750 150.453 173.027  1.00 31.87           H  
ATOM   2527 HG12 ILE A 163     140.410 151.545 174.108  1.00 31.87           H  
ATOM   2528 HG13 ILE A 163     141.454 152.537 173.443  1.00 31.87           H  
ATOM   2529 HG21 ILE A 163     140.902 149.144 173.925  1.00 31.87           H  
ATOM   2530 HG22 ILE A 163     142.358 148.703 174.376  1.00 31.87           H  
ATOM   2531 HG23 ILE A 163     141.449 149.567 175.353  1.00 31.87           H  
ATOM   2532 HD11 ILE A 163     139.815 151.985 171.923  1.00 31.87           H  
ATOM   2533 HD12 ILE A 163     141.218 151.430 171.423  1.00 31.87           H  
ATOM   2534 HD13 ILE A 163     140.166 150.444 172.090  1.00 31.87           H  
ATOM   2535  N   ALA A 164     145.262 150.048 174.655  1.00 32.38           N  
ATOM   2536  CA  ALA A 164     146.274 149.126 175.159  1.00 32.38           C  
ATOM   2537  C   ALA A 164     146.953 149.681 176.405  1.00 32.38           C  
ATOM   2538  O   ALA A 164     147.211 148.943 177.363  1.00 32.38           O  
ATOM   2539  CB  ALA A 164     147.305 148.838 174.070  1.00 32.38           C  
ATOM   2540  H   ALA A 164     145.407 150.342 173.860  1.00 32.38           H  
ATOM   2541  HA  ALA A 164     145.847 148.288 175.398  1.00 32.38           H  
ATOM   2542  HB1 ALA A 164     147.969 148.223 174.419  1.00 32.38           H  
ATOM   2543  HB2 ALA A 164     146.856 148.443 173.307  1.00 32.38           H  
ATOM   2544  HB3 ALA A 164     147.729 149.671 173.810  1.00 32.38           H  
ATOM   2545  N   ILE A 165     147.257 150.980 176.407  1.00 32.69           N  
ATOM   2546  CA  ILE A 165     147.910 151.586 177.562  1.00 32.69           C  
ATOM   2547  C   ILE A 165     146.993 151.541 178.775  1.00 32.69           C  
ATOM   2548  O   ILE A 165     147.440 151.270 179.894  1.00 32.69           O  
ATOM   2549  CB  ILE A 165     148.350 153.025 177.235  1.00 32.69           C  
ATOM   2550  CG1 ILE A 165     149.594 153.006 176.347  1.00 32.69           C  
ATOM   2551  CG2 ILE A 165     148.632 153.800 178.514  1.00 32.69           C  
ATOM   2552  CD1 ILE A 165     149.798 154.270 175.555  1.00 32.69           C  
ATOM   2553  H   ILE A 165     147.097 151.523 175.760  1.00 32.69           H  
ATOM   2554  HA  ILE A 165     148.706 151.075 177.774  1.00 32.69           H  
ATOM   2555  HB  ILE A 165     147.633 153.468 176.756  1.00 32.69           H  
ATOM   2556 HG12 ILE A 165     150.376 152.878 176.906  1.00 32.69           H  
ATOM   2557 HG13 ILE A 165     149.517 152.271 175.717  1.00 32.69           H  
ATOM   2558 HG21 ILE A 165     149.168 154.579 178.296  1.00 32.69           H  
ATOM   2559 HG22 ILE A 165     147.792 154.081 178.909  1.00 32.69           H  
ATOM   2560 HG23 ILE A 165     149.118 153.230 179.130  1.00 32.69           H  
ATOM   2561 HD11 ILE A 165     150.579 154.166 174.990  1.00 32.69           H  
ATOM   2562 HD12 ILE A 165     149.013 154.429 175.008  1.00 32.69           H  
ATOM   2563 HD13 ILE A 165     149.928 155.010 176.168  1.00 32.69           H  
ATOM   2564  N   THR A 166     145.701 151.814 178.582  1.00 33.89           N  
ATOM   2565  CA  THR A 166     144.776 151.713 179.708  1.00 33.89           C  
ATOM   2566  C   THR A 166     144.744 150.296 180.258  1.00 33.89           C  
ATOM   2567  O   THR A 166     144.740 150.096 181.477  1.00 33.89           O  
ATOM   2568  CB  THR A 166     143.371 152.147 179.302  1.00 33.89           C  
ATOM   2569  OG1 THR A 166     143.406 153.489 178.816  1.00 33.89           O  
ATOM   2570  CG2 THR A 166     142.432 152.077 180.497  1.00 33.89           C  
ATOM   2571  H   THR A 166     145.345 152.051 177.836  1.00 33.89           H  
ATOM   2572  HA  THR A 166     145.079 152.302 180.417  1.00 33.89           H  
ATOM   2573  HB  THR A 166     143.035 151.558 178.609  1.00 33.89           H  
ATOM   2574  HG1 THR A 166     143.691 154.005 179.415  1.00 33.89           H  
ATOM   2575 HG21 THR A 166     141.611 152.553 180.298  1.00 33.89           H  
ATOM   2576 HG22 THR A 166     142.218 151.153 180.701  1.00 33.89           H  
ATOM   2577 HG23 THR A 166     142.851 152.484 181.271  1.00 33.89           H  
ATOM   2578  N   TYR A 167     144.721 149.298 179.375  1.00 35.08           N  
ATOM   2579  CA  TYR A 167     144.745 147.918 179.848  1.00 35.08           C  
ATOM   2580  C   TYR A 167     146.015 147.635 180.639  1.00 35.08           C  
ATOM   2581  O   TYR A 167     145.976 146.948 181.666  1.00 35.08           O  
ATOM   2582  CB  TYR A 167     144.619 146.952 178.668  1.00 35.08           C  
ATOM   2583  CG  TYR A 167     143.195 146.706 178.213  1.00 35.08           C  
ATOM   2584  CD1 TYR A 167     142.158 146.578 179.129  1.00 35.08           C  
ATOM   2585  CD2 TYR A 167     142.886 146.616 176.863  1.00 35.08           C  
ATOM   2586  CE1 TYR A 167     140.862 146.360 178.714  1.00 35.08           C  
ATOM   2587  CE2 TYR A 167     141.592 146.398 176.440  1.00 35.08           C  
ATOM   2588  CZ  TYR A 167     140.583 146.271 177.370  1.00 35.08           C  
ATOM   2589  OH  TYR A 167     139.289 146.054 176.955  1.00 35.08           O  
ATOM   2590  H   TYR A 167     144.693 149.390 178.520  1.00 35.08           H  
ATOM   2591  HA  TYR A 167     144.001 147.784 180.452  1.00 35.08           H  
ATOM   2592  HB2 TYR A 167     145.110 147.316 177.914  1.00 35.08           H  
ATOM   2593  HB3 TYR A 167     144.998 146.097 178.924  1.00 35.08           H  
ATOM   2594  HD1 TYR A 167     142.341 146.637 180.038  1.00 35.08           H  
ATOM   2595  HD2 TYR A 167     143.564 146.701 176.233  1.00 35.08           H  
ATOM   2596  HE1 TYR A 167     140.179 146.274 179.340  1.00 35.08           H  
ATOM   2597  HE2 TYR A 167     141.401 146.338 175.532  1.00 35.08           H  
ATOM   2598  HH  TYR A 167     139.259 146.020 176.116  1.00 35.08           H  
ATOM   2599  N   LEU A 168     147.152 148.159 180.178  1.00 34.78           N  
ATOM   2600  CA  LEU A 168     148.407 147.944 180.892  1.00 34.78           C  
ATOM   2601  C   LEU A 168     148.389 148.598 182.268  1.00 34.78           C  
ATOM   2602  O   LEU A 168     148.860 148.011 183.248  1.00 34.78           O  
ATOM   2603  CB  LEU A 168     149.577 148.485 180.076  1.00 34.78           C  
ATOM   2604  CG  LEU A 168     149.932 147.743 178.793  1.00 34.78           C  
ATOM   2605  CD1 LEU A 168     151.092 148.444 178.126  1.00 34.78           C  
ATOM   2606  CD2 LEU A 168     150.262 146.287 179.065  1.00 34.78           C  
ATOM   2607  H   LEU A 168     147.222 148.634 179.465  1.00 34.78           H  
ATOM   2608  HA  LEU A 168     148.539 146.992 181.020  1.00 34.78           H  
ATOM   2609  HB2 LEU A 168     149.374 149.401 179.829  1.00 34.78           H  
ATOM   2610  HB3 LEU A 168     150.366 148.475 180.640  1.00 34.78           H  
ATOM   2611  HG  LEU A 168     149.175 147.772 178.188  1.00 34.78           H  
ATOM   2612 HD11 LEU A 168     151.511 147.829 177.509  1.00 34.78           H  
ATOM   2613 HD12 LEU A 168     150.761 149.221 177.649  1.00 34.78           H  
ATOM   2614 HD13 LEU A 168     151.730 148.715 178.804  1.00 34.78           H  
ATOM   2615 HD21 LEU A 168     150.605 145.883 178.252  1.00 34.78           H  
ATOM   2616 HD22 LEU A 168     150.931 146.242 179.765  1.00 34.78           H  
ATOM   2617 HD23 LEU A 168     149.456 145.827 179.347  1.00 34.78           H  
ATOM   2618  N   MET A 169     147.860 149.819 182.361  1.00 36.36           N  
ATOM   2619  CA  MET A 169     147.900 150.555 183.619  1.00 36.36           C  
ATOM   2620  C   MET A 169     147.152 149.838 184.732  1.00 36.36           C  
ATOM   2621  O   MET A 169     147.378 150.138 185.909  1.00 36.36           O  
ATOM   2622  CB  MET A 169     147.320 151.956 183.422  1.00 36.36           C  
ATOM   2623  CG  MET A 169     148.207 152.878 182.588  1.00 36.36           C  
ATOM   2624  SD  MET A 169     148.157 154.635 183.016  1.00 36.36           S  
ATOM   2625  CE  MET A 169     148.161 154.610 184.807  1.00 36.36           C  
ATOM   2626  H   MET A 169     147.476 150.237 181.715  1.00 36.36           H  
ATOM   2627  HA  MET A 169     148.826 150.656 183.888  1.00 36.36           H  
ATOM   2628  HB2 MET A 169     146.471 151.875 182.961  1.00 36.36           H  
ATOM   2629  HB3 MET A 169     147.178 152.352 184.292  1.00 36.36           H  
ATOM   2630  HG2 MET A 169     149.127 152.585 182.681  1.00 36.36           H  
ATOM   2631  HG3 MET A 169     147.938 152.803 181.660  1.00 36.36           H  
ATOM   2632  HE1 MET A 169     148.528 155.447 185.132  1.00 36.36           H  
ATOM   2633  HE2 MET A 169     147.250 154.504 185.123  1.00 36.36           H  
ATOM   2634  HE3 MET A 169     148.707 153.869 185.112  1.00 36.36           H  
ATOM   2635  N   ASN A 170     146.268 148.903 184.390  1.00 38.28           N  
ATOM   2636  CA  ASN A 170     145.522 148.125 185.366  1.00 38.28           C  
ATOM   2637  C   ASN A 170     146.082 146.717 185.533  1.00 38.28           C  
ATOM   2638  O   ASN A 170     145.409 145.849 186.097  1.00 38.28           O  
ATOM   2639  CB  ASN A 170     144.048 148.067 184.965  1.00 38.28           C  
ATOM   2640  CG  ASN A 170     143.266 149.268 185.452  1.00 38.28           C  
ATOM   2641  OD1 ASN A 170     142.672 149.996 184.659  1.00 38.28           O  
ATOM   2642  ND2 ASN A 170     143.262 149.481 186.762  1.00 38.28           N  
ATOM   2643  H   ASN A 170     146.079 148.698 183.576  1.00 38.28           H  
ATOM   2644  HA  ASN A 170     145.578 148.566 186.228  1.00 38.28           H  
ATOM   2645  HB2 ASN A 170     143.984 148.039 183.997  1.00 38.28           H  
ATOM   2646  HB3 ASN A 170     143.643 147.273 185.347  1.00 38.28           H  
ATOM   2647 HD21 ASN A 170     143.689 148.949 187.285  1.00 38.28           H  
ATOM   2648 HD22 ASN A 170     142.832 150.151 187.087  1.00 38.28           H  
ATOM   2649  N   SER A 171     147.296 146.472 185.051  1.00 39.23           N  
ATOM   2650  CA  SER A 171     147.925 145.173 185.212  1.00 39.23           C  
ATOM   2651  C   SER A 171     148.474 145.018 186.627  1.00 39.23           C  
ATOM   2652  O   SER A 171     148.774 145.995 187.317  1.00 39.23           O  
ATOM   2653  CB  SER A 171     149.048 144.989 184.193  1.00 39.23           C  
ATOM   2654  OG  SER A 171     150.226 145.650 184.613  1.00 39.23           O  
ATOM   2655  H   SER A 171     147.777 147.044 184.626  1.00 39.23           H  
ATOM   2656  HA  SER A 171     147.265 144.478 185.065  1.00 39.23           H  
ATOM   2657  HB2 SER A 171     149.234 144.042 184.097  1.00 39.23           H  
ATOM   2658  HB3 SER A 171     148.765 145.359 183.342  1.00 39.23           H  
ATOM   2659  HG  SER A 171     150.854 145.483 184.081  1.00 39.23           H  
ATOM   2660  N   GLU A 172     148.598 143.761 187.056  1.00 43.49           N  
ATOM   2661  CA  GLU A 172     149.101 143.485 188.397  1.00 43.49           C  
ATOM   2662  C   GLU A 172     150.582 143.823 188.517  1.00 43.49           C  
ATOM   2663  O   GLU A 172     151.025 144.334 189.551  1.00 43.49           O  
ATOM   2664  CB  GLU A 172     148.855 142.017 188.752  1.00 43.49           C  
ATOM   2665  CG  GLU A 172     149.054 141.646 190.226  1.00 43.49           C  
ATOM   2666  CD  GLU A 172     148.939 142.826 191.173  1.00 43.49           C  
ATOM   2667  OE1 GLU A 172     147.805 143.292 191.410  1.00 43.49           O  
ATOM   2668  OE2 GLU A 172     149.983 143.284 191.685  1.00 43.49           O  
ATOM   2669  H   GLU A 172     148.401 143.062 186.596  1.00 43.49           H  
ATOM   2670  HA  GLU A 172     148.611 144.047 189.016  1.00 43.49           H  
ATOM   2671  HB2 GLU A 172     147.940 141.795 188.517  1.00 43.49           H  
ATOM   2672  HB3 GLU A 172     149.464 141.470 188.231  1.00 43.49           H  
ATOM   2673  HG2 GLU A 172     149.938 141.262 190.335  1.00 43.49           H  
ATOM   2674  HG3 GLU A 172     148.379 140.996 190.478  1.00 43.49           H  
ATOM   2675  N   ASN A 173     151.360 143.541 187.476  1.00 40.13           N  
ATOM   2676  CA  ASN A 173     152.796 143.779 187.528  1.00 40.13           C  
ATOM   2677  C   ASN A 173     153.090 145.259 187.738  1.00 40.13           C  
ATOM   2678  O   ASN A 173     152.504 146.122 187.079  1.00 40.13           O  
ATOM   2679  CB  ASN A 173     153.453 143.285 186.241  1.00 40.13           C  
ATOM   2680  CG  ASN A 173     154.961 143.266 186.328  1.00 40.13           C  
ATOM   2681  OD1 ASN A 173     155.530 143.266 187.419  1.00 40.13           O  
ATOM   2682  ND2 ASN A 173     155.621 143.249 185.178  1.00 40.13           N  
ATOM   2683  H   ASN A 173     151.082 143.212 186.732  1.00 40.13           H  
ATOM   2684  HA  ASN A 173     153.176 143.285 188.272  1.00 40.13           H  
ATOM   2685  HB2 ASN A 173     153.201 143.873 185.511  1.00 40.13           H  
ATOM   2686  HB3 ASN A 173     153.151 142.381 186.058  1.00 40.13           H  
ATOM   2687 HD21 ASN A 173     155.188 143.248 184.435  1.00 40.13           H  
ATOM   2688 HD22 ASN A 173     156.481 143.237 185.175  1.00 40.13           H  
ATOM   2689  N   GLU A 174     154.005 145.550 188.664  1.00 40.10           N  
ATOM   2690  CA  GLU A 174     154.356 146.938 188.947  1.00 40.10           C  
ATOM   2691  C   GLU A 174     155.229 147.529 187.848  1.00 40.10           C  
ATOM   2692  O   GLU A 174     155.083 148.705 187.500  1.00 40.10           O  
ATOM   2693  CB  GLU A 174     155.062 147.032 190.298  1.00 40.10           C  
ATOM   2694  CG  GLU A 174     154.887 148.369 190.999  1.00 40.10           C  
ATOM   2695  CD  GLU A 174     154.668 148.220 192.492  1.00 40.10           C  
ATOM   2696  OE1 GLU A 174     153.497 148.245 192.928  1.00 40.10           O  
ATOM   2697  OE2 GLU A 174     155.665 148.077 193.229  1.00 40.10           O  
ATOM   2698  H   GLU A 174     154.431 144.970 189.135  1.00 40.10           H  
ATOM   2699  HA  GLU A 174     153.542 147.461 188.994  1.00 40.10           H  
ATOM   2700  HB2 GLU A 174     154.709 146.344 190.883  1.00 40.10           H  
ATOM   2701  HB3 GLU A 174     156.012 146.892 190.163  1.00 40.10           H  
ATOM   2702  HG2 GLU A 174     155.688 148.899 190.868  1.00 40.10           H  
ATOM   2703  HG3 GLU A 174     154.121 148.832 190.626  1.00 40.10           H  
ATOM   2704  N   LYS A 175     156.148 146.736 187.296  1.00 38.06           N  
ATOM   2705  CA  LYS A 175     157.025 147.245 186.247  1.00 38.06           C  
ATOM   2706  C   LYS A 175     156.228 147.664 185.018  1.00 38.06           C  
ATOM   2707  O   LYS A 175     156.474 148.729 184.439  1.00 38.06           O  
ATOM   2708  CB  LYS A 175     158.061 146.183 185.883  1.00 38.06           C  
ATOM   2709  CG  LYS A 175     159.264 146.714 185.123  1.00 38.06           C  
ATOM   2710  CD  LYS A 175     159.119 146.507 183.620  1.00 38.06           C  
ATOM   2711  CE  LYS A 175     160.456 146.591 182.895  1.00 38.06           C  
ATOM   2712  NZ  LYS A 175     161.492 145.688 183.470  1.00 38.06           N  
ATOM   2713  H   LYS A 175     156.282 145.913 187.509  1.00 38.06           H  
ATOM   2714  HA  LYS A 175     157.496 148.025 186.580  1.00 38.06           H  
ATOM   2715  HB2 LYS A 175     158.388 145.777 186.701  1.00 38.06           H  
ATOM   2716  HB3 LYS A 175     157.633 145.508 185.333  1.00 38.06           H  
ATOM   2717  HG2 LYS A 175     159.353 147.665 185.290  1.00 38.06           H  
ATOM   2718  HG3 LYS A 175     160.057 146.246 185.427  1.00 38.06           H  
ATOM   2719  HD2 LYS A 175     158.744 145.628 183.451  1.00 38.06           H  
ATOM   2720  HD3 LYS A 175     158.536 147.193 183.260  1.00 38.06           H  
ATOM   2721  HE2 LYS A 175     160.788 147.501 182.952  1.00 38.06           H  
ATOM   2722  HE3 LYS A 175     160.326 146.344 181.966  1.00 38.06           H  
ATOM   2723  HZ1 LYS A 175     162.201 145.659 182.932  1.00 38.06           H  
ATOM   2724  HZ2 LYS A 175     161.749 145.986 184.269  1.00 38.06           H  
ATOM   2725  HZ3 LYS A 175     161.163 144.866 183.559  1.00 38.06           H  
ATOM   2726  N   VAL A 176     155.257 146.843 184.614  1.00 36.82           N  
ATOM   2727  CA  VAL A 176     154.426 147.181 183.463  1.00 36.82           C  
ATOM   2728  C   VAL A 176     153.603 148.427 183.753  1.00 36.82           C  
ATOM   2729  O   VAL A 176     153.440 149.298 182.889  1.00 36.82           O  
ATOM   2730  CB  VAL A 176     153.534 145.983 183.084  1.00 36.82           C  
ATOM   2731  CG1 VAL A 176     152.396 146.423 182.173  1.00 36.82           C  
ATOM   2732  CG2 VAL A 176     154.362 144.905 182.419  1.00 36.82           C  
ATOM   2733  H   VAL A 176     155.063 146.092 184.986  1.00 36.82           H  
ATOM   2734  HA  VAL A 176     155.002 147.374 182.706  1.00 36.82           H  
ATOM   2735  HB  VAL A 176     153.146 145.610 183.891  1.00 36.82           H  
ATOM   2736 HG11 VAL A 176     152.021 145.639 181.741  1.00 36.82           H  
ATOM   2737 HG12 VAL A 176     151.713 146.864 182.702  1.00 36.82           H  
ATOM   2738 HG13 VAL A 176     152.744 147.032 181.503  1.00 36.82           H  
ATOM   2739 HG21 VAL A 176     153.826 144.100 182.340  1.00 36.82           H  
ATOM   2740 HG22 VAL A 176     154.632 145.211 181.540  1.00 36.82           H  
ATOM   2741 HG23 VAL A 176     155.145 144.728 182.963  1.00 36.82           H  
ATOM   2742  N   ARG A 177     153.057 148.526 184.966  1.00 39.10           N  
ATOM   2743  CA  ARG A 177     152.275 149.703 185.328  1.00 39.10           C  
ATOM   2744  C   ARG A 177     153.122 150.965 185.255  1.00 39.10           C  
ATOM   2745  O   ARG A 177     152.684 151.987 184.713  1.00 39.10           O  
ATOM   2746  CB  ARG A 177     151.690 149.528 186.730  1.00 39.10           C  
ATOM   2747  CG  ARG A 177     150.291 148.943 186.737  1.00 39.10           C  
ATOM   2748  CD  ARG A 177     149.633 149.030 188.106  1.00 39.10           C  
ATOM   2749  NE  ARG A 177     149.791 147.799 188.873  1.00 39.10           N  
ATOM   2750  CZ  ARG A 177     150.694 147.605 189.826  1.00 39.10           C  
ATOM   2751  NH1 ARG A 177     151.547 148.552 190.179  1.00 39.10           N  
ATOM   2752  NH2 ARG A 177     150.738 146.430 190.446  1.00 39.10           N  
ATOM   2753  H   ARG A 177     153.125 147.934 185.586  1.00 39.10           H  
ATOM   2754  HA  ARG A 177     151.539 149.798 184.703  1.00 39.10           H  
ATOM   2755  HB2 ARG A 177     152.263 148.934 187.238  1.00 39.10           H  
ATOM   2756  HB3 ARG A 177     151.652 150.396 187.161  1.00 39.10           H  
ATOM   2757  HG2 ARG A 177     149.739 149.431 186.106  1.00 39.10           H  
ATOM   2758  HG3 ARG A 177     150.337 148.007 186.484  1.00 39.10           H  
ATOM   2759  HD2 ARG A 177     150.020 149.766 188.603  1.00 39.10           H  
ATOM   2760  HD3 ARG A 177     148.683 149.182 187.984  1.00 39.10           H  
ATOM   2761  HE  ARG A 177     149.256 147.150 188.696  1.00 39.10           H  
ATOM   2762 HH11 ARG A 177     151.535 149.318 189.790  1.00 39.10           H  
ATOM   2763 HH12 ARG A 177     152.120 148.398 190.800  1.00 39.10           H  
ATOM   2764 HH21 ARG A 177     150.187 145.807 190.226  1.00 39.10           H  
ATOM   2765 HH22 ARG A 177     151.317 146.293 191.066  1.00 39.10           H  
ATOM   2766  N   LYS A 178     154.344 150.909 185.786  1.00 37.13           N  
ATOM   2767  CA  LYS A 178     155.231 152.064 185.736  1.00 37.13           C  
ATOM   2768  C   LYS A 178     155.582 152.424 184.298  1.00 37.13           C  
ATOM   2769  O   LYS A 178     155.622 153.606 183.939  1.00 37.13           O  
ATOM   2770  CB  LYS A 178     156.494 151.780 186.549  1.00 37.13           C  
ATOM   2771  CG  LYS A 178     157.547 152.877 186.505  1.00 37.13           C  
ATOM   2772  CD  LYS A 178     157.138 154.074 187.338  1.00 37.13           C  
ATOM   2773  CE  LYS A 178     158.248 155.107 187.397  1.00 37.13           C  
ATOM   2774  NZ  LYS A 178     158.956 155.093 188.706  1.00 37.13           N  
ATOM   2775  H   LYS A 178     154.678 150.219 186.177  1.00 37.13           H  
ATOM   2776  HA  LYS A 178     154.781 152.826 186.135  1.00 37.13           H  
ATOM   2777  HB2 LYS A 178     156.241 151.654 187.477  1.00 37.13           H  
ATOM   2778  HB3 LYS A 178     156.902 150.968 186.210  1.00 37.13           H  
ATOM   2779  HG2 LYS A 178     158.377 152.530 186.868  1.00 37.13           H  
ATOM   2780  HG3 LYS A 178     157.684 153.173 185.592  1.00 37.13           H  
ATOM   2781  HD2 LYS A 178     156.356 154.489 186.942  1.00 37.13           H  
ATOM   2782  HD3 LYS A 178     156.944 153.784 188.243  1.00 37.13           H  
ATOM   2783  HE2 LYS A 178     158.897 154.918 186.701  1.00 37.13           H  
ATOM   2784  HE3 LYS A 178     157.869 155.991 187.269  1.00 37.13           H  
ATOM   2785  HZ1 LYS A 178     159.602 155.705 188.709  1.00 37.13           H  
ATOM   2786  HZ2 LYS A 178     158.384 155.272 189.363  1.00 37.13           H  
ATOM   2787  HZ3 LYS A 178     159.317 154.291 188.847  1.00 37.13           H  
ATOM   2788  N   SER A 179     155.849 151.421 183.461  1.00 35.04           N  
ATOM   2789  CA  SER A 179     156.183 151.701 182.069  1.00 35.04           C  
ATOM   2790  C   SER A 179     155.021 152.374 181.348  1.00 35.04           C  
ATOM   2791  O   SER A 179     155.215 153.349 180.607  1.00 35.04           O  
ATOM   2792  CB  SER A 179     156.575 150.407 181.360  1.00 35.04           C  
ATOM   2793  OG  SER A 179     157.658 149.779 182.016  1.00 35.04           O  
ATOM   2794  H   SER A 179     155.845 150.587 183.671  1.00 35.04           H  
ATOM   2795  HA  SER A 179     156.943 152.302 182.040  1.00 35.04           H  
ATOM   2796  HB2 SER A 179     155.814 149.806 181.356  1.00 35.04           H  
ATOM   2797  HB3 SER A 179     156.838 150.616 180.451  1.00 35.04           H  
ATOM   2798  HG  SER A 179     157.443 149.587 182.805  1.00 35.04           H  
ATOM   2799  N   ALA A 180     153.804 151.863 181.548  1.00 34.87           N  
ATOM   2800  CA  ALA A 180     152.637 152.472 180.921  1.00 34.87           C  
ATOM   2801  C   ALA A 180     152.431 153.895 181.417  1.00 34.87           C  
ATOM   2802  O   ALA A 180     152.127 154.799 180.627  1.00 34.87           O  
ATOM   2803  CB  ALA A 180     151.396 151.622 181.191  1.00 34.87           C  
ATOM   2804  H   ALA A 180     153.633 151.176 182.035  1.00 34.87           H  
ATOM   2805  HA  ALA A 180     152.775 152.505 179.961  1.00 34.87           H  
ATOM   2806  HB1 ALA A 180     150.630 152.040 180.767  1.00 34.87           H  
ATOM   2807  HB2 ALA A 180     151.535 150.735 180.823  1.00 34.87           H  
ATOM   2808  HB3 ALA A 180     151.255 151.565 182.149  1.00 34.87           H  
ATOM   2809  N   GLU A 181     152.598 154.117 182.723  1.00 36.23           N  
ATOM   2810  CA  GLU A 181     152.463 155.465 183.263  1.00 36.23           C  
ATOM   2811  C   GLU A 181     153.478 156.407 182.635  1.00 36.23           C  
ATOM   2812  O   GLU A 181     153.144 157.542 182.281  1.00 36.23           O  
ATOM   2813  CB  GLU A 181     152.635 155.445 184.781  1.00 36.23           C  
ATOM   2814  CG  GLU A 181     151.372 155.123 185.543  1.00 36.23           C  
ATOM   2815  CD  GLU A 181     151.645 154.389 186.842  1.00 36.23           C  
ATOM   2816  OE1 GLU A 181     152.759 154.532 187.388  1.00 36.23           O  
ATOM   2817  OE2 GLU A 181     150.744 153.667 187.317  1.00 36.23           O  
ATOM   2818  H   GLU A 181     152.786 153.513 183.306  1.00 36.23           H  
ATOM   2819  HA  GLU A 181     151.575 155.800 183.064  1.00 36.23           H  
ATOM   2820  HB2 GLU A 181     153.298 154.774 185.009  1.00 36.23           H  
ATOM   2821  HB3 GLU A 181     152.941 156.319 185.070  1.00 36.23           H  
ATOM   2822  HG2 GLU A 181     150.906 155.948 185.752  1.00 36.23           H  
ATOM   2823  HG3 GLU A 181     150.816 154.555 184.991  1.00 36.23           H  
ATOM   2824  N   THR A 182     154.725 155.957 182.495  1.00 33.96           N  
ATOM   2825  CA  THR A 182     155.757 156.809 181.915  1.00 33.96           C  
ATOM   2826  C   THR A 182     155.438 157.153 180.467  1.00 33.96           C  
ATOM   2827  O   THR A 182     155.569 158.311 180.049  1.00 33.96           O  
ATOM   2828  CB  THR A 182     157.116 156.117 182.014  1.00 33.96           C  
ATOM   2829  OG1 THR A 182     157.344 155.700 183.365  1.00 33.96           O  
ATOM   2830  CG2 THR A 182     158.229 157.055 181.581  1.00 33.96           C  
ATOM   2831  H   THR A 182     154.994 155.174 182.725  1.00 33.96           H  
ATOM   2832  HA  THR A 182     155.803 157.637 182.418  1.00 33.96           H  
ATOM   2833  HB  THR A 182     157.126 155.342 181.432  1.00 33.96           H  
ATOM   2834  HG1 THR A 182     156.774 155.126 183.589  1.00 33.96           H  
ATOM   2835 HG21 THR A 182     159.091 156.649 181.761  1.00 33.96           H  
ATOM   2836 HG22 THR A 182     158.160 157.238 180.631  1.00 33.96           H  
ATOM   2837 HG23 THR A 182     158.167 157.891 182.069  1.00 33.96           H  
ATOM   2838  N   LEU A 183     155.020 156.158 179.682  1.00 31.99           N  
ATOM   2839  CA  LEU A 183     154.686 156.418 178.286  1.00 31.99           C  
ATOM   2840  C   LEU A 183     153.536 157.412 178.179  1.00 31.99           C  
ATOM   2841  O   LEU A 183     153.588 158.370 177.392  1.00 31.99           O  
ATOM   2842  CB  LEU A 183     154.337 155.104 177.588  1.00 31.99           C  
ATOM   2843  CG  LEU A 183     153.995 155.188 176.102  1.00 31.99           C  
ATOM   2844  CD1 LEU A 183     155.181 155.688 175.302  1.00 31.99           C  
ATOM   2845  CD2 LEU A 183     153.535 153.836 175.594  1.00 31.99           C  
ATOM   2846  H   LEU A 183     154.923 155.341 179.930  1.00 31.99           H  
ATOM   2847  HA  LEU A 183     155.459 156.801 177.842  1.00 31.99           H  
ATOM   2848  HB2 LEU A 183     155.094 154.504 177.675  1.00 31.99           H  
ATOM   2849  HB3 LEU A 183     153.568 154.718 178.038  1.00 31.99           H  
ATOM   2850  HG  LEU A 183     153.266 155.815 175.979  1.00 31.99           H  
ATOM   2851 HD11 LEU A 183     154.964 155.647 174.357  1.00 31.99           H  
ATOM   2852 HD12 LEU A 183     155.372 156.604 175.557  1.00 31.99           H  
ATOM   2853 HD13 LEU A 183     155.948 155.124 175.489  1.00 31.99           H  
ATOM   2854 HD21 LEU A 183     153.335 153.905 174.648  1.00 31.99           H  
ATOM   2855 HD22 LEU A 183     154.242 153.188 175.737  1.00 31.99           H  
ATOM   2856 HD23 LEU A 183     152.739 153.570 176.082  1.00 31.99           H  
ATOM   2857  N   LEU A 184     152.490 157.205 178.982  1.00 32.73           N  
ATOM   2858  CA  LEU A 184     151.343 158.103 178.944  1.00 32.73           C  
ATOM   2859  C   LEU A 184     151.733 159.513 179.367  1.00 32.73           C  
ATOM   2860  O   LEU A 184     151.276 160.492 178.771  1.00 32.73           O  
ATOM   2861  CB  LEU A 184     150.228 157.554 179.835  1.00 32.73           C  
ATOM   2862  CG  LEU A 184     148.831 158.154 179.668  1.00 32.73           C  
ATOM   2863  CD1 LEU A 184     148.343 158.045 178.234  1.00 32.73           C  
ATOM   2864  CD2 LEU A 184     147.863 157.470 180.611  1.00 32.73           C  
ATOM   2865  H   LEU A 184     152.423 156.562 179.548  1.00 32.73           H  
ATOM   2866  HA  LEU A 184     151.012 158.145 178.034  1.00 32.73           H  
ATOM   2867  HB2 LEU A 184     150.151 156.602 179.666  1.00 32.73           H  
ATOM   2868  HB3 LEU A 184     150.488 157.692 180.759  1.00 32.73           H  
ATOM   2869  HG  LEU A 184     148.863 159.095 179.902  1.00 32.73           H  
ATOM   2870 HD11 LEU A 184     147.400 158.272 178.205  1.00 32.73           H  
ATOM   2871 HD12 LEU A 184     148.848 158.660 177.679  1.00 32.73           H  
ATOM   2872 HD13 LEU A 184     148.472 157.135 177.925  1.00 32.73           H  
ATOM   2873 HD21 LEU A 184     146.983 157.864 180.499  1.00 32.73           H  
ATOM   2874 HD22 LEU A 184     147.832 156.524 180.400  1.00 32.73           H  
ATOM   2875 HD23 LEU A 184     148.168 157.597 181.523  1.00 32.73           H  
ATOM   2876  N   ASP A 185     152.580 159.637 180.392  1.00 34.20           N  
ATOM   2877  CA  ASP A 185     153.018 160.956 180.835  1.00 34.20           C  
ATOM   2878  C   ASP A 185     153.806 161.673 179.747  1.00 34.20           C  
ATOM   2879  O   ASP A 185     153.611 162.871 179.519  1.00 34.20           O  
ATOM   2880  CB  ASP A 185     153.865 160.834 182.101  1.00 34.20           C  
ATOM   2881  CG  ASP A 185     153.047 160.466 183.318  1.00 34.20           C  
ATOM   2882  OD1 ASP A 185     151.814 160.663 183.293  1.00 34.20           O  
ATOM   2883  OD2 ASP A 185     153.640 159.982 184.306  1.00 34.20           O  
ATOM   2884  H   ASP A 185     152.910 158.981 180.841  1.00 34.20           H  
ATOM   2885  HA  ASP A 185     152.239 161.495 181.043  1.00 34.20           H  
ATOM   2886  HB2 ASP A 185     154.534 160.144 181.968  1.00 34.20           H  
ATOM   2887  HB3 ASP A 185     154.297 161.685 182.276  1.00 34.20           H  
ATOM   2888  N   ALA A 186     154.711 160.962 179.073  1.00 32.73           N  
ATOM   2889  CA  ALA A 186     155.483 161.597 178.010  1.00 32.73           C  
ATOM   2890  C   ALA A 186     154.574 162.075 176.884  1.00 32.73           C  
ATOM   2891  O   ALA A 186     154.716 163.204 176.391  1.00 32.73           O  
ATOM   2892  CB  ALA A 186     156.538 160.629 177.478  1.00 32.73           C  
ATOM   2893  H   ALA A 186     154.893 160.132 179.209  1.00 32.73           H  
ATOM   2894  HA  ALA A 186     155.943 162.370 178.373  1.00 32.73           H  
ATOM   2895  HB1 ALA A 186     157.041 161.066 176.773  1.00 32.73           H  
ATOM   2896  HB2 ALA A 186     157.132 160.380 178.203  1.00 32.73           H  
ATOM   2897  HB3 ALA A 186     156.095 159.840 177.128  1.00 32.73           H  
ATOM   2898  N   ILE A 187     153.619 161.236 176.475  1.00 31.39           N  
ATOM   2899  CA  ILE A 187     152.724 161.631 175.391  1.00 31.39           C  
ATOM   2900  C   ILE A 187     151.846 162.806 175.818  1.00 31.39           C  
ATOM   2901  O   ILE A 187     151.563 163.711 175.022  1.00 31.39           O  
ATOM   2902  CB  ILE A 187     151.894 160.421 174.926  1.00 31.39           C  
ATOM   2903  CG1 ILE A 187     152.794 159.433 174.181  1.00 31.39           C  
ATOM   2904  CG2 ILE A 187     150.755 160.863 174.026  1.00 31.39           C  
ATOM   2905  CD1 ILE A 187     152.235 158.034 174.086  1.00 31.39           C  
ATOM   2906  H   ILE A 187     153.473 160.454 176.800  1.00 31.39           H  
ATOM   2907  HA  ILE A 187     153.261 161.925 174.638  1.00 31.39           H  
ATOM   2908  HB  ILE A 187     151.523 159.979 175.705  1.00 31.39           H  
ATOM   2909 HG12 ILE A 187     152.930 159.758 173.277  1.00 31.39           H  
ATOM   2910 HG13 ILE A 187     153.647 159.379 174.640  1.00 31.39           H  
ATOM   2911 HG21 ILE A 187     150.418 160.094 173.542  1.00 31.39           H  
ATOM   2912 HG22 ILE A 187     150.048 161.244 174.571  1.00 31.39           H  
ATOM   2913 HG23 ILE A 187     151.087 161.526 173.401  1.00 31.39           H  
ATOM   2914 HD11 ILE A 187     152.895 157.458 173.670  1.00 31.39           H  
ATOM   2915 HD12 ILE A 187     152.033 157.714 174.980  1.00 31.39           H  
ATOM   2916 HD13 ILE A 187     151.427 158.051 173.550  1.00 31.39           H  
ATOM   2917  N   ASN A 188     151.410 162.820 177.079  1.00 33.23           N  
ATOM   2918  CA  ASN A 188     150.607 163.933 177.574  1.00 33.23           C  
ATOM   2919  C   ASN A 188     151.407 165.228 177.590  1.00 33.23           C  
ATOM   2920  O   ASN A 188     150.878 166.298 177.263  1.00 33.23           O  
ATOM   2921  CB  ASN A 188     150.079 163.614 178.970  1.00 33.23           C  
ATOM   2922  CG  ASN A 188     149.048 164.614 179.443  1.00 33.23           C  
ATOM   2923  OD1 ASN A 188     148.036 164.838 178.782  1.00 33.23           O  
ATOM   2924  ND2 ASN A 188     149.298 165.222 180.593  1.00 33.23           N  
ATOM   2925  H   ASN A 188     151.564 162.204 177.660  1.00 33.23           H  
ATOM   2926  HA  ASN A 188     149.846 164.060 176.986  1.00 33.23           H  
ATOM   2927  HB2 ASN A 188     149.664 162.737 178.959  1.00 33.23           H  
ATOM   2928  HB3 ASN A 188     150.818 163.625 179.598  1.00 33.23           H  
ATOM   2929 HD21 ASN A 188     150.017 165.040 181.029  1.00 33.23           H  
ATOM   2930 HD22 ASN A 188     148.742 165.800 180.904  1.00 33.23           H  
ATOM   2931  N   GLY A 189     152.676 165.156 177.989  1.00 32.75           N  
ATOM   2932  CA  GLY A 189     153.522 166.333 177.922  1.00 32.75           C  
ATOM   2933  C   GLY A 189     153.657 166.850 176.505  1.00 32.75           C  
ATOM   2934  O   GLY A 189     153.607 168.060 176.266  1.00 32.75           O  
ATOM   2935  H   GLY A 189     153.060 164.450 178.296  1.00 32.75           H  
ATOM   2936  HA2 GLY A 189     153.145 167.036 178.473  1.00 32.75           H  
ATOM   2937  HA3 GLY A 189     154.406 166.117 178.258  1.00 32.75           H  
ATOM   2938  N   LEU A 190     153.817 165.939 175.543  1.00 32.18           N  
ATOM   2939  CA  LEU A 190     153.860 166.358 174.145  1.00 32.18           C  
ATOM   2940  C   LEU A 190     152.573 167.073 173.747  1.00 32.18           C  
ATOM   2941  O   LEU A 190     152.611 168.115 173.078  1.00 32.18           O  
ATOM   2942  CB  LEU A 190     154.100 165.151 173.240  1.00 32.18           C  
ATOM   2943  CG  LEU A 190     154.173 165.457 171.741  1.00 32.18           C  
ATOM   2944  CD1 LEU A 190     155.414 166.274 171.422  1.00 32.18           C  
ATOM   2945  CD2 LEU A 190     154.142 164.175 170.924  1.00 32.18           C  
ATOM   2946  H   LEU A 190     153.902 165.093 175.670  1.00 32.18           H  
ATOM   2947  HA  LEU A 190     154.597 166.977 174.024  1.00 32.18           H  
ATOM   2948  HB2 LEU A 190     154.940 164.739 173.494  1.00 32.18           H  
ATOM   2949  HB3 LEU A 190     153.376 164.519 173.373  1.00 32.18           H  
ATOM   2950  HG  LEU A 190     153.400 165.983 171.486  1.00 32.18           H  
ATOM   2951 HD11 LEU A 190     155.474 166.394 170.461  1.00 32.18           H  
ATOM   2952 HD12 LEU A 190     155.346 167.137 171.860  1.00 32.18           H  
ATOM   2953 HD13 LEU A 190     156.196 165.799 171.745  1.00 32.18           H  
ATOM   2954 HD21 LEU A 190     154.159 164.402 169.981  1.00 32.18           H  
ATOM   2955 HD22 LEU A 190     154.918 163.638 171.149  1.00 32.18           H  
ATOM   2956 HD23 LEU A 190     153.330 163.687 171.132  1.00 32.18           H  
ATOM   2957  N   ALA A 191     151.423 166.525 174.143  1.00 32.57           N  
ATOM   2958  CA  ALA A 191     150.149 167.149 173.794  1.00 32.57           C  
ATOM   2959  C   ALA A 191     150.045 168.554 174.380  1.00 32.57           C  
ATOM   2960  O   ALA A 191     149.643 169.505 173.695  1.00 32.57           O  
ATOM   2961  CB  ALA A 191     148.993 166.276 174.279  1.00 32.57           C  
ATOM   2962  H   ALA A 191     151.355 165.804 174.607  1.00 32.57           H  
ATOM   2963  HA  ALA A 191     150.086 167.222 172.829  1.00 32.57           H  
ATOM   2964  HB1 ALA A 191     148.155 166.704 174.044  1.00 32.57           H  
ATOM   2965  HB2 ALA A 191     149.052 165.408 173.852  1.00 32.57           H  
ATOM   2966  HB3 ALA A 191     149.055 166.177 175.242  1.00 32.57           H  
ATOM   2967  N   GLU A 192     150.413 168.704 175.653  1.00 34.14           N  
ATOM   2968  CA  GLU A 192     150.343 170.015 176.290  1.00 34.14           C  
ATOM   2969  C   GLU A 192     151.278 171.004 175.607  1.00 34.14           C  
ATOM   2970  O   GLU A 192     150.934 172.181 175.430  1.00 34.14           O  
ATOM   2971  CB  GLU A 192     150.680 169.892 177.775  1.00 34.14           C  
ATOM   2972  CG  GLU A 192     149.777 168.938 178.537  1.00 34.14           C  
ATOM   2973  CD  GLU A 192     148.491 169.588 179.003  1.00 34.14           C  
ATOM   2974  OE1 GLU A 192     148.263 170.771 178.676  1.00 34.14           O  
ATOM   2975  OE2 GLU A 192     147.704 168.914 179.699  1.00 34.14           O  
ATOM   2976  H   GLU A 192     150.702 168.072 176.161  1.00 34.14           H  
ATOM   2977  HA  GLU A 192     149.438 170.355 176.214  1.00 34.14           H  
ATOM   2978  HB2 GLU A 192     151.590 169.567 177.860  1.00 34.14           H  
ATOM   2979  HB3 GLU A 192     150.607 170.767 178.186  1.00 34.14           H  
ATOM   2980  HG2 GLU A 192     149.542 168.192 177.965  1.00 34.14           H  
ATOM   2981  HG3 GLU A 192     150.250 168.617 179.321  1.00 34.14           H  
ATOM   2982  N   ALA A 193     152.470 170.546 175.221  1.00 33.23           N  
ATOM   2983  CA  ALA A 193     153.400 171.422 174.520  1.00 33.23           C  
ATOM   2984  C   ALA A 193     152.820 171.876 173.189  1.00 33.23           C  
ATOM   2985  O   ALA A 193     152.957 173.045 172.806  1.00 33.23           O  
ATOM   2986  CB  ALA A 193     154.734 170.708 174.311  1.00 33.23           C  
ATOM   2987  H   ALA A 193     152.758 169.747 175.351  1.00 33.23           H  
ATOM   2988  HA  ALA A 193     153.562 172.210 175.061  1.00 33.23           H  
ATOM   2989  HB1 ALA A 193     155.341 171.304 173.844  1.00 33.23           H  
ATOM   2990  HB2 ALA A 193     155.103 170.471 175.176  1.00 33.23           H  
ATOM   2991  HB3 ALA A 193     154.584 169.908 173.784  1.00 33.23           H  
ATOM   2992  N   MET A 194     152.163 170.965 172.469  1.00 33.35           N  
ATOM   2993  CA  MET A 194     151.533 171.348 171.210  1.00 33.35           C  
ATOM   2994  C   MET A 194     150.449 172.393 171.436  1.00 33.35           C  
ATOM   2995  O   MET A 194     150.319 173.342 170.654  1.00 33.35           O  
ATOM   2996  CB  MET A 194     150.955 170.116 170.511  1.00 33.35           C  
ATOM   2997  CG  MET A 194     152.000 169.128 170.021  1.00 33.35           C  
ATOM   2998  SD  MET A 194     153.202 169.863 168.898  1.00 33.35           S  
ATOM   2999  CE  MET A 194     154.671 169.839 169.916  1.00 33.35           C  
ATOM   3000  H   MET A 194     152.071 170.137 172.683  1.00 33.35           H  
ATOM   3001  HA  MET A 194     152.209 171.731 170.631  1.00 33.35           H  
ATOM   3002  HB2 MET A 194     150.376 169.649 171.133  1.00 33.35           H  
ATOM   3003  HB3 MET A 194     150.442 170.408 169.742  1.00 33.35           H  
ATOM   3004  HG2 MET A 194     152.483 168.776 170.784  1.00 33.35           H  
ATOM   3005  HG3 MET A 194     151.554 168.407 169.550  1.00 33.35           H  
ATOM   3006  HE1 MET A 194     155.407 170.227 169.416  1.00 33.35           H  
ATOM   3007  HE2 MET A 194     154.506 170.358 170.719  1.00 33.35           H  
ATOM   3008  HE3 MET A 194     154.877 168.921 170.151  1.00 33.35           H  
ATOM   3009  N   TYR A 195     149.656 172.239 172.497  1.00 33.07           N  
ATOM   3010  CA  TYR A 195     148.610 173.225 172.768  1.00 33.07           C  
ATOM   3011  C   TYR A 195     149.207 174.593 173.090  1.00 33.07           C  
ATOM   3012  O   TYR A 195     148.699 175.629 172.637  1.00 33.07           O  
ATOM   3013  CB  TYR A 195     147.708 172.740 173.901  1.00 33.07           C  
ATOM   3014  CG  TYR A 195     146.683 171.737 173.434  1.00 33.07           C  
ATOM   3015  CD1 TYR A 195     145.567 172.140 172.717  1.00 33.07           C  
ATOM   3016  CD2 TYR A 195     146.844 170.386 173.686  1.00 33.07           C  
ATOM   3017  CE1 TYR A 195     144.636 171.225 172.277  1.00 33.07           C  
ATOM   3018  CE2 TYR A 195     145.918 169.465 173.251  1.00 33.07           C  
ATOM   3019  CZ  TYR A 195     144.817 169.889 172.547  1.00 33.07           C  
ATOM   3020  OH  TYR A 195     143.893 168.971 172.112  1.00 33.07           O  
ATOM   3021  H   TYR A 195     149.700 171.591 173.061  1.00 33.07           H  
ATOM   3022  HA  TYR A 195     148.061 173.323 171.974  1.00 33.07           H  
ATOM   3023  HB2 TYR A 195     148.254 172.317 174.582  1.00 33.07           H  
ATOM   3024  HB3 TYR A 195     147.235 173.499 174.278  1.00 33.07           H  
ATOM   3025  HD1 TYR A 195     145.444 173.043 172.533  1.00 33.07           H  
ATOM   3026  HD2 TYR A 195     147.586 170.096 174.163  1.00 33.07           H  
ATOM   3027  HE1 TYR A 195     143.889 171.510 171.800  1.00 33.07           H  
ATOM   3028  HE2 TYR A 195     146.038 168.561 173.433  1.00 33.07           H  
ATOM   3029  HH  TYR A 195     144.125 168.198 172.345  1.00 33.07           H  
ATOM   3030  N   LYS A 196     150.293 174.617 173.865  1.00 34.11           N  
ATOM   3031  CA  LYS A 196     150.960 175.886 174.149  1.00 34.11           C  
ATOM   3032  C   LYS A 196     151.503 176.523 172.873  1.00 34.11           C  
ATOM   3033  O   LYS A 196     151.422 177.746 172.691  1.00 34.11           O  
ATOM   3034  CB  LYS A 196     152.082 175.669 175.161  1.00 34.11           C  
ATOM   3035  CG  LYS A 196     151.622 175.718 176.605  1.00 34.11           C  
ATOM   3036  CD  LYS A 196     151.547 177.144 177.125  1.00 34.11           C  
ATOM   3037  CE  LYS A 196     151.547 177.188 178.645  1.00 34.11           C  
ATOM   3038  NZ  LYS A 196     152.224 178.408 179.171  1.00 34.11           N  
ATOM   3039  H   LYS A 196     150.655 173.928 174.230  1.00 34.11           H  
ATOM   3040  HA  LYS A 196     150.318 176.499 174.540  1.00 34.11           H  
ATOM   3041  HB2 LYS A 196     152.477 174.796 175.007  1.00 34.11           H  
ATOM   3042  HB3 LYS A 196     152.753 176.358 175.037  1.00 34.11           H  
ATOM   3043  HG2 LYS A 196     150.738 175.324 176.672  1.00 34.11           H  
ATOM   3044  HG3 LYS A 196     152.251 175.224 177.154  1.00 34.11           H  
ATOM   3045  HD2 LYS A 196     152.317 177.643 176.810  1.00 34.11           H  
ATOM   3046  HD3 LYS A 196     150.728 177.557 176.810  1.00 34.11           H  
ATOM   3047  HE2 LYS A 196     150.631 177.191 178.963  1.00 34.11           H  
ATOM   3048  HE3 LYS A 196     152.016 176.412 178.991  1.00 34.11           H  
ATOM   3049  HZ1 LYS A 196     152.265 178.374 180.059  1.00 34.11           H  
ATOM   3050  HZ2 LYS A 196     153.050 178.462 178.844  1.00 34.11           H  
ATOM   3051  HZ3 LYS A 196     151.770 179.134 178.930  1.00 34.11           H  
ATOM   3052  N   ILE A 197     152.063 175.711 171.975  1.00 33.34           N  
ATOM   3053  CA  ILE A 197     152.571 176.245 170.714  1.00 33.34           C  
ATOM   3054  C   ILE A 197     151.430 176.805 169.874  1.00 33.34           C  
ATOM   3055  O   ILE A 197     151.596 177.804 169.166  1.00 33.34           O  
ATOM   3056  CB  ILE A 197     153.355 175.163 169.949  1.00 33.34           C  
ATOM   3057  CG1 ILE A 197     154.582 174.728 170.747  1.00 33.34           C  
ATOM   3058  CG2 ILE A 197     153.779 175.683 168.586  1.00 33.34           C  
ATOM   3059  CD1 ILE A 197     155.092 173.357 170.374  1.00 33.34           C  
ATOM   3060  H   ILE A 197     152.160 174.862 172.071  1.00 33.34           H  
ATOM   3061  HA  ILE A 197     153.182 176.973 170.907  1.00 33.34           H  
ATOM   3062  HB  ILE A 197     152.778 174.393 169.822  1.00 33.34           H  
ATOM   3063 HG12 ILE A 197     155.296 175.366 170.595  1.00 33.34           H  
ATOM   3064 HG13 ILE A 197     154.357 174.711 171.690  1.00 33.34           H  
ATOM   3065 HG21 ILE A 197     154.468 175.102 168.229  1.00 33.34           H  
ATOM   3066 HG22 ILE A 197     153.012 175.686 167.993  1.00 33.34           H  
ATOM   3067 HG23 ILE A 197     154.127 176.583 168.687  1.00 33.34           H  
ATOM   3068 HD11 ILE A 197     155.901 173.174 170.878  1.00 33.34           H  
ATOM   3069 HD12 ILE A 197     154.413 172.699 170.589  1.00 33.34           H  
ATOM   3070 HD13 ILE A 197     155.283 173.337 169.424  1.00 33.34           H  
ATOM   3071  N   VAL A 198     150.263 176.159 169.916  1.00 34.05           N  
ATOM   3072  CA  VAL A 198     149.099 176.689 169.206  1.00 34.05           C  
ATOM   3073  C   VAL A 198     148.732 178.059 169.760  1.00 34.05           C  
ATOM   3074  O   VAL A 198     148.448 179.005 169.009  1.00 34.05           O  
ATOM   3075  CB  VAL A 198     147.914 175.710 169.306  1.00 34.05           C  
ATOM   3076  CG1 VAL A 198     146.623 176.389 168.880  1.00 34.05           C  
ATOM   3077  CG2 VAL A 198     148.166 174.479 168.461  1.00 34.05           C  
ATOM   3078  H   VAL A 198     150.121 175.425 170.340  1.00 34.05           H  
ATOM   3079  HA  VAL A 198     149.322 176.795 168.268  1.00 34.05           H  
ATOM   3080  HB  VAL A 198     147.814 175.427 170.228  1.00 34.05           H  
ATOM   3081 HG11 VAL A 198     145.949 175.710 168.722  1.00 34.05           H  
ATOM   3082 HG12 VAL A 198     146.328 176.987 169.583  1.00 34.05           H  
ATOM   3083 HG13 VAL A 198     146.784 176.888 168.064  1.00 34.05           H  
ATOM   3084 HG21 VAL A 198     147.412 173.876 168.551  1.00 34.05           H  
ATOM   3085 HG22 VAL A 198     148.265 174.748 167.535  1.00 34.05           H  
ATOM   3086 HG23 VAL A 198     148.975 174.044 168.769  1.00 34.05           H  
ATOM   3087  N   ASN A 199     148.715 178.178 171.088  1.00 35.29           N  
ATOM   3088  CA  ASN A 199     148.444 179.474 171.700  1.00 35.29           C  
ATOM   3089  C   ASN A 199     149.436 180.519 171.214  1.00 35.29           C  
ATOM   3090  O   ASN A 199     149.061 181.664 170.938  1.00 35.29           O  
ATOM   3091  CB  ASN A 199     148.493 179.360 173.223  1.00 35.29           C  
ATOM   3092  CG  ASN A 199     147.149 179.025 173.822  1.00 35.29           C  
ATOM   3093  OD1 ASN A 199     146.147 179.672 173.523  1.00 35.29           O  
ATOM   3094  ND2 ASN A 199     147.117 178.005 174.670  1.00 35.29           N  
ATOM   3095  H   ASN A 199     148.855 177.537 171.644  1.00 35.29           H  
ATOM   3096  HA  ASN A 199     147.553 179.763 171.448  1.00 35.29           H  
ATOM   3097  HB2 ASN A 199     149.116 178.659 173.469  1.00 35.29           H  
ATOM   3098  HB3 ASN A 199     148.784 180.208 173.594  1.00 35.29           H  
ATOM   3099 HD21 ASN A 199     146.375 177.775 175.038  1.00 35.29           H  
ATOM   3100 HD22 ASN A 199     147.839 177.576 174.854  1.00 35.29           H  
ATOM   3101  N   GLY A 200     150.708 180.142 171.101  1.00 36.00           N  
ATOM   3102  CA  GLY A 200     151.703 181.079 170.599  1.00 36.00           C  
ATOM   3103  C   GLY A 200     151.456 181.490 169.158  1.00 36.00           C  
ATOM   3104  O   GLY A 200     151.547 182.670 168.814  1.00 36.00           O  
ATOM   3105  H   GLY A 200     151.014 179.365 171.306  1.00 36.00           H  
ATOM   3106  HA2 GLY A 200     151.699 181.877 171.150  1.00 36.00           H  
ATOM   3107  HA3 GLY A 200     152.582 180.673 170.655  1.00 36.00           H  
ATOM   3108  N   VAL A 201     151.143 180.521 168.295  1.00 36.31           N  
ATOM   3109  CA  VAL A 201     150.940 180.813 166.877  1.00 36.31           C  
ATOM   3110  C   VAL A 201     149.719 181.702 166.672  1.00 36.31           C  
ATOM   3111  O   VAL A 201     149.657 182.483 165.709  1.00 36.31           O  
ATOM   3112  CB  VAL A 201     150.823 179.497 166.083  1.00 36.31           C  
ATOM   3113  CG1 VAL A 201     150.155 179.731 164.738  1.00 36.31           C  
ATOM   3114  CG2 VAL A 201     152.192 178.874 165.893  1.00 36.31           C  
ATOM   3115  H   VAL A 201     151.043 179.693 168.505  1.00 36.31           H  
ATOM   3116  HA  VAL A 201     151.714 181.292 166.542  1.00 36.31           H  
ATOM   3117  HB  VAL A 201     150.276 178.873 166.586  1.00 36.31           H  
ATOM   3118 HG11 VAL A 201     150.335 178.969 164.164  1.00 36.31           H  
ATOM   3119 HG12 VAL A 201     149.198 179.825 164.866  1.00 36.31           H  
ATOM   3120 HG13 VAL A 201     150.520 180.535 164.337  1.00 36.31           H  
ATOM   3121 HG21 VAL A 201     152.095 178.039 165.409  1.00 36.31           H  
ATOM   3122 HG22 VAL A 201     152.750 179.486 165.388  1.00 36.31           H  
ATOM   3123 HG23 VAL A 201     152.587 178.708 166.764  1.00 36.31           H  
ATOM   3124  N   MET A 202     148.726 181.602 167.555  1.00 38.28           N  
ATOM   3125  CA  MET A 202     147.567 182.476 167.419  1.00 38.28           C  
ATOM   3126  C   MET A 202     147.948 183.948 167.514  1.00 38.28           C  
ATOM   3127  O   MET A 202     147.194 184.801 167.037  1.00 38.28           O  
ATOM   3128  CB  MET A 202     146.519 182.145 168.480  1.00 38.28           C  
ATOM   3129  CG  MET A 202     145.464 181.102 168.085  1.00 38.28           C  
ATOM   3130  SD  MET A 202     144.652 181.295 166.477  1.00 38.28           S  
ATOM   3131  CE  MET A 202     145.760 180.430 165.362  1.00 38.28           C  
ATOM   3132  H   MET A 202     148.699 181.056 168.219  1.00 38.28           H  
ATOM   3133  HA  MET A 202     147.172 182.342 166.552  1.00 38.28           H  
ATOM   3134  HB2 MET A 202     146.976 181.809 169.267  1.00 38.28           H  
ATOM   3135  HB3 MET A 202     146.047 182.962 168.706  1.00 38.28           H  
ATOM   3136  HG2 MET A 202     145.890 180.231 168.084  1.00 38.28           H  
ATOM   3137  HG3 MET A 202     144.765 181.114 168.757  1.00 38.28           H  
ATOM   3138  HE1 MET A 202     145.352 180.402 164.482  1.00 38.28           H  
ATOM   3139  HE2 MET A 202     146.613 180.881 165.306  1.00 38.28           H  
ATOM   3140  HE3 MET A 202     145.888 179.526 165.690  1.00 38.28           H  
ATOM   3141  N   GLN A 203     149.096 184.267 168.117  1.00 43.19           N  
ATOM   3142  CA  GLN A 203     149.529 185.659 168.191  1.00 43.19           C  
ATOM   3143  C   GLN A 203     149.949 186.182 166.823  1.00 43.19           C  
ATOM   3144  O   GLN A 203     149.695 187.345 166.494  1.00 43.19           O  
ATOM   3145  CB  GLN A 203     150.677 185.802 169.189  1.00 43.19           C  
ATOM   3146  CG  GLN A 203     150.233 185.875 170.635  1.00 43.19           C  
ATOM   3147  CD  GLN A 203     149.361 187.079 170.920  1.00 43.19           C  
ATOM   3148  OE1 GLN A 203     149.355 188.050 170.165  1.00 43.19           O  
ATOM   3149  NE2 GLN A 203     148.613 187.020 172.014  1.00 43.19           N  
ATOM   3150  H   GLN A 203     149.632 183.704 168.486  1.00 43.19           H  
ATOM   3151  HA  GLN A 203     148.787 186.202 168.498  1.00 43.19           H  
ATOM   3152  HB2 GLN A 203     151.268 185.038 169.099  1.00 43.19           H  
ATOM   3153  HB3 GLN A 203     151.164 186.616 168.988  1.00 43.19           H  
ATOM   3154  HG2 GLN A 203     149.724 185.078 170.849  1.00 43.19           H  
ATOM   3155  HG3 GLN A 203     151.016 185.931 171.204  1.00 43.19           H  
ATOM   3156 HE21 GLN A 203     148.643 186.324 172.517  1.00 43.19           H  
ATOM   3157 HE22 GLN A 203     148.100 187.678 172.220  1.00 43.19           H  
ATOM   3158  N   TYR A 204     150.615 185.349 166.025  1.00 39.94           N  
ATOM   3159  CA  TYR A 204     150.941 185.704 164.651  1.00 39.94           C  
ATOM   3160  C   TYR A 204     149.754 185.539 163.714  1.00 39.94           C  
ATOM   3161  O   TYR A 204     149.801 186.034 162.584  1.00 39.94           O  
ATOM   3162  CB  TYR A 204     152.112 184.851 164.158  1.00 39.94           C  
ATOM   3163  CG  TYR A 204     152.471 185.077 162.710  1.00 39.94           C  
ATOM   3164  CD1 TYR A 204     153.226 186.175 162.326  1.00 39.94           C  
ATOM   3165  CD2 TYR A 204     152.052 184.196 161.726  1.00 39.94           C  
ATOM   3166  CE1 TYR A 204     153.555 186.387 161.003  1.00 39.94           C  
ATOM   3167  CE2 TYR A 204     152.375 184.400 160.403  1.00 39.94           C  
ATOM   3168  CZ  TYR A 204     153.126 185.496 160.046  1.00 39.94           C  
ATOM   3169  OH  TYR A 204     153.449 185.700 158.726  1.00 39.94           O  
ATOM   3170  H   TYR A 204     150.890 184.569 166.260  1.00 39.94           H  
ATOM   3171  HA  TYR A 204     151.216 186.634 164.623  1.00 39.94           H  
ATOM   3172  HB2 TYR A 204     152.895 185.057 164.693  1.00 39.94           H  
ATOM   3173  HB3 TYR A 204     151.881 183.914 164.262  1.00 39.94           H  
ATOM   3174  HD1 TYR A 204     153.516 186.778 162.972  1.00 39.94           H  
ATOM   3175  HD2 TYR A 204     151.544 183.454 161.963  1.00 39.94           H  
ATOM   3176  HE1 TYR A 204     154.062 187.127 160.760  1.00 39.94           H  
ATOM   3177  HE2 TYR A 204     152.087 183.799 159.753  1.00 39.94           H  
ATOM   3178  HH  TYR A 204     153.127 185.085 158.253  1.00 39.94           H  
ATOM   3179  N   ALA A 205     148.697 184.869 164.163  1.00 40.09           N  
ATOM   3180  CA  ALA A 205     147.529 184.657 163.312  1.00 40.09           C  
ATOM   3181  C   ALA A 205     147.002 185.916 162.629  1.00 40.09           C  
ATOM   3182  O   ALA A 205     146.578 185.811 161.467  1.00 40.09           O  
ATOM   3183  CB  ALA A 205     146.404 184.011 164.131  1.00 40.09           C  
ATOM   3184  H   ALA A 205     148.628 184.529 164.950  1.00 40.09           H  
ATOM   3185  HA  ALA A 205     147.774 184.035 162.611  1.00 40.09           H  
ATOM   3186  HB1 ALA A 205     145.640 183.860 163.553  1.00 40.09           H  
ATOM   3187  HB2 ALA A 205     146.720 183.166 164.488  1.00 40.09           H  
ATOM   3188  HB3 ALA A 205     146.158 184.607 164.855  1.00 40.09           H  
ATOM   3189  N   PRO A 206     146.938 187.090 163.267  1.00 42.95           N  
ATOM   3190  CA  PRO A 206     146.353 188.254 162.571  1.00 42.95           C  
ATOM   3191  C   PRO A 206     147.056 188.620 161.272  1.00 42.95           C  
ATOM   3192  O   PRO A 206     146.390 188.930 160.275  1.00 42.95           O  
ATOM   3193  CB  PRO A 206     146.473 189.375 163.614  1.00 42.95           C  
ATOM   3194  CG  PRO A 206     146.570 188.677 164.918  1.00 42.95           C  
ATOM   3195  CD  PRO A 206     147.323 187.419 164.648  1.00 42.95           C  
ATOM   3196  HA  PRO A 206     145.415 188.093 162.388  1.00 42.95           H  
ATOM   3197  HB2 PRO A 206     147.272 189.897 163.443  1.00 42.95           H  
ATOM   3198  HB3 PRO A 206     145.682 189.936 163.583  1.00 42.95           H  
ATOM   3199  HG2 PRO A 206     147.051 189.234 165.549  1.00 42.95           H  
ATOM   3200  HG3 PRO A 206     145.679 188.478 165.247  1.00 42.95           H  
ATOM   3201  HD2 PRO A 206     148.276 187.585 164.695  1.00 42.95           H  
ATOM   3202  HD3 PRO A 206     147.048 186.717 165.258  1.00 42.95           H  
ATOM   3203  N   ILE A 207     148.388 188.581 161.250  1.00 41.49           N  
ATOM   3204  CA  ILE A 207     149.118 188.918 160.032  1.00 41.49           C  
ATOM   3205  C   ILE A 207     148.826 187.899 158.939  1.00 41.49           C  
ATOM   3206  O   ILE A 207     148.621 188.258 157.772  1.00 41.49           O  
ATOM   3207  CB  ILE A 207     150.625 189.020 160.332  1.00 41.49           C  
ATOM   3208  CG1 ILE A 207     150.849 189.891 161.572  1.00 41.49           C  
ATOM   3209  CG2 ILE A 207     151.371 189.586 159.131  1.00 41.49           C  
ATOM   3210  CD1 ILE A 207     152.244 190.454 161.697  1.00 41.49           C  
ATOM   3211  H   ILE A 207     148.883 188.360 161.918  1.00 41.49           H  
ATOM   3212  HA  ILE A 207     148.818 189.785 159.718  1.00 41.49           H  
ATOM   3213  HB  ILE A 207     150.964 188.130 160.515  1.00 41.49           H  
ATOM   3214 HG12 ILE A 207     150.232 190.638 161.543  1.00 41.49           H  
ATOM   3215 HG13 ILE A 207     150.679 189.356 162.363  1.00 41.49           H  
ATOM   3216 HG21 ILE A 207     152.321 189.424 159.242  1.00 41.49           H  
ATOM   3217 HG22 ILE A 207     151.060 189.148 158.324  1.00 41.49           H  
ATOM   3218 HG23 ILE A 207     151.201 190.539 159.074  1.00 41.49           H  
ATOM   3219 HD11 ILE A 207     152.373 190.775 162.603  1.00 41.49           H  
ATOM   3220 HD12 ILE A 207     152.885 189.754 161.500  1.00 41.49           H  
ATOM   3221 HD13 ILE A 207     152.349 191.186 161.069  1.00 41.49           H  
ATOM   3222  N   GLY A 208     148.811 186.613 159.293  1.00 39.64           N  
ATOM   3223  CA  GLY A 208     148.486 185.592 158.312  1.00 39.64           C  
ATOM   3224  C   GLY A 208     147.072 185.726 157.784  1.00 39.64           C  
ATOM   3225  O   GLY A 208     146.821 185.517 156.598  1.00 39.64           O  
ATOM   3226  H   GLY A 208     148.984 186.316 160.081  1.00 39.64           H  
ATOM   3227  HA2 GLY A 208     149.101 185.653 157.565  1.00 39.64           H  
ATOM   3228  HA3 GLY A 208     148.579 184.716 158.717  1.00 39.64           H  
ATOM   3229  N   VAL A 209     146.128 186.068 158.661  1.00 39.73           N  
ATOM   3230  CA  VAL A 209     144.751 186.293 158.233  1.00 39.73           C  
ATOM   3231  C   VAL A 209     144.701 187.431 157.227  1.00 39.73           C  
ATOM   3232  O   VAL A 209     144.079 187.322 156.162  1.00 39.73           O  
ATOM   3233  CB  VAL A 209     143.856 186.582 159.452  1.00 39.73           C  
ATOM   3234  CG1 VAL A 209     142.607 187.349 159.039  1.00 39.73           C  
ATOM   3235  CG2 VAL A 209     143.489 185.292 160.162  1.00 39.73           C  
ATOM   3236  H   VAL A 209     146.260 186.175 159.504  1.00 39.73           H  
ATOM   3237  HA  VAL A 209     144.419 185.492 157.798  1.00 39.73           H  
ATOM   3238  HB  VAL A 209     144.350 187.134 160.078  1.00 39.73           H  
ATOM   3239 HG11 VAL A 209     141.936 187.246 159.731  1.00 39.73           H  
ATOM   3240 HG12 VAL A 209     142.830 188.288 158.937  1.00 39.73           H  
ATOM   3241 HG13 VAL A 209     142.272 186.993 158.202  1.00 39.73           H  
ATOM   3242 HG21 VAL A 209     143.375 185.478 161.107  1.00 39.73           H  
ATOM   3243 HG22 VAL A 209     142.661 184.950 159.793  1.00 39.73           H  
ATOM   3244 HG23 VAL A 209     144.203 184.648 160.038  1.00 39.73           H  
ATOM   3245  N   PHE A 210     145.357 188.545 157.556  1.00 40.56           N  
ATOM   3246  CA  PHE A 210     145.396 189.678 156.641  1.00 40.56           C  
ATOM   3247  C   PHE A 210     145.953 189.259 155.289  1.00 40.56           C  
ATOM   3248  O   PHE A 210     145.357 189.538 154.243  1.00 40.56           O  
ATOM   3249  CB  PHE A 210     146.237 190.802 157.247  1.00 40.56           C  
ATOM   3250  CG  PHE A 210     146.472 191.952 156.315  1.00 40.56           C  
ATOM   3251  CD1 PHE A 210     147.538 191.944 155.436  1.00 40.56           C  
ATOM   3252  CD2 PHE A 210     145.624 193.042 156.317  1.00 40.56           C  
ATOM   3253  CE1 PHE A 210     147.750 192.998 154.575  1.00 40.56           C  
ATOM   3254  CE2 PHE A 210     145.833 194.099 155.460  1.00 40.56           C  
ATOM   3255  CZ  PHE A 210     146.896 194.077 154.589  1.00 40.56           C  
ATOM   3256  H   PHE A 210     145.783 188.665 158.293  1.00 40.56           H  
ATOM   3257  HA  PHE A 210     144.495 190.011 156.508  1.00 40.56           H  
ATOM   3258  HB2 PHE A 210     145.782 191.145 158.032  1.00 40.56           H  
ATOM   3259  HB3 PHE A 210     147.103 190.444 157.499  1.00 40.56           H  
ATOM   3260  HD1 PHE A 210     148.117 191.216 155.422  1.00 40.56           H  
ATOM   3261  HD2 PHE A 210     144.902 193.061 156.903  1.00 40.56           H  
ATOM   3262  HE1 PHE A 210     148.471 192.982 153.988  1.00 40.56           H  
ATOM   3263  HE2 PHE A 210     145.256 194.827 155.470  1.00 40.56           H  
ATOM   3264  HZ  PHE A 210     147.039 194.791 154.010  1.00 40.56           H  
ATOM   3265  N   ALA A 211     147.096 188.572 155.293  1.00 40.01           N  
ATOM   3266  CA  ALA A 211     147.739 188.202 154.038  1.00 40.01           C  
ATOM   3267  C   ALA A 211     146.857 187.265 153.223  1.00 40.01           C  
ATOM   3268  O   ALA A 211     146.681 187.453 152.014  1.00 40.01           O  
ATOM   3269  CB  ALA A 211     149.095 187.558 154.319  1.00 40.01           C  
ATOM   3270  H   ALA A 211     147.512 188.313 156.000  1.00 40.01           H  
ATOM   3271  HA  ALA A 211     147.888 189.003 153.514  1.00 40.01           H  
ATOM   3272  HB1 ALA A 211     149.500 187.299 153.476  1.00 40.01           H  
ATOM   3273  HB2 ALA A 211     149.661 188.200 154.775  1.00 40.01           H  
ATOM   3274  HB3 ALA A 211     148.963 186.775 154.876  1.00 40.01           H  
ATOM   3275  N   LEU A 212     146.283 186.251 153.872  1.00 37.92           N  
ATOM   3276  CA  LEU A 212     145.494 185.264 153.147  1.00 37.92           C  
ATOM   3277  C   LEU A 212     144.247 185.893 152.544  1.00 37.92           C  
ATOM   3278  O   LEU A 212     143.932 185.671 151.367  1.00 37.92           O  
ATOM   3279  CB  LEU A 212     145.120 184.110 154.077  1.00 37.92           C  
ATOM   3280  CG  LEU A 212     146.283 183.236 154.546  1.00 37.92           C  
ATOM   3281  CD1 LEU A 212     145.848 182.347 155.695  1.00 37.92           C  
ATOM   3282  CD2 LEU A 212     146.832 182.404 153.400  1.00 37.92           C  
ATOM   3283  H   LEU A 212     146.335 186.116 154.720  1.00 37.92           H  
ATOM   3284  HA  LEU A 212     146.028 184.905 152.421  1.00 37.92           H  
ATOM   3285  HB2 LEU A 212     144.697 184.480 154.868  1.00 37.92           H  
ATOM   3286  HB3 LEU A 212     144.492 183.534 153.614  1.00 37.92           H  
ATOM   3287  HG  LEU A 212     146.995 183.809 154.867  1.00 37.92           H  
ATOM   3288 HD11 LEU A 212     146.601 181.803 155.976  1.00 37.92           H  
ATOM   3289 HD12 LEU A 212     145.550 182.904 156.431  1.00 37.92           H  
ATOM   3290 HD13 LEU A 212     145.122 181.777 155.396  1.00 37.92           H  
ATOM   3291 HD21 LEU A 212     147.510 181.802 153.744  1.00 37.92           H  
ATOM   3292 HD22 LEU A 212     146.107 181.895 153.005  1.00 37.92           H  
ATOM   3293 HD23 LEU A 212     147.220 182.996 152.737  1.00 37.92           H  
ATOM   3294  N   ILE A 213     143.519 186.685 153.334  1.00 39.88           N  
ATOM   3295  CA  ILE A 213     142.298 187.289 152.818  1.00 39.88           C  
ATOM   3296  C   ILE A 213     142.626 188.294 151.723  1.00 39.88           C  
ATOM   3297  O   ILE A 213     141.926 188.373 150.707  1.00 39.88           O  
ATOM   3298  CB  ILE A 213     141.485 187.928 153.959  1.00 39.88           C  
ATOM   3299  CG1 ILE A 213     140.091 188.318 153.465  1.00 39.88           C  
ATOM   3300  CG2 ILE A 213     142.189 189.142 154.507  1.00 39.88           C  
ATOM   3301  CD1 ILE A 213     139.184 187.144 153.204  1.00 39.88           C  
ATOM   3302  H   ILE A 213     143.707 186.882 154.150  1.00 39.88           H  
ATOM   3303  HA  ILE A 213     141.755 186.591 152.421  1.00 39.88           H  
ATOM   3304  HB  ILE A 213     141.389 187.277 154.672  1.00 39.88           H  
ATOM   3305 HG12 ILE A 213     139.667 188.872 154.139  1.00 39.88           H  
ATOM   3306 HG13 ILE A 213     140.174 188.818 152.638  1.00 39.88           H  
ATOM   3307 HG21 ILE A 213     141.766 189.403 155.340  1.00 39.88           H  
ATOM   3308 HG22 ILE A 213     143.120 188.924 154.662  1.00 39.88           H  
ATOM   3309 HG23 ILE A 213     142.119 189.860 153.861  1.00 39.88           H  
ATOM   3310 HD11 ILE A 213     138.287 187.471 153.032  1.00 39.88           H  
ATOM   3311 HD12 ILE A 213     139.510 186.656 152.432  1.00 39.88           H  
ATOM   3312 HD13 ILE A 213     139.181 186.568 153.984  1.00 39.88           H  
ATOM   3313  N   ALA A 214     143.698 189.071 151.899  1.00 40.84           N  
ATOM   3314  CA  ALA A 214     144.080 190.026 150.870  1.00 40.84           C  
ATOM   3315  C   ALA A 214     144.410 189.318 149.567  1.00 40.84           C  
ATOM   3316  O   ALA A 214     143.978 189.750 148.493  1.00 40.84           O  
ATOM   3317  CB  ALA A 214     145.269 190.859 151.345  1.00 40.84           C  
ATOM   3318  H   ALA A 214     144.207 189.063 152.592  1.00 40.84           H  
ATOM   3319  HA  ALA A 214     143.338 190.627 150.704  1.00 40.84           H  
ATOM   3320  HB1 ALA A 214     145.510 191.489 150.649  1.00 40.84           H  
ATOM   3321  HB2 ALA A 214     145.017 191.336 152.151  1.00 40.84           H  
ATOM   3322  HB3 ALA A 214     146.015 190.267 151.530  1.00 40.84           H  
ATOM   3323  N   TYR A 215     145.169 188.223 149.634  1.00 41.90           N  
ATOM   3324  CA  TYR A 215     145.512 187.509 148.411  1.00 41.90           C  
ATOM   3325  C   TYR A 215     144.272 186.924 147.750  1.00 41.90           C  
ATOM   3326  O   TYR A 215     144.093 187.041 146.533  1.00 41.90           O  
ATOM   3327  CB  TYR A 215     146.530 186.408 148.696  1.00 41.90           C  
ATOM   3328  CG  TYR A 215     146.578 185.382 147.592  1.00 41.90           C  
ATOM   3329  CD1 TYR A 215     147.338 185.599 146.455  1.00 41.90           C  
ATOM   3330  CD2 TYR A 215     145.875 184.190 147.692  1.00 41.90           C  
ATOM   3331  CE1 TYR A 215     147.380 184.672 145.440  1.00 41.90           C  
ATOM   3332  CE2 TYR A 215     145.916 183.254 146.683  1.00 41.90           C  
ATOM   3333  CZ  TYR A 215     146.671 183.499 145.559  1.00 41.90           C  
ATOM   3334  OH  TYR A 215     146.720 182.568 144.548  1.00 41.90           O  
ATOM   3335  H   TYR A 215     145.488 187.883 150.356  1.00 41.90           H  
ATOM   3336  HA  TYR A 215     145.915 188.132 147.787  1.00 41.90           H  
ATOM   3337  HB2 TYR A 215     147.412 186.804 148.779  1.00 41.90           H  
ATOM   3338  HB3 TYR A 215     146.288 185.955 149.519  1.00 41.90           H  
ATOM   3339  HD1 TYR A 215     147.814 186.394 146.369  1.00 41.90           H  
ATOM   3340  HD2 TYR A 215     145.361 184.025 148.449  1.00 41.90           H  
ATOM   3341  HE1 TYR A 215     147.891 184.835 144.682  1.00 41.90           H  
ATOM   3342  HE2 TYR A 215     145.437 182.460 146.761  1.00 41.90           H  
ATOM   3343  HH  TYR A 215     147.211 182.845 143.926  1.00 41.90           H  
ATOM   3344  N   VAL A 216     143.400 186.290 148.536  1.00 39.02           N  
ATOM   3345  CA  VAL A 216     142.213 185.670 147.955  1.00 39.02           C  
ATOM   3346  C   VAL A 216     141.355 186.726 147.271  1.00 39.02           C  
ATOM   3347  O   VAL A 216     140.874 186.531 146.147  1.00 39.02           O  
ATOM   3348  CB  VAL A 216     141.423 184.901 149.029  1.00 39.02           C  
ATOM   3349  CG1 VAL A 216     139.988 184.672 148.582  1.00 39.02           C  
ATOM   3350  CG2 VAL A 216     142.096 183.576 149.327  1.00 39.02           C  
ATOM   3351  H   VAL A 216     143.471 186.207 149.389  1.00 39.02           H  
ATOM   3352  HA  VAL A 216     142.493 185.033 147.279  1.00 39.02           H  
ATOM   3353  HB  VAL A 216     141.406 185.422 149.847  1.00 39.02           H  
ATOM   3354 HG11 VAL A 216     139.600 183.970 149.127  1.00 39.02           H  
ATOM   3355 HG12 VAL A 216     139.482 185.492 148.696  1.00 39.02           H  
ATOM   3356 HG13 VAL A 216     139.985 184.403 147.650  1.00 39.02           H  
ATOM   3357 HG21 VAL A 216     141.595 183.115 150.018  1.00 39.02           H  
ATOM   3358 HG22 VAL A 216     142.112 183.041 148.518  1.00 39.02           H  
ATOM   3359 HG23 VAL A 216     143.002 183.743 149.631  1.00 39.02           H  
ATOM   3360  N   MET A 217     141.152 187.864 147.937  1.00 41.06           N  
ATOM   3361  CA  MET A 217     140.351 188.925 147.341  1.00 41.06           C  
ATOM   3362  C   MET A 217     141.008 189.458 146.075  1.00 41.06           C  
ATOM   3363  O   MET A 217     140.396 189.449 145.004  1.00 41.06           O  
ATOM   3364  CB  MET A 217     140.135 190.046 148.353  1.00 41.06           C  
ATOM   3365  CG  MET A 217     139.162 189.690 149.456  1.00 41.06           C  
ATOM   3366  SD  MET A 217     137.477 189.463 148.864  1.00 41.06           S  
ATOM   3367  CE  MET A 217     137.027 187.958 149.718  1.00 41.06           C  
ATOM   3368  H   MET A 217     141.461 188.042 148.720  1.00 41.06           H  
ATOM   3369  HA  MET A 217     139.482 188.563 147.108  1.00 41.06           H  
ATOM   3370  HB2 MET A 217     140.986 190.263 148.766  1.00 41.06           H  
ATOM   3371  HB3 MET A 217     139.787 190.824 147.889  1.00 41.06           H  
ATOM   3372  HG2 MET A 217     139.447 188.862 149.875  1.00 41.06           H  
ATOM   3373  HG3 MET A 217     139.152 190.405 150.109  1.00 41.06           H  
ATOM   3374  HE1 MET A 217     136.117 187.721 149.480  1.00 41.06           H  
ATOM   3375  HE2 MET A 217     137.634 187.250 149.452  1.00 41.06           H  
ATOM   3376  HE3 MET A 217     137.091 188.107 150.675  1.00 41.06           H  
ATOM   3377  N   ALA A 218     142.277 189.860 146.163  1.00 43.12           N  
ATOM   3378  CA  ALA A 218     142.949 190.439 145.007  1.00 43.12           C  
ATOM   3379  C   ALA A 218     142.969 189.478 143.831  1.00 43.12           C  
ATOM   3380  O   ALA A 218     142.998 189.915 142.676  1.00 43.12           O  
ATOM   3381  CB  ALA A 218     144.374 190.843 145.378  1.00 43.12           C  
ATOM   3382  H   ALA A 218     142.762 189.809 146.872  1.00 43.12           H  
ATOM   3383  HA  ALA A 218     142.472 191.237 144.732  1.00 43.12           H  
ATOM   3384  HB1 ALA A 218     144.806 191.226 144.598  1.00 43.12           H  
ATOM   3385  HB2 ALA A 218     144.341 191.498 146.092  1.00 43.12           H  
ATOM   3386  HB3 ALA A 218     144.859 190.056 145.672  1.00 43.12           H  
ATOM   3387  N   GLU A 219     142.955 188.172 144.094  1.00 43.10           N  
ATOM   3388  CA  GLU A 219     143.023 187.204 143.010  1.00 43.10           C  
ATOM   3389  C   GLU A 219     141.659 186.893 142.407  1.00 43.10           C  
ATOM   3390  O   GLU A 219     141.549 186.771 141.183  1.00 43.10           O  
ATOM   3391  CB  GLU A 219     143.672 185.909 143.504  1.00 43.10           C  
ATOM   3392  CG  GLU A 219     144.096 184.971 142.386  1.00 43.10           C  
ATOM   3393  CD  GLU A 219     144.113 183.516 142.810  1.00 43.10           C  
ATOM   3394  OE1 GLU A 219     143.175 183.084 143.511  1.00 43.10           O  
ATOM   3395  OE2 GLU A 219     145.067 182.801 142.438  1.00 43.10           O  
ATOM   3396  H   GLU A 219     142.909 187.828 144.881  1.00 43.10           H  
ATOM   3397  HA  GLU A 219     143.582 187.564 142.305  1.00 43.10           H  
ATOM   3398  HB2 GLU A 219     144.462 186.133 144.019  1.00 43.10           H  
ATOM   3399  HB3 GLU A 219     143.037 185.437 144.065  1.00 43.10           H  
ATOM   3400  HG2 GLU A 219     144.992 185.208 142.100  1.00 43.10           H  
ATOM   3401  HG3 GLU A 219     143.478 185.058 141.644  1.00 43.10           H  
ATOM   3402  N   GLN A 220     140.608 186.763 143.225  1.00 40.94           N  
ATOM   3403  CA  GLN A 220     139.347 186.221 142.738  1.00 40.94           C  
ATOM   3404  C   GLN A 220     138.139 187.135 142.888  1.00 40.94           C  
ATOM   3405  O   GLN A 220     137.150 186.921 142.182  1.00 40.94           O  
ATOM   3406  CB  GLN A 220     139.035 184.894 143.448  1.00 40.94           C  
ATOM   3407  CG  GLN A 220     140.030 183.792 143.135  1.00 40.94           C  
ATOM   3408  CD  GLN A 220     139.470 182.412 143.390  1.00 40.94           C  
ATOM   3409  OE1 GLN A 220     138.428 182.259 144.024  1.00 40.94           O  
ATOM   3410  NE2 GLN A 220     140.163 181.393 142.898  1.00 40.94           N  
ATOM   3411  H   GLN A 220     140.605 186.980 144.057  1.00 40.94           H  
ATOM   3412  HA  GLN A 220     139.437 186.024 141.794  1.00 40.94           H  
ATOM   3413  HB2 GLN A 220     139.046 185.042 144.407  1.00 40.94           H  
ATOM   3414  HB3 GLN A 220     138.157 184.590 143.171  1.00 40.94           H  
ATOM   3415  HG2 GLN A 220     140.280 183.847 142.200  1.00 40.94           H  
ATOM   3416  HG3 GLN A 220     140.813 183.906 143.696  1.00 40.94           H  
ATOM   3417 HE21 GLN A 220     140.889 181.539 142.460  1.00 40.94           H  
ATOM   3418 HE22 GLN A 220     139.886 180.588 143.017  1.00 40.94           H  
ATOM   3419  N   GLY A 221     138.172 188.132 143.773  1.00 41.91           N  
ATOM   3420  CA  GLY A 221     136.982 188.933 144.006  1.00 41.91           C  
ATOM   3421  C   GLY A 221     136.518 189.669 142.766  1.00 41.91           C  
ATOM   3422  O   GLY A 221     135.317 189.833 142.543  1.00 41.91           O  
ATOM   3423  H   GLY A 221     138.858 188.358 144.240  1.00 41.91           H  
ATOM   3424  HA2 GLY A 221     136.262 188.359 144.310  1.00 41.91           H  
ATOM   3425  HA3 GLY A 221     137.165 189.587 144.699  1.00 41.91           H  
ATOM   3426  N   VAL A 222     137.463 190.126 141.942  1.00 44.29           N  
ATOM   3427  CA  VAL A 222     137.106 190.825 140.713  1.00 44.29           C  
ATOM   3428  C   VAL A 222     136.261 189.946 139.804  1.00 44.29           C  
ATOM   3429  O   VAL A 222     135.514 190.462 138.966  1.00 44.29           O  
ATOM   3430  CB  VAL A 222     138.377 191.311 139.980  1.00 44.29           C  
ATOM   3431  CG1 VAL A 222     139.417 190.203 139.904  1.00 44.29           C  
ATOM   3432  CG2 VAL A 222     138.035 191.825 138.589  1.00 44.29           C  
ATOM   3433  H   VAL A 222     138.306 190.047 142.081  1.00 44.29           H  
ATOM   3434  HA  VAL A 222     136.580 191.607 140.941  1.00 44.29           H  
ATOM   3435  HB  VAL A 222     138.765 192.046 140.481  1.00 44.29           H  
ATOM   3436 HG11 VAL A 222     140.060 190.424 139.212  1.00 44.29           H  
ATOM   3437 HG12 VAL A 222     139.867 190.128 140.759  1.00 44.29           H  
ATOM   3438 HG13 VAL A 222     138.974 189.368 139.685  1.00 44.29           H  
ATOM   3439 HG21 VAL A 222     138.767 192.374 138.269  1.00 44.29           H  
ATOM   3440 HG22 VAL A 222     137.905 191.071 137.993  1.00 44.29           H  
ATOM   3441 HG23 VAL A 222     137.224 192.354 138.639  1.00 44.29           H  
ATOM   3442  N   HIS A 223     136.357 188.626 139.948  1.00 44.09           N  
ATOM   3443  CA  HIS A 223     135.577 187.711 139.125  1.00 44.09           C  
ATOM   3444  C   HIS A 223     134.147 187.529 139.618  1.00 44.09           C  
ATOM   3445  O   HIS A 223     133.339 186.930 138.903  1.00 44.09           O  
ATOM   3446  CB  HIS A 223     136.264 186.346 139.067  1.00 44.09           C  
ATOM   3447  CG  HIS A 223     137.506 186.329 138.234  1.00 44.09           C  
ATOM   3448  ND1 HIS A 223     138.315 185.218 138.128  1.00 44.09           N  
ATOM   3449  CD2 HIS A 223     138.081 187.287 137.469  1.00 44.09           C  
ATOM   3450  CE1 HIS A 223     139.333 185.492 137.333  1.00 44.09           C  
ATOM   3451  NE2 HIS A 223     139.215 186.741 136.920  1.00 44.09           N  
ATOM   3452  H   HIS A 223     136.869 188.234 140.517  1.00 44.09           H  
ATOM   3453  HA  HIS A 223     135.534 188.063 138.222  1.00 44.09           H  
ATOM   3454  HB2 HIS A 223     136.506 186.079 139.967  1.00 44.09           H  
ATOM   3455  HB3 HIS A 223     135.645 185.702 138.689  1.00 44.09           H  
ATOM   3456  HD2 HIS A 223     137.767 188.153 137.340  1.00 44.09           H  
ATOM   3457  HE1 HIS A 223     140.017 184.905 137.103  1.00 44.09           H  
ATOM   3458  HE2 HIS A 223     139.760 187.147 136.393  1.00 44.09           H  
ATOM   3459  N   VAL A 224     133.808 188.031 140.804  1.00 41.24           N  
ATOM   3460  CA  VAL A 224     132.477 187.822 141.364  1.00 41.24           C  
ATOM   3461  C   VAL A 224     131.520 188.845 140.770  1.00 41.24           C  
ATOM   3462  O   VAL A 224     131.318 189.925 141.335  1.00 41.24           O  
ATOM   3463  CB  VAL A 224     132.495 187.912 142.901  1.00 41.24           C  
ATOM   3464  CG1 VAL A 224     131.165 187.458 143.474  1.00 41.24           C  
ATOM   3465  CG2 VAL A 224     133.633 187.082 143.468  1.00 41.24           C  
ATOM   3466  H   VAL A 224     134.330 188.496 141.304  1.00 41.24           H  
ATOM   3467  HA  VAL A 224     132.164 186.938 141.118  1.00 41.24           H  
ATOM   3468  HB  VAL A 224     132.637 188.835 143.163  1.00 41.24           H  
ATOM   3469 HG11 VAL A 224     131.225 187.454 144.442  1.00 41.24           H  
ATOM   3470 HG12 VAL A 224     130.471 188.072 143.188  1.00 41.24           H  
ATOM   3471 HG13 VAL A 224     130.972 186.564 143.150  1.00 41.24           H  
ATOM   3472 HG21 VAL A 224     133.556 187.061 144.434  1.00 41.24           H  
ATOM   3473 HG22 VAL A 224     133.574 186.182 143.112  1.00 41.24           H  
ATOM   3474 HG23 VAL A 224     134.478 187.484 143.212  1.00 41.24           H  
ATOM   3475  N   VAL A 225     130.915 188.504 139.633  1.00 42.26           N  
ATOM   3476  CA  VAL A 225     130.005 189.403 138.933  1.00 42.26           C  
ATOM   3477  C   VAL A 225     129.079 188.554 138.077  1.00 42.26           C  
ATOM   3478  O   VAL A 225     129.391 187.410 137.746  1.00 42.26           O  
ATOM   3479  CB  VAL A 225     130.776 190.437 138.071  1.00 42.26           C  
ATOM   3480  CG1 VAL A 225     131.439 191.484 138.949  1.00 42.26           C  
ATOM   3481  CG2 VAL A 225     131.805 189.742 137.195  1.00 42.26           C  
ATOM   3482  H   VAL A 225     131.019 187.745 139.242  1.00 42.26           H  
ATOM   3483  HA  VAL A 225     129.467 189.885 139.581  1.00 42.26           H  
ATOM   3484  HB  VAL A 225     130.147 190.892 137.489  1.00 42.26           H  
ATOM   3485 HG11 VAL A 225     131.700 192.238 138.396  1.00 42.26           H  
ATOM   3486 HG12 VAL A 225     130.808 191.774 139.626  1.00 42.26           H  
ATOM   3487 HG13 VAL A 225     132.221 191.095 139.369  1.00 42.26           H  
ATOM   3488 HG21 VAL A 225     132.220 190.400 136.616  1.00 42.26           H  
ATOM   3489 HG22 VAL A 225     132.478 189.331 137.760  1.00 42.26           H  
ATOM   3490 HG23 VAL A 225     131.362 189.065 136.660  1.00 42.26           H  
ATOM   3491  N   GLY A 226     127.935 189.120 137.711  1.00 43.09           N  
ATOM   3492  CA  GLY A 226     127.017 188.413 136.834  1.00 43.09           C  
ATOM   3493  C   GLY A 226     126.506 187.137 137.470  1.00 43.09           C  
ATOM   3494  O   GLY A 226     126.074 187.119 138.626  1.00 43.09           O  
ATOM   3495  H   GLY A 226     127.671 189.902 137.954  1.00 43.09           H  
ATOM   3496  HA2 GLY A 226     126.258 188.982 136.630  1.00 43.09           H  
ATOM   3497  HA3 GLY A 226     127.467 188.187 136.005  1.00 43.09           H  
ATOM   3498  N   GLU A 227     126.547 186.048 136.700  1.00 44.53           N  
ATOM   3499  CA  GLU A 227     126.043 184.773 137.200  1.00 44.53           C  
ATOM   3500  C   GLU A 227     126.878 184.271 138.369  1.00 44.53           C  
ATOM   3501  O   GLU A 227     126.342 183.688 139.319  1.00 44.53           O  
ATOM   3502  CB  GLU A 227     126.030 183.736 136.073  1.00 44.53           C  
ATOM   3503  CG  GLU A 227     124.896 183.854 135.042  1.00 44.53           C  
ATOM   3504  CD  GLU A 227     123.494 183.910 135.637  1.00 44.53           C  
ATOM   3505  OE1 GLU A 227     122.616 183.179 135.133  1.00 44.53           O  
ATOM   3506  OE2 GLU A 227     123.246 184.698 136.569  1.00 44.53           O  
ATOM   3507  H   GLU A 227     126.856 186.022 135.898  1.00 44.53           H  
ATOM   3508  HA  GLU A 227     125.148 184.899 137.535  1.00 44.53           H  
ATOM   3509  HB2 GLU A 227     126.867 183.808 135.588  1.00 44.53           H  
ATOM   3510  HB3 GLU A 227     125.965 182.855 136.472  1.00 44.53           H  
ATOM   3511  HG2 GLU A 227     125.030 184.662 134.523  1.00 44.53           H  
ATOM   3512  HG3 GLU A 227     124.932 183.081 134.460  1.00 44.53           H  
ATOM   3513  N   LEU A 228     128.196 184.472 138.313  1.00 42.21           N  
ATOM   3514  CA  LEU A 228     129.048 184.044 139.415  1.00 42.21           C  
ATOM   3515  C   LEU A 228     128.667 184.743 140.710  1.00 42.21           C  
ATOM   3516  O   LEU A 228     128.762 184.147 141.788  1.00 42.21           O  
ATOM   3517  CB  LEU A 228     130.516 184.311 139.081  1.00 42.21           C  
ATOM   3518  CG  LEU A 228     131.198 183.390 138.066  1.00 42.21           C  
ATOM   3519  CD1 LEU A 228     132.700 183.588 138.123  1.00 42.21           C  
ATOM   3520  CD2 LEU A 228     130.850 181.928 138.297  1.00 42.21           C  
ATOM   3521  H   LEU A 228     128.612 184.848 137.661  1.00 42.21           H  
ATOM   3522  HA  LEU A 228     128.927 183.092 139.555  1.00 42.21           H  
ATOM   3523  HB2 LEU A 228     130.582 185.214 138.732  1.00 42.21           H  
ATOM   3524  HB3 LEU A 228     131.025 184.252 139.904  1.00 42.21           H  
ATOM   3525  HG  LEU A 228     130.899 183.629 137.175  1.00 42.21           H  
ATOM   3526 HD11 LEU A 228     133.120 183.014 137.463  1.00 42.21           H  
ATOM   3527 HD12 LEU A 228     132.903 184.517 137.931  1.00 42.21           H  
ATOM   3528 HD13 LEU A 228     133.016 183.357 139.011  1.00 42.21           H  
ATOM   3529 HD21 LEU A 228     131.451 181.374 137.775  1.00 42.21           H  
ATOM   3530 HD22 LEU A 228     130.949 181.726 139.241  1.00 42.21           H  
ATOM   3531 HD23 LEU A 228     129.933 181.773 138.020  1.00 42.21           H  
ATOM   3532  N   ALA A 229     128.237 186.002 140.629  1.00 41.24           N  
ATOM   3533  CA  ALA A 229     127.739 186.685 141.816  1.00 41.24           C  
ATOM   3534  C   ALA A 229     126.505 185.984 142.365  1.00 41.24           C  
ATOM   3535  O   ALA A 229     126.349 185.849 143.583  1.00 41.24           O  
ATOM   3536  CB  ALA A 229     127.427 188.144 141.491  1.00 41.24           C  
ATOM   3537  H   ALA A 229     128.224 186.474 139.910  1.00 41.24           H  
ATOM   3538  HA  ALA A 229     128.424 186.669 142.502  1.00 41.24           H  
ATOM   3539  HB1 ALA A 229     127.102 188.583 142.293  1.00 41.24           H  
ATOM   3540  HB2 ALA A 229     128.237 188.578 141.181  1.00 41.24           H  
ATOM   3541  HB3 ALA A 229     126.749 188.175 140.798  1.00 41.24           H  
ATOM   3542  N   LYS A 230     125.613 185.536 141.480  1.00 41.47           N  
ATOM   3543  CA  LYS A 230     124.442 184.791 141.929  1.00 41.47           C  
ATOM   3544  C   LYS A 230     124.850 183.494 142.611  1.00 41.47           C  
ATOM   3545  O   LYS A 230     124.277 183.117 143.639  1.00 41.47           O  
ATOM   3546  CB  LYS A 230     123.518 184.505 140.747  1.00 41.47           C  
ATOM   3547  CG  LYS A 230     122.257 185.343 140.734  1.00 41.47           C  
ATOM   3548  CD  LYS A 230     121.453 185.110 139.466  1.00 41.47           C  
ATOM   3549  CE  LYS A 230     121.466 186.328 138.559  1.00 41.47           C  
ATOM   3550  NZ  LYS A 230     120.366 186.289 137.559  1.00 41.47           N  
ATOM   3551  H   LYS A 230     125.665 185.649 140.630  1.00 41.47           H  
ATOM   3552  HA  LYS A 230     123.952 185.328 142.571  1.00 41.47           H  
ATOM   3553  HB2 LYS A 230     123.997 184.678 139.922  1.00 41.47           H  
ATOM   3554  HB3 LYS A 230     123.252 183.572 140.780  1.00 41.47           H  
ATOM   3555  HG2 LYS A 230     121.703 185.101 141.493  1.00 41.47           H  
ATOM   3556  HG3 LYS A 230     122.497 186.281 140.779  1.00 41.47           H  
ATOM   3557  HD2 LYS A 230     121.836 184.364 138.977  1.00 41.47           H  
ATOM   3558  HD3 LYS A 230     120.532 184.917 139.702  1.00 41.47           H  
ATOM   3559  HE2 LYS A 230     121.352 187.129 139.096  1.00 41.47           H  
ATOM   3560  HE3 LYS A 230     122.310 186.364 138.082  1.00 41.47           H  
ATOM   3561  HZ1 LYS A 230     120.398 187.012 137.042  1.00 41.47           H  
ATOM   3562  HZ2 LYS A 230     120.445 185.564 137.048  1.00 41.47           H  
ATOM   3563  HZ3 LYS A 230     119.578 186.265 137.973  1.00 41.47           H  
ATOM   3564  N   VAL A 231     125.838 182.794 142.051  1.00 40.54           N  
ATOM   3565  CA  VAL A 231     126.309 181.558 142.668  1.00 40.54           C  
ATOM   3566  C   VAL A 231     126.878 181.841 144.051  1.00 40.54           C  
ATOM   3567  O   VAL A 231     126.605 181.115 145.014  1.00 40.54           O  
ATOM   3568  CB  VAL A 231     127.350 180.871 141.766  1.00 40.54           C  
ATOM   3569  CG1 VAL A 231     127.886 179.621 142.438  1.00 40.54           C  
ATOM   3570  CG2 VAL A 231     126.750 180.533 140.419  1.00 40.54           C  
ATOM   3571  H   VAL A 231     126.246 183.013 141.327  1.00 40.54           H  
ATOM   3572  HA  VAL A 231     125.558 180.952 142.773  1.00 40.54           H  
ATOM   3573  HB  VAL A 231     128.093 181.477 141.621  1.00 40.54           H  
ATOM   3574 HG11 VAL A 231     128.352 179.085 141.777  1.00 40.54           H  
ATOM   3575 HG12 VAL A 231     128.498 179.876 143.145  1.00 40.54           H  
ATOM   3576 HG13 VAL A 231     127.143 179.117 142.805  1.00 40.54           H  
ATOM   3577 HG21 VAL A 231     127.453 180.207 139.836  1.00 40.54           H  
ATOM   3578 HG22 VAL A 231     126.078 179.846 140.541  1.00 40.54           H  
ATOM   3579 HG23 VAL A 231     126.348 181.328 140.037  1.00 40.54           H  
ATOM   3580  N   THR A 232     127.689 182.893 144.167  1.00 39.06           N  
ATOM   3581  CA  THR A 232     128.281 183.238 145.454  1.00 39.06           C  
ATOM   3582  C   THR A 232     127.201 183.570 146.474  1.00 39.06           C  
ATOM   3583  O   THR A 232     127.249 183.111 147.622  1.00 39.06           O  
ATOM   3584  CB  THR A 232     129.240 184.416 145.287  1.00 39.06           C  
ATOM   3585  OG1 THR A 232     130.164 184.137 144.229  1.00 39.06           O  
ATOM   3586  CG2 THR A 232     130.009 184.672 146.574  1.00 39.06           C  
ATOM   3587  H   THR A 232     127.909 183.416 143.521  1.00 39.06           H  
ATOM   3588  HA  THR A 232     128.787 182.480 145.786  1.00 39.06           H  
ATOM   3589  HB  THR A 232     128.734 185.215 145.070  1.00 39.06           H  
ATOM   3590  HG1 THR A 232     129.755 184.073 143.498  1.00 39.06           H  
ATOM   3591 HG21 THR A 232     130.689 185.347 146.423  1.00 39.06           H  
ATOM   3592 HG22 THR A 232     129.405 184.982 147.267  1.00 39.06           H  
ATOM   3593 HG23 THR A 232     130.438 183.855 146.871  1.00 39.06           H  
ATOM   3594  N   ALA A 233     126.215 184.372 146.070  1.00 39.11           N  
ATOM   3595  CA  ALA A 233     125.134 184.725 146.978  1.00 39.11           C  
ATOM   3596  C   ALA A 233     124.364 183.489 147.414  1.00 39.11           C  
ATOM   3597  O   ALA A 233     124.057 183.328 148.599  1.00 39.11           O  
ATOM   3598  CB  ALA A 233     124.198 185.732 146.315  1.00 39.11           C  
ATOM   3599  H   ALA A 233     126.153 184.719 145.285  1.00 39.11           H  
ATOM   3600  HA  ALA A 233     125.509 185.140 147.771  1.00 39.11           H  
ATOM   3601  HB1 ALA A 233     123.485 185.955 146.934  1.00 39.11           H  
ATOM   3602  HB2 ALA A 233     124.702 186.529 146.090  1.00 39.11           H  
ATOM   3603  HB3 ALA A 233     123.827 185.336 145.512  1.00 39.11           H  
ATOM   3604  N   ALA A 234     124.045 182.601 146.472  1.00 39.01           N  
ATOM   3605  CA  ALA A 234     123.318 181.389 146.822  1.00 39.01           C  
ATOM   3606  C   ALA A 234     124.107 180.559 147.821  1.00 39.01           C  
ATOM   3607  O   ALA A 234     123.573 180.125 148.847  1.00 39.01           O  
ATOM   3608  CB  ALA A 234     123.020 180.573 145.565  1.00 39.01           C  
ATOM   3609  H   ALA A 234     124.236 182.677 145.637  1.00 39.01           H  
ATOM   3610  HA  ALA A 234     122.473 181.632 147.232  1.00 39.01           H  
ATOM   3611  HB1 ALA A 234     122.461 179.817 145.803  1.00 39.01           H  
ATOM   3612  HB2 ALA A 234     122.562 181.136 144.923  1.00 39.01           H  
ATOM   3613  HB3 ALA A 234     123.858 180.262 145.187  1.00 39.01           H  
ATOM   3614  N   VAL A 235     125.396 180.352 147.551  1.00 36.93           N  
ATOM   3615  CA  VAL A 235     126.206 179.509 148.422  1.00 36.93           C  
ATOM   3616  C   VAL A 235     126.300 180.113 149.815  1.00 36.93           C  
ATOM   3617  O   VAL A 235     126.168 179.409 150.820  1.00 36.93           O  
ATOM   3618  CB  VAL A 235     127.599 179.285 147.806  1.00 36.93           C  
ATOM   3619  CG1 VAL A 235     128.556 178.724 148.843  1.00 36.93           C  
ATOM   3620  CG2 VAL A 235     127.503 178.355 146.612  1.00 36.93           C  
ATOM   3621  H   VAL A 235     125.819 180.685 146.880  1.00 36.93           H  
ATOM   3622  HA  VAL A 235     125.777 178.643 148.504  1.00 36.93           H  
ATOM   3623  HB  VAL A 235     127.951 180.135 147.499  1.00 36.93           H  
ATOM   3624 HG11 VAL A 235     129.314 178.326 148.386  1.00 36.93           H  
ATOM   3625 HG12 VAL A 235     128.861 179.442 149.419  1.00 36.93           H  
ATOM   3626 HG13 VAL A 235     128.096 178.048 149.365  1.00 36.93           H  
ATOM   3627 HG21 VAL A 235     128.387 178.240 146.230  1.00 36.93           H  
ATOM   3628 HG22 VAL A 235     127.155 177.499 146.906  1.00 36.93           H  
ATOM   3629 HG23 VAL A 235     126.907 178.747 145.954  1.00 36.93           H  
ATOM   3630  N   TYR A 236     126.527 181.424 149.904  1.00 36.59           N  
ATOM   3631  CA  TYR A 236     126.749 182.022 151.216  1.00 36.59           C  
ATOM   3632  C   TYR A 236     125.450 182.139 152.005  1.00 36.59           C  
ATOM   3633  O   TYR A 236     125.443 181.939 153.226  1.00 36.59           O  
ATOM   3634  CB  TYR A 236     127.432 183.378 151.065  1.00 36.59           C  
ATOM   3635  CG  TYR A 236     128.933 183.264 151.164  1.00 36.59           C  
ATOM   3636  CD1 TYR A 236     129.705 183.016 150.040  1.00 36.59           C  
ATOM   3637  CD2 TYR A 236     129.576 183.372 152.387  1.00 36.59           C  
ATOM   3638  CE1 TYR A 236     131.074 182.899 150.128  1.00 36.59           C  
ATOM   3639  CE2 TYR A 236     130.945 183.256 152.485  1.00 36.59           C  
ATOM   3640  CZ  TYR A 236     131.689 183.018 151.353  1.00 36.59           C  
ATOM   3641  OH  TYR A 236     133.053 182.902 151.445  1.00 36.59           O  
ATOM   3642  H   TYR A 236     126.557 181.972 149.242  1.00 36.59           H  
ATOM   3643  HA  TYR A 236     127.346 181.448 151.721  1.00 36.59           H  
ATOM   3644  HB2 TYR A 236     127.214 183.751 150.197  1.00 36.59           H  
ATOM   3645  HB3 TYR A 236     127.126 183.969 151.770  1.00 36.59           H  
ATOM   3646  HD1 TYR A 236     129.292 182.935 149.211  1.00 36.59           H  
ATOM   3647  HD2 TYR A 236     129.075 183.533 153.154  1.00 36.59           H  
ATOM   3648  HE1 TYR A 236     131.580 182.738 149.365  1.00 36.59           H  
ATOM   3649  HE2 TYR A 236     131.364 183.337 153.312  1.00 36.59           H  
ATOM   3650  HH  TYR A 236     133.382 182.761 150.685  1.00 36.59           H  
ATOM   3651  N   VAL A 237     124.337 182.441 151.335  1.00 36.50           N  
ATOM   3652  CA  VAL A 237     123.049 182.420 152.018  1.00 36.50           C  
ATOM   3653  C   VAL A 237     122.740 181.011 152.505  1.00 36.50           C  
ATOM   3654  O   VAL A 237     122.217 180.821 153.608  1.00 36.50           O  
ATOM   3655  CB  VAL A 237     121.942 182.963 151.095  1.00 36.50           C  
ATOM   3656  CG1 VAL A 237     120.580 182.812 151.746  1.00 36.50           C  
ATOM   3657  CG2 VAL A 237     122.202 184.422 150.762  1.00 36.50           C  
ATOM   3658  H   VAL A 237     124.303 182.656 150.503  1.00 36.50           H  
ATOM   3659  HA  VAL A 237     123.097 182.998 152.795  1.00 36.50           H  
ATOM   3660  HB  VAL A 237     121.940 182.458 150.266  1.00 36.50           H  
ATOM   3661 HG11 VAL A 237     119.922 183.278 151.207  1.00 36.50           H  
ATOM   3662 HG12 VAL A 237     120.351 181.873 151.805  1.00 36.50           H  
ATOM   3663 HG13 VAL A 237     120.612 183.201 152.634  1.00 36.50           H  
ATOM   3664 HG21 VAL A 237     121.586 184.700 150.067  1.00 36.50           H  
ATOM   3665 HG22 VAL A 237     122.063 184.955 151.560  1.00 36.50           H  
ATOM   3666 HG23 VAL A 237     123.116 184.522 150.454  1.00 36.50           H  
ATOM   3667  N   GLY A 238     123.074 179.999 151.701  1.00 36.16           N  
ATOM   3668  CA  GLY A 238     122.867 178.630 152.134  1.00 36.16           C  
ATOM   3669  C   GLY A 238     123.721 178.259 153.331  1.00 36.16           C  
ATOM   3670  O   GLY A 238     123.273 177.542 154.221  1.00 36.16           O  
ATOM   3671  H   GLY A 238     123.414 180.082 150.915  1.00 36.16           H  
ATOM   3672  HA2 GLY A 238     121.935 178.504 152.373  1.00 36.16           H  
ATOM   3673  HA3 GLY A 238     123.082 178.026 151.406  1.00 36.16           H  
ATOM   3674  N   LEU A 239     124.968 178.729 153.359  1.00 35.53           N  
ATOM   3675  CA  LEU A 239     125.832 178.460 154.506  1.00 35.53           C  
ATOM   3676  C   LEU A 239     125.303 179.138 155.766  1.00 35.53           C  
ATOM   3677  O   LEU A 239     125.304 178.543 156.854  1.00 35.53           O  
ATOM   3678  CB  LEU A 239     127.255 178.924 154.204  1.00 35.53           C  
ATOM   3679  CG  LEU A 239     127.987 178.167 153.095  1.00 35.53           C  
ATOM   3680  CD1 LEU A 239     129.220 178.938 152.667  1.00 35.53           C  
ATOM   3681  CD2 LEU A 239     128.360 176.762 153.527  1.00 35.53           C  
ATOM   3682  H   LEU A 239     125.333 179.198 152.738  1.00 35.53           H  
ATOM   3683  HA  LEU A 239     125.853 177.505 154.669  1.00 35.53           H  
ATOM   3684  HB2 LEU A 239     127.217 179.856 153.936  1.00 35.53           H  
ATOM   3685  HB3 LEU A 239     127.784 178.847 155.011  1.00 35.53           H  
ATOM   3686  HG  LEU A 239     127.402 178.091 152.327  1.00 35.53           H  
ATOM   3687 HD11 LEU A 239     129.689 178.431 151.987  1.00 35.53           H  
ATOM   3688 HD12 LEU A 239     128.946 179.797 152.310  1.00 35.53           H  
ATOM   3689 HD13 LEU A 239     129.793 179.068 153.438  1.00 35.53           H  
ATOM   3690 HD21 LEU A 239     128.689 176.274 152.755  1.00 35.53           H  
ATOM   3691 HD22 LEU A 239     129.052 176.812 154.203  1.00 35.53           H  
ATOM   3692 HD23 LEU A 239     127.575 176.320 153.885  1.00 35.53           H  
ATOM   3693  N   THR A 240     124.849 180.385 155.637  1.00 35.87           N  
ATOM   3694  CA  THR A 240     124.265 181.077 156.780  1.00 35.87           C  
ATOM   3695  C   THR A 240     123.017 180.356 157.272  1.00 35.87           C  
ATOM   3696  O   THR A 240     122.803 180.223 158.483  1.00 35.87           O  
ATOM   3697  CB  THR A 240     123.939 182.522 156.404  1.00 35.87           C  
ATOM   3698  OG1 THR A 240     125.103 183.147 155.854  1.00 35.87           O  
ATOM   3699  CG2 THR A 240     123.474 183.302 157.620  1.00 35.87           C  
ATOM   3700  H   THR A 240     124.868 180.844 154.910  1.00 35.87           H  
ATOM   3701  HA  THR A 240     124.910 181.092 157.505  1.00 35.87           H  
ATOM   3702  HB  THR A 240     123.227 182.530 155.745  1.00 35.87           H  
ATOM   3703  HG1 THR A 240     125.331 182.760 155.144  1.00 35.87           H  
ATOM   3704 HG21 THR A 240     123.394 184.243 157.398  1.00 35.87           H  
ATOM   3705 HG22 THR A 240     122.610 182.975 157.917  1.00 35.87           H  
ATOM   3706 HG23 THR A 240     124.114 183.203 158.342  1.00 35.87           H  
ATOM   3707  N   LEU A 241     122.178 179.890 156.345  1.00 36.76           N  
ATOM   3708  CA  LEU A 241     120.996 179.133 156.735  1.00 36.76           C  
ATOM   3709  C   LEU A 241     121.384 177.821 157.395  1.00 36.76           C  
ATOM   3710  O   LEU A 241     120.747 177.395 158.359  1.00 36.76           O  
ATOM   3711  CB  LEU A 241     120.108 178.876 155.519  1.00 36.76           C  
ATOM   3712  CG  LEU A 241     119.259 180.053 155.041  1.00 36.76           C  
ATOM   3713  CD1 LEU A 241     118.572 179.704 153.735  1.00 36.76           C  
ATOM   3714  CD2 LEU A 241     118.239 180.447 156.094  1.00 36.76           C  
ATOM   3715  H   LEU A 241     122.272 179.998 155.497  1.00 36.76           H  
ATOM   3716  HA  LEU A 241     120.489 179.651 157.379  1.00 36.76           H  
ATOM   3717  HB2 LEU A 241     120.673 178.606 154.778  1.00 36.76           H  
ATOM   3718  HB3 LEU A 241     119.497 178.156 155.738  1.00 36.76           H  
ATOM   3719  HG  LEU A 241     119.837 180.815 154.882  1.00 36.76           H  
ATOM   3720 HD11 LEU A 241     118.081 180.478 153.420  1.00 36.76           H  
ATOM   3721 HD12 LEU A 241     119.244 179.450 153.084  1.00 36.76           H  
ATOM   3722 HD13 LEU A 241     117.962 178.964 153.887  1.00 36.76           H  
ATOM   3723 HD21 LEU A 241     117.601 181.062 155.699  1.00 36.76           H  
ATOM   3724 HD22 LEU A 241     117.782 179.650 156.404  1.00 36.76           H  
ATOM   3725 HD23 LEU A 241     118.697 180.875 156.835  1.00 36.76           H  
ATOM   3726  N   GLN A 242     122.418 177.156 156.884  1.00 36.01           N  
ATOM   3727  CA  GLN A 242     122.897 175.942 157.529  1.00 36.01           C  
ATOM   3728  C   GLN A 242     123.232 176.221 158.984  1.00 36.01           C  
ATOM   3729  O   GLN A 242     122.705 175.569 159.892  1.00 36.01           O  
ATOM   3730  CB  GLN A 242     124.119 175.399 156.785  1.00 36.01           C  
ATOM   3731  CG  GLN A 242     124.749 174.163 157.416  1.00 36.01           C  
ATOM   3732  CD  GLN A 242     123.834 172.958 157.378  1.00 36.01           C  
ATOM   3733  OE1 GLN A 242     122.793 172.977 156.723  1.00 36.01           O  
ATOM   3734  NE2 GLN A 242     124.219 171.899 158.079  1.00 36.01           N  
ATOM   3735  H   GLN A 242     122.852 177.383 156.176  1.00 36.01           H  
ATOM   3736  HA  GLN A 242     122.200 175.269 157.502  1.00 36.01           H  
ATOM   3737  HB2 GLN A 242     123.853 175.165 155.882  1.00 36.01           H  
ATOM   3738  HB3 GLN A 242     124.797 176.092 156.756  1.00 36.01           H  
ATOM   3739  HG2 GLN A 242     125.555 173.939 156.926  1.00 36.01           H  
ATOM   3740  HG3 GLN A 242     124.969 174.346 158.342  1.00 36.01           H  
ATOM   3741 HE21 GLN A 242     124.954 171.923 158.525  1.00 36.01           H  
ATOM   3742 HE22 GLN A 242     123.733 171.190 158.089  1.00 36.01           H  
ATOM   3743  N   ILE A 243     124.067 177.233 159.225  1.00 35.66           N  
ATOM   3744  CA  ILE A 243     124.407 177.590 160.601  1.00 35.66           C  
ATOM   3745  C   ILE A 243     123.133 177.810 161.408  1.00 35.66           C  
ATOM   3746  O   ILE A 243     122.844 177.074 162.359  1.00 35.66           O  
ATOM   3747  CB  ILE A 243     125.316 178.831 160.635  1.00 35.66           C  
ATOM   3748  CG1 ILE A 243     126.703 178.486 160.093  1.00 35.66           C  
ATOM   3749  CG2 ILE A 243     125.434 179.363 162.054  1.00 35.66           C  
ATOM   3750  CD1 ILE A 243     127.539 179.693 159.739  1.00 35.66           C  
ATOM   3751  H   ILE A 243     124.442 177.720 158.623  1.00 35.66           H  
ATOM   3752  HA  ILE A 243     124.893 176.854 161.006  1.00 35.66           H  
ATOM   3753  HB  ILE A 243     124.925 179.519 160.076  1.00 35.66           H  
ATOM   3754 HG12 ILE A 243     127.184 177.980 160.767  1.00 35.66           H  
ATOM   3755 HG13 ILE A 243     126.602 177.951 159.291  1.00 35.66           H  
ATOM   3756 HG21 ILE A 243     126.201 179.954 162.110  1.00 35.66           H  
ATOM   3757 HG22 ILE A 243     124.628 179.852 162.280  1.00 35.66           H  
ATOM   3758 HG23 ILE A 243     125.551 178.616 162.662  1.00 35.66           H  
ATOM   3759 HD11 ILE A 243     128.336 179.398 159.271  1.00 35.66           H  
ATOM   3760 HD12 ILE A 243     127.019 180.279 159.167  1.00 35.66           H  
ATOM   3761 HD13 ILE A 243     127.787 180.159 160.552  1.00 35.66           H  
ATOM   3762  N   LEU A 244     122.314 178.773 160.979  1.00 36.55           N  
ATOM   3763  CA  LEU A 244     121.193 179.225 161.799  1.00 36.55           C  
ATOM   3764  C   LEU A 244     120.187 178.108 162.061  1.00 36.55           C  
ATOM   3765  O   LEU A 244     119.734 177.922 163.196  1.00 36.55           O  
ATOM   3766  CB  LEU A 244     120.506 180.413 161.126  1.00 36.55           C  
ATOM   3767  CG  LEU A 244     120.944 181.796 161.608  1.00 36.55           C  
ATOM   3768  CD1 LEU A 244     120.494 182.033 163.042  1.00 36.55           C  
ATOM   3769  CD2 LEU A 244     122.452 181.965 161.485  1.00 36.55           C  
ATOM   3770  H   LEU A 244     122.387 179.176 160.223  1.00 36.55           H  
ATOM   3771  HA  LEU A 244     121.535 179.521 162.657  1.00 36.55           H  
ATOM   3772  HB2 LEU A 244     120.679 180.369 160.173  1.00 36.55           H  
ATOM   3773  HB3 LEU A 244     119.551 180.341 161.282  1.00 36.55           H  
ATOM   3774  HG  LEU A 244     120.524 182.469 161.051  1.00 36.55           H  
ATOM   3775 HD11 LEU A 244     120.656 182.961 163.273  1.00 36.55           H  
ATOM   3776 HD12 LEU A 244     119.547 181.835 163.111  1.00 36.55           H  
ATOM   3777 HD13 LEU A 244     120.997 181.452 163.633  1.00 36.55           H  
ATOM   3778 HD21 LEU A 244     122.682 182.887 161.680  1.00 36.55           H  
ATOM   3779 HD22 LEU A 244     122.889 181.374 162.117  1.00 36.55           H  
ATOM   3780 HD23 LEU A 244     122.721 181.742 160.580  1.00 36.55           H  
ATOM   3781  N   LEU A 245     119.815 177.358 161.028  1.00 36.96           N  
ATOM   3782  CA  LEU A 245     118.736 176.387 161.122  1.00 36.96           C  
ATOM   3783  C   LEU A 245     119.201 175.000 161.531  1.00 36.96           C  
ATOM   3784  O   LEU A 245     118.355 174.124 161.733  1.00 36.96           O  
ATOM   3785  CB  LEU A 245     117.997 176.281 159.785  1.00 36.96           C  
ATOM   3786  CG  LEU A 245     117.549 177.584 159.128  1.00 36.96           C  
ATOM   3787  CD1 LEU A 245     116.754 177.279 157.875  1.00 36.96           C  
ATOM   3788  CD2 LEU A 245     116.732 178.426 160.094  1.00 36.96           C  
ATOM   3789  H   LEU A 245     120.179 177.395 160.250  1.00 36.96           H  
ATOM   3790  HA  LEU A 245     118.100 176.692 161.788  1.00 36.96           H  
ATOM   3791  HB2 LEU A 245     118.580 175.830 159.155  1.00 36.96           H  
ATOM   3792  HB3 LEU A 245     117.201 175.744 159.923  1.00 36.96           H  
ATOM   3793  HG  LEU A 245     118.333 178.095 158.871  1.00 36.96           H  
ATOM   3794 HD11 LEU A 245     116.445 178.112 157.486  1.00 36.96           H  
ATOM   3795 HD12 LEU A 245     117.324 176.811 157.245  1.00 36.96           H  
ATOM   3796 HD13 LEU A 245     115.995 176.723 158.110  1.00 36.96           H  
ATOM   3797 HD21 LEU A 245     116.395 179.205 159.624  1.00 36.96           H  
ATOM   3798 HD22 LEU A 245     115.991 177.895 160.427  1.00 36.96           H  
ATOM   3799 HD23 LEU A 245     117.298 178.703 160.831  1.00 36.96           H  
ATOM   3800  N   VAL A 246     120.506 174.764 161.662  1.00 35.36           N  
ATOM   3801  CA  VAL A 246     120.965 173.455 162.097  1.00 35.36           C  
ATOM   3802  C   VAL A 246     121.735 173.597 163.400  1.00 35.36           C  
ATOM   3803  O   VAL A 246     121.318 173.063 164.431  1.00 35.36           O  
ATOM   3804  CB  VAL A 246     121.822 172.783 161.011  1.00 35.36           C  
ATOM   3805  CG1 VAL A 246     122.276 171.406 161.464  1.00 35.36           C  
ATOM   3806  CG2 VAL A 246     121.041 172.691 159.713  1.00 35.36           C  
ATOM   3807  H   VAL A 246     121.131 175.334 161.508  1.00 35.36           H  
ATOM   3808  HA  VAL A 246     120.203 172.881 162.268  1.00 35.36           H  
ATOM   3809  HB  VAL A 246     122.613 173.321 160.851  1.00 35.36           H  
ATOM   3810 HG11 VAL A 246     122.675 170.943 160.711  1.00 35.36           H  
ATOM   3811 HG12 VAL A 246     122.929 171.502 162.175  1.00 35.36           H  
ATOM   3812 HG13 VAL A 246     121.506 170.910 161.786  1.00 35.36           H  
ATOM   3813 HG21 VAL A 246     121.561 172.190 159.066  1.00 35.36           H  
ATOM   3814 HG22 VAL A 246     120.200 172.238 159.883  1.00 35.36           H  
ATOM   3815 HG23 VAL A 246     120.873 173.586 159.380  1.00 35.36           H  
ATOM   3816  N   TYR A 247     122.848 174.327 163.379  1.00 34.45           N  
ATOM   3817  CA  TYR A 247     123.740 174.308 164.532  1.00 34.45           C  
ATOM   3818  C   TYR A 247     123.140 175.078 165.700  1.00 34.45           C  
ATOM   3819  O   TYR A 247     123.134 174.594 166.837  1.00 34.45           O  
ATOM   3820  CB  TYR A 247     125.104 174.875 164.143  1.00 34.45           C  
ATOM   3821  CG  TYR A 247     125.729 174.185 162.954  1.00 34.45           C  
ATOM   3822  CD1 TYR A 247     125.382 172.883 162.619  1.00 34.45           C  
ATOM   3823  CD2 TYR A 247     126.665 174.834 162.164  1.00 34.45           C  
ATOM   3824  CE1 TYR A 247     125.947 172.251 161.535  1.00 34.45           C  
ATOM   3825  CE2 TYR A 247     127.237 174.207 161.076  1.00 34.45           C  
ATOM   3826  CZ  TYR A 247     126.873 172.916 160.767  1.00 34.45           C  
ATOM   3827  OH  TYR A 247     127.437 172.284 159.688  1.00 34.45           O  
ATOM   3828  H   TYR A 247     123.104 174.828 162.728  1.00 34.45           H  
ATOM   3829  HA  TYR A 247     123.865 173.390 164.820  1.00 34.45           H  
ATOM   3830  HB2 TYR A 247     125.001 175.814 163.922  1.00 34.45           H  
ATOM   3831  HB3 TYR A 247     125.709 174.779 164.895  1.00 34.45           H  
ATOM   3832  HD1 TYR A 247     124.755 172.429 163.134  1.00 34.45           H  
ATOM   3833  HD2 TYR A 247     126.912 175.707 162.371  1.00 34.45           H  
ATOM   3834  HE1 TYR A 247     125.704 171.378 161.323  1.00 34.45           H  
ATOM   3835  HE2 TYR A 247     127.864 174.654 160.554  1.00 34.45           H  
ATOM   3836  HH  TYR A 247     127.092 171.525 159.593  1.00 34.45           H  
ATOM   3837  N   PHE A 248     122.620 176.277 165.439  1.00 36.98           N  
ATOM   3838  CA  PHE A 248     121.992 177.051 166.502  1.00 36.98           C  
ATOM   3839  C   PHE A 248     120.792 176.308 167.076  1.00 36.98           C  
ATOM   3840  O   PHE A 248     120.619 176.235 168.299  1.00 36.98           O  
ATOM   3841  CB  PHE A 248     121.589 178.425 165.963  1.00 36.98           C  
ATOM   3842  CG  PHE A 248     120.708 179.213 166.887  1.00 36.98           C  
ATOM   3843  CD1 PHE A 248     121.256 180.029 167.860  1.00 36.98           C  
ATOM   3844  CD2 PHE A 248     119.330 179.151 166.773  1.00 36.98           C  
ATOM   3845  CE1 PHE A 248     120.445 180.759 168.707  1.00 36.98           C  
ATOM   3846  CE2 PHE A 248     118.519 179.876 167.618  1.00 36.98           C  
ATOM   3847  CZ  PHE A 248     119.077 180.680 168.586  1.00 36.98           C  
ATOM   3848  H   PHE A 248     122.619 176.657 164.667  1.00 36.98           H  
ATOM   3849  HA  PHE A 248     122.633 177.185 167.218  1.00 36.98           H  
ATOM   3850  HB2 PHE A 248     122.392 178.946 165.805  1.00 36.98           H  
ATOM   3851  HB3 PHE A 248     121.110 178.304 165.129  1.00 36.98           H  
ATOM   3852  HD1 PHE A 248     122.180 180.084 167.947  1.00 36.98           H  
ATOM   3853  HD2 PHE A 248     118.948 178.608 166.122  1.00 36.98           H  
ATOM   3854  HE1 PHE A 248     120.824 181.301 169.361  1.00 36.98           H  
ATOM   3855  HE2 PHE A 248     117.594 179.823 167.533  1.00 36.98           H  
ATOM   3856  HZ  PHE A 248     118.530 181.172 169.156  1.00 36.98           H  
ATOM   3857  N   VAL A 249     119.969 175.721 166.204  1.00 36.23           N  
ATOM   3858  CA  VAL A 249     118.788 174.994 166.659  1.00 36.23           C  
ATOM   3859  C   VAL A 249     119.189 173.793 167.507  1.00 36.23           C  
ATOM   3860  O   VAL A 249     118.599 173.538 168.563  1.00 36.23           O  
ATOM   3861  CB  VAL A 249     117.929 174.575 165.453  1.00 36.23           C  
ATOM   3862  CG1 VAL A 249     116.916 173.519 165.856  1.00 36.23           C  
ATOM   3863  CG2 VAL A 249     117.231 175.785 164.857  1.00 36.23           C  
ATOM   3864  H   VAL A 249     120.073 175.730 165.351  1.00 36.23           H  
ATOM   3865  HA  VAL A 249     118.253 175.583 167.214  1.00 36.23           H  
ATOM   3866  HB  VAL A 249     118.504 174.194 164.771  1.00 36.23           H  
ATOM   3867 HG11 VAL A 249     116.219 173.482 165.183  1.00 36.23           H  
ATOM   3868 HG12 VAL A 249     117.359 172.658 165.917  1.00 36.23           H  
ATOM   3869 HG13 VAL A 249     116.533 173.760 166.714  1.00 36.23           H  
ATOM   3870 HG21 VAL A 249     116.707 175.502 164.091  1.00 36.23           H  
ATOM   3871 HG22 VAL A 249     116.651 176.177 165.529  1.00 36.23           H  
ATOM   3872 HG23 VAL A 249     117.900 176.430 164.580  1.00 36.23           H  
ATOM   3873  N   LEU A 250     120.189 173.032 167.060  1.00 34.76           N  
ATOM   3874  CA  LEU A 250     120.607 171.850 167.805  1.00 34.76           C  
ATOM   3875  C   LEU A 250     121.214 172.229 169.147  1.00 34.76           C  
ATOM   3876  O   LEU A 250     120.964 171.562 170.157  1.00 34.76           O  
ATOM   3877  CB  LEU A 250     121.602 171.038 166.979  1.00 34.76           C  
ATOM   3878  CG  LEU A 250     121.018 170.277 165.789  1.00 34.76           C  
ATOM   3879  CD1 LEU A 250     122.133 169.744 164.912  1.00 34.76           C  
ATOM   3880  CD2 LEU A 250     120.120 169.149 166.256  1.00 34.76           C  
ATOM   3881  H   LEU A 250     120.634 173.177 166.338  1.00 34.76           H  
ATOM   3882  HA  LEU A 250     119.831 171.295 167.976  1.00 34.76           H  
ATOM   3883  HB2 LEU A 250     122.279 171.641 166.634  1.00 34.76           H  
ATOM   3884  HB3 LEU A 250     122.018 170.384 167.562  1.00 34.76           H  
ATOM   3885  HG  LEU A 250     120.482 170.885 165.256  1.00 34.76           H  
ATOM   3886 HD11 LEU A 250     121.743 169.265 164.164  1.00 34.76           H  
ATOM   3887 HD12 LEU A 250     122.662 170.489 164.587  1.00 34.76           H  
ATOM   3888 HD13 LEU A 250     122.688 169.146 165.436  1.00 34.76           H  
ATOM   3889 HD21 LEU A 250     119.864 168.612 165.490  1.00 34.76           H  
ATOM   3890 HD22 LEU A 250     120.605 168.603 166.895  1.00 34.76           H  
ATOM   3891 HD23 LEU A 250     119.330 169.525 166.675  1.00 34.76           H  
ATOM   3892  N   LEU A 251     122.022 173.289 169.180  1.00 35.83           N  
ATOM   3893  CA  LEU A 251     122.589 173.733 170.446  1.00 35.83           C  
ATOM   3894  C   LEU A 251     121.492 174.173 171.405  1.00 35.83           C  
ATOM   3895  O   LEU A 251     121.563 173.897 172.608  1.00 35.83           O  
ATOM   3896  CB  LEU A 251     123.585 174.866 170.206  1.00 35.83           C  
ATOM   3897  CG  LEU A 251     124.809 174.505 169.362  1.00 35.83           C  
ATOM   3898  CD1 LEU A 251     125.505 175.766 168.879  1.00 35.83           C  
ATOM   3899  CD2 LEU A 251     125.773 173.622 170.133  1.00 35.83           C  
ATOM   3900  H   LEU A 251     122.252 173.758 168.497  1.00 35.83           H  
ATOM   3901  HA  LEU A 251     123.066 172.995 170.855  1.00 35.83           H  
ATOM   3902  HB2 LEU A 251     123.123 175.589 169.753  1.00 35.83           H  
ATOM   3903  HB3 LEU A 251     123.908 175.178 171.066  1.00 35.83           H  
ATOM   3904  HG  LEU A 251     124.521 174.006 168.584  1.00 35.83           H  
ATOM   3905 HD11 LEU A 251     126.281 175.516 168.354  1.00 35.83           H  
ATOM   3906 HD12 LEU A 251     124.887 176.279 168.335  1.00 35.83           H  
ATOM   3907 HD13 LEU A 251     125.781 176.289 169.649  1.00 35.83           H  
ATOM   3908 HD21 LEU A 251     126.535 173.419 169.569  1.00 35.83           H  
ATOM   3909 HD22 LEU A 251     126.066 174.095 170.928  1.00 35.83           H  
ATOM   3910 HD23 LEU A 251     125.319 172.803 170.384  1.00 35.83           H  
ATOM   3911  N   LYS A 252     120.469 174.860 170.894  1.00 36.87           N  
ATOM   3912  CA  LYS A 252     119.335 175.214 171.739  1.00 36.87           C  
ATOM   3913  C   LYS A 252     118.626 173.967 172.253  1.00 36.87           C  
ATOM   3914  O   LYS A 252     118.225 173.907 173.420  1.00 36.87           O  
ATOM   3915  CB  LYS A 252     118.362 176.103 170.965  1.00 36.87           C  
ATOM   3916  CG  LYS A 252     118.619 177.594 171.127  1.00 36.87           C  
ATOM   3917  CD  LYS A 252     117.692 178.222 172.153  1.00 36.87           C  
ATOM   3918  CE  LYS A 252     118.404 179.289 172.968  1.00 36.87           C  
ATOM   3919  NZ  LYS A 252     119.051 180.323 172.114  1.00 36.87           N  
ATOM   3920  H   LYS A 252     120.410 175.126 170.078  1.00 36.87           H  
ATOM   3921  HA  LYS A 252     119.656 175.714 172.506  1.00 36.87           H  
ATOM   3922  HB2 LYS A 252     118.434 175.894 170.021  1.00 36.87           H  
ATOM   3923  HB3 LYS A 252     117.460 175.919 171.271  1.00 36.87           H  
ATOM   3924  HG2 LYS A 252     119.533 177.730 171.421  1.00 36.87           H  
ATOM   3925  HG3 LYS A 252     118.472 178.036 170.276  1.00 36.87           H  
ATOM   3926  HD2 LYS A 252     116.944 178.637 171.697  1.00 36.87           H  
ATOM   3927  HD3 LYS A 252     117.375 177.538 172.764  1.00 36.87           H  
ATOM   3928  HE2 LYS A 252     117.760 179.733 173.541  1.00 36.87           H  
ATOM   3929  HE3 LYS A 252     119.094 178.869 173.506  1.00 36.87           H  
ATOM   3930  HZ1 LYS A 252     119.431 180.944 172.625  1.00 36.87           H  
ATOM   3931  HZ2 LYS A 252     119.675 179.948 171.603  1.00 36.87           H  
ATOM   3932  HZ3 LYS A 252     118.443 180.710 171.593  1.00 36.87           H  
ATOM   3933  N   ILE A 253     118.464 172.961 171.393  1.00 35.03           N  
ATOM   3934  CA  ILE A 253     117.754 171.747 171.787  1.00 35.03           C  
ATOM   3935  C   ILE A 253     118.510 171.018 172.889  1.00 35.03           C  
ATOM   3936  O   ILE A 253     117.913 170.532 173.857  1.00 35.03           O  
ATOM   3937  CB  ILE A 253     117.530 170.842 170.562  1.00 35.03           C  
ATOM   3938  CG1 ILE A 253     116.341 171.347 169.746  1.00 35.03           C  
ATOM   3939  CG2 ILE A 253     117.298 169.401 170.991  1.00 35.03           C  
ATOM   3940  CD1 ILE A 253     116.340 170.869 168.316  1.00 35.03           C  
ATOM   3941  H   ILE A 253     118.753 172.957 170.583  1.00 35.03           H  
ATOM   3942  HA  ILE A 253     116.884 171.994 172.138  1.00 35.03           H  
ATOM   3943  HB  ILE A 253     118.323 170.875 170.004  1.00 35.03           H  
ATOM   3944 HG12 ILE A 253     115.521 171.037 170.163  1.00 35.03           H  
ATOM   3945 HG13 ILE A 253     116.358 172.316 169.735  1.00 35.03           H  
ATOM   3946 HG21 ILE A 253     116.903 168.914 170.251  1.00 35.03           H  
ATOM   3947 HG22 ILE A 253     118.147 168.996 171.229  1.00 35.03           H  
ATOM   3948 HG23 ILE A 253     116.695 169.387 171.750  1.00 35.03           H  
ATOM   3949 HD11 ILE A 253     115.587 171.267 167.852  1.00 35.03           H  
ATOM   3950 HD12 ILE A 253     117.170 171.139 167.893  1.00 35.03           H  
ATOM   3951 HD13 ILE A 253     116.262 169.903 168.305  1.00 35.03           H  
ATOM   3952  N   TYR A 254     119.830 170.926 172.763  1.00 34.96           N  
ATOM   3953  CA  TYR A 254     120.643 170.157 173.692  1.00 34.96           C  
ATOM   3954  C   TYR A 254     121.128 170.980 174.878  1.00 34.96           C  
ATOM   3955  O   TYR A 254     121.946 170.489 175.661  1.00 34.96           O  
ATOM   3956  CB  TYR A 254     121.829 169.537 172.954  1.00 34.96           C  
ATOM   3957  CG  TYR A 254     121.443 168.323 172.145  1.00 34.96           C  
ATOM   3958  CD1 TYR A 254     121.425 167.061 172.719  1.00 34.96           C  
ATOM   3959  CD2 TYR A 254     121.080 168.440 170.813  1.00 34.96           C  
ATOM   3960  CE1 TYR A 254     121.066 165.950 171.987  1.00 34.96           C  
ATOM   3961  CE2 TYR A 254     120.720 167.335 170.073  1.00 34.96           C  
ATOM   3962  CZ  TYR A 254     120.714 166.092 170.665  1.00 34.96           C  
ATOM   3963  OH  TYR A 254     120.356 164.988 169.931  1.00 34.96           O  
ATOM   3964  H   TYR A 254     120.282 171.305 172.137  1.00 34.96           H  
ATOM   3965  HA  TYR A 254     120.106 169.430 174.043  1.00 34.96           H  
ATOM   3966  HB2 TYR A 254     122.202 170.195 172.347  1.00 34.96           H  
ATOM   3967  HB3 TYR A 254     122.498 169.265 173.601  1.00 34.96           H  
ATOM   3968  HD1 TYR A 254     121.662 166.962 173.613  1.00 34.96           H  
ATOM   3969  HD2 TYR A 254     121.083 169.278 170.410  1.00 34.96           H  
ATOM   3970  HE1 TYR A 254     121.061 165.109 172.384  1.00 34.96           H  
ATOM   3971  HE2 TYR A 254     120.481 167.429 169.179  1.00 34.96           H  
ATOM   3972  HH  TYR A 254     120.396 164.300 170.409  1.00 34.96           H  
ATOM   3973  N   GLY A 255     120.650 172.211 175.030  1.00 36.29           N  
ATOM   3974  CA  GLY A 255     120.937 173.003 176.205  1.00 36.29           C  
ATOM   3975  C   GLY A 255     122.207 173.818 176.147  1.00 36.29           C  
ATOM   3976  O   GLY A 255     122.479 174.574 177.088  1.00 36.29           O  
ATOM   3977  H   GLY A 255     120.151 172.611 174.455  1.00 36.29           H  
ATOM   3978  HA2 GLY A 255     120.199 173.614 176.358  1.00 36.29           H  
ATOM   3979  HA3 GLY A 255     120.998 172.413 176.973  1.00 36.29           H  
ATOM   3980  N   ILE A 256     122.993 173.692 175.089  1.00 36.56           N  
ATOM   3981  CA  ILE A 256     124.201 174.490 174.936  1.00 36.56           C  
ATOM   3982  C   ILE A 256     123.812 175.903 174.532  1.00 36.56           C  
ATOM   3983  O   ILE A 256     122.948 176.103 173.671  1.00 36.56           O  
ATOM   3984  CB  ILE A 256     125.141 173.846 173.901  1.00 36.56           C  
ATOM   3985  CG1 ILE A 256     125.635 172.491 174.406  1.00 36.56           C  
ATOM   3986  CG2 ILE A 256     126.318 174.756 173.612  1.00 36.56           C  
ATOM   3987  CD1 ILE A 256     125.646 171.418 173.348  1.00 36.56           C  
ATOM   3988  H   ILE A 256     122.848 173.147 174.440  1.00 36.56           H  
ATOM   3989  HA  ILE A 256     124.668 174.533 175.785  1.00 36.56           H  
ATOM   3990  HB  ILE A 256     124.647 173.709 173.078  1.00 36.56           H  
ATOM   3991 HG12 ILE A 256     126.542 172.592 174.734  1.00 36.56           H  
ATOM   3992 HG13 ILE A 256     125.058 172.192 175.126  1.00 36.56           H  
ATOM   3993 HG21 ILE A 256     127.006 174.244 173.159  1.00 36.56           H  
ATOM   3994 HG22 ILE A 256     126.025 175.486 173.046  1.00 36.56           H  
ATOM   3995 HG23 ILE A 256     126.662 175.101 174.451  1.00 36.56           H  
ATOM   3996 HD11 ILE A 256     125.968 170.591 173.741  1.00 36.56           H  
ATOM   3997 HD12 ILE A 256     124.744 171.296 173.013  1.00 36.56           H  
ATOM   3998 HD13 ILE A 256     126.233 171.692 172.627  1.00 36.56           H  
ATOM   3999  N   ASP A 257     124.440 176.891 175.157  1.00 40.31           N  
ATOM   4000  CA  ASP A 257     124.164 178.282 174.822  1.00 40.31           C  
ATOM   4001  C   ASP A 257     124.833 178.630 173.497  1.00 40.31           C  
ATOM   4002  O   ASP A 257     126.066 178.602 173.415  1.00 40.31           O  
ATOM   4003  CB  ASP A 257     124.670 179.205 175.920  1.00 40.31           C  
ATOM   4004  CG  ASP A 257     124.267 180.645 175.699  1.00 40.31           C  
ATOM   4005  OD1 ASP A 257     123.485 180.909 174.764  1.00 40.31           O  
ATOM   4006  OD2 ASP A 257     124.736 181.516 176.462  1.00 40.31           O  
ATOM   4007  H   ASP A 257     125.027 176.784 175.776  1.00 40.31           H  
ATOM   4008  HA  ASP A 257     123.207 178.406 174.748  1.00 40.31           H  
ATOM   4009  HB2 ASP A 257     124.302 178.917 176.770  1.00 40.31           H  
ATOM   4010  HB3 ASP A 257     125.639 179.164 175.946  1.00 40.31           H  
ATOM   4011  N   PRO A 258     124.076 178.961 172.447  1.00 37.83           N  
ATOM   4012  CA  PRO A 258     124.728 179.265 171.162  1.00 37.83           C  
ATOM   4013  C   PRO A 258     125.678 180.445 171.234  1.00 37.83           C  
ATOM   4014  O   PRO A 258     126.720 180.440 170.565  1.00 37.83           O  
ATOM   4015  CB  PRO A 258     123.541 179.538 170.228  1.00 37.83           C  
ATOM   4016  CG  PRO A 258     122.386 178.859 170.873  1.00 37.83           C  
ATOM   4017  CD  PRO A 258     122.610 179.001 172.336  1.00 37.83           C  
ATOM   4018  HA  PRO A 258     125.212 178.487 170.842  1.00 37.83           H  
ATOM   4019  HB2 PRO A 258     123.387 180.493 170.164  1.00 37.83           H  
ATOM   4020  HB3 PRO A 258     123.719 179.158 169.353  1.00 37.83           H  
ATOM   4021  HG2 PRO A 258     121.560 179.293 170.615  1.00 37.83           H  
ATOM   4022  HG3 PRO A 258     122.374 177.923 170.618  1.00 37.83           H  
ATOM   4023  HD2 PRO A 258     122.268 179.852 172.651  1.00 37.83           H  
ATOM   4024  HD3 PRO A 258     122.208 178.256 172.809  1.00 37.83           H  
ATOM   4025  N   ILE A 259     125.350 181.459 172.034  1.00 40.12           N  
ATOM   4026  CA  ILE A 259     126.212 182.632 172.129  1.00 40.12           C  
ATOM   4027  C   ILE A 259     127.551 182.257 172.749  1.00 40.12           C  
ATOM   4028  O   ILE A 259     128.614 182.633 172.243  1.00 40.12           O  
ATOM   4029  CB  ILE A 259     125.512 183.747 172.924  1.00 40.12           C  
ATOM   4030  CG1 ILE A 259     124.246 184.213 172.199  1.00 40.12           C  
ATOM   4031  CG2 ILE A 259     126.458 184.915 173.142  1.00 40.12           C  
ATOM   4032  CD1 ILE A 259     124.467 184.654 170.763  1.00 40.12           C  
ATOM   4033  H   ILE A 259     124.645 181.492 172.525  1.00 40.12           H  
ATOM   4034  HA  ILE A 259     126.393 182.961 171.235  1.00 40.12           H  
ATOM   4035  HB  ILE A 259     125.257 183.393 173.790  1.00 40.12           H  
ATOM   4036 HG12 ILE A 259     123.608 183.482 172.187  1.00 40.12           H  
ATOM   4037 HG13 ILE A 259     123.870 184.965 172.683  1.00 40.12           H  
ATOM   4038 HG21 ILE A 259     125.940 185.697 173.393  1.00 40.12           H  
ATOM   4039 HG22 ILE A 259     127.081 184.692 173.851  1.00 40.12           H  
ATOM   4040 HG23 ILE A 259     126.939 185.089 172.318  1.00 40.12           H  
ATOM   4041 HD11 ILE A 259     123.680 185.130 170.456  1.00 40.12           H  
ATOM   4042 HD12 ILE A 259     125.241 185.236 170.724  1.00 40.12           H  
ATOM   4043 HD13 ILE A 259     124.614 183.870 170.210  1.00 40.12           H  
ATOM   4044  N   SER A 260     127.523 181.511 173.855  1.00 39.86           N  
ATOM   4045  CA  SER A 260     128.768 181.070 174.475  1.00 39.86           C  
ATOM   4046  C   SER A 260     129.541 180.142 173.547  1.00 39.86           C  
ATOM   4047  O   SER A 260     130.775 180.214 173.464  1.00 39.86           O  
ATOM   4048  CB  SER A 260     128.471 180.376 175.802  1.00 39.86           C  
ATOM   4049  OG  SER A 260     127.491 181.089 176.536  1.00 39.86           O  
ATOM   4050  H   SER A 260     126.809 181.252 174.258  1.00 39.86           H  
ATOM   4051  HA  SER A 260     129.324 181.844 174.658  1.00 39.86           H  
ATOM   4052  HB2 SER A 260     128.143 179.481 175.624  1.00 39.86           H  
ATOM   4053  HB3 SER A 260     129.287 180.333 176.325  1.00 39.86           H  
ATOM   4054  HG  SER A 260     127.329 180.694 177.259  1.00 39.86           H  
ATOM   4055  N   PHE A 261     128.831 179.259 172.845  1.00 36.49           N  
ATOM   4056  CA  PHE A 261     129.484 178.369 171.895  1.00 36.49           C  
ATOM   4057  C   PHE A 261     130.254 179.164 170.849  1.00 36.49           C  
ATOM   4058  O   PHE A 261     131.424 178.880 170.573  1.00 36.49           O  
ATOM   4059  CB  PHE A 261     128.442 177.469 171.232  1.00 36.49           C  
ATOM   4060  CG  PHE A 261     128.982 176.646 170.102  1.00 36.49           C  
ATOM   4061  CD1 PHE A 261     129.011 177.145 168.812  1.00 36.49           C  
ATOM   4062  CD2 PHE A 261     129.453 175.368 170.328  1.00 36.49           C  
ATOM   4063  CE1 PHE A 261     129.509 176.388 167.777  1.00 36.49           C  
ATOM   4064  CE2 PHE A 261     129.951 174.607 169.297  1.00 36.49           C  
ATOM   4065  CZ  PHE A 261     129.978 175.116 168.020  1.00 36.49           C  
ATOM   4066  H   PHE A 261     127.979 179.159 172.901  1.00 36.49           H  
ATOM   4067  HA  PHE A 261     130.114 177.804 172.369  1.00 36.49           H  
ATOM   4068  HB2 PHE A 261     128.085 176.860 171.897  1.00 36.49           H  
ATOM   4069  HB3 PHE A 261     127.729 178.024 170.879  1.00 36.49           H  
ATOM   4070  HD1 PHE A 261     128.697 178.004 168.644  1.00 36.49           H  
ATOM   4071  HD2 PHE A 261     129.438 175.021 171.190  1.00 36.49           H  
ATOM   4072  HE1 PHE A 261     129.526 176.733 166.913  1.00 36.49           H  
ATOM   4073  HE2 PHE A 261     130.267 173.748 169.463  1.00 36.49           H  
ATOM   4074  HZ  PHE A 261     130.313 174.602 167.321  1.00 36.49           H  
ATOM   4075  N   ILE A 262     129.610 180.170 170.255  1.00 38.88           N  
ATOM   4076  CA  ILE A 262     130.277 180.971 169.235  1.00 38.88           C  
ATOM   4077  C   ILE A 262     131.420 181.768 169.846  1.00 38.88           C  
ATOM   4078  O   ILE A 262     132.485 181.920 169.235  1.00 38.88           O  
ATOM   4079  CB  ILE A 262     129.264 181.887 168.526  1.00 38.88           C  
ATOM   4080  CG1 ILE A 262     128.319 181.061 167.649  1.00 38.88           C  
ATOM   4081  CG2 ILE A 262     129.987 182.932 167.693  1.00 38.88           C  
ATOM   4082  CD1 ILE A 262     128.950 180.540 166.373  1.00 38.88           C  
ATOM   4083  H   ILE A 262     128.800 180.405 170.424  1.00 38.88           H  
ATOM   4084  HA  ILE A 262     130.658 180.374 168.572  1.00 38.88           H  
ATOM   4085  HB  ILE A 262     128.737 182.343 169.201  1.00 38.88           H  
ATOM   4086 HG12 ILE A 262     128.009 180.297 168.158  1.00 38.88           H  
ATOM   4087 HG13 ILE A 262     127.563 181.616 167.399  1.00 38.88           H  
ATOM   4088 HG21 ILE A 262     129.370 183.289 167.035  1.00 38.88           H  
ATOM   4089 HG22 ILE A 262     130.297 183.644 168.274  1.00 38.88           H  
ATOM   4090 HG23 ILE A 262     130.740 182.515 167.246  1.00 38.88           H  
ATOM   4091 HD11 ILE A 262     128.346 179.899 165.965  1.00 38.88           H  
ATOM   4092 HD12 ILE A 262     129.100 181.281 165.765  1.00 38.88           H  
ATOM   4093 HD13 ILE A 262     129.792 180.108 166.584  1.00 38.88           H  
ATOM   4094  N   LYS A 263     131.222 182.298 171.053  1.00 40.41           N  
ATOM   4095  CA  LYS A 263     132.287 183.050 171.705  1.00 40.41           C  
ATOM   4096  C   LYS A 263     133.525 182.186 171.883  1.00 40.41           C  
ATOM   4097  O   LYS A 263     134.655 182.668 171.750  1.00 40.41           O  
ATOM   4098  CB  LYS A 263     131.804 183.583 173.053  1.00 40.41           C  
ATOM   4099  CG  LYS A 263     130.987 184.858 172.948  1.00 40.41           C  
ATOM   4100  CD  LYS A 263     130.578 185.375 174.316  1.00 40.41           C  
ATOM   4101  CE  LYS A 263     129.856 186.708 174.209  1.00 40.41           C  
ATOM   4102  NZ  LYS A 263     129.343 187.177 175.525  1.00 40.41           N  
ATOM   4103  H   LYS A 263     130.493 182.237 171.506  1.00 40.41           H  
ATOM   4104  HA  LYS A 263     132.519 183.808 171.149  1.00 40.41           H  
ATOM   4105  HB2 LYS A 263     131.249 182.909 173.475  1.00 40.41           H  
ATOM   4106  HB3 LYS A 263     132.576 183.770 173.610  1.00 40.41           H  
ATOM   4107  HG2 LYS A 263     131.517 185.542 172.511  1.00 40.41           H  
ATOM   4108  HG3 LYS A 263     130.182 184.680 172.437  1.00 40.41           H  
ATOM   4109  HD2 LYS A 263     129.979 184.737 174.735  1.00 40.41           H  
ATOM   4110  HD3 LYS A 263     131.370 185.501 174.862  1.00 40.41           H  
ATOM   4111  HE2 LYS A 263     130.471 187.377 173.869  1.00 40.41           H  
ATOM   4112  HE3 LYS A 263     129.101 186.613 173.607  1.00 40.41           H  
ATOM   4113  HZ1 LYS A 263     128.927 187.958 175.429  1.00 40.41           H  
ATOM   4114  HZ2 LYS A 263     128.770 186.583 175.857  1.00 40.41           H  
ATOM   4115  HZ3 LYS A 263     130.019 187.277 176.096  1.00 40.41           H  
ATOM   4116  N   HIS A 264     133.331 180.904 172.185  1.00 38.15           N  
ATOM   4117  CA  HIS A 264     134.467 180.000 172.310  1.00 38.15           C  
ATOM   4118  C   HIS A 264     135.044 179.618 170.950  1.00 38.15           C  
ATOM   4119  O   HIS A 264     136.264 179.486 170.810  1.00 38.15           O  
ATOM   4120  CB  HIS A 264     134.053 178.745 173.076  1.00 38.15           C  
ATOM   4121  CG  HIS A 264     134.042 178.921 174.562  1.00 38.15           C  
ATOM   4122  ND1 HIS A 264     135.186 179.168 175.290  1.00 38.15           N  
ATOM   4123  CD2 HIS A 264     133.027 178.885 175.456  1.00 38.15           C  
ATOM   4124  CE1 HIS A 264     134.875 179.278 176.569  1.00 38.15           C  
ATOM   4125  NE2 HIS A 264     133.571 179.109 176.697  1.00 38.15           N  
ATOM   4126  H   HIS A 264     132.564 180.540 172.320  1.00 38.15           H  
ATOM   4127  HA  HIS A 264     135.166 180.442 172.817  1.00 38.15           H  
ATOM   4128  HB2 HIS A 264     133.158 178.492 172.801  1.00 38.15           H  
ATOM   4129  HB3 HIS A 264     134.676 178.032 172.867  1.00 38.15           H  
ATOM   4130  HD2 HIS A 264     132.129 178.736 175.266  1.00 38.15           H  
ATOM   4131  HE1 HIS A 264     135.473 179.444 177.262  1.00 38.15           H  
ATOM   4132  HE2 HIS A 264     133.134 179.136 177.437  1.00 38.15           H  
ATOM   4133  N   ALA A 265     134.192 179.442 169.941  1.00 36.73           N  
ATOM   4134  CA  ALA A 265     134.605 178.839 168.679  1.00 36.73           C  
ATOM   4135  C   ALA A 265     135.055 179.842 167.623  1.00 36.73           C  
ATOM   4136  O   ALA A 265     135.508 179.417 166.554  1.00 36.73           O  
ATOM   4137  CB  ALA A 265     133.457 178.002 168.108  1.00 36.73           C  
ATOM   4138  H   ALA A 265     133.362 179.666 169.965  1.00 36.73           H  
ATOM   4139  HA  ALA A 265     135.350 178.247 168.849  1.00 36.73           H  
ATOM   4140  HB1 ALA A 265     133.730 177.637 167.252  1.00 36.73           H  
ATOM   4141  HB2 ALA A 265     133.252 177.283 168.726  1.00 36.73           H  
ATOM   4142  HB3 ALA A 265     132.680 178.571 167.991  1.00 36.73           H  
ATOM   4143  N   LYS A 266     134.948 181.143 167.894  1.00 39.53           N  
ATOM   4144  CA  LYS A 266     135.246 182.136 166.866  1.00 39.53           C  
ATOM   4145  C   LYS A 266     136.669 182.002 166.336  1.00 39.53           C  
ATOM   4146  O   LYS A 266     136.917 182.240 165.149  1.00 39.53           O  
ATOM   4147  CB  LYS A 266     135.006 183.537 167.424  1.00 39.53           C  
ATOM   4148  CG  LYS A 266     135.877 183.895 168.614  1.00 39.53           C  
ATOM   4149  CD  LYS A 266     135.666 185.345 169.017  1.00 39.53           C  
ATOM   4150  CE  LYS A 266     134.916 185.449 170.335  1.00 39.53           C  
ATOM   4151  NZ  LYS A 266     134.033 186.646 170.399  1.00 39.53           N  
ATOM   4152  H   LYS A 266     134.710 181.471 168.652  1.00 39.53           H  
ATOM   4153  HA  LYS A 266     134.639 182.006 166.121  1.00 39.53           H  
ATOM   4154  HB2 LYS A 266     135.184 184.183 166.723  1.00 39.53           H  
ATOM   4155  HB3 LYS A 266     134.080 183.605 167.706  1.00 39.53           H  
ATOM   4156  HG2 LYS A 266     135.652 183.323 169.364  1.00 39.53           H  
ATOM   4157  HG3 LYS A 266     136.810 183.784 168.375  1.00 39.53           H  
ATOM   4158  HD2 LYS A 266     136.529 185.773 169.126  1.00 39.53           H  
ATOM   4159  HD3 LYS A 266     135.148 185.799 168.333  1.00 39.53           H  
ATOM   4160  HE2 LYS A 266     135.556 185.507 171.061  1.00 39.53           H  
ATOM   4161  HE3 LYS A 266     134.358 184.666 170.445  1.00 39.53           H  
ATOM   4162  HZ1 LYS A 266     133.643 186.693 171.198  1.00 39.53           H  
ATOM   4163  HZ2 LYS A 266     134.506 187.384 170.265  1.00 39.53           H  
ATOM   4164  HZ3 LYS A 266     133.402 186.591 169.773  1.00 39.53           H  
ATOM   4165  N   ASP A 267     137.623 181.635 167.194  1.00 38.07           N  
ATOM   4166  CA  ASP A 267     139.005 181.517 166.736  1.00 38.07           C  
ATOM   4167  C   ASP A 267     139.127 180.456 165.651  1.00 38.07           C  
ATOM   4168  O   ASP A 267     139.683 180.706 164.574  1.00 38.07           O  
ATOM   4169  CB  ASP A 267     139.929 181.187 167.909  1.00 38.07           C  
ATOM   4170  CG  ASP A 267     139.565 181.939 169.173  1.00 38.07           C  
ATOM   4171  OD1 ASP A 267     138.858 181.360 170.024  1.00 38.07           O  
ATOM   4172  OD2 ASP A 267     139.986 183.105 169.315  1.00 38.07           O  
ATOM   4173  H   ASP A 267     137.492 181.447 168.022  1.00 38.07           H  
ATOM   4174  HA  ASP A 267     139.288 182.365 166.360  1.00 38.07           H  
ATOM   4175  HB2 ASP A 267     139.873 180.238 168.098  1.00 38.07           H  
ATOM   4176  HB3 ASP A 267     140.839 181.425 167.671  1.00 38.07           H  
ATOM   4177  N   ALA A 268     138.601 179.261 165.921  1.00 35.16           N  
ATOM   4178  CA  ALA A 268     138.634 178.199 164.926  1.00 35.16           C  
ATOM   4179  C   ALA A 268     137.840 178.588 163.691  1.00 35.16           C  
ATOM   4180  O   ALA A 268     138.242 178.281 162.565  1.00 35.16           O  
ATOM   4181  CB  ALA A 268     138.096 176.901 165.526  1.00 35.16           C  
ATOM   4182  H   ALA A 268     138.225 179.044 166.663  1.00 35.16           H  
ATOM   4183  HA  ALA A 268     139.553 178.047 164.656  1.00 35.16           H  
ATOM   4184  HB1 ALA A 268     138.125 176.205 164.851  1.00 35.16           H  
ATOM   4185  HB2 ALA A 268     138.648 176.651 166.283  1.00 35.16           H  
ATOM   4186  HB3 ALA A 268     137.181 177.043 165.816  1.00 35.16           H  
ATOM   4187  N   MET A 269     136.706 179.266 163.878  1.00 36.55           N  
ATOM   4188  CA  MET A 269     135.882 179.646 162.735  1.00 36.55           C  
ATOM   4189  C   MET A 269     136.641 180.579 161.799  1.00 36.55           C  
ATOM   4190  O   MET A 269     136.659 180.376 160.580  1.00 36.55           O  
ATOM   4191  CB  MET A 269     134.590 180.298 163.221  1.00 36.55           C  
ATOM   4192  CG  MET A 269     133.671 179.346 163.967  1.00 36.55           C  
ATOM   4193  SD  MET A 269     132.317 180.191 164.797  1.00 36.55           S  
ATOM   4194  CE  MET A 269     131.255 180.558 163.405  1.00 36.55           C  
ATOM   4195  H   MET A 269     136.398 179.512 164.642  1.00 36.55           H  
ATOM   4196  HA  MET A 269     135.642 178.844 162.245  1.00 36.55           H  
ATOM   4197  HB2 MET A 269     134.813 181.026 163.821  1.00 36.55           H  
ATOM   4198  HB3 MET A 269     134.104 180.640 162.454  1.00 36.55           H  
ATOM   4199  HG2 MET A 269     133.288 178.719 163.334  1.00 36.55           H  
ATOM   4200  HG3 MET A 269     134.184 178.868 164.636  1.00 36.55           H  
ATOM   4201  HE1 MET A 269     130.467 181.025 163.724  1.00 36.55           H  
ATOM   4202  HE2 MET A 269     131.740 181.117 162.777  1.00 36.55           H  
ATOM   4203  HE3 MET A 269     130.997 179.727 162.977  1.00 36.55           H  
ATOM   4204  N   LEU A 270     137.292 181.602 162.356  1.00 37.71           N  
ATOM   4205  CA  LEU A 270     138.030 182.551 161.528  1.00 37.71           C  
ATOM   4206  C   LEU A 270     139.259 181.903 160.902  1.00 37.71           C  
ATOM   4207  O   LEU A 270     139.589 182.172 159.738  1.00 37.71           O  
ATOM   4208  CB  LEU A 270     138.426 183.766 162.362  1.00 37.71           C  
ATOM   4209  CG  LEU A 270     137.253 184.549 162.958  1.00 37.71           C  
ATOM   4210  CD1 LEU A 270     137.683 185.308 164.199  1.00 37.71           C  
ATOM   4211  CD2 LEU A 270     136.664 185.495 161.928  1.00 37.71           C  
ATOM   4212  H   LEU A 270     137.321 181.765 163.199  1.00 37.71           H  
ATOM   4213  HA  LEU A 270     137.455 182.856 160.809  1.00 37.71           H  
ATOM   4214  HB2 LEU A 270     138.983 183.468 163.098  1.00 37.71           H  
ATOM   4215  HB3 LEU A 270     138.930 184.376 161.800  1.00 37.71           H  
ATOM   4216  HG  LEU A 270     136.558 183.925 163.219  1.00 37.71           H  
ATOM   4217 HD11 LEU A 270     136.922 185.798 164.549  1.00 37.71           H  
ATOM   4218 HD12 LEU A 270     138.002 184.675 164.862  1.00 37.71           H  
ATOM   4219 HD13 LEU A 270     138.393 185.925 163.962  1.00 37.71           H  
ATOM   4220 HD21 LEU A 270     135.922 185.974 162.328  1.00 37.71           H  
ATOM   4221 HD22 LEU A 270     137.349 186.121 161.646  1.00 37.71           H  
ATOM   4222 HD23 LEU A 270     136.354 184.979 161.167  1.00 37.71           H  
ATOM   4223  N   THR A 271     139.953 181.046 161.656  1.00 34.90           N  
ATOM   4224  CA  THR A 271     141.101 180.349 161.089  1.00 34.90           C  
ATOM   4225  C   THR A 271     140.681 179.471 159.920  1.00 34.90           C  
ATOM   4226  O   THR A 271     141.361 179.428 158.891  1.00 34.90           O  
ATOM   4227  CB  THR A 271     141.794 179.514 162.165  1.00 34.90           C  
ATOM   4228  OG1 THR A 271     142.187 180.361 163.249  1.00 34.90           O  
ATOM   4229  CG2 THR A 271     143.022 178.819 161.594  1.00 34.90           C  
ATOM   4230  H   THR A 271     139.783 180.857 162.477  1.00 34.90           H  
ATOM   4231  HA  THR A 271     141.738 181.003 160.761  1.00 34.90           H  
ATOM   4232  HB  THR A 271     141.182 178.835 162.491  1.00 34.90           H  
ATOM   4233  HG1 THR A 271     141.510 180.725 163.589  1.00 34.90           H  
ATOM   4234 HG21 THR A 271     143.554 178.445 162.314  1.00 34.90           H  
ATOM   4235 HG22 THR A 271     142.755 178.104 160.996  1.00 34.90           H  
ATOM   4236 HG23 THR A 271     143.565 179.456 161.103  1.00 34.90           H  
ATOM   4237  N   ALA A 272     139.563 178.758 160.061  1.00 34.18           N  
ATOM   4238  CA  ALA A 272     139.060 177.944 158.962  1.00 34.18           C  
ATOM   4239  C   ALA A 272     138.647 178.813 157.785  1.00 34.18           C  
ATOM   4240  O   ALA A 272     138.880 178.453 156.626  1.00 34.18           O  
ATOM   4241  CB  ALA A 272     137.883 177.096 159.440  1.00 34.18           C  
ATOM   4242  H   ALA A 272     139.084 178.730 160.775  1.00 34.18           H  
ATOM   4243  HA  ALA A 272     139.762 177.345 158.664  1.00 34.18           H  
ATOM   4244  HB1 ALA A 272     137.604 176.506 158.722  1.00 34.18           H  
ATOM   4245  HB2 ALA A 272     138.166 176.577 160.207  1.00 34.18           H  
ATOM   4246  HB3 ALA A 272     137.153 177.683 159.691  1.00 34.18           H  
ATOM   4247  N   PHE A 273     138.036 179.964 158.064  1.00 35.23           N  
ATOM   4248  CA  PHE A 273     137.613 180.853 156.989  1.00 35.23           C  
ATOM   4249  C   PHE A 273     138.802 181.319 156.162  1.00 35.23           C  
ATOM   4250  O   PHE A 273     138.731 181.360 154.929  1.00 35.23           O  
ATOM   4251  CB  PHE A 273     136.863 182.051 157.571  1.00 35.23           C  
ATOM   4252  CG  PHE A 273     136.205 182.916 156.537  1.00 35.23           C  
ATOM   4253  CD1 PHE A 273     136.894 183.960 155.947  1.00 35.23           C  
ATOM   4254  CD2 PHE A 273     134.893 182.691 156.160  1.00 35.23           C  
ATOM   4255  CE1 PHE A 273     136.290 184.758 154.999  1.00 35.23           C  
ATOM   4256  CE2 PHE A 273     134.285 183.488 155.211  1.00 35.23           C  
ATOM   4257  CZ  PHE A 273     134.985 184.523 154.632  1.00 35.23           C  
ATOM   4258  H   PHE A 273     137.857 180.248 158.855  1.00 35.23           H  
ATOM   4259  HA  PHE A 273     137.007 180.375 156.402  1.00 35.23           H  
ATOM   4260  HB2 PHE A 273     136.171 181.726 158.168  1.00 35.23           H  
ATOM   4261  HB3 PHE A 273     137.490 182.603 158.064  1.00 35.23           H  
ATOM   4262  HD1 PHE A 273     137.777 184.125 156.191  1.00 35.23           H  
ATOM   4263  HD2 PHE A 273     134.416 181.994 156.548  1.00 35.23           H  
ATOM   4264  HE1 PHE A 273     136.764 185.457 154.609  1.00 35.23           H  
ATOM   4265  HE2 PHE A 273     133.403 183.327 154.964  1.00 35.23           H  
ATOM   4266  HZ  PHE A 273     134.576 185.060 153.993  1.00 35.23           H  
ATOM   4267  N   VAL A 274     139.908 181.667 156.819  1.00 36.60           N  
ATOM   4268  CA  VAL A 274     141.039 182.222 156.077  1.00 36.60           C  
ATOM   4269  C   VAL A 274     141.893 181.120 155.455  1.00 36.60           C  
ATOM   4270  O   VAL A 274     142.308 181.228 154.297  1.00 36.60           O  
ATOM   4271  CB  VAL A 274     141.873 183.145 156.982  1.00 36.60           C  
ATOM   4272  CG1 VAL A 274     141.004 184.263 157.520  1.00 36.60           C  
ATOM   4273  CG2 VAL A 274     142.521 182.362 158.114  1.00 36.60           C  
ATOM   4274  H   VAL A 274     140.025 181.595 157.667  1.00 36.60           H  
ATOM   4275  HA  VAL A 274     140.693 182.764 155.351  1.00 36.60           H  
ATOM   4276  HB  VAL A 274     142.581 183.546 156.454  1.00 36.60           H  
ATOM   4277 HG11 VAL A 274     141.573 184.949 157.898  1.00 36.60           H  
ATOM   4278 HG12 VAL A 274     140.481 184.633 156.791  1.00 36.60           H  
ATOM   4279 HG13 VAL A 274     140.413 183.906 158.201  1.00 36.60           H  
ATOM   4280 HG21 VAL A 274     142.901 182.987 158.751  1.00 36.60           H  
ATOM   4281 HG22 VAL A 274     141.850 181.816 158.551  1.00 36.60           H  
ATOM   4282 HG23 VAL A 274     143.221 181.800 157.750  1.00 36.60           H  
ATOM   4283  N   THR A 275     142.176 180.048 156.198  1.00 35.08           N  
ATOM   4284  CA  THR A 275     143.077 179.013 155.699  1.00 35.08           C  
ATOM   4285  C   THR A 275     142.412 178.099 154.678  1.00 35.08           C  
ATOM   4286  O   THR A 275     143.103 177.521 153.833  1.00 35.08           O  
ATOM   4287  CB  THR A 275     143.613 178.170 156.857  1.00 35.08           C  
ATOM   4288  OG1 THR A 275     142.531 177.476 157.489  1.00 35.08           O  
ATOM   4289  CG2 THR A 275     144.323 179.043 157.876  1.00 35.08           C  
ATOM   4290  H   THR A 275     141.863 179.900 156.985  1.00 35.08           H  
ATOM   4291  HA  THR A 275     143.834 179.440 155.267  1.00 35.08           H  
ATOM   4292  HB  THR A 275     144.250 177.524 156.514  1.00 35.08           H  
ATOM   4293  HG1 THR A 275     141.972 178.027 157.788  1.00 35.08           H  
ATOM   4294 HG21 THR A 275     144.727 178.489 158.562  1.00 35.08           H  
ATOM   4295 HG22 THR A 275     145.018 179.561 157.441  1.00 35.08           H  
ATOM   4296 HG23 THR A 275     143.693 179.650 158.293  1.00 35.08           H  
ATOM   4297  N   ARG A 276     141.091 177.940 154.747  1.00 35.31           N  
ATOM   4298  CA  ARG A 276     140.353 177.058 153.843  1.00 35.31           C  
ATOM   4299  C   ARG A 276     140.810 175.607 153.966  1.00 35.31           C  
ATOM   4300  O   ARG A 276     140.782 174.853 152.992  1.00 35.31           O  
ATOM   4301  CB  ARG A 276     140.478 177.522 152.389  1.00 35.31           C  
ATOM   4302  CG  ARG A 276     139.893 178.893 152.116  1.00 35.31           C  
ATOM   4303  CD  ARG A 276     140.404 179.456 150.804  1.00 35.31           C  
ATOM   4304  NE  ARG A 276     141.813 179.821 150.888  1.00 35.31           N  
ATOM   4305  CZ  ARG A 276     142.712 179.608 149.936  1.00 35.31           C  
ATOM   4306  NH1 ARG A 276     142.387 179.036 148.788  1.00 35.31           N  
ATOM   4307  NH2 ARG A 276     143.971 179.978 150.142  1.00 35.31           N  
ATOM   4308  H   ARG A 276     140.589 178.340 155.320  1.00 35.31           H  
ATOM   4309  HA  ARG A 276     139.413 177.090 154.080  1.00 35.31           H  
ATOM   4310  HB2 ARG A 276     141.416 177.547 152.145  1.00 35.31           H  
ATOM   4311  HB3 ARG A 276     140.012 176.889 151.821  1.00 35.31           H  
ATOM   4312  HG2 ARG A 276     138.928 178.821 152.058  1.00 35.31           H  
ATOM   4313  HG3 ARG A 276     140.145 179.500 152.829  1.00 35.31           H  
ATOM   4314  HD2 ARG A 276     140.292 178.784 150.116  1.00 35.31           H  
ATOM   4315  HD3 ARG A 276     139.898 180.252 150.579  1.00 35.31           H  
ATOM   4316  HE  ARG A 276     142.082 180.204 151.610  1.00 35.31           H  
ATOM   4317 HH11 ARG A 276     141.579 178.790 148.636  1.00 35.31           H  
ATOM   4318 HH12 ARG A 276     142.991 178.911 148.188  1.00 35.31           H  
ATOM   4319 HH21 ARG A 276     144.194 180.351 150.884  1.00 35.31           H  
ATOM   4320 HH22 ARG A 276     144.563 179.846 149.532  1.00 35.31           H  
ATOM   4321  N   SER A 277     141.224 175.196 155.162  1.00 33.81           N  
ATOM   4322  CA  SER A 277     141.702 173.835 155.393  1.00 33.81           C  
ATOM   4323  C   SER A 277     141.224 173.380 156.763  1.00 33.81           C  
ATOM   4324  O   SER A 277     141.631 173.945 157.782  1.00 33.81           O  
ATOM   4325  CB  SER A 277     143.225 173.762 155.297  1.00 33.81           C  
ATOM   4326  OG  SER A 277     143.680 172.429 155.434  1.00 33.81           O  
ATOM   4327  H   SER A 277     141.239 175.692 155.864  1.00 33.81           H  
ATOM   4328  HA  SER A 277     141.325 173.241 154.725  1.00 33.81           H  
ATOM   4329  HB2 SER A 277     143.504 174.103 154.433  1.00 33.81           H  
ATOM   4330  HB3 SER A 277     143.612 174.301 156.005  1.00 33.81           H  
ATOM   4331  HG  SER A 277     143.338 171.946 154.838  1.00 33.81           H  
ATOM   4332  N   SER A 278     140.359 172.366 156.789  1.00 33.33           N  
ATOM   4333  CA  SER A 278     139.934 171.796 158.063  1.00 33.33           C  
ATOM   4334  C   SER A 278     141.102 171.137 158.784  1.00 33.33           C  
ATOM   4335  O   SER A 278     141.278 171.318 159.996  1.00 33.33           O  
ATOM   4336  CB  SER A 278     138.811 170.787 157.837  1.00 33.33           C  
ATOM   4337  OG  SER A 278     137.647 171.424 157.344  1.00 33.33           O  
ATOM   4338  H   SER A 278     140.010 171.997 156.096  1.00 33.33           H  
ATOM   4339  HA  SER A 278     139.593 172.505 158.630  1.00 33.33           H  
ATOM   4340  HB2 SER A 278     139.106 170.126 157.191  1.00 33.33           H  
ATOM   4341  HB3 SER A 278     138.600 170.355 158.680  1.00 33.33           H  
ATOM   4342  HG  SER A 278     137.821 171.823 156.625  1.00 33.33           H  
ATOM   4343  N   GLU A 279     141.915 170.372 158.053  1.00 35.15           N  
ATOM   4344  CA  GLU A 279     143.064 169.717 158.666  1.00 35.15           C  
ATOM   4345  C   GLU A 279     144.044 170.739 159.224  1.00 35.15           C  
ATOM   4346  O   GLU A 279     144.562 170.572 160.333  1.00 35.15           O  
ATOM   4347  CB  GLU A 279     143.753 168.814 157.644  1.00 35.15           C  
ATOM   4348  CG  GLU A 279     144.990 168.110 158.172  1.00 35.15           C  
ATOM   4349  CD  GLU A 279     145.464 166.992 157.261  1.00 35.15           C  
ATOM   4350  OE1 GLU A 279     144.647 166.478 156.469  1.00 35.15           O  
ATOM   4351  OE2 GLU A 279     146.655 166.626 157.340  1.00 35.15           O  
ATOM   4352  H   GLU A 279     141.823 170.221 157.211  1.00 35.15           H  
ATOM   4353  HA  GLU A 279     142.757 169.162 159.400  1.00 35.15           H  
ATOM   4354  HB2 GLU A 279     143.123 168.133 157.358  1.00 35.15           H  
ATOM   4355  HB3 GLU A 279     144.021 169.352 156.883  1.00 35.15           H  
ATOM   4356  HG2 GLU A 279     144.789 167.725 159.040  1.00 35.15           H  
ATOM   4357  HG3 GLU A 279     145.711 168.754 158.254  1.00 35.15           H  
ATOM   4358  N   GLY A 280     144.309 171.807 158.470  1.00 33.53           N  
ATOM   4359  CA  GLY A 280     145.189 172.850 158.965  1.00 33.53           C  
ATOM   4360  C   GLY A 280     144.630 173.570 160.176  1.00 33.53           C  
ATOM   4361  O   GLY A 280     145.384 173.983 161.060  1.00 33.53           O  
ATOM   4362  H   GLY A 280     143.994 171.946 157.682  1.00 33.53           H  
ATOM   4363  HA2 GLY A 280     146.043 172.460 159.209  1.00 33.53           H  
ATOM   4364  HA3 GLY A 280     145.339 173.503 158.264  1.00 33.53           H  
ATOM   4365  N   THR A 281     143.310 173.736 160.232  1.00 33.05           N  
ATOM   4366  CA  THR A 281     142.662 174.388 161.360  1.00 33.05           C  
ATOM   4367  C   THR A 281     142.463 173.456 162.546  1.00 33.05           C  
ATOM   4368  O   THR A 281     142.053 173.920 163.614  1.00 33.05           O  
ATOM   4369  CB  THR A 281     141.307 174.952 160.926  1.00 33.05           C  
ATOM   4370  OG1 THR A 281     141.443 175.608 159.661  1.00 33.05           O  
ATOM   4371  CG2 THR A 281     140.781 175.942 161.948  1.00 33.05           C  
ATOM   4372  H   THR A 281     142.765 173.476 159.620  1.00 33.05           H  
ATOM   4373  HA  THR A 281     143.215 175.129 161.654  1.00 33.05           H  
ATOM   4374  HB  THR A 281     140.667 174.227 160.845  1.00 33.05           H  
ATOM   4375  HG1 THR A 281     141.641 175.049 159.066  1.00 33.05           H  
ATOM   4376 HG21 THR A 281     140.070 176.473 161.557  1.00 33.05           H  
ATOM   4377 HG22 THR A 281     140.433 175.470 162.720  1.00 33.05           H  
ATOM   4378 HG23 THR A 281     141.494 176.534 162.233  1.00 33.05           H  
ATOM   4379  N   LEU A 282     142.746 172.167 162.388  1.00 32.44           N  
ATOM   4380  CA  LEU A 282     142.492 171.208 163.459  1.00 32.44           C  
ATOM   4381  C   LEU A 282     143.117 171.590 164.796  1.00 32.44           C  
ATOM   4382  O   LEU A 282     142.441 171.423 165.825  1.00 32.44           O  
ATOM   4383  CB  LEU A 282     142.979 169.822 163.012  1.00 32.44           C  
ATOM   4384  CG  LEU A 282     142.437 168.590 163.741  1.00 32.44           C  
ATOM   4385  CD1 LEU A 282     140.937 168.667 163.969  1.00 32.44           C  
ATOM   4386  CD2 LEU A 282     142.786 167.345 162.950  1.00 32.44           C  
ATOM   4387  H   LEU A 282     143.084 171.823 161.676  1.00 32.44           H  
ATOM   4388  HA  LEU A 282     141.533 171.162 163.592  1.00 32.44           H  
ATOM   4389  HB2 LEU A 282     142.752 169.715 162.075  1.00 32.44           H  
ATOM   4390  HB3 LEU A 282     143.944 169.797 163.107  1.00 32.44           H  
ATOM   4391  HG  LEU A 282     142.867 168.523 164.608  1.00 32.44           H  
ATOM   4392 HD11 LEU A 282     140.617 167.796 164.254  1.00 32.44           H  
ATOM   4393 HD12 LEU A 282     140.754 169.326 164.656  1.00 32.44           H  
ATOM   4394 HD13 LEU A 282     140.504 168.922 163.139  1.00 32.44           H  
ATOM   4395 HD21 LEU A 282     142.527 166.563 163.462  1.00 32.44           H  
ATOM   4396 HD22 LEU A 282     142.308 167.362 162.106  1.00 32.44           H  
ATOM   4397 HD23 LEU A 282     143.743 167.332 162.790  1.00 32.44           H  
ATOM   4398  N   PRO A 283     144.366 172.061 164.877  1.00 32.74           N  
ATOM   4399  CA  PRO A 283     144.902 172.441 166.197  1.00 32.74           C  
ATOM   4400  C   PRO A 283     144.092 173.521 166.895  1.00 32.74           C  
ATOM   4401  O   PRO A 283     143.857 173.433 168.107  1.00 32.74           O  
ATOM   4402  CB  PRO A 283     146.325 172.916 165.871  1.00 32.74           C  
ATOM   4403  CG  PRO A 283     146.653 172.292 164.565  1.00 32.74           C  
ATOM   4404  CD  PRO A 283     145.370 172.214 163.812  1.00 32.74           C  
ATOM   4405  HA  PRO A 283     144.953 171.662 166.773  1.00 32.74           H  
ATOM   4406  HB2 PRO A 283     146.339 173.884 165.802  1.00 32.74           H  
ATOM   4407  HB3 PRO A 283     146.937 172.613 166.560  1.00 32.74           H  
ATOM   4408  HG2 PRO A 283     147.292 172.847 164.092  1.00 32.74           H  
ATOM   4409  HG3 PRO A 283     147.015 171.404 164.712  1.00 32.74           H  
ATOM   4410  HD2 PRO A 283     145.217 173.035 163.320  1.00 32.74           H  
ATOM   4411  HD3 PRO A 283     145.370 171.442 163.226  1.00 32.74           H  
ATOM   4412  N   VAL A 284     143.632 174.530 166.154  1.00 33.96           N  
ATOM   4413  CA  VAL A 284     142.833 175.590 166.760  1.00 33.96           C  
ATOM   4414  C   VAL A 284     141.470 175.056 167.179  1.00 33.96           C  
ATOM   4415  O   VAL A 284     140.935 175.437 168.225  1.00 33.96           O  
ATOM   4416  CB  VAL A 284     142.706 176.781 165.792  1.00 33.96           C  
ATOM   4417  CG1 VAL A 284     141.963 177.929 166.454  1.00 33.96           C  
ATOM   4418  CG2 VAL A 284     144.076 177.234 165.330  1.00 33.96           C  
ATOM   4419  H   VAL A 284     143.767 174.621 165.310  1.00 33.96           H  
ATOM   4420  HA  VAL A 284     143.286 175.905 167.558  1.00 33.96           H  
ATOM   4421  HB  VAL A 284     142.200 176.504 165.012  1.00 33.96           H  
ATOM   4422 HG11 VAL A 284     142.011 178.708 165.877  1.00 33.96           H  
ATOM   4423 HG12 VAL A 284     141.037 177.674 166.588  1.00 33.96           H  
ATOM   4424 HG13 VAL A 284     142.381 178.124 167.307  1.00 33.96           H  
ATOM   4425 HG21 VAL A 284     143.984 178.063 164.836  1.00 33.96           H  
ATOM   4426 HG22 VAL A 284     144.640 177.372 166.107  1.00 33.96           H  
ATOM   4427 HG23 VAL A 284     144.461 176.550 164.760  1.00 33.96           H  
ATOM   4428  N   THR A 285     140.883 174.170 166.372  1.00 32.72           N  
ATOM   4429  CA  THR A 285     139.608 173.565 166.741  1.00 32.72           C  
ATOM   4430  C   THR A 285     139.740 172.751 168.021  1.00 32.72           C  
ATOM   4431  O   THR A 285     138.871 172.807 168.900  1.00 32.72           O  
ATOM   4432  CB  THR A 285     139.103 172.682 165.598  1.00 32.72           C  
ATOM   4433  OG1 THR A 285     139.432 173.286 164.343  1.00 32.72           O  
ATOM   4434  CG2 THR A 285     137.601 172.495 165.683  1.00 32.72           C  
ATOM   4435  H   THR A 285     141.200 173.908 165.616  1.00 32.72           H  
ATOM   4436  HA  THR A 285     138.955 174.265 166.893  1.00 32.72           H  
ATOM   4437  HB  THR A 285     139.524 171.809 165.656  1.00 32.72           H  
ATOM   4438  HG1 THR A 285     139.157 172.805 163.712  1.00 32.72           H  
ATOM   4439 HG21 THR A 285     137.296 171.929 164.957  1.00 32.72           H  
ATOM   4440 HG22 THR A 285     137.366 172.078 166.527  1.00 32.72           H  
ATOM   4441 HG23 THR A 285     137.156 173.354 165.622  1.00 32.72           H  
ATOM   4442  N   MET A 286     140.822 171.983 168.142  1.00 33.41           N  
ATOM   4443  CA  MET A 286     141.043 171.195 169.347  1.00 33.41           C  
ATOM   4444  C   MET A 286     141.274 172.092 170.556  1.00 33.41           C  
ATOM   4445  O   MET A 286     140.788 171.796 171.653  1.00 33.41           O  
ATOM   4446  CB  MET A 286     142.222 170.248 169.137  1.00 33.41           C  
ATOM   4447  CG  MET A 286     141.922 169.124 168.159  1.00 33.41           C  
ATOM   4448  SD  MET A 286     143.358 168.110 167.775  1.00 33.41           S  
ATOM   4449  CE  MET A 286     143.266 166.897 169.084  1.00 33.41           C  
ATOM   4450  H   MET A 286     141.437 171.903 167.545  1.00 33.41           H  
ATOM   4451  HA  MET A 286     140.256 170.653 169.510  1.00 33.41           H  
ATOM   4452  HB2 MET A 286     142.973 170.753 168.789  1.00 33.41           H  
ATOM   4453  HB3 MET A 286     142.458 169.847 169.988  1.00 33.41           H  
ATOM   4454  HG2 MET A 286     141.243 168.547 168.542  1.00 33.41           H  
ATOM   4455  HG3 MET A 286     141.598 169.508 167.329  1.00 33.41           H  
ATOM   4456  HE1 MET A 286     144.005 166.276 168.989  1.00 33.41           H  
ATOM   4457  HE2 MET A 286     143.322 167.351 169.939  1.00 33.41           H  
ATOM   4458  HE3 MET A 286     142.423 166.422 169.015  1.00 33.41           H  
ATOM   4459  N   ARG A 287     142.007 173.193 170.379  1.00 35.07           N  
ATOM   4460  CA  ARG A 287     142.173 174.132 171.483  1.00 35.07           C  
ATOM   4461  C   ARG A 287     140.835 174.732 171.894  1.00 35.07           C  
ATOM   4462  O   ARG A 287     140.572 174.924 173.086  1.00 35.07           O  
ATOM   4463  CB  ARG A 287     143.159 175.237 171.107  1.00 35.07           C  
ATOM   4464  CG  ARG A 287     143.677 176.006 172.316  1.00 35.07           C  
ATOM   4465  CD  ARG A 287     144.289 177.336 171.941  1.00 35.07           C  
ATOM   4466  NE  ARG A 287     143.332 178.218 171.286  1.00 35.07           N  
ATOM   4467  CZ  ARG A 287     143.596 179.460 170.908  1.00 35.07           C  
ATOM   4468  NH1 ARG A 287     144.780 180.011 171.124  1.00 35.07           N  
ATOM   4469  NH2 ARG A 287     142.650 180.168 170.298  1.00 35.07           N  
ATOM   4470  H   ARG A 287     142.407 173.413 169.651  1.00 35.07           H  
ATOM   4471  HA  ARG A 287     142.535 173.658 172.248  1.00 35.07           H  
ATOM   4472  HB2 ARG A 287     143.920 174.840 170.656  1.00 35.07           H  
ATOM   4473  HB3 ARG A 287     142.715 175.865 170.516  1.00 35.07           H  
ATOM   4474  HG2 ARG A 287     142.942 176.175 172.925  1.00 35.07           H  
ATOM   4475  HG3 ARG A 287     144.359 175.476 172.758  1.00 35.07           H  
ATOM   4476  HD2 ARG A 287     144.603 177.778 172.745  1.00 35.07           H  
ATOM   4477  HD3 ARG A 287     145.028 177.186 171.333  1.00 35.07           H  
ATOM   4478  HE  ARG A 287     142.526 177.933 171.189  1.00 35.07           H  
ATOM   4479 HH11 ARG A 287     145.400 179.564 171.517  1.00 35.07           H  
ATOM   4480 HH12 ARG A 287     144.929 180.820 170.871  1.00 35.07           H  
ATOM   4481 HH21 ARG A 287     141.877 179.819 170.154  1.00 35.07           H  
ATOM   4482 HH22 ARG A 287     142.810 180.976 170.050  1.00 35.07           H  
ATOM   4483  N   VAL A 288     139.980 175.039 170.919  1.00 34.48           N  
ATOM   4484  CA  VAL A 288     138.652 175.563 171.226  1.00 34.48           C  
ATOM   4485  C   VAL A 288     137.864 174.548 172.040  1.00 34.48           C  
ATOM   4486  O   VAL A 288     137.238 174.883 173.052  1.00 34.48           O  
ATOM   4487  CB  VAL A 288     137.916 175.935 169.926  1.00 34.48           C  
ATOM   4488  CG1 VAL A 288     136.404 175.901 170.125  1.00 34.48           C  
ATOM   4489  CG2 VAL A 288     138.364 177.297 169.440  1.00 34.48           C  
ATOM   4490  H   VAL A 288     140.144 174.953 170.079  1.00 34.48           H  
ATOM   4491  HA  VAL A 288     138.746 176.368 171.759  1.00 34.48           H  
ATOM   4492  HB  VAL A 288     138.141 175.286 169.241  1.00 34.48           H  
ATOM   4493 HG11 VAL A 288     135.982 176.292 169.346  1.00 34.48           H  
ATOM   4494 HG12 VAL A 288     136.109 174.982 170.218  1.00 34.48           H  
ATOM   4495 HG13 VAL A 288     136.174 176.411 170.918  1.00 34.48           H  
ATOM   4496 HG21 VAL A 288     137.890 177.511 168.621  1.00 34.48           H  
ATOM   4497 HG22 VAL A 288     138.163 177.957 170.121  1.00 34.48           H  
ATOM   4498 HG23 VAL A 288     139.319 177.274 169.273  1.00 34.48           H  
ATOM   4499  N   ALA A 289     137.885 173.287 171.607  1.00 33.34           N  
ATOM   4500  CA  ALA A 289     137.156 172.250 172.329  1.00 33.34           C  
ATOM   4501  C   ALA A 289     137.680 172.102 173.751  1.00 33.34           C  
ATOM   4502  O   ALA A 289     136.899 171.942 174.696  1.00 33.34           O  
ATOM   4503  CB  ALA A 289     137.254 170.923 171.580  1.00 33.34           C  
ATOM   4504  H   ALA A 289     138.306 173.011 170.910  1.00 33.34           H  
ATOM   4505  HA  ALA A 289     136.220 172.498 172.379  1.00 33.34           H  
ATOM   4506  HB1 ALA A 289     136.788 170.240 172.086  1.00 33.34           H  
ATOM   4507  HB2 ALA A 289     136.843 171.026 170.708  1.00 33.34           H  
ATOM   4508  HB3 ALA A 289     138.189 170.684 171.482  1.00 33.34           H  
ATOM   4509  N   LYS A 290     139.002 172.151 173.922  1.00 34.65           N  
ATOM   4510  CA  LYS A 290     139.577 172.063 175.259  1.00 34.65           C  
ATOM   4511  C   LYS A 290     139.142 173.238 176.125  1.00 34.65           C  
ATOM   4512  O   LYS A 290     138.804 173.061 177.301  1.00 34.65           O  
ATOM   4513  CB  LYS A 290     141.101 172.002 175.165  1.00 34.65           C  
ATOM   4514  CG  LYS A 290     141.807 172.006 176.511  1.00 34.65           C  
ATOM   4515  CD  LYS A 290     142.895 170.950 176.582  1.00 34.65           C  
ATOM   4516  CE  LYS A 290     144.190 171.444 175.968  1.00 34.65           C  
ATOM   4517  NZ  LYS A 290     144.900 172.400 176.859  1.00 34.65           N  
ATOM   4518  H   LYS A 290     139.577 172.234 173.289  1.00 34.65           H  
ATOM   4519  HA  LYS A 290     139.269 171.247 175.683  1.00 34.65           H  
ATOM   4520  HB2 LYS A 290     141.349 171.192 174.694  1.00 34.65           H  
ATOM   4521  HB3 LYS A 290     141.411 172.776 174.669  1.00 34.65           H  
ATOM   4522  HG2 LYS A 290     142.217 172.874 176.654  1.00 34.65           H  
ATOM   4523  HG3 LYS A 290     141.163 171.819 177.212  1.00 34.65           H  
ATOM   4524  HD2 LYS A 290     143.067 170.735 177.512  1.00 34.65           H  
ATOM   4525  HD3 LYS A 290     142.614 170.155 176.104  1.00 34.65           H  
ATOM   4526  HE2 LYS A 290     144.775 170.687 175.809  1.00 34.65           H  
ATOM   4527  HE3 LYS A 290     143.994 171.897 175.133  1.00 34.65           H  
ATOM   4528  HZ1 LYS A 290     145.656 172.669 176.474  1.00 34.65           H  
ATOM   4529  HZ2 LYS A 290     144.386 173.110 177.014  1.00 34.65           H  
ATOM   4530  HZ3 LYS A 290     145.093 172.008 177.634  1.00 34.65           H  
ATOM   4531  N   GLU A 291     139.148 174.449 175.564  1.00 37.17           N  
ATOM   4532  CA  GLU A 291     138.733 175.620 176.326  1.00 37.17           C  
ATOM   4533  C   GLU A 291     137.259 175.566 176.700  1.00 37.17           C  
ATOM   4534  O   GLU A 291     136.836 176.277 177.617  1.00 37.17           O  
ATOM   4535  CB  GLU A 291     139.018 176.892 175.526  1.00 37.17           C  
ATOM   4536  CG  GLU A 291     140.470 177.343 175.581  1.00 37.17           C  
ATOM   4537  CD  GLU A 291     140.929 178.047 174.314  1.00 37.17           C  
ATOM   4538  OE1 GLU A 291     140.161 178.088 173.330  1.00 37.17           O  
ATOM   4539  OE2 GLU A 291     142.067 178.562 174.302  1.00 37.17           O  
ATOM   4540  H   GLU A 291     139.385 174.614 174.755  1.00 37.17           H  
ATOM   4541  HA  GLU A 291     139.248 175.661 177.146  1.00 37.17           H  
ATOM   4542  HB2 GLU A 291     138.786 176.727 174.599  1.00 37.17           H  
ATOM   4543  HB3 GLU A 291     138.472 177.611 175.879  1.00 37.17           H  
ATOM   4544  HG2 GLU A 291     141.036 176.566 175.711  1.00 37.17           H  
ATOM   4545  HG3 GLU A 291     140.580 177.960 176.321  1.00 37.17           H  
ATOM   4546  N   MET A 292     136.470 174.745 176.010  1.00 36.59           N  
ATOM   4547  CA  MET A 292     135.047 174.620 176.289  1.00 36.59           C  
ATOM   4548  C   MET A 292     134.747 173.691 177.455  1.00 36.59           C  
ATOM   4549  O   MET A 292     133.595 173.634 177.897  1.00 36.59           O  
ATOM   4550  CB  MET A 292     134.322 174.103 175.048  1.00 36.59           C  
ATOM   4551  CG  MET A 292     133.731 175.180 174.173  1.00 36.59           C  
ATOM   4552  SD  MET A 292     133.436 174.567 172.508  1.00 36.59           S  
ATOM   4553  CE  MET A 292     131.654 174.619 172.460  1.00 36.59           C  
ATOM   4554  H   MET A 292     136.742 174.243 175.368  1.00 36.59           H  
ATOM   4555  HA  MET A 292     134.692 175.499 176.493  1.00 36.59           H  
ATOM   4556  HB2 MET A 292     134.949 173.597 174.509  1.00 36.59           H  
ATOM   4557  HB3 MET A 292     133.596 173.525 175.333  1.00 36.59           H  
ATOM   4558  HG2 MET A 292     132.884 175.469 174.547  1.00 36.59           H  
ATOM   4559  HG3 MET A 292     134.349 175.925 174.119  1.00 36.59           H  
ATOM   4560  HE1 MET A 292     131.345 174.055 171.735  1.00 36.59           H  
ATOM   4561  HE2 MET A 292     131.306 174.291 173.304  1.00 36.59           H  
ATOM   4562  HE3 MET A 292     131.369 175.536 172.320  1.00 36.59           H  
ATOM   4563  N   GLY A 293     135.739 172.967 177.959  1.00 36.65           N  
ATOM   4564  CA  GLY A 293     135.514 171.993 179.002  1.00 36.65           C  
ATOM   4565  C   GLY A 293     135.078 170.630 178.519  1.00 36.65           C  
ATOM   4566  O   GLY A 293     134.745 169.776 179.348  1.00 36.65           O  
ATOM   4567  H   GLY A 293     136.560 173.025 177.708  1.00 36.65           H  
ATOM   4568  HA2 GLY A 293     136.333 171.881 179.509  1.00 36.65           H  
ATOM   4569  HA3 GLY A 293     134.832 172.329 179.605  1.00 36.65           H  
ATOM   4570  N   ILE A 294     135.060 170.398 177.206  1.00 34.67           N  
ATOM   4571  CA  ILE A 294     134.734 169.079 176.685  1.00 34.67           C  
ATOM   4572  C   ILE A 294     135.841 168.105 177.061  1.00 34.67           C  
ATOM   4573  O   ILE A 294     137.028 168.457 177.072  1.00 34.67           O  
ATOM   4574  CB  ILE A 294     134.529 169.140 175.162  1.00 34.67           C  
ATOM   4575  CG1 ILE A 294     133.302 169.991 174.826  1.00 34.67           C  
ATOM   4576  CG2 ILE A 294     134.369 167.744 174.586  1.00 34.67           C  
ATOM   4577  CD1 ILE A 294     133.328 170.574 173.436  1.00 34.67           C  
ATOM   4578  H   ILE A 294     135.233 170.985 176.602  1.00 34.67           H  
ATOM   4579  HA  ILE A 294     133.909 168.772 177.090  1.00 34.67           H  
ATOM   4580  HB  ILE A 294     135.310 169.553 174.761  1.00 34.67           H  
ATOM   4581 HG12 ILE A 294     132.509 169.437 174.900  1.00 34.67           H  
ATOM   4582 HG13 ILE A 294     133.247 170.728 175.454  1.00 34.67           H  
ATOM   4583 HG21 ILE A 294     133.995 167.813 173.694  1.00 34.67           H  
ATOM   4584 HG22 ILE A 294     135.238 167.315 174.546  1.00 34.67           H  
ATOM   4585 HG23 ILE A 294     133.772 167.235 175.155  1.00 34.67           H  
ATOM   4586 HD11 ILE A 294     132.532 171.112 173.305  1.00 34.67           H  
ATOM   4587 HD12 ILE A 294     134.120 171.127 173.340  1.00 34.67           H  
ATOM   4588 HD13 ILE A 294     133.349 169.851 172.790  1.00 34.67           H  
ATOM   4589  N   SER A 295     135.457 166.875 177.383  1.00 35.07           N  
ATOM   4590  CA  SER A 295     136.431 165.873 177.787  1.00 35.07           C  
ATOM   4591  C   SER A 295     137.367 165.539 176.632  1.00 35.07           C  
ATOM   4592  O   SER A 295     136.974 165.528 175.463  1.00 35.07           O  
ATOM   4593  CB  SER A 295     135.724 164.609 178.272  1.00 35.07           C  
ATOM   4594  OG  SER A 295     135.309 163.806 177.184  1.00 35.07           O  
ATOM   4595  H   SER A 295     134.643 166.598 177.375  1.00 35.07           H  
ATOM   4596  HA  SER A 295     136.964 166.223 178.518  1.00 35.07           H  
ATOM   4597  HB2 SER A 295     136.337 164.099 178.824  1.00 35.07           H  
ATOM   4598  HB3 SER A 295     134.945 164.863 178.791  1.00 35.07           H  
ATOM   4599  HG  SER A 295     134.924 163.115 177.467  1.00 35.07           H  
ATOM   4600  N   GLU A 296     138.626 165.260 176.975  1.00 35.36           N  
ATOM   4601  CA  GLU A 296     139.619 164.946 175.953  1.00 35.36           C  
ATOM   4602  C   GLU A 296     139.216 163.715 175.156  1.00 35.36           C  
ATOM   4603  O   GLU A 296     139.321 163.702 173.923  1.00 35.36           O  
ATOM   4604  CB  GLU A 296     140.986 164.737 176.601  1.00 35.36           C  
ATOM   4605  CG  GLU A 296     141.920 165.932 176.491  1.00 35.36           C  
ATOM   4606  CD  GLU A 296     142.864 165.847 175.303  1.00 35.36           C  
ATOM   4607  OE1 GLU A 296     143.021 164.748 174.735  1.00 35.36           O  
ATOM   4608  OE2 GLU A 296     143.451 166.888 174.938  1.00 35.36           O  
ATOM   4609  H   GLU A 296     138.923 165.246 177.782  1.00 35.36           H  
ATOM   4610  HA  GLU A 296     139.689 165.685 175.335  1.00 35.36           H  
ATOM   4611  HB2 GLU A 296     140.857 164.555 177.544  1.00 35.36           H  
ATOM   4612  HB3 GLU A 296     141.414 163.974 176.183  1.00 35.36           H  
ATOM   4613  HG2 GLU A 296     141.391 166.739 176.396  1.00 35.36           H  
ATOM   4614  HG3 GLU A 296     142.459 165.984 177.296  1.00 35.36           H  
ATOM   4615  N   GLY A 297     138.729 162.680 175.841  1.00 34.83           N  
ATOM   4616  CA  GLY A 297     138.405 161.432 175.181  1.00 34.83           C  
ATOM   4617  C   GLY A 297     137.341 161.559 174.115  1.00 34.83           C  
ATOM   4618  O   GLY A 297     137.207 160.661 173.279  1.00 34.83           O  
ATOM   4619  H   GLY A 297     138.579 162.682 176.688  1.00 34.83           H  
ATOM   4620  HA2 GLY A 297     139.205 161.073 174.767  1.00 34.83           H  
ATOM   4621  HA3 GLY A 297     138.095 160.794 175.842  1.00 34.83           H  
ATOM   4622  N   ILE A 298     136.583 162.653 174.120  1.00 34.01           N  
ATOM   4623  CA  ILE A 298     135.526 162.848 173.136  1.00 34.01           C  
ATOM   4624  C   ILE A 298     136.041 163.690 171.977  1.00 34.01           C  
ATOM   4625  O   ILE A 298     135.981 163.261 170.819  1.00 34.01           O  
ATOM   4626  CB  ILE A 298     134.283 163.489 173.776  1.00 34.01           C  
ATOM   4627  CG1 ILE A 298     133.621 162.500 174.735  1.00 34.01           C  
ATOM   4628  CG2 ILE A 298     133.298 163.921 172.702  1.00 34.01           C  
ATOM   4629  CD1 ILE A 298     132.598 163.122 175.643  1.00 34.01           C  
ATOM   4630  H   ILE A 298     136.660 163.297 174.684  1.00 34.01           H  
ATOM   4631  HA  ILE A 298     135.262 161.985 172.781  1.00 34.01           H  
ATOM   4632  HB  ILE A 298     134.560 164.272 174.277  1.00 34.01           H  
ATOM   4633 HG12 ILE A 298     133.176 161.812 174.215  1.00 34.01           H  
ATOM   4634 HG13 ILE A 298     134.306 162.098 175.292  1.00 34.01           H  
ATOM   4635 HG21 ILE A 298     132.425 164.047 173.105  1.00 34.01           H  
ATOM   4636 HG22 ILE A 298     133.601 164.754 172.308  1.00 34.01           H  
ATOM   4637 HG23 ILE A 298     133.250 163.230 172.023  1.00 34.01           H  
ATOM   4638 HD11 ILE A 298     132.489 162.562 176.427  1.00 34.01           H  
ATOM   4639 HD12 ILE A 298     132.903 164.005 175.905  1.00 34.01           H  
ATOM   4640 HD13 ILE A 298     131.757 163.190 175.165  1.00 34.01           H  
ATOM   4641  N   TYR A 299     136.542 164.894 172.269  1.00 33.24           N  
ATOM   4642  CA  TYR A 299     136.912 165.795 171.182  1.00 33.24           C  
ATOM   4643  C   TYR A 299     138.159 165.304 170.455  1.00 33.24           C  
ATOM   4644  O   TYR A 299     138.230 165.390 169.224  1.00 33.24           O  
ATOM   4645  CB  TYR A 299     137.083 167.229 171.702  1.00 33.24           C  
ATOM   4646  CG  TYR A 299     138.366 167.552 172.444  1.00 33.24           C  
ATOM   4647  CD1 TYR A 299     139.582 167.650 171.778  1.00 33.24           C  
ATOM   4648  CD2 TYR A 299     138.351 167.810 173.807  1.00 33.24           C  
ATOM   4649  CE1 TYR A 299     140.743 167.955 172.453  1.00 33.24           C  
ATOM   4650  CE2 TYR A 299     139.506 168.123 174.487  1.00 33.24           C  
ATOM   4651  CZ  TYR A 299     140.699 168.192 173.807  1.00 33.24           C  
ATOM   4652  OH  TYR A 299     141.854 168.501 174.482  1.00 33.24           O  
ATOM   4653  H   TYR A 299     136.673 165.202 173.061  1.00 33.24           H  
ATOM   4654  HA  TYR A 299     136.188 165.807 170.537  1.00 33.24           H  
ATOM   4655  HB2 TYR A 299     137.034 167.832 170.943  1.00 33.24           H  
ATOM   4656  HB3 TYR A 299     136.349 167.419 172.307  1.00 33.24           H  
ATOM   4657  HD1 TYR A 299     139.615 167.486 170.863  1.00 33.24           H  
ATOM   4658  HD2 TYR A 299     137.547 167.760 174.272  1.00 33.24           H  
ATOM   4659  HE1 TYR A 299     141.551 168.007 171.995  1.00 33.24           H  
ATOM   4660  HE2 TYR A 299     139.481 168.281 175.403  1.00 33.24           H  
ATOM   4661  HH  TYR A 299     142.504 168.512 173.950  1.00 33.24           H  
ATOM   4662  N   SER A 300     139.127 164.743 171.186  1.00 32.61           N  
ATOM   4663  CA  SER A 300     140.345 164.262 170.546  1.00 32.61           C  
ATOM   4664  C   SER A 300     140.062 163.162 169.536  1.00 32.61           C  
ATOM   4665  O   SER A 300     140.901 162.902 168.668  1.00 32.61           O  
ATOM   4666  CB  SER A 300     141.327 163.755 171.599  1.00 32.61           C  
ATOM   4667  OG  SER A 300     140.782 162.661 172.313  1.00 32.61           O  
ATOM   4668  H   SER A 300     139.100 164.632 172.039  1.00 32.61           H  
ATOM   4669  HA  SER A 300     140.765 164.999 170.076  1.00 32.61           H  
ATOM   4670  HB2 SER A 300     142.143 163.469 171.159  1.00 32.61           H  
ATOM   4671  HB3 SER A 300     141.520 164.473 172.222  1.00 32.61           H  
ATOM   4672  HG  SER A 300     141.331 162.391 172.888  1.00 32.61           H  
ATOM   4673  N   PHE A 301     138.907 162.509 169.631  1.00 32.77           N  
ATOM   4674  CA  PHE A 301     138.486 161.508 168.664  1.00 32.77           C  
ATOM   4675  C   PHE A 301     137.556 162.074 167.601  1.00 32.77           C  
ATOM   4676  O   PHE A 301     137.715 161.763 166.418  1.00 32.77           O  
ATOM   4677  CB  PHE A 301     137.792 160.347 169.383  1.00 32.77           C  
ATOM   4678  CG  PHE A 301     137.054 159.419 168.467  1.00 32.77           C  
ATOM   4679  CD1 PHE A 301     137.702 158.807 167.410  1.00 32.77           C  
ATOM   4680  CD2 PHE A 301     135.712 159.155 168.664  1.00 32.77           C  
ATOM   4681  CE1 PHE A 301     137.025 157.953 166.565  1.00 32.77           C  
ATOM   4682  CE2 PHE A 301     135.030 158.303 167.824  1.00 32.77           C  
ATOM   4683  CZ  PHE A 301     135.688 157.700 166.774  1.00 32.77           C  
ATOM   4684  H   PHE A 301     138.339 162.633 170.264  1.00 32.77           H  
ATOM   4685  HA  PHE A 301     139.270 161.153 168.215  1.00 32.77           H  
ATOM   4686  HB2 PHE A 301     138.462 159.827 169.855  1.00 32.77           H  
ATOM   4687  HB3 PHE A 301     137.152 160.710 170.016  1.00 32.77           H  
ATOM   4688  HD1 PHE A 301     138.605 158.975 167.265  1.00 32.77           H  
ATOM   4689  HD2 PHE A 301     135.263 159.560 169.371  1.00 32.77           H  
ATOM   4690  HE1 PHE A 301     137.471 157.548 165.857  1.00 32.77           H  
ATOM   4691  HE2 PHE A 301     134.127 158.133 167.966  1.00 32.77           H  
ATOM   4692  HZ  PHE A 301     135.229 157.124 166.206  1.00 32.77           H  
ATOM   4693  N   THR A 302     136.590 162.907 167.993  1.00 32.81           N  
ATOM   4694  CA  THR A 302     135.583 163.366 167.042  1.00 32.81           C  
ATOM   4695  C   THR A 302     136.140 164.419 166.091  1.00 32.81           C  
ATOM   4696  O   THR A 302     135.898 164.358 164.880  1.00 32.81           O  
ATOM   4697  CB  THR A 302     134.359 163.912 167.782  1.00 32.81           C  
ATOM   4698  OG1 THR A 302     134.696 165.141 168.435  1.00 32.81           O  
ATOM   4699  CG2 THR A 302     133.820 162.902 168.791  1.00 32.81           C  
ATOM   4700  H   THR A 302     136.499 163.215 168.791  1.00 32.81           H  
ATOM   4701  HA  THR A 302     135.292 162.610 166.508  1.00 32.81           H  
ATOM   4702  HB  THR A 302     133.657 164.086 167.135  1.00 32.81           H  
ATOM   4703  HG1 THR A 302     134.027 165.444 168.842  1.00 32.81           H  
ATOM   4704 HG21 THR A 302     133.338 163.366 169.494  1.00 32.81           H  
ATOM   4705 HG22 THR A 302     133.212 162.289 168.349  1.00 32.81           H  
ATOM   4706 HG23 THR A 302     134.539 162.392 169.191  1.00 32.81           H  
ATOM   4707  N   LEU A 303     136.876 165.403 166.610  1.00 31.97           N  
ATOM   4708  CA  LEU A 303     137.301 166.507 165.752  1.00 31.97           C  
ATOM   4709  C   LEU A 303     138.228 166.055 164.633  1.00 31.97           C  
ATOM   4710  O   LEU A 303     138.004 166.454 163.478  1.00 31.97           O  
ATOM   4711  CB  LEU A 303     137.939 167.608 166.604  1.00 31.97           C  
ATOM   4712  CG  LEU A 303     136.963 168.406 167.471  1.00 31.97           C  
ATOM   4713  CD1 LEU A 303     137.715 169.420 168.309  1.00 31.97           C  
ATOM   4714  CD2 LEU A 303     135.894 169.092 166.631  1.00 31.97           C  
ATOM   4715  H   LEU A 303     137.135 165.455 167.428  1.00 31.97           H  
ATOM   4716  HA  LEU A 303     136.514 166.881 165.328  1.00 31.97           H  
ATOM   4717  HB2 LEU A 303     138.586 167.206 167.202  1.00 31.97           H  
ATOM   4718  HB3 LEU A 303     138.387 168.234 166.014  1.00 31.97           H  
ATOM   4719  HG  LEU A 303     136.515 167.796 168.077  1.00 31.97           H  
ATOM   4720 HD11 LEU A 303     137.075 169.979 168.774  1.00 31.97           H  
ATOM   4721 HD12 LEU A 303     138.272 168.950 168.949  1.00 31.97           H  
ATOM   4722 HD13 LEU A 303     138.267 169.964 167.726  1.00 31.97           H  
ATOM   4723 HD21 LEU A 303     135.442 169.756 167.175  1.00 31.97           H  
ATOM   4724 HD22 LEU A 303     136.318 169.521 165.870  1.00 31.97           H  
ATOM   4725 HD23 LEU A 303     135.258 168.428 166.323  1.00 31.97           H  
ATOM   4726  N   PRO A 304     139.269 165.257 164.880  1.00 31.70           N  
ATOM   4727  CA  PRO A 304     140.083 164.776 163.754  1.00 31.70           C  
ATOM   4728  C   PRO A 304     139.293 163.951 162.755  1.00 31.70           C  
ATOM   4729  O   PRO A 304     139.572 164.016 161.552  1.00 31.70           O  
ATOM   4730  CB  PRO A 304     141.175 163.946 164.442  1.00 31.70           C  
ATOM   4731  CG  PRO A 304     141.207 164.432 165.837  1.00 31.70           C  
ATOM   4732  CD  PRO A 304     139.804 164.797 166.170  1.00 31.70           C  
ATOM   4733  HA  PRO A 304     140.493 165.524 163.294  1.00 31.70           H  
ATOM   4734  HB2 PRO A 304     140.933 163.008 164.418  1.00 31.70           H  
ATOM   4735  HB3 PRO A 304     142.027 164.095 164.004  1.00 31.70           H  
ATOM   4736  HG2 PRO A 304     141.523 163.725 166.420  1.00 31.70           H  
ATOM   4737  HG3 PRO A 304     141.785 165.209 165.897  1.00 31.70           H  
ATOM   4738  HD2 PRO A 304     139.316 164.019 166.482  1.00 31.70           H  
ATOM   4739  HD3 PRO A 304     139.794 165.511 166.824  1.00 31.70           H  
ATOM   4740  N   LEU A 305     138.315 163.170 163.218  1.00 32.21           N  
ATOM   4741  CA  LEU A 305     137.501 162.376 162.305  1.00 32.21           C  
ATOM   4742  C   LEU A 305     136.610 163.269 161.450  1.00 32.21           C  
ATOM   4743  O   LEU A 305     136.559 163.124 160.221  1.00 32.21           O  
ATOM   4744  CB  LEU A 305     136.664 161.378 163.105  1.00 32.21           C  
ATOM   4745  CG  LEU A 305     135.809 160.398 162.304  1.00 32.21           C  
ATOM   4746  CD1 LEU A 305     136.662 159.295 161.712  1.00 32.21           C  
ATOM   4747  CD2 LEU A 305     134.722 159.822 163.185  1.00 32.21           C  
ATOM   4748  H   LEU A 305     138.107 163.085 164.048  1.00 32.21           H  
ATOM   4749  HA  LEU A 305     138.084 161.875 161.714  1.00 32.21           H  
ATOM   4750  HB2 LEU A 305     137.265 160.851 163.654  1.00 32.21           H  
ATOM   4751  HB3 LEU A 305     136.064 161.880 163.679  1.00 32.21           H  
ATOM   4752  HG  LEU A 305     135.381 160.871 161.574  1.00 32.21           H  
ATOM   4753 HD11 LEU A 305     136.093 158.692 161.207  1.00 32.21           H  
ATOM   4754 HD12 LEU A 305     137.327 159.690 161.127  1.00 32.21           H  
ATOM   4755 HD13 LEU A 305     137.099 158.813 162.432  1.00 32.21           H  
ATOM   4756 HD21 LEU A 305     134.200 159.188 162.668  1.00 32.21           H  
ATOM   4757 HD22 LEU A 305     135.133 159.375 163.941  1.00 32.21           H  
ATOM   4758 HD23 LEU A 305     134.152 160.543 163.497  1.00 32.21           H  
ATOM   4759  N   GLY A 306     135.906 164.207 162.085  1.00 32.10           N  
ATOM   4760  CA  GLY A 306     135.046 165.110 161.343  1.00 32.10           C  
ATOM   4761  C   GLY A 306     135.811 166.021 160.410  1.00 32.10           C  
ATOM   4762  O   GLY A 306     135.277 166.454 159.385  1.00 32.10           O  
ATOM   4763  H   GLY A 306     135.913 164.336 162.936  1.00 32.10           H  
ATOM   4764  HA2 GLY A 306     134.417 164.593 160.817  1.00 32.10           H  
ATOM   4765  HA3 GLY A 306     134.546 165.660 161.966  1.00 32.10           H  
ATOM   4766  N   ALA A 307     137.067 166.327 160.741  1.00 32.65           N  
ATOM   4767  CA  ALA A 307     137.888 167.131 159.848  1.00 32.65           C  
ATOM   4768  C   ALA A 307     138.056 166.472 158.490  1.00 32.65           C  
ATOM   4769  O   ALA A 307     138.334 167.165 157.506  1.00 32.65           O  
ATOM   4770  CB  ALA A 307     139.258 167.383 160.478  1.00 32.65           C  
ATOM   4771  H   ALA A 307     137.459 166.082 161.467  1.00 32.65           H  
ATOM   4772  HA  ALA A 307     137.458 167.990 159.713  1.00 32.65           H  
ATOM   4773  HB1 ALA A 307     139.790 167.920 159.870  1.00 32.65           H  
ATOM   4774  HB2 ALA A 307     139.137 167.854 161.317  1.00 32.65           H  
ATOM   4775  HB3 ALA A 307     139.693 166.531 160.636  1.00 32.65           H  
ATOM   4776  N   THR A 308     137.887 165.154 158.412  1.00 33.25           N  
ATOM   4777  CA  THR A 308     137.984 164.425 157.156  1.00 33.25           C  
ATOM   4778  C   THR A 308     136.621 164.051 156.588  1.00 33.25           C  
ATOM   4779  O   THR A 308     136.370 164.275 155.402  1.00 33.25           O  
ATOM   4780  CB  THR A 308     138.825 163.157 157.344  1.00 33.25           C  
ATOM   4781  OG1 THR A 308     140.056 163.487 157.998  1.00 33.25           O  
ATOM   4782  CG2 THR A 308     139.124 162.512 156.000  1.00 33.25           C  
ATOM   4783  H   THR A 308     137.713 164.652 159.087  1.00 33.25           H  
ATOM   4784  HA  THR A 308     138.433 164.982 156.502  1.00 33.25           H  
ATOM   4785  HB  THR A 308     138.332 162.522 157.886  1.00 33.25           H  
ATOM   4786  HG1 THR A 308     140.520 162.795 158.103  1.00 33.25           H  
ATOM   4787 HG21 THR A 308     139.764 161.792 156.115  1.00 33.25           H  
ATOM   4788 HG22 THR A 308     138.310 162.150 155.615  1.00 33.25           H  
ATOM   4789 HG23 THR A 308     139.496 163.170 155.393  1.00 33.25           H  
ATOM   4790  N   ILE A 309     135.725 163.494 157.408  1.00 32.31           N  
ATOM   4791  CA  ILE A 309     134.507 162.885 156.875  1.00 32.31           C  
ATOM   4792  C   ILE A 309     133.253 163.726 157.082  1.00 32.31           C  
ATOM   4793  O   ILE A 309     132.192 163.360 156.553  1.00 32.31           O  
ATOM   4794  CB  ILE A 309     134.280 161.477 157.468  1.00 32.31           C  
ATOM   4795  CG1 ILE A 309     134.102 161.535 158.986  1.00 32.31           C  
ATOM   4796  CG2 ILE A 309     135.439 160.563 157.110  1.00 32.31           C  
ATOM   4797  CD1 ILE A 309     133.343 160.359 159.545  1.00 32.31           C  
ATOM   4798  H   ILE A 309     135.798 163.457 158.264  1.00 32.31           H  
ATOM   4799  HA  ILE A 309     134.617 162.772 155.918  1.00 32.31           H  
ATOM   4800  HB  ILE A 309     133.470 161.109 157.079  1.00 32.31           H  
ATOM   4801 HG12 ILE A 309     134.979 161.540 159.399  1.00 32.31           H  
ATOM   4802 HG13 ILE A 309     133.620 162.340 159.230  1.00 32.31           H  
ATOM   4803 HG21 ILE A 309     135.259 159.675 157.458  1.00 32.31           H  
ATOM   4804 HG22 ILE A 309     135.527 160.529 156.145  1.00 32.31           H  
ATOM   4805 HG23 ILE A 309     136.252 160.915 157.505  1.00 32.31           H  
ATOM   4806 HD11 ILE A 309     133.260 160.465 160.506  1.00 32.31           H  
ATOM   4807 HD12 ILE A 309     132.463 160.329 159.138  1.00 32.31           H  
ATOM   4808 HD13 ILE A 309     133.829 159.544 159.343  1.00 32.31           H  
ATOM   4809  N   ASN A 310     133.329 164.828 157.822  1.00 32.39           N  
ATOM   4810  CA  ASN A 310     132.164 165.668 158.091  1.00 32.39           C  
ATOM   4811  C   ASN A 310     132.396 167.045 157.486  1.00 32.39           C  
ATOM   4812  O   ASN A 310     133.178 167.839 158.019  1.00 32.39           O  
ATOM   4813  CB  ASN A 310     131.895 165.772 159.588  1.00 32.39           C  
ATOM   4814  CG  ASN A 310     130.615 166.514 159.893  1.00 32.39           C  
ATOM   4815  OD1 ASN A 310     129.610 166.338 159.211  1.00 32.39           O  
ATOM   4816  ND2 ASN A 310     130.644 167.354 160.916  1.00 32.39           N  
ATOM   4817  H   ASN A 310     134.053 165.116 158.186  1.00 32.39           H  
ATOM   4818  HA  ASN A 310     131.381 165.281 157.670  1.00 32.39           H  
ATOM   4819  HB2 ASN A 310     131.822 164.879 159.959  1.00 32.39           H  
ATOM   4820  HB3 ASN A 310     132.628 166.247 160.008  1.00 32.39           H  
ATOM   4821 HD21 ASN A 310     131.368 167.452 161.371  1.00 32.39           H  
ATOM   4822 HD22 ASN A 310     129.940 167.799 161.128  1.00 32.39           H  
ATOM   4823  N   MET A 311     131.705 167.334 156.382  1.00 33.45           N  
ATOM   4824  CA  MET A 311     131.826 168.619 155.688  1.00 33.45           C  
ATOM   4825  C   MET A 311     130.438 169.013 155.185  1.00 33.45           C  
ATOM   4826  O   MET A 311     130.046 168.654 154.073  1.00 33.45           O  
ATOM   4827  CB  MET A 311     132.830 168.531 154.548  1.00 33.45           C
[truncated: 1,153,769 more chars]
