# Supplementary material for: The archaeal glutamate transporter homologue GltPh shows heterogeneous substrate binding
Source: J Gen Physiol. 2022 Apr 22;154(5):e202213131. doi: 10.1085/jgp.202213131 (PMC9044058; doi:10.1085/jgp.202213131)
Supplement: Data S2 — provides data maps and models generated from P-GltPh purified in the presence of substrate and ions (Na+ and L-Asp). [file JGP_202213131_DataS2.zip › Dataset_B2/OFS-mid/OFS-mid.pdb]

REMARK   3                                                                      
REMARK   3 FILE CREATED: Tue Apr 27 20:09:14 2021                               
REMARK   3                                                                      
REMARK   3 RESOLUTION: 2.40                                                     
REMARK   3                                                                      
REMARK   3 REFINEMENT.                                                          
REMARK   3   PROGRAM     : PHENIX (1.19.2_4158: phenix.real_space_refine)       
REMARK   3   AUTHORS     : Adams,Afonine,Bunkoczi,Burnley,Chen,Dar,Davis,       
REMARK   3               : Draizen,Echols,Gildea,Gros,Grosse-Kunstleve,Headd,   
REMARK   3               : Hintze,Hung,Ioerger,Liebschner,McCoy,McKee,Moriarty, 
REMARK   3               : Oeffner,Poon,Read,Richardson,Richardson,Sacchettini, 
REMARK   3               : Sauter,Sobolev,Storoni,Terwilliger,Williams,Zwart    
REMARK   3                                                                      
REMARK   3 SCATTERING TABLE: ELECTRON                                           
REMARK   3                                                                      
REMARK   3 REFINEMENT TARGET: REAL-SPACE (WEIGHTED MAP SUM AT ATOM CENTERS)     
REMARK   3                                                                      
REMARK   3 MODEL TO MAP FIT.                                                    
REMARK   3   CC_mask  : 0.8580                                                  
REMARK   3   CC_volume: 0.8342                                                  
REMARK   3   CC_peaks : 0.6522                                                  
REMARK   3                                                                      
REMARK   3 GEOMETRY RESTRAINTS LIBRARY: GEOSTD + MONOMER LIBRARY + CDL V1.2     
REMARK   3 DEVIATIONS FROM IDEAL VALUES.                                        
REMARK   3   BOND      :  0.003   0.056   9436                                  
REMARK   3   ANGLE     :  0.483   5.561  12863                                  
REMARK   3   CHIRALITY :  0.037   0.154   1611                                  
REMARK   3   PLANARITY :  0.003   0.065   1585                                  
REMARK   3   DIHEDRAL  :  3.365  13.941   1319                                  
REMARK   3   MIN NONBONDED DISTANCE : 1.839                                     
REMARK   3                                                                      
REMARK   3 MOLPROBITY STATISTICS.                                               
REMARK   3   ALL-ATOM CLASHSCORE : 3.16                                         
REMARK   3   RAMACHANDRAN PLOT:                                                 
REMARK   3     OUTLIERS :  0.00 %                                               
REMARK   3     ALLOWED  :  1.46 %                                               
REMARK   3     FAVORED  : 98.54 %                                               
REMARK   3   ROTAMER OUTLIERS :  0.21 %                                         
REMARK   3   CBETA DEVIATIONS :  0.00 %                                         
REMARK   3   PEPTIDE PLANE:                                                     
REMARK   3     CIS-PROLINE     : 0.00 %                                         
REMARK   3     CIS-GENERAL     : 0.00 %                                         
REMARK   3     TWISTED PROLINE : 0.00 %                                         
REMARK   3     TWISTED GENERAL : 0.00 %                                         
REMARK   3                                                                      
REMARK   3 RAMA-Z (RAMACHANDRAN PLOT Z-SCORE):                                  
REMARK   3 INTERPRETATION: BAD |RAMA-Z| > 3; SUSPICIOUS 2 < |RAMA-Z| < 3; GOOD  
REMARK   3 SCORES FOR WHOLE/HELIX/SHEET/LOOP ARE SCALED INDEPENDENTLY;          
REMARK   3 THEREFORE, THE VALUES ARE NOT RELATED IN A SIMPLE MANNER.            
REMARK   3   WHOLE:  3.45 (0.23), RESIDUES: 1233                                
REMARK   3   HELIX:  2.60 (0.15), RESIDUES: 1070                                
REMARK   3   SHEET:  NONE (NONE), RESIDUES: 0                                   
REMARK   3   LOOP : -0.02 (0.48), RESIDUES: 163                                 
REMARK   3                                                                      
HELIX    1   1 LEU A    3  GLU A    9  1                                   7    
HELIX    2   2 VAL A   12  HIS A   32  1                                  21    
HELIX    3   3 ALA A   36  TYR A   42  1                                   7    
HELIX    4   4 LYS A   44  SER A   72  1                                  29    
HELIX    5   5 PRO A   75  LEU A  106  1                                  32    
HELIX    6   6 LEU A  130  ILE A  137  1                                   8    
HELIX    7   7 PRO A  142  ALA A  147  1                                   6    
HELIX    8   8 VAL A  151  MET A  169  1                                  19    
HELIX    9   9 GLU A  174  GLN A  220  1                                  47    
HELIX   10  10 GLU A  227  ILE A  253  1                                  27    
HELIX   11  11 PRO A  258  THR A  275  1                                  18    
HELIX   12  12 SER A  278  MET A  292  1                                  15    
HELIX   13  13 GLU A  296  ILE A  309  1                                  14    
HELIX   14  14 ASP A  312  LEU A  329  1                                  18    
HELIX   15  15 VAL A  335  GLY A  351  1                                  17    
HELIX   16  16 ALA A  358  SER A  369  1                                  12    
HELIX   17  17 PRO A  377  THR A  415  1                                  39    
HELIX   18  18 LEU B    3  GLU B    9  1                                   7    
HELIX   19  19 VAL B   12  HIS B   32  1                                  21    
HELIX   20  20 ALA B   36  TYR B   42  1                                   7    
HELIX   21  21 LYS B   44  SER B   72  1                                  29    
HELIX   22  22 PRO B   75  LEU B  106  1                                  32    
HELIX   23  23 LEU B  130  ILE B  137  1                                   8    
HELIX   24  24 PRO B  142  ALA B  147  1                                   6    
HELIX   25  25 VAL B  151  MET B  169  1                                  19    
HELIX   26  26 GLU B  174  GLN B  220  1                                  47    
HELIX   27  27 GLU B  227  ILE B  253  1                                  27    
HELIX   28  28 PRO B  258  THR B  275  1                                  18    
HELIX   29  29 SER B  278  MET B  292  1                                  15    
HELIX   30  30 GLU B  296  ILE B  309  1                                  14    
HELIX   31  31 ASP B  312  LEU B  329  1                                  18    
HELIX   32  32 VAL B  335  GLY B  351  1                                  17    
HELIX   33  33 ALA B  358  SER B  369  1                                  12    
HELIX   34  34 PRO B  377  GLY B  388  1                                  12    
HELIX   35  35 ASP B  390  THR B  415  1                                  26    
HELIX   36  36 LEU C    3  GLU C    9  1                                   7    
HELIX   37  37 VAL C   12  HIS C   32  1                                  21    
HELIX   38  38 ALA C   36  TYR C   42  1                                   7    
HELIX   39  39 LYS C   44  SER C   72  1                                  29    
HELIX   40  40 PRO C   75  LEU C  106  1                                  32    
HELIX   41  41 LEU C  130  ILE C  137  1                                   8    
HELIX   42  42 PRO C  142  ALA C  147  1                                   6    
HELIX   43  43 VAL C  151  MET C  169  1                                  19    
HELIX   44  44 GLU C  174  GLN C  220  1                                  47    
HELIX   45  45 GLU C  227  ILE C  253  1                                  27    
HELIX   46  46 PRO C  258  THR C  275  1                                  18    
HELIX   47  47 SER C  278  GLU C  291  1                                  14    
HELIX   48  48 GLU C  296  ILE C  309  1                                  14    
HELIX   49  49 ASP C  312  ALA C  328  1                                  17    
HELIX   50  50 VAL C  335  GLY C  351  1                                  17    
HELIX   51  51 ALA C  358  SER C  369  1                                  12    
HELIX   52  52 PRO C  377  GLY C  388  1                                  12    
HELIX   53  53 ASP C  390  THR C  415  1                                  26    
CRYST1  318.000  318.000  318.000  90.00  90.00  90.00 P 1                      
SCALE1      0.003145  0.000000  0.000000        0.00000                         
SCALE2      0.000000  0.003145  0.000000        0.00000                         
SCALE3      0.000000  0.000000  0.003145        0.00000                         
ATOM      1  N   GLY A   2     157.317 198.719 173.771  1.00 55.19           N  
ATOM      2  CA  GLY A   2     157.723 198.818 172.382  1.00 55.19           C  
ATOM      3  C   GLY A   2     156.622 198.416 171.423  1.00 55.19           C  
ATOM      4  O   GLY A   2     155.539 198.009 171.841  1.00 55.19           O  
ATOM      5  HA2 GLY A   2     157.982 199.732 172.186  1.00 55.19           H  
ATOM      6  HA3 GLY A   2     158.489 198.242 172.229  1.00 55.19           H  
ATOM      7  N   LEU A   3     156.903 198.528 170.123  1.00 54.65           N  
ATOM      8  CA  LEU A   3     155.907 198.162 169.122  1.00 54.65           C  
ATOM      9  C   LEU A   3     155.541 196.688 169.225  1.00 54.65           C  
ATOM     10  O   LEU A   3     154.363 196.326 169.130  1.00 54.65           O  
ATOM     11  CB  LEU A   3     156.427 198.486 167.723  1.00 54.65           C  
ATOM     12  CG  LEU A   3     156.086 199.885 167.209  1.00 54.65           C  
ATOM     13  CD1 LEU A   3     156.844 200.945 167.993  1.00 54.65           C  
ATOM     14  CD2 LEU A   3     156.388 199.993 165.723  1.00 54.65           C  
ATOM     15  H   LEU A   3     157.650 198.808 169.802  1.00 54.65           H  
ATOM     16  HA  LEU A   3     155.102 198.683 169.272  1.00 54.65           H  
ATOM     17  HB2 LEU A   3     157.394 198.404 167.726  1.00 54.65           H  
ATOM     18  HB3 LEU A   3     156.049 197.847 167.100  1.00 54.65           H  
ATOM     19  HG  LEU A   3     155.137 200.043 167.333  1.00 54.65           H  
ATOM     20 HD11 LEU A   3     156.630 201.818 167.629  1.00 54.65           H  
ATOM     21 HD12 LEU A   3     156.577 200.900 168.924  1.00 54.65           H  
ATOM     22 HD13 LEU A   3     157.796 200.777 167.912  1.00 54.65           H  
ATOM     23 HD21 LEU A   3     156.172 200.889 165.422  1.00 54.65           H  
ATOM     24 HD22 LEU A   3     157.330 199.814 165.579  1.00 54.65           H  
ATOM     25 HD23 LEU A   3     155.850 199.344 165.244  1.00 54.65           H  
ATOM     26  N   TYR A   4     156.536 195.822 169.417  1.00 51.18           N  
ATOM     27  CA  TYR A   4     156.254 194.396 169.535  1.00 51.18           C  
ATOM     28  C   TYR A   4     155.389 194.104 170.754  1.00 51.18           C  
ATOM     29  O   TYR A   4     154.431 193.326 170.674  1.00 51.18           O  
ATOM     30  CB  TYR A   4     157.562 193.611 169.607  1.00 51.18           C  
ATOM     31  CG  TYR A   4     157.368 192.132 169.844  1.00 51.18           C  
ATOM     32  CD1 TYR A   4     157.204 191.257 168.781  1.00 51.18           C  
ATOM     33  CD2 TYR A   4     157.344 191.613 171.130  1.00 51.18           C  
ATOM     34  CE1 TYR A   4     157.024 189.906 168.993  1.00 51.18           C  
ATOM     35  CE2 TYR A   4     157.165 190.265 171.351  1.00 51.18           C  
ATOM     36  CZ  TYR A   4     157.005 189.415 170.279  1.00 51.18           C  
ATOM     37  OH  TYR A   4     156.826 188.069 170.496  1.00 51.18           O  
ATOM     38  H   TYR A   4     157.368 196.031 169.481  1.00 51.18           H  
ATOM     39  HA  TYR A   4     155.771 194.103 168.746  1.00 51.18           H  
ATOM     40  HB2 TYR A   4     158.038 193.717 168.769  1.00 51.18           H  
ATOM     41  HB3 TYR A   4     158.098 193.960 170.336  1.00 51.18           H  
ATOM     42  HD1 TYR A   4     157.216 191.586 167.912  1.00 51.18           H  
ATOM     43  HD2 TYR A   4     157.452 192.185 171.855  1.00 51.18           H  
ATOM     44  HE1 TYR A   4     156.916 189.330 168.271  1.00 51.18           H  
ATOM     45  HE2 TYR A   4     157.152 189.931 172.218  1.00 51.18           H  
ATOM     46  HH  TYR A   4     156.835 187.907 171.321  1.00 51.18           H  
ATOM     47  N   ARG A   5     155.716 194.710 171.897  1.00 51.02           N  
ATOM     48  CA  ARG A   5     154.932 194.476 173.104  1.00 51.02           C  
ATOM     49  C   ARG A   5     153.511 194.996 172.942  1.00 51.02           C  
ATOM     50  O   ARG A   5     152.550 194.344 173.368  1.00 51.02           O  
ATOM     51  CB  ARG A   5     155.611 195.132 174.305  1.00 51.02           C  
ATOM     52  H   ARG A   5     156.377 195.252 171.996  1.00 51.02           H  
ATOM     53  HA  ARG A   5     154.885 193.521 173.270  1.00 51.02           H  
ATOM     54  N   LYS A   6     153.355 196.170 172.329  1.00 52.40           N  
ATOM     55  CA  LYS A   6     152.018 196.707 172.100  1.00 52.40           C  
ATOM     56  C   LYS A   6     151.217 195.805 171.171  1.00 52.40           C  
ATOM     57  O   LYS A   6     150.021 195.581 171.389  1.00 52.40           O  
ATOM     58  CB  LYS A   6     152.112 198.122 171.530  1.00 52.40           C  
ATOM     59  CG  LYS A   6     152.344 199.191 172.584  1.00 52.40           C  
ATOM     60  CD  LYS A   6     152.937 200.455 171.983  1.00 52.40           C  
ATOM     61  CE  LYS A   6     151.961 201.127 171.031  1.00 52.40           C  
ATOM     62  NZ  LYS A   6     152.388 202.510 170.679  1.00 52.40           N  
ATOM     63  H   LYS A   6     153.996 196.666 172.041  1.00 52.40           H  
ATOM     64  HA  LYS A   6     151.549 196.756 172.948  1.00 52.40           H  
ATOM     65  HB2 LYS A   6     152.850 198.158 170.902  1.00 52.40           H  
ATOM     66  HB3 LYS A   6     151.281 198.330 171.074  1.00 52.40           H  
ATOM     67  HG2 LYS A   6     151.498 199.420 172.999  1.00 52.40           H  
ATOM     68  HG3 LYS A   6     152.963 198.854 173.251  1.00 52.40           H  
ATOM     69  HD2 LYS A   6     153.146 201.080 172.695  1.00 52.40           H  
ATOM     70  HD3 LYS A   6     153.739 200.229 171.488  1.00 52.40           H  
ATOM     71  HE2 LYS A   6     151.089 201.178 171.452  1.00 52.40           H  
ATOM     72  HE3 LYS A   6     151.908 200.610 170.212  1.00 52.40           H  
ATOM     73  HZ1 LYS A   6     152.434 203.010 171.414  1.00 52.40           H  
ATOM     74  HZ2 LYS A   6     151.802 202.875 170.118  1.00 52.40           H  
ATOM     75  HZ3 LYS A   6     153.188 202.491 170.291  1.00 52.40           H  
ATOM     76  N   TYR A   7     151.857 195.282 170.125  1.00 46.09           N  
ATOM     77  CA  TYR A   7     151.168 194.372 169.217  1.00 46.09           C  
ATOM     78  C   TYR A   7     150.730 193.108 169.945  1.00 46.09           C  
ATOM     79  O   TYR A   7     149.592 192.652 169.796  1.00 46.09           O  
ATOM     80  CB  TYR A   7     152.076 194.028 168.036  1.00 46.09           C  
ATOM     81  CG  TYR A   7     151.563 192.896 167.175  1.00 46.09           C  
ATOM     82  CD1 TYR A   7     150.721 193.142 166.101  1.00 46.09           C  
ATOM     83  CD2 TYR A   7     151.922 191.581 167.437  1.00 46.09           C  
ATOM     84  CE1 TYR A   7     150.251 192.114 165.314  1.00 46.09           C  
ATOM     85  CE2 TYR A   7     151.455 190.545 166.656  1.00 46.09           C  
ATOM     86  CZ  TYR A   7     150.621 190.816 165.596  1.00 46.09           C  
ATOM     87  OH  TYR A   7     150.154 189.786 164.813  1.00 46.09           O  
ATOM     88  H   TYR A   7     152.679 195.436 169.922  1.00 46.09           H  
ATOM     89  HA  TYR A   7     150.375 194.810 168.870  1.00 46.09           H  
ATOM     90  HB2 TYR A   7     152.164 194.812 167.472  1.00 46.09           H  
ATOM     91  HB3 TYR A   7     152.946 193.769 168.377  1.00 46.09           H  
ATOM     92  HD1 TYR A   7     150.469 194.017 165.908  1.00 46.09           H  
ATOM     93  HD2 TYR A   7     152.485 191.395 168.153  1.00 46.09           H  
ATOM     94  HE1 TYR A   7     149.687 192.293 164.597  1.00 46.09           H  
ATOM     95  HE2 TYR A   7     151.704 189.669 166.843  1.00 46.09           H  
ATOM     96  HH  TYR A   7     150.455 189.053 165.093  1.00 46.09           H  
ATOM     97  N   ILE A   8     151.625 192.534 170.750  1.00 46.89           N  
ATOM     98  CA  ILE A   8     151.312 191.287 171.439  1.00 46.89           C  
ATOM     99  C   ILE A   8     150.215 191.501 172.473  1.00 46.89           C  
ATOM    100  O   ILE A   8     149.380 190.620 172.702  1.00 46.89           O  
ATOM    101  CB  ILE A   8     152.583 190.702 172.079  1.00 46.89           C  
ATOM    102  CG1 ILE A   8     153.581 190.282 170.998  1.00 46.89           C  
ATOM    103  CG2 ILE A   8     152.235 189.524 172.972  1.00 46.89           C  
ATOM    104  CD1 ILE A   8     153.205 189.013 170.260  1.00 46.89           C  
ATOM    105  H   ILE A   8     152.410 192.844 170.912  1.00 46.89           H  
ATOM    106  HA  ILE A   8     150.982 190.647 170.790  1.00 46.89           H  
ATOM    107  HB  ILE A   8     152.995 191.389 172.626  1.00 46.89           H  
ATOM    108 HG12 ILE A   8     153.654 190.993 170.343  1.00 46.89           H  
ATOM    109 HG13 ILE A   8     154.442 190.132 171.416  1.00 46.89           H  
ATOM    110 HG21 ILE A   8     153.035 188.998 173.124  1.00 46.89           H  
ATOM    111 HG22 ILE A   8     151.894 189.856 173.818  1.00 46.89           H  
ATOM    112 HG23 ILE A   8     151.562 188.981 172.532  1.00 46.89           H  
ATOM    113 HD11 ILE A   8     153.806 188.900 169.508  1.00 46.89           H  
ATOM    114 HD12 ILE A   8     153.286 188.257 170.862  1.00 46.89           H  
ATOM    115 HD13 ILE A   8     152.293 189.090 169.943  1.00 46.89           H  
ATOM    116  N   GLU A   9     150.203 192.666 173.122  1.00 50.72           N  
ATOM    117  CA  GLU A   9     149.234 192.917 174.182  1.00 50.72           C  
ATOM    118  C   GLU A   9     147.832 193.174 173.647  1.00 50.72           C  
ATOM    119  O   GLU A   9     146.858 192.957 174.375  1.00 50.72           O  
ATOM    120  CB  GLU A   9     149.692 194.103 175.031  1.00 50.72           C  
ATOM    121  CG  GLU A   9     150.863 193.781 175.948  1.00 50.72           C  
ATOM    122  CD  GLU A   9     151.782 194.967 176.165  1.00 50.72           C  
ATOM    123  OE1 GLU A   9     151.310 196.117 176.052  1.00 50.72           O  
ATOM    124  OE2 GLU A   9     152.979 194.747 176.449  1.00 50.72           O  
ATOM    125  H   GLU A   9     150.740 193.320 172.968  1.00 50.72           H  
ATOM    126  HA  GLU A   9     149.193 192.138 174.758  1.00 50.72           H  
ATOM    127  HB2 GLU A   9     149.965 194.823 174.441  1.00 50.72           H  
ATOM    128  HB3 GLU A   9     148.952 194.394 175.586  1.00 50.72           H  
ATOM    129  HG2 GLU A   9     151.385 193.065 175.553  1.00 50.72           H  
ATOM    130  HG3 GLU A   9     150.521 193.504 176.812  1.00 50.72           H  
ATOM    131  N   TYR A  10     147.704 193.625 172.405  1.00 47.39           N  
ATOM    132  CA  TYR A  10     146.386 193.903 171.858  1.00 47.39           C  
ATOM    133  C   TYR A  10     145.570 192.613 171.792  1.00 47.39           C  
ATOM    134  O   TYR A  10     146.127 191.542 171.522  1.00 47.39           O  
ATOM    135  CB  TYR A  10     146.510 194.520 170.465  1.00 47.39           C  
ATOM    136  CG  TYR A  10     145.372 195.440 170.096  1.00 47.39           C  
ATOM    137  CD1 TYR A  10     145.339 196.750 170.550  1.00 47.39           C  
ATOM    138  CD2 TYR A  10     144.334 195.001 169.288  1.00 47.39           C  
ATOM    139  CE1 TYR A  10     144.302 197.594 170.213  1.00 47.39           C  
ATOM    140  CE2 TYR A  10     143.294 195.836 168.948  1.00 47.39           C  
ATOM    141  CZ  TYR A  10     143.282 197.133 169.412  1.00 47.39           C  
ATOM    142  OH  TYR A  10     142.245 197.970 169.072  1.00 47.39           O  
ATOM    143  H   TYR A  10     148.356 193.776 171.866  1.00 47.39           H  
ATOM    144  HA  TYR A  10     145.938 194.540 172.434  1.00 47.39           H  
ATOM    145  HB2 TYR A  10     147.331 195.034 170.424  1.00 47.39           H  
ATOM    146  HB3 TYR A  10     146.537 193.805 169.809  1.00 47.39           H  
ATOM    147  HD1 TYR A  10     146.026 197.064 171.092  1.00 47.39           H  
ATOM    148  HD2 TYR A  10     144.338 194.126 168.973  1.00 47.39           H  
ATOM    149  HE1 TYR A  10     144.292 198.470 170.526  1.00 47.39           H  
ATOM    150  HE2 TYR A  10     142.604 195.528 168.406  1.00 47.39           H  
ATOM    151  HH  TYR A  10     141.696 197.564 168.584  1.00 47.39           H  
ATOM    152  N   PRO A  11     144.258 192.669 172.032  1.00 45.85           N  
ATOM    153  CA  PRO A  11     143.456 191.440 171.990  1.00 45.85           C  
ATOM    154  C   PRO A  11     143.570 190.744 170.643  1.00 45.85           C  
ATOM    155  O   PRO A  11     143.587 191.383 169.590  1.00 45.85           O  
ATOM    156  CB  PRO A  11     142.030 191.937 172.250  1.00 45.85           C  
ATOM    157  CG  PRO A  11     142.200 193.208 172.983  1.00 45.85           C  
ATOM    158  CD  PRO A  11     143.457 193.829 172.462  1.00 45.85           C  
ATOM    159  HA  PRO A  11     143.724 190.832 172.697  1.00 45.85           H  
ATOM    160  HB2 PRO A  11     141.575 192.084 171.406  1.00 45.85           H  
ATOM    161  HB3 PRO A  11     141.551 191.290 172.791  1.00 45.85           H  
ATOM    162  HG2 PRO A  11     141.440 193.785 172.810  1.00 45.85           H  
ATOM    163  HG3 PRO A  11     142.280 193.026 173.932  1.00 45.85           H  
ATOM    164  HD2 PRO A  11     143.259 194.406 171.710  1.00 45.85           H  
ATOM    165  HD3 PRO A  11     143.907 194.311 173.173  1.00 45.85           H  
ATOM    166  N   VAL A  12     143.638 189.412 170.689  1.00 43.31           N  
ATOM    167  CA  VAL A  12     143.882 188.639 169.476  1.00 43.31           C  
ATOM    168  C   VAL A  12     142.670 188.680 168.555  1.00 43.31           C  
ATOM    169  O   VAL A  12     142.812 188.752 167.330  1.00 43.31           O  
ATOM    170  CB  VAL A  12     144.272 187.194 169.835  1.00 43.31           C  
ATOM    171  CG1 VAL A  12     144.688 186.432 168.587  1.00 43.31           C  
ATOM    172  CG2 VAL A  12     145.397 187.188 170.859  1.00 43.31           C  
ATOM    173  H   VAL A  12     143.543 188.941 171.402  1.00 43.31           H  
ATOM    174  HA  VAL A  12     144.628 189.035 169.000  1.00 43.31           H  
ATOM    175  HB  VAL A  12     143.506 186.744 170.224  1.00 43.31           H  
ATOM    176 HG11 VAL A  12     145.036 185.565 168.850  1.00 43.31           H  
ATOM    177 HG12 VAL A  12     143.914 186.315 168.014  1.00 43.31           H  
ATOM    178 HG13 VAL A  12     145.373 186.936 168.122  1.00 43.31           H  
ATOM    179 HG21 VAL A  12     145.741 186.285 170.946  1.00 43.31           H  
ATOM    180 HG22 VAL A  12     146.102 187.781 170.555  1.00 43.31           H  
ATOM    181 HG23 VAL A  12     145.053 187.494 171.712  1.00 43.31           H  
ATOM    182  N   LEU A  13     141.462 188.619 169.118  1.00 42.82           N  
ATOM    183  CA  LEU A  13     140.264 188.635 168.284  1.00 42.82           C  
ATOM    184  C   LEU A  13     140.156 189.943 167.513  1.00 42.82           C  
ATOM    185  O   LEU A  13     139.873 189.949 166.308  1.00 42.82           O  
ATOM    186  CB  LEU A  13     139.021 188.417 169.146  1.00 42.82           C  
ATOM    187  CG  LEU A  13     137.668 188.678 168.477  1.00 42.82           C  
ATOM    188  CD1 LEU A  13     137.471 187.765 167.276  1.00 42.82           C  
ATOM    189  CD2 LEU A  13     136.539 188.498 169.478  1.00 42.82           C  
ATOM    190  H   LEU A  13     141.313 188.571 169.963  1.00 42.82           H  
ATOM    191  HA  LEU A  13     140.317 187.912 167.640  1.00 42.82           H  
ATOM    192  HB2 LEU A  13     139.020 187.495 169.448  1.00 42.82           H  
ATOM    193  HB3 LEU A  13     139.079 189.006 169.915  1.00 42.82           H  
ATOM    194  HG  LEU A  13     137.635 189.595 168.164  1.00 42.82           H  
ATOM    195 HD11 LEU A  13     136.599 187.939 166.887  1.00 42.82           H  
ATOM    196 HD12 LEU A  13     138.166 187.942 166.624  1.00 42.82           H  
ATOM    197 HD13 LEU A  13     137.521 186.843 167.573  1.00 42.82           H  
ATOM    198 HD21 LEU A  13     135.694 188.673 169.035  1.00 42.82           H  
ATOM    199 HD22 LEU A  13     136.556 187.587 169.812  1.00 42.82           H  
ATOM    200 HD23 LEU A  13     136.665 189.121 170.211  1.00 42.82           H  
ATOM    201  N   GLN A  14     140.377 191.067 168.193  1.00 44.95           N  
ATOM    202  CA  GLN A  14     140.310 192.355 167.516  1.00 44.95           C  
ATOM    203  C   GLN A  14     141.382 192.459 166.442  1.00 44.95           C  
ATOM    204  O   GLN A  14     141.130 192.980 165.348  1.00 44.95           O  
ATOM    205  CB  GLN A  14     140.453 193.487 168.530  1.00 44.95           C  
ATOM    206  CG  GLN A  14     139.331 193.543 169.554  1.00 44.95           C  
ATOM    207  CD  GLN A  14     139.435 194.751 170.466  1.00 44.95           C  
ATOM    208  OE1 GLN A  14     140.191 195.683 170.193  1.00 44.95           O  
ATOM    209  NE2 GLN A  14     138.676 194.738 171.556  1.00 44.95           N  
ATOM    210  H   GLN A  14     140.563 191.109 169.032  1.00 44.95           H  
ATOM    211  HA  GLN A  14     139.443 192.440 167.090  1.00 44.95           H  
ATOM    212  HB2 GLN A  14     141.289 193.372 169.009  1.00 44.95           H  
ATOM    213  HB3 GLN A  14     140.462 194.331 168.052  1.00 44.95           H  
ATOM    214  HG2 GLN A  14     139.364 192.746 170.106  1.00 44.95           H  
ATOM    215  HG3 GLN A  14     138.481 193.591 169.090  1.00 44.95           H  
ATOM    216 HE21 GLN A  14     138.701 195.401 172.104  1.00 44.95           H  
ATOM    217 HE22 GLN A  14     138.160 194.069 171.714  1.00 44.95           H  
ATOM    218  N   LYS A  15     142.589 191.973 166.739  1.00 43.26           N  
ATOM    219  CA  LYS A  15     143.657 191.989 165.747  1.00 43.26           C  
ATOM    220  C   LYS A  15     143.273 191.179 164.518  1.00 43.26           C  
ATOM    221  O   LYS A  15     143.490 191.617 163.384  1.00 43.26           O  
ATOM    222  CB  LYS A  15     144.945 191.440 166.358  1.00 43.26           C  
ATOM    223  CG  LYS A  15     145.662 192.403 167.278  1.00 43.26           C  
ATOM    224  CD  LYS A  15     147.086 191.949 167.542  1.00 43.26           C  
ATOM    225  CE  LYS A  15     147.117 190.651 168.329  1.00 43.26           C  
ATOM    226  NZ  LYS A  15     148.480 190.330 168.828  1.00 43.26           N  
ATOM    227  H   LYS A  15     142.810 191.636 167.498  1.00 43.26           H  
ATOM    228  HA  LYS A  15     143.820 192.903 165.467  1.00 43.26           H  
ATOM    229  HB2 LYS A  15     144.729 190.647 166.871  1.00 43.26           H  
ATOM    230  HB3 LYS A  15     145.554 191.209 165.639  1.00 43.26           H  
ATOM    231  HG2 LYS A  15     145.692 193.280 166.866  1.00 43.26           H  
ATOM    232  HG3 LYS A  15     145.195 192.444 168.126  1.00 43.26           H  
ATOM    233  HD2 LYS A  15     147.539 191.803 166.697  1.00 43.26           H  
ATOM    234  HD3 LYS A  15     147.548 192.628 168.059  1.00 43.26           H  
ATOM    235  HE2 LYS A  15     146.525 190.728 169.093  1.00 43.26           H  
ATOM    236  HE3 LYS A  15     146.828 189.924 167.755  1.00 43.26           H  
ATOM    237  HZ1 LYS A  15     148.463 189.572 169.293  1.00 43.26           H  
ATOM    238  HZ2 LYS A  15     149.041 190.237 168.143  1.00 43.26           H  
ATOM    239  HZ3 LYS A  15     148.773 190.986 169.354  1.00 43.26           H  
ATOM    240  N   ILE A  16     142.706 189.989 164.726  1.00 40.19           N  
ATOM    241  CA  ILE A  16     142.283 189.163 163.601  1.00 40.19           C  
ATOM    242  C   ILE A  16     141.198 189.872 162.808  1.00 40.19           C  
ATOM    243  O   ILE A  16     141.156 189.788 161.577  1.00 40.19           O  
ATOM    244  CB  ILE A  16     141.810 187.784 164.095  1.00 40.19           C  
ATOM    245  CG1 ILE A  16     142.999 186.953 164.579  1.00 40.19           C  
ATOM    246  CG2 ILE A  16     141.073 187.048 162.989  1.00 40.19           C  
ATOM    247  CD1 ILE A  16     142.608 185.790 165.460  1.00 40.19           C  
ATOM    248  H   ILE A  16     142.559 189.643 165.499  1.00 40.19           H  
ATOM    249  HA  ILE A  16     143.041 189.025 163.011  1.00 40.19           H  
ATOM    250  HB  ILE A  16     141.201 187.915 164.839  1.00 40.19           H  
ATOM    251 HG12 ILE A  16     143.465 186.596 163.807  1.00 40.19           H  
ATOM    252 HG13 ILE A  16     143.595 187.524 165.088  1.00 40.19           H  
ATOM    253 HG21 ILE A  16     141.031 186.105 163.212  1.00 40.19           H  
ATOM    254 HG22 ILE A  16     140.176 187.407 162.910  1.00 40.19           H  
ATOM    255 HG23 ILE A  16     141.555 187.167 162.156  1.00 40.19           H  
ATOM    256 HD11 ILE A  16     143.413 185.372 165.806  1.00 40.19           H  
ATOM    257 HD12 ILE A  16     142.065 186.118 166.194  1.00 40.19           H  
ATOM    258 HD13 ILE A  16     142.104 185.149 164.935  1.00 40.19           H  
ATOM    259  N   LEU A  17     140.297 190.572 163.496  1.00 40.50           N  
ATOM    260  CA  LEU A  17     139.228 191.281 162.799  1.00 40.50           C  
ATOM    261  C   LEU A  17     139.787 192.392 161.919  1.00 40.50           C  
ATOM    262  O   LEU A  17     139.394 192.534 160.752  1.00 40.50           O  
ATOM    263  CB  LEU A  17     138.226 191.841 163.808  1.00 40.50           C  
ATOM    264  CG  LEU A  17     136.927 191.048 163.959  1.00 40.50           C  
ATOM    265  CD1 LEU A  17     135.992 191.367 162.808  1.00 40.50           C  
ATOM    266  CD2 LEU A  17     137.188 189.553 164.036  1.00 40.50           C  
ATOM    267  H   LEU A  17     140.284 190.653 164.353  1.00 40.50           H  
ATOM    268  HA  LEU A  17     138.764 190.660 162.217  1.00 40.50           H  
ATOM    269  HB2 LEU A  17     138.650 191.873 164.680  1.00 40.50           H  
ATOM    270  HB3 LEU A  17     137.986 192.739 163.533  1.00 40.50           H  
ATOM    271  HG  LEU A  17     136.489 191.317 164.782  1.00 40.50           H  
ATOM    272 HD11 LEU A  17     135.174 190.856 162.914  1.00 40.50           H  
ATOM    273 HD12 LEU A  17     135.794 192.316 162.816  1.00 40.50           H  
ATOM    274 HD13 LEU A  17     136.427 191.127 161.974  1.00 40.50           H  
ATOM    275 HD21 LEU A  17     136.388 189.111 164.361  1.00 40.50           H  
ATOM    276 HD22 LEU A  17     137.410 189.221 163.153  1.00 40.50           H  
ATOM    277 HD23 LEU A  17     137.924 189.392 164.647  1.00 40.50           H  
ATOM    278  N   ILE A  18     140.702 193.200 162.462  1.00 41.15           N  
ATOM    279  CA  ILE A  18     141.320 194.239 161.641  1.00 41.15           C  
ATOM    280  C   ILE A  18     142.058 193.609 160.473  1.00 41.15           C  
ATOM    281  O   ILE A  18     141.972 194.085 159.336  1.00 41.15           O  
ATOM    282  CB  ILE A  18     142.263 195.135 162.467  1.00 41.15           C  
ATOM    283  CG1 ILE A  18     141.509 195.863 163.582  1.00 41.15           C  
ATOM    284  CG2 ILE A  18     142.956 196.139 161.562  1.00 41.15           C  
ATOM    285  CD1 ILE A  18     141.998 195.547 164.974  1.00 41.15           C  
ATOM    286  H   ILE A  18     140.972 193.170 163.277  1.00 41.15           H  
ATOM    287  HA  ILE A  18     140.621 194.804 161.277  1.00 41.15           H  
ATOM    288  HB  ILE A  18     142.944 194.569 162.861  1.00 41.15           H  
ATOM    289 HG12 ILE A  18     141.599 196.820 163.450  1.00 41.15           H  
ATOM    290 HG13 ILE A  18     140.572 195.615 163.536  1.00 41.15           H  
ATOM    291 HG21 ILE A  18     143.372 196.825 162.107  1.00 41.15           H  
ATOM    292 HG22 ILE A  18     143.633 195.683 161.038  1.00 41.15           H  
ATOM    293 HG23 ILE A  18     142.296 196.541 160.974  1.00 41.15           H  
ATOM    294 HD11 ILE A  18     141.238 195.333 165.536  1.00 41.15           H  
ATOM    295 HD12 ILE A  18     142.611 194.798 164.943  1.00 41.15           H  
ATOM    296 HD13 ILE A  18     142.457 196.326 165.325  1.00 41.15           H  
ATOM    297  N   GLY A  19     142.808 192.538 160.733  1.00 39.41           N  
ATOM    298  CA  GLY A  19     143.527 191.886 159.654  1.00 39.41           C  
ATOM    299  C   GLY A  19     142.598 191.439 158.546  1.00 39.41           C  
ATOM    300  O   GLY A  19     142.843 191.703 157.371  1.00 39.41           O  
ATOM    301  H   GLY A  19     142.911 192.181 161.508  1.00 39.41           H  
ATOM    302  HA2 GLY A  19     144.181 192.499 159.282  1.00 39.41           H  
ATOM    303  HA3 GLY A  19     143.993 191.109 160.000  1.00 39.41           H  
ATOM    304  N   LEU A  20     141.492 190.793 158.914  1.00 38.35           N  
ATOM    305  CA  LEU A  20     140.552 190.294 157.917  1.00 38.35           C  
ATOM    306  C   LEU A  20     139.952 191.436 157.107  1.00 38.35           C  
ATOM    307  O   LEU A  20     139.953 191.403 155.871  1.00 38.35           O  
ATOM    308  CB  LEU A  20     139.455 189.483 158.606  1.00 38.35           C  
ATOM    309  CG  LEU A  20     138.407 188.833 157.703  1.00 38.35           C  
ATOM    310  CD1 LEU A  20     139.011 187.678 156.928  1.00 38.35           C  
ATOM    311  CD2 LEU A  20     137.225 188.365 158.526  1.00 38.35           C  
ATOM    312  H   LEU A  20     141.265 190.633 159.728  1.00 38.35           H  
ATOM    313  HA  LEU A  20     141.023 189.707 157.305  1.00 38.35           H  
ATOM    314  HB2 LEU A  20     139.878 188.771 159.111  1.00 38.35           H  
ATOM    315  HB3 LEU A  20     138.983 190.070 159.216  1.00 38.35           H  
ATOM    316  HG  LEU A  20     138.086 189.487 157.064  1.00 38.35           H  
ATOM    317 HD11 LEU A  20     138.321 187.271 156.381  1.00 38.35           H  
ATOM    318 HD12 LEU A  20     139.725 188.015 156.365  1.00 38.35           H  
ATOM    319 HD13 LEU A  20     139.363 187.027 157.556  1.00 38.35           H  
ATOM    320 HD21 LEU A  20     136.577 187.947 157.937  1.00 38.35           H  
ATOM    321 HD22 LEU A  20     137.533 187.726 159.186  1.00 38.35           H  
ATOM    322 HD23 LEU A  20     136.825 189.131 158.968  1.00 38.35           H  
ATOM    323  N   ILE A  21     139.442 192.465 157.787  1.00 39.90           N  
ATOM    324  CA  ILE A  21     138.764 193.550 157.078  1.00 39.90           C  
ATOM    325  C   ILE A  21     139.743 194.295 156.178  1.00 39.90           C  
ATOM    326  O   ILE A  21     139.473 194.528 154.991  1.00 39.90           O  
ATOM    327  CB  ILE A  21     138.084 194.502 158.078  1.00 39.90           C  
ATOM    328  CG1 ILE A  21     137.017 193.766 158.895  1.00 39.90           C  
ATOM    329  CG2 ILE A  21     137.466 195.686 157.350  1.00 39.90           C  
ATOM    330  CD1 ILE A  21     136.042 192.953 158.069  1.00 39.90           C  
ATOM    331  H   ILE A  21     139.474 192.558 158.642  1.00 39.90           H  
ATOM    332  HA  ILE A  21     138.082 193.171 156.503  1.00 39.90           H  
ATOM    333  HB  ILE A  21     138.759 194.837 158.689  1.00 39.90           H  
ATOM    334 HG12 ILE A  21     137.458 193.159 159.508  1.00 39.90           H  
ATOM    335 HG13 ILE A  21     136.504 194.419 159.397  1.00 39.90           H  
ATOM    336 HG21 ILE A  21     136.859 196.144 157.951  1.00 39.90           H  
ATOM    337 HG22 ILE A  21     138.171 196.291 157.070  1.00 39.90           H  
ATOM    338 HG23 ILE A  21     136.980 195.361 156.576  1.00 39.90           H  
ATOM    339 HD11 ILE A  21     135.283 192.714 158.624  1.00 39.90           H  
ATOM    340 HD12 ILE A  21     135.745 193.485 157.315  1.00 39.90           H  
ATOM    341 HD13 ILE A  21     136.486 192.150 157.754  1.00 39.90           H  
ATOM    342  N   LEU A  22     140.893 194.689 156.732  1.00 40.13           N  
ATOM    343  CA  LEU A  22     141.867 195.438 155.950  1.00 40.13           C  
ATOM    344  C   LEU A  22     142.394 194.609 154.792  1.00 40.13           C  
ATOM    345  O   LEU A  22     142.576 195.128 153.687  1.00 40.13           O  
ATOM    346  CB  LEU A  22     143.019 195.901 156.840  1.00 40.13           C  
ATOM    347  CG  LEU A  22     142.676 196.905 157.940  1.00 40.13           C  
ATOM    348  CD1 LEU A  22     143.932 197.293 158.699  1.00 40.13           C  
ATOM    349  CD2 LEU A  22     141.991 198.136 157.368  1.00 40.13           C  
ATOM    350  H   LEU A  22     141.126 194.537 157.545  1.00 40.13           H  
ATOM    351  HA  LEU A  22     141.436 196.223 155.577  1.00 40.13           H  
ATOM    352  HB2 LEU A  22     143.400 195.120 157.272  1.00 40.13           H  
ATOM    353  HB3 LEU A  22     143.691 196.313 156.275  1.00 40.13           H  
ATOM    354  HG  LEU A  22     142.065 196.488 158.567  1.00 40.13           H  
ATOM    355 HD11 LEU A  22     143.685 197.843 159.459  1.00 40.13           H  
ATOM    356 HD12 LEU A  22     144.378 196.487 159.004  1.00 40.13           H  
ATOM    357 HD13 LEU A  22     144.517 197.790 158.106  1.00 40.13           H  
ATOM    358 HD21 LEU A  22     141.939 198.816 158.058  1.00 40.13           H  
ATOM    359 HD22 LEU A  22     142.510 198.466 156.617  1.00 40.13           H  
ATOM    360 HD23 LEU A  22     141.100 197.895 157.073  1.00 40.13           H  
ATOM    361  N   GLY A  23     142.657 193.321 155.019  1.00 39.02           N  
ATOM    362  CA  GLY A  23     143.117 192.477 153.936  1.00 39.02           C  
ATOM    363  C   GLY A  23     142.089 192.356 152.834  1.00 39.02           C  
ATOM    364  O   GLY A  23     142.429 192.402 151.653  1.00 39.02           O  
ATOM    365  H   GLY A  23     142.577 192.925 155.779  1.00 39.02           H  
ATOM    366  HA2 GLY A  23     143.927 192.850 153.556  1.00 39.02           H  
ATOM    367  HA3 GLY A  23     143.317 191.592 154.277  1.00 39.02           H  
ATOM    368  N   ALA A  24     140.815 192.216 153.201  1.00 39.56           N  
ATOM    369  CA  ALA A  24     139.772 192.138 152.187  1.00 39.56           C  
ATOM    370  C   ALA A  24     139.725 193.412 151.353  1.00 39.56           C  
ATOM    371  O   ALA A  24     139.719 193.362 150.115  1.00 39.56           O  
ATOM    372  CB  ALA A  24     138.420 191.874 152.849  1.00 39.56           C  
ATOM    373  H   ALA A  24     140.536 192.166 154.013  1.00 39.56           H  
ATOM    374  HA  ALA A  24     139.973 191.398 151.599  1.00 39.56           H  
ATOM    375  HB1 ALA A  24     137.737 191.825 152.162  1.00 39.56           H  
ATOM    376  HB2 ALA A  24     138.465 191.035 153.333  1.00 39.56           H  
ATOM    377  HB3 ALA A  24     138.222 192.600 153.462  1.00 39.56           H  
ATOM    378  N   ILE A  25     139.705 194.571 152.017  1.00 40.85           N  
ATOM    379  CA  ILE A  25     139.606 195.832 151.283  1.00 40.85           C  
ATOM    380  C   ILE A  25     140.830 196.023 150.394  1.00 40.85           C  
ATOM    381  O   ILE A  25     140.717 196.394 149.218  1.00 40.85           O  
ATOM    382  CB  ILE A  25     139.425 197.015 152.254  1.00 40.85           C  
ATOM    383  CG1 ILE A  25     138.232 196.800 153.195  1.00 40.85           C  
ATOM    384  CG2 ILE A  25     139.238 198.311 151.483  1.00 40.85           C  
ATOM    385  CD1 ILE A  25     137.089 195.985 152.616  1.00 40.85           C  
ATOM    386  H   ILE A  25     139.746 194.652 152.872  1.00 40.85           H  
ATOM    387  HA  ILE A  25     138.834 195.797 150.697  1.00 40.85           H  
ATOM    388  HB  ILE A  25     140.227 197.093 152.793  1.00 40.85           H  
ATOM    389 HG12 ILE A  25     138.542 196.350 153.993  1.00 40.85           H  
ATOM    390 HG13 ILE A  25     137.872 197.668 153.436  1.00 40.85           H  
ATOM    391 HG21 ILE A  25     139.055 199.029 152.110  1.00 40.85           H  
ATOM    392 HG22 ILE A  25     140.048 198.508 150.989  1.00 40.85           H  
ATOM    393 HG23 ILE A  25     138.492 198.209 150.871  1.00 40.85           H  
ATOM    394 HD11 ILE A  25     136.301 196.121 153.164  1.00 40.85           H  
ATOM    395 HD12 ILE A  25     136.914 196.283 151.710  1.00 40.85           H  
ATOM    396 HD13 ILE A  25     137.330 195.046 152.617  1.00 40.85           H  
ATOM    397  N   VAL A  26     142.019 195.769 150.944  1.00 40.04           N  
ATOM    398  CA  VAL A  26     143.250 195.964 150.187  1.00 40.04           C  
ATOM    399  C   VAL A  26     143.293 195.027 148.991  1.00 40.04           C  
ATOM    400  O   VAL A  26     143.660 195.433 147.883  1.00 40.04           O  
ATOM    401  CB  VAL A  26     144.473 195.767 151.103  1.00 40.04           C  
ATOM    402  CG1 VAL A  26     145.722 195.487 150.280  1.00 40.04           C  
ATOM    403  CG2 VAL A  26     144.670 196.983 151.987  1.00 40.04           C  
ATOM    404  H   VAL A  26     142.137 195.485 151.747  1.00 40.04           H  
ATOM    405  HA  VAL A  26     143.272 196.874 149.853  1.00 40.04           H  
ATOM    406  HB  VAL A  26     144.316 195.002 151.678  1.00 40.04           H  
ATOM    407 HG11 VAL A  26     146.501 195.642 150.836  1.00 40.04           H  
ATOM    408 HG12 VAL A  26     145.710 194.564 149.982  1.00 40.04           H  
ATOM    409 HG13 VAL A  26     145.740 196.086 149.517  1.00 40.04           H  
ATOM    410 HG21 VAL A  26     145.435 196.833 152.565  1.00 40.04           H  
ATOM    411 HG22 VAL A  26     144.827 197.759 151.426  1.00 40.04           H  
ATOM    412 HG23 VAL A  26     143.872 197.117 152.522  1.00 40.04           H  
ATOM    413  N   GLY A  27     142.934 193.759 149.192  1.00 39.79           N  
ATOM    414  CA  GLY A  27     142.951 192.819 148.089  1.00 39.79           C  
ATOM    415  C   GLY A  27     141.987 193.205 146.989  1.00 39.79           C  
ATOM    416  O   GLY A  27     142.329 193.148 145.807  1.00 39.79           O  
ATOM    417  H   GLY A  27     142.682 193.429 149.945  1.00 39.79           H  
ATOM    418  HA2 GLY A  27     143.845 192.777 147.714  1.00 39.79           H  
ATOM    419  HA3 GLY A  27     142.711 191.936 148.413  1.00 39.79           H  
ATOM    420  N   LEU A  28     140.773 193.618 147.358  1.00 40.17           N  
ATOM    421  CA  LEU A  28     139.816 194.039 146.342  1.00 40.17           C  
ATOM    422  C   LEU A  28     140.344 195.234 145.561  1.00 40.17           C  
ATOM    423  O   LEU A  28     140.345 195.234 144.323  1.00 40.17           O  
ATOM    424  CB  LEU A  28     138.471 194.372 146.993  1.00 40.17           C  
ATOM    425  CG  LEU A  28     137.466 193.237 147.214  1.00 40.17           C  
ATOM    426  CD1 LEU A  28     136.074 193.810 147.393  1.00 40.17           C  
ATOM    427  CD2 LEU A  28     137.469 192.231 146.076  1.00 40.17           C  
ATOM    428  H   LEU A  28     140.488 193.661 148.168  1.00 40.17           H  
ATOM    429  HA  LEU A  28     139.698 193.317 145.709  1.00 40.17           H  
ATOM    430  HB2 LEU A  28     138.651 194.762 147.863  1.00 40.17           H  
ATOM    431  HB3 LEU A  28     138.030 195.034 146.437  1.00 40.17           H  
ATOM    432  HG  LEU A  28     137.700 192.765 148.029  1.00 40.17           H  
ATOM    433 HD11 LEU A  28     135.451 193.083 147.546  1.00 40.17           H  
ATOM    434 HD12 LEU A  28     136.075 194.411 148.154  1.00 40.17           H  
ATOM    435 HD13 LEU A  28     135.827 194.294 146.589  1.00 40.17           H  
ATOM    436 HD21 LEU A  28     136.678 191.673 146.147  1.00 40.17           H  
ATOM    437 HD22 LEU A  28     137.461 192.710 145.233  1.00 40.17           H  
ATOM    438 HD23 LEU A  28     138.266 191.683 146.137  1.00 40.17           H  
ATOM    439  N   ILE A  29     140.822 196.259 146.270  1.00 41.66           N  
ATOM    440  CA  ILE A  29     141.283 197.465 145.591  1.00 41.66           C  
ATOM    441  C   ILE A  29     142.461 197.147 144.681  1.00 41.66           C  
ATOM    442  O   ILE A  29     142.517 197.604 143.534  1.00 41.66           O  
ATOM    443  CB  ILE A  29     141.638 198.554 146.617  1.00 41.66           C  
ATOM    444  CG1 ILE A  29     140.366 199.120 147.245  1.00 41.66           C  
ATOM    445  CG2 ILE A  29     142.441 199.660 145.955  1.00 41.66           C  
ATOM    446  CD1 ILE A  29     140.601 199.842 148.544  1.00 41.66           C  
ATOM    447  H   ILE A  29     140.888 196.279 147.127  1.00 41.66           H  
ATOM    448  HA  ILE A  29     140.563 197.805 145.036  1.00 41.66           H  
ATOM    449  HB  ILE A  29     142.179 198.156 147.317  1.00 41.66           H  
ATOM    450 HG12 ILE A  29     139.963 199.747 146.624  1.00 41.66           H  
ATOM    451 HG13 ILE A  29     139.751 198.390 147.419  1.00 41.66           H  
ATOM    452 HG21 ILE A  29     142.404 200.453 146.512  1.00 41.66           H  
ATOM    453 HG22 ILE A  29     143.362 199.371 145.856  1.00 41.66           H  
ATOM    454 HG23 ILE A  29     142.057 199.852 145.085  1.00 41.66           H  
ATOM    455 HD11 ILE A  29     139.745 200.035 148.958  1.00 41.66           H  
ATOM    456 HD12 ILE A  29     141.131 199.276 149.127  1.00 41.66           H  
ATOM    457 HD13 ILE A  29     141.077 200.668 148.366  1.00 41.66           H  
ATOM    458  N   LEU A  30     143.419 196.359 145.172  1.00 41.94           N  
ATOM    459  CA  LEU A  30     144.601 196.057 144.375  1.00 41.94           C  
ATOM    460  C   LEU A  30     144.251 195.204 143.165  1.00 41.94           C  
ATOM    461  O   LEU A  30     144.768 195.437 142.067  1.00 41.94           O  
ATOM    462  CB  LEU A  30     145.648 195.359 145.241  1.00 41.94           C  
ATOM    463  CG  LEU A  30     146.572 196.264 146.062  1.00 41.94           C  
ATOM    464  CD1 LEU A  30     147.533 195.422 146.881  1.00 41.94           C  
ATOM    465  CD2 LEU A  30     147.339 197.236 145.182  1.00 41.94           C  
ATOM    466  H   LEU A  30     143.406 195.994 145.951  1.00 41.94           H  
ATOM    467  HA  LEU A  30     144.976 196.888 144.048  1.00 41.94           H  
ATOM    468  HB2 LEU A  30     145.187 194.777 145.866  1.00 41.94           H  
ATOM    469  HB3 LEU A  30     146.212 194.823 144.662  1.00 41.94           H  
ATOM    470  HG  LEU A  30     146.033 196.783 146.679  1.00 41.94           H  
ATOM    471 HD11 LEU A  30     148.114 196.010 147.388  1.00 41.94           H  
ATOM    472 HD12 LEU A  30     147.023 194.859 147.485  1.00 41.94           H  
ATOM    473 HD13 LEU A  30     148.060 194.872 146.281  1.00 41.94           H  
ATOM    474 HD21 LEU A  30     148.043 197.647 145.708  1.00 41.94           H  
ATOM    475 HD22 LEU A  30     147.724 196.752 144.437  1.00 41.94           H  
ATOM    476 HD23 LEU A  30     146.732 197.919 144.856  1.00 41.94           H  
ATOM    477  N   GLY A  31     143.378 194.209 143.339  1.00 42.54           N  
ATOM    478  CA  GLY A  31     142.975 193.395 142.207  1.00 42.54           C  
ATOM    479  C   GLY A  31     142.247 194.199 141.150  1.00 42.54           C  
ATOM    480  O   GLY A  31     142.438 193.982 139.951  1.00 42.54           O  
ATOM    481  H   GLY A  31     143.015 193.994 144.088  1.00 42.54           H  
ATOM    482  HA2 GLY A  31     143.760 192.994 141.802  1.00 42.54           H  
ATOM    483  HA3 GLY A  31     142.389 192.685 142.512  1.00 42.54           H  
ATOM    484  N   HIS A  32     141.401 195.140 141.577  1.00 44.80           N  
ATOM    485  CA  HIS A  32     140.705 195.981 140.610  1.00 44.80           C  
ATOM    486  C   HIS A  32     141.685 196.765 139.749  1.00 44.80           C  
ATOM    487  O   HIS A  32     141.380 197.082 138.594  1.00 44.80           O  
ATOM    488  CB  HIS A  32     139.753 196.936 141.327  1.00 44.80           C  
ATOM    489  CG  HIS A  32     139.111 197.939 140.421  1.00 44.80           C  
ATOM    490  ND1 HIS A  32     138.855 197.685 139.092  1.00 44.80           N  
ATOM    491  CD2 HIS A  32     138.674 199.200 140.654  1.00 44.80           C  
ATOM    492  CE1 HIS A  32     138.288 198.745 138.544  1.00 44.80           C  
ATOM    493  NE2 HIS A  32     138.167 199.678 139.471  1.00 44.80           N  
ATOM    494  H   HIS A  32     141.218 195.307 142.401  1.00 44.80           H  
ATOM    495  HA  HIS A  32     140.177 195.416 140.024  1.00 44.80           H  
ATOM    496  HB2 HIS A  32     139.047 196.418 141.744  1.00 44.80           H  
ATOM    497  HB3 HIS A  32     140.249 197.422 142.004  1.00 44.80           H  
ATOM    498  HD2 HIS A  32     138.711 199.656 141.463  1.00 44.80           H  
ATOM    499  HE1 HIS A  32     138.019 198.822 137.657  1.00 44.80           H  
ATOM    500  HE2 HIS A  32     137.826 200.459 139.353  1.00 44.80           H  
ATOM    501  N   TYR A  33     142.860 197.083 140.285  1.00 44.90           N  
ATOM    502  CA  TYR A  33     143.880 197.826 139.560  1.00 44.90           C  
ATOM    503  C   TYR A  33     144.917 196.919 138.908  1.00 44.90           C  
ATOM    504  O   TYR A  33     145.911 197.418 138.374  1.00 44.90           O  
ATOM    505  CB  TYR A  33     144.563 198.820 140.499  1.00 44.90           C  
ATOM    506  CG  TYR A  33     143.675 199.981 140.886  1.00 44.90           C  
ATOM    507  CD1 TYR A  33     143.221 200.879 139.931  1.00 44.90           C  
ATOM    508  CD2 TYR A  33     143.287 200.176 142.202  1.00 44.90           C  
ATOM    509  CE1 TYR A  33     142.411 201.938 140.276  1.00 44.90           C  
ATOM    510  CE2 TYR A  33     142.474 201.234 142.556  1.00 44.90           C  
ATOM    511  CZ  TYR A  33     142.039 202.111 141.589  1.00 44.90           C  
ATOM    512  OH  TYR A  33     141.230 203.168 141.936  1.00 44.90           O  
ATOM    513  H   TYR A  33     143.093 196.874 141.086  1.00 44.90           H  
ATOM    514  HA  TYR A  33     143.452 198.334 138.854  1.00 44.90           H  
ATOM    515  HB2 TYR A  33     144.821 198.358 141.312  1.00 44.90           H  
ATOM    516  HB3 TYR A  33     145.349 199.180 140.059  1.00 44.90           H  
ATOM    517  HD1 TYR A  33     143.470 200.765 139.042  1.00 44.90           H  
ATOM    518  HD2 TYR A  33     143.579 199.585 142.857  1.00 44.90           H  
ATOM    519  HE1 TYR A  33     142.115 202.532 139.624  1.00 44.90           H  
ATOM    520  HE2 TYR A  33     142.222 201.353 143.444  1.00 44.90           H  
ATOM    521  HH  TYR A  33     141.082 203.157 142.763  1.00 44.90           H  
ATOM    522  N   GLY A  34     144.709 195.605 138.938  1.00 45.33           N  
ATOM    523  CA  GLY A  34     145.578 194.678 138.244  1.00 45.33           C  
ATOM    524  C   GLY A  34     146.855 194.316 138.965  1.00 45.33           C  
ATOM    525  O   GLY A  34     147.760 193.754 138.338  1.00 45.33           O  
ATOM    526  H   GLY A  34     144.063 195.226 139.360  1.00 45.33           H  
ATOM    527  HA2 GLY A  34     145.089 193.857 138.077  1.00 45.33           H  
ATOM    528  HA3 GLY A  34     145.820 195.060 137.386  1.00 45.33           H  
ATOM    529  N   TYR A  35     146.962 194.612 140.261  1.00 44.79           N  
ATOM    530  CA  TYR A  35     148.158 194.312 141.037  1.00 44.79           C  
ATOM    531  C   TYR A  35     148.076 192.966 141.746  1.00 44.79           C  
ATOM    532  O   TYR A  35     148.733 192.772 142.777  1.00 44.79           O  
ATOM    533  CB  TYR A  35     148.413 195.431 142.045  1.00 44.79           C  
ATOM    534  CG  TYR A  35     148.773 196.746 141.400  1.00 44.79           C  
ATOM    535  CD1 TYR A  35     149.970 196.900 140.716  1.00 44.79           C  
ATOM    536  CD2 TYR A  35     147.912 197.830 141.464  1.00 44.79           C  
ATOM    537  CE1 TYR A  35     150.302 198.098 140.120  1.00 44.79           C  
ATOM    538  CE2 TYR A  35     148.235 199.033 140.872  1.00 44.79           C  
ATOM    539  CZ  TYR A  35     149.431 199.162 140.201  1.00 44.79           C  
ATOM    540  OH  TYR A  35     149.757 200.360 139.609  1.00 44.79           O  
ATOM    541  H   TYR A  35     146.342 194.995 140.718  1.00 44.79           H  
ATOM    542  HA  TYR A  35     148.918 194.280 140.435  1.00 44.79           H  
ATOM    543  HB2 TYR A  35     147.608 195.566 142.569  1.00 44.79           H  
ATOM    544  HB3 TYR A  35     149.147 195.173 142.625  1.00 44.79           H  
ATOM    545  HD1 TYR A  35     150.560 196.183 140.661  1.00 44.79           H  
ATOM    546  HD2 TYR A  35     147.104 197.746 141.916  1.00 44.79           H  
ATOM    547  HE1 TYR A  35     151.109 198.188 139.667  1.00 44.79           H  
ATOM    548  HE2 TYR A  35     147.648 199.753 140.925  1.00 44.79           H  
ATOM    549  HH  TYR A  35     149.142 200.919 139.733  1.00 44.79           H  
ATOM    550  N   ALA A  36     147.285 192.027 141.223  1.00 42.37           N  
ATOM    551  CA  ALA A  36     147.172 190.723 141.863  1.00 42.37           C  
ATOM    552  C   ALA A  36     148.505 189.987 141.869  1.00 42.37           C  
ATOM    553  O   ALA A  36     148.794 189.235 142.807  1.00 42.37           O  
ATOM    554  CB  ALA A  36     146.105 189.884 141.161  1.00 42.37           C  
ATOM    555  H   ALA A  36     146.813 192.121 140.510  1.00 42.37           H  
ATOM    556  HA  ALA A  36     146.896 190.847 142.785  1.00 42.37           H  
ATOM    557  HB1 ALA A  36     146.044 189.021 141.599  1.00 42.37           H  
ATOM    558  HB2 ALA A  36     145.254 190.346 141.218  1.00 42.37           H  
ATOM    559  HB3 ALA A  36     146.358 189.767 140.232  1.00 42.37           H  
ATOM    560  N   HIS A  37     149.324 190.183 140.834  1.00 42.94           N  
ATOM    561  CA  HIS A  37     150.637 189.548 140.804  1.00 42.94           C  
ATOM    562  C   HIS A  37     151.517 190.054 141.940  1.00 42.94           C  
ATOM    563  O   HIS A  37     152.255 189.277 142.558  1.00 42.94           O  
ATOM    564  CB  HIS A  37     151.306 189.798 139.452  1.00 42.94           C  
ATOM    565  CG  HIS A  37     152.753 189.420 139.418  1.00 42.94           C  
ATOM    566  ND1 HIS A  37     153.762 190.308 139.726  1.00 42.94           N  
ATOM    567  CD2 HIS A  37     153.362 188.249 139.116  1.00 42.94           C  
ATOM    568  CE1 HIS A  37     154.930 189.701 139.613  1.00 42.94           C  
ATOM    569  NE2 HIS A  37     154.715 188.451 139.244  1.00 42.94           N  
ATOM    570  H   HIS A  37     149.145 190.671 140.149  1.00 42.94           H  
ATOM    571  HA  HIS A  37     150.528 188.591 140.912  1.00 42.94           H  
ATOM    572  HB2 HIS A  37     150.847 189.277 138.775  1.00 42.94           H  
ATOM    573  HB3 HIS A  37     151.241 190.742 139.241  1.00 42.94           H  
ATOM    574  HD2 HIS A  37     152.943 187.457 138.867  1.00 42.94           H  
ATOM    575  HE1 HIS A  37     155.761 190.088 139.767  1.00 42.94           H  
ATOM    576  HE2 HIS A  37     155.324 187.859 139.106  1.00 42.94           H  
ATOM    577  N   ALA A  38     151.458 191.355 142.226  1.00 42.10           N  
ATOM    578  CA  ALA A  38     152.224 191.898 143.342  1.00 42.10           C  
ATOM    579  C   ALA A  38     151.769 191.291 144.662  1.00 42.10           C  
ATOM    580  O   ALA A  38     152.594 190.972 145.525  1.00 42.10           O  
ATOM    581  CB  ALA A  38     152.091 193.419 143.376  1.00 42.10           C  
ATOM    582  H   ALA A  38     150.990 191.934 141.795  1.00 42.10           H  
ATOM    583  HA  ALA A  38     153.161 191.681 143.218  1.00 42.10           H  
ATOM    584  HB1 ALA A  38     152.606 193.763 144.123  1.00 42.10           H  
ATOM    585  HB2 ALA A  38     152.431 193.784 142.544  1.00 42.10           H  
ATOM    586  HB3 ALA A  38     151.156 193.652 143.483  1.00 42.10           H  
ATOM    587  N   VAL A  39     150.457 191.125 144.836  1.00 40.39           N  
ATOM    588  CA  VAL A  39     149.943 190.501 146.051  1.00 40.39           C  
ATOM    589  C   VAL A  39     150.437 189.065 146.157  1.00 40.39           C  
ATOM    590  O   VAL A  39     150.837 188.607 147.234  1.00 40.39           O  
ATOM    591  CB  VAL A  39     148.405 190.576 146.077  1.00 40.39           C  
ATOM    592  CG1 VAL A  39     147.853 189.896 147.322  1.00 40.39           C  
ATOM    593  CG2 VAL A  39     147.949 192.021 146.015  1.00 40.39           C  
ATOM    594  H   VAL A  39     149.852 191.361 144.272  1.00 40.39           H  
ATOM    595  HA  VAL A  39     150.277 190.988 146.820  1.00 40.39           H  
ATOM    596  HB  VAL A  39     148.052 190.115 145.301  1.00 40.39           H  
ATOM    597 HG11 VAL A  39     146.898 190.062 147.371  1.00 40.39           H  
ATOM    598 HG12 VAL A  39     148.018 188.942 147.266  1.00 40.39           H  
ATOM    599 HG13 VAL A  39     148.291 190.266 148.103  1.00 40.39           H  
ATOM    600 HG21 VAL A  39     146.984 192.052 146.113  1.00 40.39           H  
ATOM    601 HG22 VAL A  39     148.370 192.516 146.735  1.00 40.39           H  
ATOM    602 HG23 VAL A  39     148.206 192.399 145.159  1.00 40.39           H  
ATOM    603  N   HIS A  40     150.417 188.333 145.043  1.00 41.19           N  
ATOM    604  CA  HIS A  40     150.888 186.953 145.062  1.00 41.19           C  
ATOM    605  C   HIS A  40     152.363 186.880 145.433  1.00 41.19           C  
ATOM    606  O   HIS A  40     152.779 185.997 146.192  1.00 41.19           O  
ATOM    607  CB  HIS A  40     150.650 186.302 143.702  1.00 41.19           C  
ATOM    608  CG  HIS A  40     151.038 184.858 143.648  1.00 41.19           C  
ATOM    609  ND1 HIS A  40     150.214 183.848 144.094  1.00 41.19           N  
ATOM    610  CD2 HIS A  40     152.164 184.253 143.200  1.00 41.19           C  
ATOM    611  CE1 HIS A  40     150.815 182.684 143.925  1.00 41.19           C  
ATOM    612  NE2 HIS A  40     151.999 182.902 143.383  1.00 41.19           N  
ATOM    613  H   HIS A  40     150.141 188.607 144.277  1.00 41.19           H  
ATOM    614  HA  HIS A  40     150.385 186.455 145.727  1.00 41.19           H  
ATOM    615  HB2 HIS A  40     149.708 186.366 143.482  1.00 41.19           H  
ATOM    616  HB3 HIS A  40     151.174 186.773 143.036  1.00 41.19           H  
ATOM    617  HD2 HIS A  40     152.909 184.674 142.836  1.00 41.19           H  
ATOM    618  HE1 HIS A  40     150.463 181.853 144.148  1.00 41.19           H  
ATOM    619  HE2 HIS A  40     152.574 182.296 143.179  1.00 41.19           H  
ATOM    620  N   THR A  41     153.171 187.796 144.900  1.00 41.66           N  
ATOM    621  CA  THR A  41     154.612 187.734 145.118  1.00 41.66           C  
ATOM    622  C   THR A  41     155.009 188.189 146.519  1.00 41.66           C  
ATOM    623  O   THR A  41     155.859 187.557 147.156  1.00 41.66           O  
ATOM    624  CB  THR A  41     155.331 188.581 144.069  1.00 41.66           C  
ATOM    625  OG1 THR A  41     155.035 188.074 142.763  1.00 41.66           O  
ATOM    626  CG2 THR A  41     156.835 188.554 144.293  1.00 41.66           C  
ATOM    627  H   THR A  41     152.912 188.455 144.413  1.00 41.66           H  
ATOM    628  HA  THR A  41     154.905 186.816 145.010  1.00 41.66           H  
ATOM    629  HB  THR A  41     155.028 189.500 144.134  1.00 41.66           H  
ATOM    630  HG1 THR A  41     155.427 188.534 142.180  1.00 41.66           H  
ATOM    631 HG21 THR A  41     157.291 188.884 143.504  1.00 41.66           H  
ATOM    632 HG22 THR A  41     157.071 189.114 145.049  1.00 41.66           H  
ATOM    633 HG23 THR A  41     157.127 187.646 144.468  1.00 41.66           H  
ATOM    634  N   TYR A  42     154.418 189.273 147.016  1.00 42.28           N  
ATOM    635  CA  TYR A  42     154.893 189.913 148.238  1.00 42.28           C  
ATOM    636  C   TYR A  42     154.013 189.648 149.451  1.00 42.28           C  
ATOM    637  O   TYR A  42     154.534 189.501 150.559  1.00 42.28           O  
ATOM    638  CB  TYR A  42     155.007 191.425 148.024  1.00 42.28           C  
ATOM    639  CG  TYR A  42     155.953 191.806 146.911  1.00 42.28           C  
ATOM    640  CD1 TYR A  42     157.252 191.320 146.882  1.00 42.28           C  
ATOM    641  CD2 TYR A  42     155.546 192.646 145.886  1.00 42.28           C  
ATOM    642  CE1 TYR A  42     158.118 191.662 145.866  1.00 42.28           C  
ATOM    643  CE2 TYR A  42     156.405 192.993 144.865  1.00 42.28           C  
ATOM    644  CZ  TYR A  42     157.689 192.499 144.860  1.00 42.28           C  
ATOM    645  OH  TYR A  42     158.549 192.844 143.844  1.00 42.28           O  
ATOM    646  H   TYR A  42     153.737 189.659 146.661  1.00 42.28           H  
ATOM    647  HA  TYR A  42     155.779 189.577 148.443  1.00 42.28           H  
ATOM    648  HB2 TYR A  42     154.131 191.777 147.804  1.00 42.28           H  
ATOM    649  HB3 TYR A  42     155.331 191.833 148.842  1.00 42.28           H  
ATOM    650  HD1 TYR A  42     157.544 190.755 147.560  1.00 42.28           H  
ATOM    651  HD2 TYR A  42     154.678 192.981 145.886  1.00 42.28           H  
ATOM    652  HE1 TYR A  42     158.987 191.330 145.859  1.00 42.28           H  
ATOM    653  HE2 TYR A  42     156.119 193.558 144.184  1.00 42.28           H  
ATOM    654  HH  TYR A  42     158.162 193.354 143.301  1.00 42.28           H  
ATOM    655  N   VAL A  43     152.697 189.585 149.278  1.00 38.95           N  
ATOM    656  CA  VAL A  43     151.795 189.451 150.419  1.00 38.95           C  
ATOM    657  C   VAL A  43     151.510 187.989 150.739  1.00 38.95           C  
ATOM    658  O   VAL A  43     151.438 187.611 151.910  1.00 38.95           O  
ATOM    659  CB  VAL A  43     150.494 190.232 150.149  1.00 38.95           C  
ATOM    660  CG1 VAL A  43     149.635 190.273 151.398  1.00 38.95           C  
ATOM    661  CG2 VAL A  43     150.806 191.640 149.675  1.00 38.95           C  
ATOM    662  H   VAL A  43     152.301 189.618 148.515  1.00 38.95           H  
ATOM    663  HA  VAL A  43     152.217 189.846 151.198  1.00 38.95           H  
ATOM    664  HB  VAL A  43     149.994 189.781 149.452  1.00 38.95           H  
ATOM    665 HG11 VAL A  43     148.867 190.844 151.235  1.00 38.95           H  
ATOM    666 HG12 VAL A  43     149.340 189.374 151.604  1.00 38.95           H  
ATOM    667 HG13 VAL A  43     150.160 190.628 152.132  1.00 38.95           H  
ATOM    668 HG21 VAL A  43     149.980 192.147 149.628  1.00 38.95           H  
ATOM    669 HG22 VAL A  43     151.414 192.057 150.304  1.00 38.95           H  
ATOM    670 HG23 VAL A  43     151.216 191.597 148.797  1.00 38.95           H  
ATOM    671  N   LYS A  44     151.350 187.152 149.717  1.00 39.24           N  
ATOM    672  CA  LYS A  44     150.997 185.754 149.950  1.00 39.24           C  
ATOM    673  C   LYS A  44     151.976 185.019 150.858  1.00 39.24           C  
ATOM    674  O   LYS A  44     151.518 184.198 151.673  1.00 39.24           O  
ATOM    675  CB  LYS A  44     150.873 185.029 148.606  1.00 39.24           C  
ATOM    676  CG  LYS A  44     150.010 183.784 148.656  1.00 39.24           C  
ATOM    677  CD  LYS A  44     149.966 183.087 147.310  1.00 39.24           C  
ATOM    678  CE  LYS A  44     150.042 181.579 147.461  1.00 39.24           C  
ATOM    679  NZ  LYS A  44     151.392 181.131 147.893  1.00 39.24           N  
ATOM    680  H   LYS A  44     151.438 187.365 148.889  1.00 39.24           H  
ATOM    681  HA  LYS A  44     150.127 185.725 150.378  1.00 39.24           H  
ATOM    682  HB2 LYS A  44     150.479 185.635 147.959  1.00 39.24           H  
ATOM    683  HB3 LYS A  44     151.758 184.764 148.312  1.00 39.24           H  
ATOM    684  HG2 LYS A  44     150.377 183.167 149.308  1.00 39.24           H  
ATOM    685  HG3 LYS A  44     149.105 184.032 148.900  1.00 39.24           H  
ATOM    686  HD2 LYS A  44     149.135 183.307 146.864  1.00 39.24           H  
ATOM    687  HD3 LYS A  44     150.721 183.377 146.775  1.00 39.24           H  
ATOM    688  HE2 LYS A  44     149.400 181.293 148.130  1.00 39.24           H  
ATOM    689  HE3 LYS A  44     149.843 181.163 146.607  1.00 39.24           H  
ATOM    690  HZ1 LYS A  44     151.372 180.267 148.107  1.00 39.24           H  
ATOM    691  HZ2 LYS A  44     151.978 181.252 147.234  1.00 39.24           H  
ATOM    692  HZ3 LYS A  44     151.654 181.599 148.602  1.00 39.24           H  
ATOM    693  N   PRO A  45     153.292 185.229 150.770  1.00 38.97           N  
ATOM    694  CA  PRO A  45     154.211 184.424 151.591  1.00 38.97           C  
ATOM    695  C   PRO A  45     153.917 184.469 153.082  1.00 38.97           C  
ATOM    696  O   PRO A  45     154.157 183.474 153.771  1.00 38.97           O  
ATOM    697  CB  PRO A  45     155.583 185.029 151.265  1.00 38.97           C  
ATOM    698  CG  PRO A  45     155.428 185.576 149.897  1.00 38.97           C  
ATOM    699  CD  PRO A  45     154.018 186.071 149.803  1.00 38.97           C  
ATOM    700  HA  PRO A  45     154.196 183.501 151.296  1.00 38.97           H  
ATOM    701  HB2 PRO A  45     155.790 185.734 151.897  1.00 38.97           H  
ATOM    702  HB3 PRO A  45     156.261 184.336 151.285  1.00 38.97           H  
ATOM    703  HG2 PRO A  45     156.054 186.306 149.768  1.00 38.97           H  
ATOM    704  HG3 PRO A  45     155.585 184.874 149.247  1.00 38.97           H  
ATOM    705  HD2 PRO A  45     153.972 187.003 150.066  1.00 38.97           H  
ATOM    706  HD3 PRO A  45     153.670 185.936 148.908  1.00 38.97           H  
ATOM    707  N   PHE A  46     153.410 185.584 153.611  1.00 37.17           N  
ATOM    708  CA  PHE A  46     153.083 185.631 155.034  1.00 37.17           C  
ATOM    709  C   PHE A  46     151.923 184.697 155.371  1.00 37.17           C  
ATOM    710  O   PHE A  46     151.963 183.977 156.379  1.00 37.17           O  
ATOM    711  CB  PHE A  46     152.761 187.066 155.442  1.00 37.17           C  
ATOM    712  CG  PHE A  46     153.914 188.011 155.272  1.00 37.17           C  
ATOM    713  CD1 PHE A  46     154.895 188.107 156.240  1.00 37.17           C  
ATOM    714  CD2 PHE A  46     154.020 188.799 154.140  1.00 37.17           C  
ATOM    715  CE1 PHE A  46     155.957 188.973 156.085  1.00 37.17           C  
ATOM    716  CE2 PHE A  46     155.081 189.666 153.981  1.00 37.17           C  
ATOM    717  CZ  PHE A  46     156.051 189.752 154.954  1.00 37.17           C  
ATOM    718  H   PHE A  46     153.250 186.309 153.178  1.00 37.17           H  
ATOM    719  HA  PHE A  46     153.855 185.342 155.544  1.00 37.17           H  
ATOM    720  HB2 PHE A  46     152.028 187.390 154.896  1.00 37.17           H  
ATOM    721  HB3 PHE A  46     152.504 187.076 156.377  1.00 37.17           H  
ATOM    722  HD1 PHE A  46     154.837 187.583 157.006  1.00 37.17           H  
ATOM    723  HD2 PHE A  46     153.368 188.744 153.479  1.00 37.17           H  
ATOM    724  HE1 PHE A  46     156.611 189.029 156.744  1.00 37.17           H  
ATOM    725  HE2 PHE A  46     155.142 190.192 153.216  1.00 37.17           H  
ATOM    726  HZ  PHE A  46     156.766 190.336 154.849  1.00 37.17           H  
ATOM    727  N   GLY A  47     150.882 184.691 154.538  1.00 35.47           N  
ATOM    728  CA  GLY A  47     149.812 183.729 154.727  1.00 35.47           C  
ATOM    729  C   GLY A  47     150.298 182.301 154.582  1.00 35.47           C  
ATOM    730  O   GLY A  47     149.850 181.404 155.300  1.00 35.47           O  
ATOM    731  H   GLY A  47     150.777 185.224 153.871  1.00 35.47           H  
ATOM    732  HA2 GLY A  47     149.428 183.837 155.612  1.00 35.47           H  
ATOM    733  HA3 GLY A  47     149.119 183.885 154.067  1.00 35.47           H  
ATOM    734  N   ASP A  48     151.223 182.072 153.649  1.00 37.36           N  
ATOM    735  CA  ASP A  48     151.810 180.745 153.505  1.00 37.36           C  
ATOM    736  C   ASP A  48     152.544 180.336 154.773  1.00 37.36           C  
ATOM    737  O   ASP A  48     152.468 179.179 155.199  1.00 37.36           O  
ATOM    738  CB  ASP A  48     152.760 180.719 152.311  1.00 37.36           C  
ATOM    739  CG  ASP A  48     152.036 180.577 150.995  1.00 37.36           C  
ATOM    740  OD1 ASP A  48     151.109 179.745 150.911  1.00 37.36           O  
ATOM    741  OD2 ASP A  48     152.397 181.297 150.040  1.00 37.36           O  
ATOM    742  H   ASP A  48     151.522 182.659 153.096  1.00 37.36           H  
ATOM    743  HA  ASP A  48     151.103 180.100 153.345  1.00 37.36           H  
ATOM    744  HB2 ASP A  48     153.264 181.548 152.290  1.00 37.36           H  
ATOM    745  HB3 ASP A  48     153.364 179.966 152.404  1.00 37.36           H  
ATOM    746  N   LEU A  49     153.272 181.272 155.379  1.00 35.03           N  
ATOM    747  CA  LEU A  49     153.964 180.988 156.630  1.00 35.03           C  
ATOM    748  C   LEU A  49     152.975 180.631 157.731  1.00 35.03           C  
ATOM    749  O   LEU A  49     153.202 179.691 158.501  1.00 35.03           O  
ATOM    750  CB  LEU A  49     154.809 182.194 157.039  1.00 35.03           C  
ATOM    751  CG  LEU A  49     155.521 182.110 158.389  1.00 35.03           C  
ATOM    752  CD1 LEU A  49     156.516 180.968 158.397  1.00 35.03           C  
ATOM    753  CD2 LEU A  49     156.208 183.422 158.708  1.00 35.03           C  
ATOM    754  H   LEU A  49     153.380 182.074 155.088  1.00 35.03           H  
ATOM    755  HA  LEU A  49     154.558 180.232 156.500  1.00 35.03           H  
ATOM    756  HB2 LEU A  49     155.492 182.327 156.363  1.00 35.03           H  
ATOM    757  HB3 LEU A  49     154.232 182.972 157.067  1.00 35.03           H  
ATOM    758  HG  LEU A  49     154.867 181.942 159.086  1.00 35.03           H  
ATOM    759 HD11 LEU A  49     156.998 180.976 159.239  1.00 35.03           H  
ATOM    760 HD12 LEU A  49     156.037 180.131 158.298  1.00 35.03           H  
ATOM    761 HD13 LEU A  49     157.136 181.085 157.661  1.00 35.03           H  
ATOM    762 HD21 LEU A  49     156.652 183.345 159.567  1.00 35.03           H  
ATOM    763 HD22 LEU A  49     156.860 183.613 158.015  1.00 35.03           H  
ATOM    764 HD23 LEU A  49     155.543 184.127 158.741  1.00 35.03           H  
ATOM    765  N   PHE A  50     151.873 181.376 157.824  1.00 33.74           N  
ATOM    766  CA  PHE A  50     150.855 181.065 158.826  1.00 33.74           C  
ATOM    767  C   PHE A  50     150.270 179.673 158.605  1.00 33.74           C  
ATOM    768  O   PHE A  50     150.104 178.894 159.556  1.00 33.74           O  
ATOM    769  CB  PHE A  50     149.757 182.125 158.788  1.00 33.74           C  
ATOM    770  CG  PHE A  50     148.612 181.852 159.717  1.00 33.74           C  
ATOM    771  CD1 PHE A  50     148.834 181.605 161.059  1.00 33.74           C  
ATOM    772  CD2 PHE A  50     147.311 181.851 159.248  1.00 33.74           C  
ATOM    773  CE1 PHE A  50     147.781 181.357 161.913  1.00 33.74           C  
ATOM    774  CE2 PHE A  50     146.257 181.604 160.099  1.00 33.74           C  
ATOM    775  CZ  PHE A  50     146.492 181.359 161.433  1.00 33.74           C  
ATOM    776  H   PHE A  50     151.693 182.055 157.327  1.00 33.74           H  
ATOM    777  HA  PHE A  50     151.263 181.083 159.707  1.00 33.74           H  
ATOM    778  HB2 PHE A  50     150.141 182.980 159.036  1.00 33.74           H  
ATOM    779  HB3 PHE A  50     149.402 182.174 157.886  1.00 33.74           H  
ATOM    780  HD1 PHE A  50     149.703 181.605 161.389  1.00 33.74           H  
ATOM    781  HD2 PHE A  50     147.147 182.017 158.347  1.00 33.74           H  
ATOM    782  HE1 PHE A  50     147.942 181.191 162.814  1.00 33.74           H  
ATOM    783  HE2 PHE A  50     145.386 181.604 159.772  1.00 33.74           H  
ATOM    784  HZ  PHE A  50     145.780 181.190 162.008  1.00 33.74           H  
ATOM    785  N   VAL A  51     149.960 179.341 157.351  1.00 32.90           N  
ATOM    786  CA  VAL A  51     149.399 178.030 157.040  1.00 32.90           C  
ATOM    787  C   VAL A  51     150.392 176.929 157.388  1.00 32.90           C  
ATOM    788  O   VAL A  51     150.018 175.886 157.937  1.00 32.90           O  
ATOM    789  CB  VAL A  51     148.981 177.972 155.559  1.00 32.90           C  
ATOM    790  CG1 VAL A  51     148.808 176.532 155.100  1.00 32.90           C  
ATOM    791  CG2 VAL A  51     147.703 178.762 155.344  1.00 32.90           C  
ATOM    792  H   VAL A  51     150.065 179.853 156.669  1.00 32.90           H  
ATOM    793  HA  VAL A  51     148.604 177.893 157.579  1.00 32.90           H  
ATOM    794  HB  VAL A  51     149.678 178.377 155.019  1.00 32.90           H  
ATOM    795 HG11 VAL A  51     148.289 176.525 154.281  1.00 32.90           H  
ATOM    796 HG12 VAL A  51     149.680 176.140 154.939  1.00 32.90           H  
ATOM    797 HG13 VAL A  51     148.340 176.034 155.789  1.00 32.90           H  
ATOM    798 HG21 VAL A  51     147.468 178.731 154.403  1.00 32.90           H  
ATOM    799 HG22 VAL A  51     146.995 178.368 155.876  1.00 32.90           H  
ATOM    800 HG23 VAL A  51     147.851 179.681 155.618  1.00 32.90           H  
ATOM    801  N   ARG A  52     151.669 177.136 157.061  1.00 33.83           N  
ATOM    802  CA  ARG A  52     152.688 176.144 157.384  1.00 33.83           C  
ATOM    803  C   ARG A  52     152.815 175.958 158.888  1.00 33.83           C  
ATOM    804  O   ARG A  52     152.947 174.829 159.373  1.00 33.83           O  
ATOM    805  CB  ARG A  52     154.030 176.560 156.785  1.00 33.83           C  
ATOM    806  CG  ARG A  52     154.123 176.390 155.286  1.00 33.83           C  
ATOM    807  CD  ARG A  52     155.502 176.762 154.780  1.00 33.83           C  
ATOM    808  NE  ARG A  52     156.454 175.673 154.959  1.00 33.83           N  
ATOM    809  CZ  ARG A  52     156.531 174.608 154.174  1.00 33.83           C  
ATOM    810  NH1 ARG A  52     155.734 174.459 153.129  1.00 33.83           N  
ATOM    811  NH2 ARG A  52     157.430 173.667 154.445  1.00 33.83           N  
ATOM    812  H   ARG A  52     151.966 177.834 156.657  1.00 33.83           H  
ATOM    813  HA  ARG A  52     152.436 175.292 156.995  1.00 33.83           H  
ATOM    814  HB2 ARG A  52     154.183 177.497 156.986  1.00 33.83           H  
ATOM    815  HB3 ARG A  52     154.730 176.021 157.187  1.00 33.83           H  
ATOM    816  HG2 ARG A  52     153.954 175.463 155.058  1.00 33.83           H  
ATOM    817  HG3 ARG A  52     153.473 176.967 154.856  1.00 33.83           H  
ATOM    818  HD2 ARG A  52     155.450 176.970 153.834  1.00 33.83           H  
ATOM    819  HD3 ARG A  52     155.826 177.531 155.274  1.00 33.83           H  
ATOM    820  HE  ARG A  52     157.004 175.726 155.617  1.00 33.83           H  
ATOM    821 HH11 ARG A  52     155.148 175.059 152.943  1.00 33.83           H  
ATOM    822 HH12 ARG A  52     155.803 173.759 152.634  1.00 33.83           H  
ATOM    823 HH21 ARG A  52     157.954 173.755 155.122  1.00 33.83           H  
ATOM    824 HH22 ARG A  52     157.490 172.972 153.942  1.00 33.83           H  
ATOM    825  N   LEU A  53     152.789 177.057 159.643  1.00 32.76           N  
ATOM    826  CA  LEU A  53     152.871 176.951 161.094  1.00 32.76           C  
ATOM    827  C   LEU A  53     151.703 176.148 161.645  1.00 32.76           C  
ATOM    828  O   LEU A  53     151.882 175.304 162.530  1.00 32.76           O  
ATOM    829  CB  LEU A  53     152.903 178.341 161.724  1.00 32.76           C  
ATOM    830  CG  LEU A  53     154.228 179.095 161.636  1.00 32.76           C  
ATOM    831  CD1 LEU A  53     154.032 180.537 162.055  1.00 32.76           C  
ATOM    832  CD2 LEU A  53     155.292 178.429 162.490  1.00 32.76           C  
ATOM    833  H   LEU A  53     152.725 177.861 159.344  1.00 32.76           H  
ATOM    834  HA  LEU A  53     153.690 176.490 161.332  1.00 32.76           H  
ATOM    835  HB2 LEU A  53     152.231 178.888 161.287  1.00 32.76           H  
ATOM    836  HB3 LEU A  53     152.683 178.254 162.665  1.00 32.76           H  
ATOM    837  HG  LEU A  53     154.535 179.089 160.716  1.00 32.76           H  
ATOM    838 HD11 LEU A  53     154.882 181.001 161.997  1.00 32.76           H  
ATOM    839 HD12 LEU A  53     153.387 180.953 161.461  1.00 32.76           H  
ATOM    840 HD13 LEU A  53     153.704 180.558 162.967  1.00 32.76           H  
ATOM    841 HD21 LEU A  53     156.081 178.992 162.507  1.00 32.76           H  
ATOM    842 HD22 LEU A  53     154.948 178.314 163.390  1.00 32.76           H  
ATOM    843 HD23 LEU A  53     155.511 177.565 162.107  1.00 32.76           H  
ATOM    844  N   LEU A  54     150.496 176.397 161.135  1.00 32.03           N  
ATOM    845  CA  LEU A  54     149.345 175.624 161.589  1.00 32.03           C  
ATOM    846  C   LEU A  54     149.490 174.150 161.230  1.00 32.03           C  
ATOM    847  O   LEU A  54     149.212 173.272 162.054  1.00 32.03           O  
ATOM    848  CB  LEU A  54     148.061 176.199 160.995  1.00 32.03           C  
ATOM    849  CG  LEU A  54     147.530 177.468 161.661  1.00 32.03           C  
ATOM    850  CD1 LEU A  54     146.334 177.998 160.897  1.00 32.03           C  
ATOM    851  CD2 LEU A  54     147.172 177.215 163.112  1.00 32.03           C  
ATOM    852  H   LEU A  54     150.322 176.993 160.540  1.00 32.03           H  
ATOM    853  HA  LEU A  54     149.289 175.686 162.555  1.00 32.03           H  
ATOM    854  HB2 LEU A  54     148.222 176.407 160.062  1.00 32.03           H  
ATOM    855  HB3 LEU A  54     147.366 175.525 161.060  1.00 32.03           H  
ATOM    856  HG  LEU A  54     148.222 178.147 161.639  1.00 32.03           H  
ATOM    857 HD11 LEU A  54     145.899 178.682 161.428  1.00 32.03           H  
ATOM    858 HD12 LEU A  54     146.637 178.372 160.056  1.00 32.03           H  
ATOM    859 HD13 LEU A  54     145.717 177.268 160.733  1.00 32.03           H  
ATOM    860 HD21 LEU A  54     146.654 177.965 163.445  1.00 32.03           H  
ATOM    861 HD22 LEU A  54     146.649 176.400 163.170  1.00 32.03           H  
ATOM    862 HD23 LEU A  54     147.987 177.122 163.629  1.00 32.03           H  
ATOM    863  N   LYS A  55     149.933 173.856 160.005  1.00 32.10           N  
ATOM    864  CA  LYS A  55     150.076 172.466 159.584  1.00 32.10           C  
ATOM    865  C   LYS A  55     151.136 171.736 160.396  1.00 32.10           C  
ATOM    866  O   LYS A  55     151.035 170.523 160.602  1.00 32.10           O  
ATOM    867  CB  LYS A  55     150.423 172.401 158.098  1.00 32.10           C  
ATOM    868  CG  LYS A  55     149.212 172.346 157.183  1.00 32.10           C  
ATOM    869  CD  LYS A  55     149.423 173.140 155.901  1.00 32.10           C  
ATOM    870  CE  LYS A  55     149.891 172.250 154.767  1.00 32.10           C  
ATOM    871  NZ  LYS A  55     150.144 173.024 153.522  1.00 32.10           N  
ATOM    872  H   LYS A  55     150.154 174.436 159.410  1.00 32.10           H  
ATOM    873  HA  LYS A  55     149.231 172.008 159.715  1.00 32.10           H  
ATOM    874  HB2 LYS A  55     150.945 173.185 157.870  1.00 32.10           H  
ATOM    875  HB3 LYS A  55     150.949 171.601 157.937  1.00 32.10           H  
ATOM    876  HG2 LYS A  55     149.038 171.423 156.941  1.00 32.10           H  
ATOM    877  HG3 LYS A  55     148.446 172.720 157.646  1.00 32.10           H  
ATOM    878  HD2 LYS A  55     148.581 173.542 155.638  1.00 32.10           H  
ATOM    879  HD3 LYS A  55     150.090 173.829 156.042  1.00 32.10           H  
ATOM    880  HE2 LYS A  55     150.718 171.813 155.025  1.00 32.10           H  
ATOM    881  HE3 LYS A  55     149.207 171.588 154.578  1.00 32.10           H  
ATOM    882  HZ1 LYS A  55     150.416 172.478 152.874  1.00 32.10           H  
ATOM    883  HZ2 LYS A  55     149.398 173.434 153.262  1.00 32.10           H  
ATOM    884  HZ3 LYS A  55     150.774 173.636 153.668  1.00 32.10           H  
ATOM    885  N   MET A  56     152.156 172.457 160.863  1.00 31.89           N  
ATOM    886  CA  MET A  56     153.252 171.824 161.587  1.00 31.89           C  
ATOM    887  C   MET A  56     152.768 171.062 162.814  1.00 31.89           C  
ATOM    888  O   MET A  56     153.410 170.092 163.231  1.00 31.89           O  
ATOM    889  CB  MET A  56     154.267 172.884 162.004  1.00 31.89           C  
ATOM    890  CG  MET A  56     155.499 172.334 162.697  1.00 31.89           C  
ATOM    891  SD  MET A  56     156.675 173.612 163.175  1.00 31.89           S  
ATOM    892  CE  MET A  56     155.616 174.777 164.026  1.00 31.89           C  
ATOM    893  H   MET A  56     152.235 173.309 160.774  1.00 31.89           H  
ATOM    894  HA  MET A  56     153.700 171.203 160.992  1.00 31.89           H  
ATOM    895  HB2 MET A  56     154.558 173.368 161.216  1.00 31.89           H  
ATOM    896  HB3 MET A  56     153.826 173.492 162.616  1.00 31.89           H  
ATOM    897  HG2 MET A  56     155.229 171.867 163.502  1.00 31.89           H  
ATOM    898  HG3 MET A  56     155.951 171.722 162.096  1.00 31.89           H  
ATOM    899  HE1 MET A  56     156.168 175.465 164.429  1.00 31.89           H  
ATOM    900  HE2 MET A  56     155.008 175.180 163.387  1.00 31.89           H  
ATOM    901  HE3 MET A  56     155.117 174.307 164.712  1.00 31.89           H  
ATOM    902  N   LEU A  57     151.658 171.482 163.413  1.00 30.76           N  
ATOM    903  CA  LEU A  57     151.200 170.925 164.677  1.00 30.76           C  
ATOM    904  C   LEU A  57     150.143 169.842 164.519  1.00 30.76           C  
ATOM    905  O   LEU A  57     149.768 169.220 165.516  1.00 30.76           O  
ATOM    906  CB  LEU A  57     150.650 172.043 165.568  1.00 30.76           C  
ATOM    907  CG  LEU A  57     151.475 173.329 165.600  1.00 30.76           C  
ATOM    908  CD1 LEU A  57     150.719 174.434 166.315  1.00 30.76           C  
ATOM    909  CD2 LEU A  57     152.820 173.079 166.260  1.00 30.76           C  
ATOM    910  H   LEU A  57     151.146 172.098 163.100  1.00 30.76           H  
ATOM    911  HA  LEU A  57     151.958 170.529 165.136  1.00 30.76           H  
ATOM    912  HB2 LEU A  57     149.762 172.275 165.254  1.00 30.76           H  
ATOM    913  HB3 LEU A  57     150.595 171.710 166.477  1.00 30.76           H  
ATOM    914  HG  LEU A  57     151.639 173.626 164.692  1.00 30.76           H  
ATOM    915 HD11 LEU A  57     151.206 175.266 166.213  1.00 30.76           H  
ATOM    916 HD12 LEU A  57     149.836 174.517 165.922  1.00 30.76           H  
ATOM    917 HD13 LEU A  57     150.644 174.207 167.255  1.00 30.76           H  
ATOM    918 HD21 LEU A  57     153.381 173.858 166.128  1.00 30.76           H  
ATOM    919 HD22 LEU A  57     152.684 172.924 167.208  1.00 30.76           H  
ATOM    920 HD23 LEU A  57     153.236 172.303 165.853  1.00 30.76           H  
ATOM    921  N   VAL A  58     149.668 169.583 163.300  1.00 29.95           N  
ATOM    922  CA  VAL A  58     148.498 168.724 163.130  1.00 29.95           C  
ATOM    923  C   VAL A  58     148.785 167.310 163.624  1.00 29.95           C  
ATOM    924  O   VAL A  58     148.030 166.750 164.425  1.00 29.95           O  
ATOM    925  CB  VAL A  58     148.043 168.723 161.660  1.00 29.95           C  
ATOM    926  CG1 VAL A  58     147.026 167.623 161.423  1.00 29.95           C  
ATOM    927  CG2 VAL A  58     147.464 170.075 161.285  1.00 29.95           C  
ATOM    928  H   VAL A  58     149.999 169.887 162.567  1.00 29.95           H  
ATOM    929  HA  VAL A  58     147.770 169.081 163.664  1.00 29.95           H  
ATOM    930  HB  VAL A  58     148.810 168.554 161.090  1.00 29.95           H  
ATOM    931 HG11 VAL A  58     146.538 167.819 160.608  1.00 29.95           H  
ATOM    932 HG12 VAL A  58     147.487 166.774 161.334  1.00 29.95           H  
ATOM    933 HG13 VAL A  58     146.412 167.593 162.174  1.00 29.95           H  
ATOM    934 HG21 VAL A  58     147.311 170.097 160.328  1.00 29.95           H  
ATOM    935 HG22 VAL A  58     146.626 170.199 161.757  1.00 29.95           H  
ATOM    936 HG23 VAL A  58     148.093 170.769 161.536  1.00 29.95           H  
ATOM    937  N   MET A  59     149.884 166.709 163.159  1.00 30.39           N  
ATOM    938  CA  MET A  59     150.121 165.306 163.492  1.00 30.39           C  
ATOM    939  C   MET A  59     150.499 165.107 164.951  1.00 30.39           C  
ATOM    940  O   MET A  59     149.892 164.245 165.610  1.00 30.39           O  
ATOM    941  CB  MET A  59     151.176 164.713 162.555  1.00 30.39           C  
ATOM    942  CG  MET A  59     150.818 164.797 161.089  1.00 30.39           C  
ATOM    943  SD  MET A  59     149.277 163.920 160.781  1.00 30.39           S  
ATOM    944  CE  MET A  59     149.880 162.244 160.795  1.00 30.39           C  
ATOM    945  H   MET A  59     150.485 167.078 162.667  1.00 30.39           H  
ATOM    946  HA  MET A  59     149.296 164.821 163.339  1.00 30.39           H  
ATOM    947  HB2 MET A  59     152.012 165.185 162.679  1.00 30.39           H  
ATOM    948  HB3 MET A  59     151.295 163.776 162.777  1.00 30.39           H  
ATOM    949  HG2 MET A  59     150.701 165.726 160.836  1.00 30.39           H  
ATOM    950  HG3 MET A  59     151.519 164.386 160.560  1.00 30.39           H  
ATOM    951  HE1 MET A  59     149.142 161.640 160.619  1.00 30.39           H  
ATOM    952  HE2 MET A  59     150.568 162.150 160.118  1.00 30.39           H  
ATOM    953  HE3 MET A  59     150.254 162.058 161.668  1.00 30.39           H  
ATOM    954  N   PRO A  60     151.469 165.828 165.516  1.00 29.83           N  
ATOM    955  CA  PRO A  60     151.783 165.599 166.935  1.00 29.83           C  
ATOM    956  C   PRO A  60     150.585 165.810 167.841  1.00 29.83           C  
ATOM    957  O   PRO A  60     150.306 164.971 168.709  1.00 29.83           O  
ATOM    958  CB  PRO A  60     152.908 166.607 167.217  1.00 29.83           C  
ATOM    959  CG  PRO A  60     153.396 167.054 165.888  1.00 29.83           C  
ATOM    960  CD  PRO A  60     152.260 166.930 164.946  1.00 29.83           C  
ATOM    961  HA  PRO A  60     152.123 164.699 167.061  1.00 29.83           H  
ATOM    962  HB2 PRO A  60     152.552 167.356 167.719  1.00 29.83           H  
ATOM    963  HB3 PRO A  60     153.619 166.170 167.711  1.00 29.83           H  
ATOM    964  HG2 PRO A  60     153.686 167.978 165.947  1.00 29.83           H  
ATOM    965  HG3 PRO A  60     154.130 166.486 165.608  1.00 29.83           H  
ATOM    966  HD2 PRO A  60     151.740 167.748 164.937  1.00 29.83           H  
ATOM    967  HD3 PRO A  60     152.582 166.704 164.062  1.00 29.83           H  
ATOM    968  N   ILE A  61     149.853 166.910 167.653  1.00 29.81           N  
ATOM    969  CA  ILE A  61     148.735 167.210 168.542  1.00 29.81           C  
ATOM    970  C   ILE A  61     147.651 166.151 168.398  1.00 29.81           C  
ATOM    971  O   ILE A  61     147.140 165.627 169.392  1.00 29.81           O  
ATOM    972  CB  ILE A  61     148.197 168.630 168.281  1.00 29.81           C  
ATOM    973  CG1 ILE A  61     147.410 169.131 169.492  1.00 29.81           C  
ATOM    974  CG2 ILE A  61     147.318 168.679 167.042  1.00 29.81           C  
ATOM    975  CD1 ILE A  61     147.245 170.628 169.530  1.00 29.81           C  
ATOM    976  H   ILE A  61     149.981 167.488 167.029  1.00 29.81           H  
ATOM    977  HA  ILE A  61     149.055 167.178 169.457  1.00 29.81           H  
ATOM    978  HB  ILE A  61     148.953 169.222 168.142  1.00 29.81           H  
ATOM    979 HG12 ILE A  61     146.524 168.735 169.477  1.00 29.81           H  
ATOM    980 HG13 ILE A  61     147.874 168.865 170.302  1.00 29.81           H  
ATOM    981 HG21 ILE A  61     147.190 169.606 166.785  1.00 29.81           H  
ATOM    982 HG22 ILE A  61     147.755 168.196 166.326  1.00 29.81           H  
ATOM    983 HG23 ILE A  61     146.461 168.272 167.242  1.00 29.81           H  
ATOM    984 HD11 ILE A  61     146.760 170.872 170.334  1.00 29.81           H  
ATOM    985 HD12 ILE A  61     148.122 171.041 169.535  1.00 29.81           H  
ATOM    986 HD13 ILE A  61     146.750 170.911 168.746  1.00 29.81           H  
ATOM    987  N   VAL A  62     147.310 165.790 167.161  1.00 28.99           N  
ATOM    988  CA  VAL A  62     146.257 164.801 166.952  1.00 28.99           C  
ATOM    989  C   VAL A  62     146.648 163.479 167.596  1.00 28.99           C  
ATOM    990  O   VAL A  62     145.886 162.900 168.379  1.00 28.99           O  
ATOM    991  CB  VAL A  62     145.963 164.633 165.450  1.00 28.99           C  
ATOM    992  CG1 VAL A  62     145.207 163.338 165.192  1.00 28.99           C  
ATOM    993  CG2 VAL A  62     145.171 165.818 164.929  1.00 28.99           C  
ATOM    994  H   VAL A  62     147.666 166.095 166.440  1.00 28.99           H  
ATOM    995  HA  VAL A  62     145.445 165.112 167.381  1.00 28.99           H  
ATOM    996  HB  VAL A  62     146.801 164.593 164.964  1.00 28.99           H  
ATOM    997 HG11 VAL A  62     144.791 163.389 164.318  1.00 28.99           H  
ATOM    998 HG12 VAL A  62     145.829 162.594 165.217  1.00 28.99           H  
ATOM    999 HG13 VAL A  62     144.526 163.228 165.874  1.00 28.99           H  
ATOM   1000 HG21 VAL A  62     145.050 165.719 163.971  1.00 28.99           H  
ATOM   1001 HG22 VAL A  62     144.308 165.839 165.371  1.00 28.99           H  
ATOM   1002 HG23 VAL A  62     145.661 166.633 165.118  1.00 28.99           H  
ATOM   1003  N   PHE A  63     147.858 162.998 167.304  1.00 28.50           N  
ATOM   1004  CA  PHE A  63     148.278 161.702 167.823  1.00 28.50           C  
ATOM   1005  C   PHE A  63     148.300 161.697 169.346  1.00 28.50           C  
ATOM   1006  O   PHE A  63     147.713 160.813 169.983  1.00 28.50           O  
ATOM   1007  CB  PHE A  63     149.654 161.339 167.267  1.00 28.50           C  
ATOM   1008  CG  PHE A  63     150.254 160.113 167.891  1.00 28.50           C  
ATOM   1009  CD1 PHE A  63     149.890 158.851 167.457  1.00 28.50           C  
ATOM   1010  CD2 PHE A  63     151.178 160.222 168.914  1.00 28.50           C  
ATOM   1011  CE1 PHE A  63     150.438 157.722 168.031  1.00 28.50           C  
ATOM   1012  CE2 PHE A  63     151.727 159.097 169.492  1.00 28.50           C  
ATOM   1013  CZ  PHE A  63     151.357 157.846 169.048  1.00 28.50           C  
ATOM   1014  H   PHE A  63     148.444 163.397 166.816  1.00 28.50           H  
ATOM   1015  HA  PHE A  63     147.648 161.025 167.530  1.00 28.50           H  
ATOM   1016  HB2 PHE A  63     149.574 161.177 166.314  1.00 28.50           H  
ATOM   1017  HB3 PHE A  63     150.261 162.079 167.425  1.00 28.50           H  
ATOM   1018  HD1 PHE A  63     149.269 158.762 166.770  1.00 28.50           H  
ATOM   1019  HD2 PHE A  63     151.431 161.064 169.217  1.00 28.50           H  
ATOM   1020  HE1 PHE A  63     150.187 156.879 167.731  1.00 28.50           H  
ATOM   1021  HE2 PHE A  63     152.349 159.183 170.178  1.00 28.50           H  
ATOM   1022  HZ  PHE A  63     151.728 157.086 169.436  1.00 28.50           H  
ATOM   1023  N   ALA A  64     148.976 162.677 169.952  1.00 28.20           N  
ATOM   1024  CA  ALA A  64     149.127 162.679 171.402  1.00 28.20           C  
ATOM   1025  C   ALA A  64     147.785 162.861 172.098  1.00 28.20           C  
ATOM   1026  O   ALA A  64     147.469 162.145 173.060  1.00 28.20           O  
ATOM   1027  CB  ALA A  64     150.107 163.775 171.819  1.00 28.20           C  
ATOM   1028  H   ALA A  64     149.349 163.340 169.550  1.00 28.20           H  
ATOM   1029  HA  ALA A  64     149.494 161.826 171.679  1.00 28.20           H  
ATOM   1030  HB1 ALA A  64     150.215 163.750 172.783  1.00 28.20           H  
ATOM   1031  HB2 ALA A  64     150.960 163.615 171.387  1.00 28.20           H  
ATOM   1032  HB3 ALA A  64     149.753 164.635 171.546  1.00 28.20           H  
ATOM   1033  N   SER A  65     146.975 163.812 171.627  1.00 28.96           N  
ATOM   1034  CA  SER A  65     145.683 164.047 172.251  1.00 28.96           C  
ATOM   1035  C   SER A  65     144.794 162.821 172.139  1.00 28.96           C  
ATOM   1036  O   SER A  65     144.100 162.466 173.095  1.00 28.96           O  
ATOM   1037  CB  SER A  65     145.008 165.259 171.612  1.00 28.96           C  
ATOM   1038  OG  SER A  65     145.744 166.438 171.871  1.00 28.96           O  
ATOM   1039  H   SER A  65     147.151 164.323 170.959  1.00 28.96           H  
ATOM   1040  HA  SER A  65     145.816 164.238 173.193  1.00 28.96           H  
ATOM   1041  HB2 SER A  65     144.957 165.123 170.653  1.00 28.96           H  
ATOM   1042  HB3 SER A  65     144.117 165.355 171.982  1.00 28.96           H  
ATOM   1043  HG  SER A  65     145.380 167.093 171.490  1.00 28.96           H  
ATOM   1044  N   LEU A  66     144.797 162.156 170.982  1.00 28.54           N  
ATOM   1045  CA  LEU A  66     143.942 160.989 170.823  1.00 28.54           C  
ATOM   1046  C   LEU A  66     144.420 159.833 171.689  1.00 28.54           C  
ATOM   1047  O   LEU A  66     143.601 159.110 172.263  1.00 28.54           O  
ATOM   1048  CB  LEU A  66     143.881 160.578 169.355  1.00 28.54           C  
ATOM   1049  CG  LEU A  66     142.903 159.452 169.006  1.00 28.54           C  
ATOM   1050  CD1 LEU A  66     141.594 159.570 169.773  1.00 28.54           C  
ATOM   1051  CD2 LEU A  66     142.638 159.451 167.520  1.00 28.54           C  
ATOM   1052  H   LEU A  66     145.273 162.356 170.294  1.00 28.54           H  
ATOM   1053  HA  LEU A  66     143.049 161.229 171.113  1.00 28.54           H  
ATOM   1054  HB2 LEU A  66     143.624 161.355 168.833  1.00 28.54           H  
ATOM   1055  HB3 LEU A  66     144.765 160.286 169.083  1.00 28.54           H  
ATOM   1056  HG  LEU A  66     143.308 158.602 169.237  1.00 28.54           H  
ATOM   1057 HD11 LEU A  66     140.946 158.964 169.381  1.00 28.54           H  
ATOM   1058 HD12 LEU A  66     141.747 159.335 170.701  1.00 28.54           H  
ATOM   1059 HD13 LEU A  66     141.273 160.483 169.709  1.00 28.54           H  
ATOM   1060 HD21 LEU A  66     142.606 158.532 167.213  1.00 28.54           H  
ATOM   1061 HD22 LEU A  66     141.790 159.890 167.349  1.00 28.54           H  
ATOM   1062 HD23 LEU A  66     143.356 159.925 167.072  1.00 28.54           H  
ATOM   1063  N   VAL A  67     145.735 159.638 171.807  1.00 28.59           N  
ATOM   1064  CA  VAL A  67     146.232 158.583 172.686  1.00 28.59           C  
ATOM   1065  C   VAL A  67     145.794 158.850 174.121  1.00 28.59           C  
ATOM   1066  O   VAL A  67     145.276 157.962 174.808  1.00 28.59           O  
ATOM   1067  CB  VAL A  67     147.763 158.459 172.579  1.00 28.59           C  
ATOM   1068  CG1 VAL A  67     148.298 157.574 173.692  1.00 28.59           C  
ATOM   1069  CG2 VAL A  67     148.163 157.904 171.224  1.00 28.59           C  
ATOM   1070  H   VAL A  67     146.343 160.089 171.399  1.00 28.59           H  
ATOM   1071  HA  VAL A  67     145.845 157.737 172.411  1.00 28.59           H  
ATOM   1072  HB  VAL A  67     148.161 159.338 172.675  1.00 28.59           H  
ATOM   1073 HG11 VAL A  67     149.185 157.267 173.448  1.00 28.59           H  
ATOM   1074 HG12 VAL A  67     148.341 158.086 174.515  1.00 28.59           H  
ATOM   1075 HG13 VAL A  67     147.706 156.813 173.803  1.00 28.59           H  
ATOM   1076 HG21 VAL A  67     149.131 157.891 171.163  1.00 28.59           H  
ATOM   1077 HG22 VAL A  67     147.813 157.003 171.137  1.00 28.59           H  
ATOM   1078 HG23 VAL A  67     147.795 158.470 170.529  1.00 28.59           H  
ATOM   1079  N   VAL A  68     145.973 160.088 174.587  1.00 28.88           N  
ATOM   1080  CA  VAL A  68     145.603 160.418 175.961  1.00 28.88           C  
ATOM   1081  C   VAL A  68     144.104 160.240 176.170  1.00 28.88           C  
ATOM   1082  O   VAL A  68     143.664 159.671 177.178  1.00 28.88           O  
ATOM   1083  CB  VAL A  68     146.062 161.847 176.306  1.00 28.88           C  
ATOM   1084  CG1 VAL A  68     145.441 162.312 177.610  1.00 28.88           C  
ATOM   1085  CG2 VAL A  68     147.573 161.909 176.388  1.00 28.88           C  
ATOM   1086  H   VAL A  68     146.299 160.743 174.135  1.00 28.88           H  
ATOM   1087  HA  VAL A  68     146.060 159.808 176.562  1.00 28.88           H  
ATOM   1088  HB  VAL A  68     145.774 162.451 175.604  1.00 28.88           H  
ATOM   1089 HG11 VAL A  68     145.935 163.081 177.935  1.00 28.88           H  
ATOM   1090 HG12 VAL A  68     144.516 162.558 177.454  1.00 28.88           H  
ATOM   1091 HG13 VAL A  68     145.490 161.592 178.257  1.00 28.88           H  
ATOM   1092 HG21 VAL A  68     147.841 162.817 176.597  1.00 28.88           H  
ATOM   1093 HG22 VAL A  68     147.876 161.306 177.085  1.00 28.88           H  
ATOM   1094 HG23 VAL A  68     147.947 161.642 175.534  1.00 28.88           H  
ATOM   1095  N   GLY A  69     143.295 160.717 175.223  1.00 29.64           N  
ATOM   1096  CA  GLY A  69     141.853 160.609 175.373  1.00 29.64           C  
ATOM   1097  C   GLY A  69     141.376 159.171 175.377  1.00 29.64           C  
ATOM   1098  O   GLY A  69     140.556 158.777 176.209  1.00 29.64           O  
ATOM   1099  H   GLY A  69     143.554 161.101 174.499  1.00 29.64           H  
ATOM   1100  HA2 GLY A  69     141.583 161.026 176.205  1.00 29.64           H  
ATOM   1101  HA3 GLY A  69     141.418 161.074 174.641  1.00 29.64           H  
ATOM   1102  N   ALA A  70     141.885 158.363 174.442  1.00 29.72           N  
ATOM   1103  CA  ALA A  70     141.520 156.954 174.404  1.00 29.72           C  
ATOM   1104  C   ALA A  70     141.977 156.231 175.660  1.00 29.72           C  
ATOM   1105  O   ALA A  70     141.334 155.267 176.088  1.00 29.72           O  
ATOM   1106  CB  ALA A  70     142.112 156.293 173.160  1.00 29.72           C  
ATOM   1107  H   ALA A  70     142.435 158.607 173.828  1.00 29.72           H  
ATOM   1108  HA  ALA A  70     140.554 156.880 174.350  1.00 29.72           H  
ATOM   1109  HB1 ALA A  70     141.871 155.354 173.157  1.00 29.72           H  
ATOM   1110  HB2 ALA A  70     141.755 156.729 172.370  1.00 29.72           H  
ATOM   1111  HB3 ALA A  70     143.077 156.388 173.182  1.00 29.72           H  
ATOM   1112  N   ALA A  71     143.082 156.673 176.264  1.00 29.96           N  
ATOM   1113  CA  ALA A  71     143.487 156.102 177.542  1.00 29.96           C  
ATOM   1114  C   ALA A  71     142.546 156.516 178.665  1.00 29.96           C  
ATOM   1115  O   ALA A  71     142.324 155.741 179.602  1.00 29.96           O  
ATOM   1116  CB  ALA A  71     144.919 156.515 177.873  1.00 29.96           C  
ATOM   1117  H   ALA A  71     143.600 157.289 175.962  1.00 29.96           H  
ATOM   1118  HA  ALA A  71     143.464 155.135 177.470  1.00 29.96           H  
ATOM   1119  HB1 ALA A  71     145.171 156.125 178.725  1.00 29.96           H  
ATOM   1120  HB2 ALA A  71     145.510 156.193 177.174  1.00 29.96           H  
ATOM   1121  HB3 ALA A  71     144.964 157.482 177.925  1.00 29.96           H  
ATOM   1122  N   SER A  72     141.988 157.721 178.595  1.00 30.97           N  
ATOM   1123  CA  SER A  72     141.142 158.244 179.660  1.00 30.97           C  
ATOM   1124  C   SER A  72     139.673 157.863 179.513  1.00 30.97           C  
ATOM   1125  O   SER A  72     138.881 158.172 180.408  1.00 30.97           O  
ATOM   1126  CB  SER A  72     141.265 159.768 179.720  1.00 30.97           C  
ATOM   1127  OG  SER A  72     140.582 160.375 178.640  1.00 30.97           O  
ATOM   1128  H   SER A  72     142.087 158.261 177.933  1.00 30.97           H  
ATOM   1129  HA  SER A  72     141.454 157.889 180.507  1.00 30.97           H  
ATOM   1130  HB2 SER A  72     140.880 160.082 180.553  1.00 30.97           H  
ATOM   1131  HB3 SER A  72     142.203 160.010 179.676  1.00 30.97           H  
ATOM   1132  HG  SER A  72     140.855 160.054 177.913  1.00 30.97           H  
ATOM   1133  N   ILE A  73     139.290 157.200 178.426  1.00 32.55           N  
ATOM   1134  CA  ILE A  73     137.896 156.898 178.127  1.00 32.55           C  
ATOM   1135  C   ILE A  73     137.750 155.397 177.926  1.00 32.55           C  
ATOM   1136  O   ILE A  73     138.633 154.749 177.354  1.00 32.55           O  
ATOM   1137  CB  ILE A  73     137.412 157.669 176.880  1.00 32.55           C  
ATOM   1138  CG1 ILE A  73     135.898 157.860 176.919  1.00 32.55           C  
ATOM   1139  CG2 ILE A  73     137.821 156.949 175.603  1.00 32.55           C  
ATOM   1140  CD1 ILE A  73     135.362 158.623 175.734  1.00 32.55           C  
ATOM   1141  H   ILE A  73     139.836 156.905 177.830  1.00 32.55           H  
ATOM   1142  HA  ILE A  73     137.340 157.158 178.878  1.00 32.55           H  
ATOM   1143  HB  ILE A  73     137.830 158.545 176.883  1.00 32.55           H  
ATOM   1144 HG12 ILE A  73     135.472 156.989 176.930  1.00 32.55           H  
ATOM   1145 HG13 ILE A  73     135.664 158.353 177.721  1.00 32.55           H  
ATOM   1146 HG21 ILE A  73     137.781 157.575 174.863  1.00 32.55           H  
ATOM   1147 HG22 ILE A  73     138.726 156.616 175.703  1.00 32.55           H  
ATOM   1148 HG23 ILE A  73     137.211 156.211 175.443  1.00 32.55           H  
ATOM   1149 HD11 ILE A  73     134.485 158.974 175.952  1.00 32.55           H  
ATOM   1150 HD12 ILE A  73     135.967 159.354 175.531  1.00 32.55           H  
ATOM   1151 HD13 ILE A  73     135.302 158.024 174.973  1.00 32.55           H  
ATOM   1152  N   SER A  74     136.637 154.844 178.402  1.00 32.59           N  
ATOM   1153  CA  SER A  74     136.394 153.420 178.240  1.00 32.59           C  
ATOM   1154  C   SER A  74     136.039 153.102 176.786  1.00 32.59           C  
ATOM   1155  O   SER A  74     135.439 153.925 176.091  1.00 32.59           O  
ATOM   1156  CB  SER A  74     135.269 152.961 179.161  1.00 32.59           C  
ATOM   1157  OG  SER A  74     134.001 153.203 178.583  1.00 32.59           O  
ATOM   1158  H   SER A  74     136.015 155.268 178.817  1.00 32.59           H  
ATOM   1159  HA  SER A  74     137.200 152.943 178.485  1.00 32.59           H  
ATOM   1160  HB2 SER A  74     135.364 152.009 179.323  1.00 32.59           H  
ATOM   1161  HB3 SER A  74     135.330 153.447 179.998  1.00 32.59           H  
ATOM   1162  HG  SER A  74     133.394 152.945 179.103  1.00 32.59           H  
ATOM   1163  N   PRO A  75     136.402 151.912 176.298  1.00 31.50           N  
ATOM   1164  CA  PRO A  75     136.055 151.563 174.909  1.00 31.50           C  
ATOM   1165  C   PRO A  75     134.563 151.586 174.620  1.00 31.50           C  
ATOM   1166  O   PRO A  75     134.167 151.945 173.505  1.00 31.50           O  
ATOM   1167  CB  PRO A  75     136.642 150.155 174.746  1.00 31.50           C  
ATOM   1168  CG  PRO A  75     137.725 150.076 175.749  1.00 31.50           C  
ATOM   1169  CD  PRO A  75     137.270 150.896 176.917  1.00 31.50           C  
ATOM   1170  HA  PRO A  75     136.504 152.165 174.295  1.00 31.50           H  
ATOM   1171  HB2 PRO A  75     135.957 149.492 174.927  1.00 31.50           H  
ATOM   1172  HB3 PRO A  75     136.996 150.049 173.849  1.00 31.50           H  
ATOM   1173  HG2 PRO A  75     137.856 149.152 176.013  1.00 31.50           H  
ATOM   1174  HG3 PRO A  75     138.541 150.442 175.374  1.00 31.50           H  
ATOM   1175  HD2 PRO A  75     136.765 150.349 177.538  1.00 31.50           H  
ATOM   1176  HD3 PRO A  75     138.034 151.312 177.346  1.00 31.50           H  
ATOM   1177  N   ALA A  76     133.719 151.201 175.579  1.00 33.13           N  
ATOM   1178  CA  ALA A  76     132.278 151.241 175.350  1.00 33.13           C  
ATOM   1179  C   ALA A  76     131.801 152.670 175.126  1.00 33.13           C  
ATOM   1180  O   ALA A  76     131.022 152.947 174.203  1.00 33.13           O  
ATOM   1181  CB  ALA A  76     131.546 150.609 176.534  1.00 33.13           C  
ATOM   1182  H   ALA A  76     133.952 150.918 176.357  1.00 33.13           H  
ATOM   1183  HA  ALA A  76     132.068 150.725 174.556  1.00 33.13           H  
ATOM   1184  HB1 ALA A  76     130.591 150.642 176.368  1.00 33.13           H  
ATOM   1185  HB2 ALA A  76     131.834 149.688 176.627  1.00 33.13           H  
ATOM   1186  HB3 ALA A  76     131.760 151.107 177.338  1.00 33.13           H  
ATOM   1187  N   ARG A  77     132.266 153.595 175.967  1.00 34.10           N  
ATOM   1188  CA  ARG A  77     131.914 154.997 175.794  1.00 34.10           C  
ATOM   1189  C   ARG A  77     132.431 155.522 174.464  1.00 34.10           C  
ATOM   1190  O   ARG A  77     131.749 156.297 173.785  1.00 34.10           O  
ATOM   1191  CB  ARG A  77     132.470 155.818 176.957  1.00 34.10           C  
ATOM   1192  CG  ARG A  77     132.011 157.266 176.975  1.00 34.10           C  
ATOM   1193  CD  ARG A  77     131.798 157.770 178.393  1.00 34.10           C  
ATOM   1194  NE  ARG A  77     131.722 159.227 178.452  1.00 34.10           N  
ATOM   1195  CZ  ARG A  77     132.697 160.025 178.870  1.00 34.10           C  
ATOM   1196  NH1 ARG A  77     133.862 159.547 179.278  1.00 34.10           N  
ATOM   1197  NH2 ARG A  77     132.500 161.340 178.875  1.00 34.10           N  
ATOM   1198  H   ARG A  77     132.781 153.435 176.637  1.00 34.10           H  
ATOM   1199  HA  ARG A  77     130.947 155.085 175.798  1.00 34.10           H  
ATOM   1200  HB2 ARG A  77     132.188 155.408 177.790  1.00 34.10           H  
ATOM   1201  HB3 ARG A  77     133.439 155.816 176.903  1.00 34.10           H  
ATOM   1202  HG2 ARG A  77     131.172 157.339 176.497  1.00 34.10           H  
ATOM   1203  HG3 ARG A  77     132.685 157.821 176.553  1.00 34.10           H  
ATOM   1204  HD2 ARG A  77     130.958 157.418 178.726  1.00 34.10           H  
ATOM   1205  HD3 ARG A  77     132.526 157.464 178.955  1.00 34.10           H  
ATOM   1206  HE  ARG A  77     130.988 159.596 178.201  1.00 34.10           H  
ATOM   1207 HH11 ARG A  77     134.010 158.701 179.281  1.00 34.10           H  
ATOM   1208 HH12 ARG A  77     134.476 160.088 179.543  1.00 34.10           H  
ATOM   1209 HH21 ARG A  77     131.748 161.663 178.612  1.00 34.10           H  
ATOM   1210 HH22 ARG A  77     133.124 161.867 179.144  1.00 34.10           H  
ATOM   1211  N   LEU A  78     133.636 155.103 174.071  1.00 31.97           N  
ATOM   1212  CA  LEU A  78     134.191 155.532 172.793  1.00 31.97           C  
ATOM   1213  C   LEU A  78     133.336 155.049 171.629  1.00 31.97           C  
ATOM   1214  O   LEU A  78     133.074 155.805 170.687  1.00 31.97           O  
ATOM   1215  CB  LEU A  78     135.624 155.021 172.654  1.00 31.97           C  
ATOM   1216  CG  LEU A  78     136.409 155.506 171.436  1.00 31.97           C  
ATOM   1217  CD1 LEU A  78     136.512 157.022 171.422  1.00 31.97           C  
ATOM   1218  CD2 LEU A  78     137.790 154.876 171.421  1.00 31.97           C  
ATOM   1219  H   LEU A  78     134.144 154.576 174.523  1.00 31.97           H  
ATOM   1220  HA  LEU A  78     134.210 156.501 172.770  1.00 31.97           H  
ATOM   1221  HB2 LEU A  78     136.121 155.293 173.442  1.00 31.97           H  
ATOM   1222  HB3 LEU A  78     135.598 154.052 172.611  1.00 31.97           H  
ATOM   1223  HG  LEU A  78     135.946 155.229 170.630  1.00 31.97           H  
ATOM   1224 HD11 LEU A  78     135.634 157.397 171.247  1.00 31.97           H  
ATOM   1225 HD12 LEU A  78     137.130 157.289 170.724  1.00 31.97           H  
ATOM   1226 HD13 LEU A  78     136.837 157.324 172.285  1.00 31.97           H  
ATOM   1227 HD21 LEU A  78     138.261 155.132 172.230  1.00 31.97           H  
ATOM   1228 HD22 LEU A  78     138.273 155.193 170.642  1.00 31.97           H  
ATOM   1229 HD23 LEU A  78     137.696 153.911 171.384  1.00 31.97           H  
ATOM   1230  N   GLY A  79     132.895 153.792 171.670  1.00 32.45           N  
ATOM   1231  CA  GLY A  79     132.051 153.282 170.600  1.00 32.45           C  
ATOM   1232  C   GLY A  79     130.710 153.986 170.533  1.00 32.45           C  
ATOM   1233  O   GLY A  79     130.214 154.302 169.447  1.00 32.45           O  
ATOM   1234  H   GLY A  79     133.067 153.227 172.295  1.00 32.45           H  
ATOM   1235  HA2 GLY A  79     132.502 153.400 169.750  1.00 32.45           H  
ATOM   1236  HA3 GLY A  79     131.894 152.335 170.737  1.00 32.45           H  
ATOM   1237  N   ARG A  80     130.102 154.239 171.694  1.00 33.94           N  
ATOM   1238  CA  ARG A  80     128.844 154.979 171.713  1.00 33.94           C  
ATOM   1239  C   ARG A  80     129.025 156.379 171.137  1.00 33.94           C  
ATOM   1240  O   ARG A  80     128.197 156.852 170.345  1.00 33.94           O  
ATOM   1241  CB  ARG A  80     128.307 155.046 173.141  1.00 33.94           C  
ATOM   1242  CG  ARG A  80     126.939 155.687 173.259  1.00 33.94           C  
ATOM   1243  CD  ARG A  80     126.265 155.330 174.573  1.00 33.94           C  
ATOM   1244  NE  ARG A  80     126.806 156.089 175.695  1.00 33.94           N  
ATOM   1245  CZ  ARG A  80     127.775 155.669 176.498  1.00 33.94           C  
ATOM   1246  NH1 ARG A  80     128.347 154.487 176.338  1.00 33.94           N  
ATOM   1247  NH2 ARG A  80     128.181 156.457 177.490  1.00 33.94           N  
ATOM   1248  H   ARG A  80     130.391 153.998 172.467  1.00 33.94           H  
ATOM   1249  HA  ARG A  80     128.192 154.511 171.167  1.00 33.94           H  
ATOM   1250  HB2 ARG A  80     128.243 154.144 173.491  1.00 33.94           H  
ATOM   1251  HB3 ARG A  80     128.923 155.564 173.682  1.00 33.94           H  
ATOM   1252  HG2 ARG A  80     126.376 155.375 172.534  1.00 33.94           H  
ATOM   1253  HG3 ARG A  80     127.034 156.652 173.218  1.00 33.94           H  
ATOM   1254  HD2 ARG A  80     126.380 154.384 174.749  1.00 33.94           H  
ATOM   1255  HD3 ARG A  80     125.319 155.537 174.504  1.00 33.94           H  
ATOM   1256  HE  ARG A  80     126.470 156.866 175.848  1.00 33.94           H  
ATOM   1257 HH11 ARG A  80     128.098 153.966 175.702  1.00 33.94           H  
ATOM   1258 HH12 ARG A  80     128.973 154.239 176.873  1.00 33.94           H  
ATOM   1259 HH21 ARG A  80     127.817 157.227 177.604  1.00 33.94           H  
ATOM   1260 HH22 ARG A  80     128.808 156.195 178.017  1.00 33.94           H  
ATOM   1261  N   VAL A  81     130.113 157.053 171.516  1.00 32.00           N  
ATOM   1262  CA  VAL A  81     130.392 158.386 170.997  1.00 32.00           C  
ATOM   1263  C   VAL A  81     130.570 158.339 169.487  1.00 32.00           C  
ATOM   1264  O   VAL A  81     130.071 159.206 168.761  1.00 32.00           O  
ATOM   1265  CB  VAL A  81     131.633 158.973 171.697  1.00 32.00           C  
ATOM   1266  CG1 VAL A  81     132.241 160.098 170.873  1.00 32.00           C  
ATOM   1267  CG2 VAL A  81     131.272 159.456 173.090  1.00 32.00           C  
ATOM   1268  H   VAL A  81     130.701 156.759 172.071  1.00 32.00           H  
ATOM   1269  HA  VAL A  81     129.638 158.964 171.191  1.00 32.00           H  
ATOM   1270  HB  VAL A  81     132.301 158.275 171.788  1.00 32.00           H  
ATOM   1271 HG11 VAL A  81     132.818 160.628 171.446  1.00 32.00           H  
ATOM   1272 HG12 VAL A  81     132.760 159.718 170.147  1.00 32.00           H  
ATOM   1273 HG13 VAL A  81     131.530 160.654 170.520  1.00 32.00           H  
ATOM   1274 HG21 VAL A  81     132.070 159.798 173.522  1.00 32.00           H  
ATOM   1275 HG22 VAL A  81     130.608 160.159 173.016  1.00 32.00           H  
ATOM   1276 HG23 VAL A  81     130.912 158.713 173.598  1.00 32.00           H  
ATOM   1277  N   GLY A  82     131.295 157.336 168.992  1.00 31.67           N  
ATOM   1278  CA  GLY A  82     131.487 157.214 167.558  1.00 31.67           C  
ATOM   1279  C   GLY A  82     130.182 157.023 166.812  1.00 31.67           C  
ATOM   1280  O   GLY A  82     129.949 157.650 165.776  1.00 31.67           O  
ATOM   1281  H   GLY A  82     131.679 156.725 169.460  1.00 31.67           H  
ATOM   1282  HA2 GLY A  82     131.918 158.015 167.221  1.00 31.67           H  
ATOM   1283  HA3 GLY A  82     132.061 156.455 167.372  1.00 31.67           H  
ATOM   1284  N   VAL A  83     129.309 156.159 167.330  1.00 31.99           N  
ATOM   1285  CA  VAL A  83     128.018 155.944 166.679  1.00 31.99           C  
ATOM   1286  C   VAL A  83     127.226 157.246 166.641  1.00 31.99           C  
ATOM   1287  O   VAL A  83     126.689 157.642 165.595  1.00 31.99           O  
ATOM   1288  CB  VAL A  83     127.235 154.830 167.395  1.00 31.99           C  
ATOM   1289  CG1 VAL A  83     125.789 154.808 166.926  1.00 31.99           C  
ATOM   1290  CG2 VAL A  83     127.897 153.485 167.163  1.00 31.99           C  
ATOM   1291  H   VAL A  83     129.436 155.693 168.042  1.00 31.99           H  
ATOM   1292  HA  VAL A  83     128.170 155.661 165.764  1.00 31.99           H  
ATOM   1293  HB  VAL A  83     127.238 155.004 168.349  1.00 31.99           H  
ATOM   1294 HG11 VAL A  83     125.399 153.949 167.154  1.00 31.99           H  
ATOM   1295 HG12 VAL A  83     125.300 155.519 167.368  1.00 31.99           H  
ATOM   1296 HG13 VAL A  83     125.768 154.934 165.965  1.00 31.99           H  
ATOM   1297 HG21 VAL A  83     127.397 152.801 167.636  1.00 31.99           H  
ATOM   1298 HG22 VAL A  83     127.900 153.295 166.212  1.00 31.99           H  
ATOM   1299 HG23 VAL A  83     128.807 153.519 167.497  1.00 31.99           H  
ATOM   1300  N   LYS A  84     127.155 157.940 167.780  1.00 32.05           N  
ATOM   1301  CA  LYS A  84     126.385 159.178 167.838  1.00 32.05           C  
ATOM   1302  C   LYS A  84     126.929 160.206 166.855  1.00 32.05           C  
ATOM   1303  O   LYS A  84     126.166 160.857 166.129  1.00 32.05           O  
ATOM   1304  CB  LYS A  84     126.405 159.742 169.258  1.00 32.05           C  
ATOM   1305  CG  LYS A  84     125.517 159.006 170.239  1.00 32.05           C  
ATOM   1306  CD  LYS A  84     125.958 159.272 171.664  1.00 32.05           C  
ATOM   1307  CE  LYS A  84     124.829 159.061 172.650  1.00 32.05           C  
ATOM   1308  NZ  LYS A  84     125.205 159.512 174.014  1.00 32.05           N  
ATOM   1309  H   LYS A  84     127.536 157.718 168.519  1.00 32.05           H  
ATOM   1310  HA  LYS A  84     125.463 158.991 167.600  1.00 32.05           H  
ATOM   1311  HB2 LYS A  84     127.313 159.701 169.595  1.00 32.05           H  
ATOM   1312  HB3 LYS A  84     126.109 160.665 169.229  1.00 32.05           H  
ATOM   1313  HG2 LYS A  84     124.602 159.312 170.138  1.00 32.05           H  
ATOM   1314  HG3 LYS A  84     125.575 158.052 170.073  1.00 32.05           H  
ATOM   1315  HD2 LYS A  84     126.678 158.665 171.894  1.00 32.05           H  
ATOM   1316  HD3 LYS A  84     126.258 160.192 171.738  1.00 32.05           H  
ATOM   1317  HE2 LYS A  84     124.055 159.572 172.365  1.00 32.05           H  
ATOM   1318  HE3 LYS A  84     124.612 158.117 172.691  1.00 32.05           H  
ATOM   1319  HZ1 LYS A  84     125.884 159.023 174.318  1.00 32.05           H  
ATOM   1320  HZ2 LYS A  84     125.451 160.367 173.995  1.00 32.05           H  
ATOM   1321  HZ3 LYS A  84     124.513 159.421 174.566  1.00 32.05           H  
ATOM   1322  N   ILE A  85     128.252 160.367 166.817  1.00 30.03           N  
ATOM   1323  CA  ILE A  85     128.838 161.398 165.971  1.00 30.03           C  
ATOM   1324  C   ILE A  85     128.661 161.049 164.500  1.00 30.03           C  
ATOM   1325  O   ILE A  85     128.453 161.935 163.669  1.00 30.03           O  
ATOM   1326  CB  ILE A  85     130.317 161.627 166.336  1.00 30.03           C  
ATOM   1327  CG1 ILE A  85     130.724 163.052 165.966  1.00 30.03           C  
ATOM   1328  CG2 ILE A  85     131.222 160.645 165.625  1.00 30.03           C  
ATOM   1329  CD1 ILE A  85     130.292 164.090 166.965  1.00 30.03           C  
ATOM   1330  H   ILE A  85     128.820 159.901 167.263  1.00 30.03           H  
ATOM   1331  HA  ILE A  85     128.366 162.230 166.130  1.00 30.03           H  
ATOM   1332  HB  ILE A  85     130.423 161.512 167.293  1.00 30.03           H  
ATOM   1333 HG12 ILE A  85     131.690 163.095 165.884  1.00 30.03           H  
ATOM   1334 HG13 ILE A  85     130.309 163.273 165.120  1.00 30.03           H  
ATOM   1335 HG21 ILE A  85     132.092 160.655 166.052  1.00 30.03           H  
ATOM   1336 HG22 ILE A  85     130.836 159.760 165.688  1.00 30.03           H  
ATOM   1337 HG23 ILE A  85     131.309 160.905 164.694  1.00 30.03           H  
ATOM   1338 HD11 ILE A  85     130.634 164.954 166.688  1.00 30.03           H  
ATOM   1339 HD12 ILE A  85     129.323 164.113 166.998  1.00 30.03           H  
ATOM   1340 HD13 ILE A  85     130.649 163.856 167.836  1.00 30.03           H  
ATOM   1341  N   VAL A  86     128.746 159.766 164.146  1.00 30.04           N  
ATOM   1342  CA  VAL A  86     128.525 159.381 162.754  1.00 30.04           C  
ATOM   1343  C   VAL A  86     127.088 159.682 162.344  1.00 30.04           C  
ATOM   1344  O   VAL A  86     126.829 160.183 161.239  1.00 30.04           O  
ATOM   1345  CB  VAL A  86     128.880 157.897 162.548  1.00 30.04           C  
ATOM   1346  CG1 VAL A  86     128.324 157.390 161.229  1.00 30.04           C  
ATOM   1347  CG2 VAL A  86     130.386 157.706 162.600  1.00 30.04           C  
ATOM   1348  H   VAL A  86     128.926 159.114 164.678  1.00 30.04           H  
ATOM   1349  HA  VAL A  86     129.110 159.907 162.188  1.00 30.04           H  
ATOM   1350  HB  VAL A  86     128.485 157.374 163.263  1.00 30.04           H  
ATOM   1351 HG11 VAL A  86     128.785 156.571 160.989  1.00 30.04           H  
ATOM   1352 HG12 VAL A  86     127.375 157.215 161.329  1.00 30.04           H  
ATOM   1353 HG13 VAL A  86     128.470 158.062 160.545  1.00 30.04           H  
ATOM   1354 HG21 VAL A  86     130.587 156.761 162.518  1.00 30.04           H  
ATOM   1355 HG22 VAL A  86     130.791 158.196 161.867  1.00 30.04           H  
ATOM   1356 HG23 VAL A  86     130.717 158.043 163.447  1.00 30.04           H  
ATOM   1357  N   VAL A  87     126.129 159.379 163.223  1.00 30.03           N  
ATOM   1358  CA  VAL A  87     124.733 159.687 162.920  1.00 30.03           C  
ATOM   1359  C   VAL A  87     124.561 161.186 162.710  1.00 30.03           C  
ATOM   1360  O   VAL A  87     123.927 161.632 161.743  1.00 30.03           O  
ATOM   1361  CB  VAL A  87     123.815 159.164 164.039  1.00 30.03           C  
ATOM   1362  CG1 VAL A  87     122.449 159.828 163.969  1.00 30.03           C  
ATOM   1363  CG2 VAL A  87     123.682 157.654 163.953  1.00 30.03           C  
ATOM   1364  H   VAL A  87     126.259 159.003 163.986  1.00 30.03           H  
ATOM   1365  HA  VAL A  87     124.484 159.239 162.096  1.00 30.03           H  
ATOM   1366  HB  VAL A  87     124.210 159.381 164.899  1.00 30.03           H  
ATOM   1367 HG11 VAL A  87     121.817 159.296 164.478  1.00 30.03           H  
ATOM   1368 HG12 VAL A  87     122.506 160.719 164.347  1.00 30.03           H  
ATOM   1369 HG13 VAL A  87     122.167 159.874 163.042  1.00 30.03           H  
ATOM   1370 HG21 VAL A  87     123.112 157.345 164.675  1.00 30.03           H  
ATOM   1371 HG22 VAL A  87     123.288 157.420 163.098  1.00 30.03           H  
ATOM   1372 HG23 VAL A  87     124.562 157.254 164.033  1.00 30.03           H  
ATOM   1373  N   TYR A  88     125.130 161.986 163.616  1.00 29.65           N  
ATOM   1374  CA  TYR A  88     125.026 163.437 163.494  1.00 29.65           C  
ATOM   1375  C   TYR A  88     125.663 163.927 162.200  1.00 29.65           C  
ATOM   1376  O   TYR A  88     125.108 164.793 161.514  1.00 29.65           O  
ATOM   1377  CB  TYR A  88     125.678 164.106 164.706  1.00 29.65           C  
ATOM   1378  CG  TYR A  88     125.980 165.575 164.516  1.00 29.65           C  
ATOM   1379  CD1 TYR A  88     127.185 165.991 163.969  1.00 29.65           C  
ATOM   1380  CD2 TYR A  88     125.061 166.545 164.886  1.00 29.65           C  
ATOM   1381  CE1 TYR A  88     127.462 167.327 163.789  1.00 29.65           C  
ATOM   1382  CE2 TYR A  88     125.333 167.885 164.714  1.00 29.65           C  
ATOM   1383  CZ  TYR A  88     126.535 168.270 164.165  1.00 29.65           C  
ATOM   1384  OH  TYR A  88     126.813 169.604 163.989  1.00 29.65           O  
ATOM   1385  H   TYR A  88     125.575 161.716 164.300  1.00 29.65           H  
ATOM   1386  HA  TYR A  88     124.088 163.687 163.481  1.00 29.65           H  
ATOM   1387  HB2 TYR A  88     125.081 164.023 165.466  1.00 29.65           H  
ATOM   1388  HB3 TYR A  88     126.515 163.655 164.897  1.00 29.65           H  
ATOM   1389  HD1 TYR A  88     127.813 165.355 163.712  1.00 29.65           H  
ATOM   1390  HD2 TYR A  88     124.248 166.287 165.256  1.00 29.65           H  
ATOM   1391  HE1 TYR A  88     128.274 167.590 163.421  1.00 29.65           H  
ATOM   1392  HE2 TYR A  88     124.707 168.526 164.966  1.00 29.65           H  
ATOM   1393  HH  TYR A  88     127.574 169.696 163.646  1.00 29.65           H  
ATOM   1394  N   TYR A  89     126.833 163.386 161.855  1.00 29.40           N  
ATOM   1395  CA  TYR A  89     127.519 163.782 160.632  1.00 29.40           C  
ATOM   1396  C   TYR A  89     126.644 163.536 159.415  1.00 29.40           C  
ATOM   1397  O   TYR A  89     126.457 164.426 158.576  1.00 29.40           O  
ATOM   1398  CB  TYR A  89     128.827 163.002 160.490  1.00 29.40           C  
ATOM   1399  CG  TYR A  89     129.942 163.390 161.435  1.00 29.40           C  
ATOM   1400  CD1 TYR A  89     129.870 164.537 162.212  1.00 29.40           C  
ATOM   1401  CD2 TYR A  89     131.079 162.603 161.539  1.00 29.40           C  
ATOM   1402  CE1 TYR A  89     130.894 164.884 163.061  1.00 29.40           C  
ATOM   1403  CE2 TYR A  89     132.106 162.941 162.387  1.00 29.40           C  
ATOM   1404  CZ  TYR A  89     132.010 164.082 163.145  1.00 29.40           C  
ATOM   1405  OH  TYR A  89     133.036 164.420 163.994  1.00 29.40           O  
ATOM   1406  H   TYR A  89     127.247 162.788 162.314  1.00 29.40           H  
ATOM   1407  HA  TYR A  89     127.719 164.730 160.664  1.00 29.40           H  
ATOM   1408  HB2 TYR A  89     128.639 162.062 160.638  1.00 29.40           H  
ATOM   1409  HB3 TYR A  89     129.159 163.125 159.587  1.00 29.40           H  
ATOM   1410  HD1 TYR A  89     129.119 165.083 162.157  1.00 29.40           H  
ATOM   1411  HD2 TYR A  89     131.147 161.830 161.025  1.00 29.40           H  
ATOM   1412  HE1 TYR A  89     130.833 165.655 163.577  1.00 29.40           H  
ATOM   1413  HE2 TYR A  89     132.861 162.402 162.446  1.00 29.40           H  
ATOM   1414  HH  TYR A  89     133.649 163.848 163.947  1.00 29.40           H  
ATOM   1415  N   LEU A  90     126.106 162.321 159.295  1.00 30.78           N  
ATOM   1416  CA  LEU A  90     125.299 162.001 158.124  1.00 30.78           C  
ATOM   1417  C   LEU A  90     124.059 162.882 158.056  1.00 30.78           C  
ATOM   1418  O   LEU A  90     123.723 163.412 156.987  1.00 30.78           O  
ATOM   1419  CB  LEU A  90     124.913 160.523 158.138  1.00 30.78           C  
ATOM   1420  CG  LEU A  90     126.038 159.531 157.836  1.00 30.78           C  
ATOM   1421  CD1 LEU A  90     125.504 158.111 157.860  1.00 30.78           C  
ATOM   1422  CD2 LEU A  90     126.702 159.828 156.500  1.00 30.78           C  
ATOM   1423  H   LEU A  90     126.191 161.681 159.864  1.00 30.78           H  
ATOM   1424  HA  LEU A  90     125.823 162.174 157.327  1.00 30.78           H  
ATOM   1425  HB2 LEU A  90     124.566 160.307 159.018  1.00 30.78           H  
ATOM   1426  HB3 LEU A  90     124.219 160.383 157.475  1.00 30.78           H  
ATOM   1427  HG  LEU A  90     126.714 159.605 158.527  1.00 30.78           H  
ATOM   1428 HD11 LEU A  90     126.232 157.497 157.679  1.00 30.78           H  
ATOM   1429 HD12 LEU A  90     125.128 157.931 158.736  1.00 30.78           H  
ATOM   1430 HD13 LEU A  90     124.817 158.021 157.181  1.00 30.78           H  
ATOM   1431 HD21 LEU A  90     127.247 159.067 156.243  1.00 30.78           H  
ATOM   1432 HD22 LEU A  90     126.015 159.983 155.834  1.00 30.78           H  
ATOM   1433 HD23 LEU A  90     127.260 160.617 156.592  1.00 30.78           H  
ATOM   1434  N   LEU A  91     123.369 163.063 159.186  1.00 30.92           N  
ATOM   1435  CA  LEU A  91     122.156 163.872 159.168  1.00 30.92           C  
ATOM   1436  C   LEU A  91     122.459 165.310 158.772  1.00 30.92           C  
ATOM   1437  O   LEU A  91     121.749 165.902 157.947  1.00 30.92           O  
ATOM   1438  CB  LEU A  91     121.472 163.829 160.534  1.00 30.92           C  
ATOM   1439  CG  LEU A  91     120.866 162.493 160.976  1.00 30.92           C  
ATOM   1440  CD1 LEU A  91     119.986 162.702 162.194  1.00 30.92           C  
ATOM   1441  CD2 LEU A  91     120.075 161.836 159.861  1.00 30.92           C  
ATOM   1442  H   LEU A  91     123.578 162.736 159.954  1.00 30.92           H  
ATOM   1443  HA  LEU A  91     121.546 163.512 158.506  1.00 30.92           H  
ATOM   1444  HB2 LEU A  91     122.125 164.081 161.205  1.00 30.92           H  
ATOM   1445  HB3 LEU A  91     120.753 164.480 160.530  1.00 30.92           H  
ATOM   1446  HG  LEU A  91     121.582 161.890 161.227  1.00 30.92           H  
ATOM   1447 HD11 LEU A  91     119.613 161.847 162.463  1.00 30.92           H  
ATOM   1448 HD12 LEU A  91     120.523 163.070 162.912  1.00 30.92           H  
ATOM   1449 HD13 LEU A  91     119.272 163.317 161.965  1.00 30.92           H  
ATOM   1450 HD21 LEU A  91     119.581 161.085 160.226  1.00 30.92           H  
ATOM   1451 HD22 LEU A  91     119.461 162.485 159.484  1.00 30.92           H  
ATOM   1452 HD23 LEU A  91     120.690 161.525 159.177  1.00 30.92           H  
ATOM   1453  N   THR A  92     123.516 165.891 159.342  1.00 30.79           N  
ATOM   1454  CA  THR A  92     123.833 167.279 159.043  1.00 30.79           C  
ATOM   1455  C   THR A  92     124.274 167.446 157.595  1.00 30.79           C  
ATOM   1456  O   THR A  92     123.929 168.441 156.954  1.00 30.79           O  
ATOM   1457  CB  THR A  92     124.907 167.794 160.000  1.00 30.79           C  
ATOM   1458  OG1 THR A  92     125.941 166.813 160.144  1.00 30.79           O  
ATOM   1459  CG2 THR A  92     124.301 168.091 161.359  1.00 30.79           C  
ATOM   1460  H   THR A  92     124.053 165.508 159.894  1.00 30.79           H  
ATOM   1461  HA  THR A  92     123.037 167.817 159.173  1.00 30.79           H  
ATOM   1462  HB  THR A  92     125.284 168.613 159.648  1.00 30.79           H  
ATOM   1463 HG21 THR A  92     124.953 168.538 161.920  1.00 30.79           H  
ATOM   1464 HG22 THR A  92     123.526 168.665 161.258  1.00 30.79           H  
ATOM   1465 HG23 THR A  92     124.028 167.265 161.788  1.00 30.79           H  
ATOM   1466  N   SER A  93     125.035 166.489 157.059  1.00 31.33           N  
ATOM   1467  CA  SER A  93     125.439 166.585 155.659  1.00 31.33           C  
ATOM   1468  C   SER A  93     124.234 166.498 154.730  1.00 31.33           C  
ATOM   1469  O   SER A  93     124.134 167.256 153.754  1.00 31.33           O  
ATOM   1470  CB  SER A  93     126.452 165.491 155.330  1.00 31.33           C  
ATOM   1471  OG  SER A  93     127.762 165.897 155.679  1.00 31.33           O  
ATOM   1472  H   SER A  93     125.323 165.793 157.473  1.00 31.33           H  
ATOM   1473  HA  SER A  93     125.867 167.443 155.514  1.00 31.33           H  
ATOM   1474  HB2 SER A  93     126.225 164.690 155.828  1.00 31.33           H  
ATOM   1475  HB3 SER A  93     126.421 165.309 154.377  1.00 31.33           H  
ATOM   1476  N   ALA A  94     123.307 165.579 155.012  1.00 31.94           N  
ATOM   1477  CA  ALA A  94     122.105 165.483 154.192  1.00 31.94           C  
ATOM   1478  C   ALA A  94     121.308 166.780 154.241  1.00 31.94           C  
ATOM   1479  O   ALA A  94     120.849 167.281 153.204  1.00 31.94           O  
ATOM   1480  CB  ALA A  94     121.247 164.308 154.655  1.00 31.94           C  
ATOM   1481  H   ALA A  94     123.351 165.012 155.658  1.00 31.94           H  
ATOM   1482  HA  ALA A  94     122.362 165.323 153.270  1.00 31.94           H  
ATOM   1483  HB1 ALA A  94     120.453 164.259 154.100  1.00 31.94           H  
ATOM   1484  HB2 ALA A  94     121.761 163.490 154.571  1.00 31.94           H  
ATOM   1485  HB3 ALA A  94     120.995 164.448 155.582  1.00 31.94           H  
ATOM   1486  N   PHE A  95     121.144 167.346 155.439  1.00 33.00           N  
ATOM   1487  CA  PHE A  95     120.419 168.604 155.558  1.00 33.00           C  
ATOM   1488  C   PHE A  95     121.133 169.724 154.811  1.00 33.00           C  
ATOM   1489  O   PHE A  95     120.487 170.582 154.201  1.00 33.00           O  
ATOM   1490  CB  PHE A  95     120.240 168.972 157.028  1.00 33.00           C  
ATOM   1491  CG  PHE A  95     119.159 169.978 157.265  1.00 33.00           C  
ATOM   1492  CD1 PHE A  95     117.843 169.578 157.405  1.00 33.00           C  
ATOM   1493  CD2 PHE A  95     119.455 171.327 157.333  1.00 33.00           C  
ATOM   1494  CE1 PHE A  95     116.844 170.505 157.619  1.00 33.00           C  
ATOM   1495  CE2 PHE A  95     118.461 172.258 157.546  1.00 33.00           C  
ATOM   1496  CZ  PHE A  95     117.154 171.847 157.689  1.00 33.00           C  
ATOM   1497  H   PHE A  95     121.438 167.026 156.181  1.00 33.00           H  
ATOM   1498  HA  PHE A  95     119.538 168.498 155.166  1.00 33.00           H  
ATOM   1499  HB2 PHE A  95     120.015 168.171 157.526  1.00 33.00           H  
ATOM   1500  HB3 PHE A  95     121.071 169.345 157.361  1.00 33.00           H  
ATOM   1501  HD1 PHE A  95     117.629 168.674 157.360  1.00 33.00           H  
ATOM   1502  HD2 PHE A  95     120.336 171.609 157.238  1.00 33.00           H  
ATOM   1503  HE1 PHE A  95     115.963 170.226 157.715  1.00 33.00           H  
ATOM   1504  HE2 PHE A  95     118.673 173.162 157.593  1.00 33.00           H  
ATOM   1505  HZ  PHE A  95     116.482 172.474 157.833  1.00 33.00           H  
ATOM   1506  N   ALA A  96     122.465 169.741 154.860  1.00 31.82           N  
ATOM   1507  CA  ALA A  96     123.217 170.769 154.151  1.00 31.82           C  
ATOM   1508  C   ALA A  96     122.997 170.671 152.648  1.00 31.82           C  
ATOM   1509  O   ALA A  96     122.820 171.691 151.972  1.00 31.82           O  
ATOM   1510  CB  ALA A  96     124.703 170.654 154.484  1.00 31.82           C  
ATOM   1511  H   ALA A  96     122.950 169.176 155.291  1.00 31.82           H  
ATOM   1512  HA  ALA A  96     122.911 171.641 154.443  1.00 31.82           H  
ATOM   1513  HB1 ALA A  96     125.188 171.344 154.005  1.00 31.82           H  
ATOM   1514  HB2 ALA A  96     124.822 170.768 155.440  1.00 31.82           H  
ATOM   1515  HB3 ALA A  96     125.020 169.778 154.213  1.00 31.82           H  
ATOM   1516  N   VAL A  97     123.008 169.455 152.103  1.00 33.14           N  
ATOM   1517  CA  VAL A  97     122.772 169.315 150.669  1.00 33.14           C  
ATOM   1518  C   VAL A  97     121.355 169.749 150.316  1.00 33.14           C  
ATOM   1519  O   VAL A  97     121.128 170.404 149.292  1.00 33.14           O  
ATOM   1520  CB  VAL A  97     123.043 167.879 150.196  1.00 33.14           C  
ATOM   1521  CG1 VAL A  97     122.782 167.788 148.710  1.00 33.14           C  
ATOM   1522  CG2 VAL A  97     124.462 167.475 150.501  1.00 33.14           C  
ATOM   1523  H   VAL A  97     123.144 168.719 152.526  1.00 33.14           H  
ATOM   1524  HA  VAL A  97     123.384 169.901 150.197  1.00 33.14           H  
ATOM   1525  HB  VAL A  97     122.444 167.268 150.653  1.00 33.14           H  
ATOM   1526 HG11 VAL A  97     123.331 167.084 148.337  1.00 33.14           H  
ATOM   1527 HG12 VAL A  97     121.844 167.594 148.564  1.00 33.14           H  
ATOM   1528 HG13 VAL A  97     123.015 168.634 148.299  1.00 33.14           H  
ATOM   1529 HG21 VAL A  97     124.585 166.546 150.250  1.00 33.14           H  
ATOM   1530 HG22 VAL A  97     125.063 168.037 149.988  1.00 33.14           H  
ATOM   1531 HG23 VAL A  97     124.630 167.586 151.448  1.00 33.14           H  
ATOM   1532  N   THR A  98     120.375 169.372 151.140  1.00 33.96           N  
ATOM   1533  CA  THR A  98     119.003 169.790 150.867  1.00 33.96           C  
ATOM   1534  C   THR A  98     118.882 171.309 150.889  1.00 33.96           C  
ATOM   1535  O   THR A  98     118.212 171.904 150.036  1.00 33.96           O  
ATOM   1536  CB  THR A  98     118.052 169.159 151.882  1.00 33.96           C  
ATOM   1537  OG1 THR A  98     118.219 167.737 151.873  1.00 33.96           O  
ATOM   1538  CG2 THR A  98     116.613 169.496 151.547  1.00 33.96           C  
ATOM   1539  H   THR A  98     120.475 168.888 151.843  1.00 33.96           H  
ATOM   1540  HA  THR A  98     118.748 169.481 149.984  1.00 33.96           H  
ATOM   1541  HB  THR A  98     118.250 169.503 152.768  1.00 33.96           H  
ATOM   1542  HG1 THR A  98     117.698 167.383 152.430  1.00 33.96           H  
ATOM   1543 HG21 THR A  98     116.014 168.956 152.085  1.00 33.96           H  
ATOM   1544 HG22 THR A  98     116.439 170.433 151.727  1.00 33.96           H  
ATOM   1545 HG23 THR A  98     116.441 169.316 150.610  1.00 33.96           H  
ATOM   1546  N   LEU A  99     119.530 171.952 151.860  1.00 33.91           N  
ATOM   1547  CA  LEU A  99     119.513 173.407 151.937  1.00 33.91           C  
ATOM   1548  C   LEU A  99     120.164 174.027 150.711  1.00 33.91           C  
ATOM   1549  O   LEU A  99     119.678 175.033 150.183  1.00 33.91           O  
ATOM   1550  CB  LEU A  99     120.229 173.860 153.209  1.00 33.91           C  
ATOM   1551  CG  LEU A  99     119.757 175.141 153.892  1.00 33.91           C  
ATOM   1552  CD1 LEU A  99     118.270 175.097 154.195  1.00 33.91           C  
ATOM   1553  CD2 LEU A  99     120.561 175.355 155.163  1.00 33.91           C  
ATOM   1554  H   LEU A  99     119.984 171.568 152.482  1.00 33.91           H  
ATOM   1555  HA  LEU A  99     118.593 173.708 151.973  1.00 33.91           H  
ATOM   1556  HB2 LEU A  99     120.150 173.149 153.864  1.00 33.91           H  
ATOM   1557  HB3 LEU A  99     121.166 173.987 152.992  1.00 33.91           H  
ATOM   1558  HG  LEU A  99     119.921 175.893 153.302  1.00 33.91           H  
ATOM   1559 HD11 LEU A  99     118.058 175.799 154.830  1.00 33.91           H  
ATOM   1560 HD12 LEU A  99     117.774 175.236 153.373  1.00 33.91           H  
ATOM   1561 HD13 LEU A  99     118.050 174.232 154.575  1.00 33.91           H  
ATOM   1562 HD21 LEU A  99     120.215 176.131 155.629  1.00 33.91           H  
ATOM   1563 HD22 LEU A  99     120.478 174.568 155.724  1.00 33.91           H  
ATOM   1564 HD23 LEU A  99     121.491 175.496 154.927  1.00 33.91           H  
ATOM   1565  N   GLY A 100     121.274 173.451 150.252  1.00 34.78           N  
ATOM   1566  CA  GLY A 100     121.910 173.958 149.049  1.00 34.78           C  
ATOM   1567  C   GLY A 100     121.016 173.843 147.832  1.00 34.78           C  
ATOM   1568  O   GLY A 100     120.947 174.758 147.010  1.00 34.78           O  
ATOM   1569  H   GLY A 100     121.669 172.778 150.614  1.00 34.78           H  
ATOM   1570  HA2 GLY A 100     122.140 174.892 149.175  1.00 34.78           H  
ATOM   1571  HA3 GLY A 100     122.725 173.460 148.880  1.00 34.78           H  
ATOM   1572  N   ILE A 101     120.317 172.716 147.701  1.00 35.91           N  
ATOM   1573  CA  ILE A 101     119.398 172.545 146.579  1.00 35.91           C  
ATOM   1574  C   ILE A 101     118.280 173.576 146.650  1.00 35.91           C  
ATOM   1575  O   ILE A 101     117.890 174.165 145.634  1.00 35.91           O  
ATOM   1576  CB  ILE A 101     118.845 171.108 146.553  1.00 35.91           C  
ATOM   1577  CG1 ILE A 101     119.914 170.139 146.054  1.00 35.91           C  
ATOM   1578  CG2 ILE A 101     117.615 171.025 145.667  1.00 35.91           C  
ATOM   1579  CD1 ILE A 101     119.722 168.723 146.541  1.00 35.91           C  
ATOM   1580  H   ILE A 101     120.355 172.046 148.238  1.00 35.91           H  
ATOM   1581  HA  ILE A 101     119.883 172.691 145.751  1.00 35.91           H  
ATOM   1582  HB  ILE A 101     118.595 170.856 147.456  1.00 35.91           H  
ATOM   1583 HG12 ILE A 101     119.896 170.125 145.084  1.00 35.91           H  
ATOM   1584 HG13 ILE A 101     120.782 170.444 146.362  1.00 35.91           H  
ATOM   1585 HG21 ILE A 101     117.480 170.101 145.406  1.00 35.91           H  
ATOM   1586 HG22 ILE A 101     116.844 171.343 146.163  1.00 35.91           H  
ATOM   1587 HG23 ILE A 101     117.754 171.573 144.879  1.00 35.91           H  
ATOM   1588 HD11 ILE A 101     120.447 168.173 146.205  1.00 35.91           H  
ATOM   1589 HD12 ILE A 101     119.727 168.720 147.511  1.00 35.91           H  
ATOM   1590 HD13 ILE A 101     118.873 168.389 146.213  1.00 35.91           H  
ATOM   1591  N   ILE A 102     117.741 173.806 147.848  1.00 36.44           N  
ATOM   1592  CA  ILE A 102     116.670 174.789 147.996  1.00 36.44           C  
ATOM   1593  C   ILE A 102     117.171 176.182 147.636  1.00 36.44           C  
ATOM   1594  O   ILE A 102     116.476 176.950 146.963  1.00 36.44           O  
ATOM   1595  CB  ILE A 102     116.093 174.741 149.423  1.00 36.44           C  
ATOM   1596  CG1 ILE A 102     115.113 173.576 149.554  1.00 36.44           C  
ATOM   1597  CG2 ILE A 102     115.390 176.044 149.763  1.00 36.44           C  
ATOM   1598  CD1 ILE A 102     115.126 172.918 150.912  1.00 36.44           C  
ATOM   1599  H   ILE A 102     117.973 173.414 148.578  1.00 36.44           H  
ATOM   1600  HA  ILE A 102     115.955 174.564 147.381  1.00 36.44           H  
ATOM   1601  HB  ILE A 102     116.821 174.608 150.050  1.00 36.44           H  
ATOM   1602 HG12 ILE A 102     114.214 173.904 149.393  1.00 36.44           H  
ATOM   1603 HG13 ILE A 102     115.340 172.901 148.896  1.00 36.44           H  
ATOM   1604 HG21 ILE A 102     114.818 175.896 150.532  1.00 36.44           H  
ATOM   1605 HG22 ILE A 102     116.052 176.720 149.973  1.00 36.44           H  
ATOM   1606 HG23 ILE A 102     114.853 176.323 149.005  1.00 36.44           H  
ATOM   1607 HD11 ILE A 102     114.519 172.161 150.902  1.00 36.44           H  
ATOM   1608 HD12 ILE A 102     116.028 172.617 151.107  1.00 36.44           H  
ATOM   1609 HD13 ILE A 102     114.841 173.563 151.578  1.00 36.44           H  
ATOM   1610  N   MET A 103     118.376 176.536 148.086  1.00 37.25           N  
ATOM   1611  CA  MET A 103     118.935 177.841 147.748  1.00 37.25           C  
ATOM   1612  C   MET A 103     119.151 177.976 146.249  1.00 37.25           C  
ATOM   1613  O   MET A 103     118.899 179.039 145.671  1.00 37.25           O  
ATOM   1614  CB  MET A 103     120.248 178.064 148.493  1.00 37.25           C  
ATOM   1615  CG  MET A 103     120.094 178.188 149.990  1.00 37.25           C  
ATOM   1616  SD  MET A 103     119.250 179.703 150.472  1.00 37.25           S  
ATOM   1617  CE  MET A 103     117.586 179.098 150.733  1.00 37.25           C  
ATOM   1618  H   MET A 103     118.881 176.046 148.582  1.00 37.25           H  
ATOM   1619  HA  MET A 103     118.314 178.530 148.029  1.00 37.25           H  
ATOM   1620  HB2 MET A 103     120.837 177.313 148.318  1.00 37.25           H  
ATOM   1621  HB3 MET A 103     120.655 178.882 148.168  1.00 37.25           H  
ATOM   1622  HG2 MET A 103     119.573 177.440 150.319  1.00 37.25           H  
ATOM   1623  HG3 MET A 103     120.972 178.188 150.398  1.00 37.25           H  
ATOM   1624  HE1 MET A 103     117.028 179.833 151.031  1.00 37.25           H  
ATOM   1625  HE2 MET A 103     117.240 178.739 149.902  1.00 37.25           H  
ATOM   1626  HE3 MET A 103     117.607 178.404 151.410  1.00 37.25           H  
ATOM   1627  N   ALA A 104     119.630 176.913 145.602  1.00 37.31           N  
ATOM   1628  CA  ALA A 104     119.798 176.949 144.156  1.00 37.31           C  
ATOM   1629  C   ALA A 104     118.462 177.164 143.459  1.00 37.31           C  
ATOM   1630  O   ALA A 104     118.370 177.938 142.502  1.00 37.31           O  
ATOM   1631  CB  ALA A 104     120.455 175.659 143.673  1.00 37.31           C  
ATOM   1632  H   ALA A 104     119.861 176.173 145.973  1.00 37.31           H  
ATOM   1633  HA  ALA A 104     120.380 177.689 143.923  1.00 37.31           H  
ATOM   1634  HB1 ALA A 104     120.561 175.702 142.711  1.00 37.31           H  
ATOM   1635  HB2 ALA A 104     121.323 175.568 144.099  1.00 37.31           H  
ATOM   1636  HB3 ALA A 104     119.890 174.908 143.911  1.00 37.31           H  
ATOM   1637  N   ARG A 105     117.414 176.482 143.923  1.00 38.73           N  
ATOM   1638  CA  ARG A 105     116.098 176.661 143.316  1.00 38.73           C  
ATOM   1639  C   ARG A 105     115.576 178.077 143.531  1.00 38.73           C  
ATOM   1640  O   ARG A 105     114.987 178.669 142.620  1.00 38.73           O  
ATOM   1641  CB  ARG A 105     115.112 175.634 143.872  1.00 38.73           C  
ATOM   1642  CG  ARG A 105     115.596 174.192 143.783  1.00 38.73           C  
ATOM   1643  CD  ARG A 105     114.871 173.391 142.710  1.00 38.73           C  
ATOM   1644  NE  ARG A 105     113.419 173.483 142.818  1.00 38.73           N  
ATOM   1645  CZ  ARG A 105     112.625 172.518 143.266  1.00 38.73           C  
ATOM   1646  NH1 ARG A 105     113.107 171.359 143.687  1.00 38.73           N  
ATOM   1647  NH2 ARG A 105     111.312 172.723 143.295  1.00 38.73           N  
ATOM   1648  H   ARG A 105     117.438 175.922 144.575  1.00 38.73           H  
ATOM   1649  HA  ARG A 105     116.173 176.514 142.360  1.00 38.73           H  
ATOM   1650  HB2 ARG A 105     114.952 175.833 144.808  1.00 38.73           H  
ATOM   1651  HB3 ARG A 105     114.282 175.709 143.377  1.00 38.73           H  
ATOM   1652  HG2 ARG A 105     116.542 174.181 143.570  1.00 38.73           H  
ATOM   1653  HG3 ARG A 105     115.444 173.755 144.636  1.00 38.73           H  
ATOM   1654  HD2 ARG A 105     115.121 173.744 141.842  1.00 38.73           H  
ATOM   1655  HD3 ARG A 105     115.138 172.463 142.772  1.00 38.73           H  
ATOM   1656  HE  ARG A 105     113.043 174.194 142.513  1.00 38.73           H  
ATOM   1657 HH11 ARG A 105     113.952 171.207 143.677  1.00 38.73           H  
ATOM   1658 HH12 ARG A 105     112.568 170.753 143.974  1.00 38.73           H  
ATOM   1659 HH21 ARG A 105     110.987 173.472 143.025  1.00 38.73           H  
ATOM   1660 HH22 ARG A 105     110.787 172.106 143.585  1.00 38.73           H  
ATOM   1661  N   LEU A 106     115.776 178.638 144.727  1.00 39.55           N  
ATOM   1662  CA  LEU A 106     115.300 179.993 144.995  1.00 39.55           C  
ATOM   1663  C   LEU A 106     115.982 180.998 144.078  1.00 39.55           C  
ATOM   1664  O   LEU A 106     115.319 181.786 143.395  1.00 39.55           O  
ATOM   1665  CB  LEU A 106     115.540 180.357 146.461  1.00 39.55           C  
ATOM   1666  CG  LEU A 106     114.311 180.381 147.372  1.00 39.55           C  
ATOM   1667  CD1 LEU A 106     113.327 181.452 146.929  1.00 39.55           C  
ATOM   1668  CD2 LEU A 106     113.640 179.018 147.406  1.00 39.55           C  
ATOM   1669  H   LEU A 106     116.178 178.259 145.386  1.00 39.55           H  
ATOM   1670  HA  LEU A 106     114.346 180.029 144.823  1.00 39.55           H  
ATOM   1671  HB2 LEU A 106     116.163 179.717 146.838  1.00 39.55           H  
ATOM   1672  HB3 LEU A 106     115.934 181.243 146.491  1.00 39.55           H  
ATOM   1673  HG  LEU A 106     114.595 180.594 148.275  1.00 39.55           H  
ATOM   1674 HD11 LEU A 106     113.796 182.297 146.847  1.00 39.55           H  
ATOM   1675 HD12 LEU A 106     112.624 181.528 147.594  1.00 39.55           H  
ATOM   1676 HD13 LEU A 106     112.946 181.201 146.074  1.00 39.55           H  
ATOM   1677 HD21 LEU A 106     113.316 178.802 146.518  1.00 39.55           H  
ATOM   1678 HD22 LEU A 106     112.898 179.048 148.031  1.00 39.55           H  
ATOM   1679 HD23 LEU A 106     114.287 178.355 147.694  1.00 39.55           H  
ATOM   1680  N   PHE A 107     117.309 180.984 144.048  1.00 39.18           N  
ATOM   1681  CA  PHE A 107     118.038 181.717 143.030  1.00 39.18           C  
ATOM   1682  C   PHE A 107     117.921 180.971 141.703  1.00 39.18           C  
ATOM   1683  O   PHE A 107     117.247 179.945 141.592  1.00 39.18           O  
ATOM   1684  CB  PHE A 107     119.499 181.886 143.440  1.00 39.18           C  
ATOM   1685  CG  PHE A 107     119.696 182.720 144.674  1.00 39.18           C  
ATOM   1686  CD1 PHE A 107     119.702 182.135 145.929  1.00 39.18           C  
ATOM   1687  CD2 PHE A 107     119.890 184.086 144.579  1.00 39.18           C  
ATOM   1688  CE1 PHE A 107     119.889 182.898 147.063  1.00 39.18           C  
ATOM   1689  CE2 PHE A 107     120.078 184.853 145.711  1.00 39.18           C  
ATOM   1690  CZ  PHE A 107     120.078 184.259 146.953  1.00 39.18           C  
ATOM   1691  H   PHE A 107     117.808 180.558 144.605  1.00 39.18           H  
ATOM   1692  HA  PHE A 107     117.646 182.598 142.923  1.00 39.18           H  
ATOM   1693  HB2 PHE A 107     119.876 181.010 143.615  1.00 39.18           H  
ATOM   1694  HB3 PHE A 107     119.981 182.313 142.715  1.00 39.18           H  
ATOM   1695  HD1 PHE A 107     119.575 181.218 146.008  1.00 39.18           H  
ATOM   1696  HD2 PHE A 107     119.892 184.493 143.743  1.00 39.18           H  
ATOM   1697  HE1 PHE A 107     119.889 182.495 147.901  1.00 39.18           H  
ATOM   1698  HE2 PHE A 107     120.205 185.772 145.636  1.00 39.18           H  
ATOM   1699  HZ  PHE A 107     120.204 184.774 147.717  1.00 39.18           H  
ATOM   1700  N   ASN A 108     118.567 181.499 140.671  1.00 41.78           N  
ATOM   1701  CA  ASN A 108     118.689 180.807 139.388  1.00 41.78           C  
ATOM   1702  C   ASN A 108     120.119 180.928 138.885  1.00 41.78           C  
ATOM   1703  O   ASN A 108     120.376 181.491 137.817  1.00 41.78           O  
ATOM   1704  CB  ASN A 108     117.696 181.367 138.373  1.00 41.78           C  
ATOM   1705  CG  ASN A 108     116.274 181.355 138.889  1.00 41.78           C  
ATOM   1706  OD1 ASN A 108     115.635 180.306 138.953  1.00 41.78           O  
ATOM   1707  ND2 ASN A 108     115.770 182.525 139.263  1.00 41.78           N  
ATOM   1708  H   ASN A 108     118.950 182.269 140.686  1.00 41.78           H  
ATOM   1709  HA  ASN A 108     118.492 179.865 139.512  1.00 41.78           H  
ATOM   1710  HB2 ASN A 108     117.934 182.285 138.169  1.00 41.78           H  
ATOM   1711  HB3 ASN A 108     117.728 180.828 137.566  1.00 41.78           H  
ATOM   1712 HD21 ASN A 108     116.249 183.238 139.204  1.00 41.78           H  
ATOM   1713 HD22 ASN A 108     114.966 182.572 139.564  1.00 41.78           H  
ATOM   1714  N   PRO A 109     121.083 180.402 139.638  1.00 39.88           N  
ATOM   1715  CA  PRO A 109     122.486 180.496 139.213  1.00 39.88           C  
ATOM   1716  C   PRO A 109     122.710 179.711 137.929  1.00 39.88           C  
ATOM   1717  O   PRO A 109     122.524 178.494 137.890  1.00 39.88           O  
ATOM   1718  CB  PRO A 109     123.259 179.896 140.393  1.00 39.88           C  
ATOM   1719  CG  PRO A 109     122.274 179.064 141.125  1.00 39.88           C  
ATOM   1720  CD  PRO A 109     120.938 179.703 140.925  1.00 39.88           C  
ATOM   1721  HA  PRO A 109     122.746 181.421 139.084  1.00 39.88           H  
ATOM   1722  HB2 PRO A 109     123.983 179.346 140.058  1.00 39.88           H  
ATOM   1723  HB3 PRO A 109     123.598 180.607 140.959  1.00 39.88           H  
ATOM   1724  HG2 PRO A 109     122.278 178.165 140.760  1.00 39.88           H  
ATOM   1725  HG3 PRO A 109     122.503 179.047 142.067  1.00 39.88           H  
ATOM   1726  HD2 PRO A 109     120.245 179.026 140.868  1.00 39.88           H  
ATOM   1727  HD3 PRO A 109     120.760 180.337 141.635  1.00 39.88           H  
ATOM   1728  N   GLY A 110     123.102 180.420 136.875  1.00 42.32           N  
ATOM   1729  CA  GLY A 110     123.423 179.809 135.604  1.00 42.32           C  
ATOM   1730  C   GLY A 110     122.311 179.831 134.581  1.00 42.32           C  
ATOM   1731  O   GLY A 110     122.538 179.410 133.441  1.00 42.32           O  
ATOM   1732  H   GLY A 110     123.177 181.275 136.876  1.00 42.32           H  
ATOM   1733  HA2 GLY A 110     124.188 180.267 135.221  1.00 42.32           H  
ATOM   1734  HA3 GLY A 110     123.673 178.884 135.754  1.00 42.32           H  
ATOM   1735  N   ALA A 111     121.124 180.307 134.942  1.00 43.53           N  
ATOM   1736  CA  ALA A 111     120.011 180.324 134.003  1.00 43.53           C  
ATOM   1737  C   ALA A 111     120.319 181.251 132.837  1.00 43.53           C  
ATOM   1738  O   ALA A 111     120.554 182.449 133.028  1.00 43.53           O  
ATOM   1739  CB  ALA A 111     118.734 180.764 134.714  1.00 43.53           C  
ATOM   1740  H   ALA A 111     120.938 180.624 135.720  1.00 43.53           H  
ATOM   1741  HA  ALA A 111     119.872 179.430 133.654  1.00 43.53           H  
ATOM   1742  HB1 ALA A 111     118.004 180.770 134.075  1.00 43.53           H  
ATOM   1743  HB2 ALA A 111     118.541 180.140 135.431  1.00 43.53           H  
ATOM   1744  HB3 ALA A 111     118.865 181.655 135.075  1.00 43.53           H  
ATOM   1745  N   GLY A 112     120.320 180.696 131.629  1.00 46.32           N  
ATOM   1746  CA  GLY A 112     120.597 181.492 130.444  1.00 46.32           C  
ATOM   1747  C   GLY A 112     121.940 182.187 130.481  1.00 46.32           C  
ATOM   1748  O   GLY A 112     122.054 183.340 130.046  1.00 46.32           O  
ATOM   1749  H   GLY A 112     120.164 179.865 131.472  1.00 46.32           H  
ATOM   1750  HA2 GLY A 112     120.575 180.918 129.662  1.00 46.32           H  
ATOM   1751  HA3 GLY A 112     119.909 182.168 130.345  1.00 46.32           H  
ATOM   1752  N   ILE A 113     122.964 181.511 130.988  1.00 44.79           N  
ATOM   1753  CA  ILE A 113     124.287 182.105 131.116  1.00 44.79           C  
ATOM   1754  C   ILE A 113     124.929 182.263 129.742  1.00 44.79           C  
ATOM   1755  O   ILE A 113     124.924 181.339 128.931  1.00 44.79           O  
ATOM   1756  CB  ILE A 113     125.177 181.263 132.045  1.00 44.79           C  
ATOM   1757  CG1 ILE A 113     126.446 182.032 132.407  1.00 44.79           C  
ATOM   1758  CG2 ILE A 113     125.533 179.939 131.391  1.00 44.79           C  
ATOM   1759  CD1 ILE A 113     127.277 181.359 133.471  1.00 44.79           C  
ATOM   1760  H   ILE A 113     122.917 180.699 131.269  1.00 44.79           H  
ATOM   1761  HA  ILE A 113     124.198 182.988 131.507  1.00 44.79           H  
ATOM   1762  HB  ILE A 113     124.685 181.081 132.860  1.00 44.79           H  
ATOM   1763 HG12 ILE A 113     126.997 182.122 131.613  1.00 44.79           H  
ATOM   1764 HG13 ILE A 113     126.198 182.910 132.736  1.00 44.79           H  
ATOM   1765 HG21 ILE A 113     125.865 179.332 132.070  1.00 44.79           H  
ATOM   1766 HG22 ILE A 113     124.738 179.568 130.976  1.00 44.79           H  
ATOM   1767 HG23 ILE A 113     126.216 180.090 130.719  1.00 44.79           H  
ATOM   1768 HD11 ILE A 113     128.017 181.940 133.708  1.00 44.79           H  
ATOM   1769 HD12 ILE A 113     126.721 181.197 134.249  1.00 44.79           H  
ATOM   1770 HD13 ILE A 113     127.615 180.518 133.124  1.00 44.79           H  
ATOM   1771  N   LEU A 115     127.792 180.222 127.308  1.00 45.12           N  
ATOM   1772  CA  LEU A 115     129.025 179.538 127.676  1.00 45.12           C  
ATOM   1773  C   LEU A 115     130.028 179.577 126.531  1.00 45.12           C  
ATOM   1774  O   LEU A 115     129.650 179.703 125.367  1.00 45.12           O  
ATOM   1775  CB  LEU A 115     128.740 178.087 128.068  1.00 45.12           C  
ATOM   1776  CG  LEU A 115     127.911 177.884 129.337  1.00 45.12           C  
ATOM   1777  CD1 LEU A 115     127.365 176.469 129.394  1.00 45.12           C  
ATOM   1778  CD2 LEU A 115     128.740 178.192 130.575  1.00 45.12           C  
ATOM   1779  H   LEU A 115     127.198 179.708 126.958  1.00 45.12           H  
ATOM   1780  HA  LEU A 115     129.422 179.985 128.440  1.00 45.12           H  
ATOM   1781  HB2 LEU A 115     128.260 177.663 127.340  1.00 45.12           H  
ATOM   1782  HB3 LEU A 115     129.587 177.635 128.202  1.00 45.12           H  
ATOM   1783  HG  LEU A 115     127.158 178.495 129.322  1.00 45.12           H  
ATOM   1784 HD11 LEU A 115     126.839 176.366 130.203  1.00 45.12           H  
ATOM   1785 HD12 LEU A 115     126.807 176.314 128.616  1.00 45.12           H  
ATOM   1786 HD13 LEU A 115     128.107 175.844 129.400  1.00 45.12           H  
ATOM   1787 HD21 LEU A 115     128.201 178.028 131.364  1.00 45.12           H  
ATOM   1788 HD22 LEU A 115     129.521 177.617 130.582  1.00 45.12           H  
ATOM   1789 HD23 LEU A 115     129.014 179.122 130.548  1.00 45.12           H  
ATOM   1790  N   ALA A 116     131.308 179.463 126.870  1.00 47.86           N  
ATOM   1791  CA  ALA A 116     132.373 179.472 125.875  1.00 47.86           C  
ATOM   1792  C   ALA A 116     132.806 178.051 125.540  1.00 47.86           C  
ATOM   1793  O   ALA A 116     132.160 177.365 124.748  1.00 47.86           O  
ATOM   1794  CB  ALA A 116     133.557 180.282 126.376  1.00 47.86           C  
ATOM   1795  H   ALA A 116     131.588 179.379 127.679  1.00 47.86           H  
ATOM   1796  HA  ALA A 116     132.047 179.887 125.062  1.00 47.86           H  
ATOM   1797  HB1 ALA A 116     134.252 180.274 125.700  1.00 47.86           H  
ATOM   1798  HB2 ALA A 116     133.268 181.192 126.544  1.00 47.86           H  
ATOM   1799  HB3 ALA A 116     133.888 179.883 127.196  1.00 47.86           H  
ATOM   1800  N   GLY A 118     134.818 176.229 123.476  1.00 51.22           N  
ATOM   1801  CA  GLY A 118     136.064 175.555 123.789  1.00 51.22           C  
ATOM   1802  C   GLY A 118     136.711 176.099 125.045  1.00 51.22           C  
ATOM   1803  O   GLY A 118     136.192 177.028 125.664  1.00 51.22           O  
ATOM   1804  H   GLY A 118     134.917 177.037 123.201  1.00 51.22           H  
ATOM   1805  HA2 GLY A 118     135.898 174.608 123.914  1.00 51.22           H  
ATOM   1806  HA3 GLY A 118     136.685 175.664 123.051  1.00 51.22           H  
ATOM   1807  N   GLY A 119     137.842 175.525 125.422  1.00 51.12           N  
ATOM   1808  CA  GLY A 119     138.560 175.957 126.600  1.00 51.12           C  
ATOM   1809  C   GLY A 119     139.229 174.778 127.276  1.00 51.12           C  
ATOM   1810  O   GLY A 119     139.472 173.747 126.658  1.00 51.12           O  
ATOM   1811  H   GLY A 119     138.217 174.875 125.003  1.00 51.12           H  
ATOM   1812  HA2 GLY A 119     139.239 176.604 126.354  1.00 51.12           H  
ATOM   1813  HA3 GLY A 119     137.947 176.370 127.229  1.00 51.12           H  
ATOM   1814  N   GLN A 120     139.522 174.962 128.561  1.00 50.00           N  
ATOM   1815  CA  GLN A 120     140.187 173.922 129.332  1.00 50.00           C  
ATOM   1816  C   GLN A 120     139.314 172.676 129.410  1.00 50.00           C  
ATOM   1817  O   GLN A 120     138.092 172.760 129.559  1.00 50.00           O  
ATOM   1818  CB  GLN A 120     140.506 174.435 130.737  1.00 50.00           C  
ATOM   1819  CG  GLN A 120     140.939 173.359 131.728  1.00 50.00           C  
ATOM   1820  CD  GLN A 120     141.185 173.891 133.134  1.00 50.00           C  
ATOM   1821  OE1 GLN A 120     140.929 175.063 133.409  1.00 50.00           O  
ATOM   1822  NE2 GLN A 120     141.684 173.040 134.029  1.00 50.00           N  
ATOM   1823  H   GLN A 120     139.346 175.677 129.006  1.00 50.00           H  
ATOM   1824  HA  GLN A 120     141.021 173.684 128.897  1.00 50.00           H  
ATOM   1825  HB2 GLN A 120     141.222 175.086 130.676  1.00 50.00           H  
ATOM   1826  HB3 GLN A 120     139.708 174.857 131.091  1.00 50.00           H  
ATOM   1827  HG2 GLN A 120     140.247 172.684 131.797  1.00 50.00           H  
ATOM   1828  HG3 GLN A 120     141.763 172.956 131.413  1.00 50.00           H  
ATOM   1829 HE21 GLN A 120     141.857 172.226 133.820  1.00 50.00           H  
ATOM   1830 HE22 GLN A 120     141.834 173.311 134.831  1.00 50.00           H  
ATOM   1831  N   GLN A 121     139.953 171.514 129.313  1.00 49.23           N  
ATOM   1832  CA  GLN A 121     139.279 170.231 129.414  1.00 49.23           C  
ATOM   1833  C   GLN A 121     139.783 169.488 130.642  1.00 49.23           C  
ATOM   1834  O   GLN A 121     140.923 169.672 131.077  1.00 49.23           O  
ATOM   1835  CB  GLN A 121     139.501 169.383 128.159  1.00 49.23           C  
ATOM   1836  CG  GLN A 121     139.190 170.112 126.863  1.00 49.23           C  
ATOM   1837  CD  GLN A 121     137.749 170.574 126.785  1.00 49.23           C  
ATOM   1838  OE1 GLN A 121     136.825 169.763 126.779  1.00 49.23           O  
ATOM   1839  NE2 GLN A 121     137.550 171.885 126.725  1.00 49.23           N  
ATOM   1840  H   GLN A 121     140.801 171.446 129.184  1.00 49.23           H  
ATOM   1841  HA  GLN A 121     138.326 170.374 129.517  1.00 49.23           H  
ATOM   1842  HB2 GLN A 121     140.431 169.108 128.128  1.00 49.23           H  
ATOM   1843  HB3 GLN A 121     138.929 168.601 128.204  1.00 49.23           H  
ATOM   1844  HG2 GLN A 121     139.761 170.893 126.792  1.00 49.23           H  
ATOM   1845  HG3 GLN A 121     139.354 169.514 126.117  1.00 49.23           H  
ATOM   1846 HE21 GLN A 121     138.222 172.422 126.732  1.00 49.23           H  
ATOM   1847 HE22 GLN A 121     136.750 172.197 126.680  1.00 49.23           H  
ATOM   1848  N   PHE A 122     138.917 168.651 131.203  1.00 46.44           N  
ATOM   1849  CA  PHE A 122     139.198 167.927 132.432  1.00 46.44           C  
ATOM   1850  C   PHE A 122     139.059 166.434 132.186  1.00 46.44           C  
ATOM   1851  O   PHE A 122     138.142 165.993 131.487  1.00 46.44           O  
ATOM   1852  CB  PHE A 122     138.251 168.365 133.556  1.00 46.44           C  
ATOM   1853  CG  PHE A 122     138.172 169.854 133.734  1.00 46.44           C  
ATOM   1854  CD1 PHE A 122     137.336 170.618 132.940  1.00 46.44           C  
ATOM   1855  CD2 PHE A 122     138.939 170.491 134.694  1.00 46.44           C  
ATOM   1856  CE1 PHE A 122     137.264 171.987 133.101  1.00 46.44           C  
ATOM   1857  CE2 PHE A 122     138.871 171.859 134.859  1.00 46.44           C  
ATOM   1858  CZ  PHE A 122     138.034 172.607 134.061  1.00 46.44           C  
ATOM   1859  H   PHE A 122     138.138 168.483 130.879  1.00 46.44           H  
ATOM   1860  HA  PHE A 122     140.108 168.106 132.714  1.00 46.44           H  
ATOM   1861  HB2 PHE A 122     137.358 168.043 133.355  1.00 46.44           H  
ATOM   1862  HB3 PHE A 122     138.559 167.982 134.392  1.00 46.44           H  
ATOM   1863  HD1 PHE A 122     136.815 170.204 132.290  1.00 46.44           H  
ATOM   1864  HD2 PHE A 122     139.507 169.990 135.234  1.00 46.44           H  
ATOM   1865  HE1 PHE A 122     136.698 172.490 132.562  1.00 46.44           H  
ATOM   1866  HE2 PHE A 122     139.391 172.275 135.508  1.00 46.44           H  
ATOM   1867  HZ  PHE A 122     137.986 173.530 134.172  1.00 46.44           H  
ATOM   1868  N   GLN A 123     139.975 165.660 132.759  1.00 52.74           N  
ATOM   1869  CA  GLN A 123     139.914 164.217 132.615  1.00 52.74           C  
ATOM   1870  C   GLN A 123     138.676 163.676 133.329  1.00 52.74           C  
ATOM   1871  O   GLN A 123     138.253 164.219 134.352  1.00 52.74           O  
ATOM   1872  CB  GLN A 123     141.169 163.565 133.195  1.00 52.74           C  
ATOM   1873  CG  GLN A 123     142.399 163.499 132.274  1.00 52.74           C  
ATOM   1874  CD  GLN A 123     142.075 163.251 130.809  1.00 52.74           C  
ATOM   1875  OE1 GLN A 123     141.462 164.085 130.143  1.00 52.74           O  
ATOM   1876  NE2 GLN A 123     142.487 162.095 130.302  1.00 52.74           N  
ATOM   1877  H   GLN A 123     140.634 165.945 133.232  1.00 52.74           H  
ATOM   1878  HA  GLN A 123     139.826 163.999 131.679  1.00 52.74           H  
ATOM   1879  HB2 GLN A 123     141.430 164.060 133.987  1.00 52.74           H  
ATOM   1880  HB3 GLN A 123     140.949 162.654 133.445  1.00 52.74           H  
ATOM   1881  HG2 GLN A 123     142.876 164.342 132.331  1.00 52.74           H  
ATOM   1882  HG3 GLN A 123     142.974 162.778 132.574  1.00 52.74           H  
ATOM   1883 HE21 GLN A 123     142.912 161.536 130.797  1.00 52.74           H  
ATOM   1884 HE22 GLN A 123     142.328 161.906 129.478  1.00 52.74           H  
ATOM   1885  N   PRO A 124     138.076 162.606 132.809  1.00 52.76           N  
ATOM   1886  CA  PRO A 124     136.853 162.085 133.429  1.00 52.76           C  
ATOM   1887  C   PRO A 124     137.104 161.642 134.862  1.00 52.76           C  
ATOM   1888  O   PRO A 124     138.148 161.069 135.182  1.00 52.76           O  
ATOM   1889  CB  PRO A 124     136.473 160.904 132.530  1.00 52.76           C  
ATOM   1890  CG  PRO A 124     137.750 160.487 131.890  1.00 52.76           C  
ATOM   1891  CD  PRO A 124     138.555 161.740 131.718  1.00 52.76           C  
ATOM   1892  HA  PRO A 124     136.148 162.751 133.410  1.00 52.76           H  
ATOM   1893  HB2 PRO A 124     136.108 160.185 133.069  1.00 52.76           H  
ATOM   1894  HB3 PRO A 124     135.832 161.193 131.862  1.00 52.76           H  
ATOM   1895  HG2 PRO A 124     138.213 159.861 132.468  1.00 52.76           H  
ATOM   1896  HG3 PRO A 124     137.564 160.082 131.028  1.00 52.76           H  
ATOM   1897  HD2 PRO A 124     139.501 161.551 131.827  1.00 52.76           H  
ATOM   1898  HD3 PRO A 124     138.370 162.146 130.857  1.00 52.76           H  
ATOM   1899  N   HIS A 125     136.132 161.914 135.727  1.00 49.44           N  
ATOM   1900  CA  HIS A 125     136.232 161.483 137.114  1.00 49.44           C  
ATOM   1901  C   HIS A 125     136.109 159.968 137.204  1.00 49.44           C  
ATOM   1902  O   HIS A 125     135.284 159.354 136.523  1.00 49.44           O  
ATOM   1903  CB  HIS A 125     135.147 162.146 137.961  1.00 49.44           C  
ATOM   1904  CG  HIS A 125     134.778 161.361 139.180  1.00 49.44           C  
ATOM   1905  ND1 HIS A 125     135.547 161.357 140.324  1.00 49.44           N  
ATOM   1906  CD2 HIS A 125     133.727 160.545 139.431  1.00 49.44           C  
ATOM   1907  CE1 HIS A 125     134.985 160.576 141.228  1.00 49.44           C  
ATOM   1908  NE2 HIS A 125     133.879 160.071 140.712  1.00 49.44           N  
ATOM   1909  H   HIS A 125     135.411 162.343 135.538  1.00 49.44           H  
ATOM   1910  HA  HIS A 125     137.097 161.741 137.469  1.00 49.44           H  
ATOM   1911  HB2 HIS A 125     135.465 163.015 138.253  1.00 49.44           H  
ATOM   1912  HB3 HIS A 125     134.348 162.251 137.422  1.00 49.44           H  
ATOM   1913  HD2 HIS A 125     133.032 160.344 138.847  1.00 49.44           H  
ATOM   1914  HE1 HIS A 125     135.311 160.411 142.083  1.00 49.44           H  
ATOM   1915  HE2 HIS A 125     133.340 159.534 141.113  1.00 49.44           H  
ATOM   1916  N   GLN A 126     136.940 159.366 138.050  1.00 53.27           N  
ATOM   1917  CA  GLN A 126     136.922 157.929 138.278  1.00 53.27           C  
ATOM   1918  C   GLN A 126     136.957 157.660 139.774  1.00 53.27           C  
ATOM   1919  O   GLN A 126     137.718 158.295 140.510  1.00 53.27           O  
ATOM   1920  CB  GLN A 126     138.103 157.228 137.592  1.00 53.27           C  
ATOM   1921  CG  GLN A 126     139.435 157.955 137.712  1.00 53.27           C  
ATOM   1922  CD  GLN A 126     140.421 157.529 136.644  1.00 53.27           C  
ATOM   1923  OE1 GLN A 126     140.914 156.401 136.652  1.00 53.27           O  
ATOM   1924  NE2 GLN A 126     140.712 158.431 135.714  1.00 53.27           N  
ATOM   1925  H   GLN A 126     137.535 159.779 138.513  1.00 53.27           H  
ATOM   1926  HA  GLN A 126     136.100 157.556 137.923  1.00 53.27           H  
ATOM   1927  HB2 GLN A 126     138.213 156.349 137.987  1.00 53.27           H  
ATOM   1928  HB3 GLN A 126     137.903 157.138 136.647  1.00 53.27           H  
ATOM   1929  HG2 GLN A 126     139.298 158.910 137.620  1.00 53.27           H  
ATOM   1930  HG3 GLN A 126     139.826 157.757 138.577  1.00 53.27           H  
ATOM   1931 HE21 GLN A 126     140.347 159.209 135.741  1.00 53.27           H  
ATOM   1932 HE22 GLN A 126     141.267 158.237 135.086  1.00 53.27           H  
ATOM   1933  N   ALA A 127     136.135 156.713 140.217  1.00 52.22           N  
ATOM   1934  CA  ALA A 127     136.020 156.411 141.635  1.00 52.22           C  
ATOM   1935  C   ALA A 127     136.992 155.299 142.005  1.00 52.22           C  
ATOM   1936  O   ALA A 127     136.870 154.188 141.473  1.00 52.22           O  
ATOM   1937  CB  ALA A 127     134.602 155.989 141.979  1.00 52.22           C  
ATOM   1938  H   ALA A 127     135.632 156.231 139.712  1.00 52.22           H  
ATOM   1939  HA  ALA A 127     136.223 157.208 142.144  1.00 52.22           H  
ATOM   1940  HB1 ALA A 127     134.552 155.794 142.928  1.00 52.22           H  
ATOM   1941  HB2 ALA A 127     133.995 156.714 141.758  1.00 52.22           H  
ATOM   1942  HB3 ALA A 127     134.374 155.198 141.465  1.00 52.22           H  
ATOM   1943  N   PRO A 128     137.960 155.538 142.894  1.00 50.36           N  
ATOM   1944  CA  PRO A 128     138.790 154.434 143.367  1.00 50.36           C  
ATOM   1945  C   PRO A 128     137.955 153.446 144.160  1.00 50.36           C  
ATOM   1946  O   PRO A 128     136.923 153.816 144.746  1.00 50.36           O  
ATOM   1947  CB  PRO A 128     139.838 155.131 144.254  1.00 50.36           C  
ATOM   1948  CG  PRO A 128     139.225 156.420 144.640  1.00 50.36           C  
ATOM   1949  CD  PRO A 128     138.355 156.824 143.495  1.00 50.36           C  
ATOM   1950  HA  PRO A 128     139.225 153.993 142.622  1.00 50.36           H  
ATOM   1951  HB2 PRO A 128     140.016 154.588 145.038  1.00 50.36           H  
ATOM   1952  HB3 PRO A 128     140.651 155.276 143.746  1.00 50.36           H  
ATOM   1953  HG2 PRO A 128     138.696 156.299 145.443  1.00 50.36           H  
ATOM   1954  HG3 PRO A 128     139.922 157.078 144.787  1.00 50.36           H  
ATOM   1955  HD2 PRO A 128     137.578 157.302 143.823  1.00 50.36           H  
ATOM   1956  HD3 PRO A 128     138.858 157.356 142.858  1.00 50.36           H  
ATOM   1957  N   PRO A 129     138.351 152.174 144.198  1.00 46.12           N  
ATOM   1958  CA  PRO A 129     137.517 151.172 144.873  1.00 46.12           C  
ATOM   1959  C   PRO A 129     137.265 151.547 146.325  1.00 46.12           C  
ATOM   1960  O   PRO A 129     138.172 151.964 147.047  1.00 46.12           O  
ATOM   1961  CB  PRO A 129     138.327 149.875 144.759  1.00 46.12           C  
ATOM   1962  CG  PRO A 129     139.599 150.205 144.083  1.00 46.12           C  
ATOM   1963  CD  PRO A 129     139.588 151.616 143.628  1.00 46.12           C  
ATOM   1964  HA  PRO A 129     136.670 151.068 144.412  1.00 46.12           H  
ATOM   1965  HB2 PRO A 129     138.499 149.526 145.648  1.00 46.12           H  
ATOM   1966  HB3 PRO A 129     137.826 149.230 144.236  1.00 46.12           H  
ATOM   1967  HG2 PRO A 129     140.327 150.068 144.708  1.00 46.12           H  
ATOM   1968  HG3 PRO A 129     139.707 149.616 143.321  1.00 46.12           H  
ATOM   1969  HD2 PRO A 129     140.361 152.087 143.976  1.00 46.12           H  
ATOM   1970  HD3 PRO A 129     139.558 151.656 142.659  1.00 46.12           H  
ATOM   1971  N   LEU A 130     136.011 151.386 146.749  1.00 43.19           N  
ATOM   1972  CA  LEU A 130     135.655 151.691 148.129  1.00 43.19           C  
ATOM   1973  C   LEU A 130     136.392 150.777 149.097  1.00 43.19           C  
ATOM   1974  O   LEU A 130     136.785 151.201 150.191  1.00 43.19           O  
ATOM   1975  CB  LEU A 130     134.146 151.561 148.319  1.00 43.19           C  
ATOM   1976  CG  LEU A 130     133.556 152.393 149.457  1.00 43.19           C  
ATOM   1977  CD1 LEU A 130     133.189 153.783 148.965  1.00 43.19           C  
ATOM   1978  CD2 LEU A 130     132.346 151.695 150.057  1.00 43.19           C  
ATOM   1979  H   LEU A 130     135.359 151.105 146.263  1.00 43.19           H  
ATOM   1980  HA  LEU A 130     135.906 152.606 148.327  1.00 43.19           H  
ATOM   1981  HB2 LEU A 130     133.708 151.838 147.498  1.00 43.19           H  
ATOM   1982  HB3 LEU A 130     133.937 150.631 148.498  1.00 43.19           H  
ATOM   1983  HG  LEU A 130     134.223 152.489 150.155  1.00 43.19           H  
ATOM   1984 HD11 LEU A 130     132.826 154.294 149.705  1.00 43.19           H  
ATOM   1985 HD12 LEU A 130     133.987 154.218 148.624  1.00 43.19           H  
ATOM   1986 HD13 LEU A 130     132.527 153.705 148.260  1.00 43.19           H  
ATOM   1987 HD21 LEU A 130     131.985 152.247 150.769  1.00 43.19           H  
ATOM   1988 HD22 LEU A 130     131.678 151.570 149.365  1.00 43.19           H  
ATOM   1989 HD23 LEU A 130     132.621 150.835 150.412  1.00 43.19           H  
ATOM   1990  N   VAL A 131     136.585 149.516 148.714  1.00 42.76           N  
ATOM   1991  CA  VAL A 131     137.274 148.579 149.592  1.00 42.76           C  
ATOM   1992  C   VAL A 131     138.694 149.055 149.860  1.00 42.76           C  
ATOM   1993  O   VAL A 131     139.206 148.924 150.976  1.00 42.76           O  
ATOM   1994  CB  VAL A 131     137.243 147.161 148.989  1.00 42.76           C  
ATOM   1995  CG1 VAL A 131     138.403 146.945 148.021  1.00 42.76           C  
ATOM   1996  CG2 VAL A 131     137.256 146.122 150.089  1.00 42.76           C  
ATOM   1997  H   VAL A 131     136.330 149.183 147.963  1.00 42.76           H  
ATOM   1998  HA  VAL A 131     136.807 148.549 150.442  1.00 42.76           H  
ATOM   1999  HB  VAL A 131     136.418 147.053 148.490  1.00 42.76           H  
ATOM   2000 HG11 VAL A 131     138.460 147.705 147.421  1.00 42.76           H  
ATOM   2001 HG12 VAL A 131     138.236 146.137 147.511  1.00 42.76           H  
ATOM   2002 HG13 VAL A 131     139.228 146.852 148.522  1.00 42.76           H  
ATOM   2003 HG21 VAL A 131     137.202 145.241 149.687  1.00 42.76           H  
ATOM   2004 HG22 VAL A 131     138.079 146.206 150.595  1.00 42.76           H  
ATOM   2005 HG23 VAL A 131     136.493 146.267 150.670  1.00 42.76           H  
ATOM   2006  N   HIS A 132     139.350 149.629 148.849  1.00 43.93           N  
ATOM   2007  CA  HIS A 132     140.723 150.085 149.032  1.00 43.93           C  
ATOM   2008  C   HIS A 132     140.799 151.258 150.002  1.00 43.93           C  
ATOM   2009  O   HIS A 132     141.670 151.286 150.880  1.00 43.93           O  
ATOM   2010  CB  HIS A 132     141.334 150.466 147.685  1.00 43.93           C  
ATOM   2011  CG  HIS A 132     142.159 149.379 147.071  1.00 43.93           C  
ATOM   2012  ND1 HIS A 132     141.608 148.220 146.570  1.00 43.93           N  
ATOM   2013  CD2 HIS A 132     143.495 149.273 146.881  1.00 43.93           C  
ATOM   2014  CE1 HIS A 132     142.568 147.447 146.096  1.00 43.93           C  
ATOM   2015  NE2 HIS A 132     143.723 148.063 146.272  1.00 43.93           N  
ATOM   2016  H   HIS A 132     139.026 149.762 148.064  1.00 43.93           H  
ATOM   2017  HA  HIS A 132     141.249 149.358 149.402  1.00 43.93           H  
ATOM   2018  HB2 HIS A 132     140.620 150.683 147.066  1.00 43.93           H  
ATOM   2019  HB3 HIS A 132     141.907 151.239 147.809  1.00 43.93           H  
ATOM   2020  HD2 HIS A 132     144.138 149.903 147.117  1.00 43.93           H  
ATOM   2021  HE1 HIS A 132     142.452 146.612 145.705  1.00 43.93           H  
ATOM   2022  HE2 HIS A 132     144.493 147.757 146.043  1.00 43.93           H  
ATOM   2023  N   ILE A 133     139.904 152.238 149.863  1.00 42.54           N  
ATOM   2024  CA  ILE A 133     139.956 153.387 150.759  1.00 42.54           C  
ATOM   2025  C   ILE A 133     139.565 152.970 152.172  1.00 42.54           C  
ATOM   2026  O   ILE A 133     140.092 153.509 153.151  1.00 42.54           O  
ATOM   2027  CB  ILE A 133     139.086 154.545 150.220  1.00 42.54           C  
ATOM   2028  CG1 ILE A 133     137.593 154.314 150.460  1.00 42.54           C  
ATOM   2029  CG2 ILE A 133     139.339 154.763 148.734  1.00 42.54           C  
ATOM   2030  CD1 ILE A 133     137.080 154.877 151.770  1.00 42.54           C  
ATOM   2031  H   ILE A 133     139.275 152.257 149.278  1.00 42.54           H  
ATOM   2032  HA  ILE A 133     140.872 153.706 150.795  1.00 42.54           H  
ATOM   2033  HB  ILE A 133     139.342 155.355 150.689  1.00 42.54           H  
ATOM   2034 HG12 ILE A 133     137.094 154.733 149.742  1.00 42.54           H  
ATOM   2035 HG13 ILE A 133     137.423 153.362 150.462  1.00 42.54           H  
ATOM   2036 HG21 ILE A 133     138.902 155.583 148.458  1.00 42.54           H  
ATOM   2037 HG22 ILE A 133     140.295 154.832 148.584  1.00 42.54           H  
ATOM   2038 HG23 ILE A 133     138.979 154.013 148.235  1.00 42.54           H  
ATOM   2039 HD11 ILE A 133     136.137 154.666 151.852  1.00 42.54           H  
ATOM   2040 HD12 ILE A 133     137.568 154.494 152.512  1.00 42.54           H  
ATOM   2041 HD13 ILE A 133     137.199 155.840 151.763  1.00 42.54           H  
ATOM   2042  N   LEU A 134     138.641 152.016 152.309  1.00 40.25           N  
ATOM   2043  CA  LEU A 134     138.326 151.490 153.635  1.00 40.25           C  
ATOM   2044  C   LEU A 134     139.523 150.770 154.248  1.00 40.25           C  
ATOM   2045  O   LEU A 134     139.820 150.950 155.434  1.00 40.25           O  
ATOM   2046  CB  LEU A 134     137.126 150.546 153.555  1.00 40.25           C  
ATOM   2047  CG  LEU A 134     135.714 151.125 153.408  1.00 40.25           C  
ATOM   2048  CD1 LEU A 134     134.708 150.184 154.045  1.00 40.25           C  
ATOM   2049  CD2 LEU A 134     135.584 152.507 154.027  1.00 40.25           C  
ATOM   2050  H   LEU A 134     138.192 151.665 151.665  1.00 40.25           H  
ATOM   2051  HA  LEU A 134     138.108 152.228 154.223  1.00 40.25           H  
ATOM   2052  HB2 LEU A 134     137.265 149.960 152.795  1.00 40.25           H  
ATOM   2053  HB3 LEU A 134     137.122 150.010 154.364  1.00 40.25           H  
ATOM   2054  HG  LEU A 134     135.500 151.198 152.465  1.00 40.25           H  
ATOM   2055 HD11 LEU A 134     133.815 150.539 153.912  1.00 40.25           H  
ATOM   2056 HD12 LEU A 134     134.784 149.312 153.627  1.00 40.25           H  
ATOM   2057 HD13 LEU A 134     134.898 150.114 154.994  1.00 40.25           H  
ATOM   2058 HD21 LEU A 134     134.656 152.787 153.979  1.00 40.25           H  
ATOM   2059 HD22 LEU A 134     135.869 152.465 154.953  1.00 40.25           H  
ATOM   2060 HD23 LEU A 134     136.142 153.127 153.537  1.00 40.25           H  
ATOM   2061  N   LEU A 135     140.221 149.950 153.460  1.00 38.24           N  
ATOM   2062  CA  LEU A 135     141.371 149.223 153.986  1.00 38.24           C  
ATOM   2063  C   LEU A 135     142.509 150.165 154.345  1.00 38.24           C  
ATOM   2064  O   LEU A 135     143.266 149.890 155.282  1.00 38.24           O  
ATOM   2065  CB  LEU A 135     141.848 148.189 152.968  1.00 38.24           C  
ATOM   2066  CG  LEU A 135     141.155 146.827 153.011  1.00 38.24           C  
ATOM   2067  CD1 LEU A 135     141.442 146.054 151.739  1.00 38.24           C  
ATOM   2068  CD2 LEU A 135     141.595 146.034 154.228  1.00 38.24           C  
ATOM   2069  H   LEU A 135     140.050 149.799 152.631  1.00 38.24           H  
ATOM   2070  HA  LEU A 135     141.105 148.754 154.791  1.00 38.24           H  
ATOM   2071  HB2 LEU A 135     141.715 148.552 152.079  1.00 38.24           H  
ATOM   2072  HB3 LEU A 135     142.795 148.035 153.113  1.00 38.24           H  
ATOM   2073  HG  LEU A 135     140.196 146.962 153.071  1.00 38.24           H  
ATOM   2074 HD11 LEU A 135     141.001 145.192 151.788  1.00 38.24           H  
ATOM   2075 HD12 LEU A 135     141.103 146.557 150.981  1.00 38.24           H  
ATOM   2076 HD13 LEU A 135     142.400 145.932 151.653  1.00 38.24           H  
ATOM   2077 HD21 LEU A 135     141.184 145.156 154.197  1.00 38.24           H  
ATOM   2078 HD22 LEU A 135     142.561 145.948 154.215  1.00 38.24           H  
ATOM   2079 HD23 LEU A 135     141.315 146.503 155.029  1.00 38.24           H  
ATOM   2080  N   ASP A 136     142.647 151.272 153.616  1.00 38.05           N  
ATOM   2081  CA  ASP A 136     143.699 152.237 153.903  1.00 38.05           C  
ATOM   2082  C   ASP A 136     143.515 152.923 155.248  1.00 38.05           C  
ATOM   2083  O   ASP A 136     144.448 153.584 155.716  1.00 38.05           O  
ATOM   2084  CB  ASP A 136     143.758 153.285 152.792  1.00 38.05           C  
ATOM   2085  CG  ASP A 136     144.449 152.773 151.544  1.00 38.05           C  
ATOM   2086  OD1 ASP A 136     145.231 151.805 151.648  1.00 38.05           O  
ATOM   2087  OD2 ASP A 136     144.209 153.337 150.456  1.00 38.05           O  
ATOM   2088  H   ASP A 136     142.145 151.484 152.951  1.00 38.05           H  
ATOM   2089  HA  ASP A 136     144.550 151.774 153.925  1.00 38.05           H  
ATOM   2090  HB2 ASP A 136     142.855 153.544 152.551  1.00 38.05           H  
ATOM   2091  HB3 ASP A 136     144.251 154.058 153.112  1.00 38.05           H  
ATOM   2092  N   ILE A 137     142.344 152.792 155.875  1.00 35.72           N  
ATOM   2093  CA  ILE A 137     142.159 153.342 157.214  1.00 35.72           C  
ATOM   2094  C   ILE A 137     143.152 152.713 158.181  1.00 35.72           C  
ATOM   2095  O   ILE A 137     143.751 153.403 159.012  1.00 35.72           O  
ATOM   2096  CB  ILE A 137     140.706 153.137 157.679  1.00 35.72           C  
ATOM   2097  CG1 ILE A 137     139.769 154.031 156.860  1.00 35.72           C  
ATOM   2098  CG2 ILE A 137     140.585 153.409 159.180  1.00 35.72           C  
ATOM   2099  CD1 ILE A 137     138.330 154.042 157.334  1.00 35.72           C  
ATOM   2100  H   ILE A 137     141.653 152.397 155.551  1.00 35.72           H  
ATOM   2101  HA  ILE A 137     142.332 154.296 157.188  1.00 35.72           H  
ATOM   2102  HB  ILE A 137     140.462 152.212 157.518  1.00 35.72           H  
ATOM   2103 HG12 ILE A 137     139.773 153.723 155.940  1.00 35.72           H  
ATOM   2104 HG13 ILE A 137     140.098 154.943 156.899  1.00 35.72           H  
ATOM   2105 HG21 ILE A 137     139.651 153.413 159.439  1.00 35.72           H  
ATOM   2106 HG22 ILE A 137     141.046 152.712 159.671  1.00 35.72           H  
ATOM   2107 HG23 ILE A 137     140.984 154.272 159.377  1.00 35.72           H  
ATOM   2108 HD11 ILE A 137     138.059 153.133 157.540  1.00 35.72           H  
ATOM   2109 HD12 ILE A 137     137.769 154.403 156.630  1.00 35.72           H  
ATOM   2110 HD13 ILE A 137     138.262 154.595 158.128  1.00 35.72           H  
ATOM   2111  N   VAL A 138     143.333 151.400 158.100  1.00 33.72           N  
ATOM   2112  CA  VAL A 138     144.323 150.709 158.920  1.00 33.72           C  
ATOM   2113  C   VAL A 138     145.695 150.936 158.296  1.00 33.72           C  
ATOM   2114  O   VAL A 138     145.903 150.579 157.129  1.00 33.72           O  
ATOM   2115  CB  VAL A 138     144.006 149.211 159.037  1.00 33.72           C  
ATOM   2116  CG1 VAL A 138     145.140 148.479 159.741  1.00 33.72           C  
ATOM   2117  CG2 VAL A 138     142.698 149.006 159.776  1.00 33.72           C  
ATOM   2118  H   VAL A 138     142.892 150.882 157.573  1.00 33.72           H  
ATOM   2119  HA  VAL A 138     144.305 151.086 159.812  1.00 33.72           H  
ATOM   2120  HB  VAL A 138     143.912 148.835 158.148  1.00 33.72           H  
ATOM   2121 HG11 VAL A 138     144.824 147.605 160.019  1.00 33.72           H  
ATOM   2122 HG12 VAL A 138     145.884 148.380 159.127  1.00 33.72           H  
ATOM   2123 HG13 VAL A 138     145.413 148.993 160.517  1.00 33.72           H  
ATOM   2124 HG21 VAL A 138     142.526 148.054 159.855  1.00 33.72           H  
ATOM   2125 HG22 VAL A 138     142.767 149.404 160.657  1.00 33.72           H  
ATOM   2126 HG23 VAL A 138     141.983 149.431 159.276  1.00 33.72           H  
ATOM   2127  N   PRO A 139     146.653 151.520 159.011  1.00 32.22           N  
ATOM   2128  CA  PRO A 139     147.982 151.720 158.429  1.00 32.22           C  
ATOM   2129  C   PRO A 139     148.812 150.448 158.446  1.00 32.22           C  
ATOM   2130  O   PRO A 139     148.715 149.621 159.354  1.00 32.22           O  
ATOM   2131  CB  PRO A 139     148.606 152.791 159.331  1.00 32.22           C  
ATOM   2132  CG  PRO A 139     147.923 152.635 160.640  1.00 32.22           C  
ATOM   2133  CD  PRO A 139     146.578 152.008 160.400  1.00 32.22           C  
ATOM   2134  HA  PRO A 139     147.913 152.055 157.522  1.00 32.22           H  
ATOM   2135  HB2 PRO A 139     149.557 152.625 159.421  1.00 32.22           H  
ATOM   2136  HB3 PRO A 139     148.447 153.671 158.957  1.00 32.22           H  
ATOM   2137  HG2 PRO A 139     148.460 152.065 161.212  1.00 32.22           H  
ATOM   2138  HG3 PRO A 139     147.815 153.509 161.047  1.00 32.22           H  
ATOM   2139  HD2 PRO A 139     146.438 151.267 161.010  1.00 32.22           H  
ATOM   2140  HD3 PRO A 139     145.878 152.674 160.486  1.00 32.22           H  
ATOM   2141  N   THR A 140     149.633 150.295 157.408  1.00 33.22           N  
ATOM   2142  CA  THR A 140     150.618 149.224 157.391  1.00 33.22           C  
ATOM   2143  C   THR A 140     151.885 149.598 158.148  1.00 33.22           C  
ATOM   2144  O   THR A 140     152.689 148.716 158.461  1.00 33.22           O  
ATOM   2145  CB  THR A 140     150.972 148.850 155.950  1.00 33.22           C  
ATOM   2146  OG1 THR A 140     150.977 150.027 155.133  1.00 33.22           O  
ATOM   2147  CG2 THR A 140     149.967 147.855 155.393  1.00 33.22           C  
ATOM   2148  H   THR A 140     149.638 150.795 156.708  1.00 33.22           H  
ATOM   2149  HA  THR A 140     150.238 148.440 157.817  1.00 33.22           H  
ATOM   2150  HB  THR A 140     151.851 148.440 155.930  1.00 33.22           H  
ATOM   2151  HG1 THR A 140     151.171 149.826 154.341  1.00 33.22           H  
ATOM   2152 HG21 THR A 140     150.201 147.623 154.481  1.00 33.22           H  
ATOM   2153 HG22 THR A 140     149.964 147.049 155.933  1.00 33.22           H  
ATOM   2154 HG23 THR A 140     149.078 148.243 155.401  1.00 33.22           H  
ATOM   2155  N   ASN A 141     152.077 150.880 158.441  1.00 30.55           N  
ATOM   2156  CA  ASN A 141     153.235 151.346 159.202  1.00 30.55           C  
ATOM   2157  C   ASN A 141     152.838 152.646 159.890  1.00 30.55           C  
ATOM   2158  O   ASN A 141     152.775 153.704 159.245  1.00 30.55           O  
ATOM   2159  CB  ASN A 141     154.452 151.547 158.303  1.00 30.55           C  
ATOM   2160  CG  ASN A 141     155.721 151.793 159.087  1.00 30.55           C  
ATOM   2161  OD1 ASN A 141     155.681 152.188 160.249  1.00 30.55           O  
ATOM   2162  ND2 ASN A 141     156.860 151.554 158.453  1.00 30.55           N  
ATOM   2163  H   ASN A 141     151.543 151.512 158.208  1.00 30.55           H  
ATOM   2164  HA  ASN A 141     153.467 150.681 159.866  1.00 30.55           H  
ATOM   2165  HB2 ASN A 141     154.581 150.751 157.764  1.00 30.55           H  
ATOM   2166  HB3 ASN A 141     154.299 152.314 157.731  1.00 30.55           H  
ATOM   2167 HD21 ASN A 141     157.610 151.678 158.856  1.00 30.55           H  
ATOM   2168 HD22 ASN A 141     156.850 151.277 157.639  1.00 30.55           H  
ATOM   2169  N   PRO A 142     152.546 152.612 161.194  1.00 30.10           N  
ATOM   2170  CA  PRO A 142     152.137 153.855 161.871  1.00 30.10           C  
ATOM   2171  C   PRO A 142     153.189 154.949 161.823  1.00 30.10           C  
ATOM   2172  O   PRO A 142     152.831 156.129 161.733  1.00 30.10           O  
ATOM   2173  CB  PRO A 142     151.854 153.398 163.310  1.00 30.10           C  
ATOM   2174  CG  PRO A 142     152.553 152.108 163.463  1.00 30.10           C  
ATOM   2175  CD  PRO A 142     152.560 151.465 162.117  1.00 30.10           C  
ATOM   2176  HA  PRO A 142     151.316 154.190 161.479  1.00 30.10           H  
ATOM   2177  HB2 PRO A 142     152.204 154.053 163.934  1.00 30.10           H  
ATOM   2178  HB3 PRO A 142     150.898 153.286 163.433  1.00 30.10           H  
ATOM   2179  HG2 PRO A 142     153.460 152.267 163.767  1.00 30.10           H  
ATOM   2180  HG3 PRO A 142     152.073 151.555 164.099  1.00 30.10           H  
ATOM   2181  HD2 PRO A 142     153.370 150.944 162.005  1.00 30.10           H  
ATOM   2182  HD3 PRO A 142     151.766 150.922 161.996  1.00 30.10           H  
ATOM   2183  N   PHE A 143     154.476 154.600 161.880  1.00 30.32           N  
ATOM   2184  CA  PHE A 143     155.514 155.617 161.746  1.00 30.32           C  
ATOM   2185  C   PHE A 143     155.445 156.283 160.380  1.00 30.32           C  
ATOM   2186  O   PHE A 143     155.554 157.510 160.270  1.00 30.32           O  
ATOM   2187  CB  PHE A 143     156.894 154.996 161.965  1.00 30.32           C  
ATOM   2188  CG  PHE A 143     157.103 154.454 163.347  1.00 30.32           C  
ATOM   2189  CD1 PHE A 143     157.062 155.292 164.447  1.00 30.32           C  
ATOM   2190  CD2 PHE A 143     157.345 153.107 163.545  1.00 30.32           C  
ATOM   2191  CE1 PHE A 143     157.256 154.794 165.720  1.00 30.32           C  
ATOM   2192  CE2 PHE A 143     157.538 152.604 164.814  1.00 30.32           C  
ATOM   2193  CZ  PHE A 143     157.494 153.448 165.903  1.00 30.32           C  
ATOM   2194  H   PHE A 143     154.768 153.799 161.994  1.00 30.32           H  
ATOM   2195  HA  PHE A 143     155.379 156.300 162.421  1.00 30.32           H  
ATOM   2196  HB2 PHE A 143     157.010 154.264 161.339  1.00 30.32           H  
ATOM   2197  HB3 PHE A 143     157.570 155.673 161.806  1.00 30.32           H  
ATOM   2198  HD1 PHE A 143     156.902 156.200 164.329  1.00 30.32           H  
ATOM   2199  HD2 PHE A 143     157.375 152.533 162.814  1.00 30.32           H  
ATOM   2200  HE1 PHE A 143     157.225 155.366 166.453  1.00 30.32           H  
ATOM   2201  HE2 PHE A 143     157.699 151.696 164.936  1.00 30.32           H  
ATOM   2202  HZ  PHE A 143     157.625 153.111 166.760  1.00 30.32           H  
ATOM   2203  N   GLY A 144     155.257 155.488 159.326  1.00 30.22           N  
ATOM   2204  CA  GLY A 144     155.092 156.062 158.003  1.00 30.22           C  
ATOM   2205  C   GLY A 144     153.852 156.925 157.900  1.00 30.22           C  
ATOM   2206  O   GLY A 144     153.878 157.995 157.289  1.00 30.22           O  
ATOM   2207  H   GLY A 144     155.223 154.629 159.354  1.00 30.22           H  
ATOM   2208  HA2 GLY A 144     155.865 156.607 157.789  1.00 30.22           H  
ATOM   2209  HA3 GLY A 144     155.027 155.350 157.348  1.00 30.22           H  
ATOM   2210  N   ALA A 145     152.749 156.477 158.501  1.00 30.22           N  
ATOM   2211  CA  ALA A 145     151.528 157.274 158.482  1.00 30.22           C  
ATOM   2212  C   ALA A 145     151.756 158.623 159.149  1.00 30.22           C  
ATOM   2213  O   ALA A 145     151.370 159.666 158.612  1.00 30.22           O  
ATOM   2214  CB  ALA A 145     150.394 156.515 159.170  1.00 30.22           C  
ATOM   2215  H   ALA A 145     152.683 155.728 158.918  1.00 30.22           H  
ATOM   2216  HA  ALA A 145     151.269 157.434 157.561  1.00 30.22           H  
ATOM   2217  HB1 ALA A 145     149.592 157.061 159.148  1.00 30.22           H  
ATOM   2218  HB2 ALA A 145     150.240 155.682 158.698  1.00 30.22           H  
ATOM   2219  HB3 ALA A 145     150.646 156.335 160.089  1.00 30.22           H  
ATOM   2220  N   LEU A 146     152.410 158.626 160.311  1.00 30.13           N  
ATOM   2221  CA  LEU A 146     152.715 159.889 160.973  1.00 30.13           C  
ATOM   2222  C   LEU A 146     153.615 160.758 160.106  1.00 30.13           C  
ATOM   2223  O   LEU A 146     153.422 161.976 160.023  1.00 30.13           O  
ATOM   2224  CB  LEU A 146     153.373 159.630 162.327  1.00 30.13           C  
ATOM   2225  CG  LEU A 146     152.429 159.306 163.485  1.00 30.13           C  
ATOM   2226  CD1 LEU A 146     153.205 158.709 164.642  1.00 30.13           C  
ATOM   2227  CD2 LEU A 146     151.669 160.541 163.931  1.00 30.13           C  
ATOM   2228  H   LEU A 146     152.682 157.925 160.728  1.00 30.13           H  
ATOM   2229  HA  LEU A 146     151.889 160.373 161.128  1.00 30.13           H  
ATOM   2230  HB2 LEU A 146     153.980 158.880 162.232  1.00 30.13           H  
ATOM   2231  HB3 LEU A 146     153.876 160.421 162.578  1.00 30.13           H  
ATOM   2232  HG  LEU A 146     151.781 158.648 163.188  1.00 30.13           H  
ATOM   2233 HD11 LEU A 146     152.590 158.515 165.367  1.00 30.13           H  
ATOM   2234 HD12 LEU A 146     153.634 157.891 164.345  1.00 30.13           H  
ATOM   2235 HD13 LEU A 146     153.874 159.347 164.936  1.00 30.13           H  
ATOM   2236 HD21 LEU A 146     151.223 160.350 164.771  1.00 30.13           H  
ATOM   2237 HD22 LEU A 146     152.295 161.273 164.047  1.00 30.13           H  
ATOM   2238 HD23 LEU A 146     151.015 160.769 163.254  1.00 30.13           H  
ATOM   2239  N   ALA A 147     154.602 160.150 159.448  1.00 30.24           N  
ATOM   2240  CA  ALA A 147     155.540 160.926 158.644  1.00 30.24           C  
ATOM   2241  C   ALA A 147     154.903 161.449 157.362  1.00 30.24           C  
ATOM   2242  O   ALA A 147     155.350 162.469 156.827  1.00 30.24           O  
ATOM   2243  CB  ALA A 147     156.767 160.078 158.314  1.00 30.24           C  
ATOM   2244  H   ALA A 147     154.748 159.302 159.451  1.00 30.24           H  
ATOM   2245  HA  ALA A 147     155.837 161.691 159.162  1.00 30.24           H  
ATOM   2246  HB1 ALA A 147     157.381 160.607 157.780  1.00 30.24           H  
ATOM   2247  HB2 ALA A 147     157.195 159.808 159.141  1.00 30.24           H  
ATOM   2248  HB3 ALA A 147     156.485 159.296 157.815  1.00 30.24           H  
ATOM   2249  N   ASN A 148     153.873 160.776 156.852  1.00 30.87           N  
ATOM   2250  CA  ASN A 148     153.287 161.105 155.559  1.00 30.87           C  
ATOM   2251  C   ASN A 148     151.967 161.859 155.668  1.00 30.87           C  
ATOM   2252  O   ASN A 148     151.282 162.026 154.655  1.00 30.87           O  
ATOM   2253  CB  ASN A 148     153.072 159.828 154.744  1.00 30.87           C  
ATOM   2254  CG  ASN A 148     154.371 159.151 154.365  1.00 30.87           C  
ATOM   2255  OD1 ASN A 148     155.389 159.807 154.157  1.00 30.87           O  
ATOM   2256  ND2 ASN A 148     154.342 157.828 154.275  1.00 30.87           N  
ATOM   2257  H   ASN A 148     153.491 160.113 157.244  1.00 30.87           H  
ATOM   2258  HA  ASN A 148     153.906 161.666 155.068  1.00 30.87           H  
ATOM   2259  HB2 ASN A 148     152.549 159.202 155.270  1.00 30.87           H  
ATOM   2260  HB3 ASN A 148     152.600 160.050 153.927  1.00 30.87           H  
ATOM   2261 HD21 ASN A 148     153.610 157.402 154.428  1.00 30.87           H  
ATOM   2262 HD22 ASN A 148     155.054 157.395 154.063  1.00 30.87           H  
ATOM   2263  N   GLY A 149     151.598 162.320 156.846  1.00 31.12           N  
ATOM   2264  CA  GLY A 149     150.259 162.863 157.060  1.00 31.12           C  
ATOM   2265  C   GLY A 149     149.285 161.750 157.421  1.00 31.12           C  
ATOM   2266  O   GLY A 149     149.484 161.070 158.401  1.00 31.12           O  
ATOM   2267  H   GLY A 149     152.100 162.332 157.545  1.00 31.12           H  
ATOM   2268  HA2 GLY A 149     150.278 163.508 157.784  1.00 31.12           H  
ATOM   2269  HA3 GLY A 149     149.947 163.305 156.255  1.00 31.12           H  
ATOM   2270  N   GLN A 150     148.254 161.559 156.602  1.00 31.95           N  
ATOM   2271  CA  GLN A 150     147.358 160.419 156.773  1.00 31.95           C  
ATOM   2272  C   GLN A 150     146.736 160.430 158.173  1.00 31.95           C  
ATOM   2273  O   GLN A 150     147.028 159.595 159.030  1.00 31.95           O  
ATOM   2274  CB  GLN A 150     148.107 159.107 156.516  1.00 31.95           C  
ATOM   2275  CG  GLN A 150     148.824 159.057 155.184  1.00 31.95           C  
ATOM   2276  CD  GLN A 150     149.041 157.643 154.700  1.00 31.95           C  
ATOM   2277  OE1 GLN A 150     150.080 157.039 154.959  1.00 31.95           O  
ATOM   2278  NE2 GLN A 150     148.054 157.101 153.997  1.00 31.95           N  
ATOM   2279  H   GLN A 150     148.052 162.073 155.943  1.00 31.95           H  
ATOM   2280  HA  GLN A 150     146.638 160.483 156.126  1.00 31.95           H  
ATOM   2281  HB2 GLN A 150     148.768 158.982 157.215  1.00 31.95           H  
ATOM   2282  HB3 GLN A 150     147.469 158.377 156.535  1.00 31.95           H  
ATOM   2283  HG2 GLN A 150     148.293 159.525 154.521  1.00 31.95           H  
ATOM   2284  HG3 GLN A 150     149.692 159.481 155.275  1.00 31.95           H  
ATOM   2285 HE21 GLN A 150     147.341 157.554 153.837  1.00 31.95           H  
ATOM   2286 HE22 GLN A 150     148.129 156.298 153.699  1.00 31.95           H  
ATOM   2287  N   VAL A 151     145.883 161.432 158.386  1.00 30.05           N  
ATOM   2288  CA  VAL A 151     145.291 161.641 159.704  1.00 30.05           C  
ATOM   2289  C   VAL A 151     144.469 160.429 160.137  1.00 30.05           C  
ATOM   2290  O   VAL A 151     144.494 160.041 161.309  1.00 30.05           O  
ATOM   2291  CB  VAL A 151     144.449 162.930 159.705  1.00 30.05           C  
ATOM   2292  CG1 VAL A 151     143.610 163.024 160.967  1.00 30.05           C  
ATOM   2293  CG2 VAL A 151     145.351 164.141 159.576  1.00 30.05           C  
ATOM   2294  H   VAL A 151     145.634 161.998 157.790  1.00 30.05           H  
ATOM   2295  HA  VAL A 151     146.005 161.756 160.350  1.00 30.05           H  
ATOM   2296  HB  VAL A 151     143.849 162.918 158.943  1.00 30.05           H  
ATOM   2297 HG11 VAL A 151     143.327 163.944 161.087  1.00 30.05           H  
ATOM   2298 HG12 VAL A 151     142.834 162.450 160.875  1.00 30.05           H  
ATOM   2299 HG13 VAL A 151     144.146 162.743 161.725  1.00 30.05           H  
ATOM   2300 HG21 VAL A 151     144.805 164.943 159.572  1.00 30.05           H  
ATOM   2301 HG22 VAL A 151     145.963 164.161 160.328  1.00 30.05           H  
ATOM   2302 HG23 VAL A 151     145.849 164.076 158.746  1.00 30.05           H  
ATOM   2303  N   LEU A 152     143.711 159.829 159.218  1.00 30.84           N  
ATOM   2304  CA  LEU A 152     142.812 158.740 159.603  1.00 30.84           C  
ATOM   2305  C   LEU A 152     143.548 157.510 160.122  1.00 30.84           C  
ATOM   2306  O   LEU A 152     143.160 156.981 161.183  1.00 30.84           O  
ATOM   2307  CB  LEU A 152     141.910 158.384 158.417  1.00 30.84           C  
ATOM   2308  CG  LEU A 152     140.641 159.224 158.264  1.00 30.84           C  
ATOM   2309  CD1 LEU A 152     140.058 159.055 156.873  1.00 30.84           C  
ATOM   2310  CD2 LEU A 152     139.616 158.860 159.320  1.00 30.84           C  
ATOM   2311  H   LEU A 152     143.699 160.028 158.381  1.00 30.84           H  
ATOM   2312  HA  LEU A 152     142.240 159.057 160.319  1.00 30.84           H  
ATOM   2313  HB2 LEU A 152     142.420 158.494 157.600  1.00 30.84           H  
ATOM   2314  HB3 LEU A 152     141.637 157.458 158.507  1.00 30.84           H  
ATOM   2315  HG  LEU A 152     140.869 160.160 158.380  1.00 30.84           H  
ATOM   2316 HD11 LEU A 152     139.211 159.525 156.827  1.00 30.84           H  
ATOM   2317 HD12 LEU A 152     140.677 159.424 156.224  1.00 30.84           H  
ATOM   2318 HD13 LEU A 152     139.921 158.110 156.701  1.00 30.84           H  
ATOM   2319 HD21 LEU A 152     138.806 159.369 159.161  1.00 30.84           H  
ATOM   2320 HD22 LEU A 152     139.428 157.910 159.260  1.00 30.84           H  
ATOM   2321 HD23 LEU A 152     139.974 159.072 160.196  1.00 30.84           H  
ATOM   2322  N   PRO A 153     144.566 156.981 159.437  1.00 31.16           N  
ATOM   2323  CA  PRO A 153     145.329 155.870 160.031  1.00 31.16           C  
ATOM   2324  C   PRO A 153     145.972 156.240 161.351  1.00 31.16           C  
ATOM   2325  O   PRO A 153     146.074 155.399 162.255  1.00 31.16           O  
ATOM   2326  CB  PRO A 153     146.373 155.545 158.955  1.00 31.16           C  
ATOM   2327  CG  PRO A 153     145.828 156.097 157.697  1.00 31.16           C  
ATOM   2328  CD  PRO A 153     144.983 157.268 158.055  1.00 31.16           C  
ATOM   2329  HA  PRO A 153     144.755 155.104 160.168  1.00 31.16           H  
ATOM   2330  HB2 PRO A 153     147.218 155.966 159.179  1.00 31.16           H  
ATOM   2331  HB3 PRO A 153     146.474 154.583 158.886  1.00 31.16           H  
ATOM   2332  HG2 PRO A 153     146.561 156.372 157.124  1.00 31.16           H  
ATOM   2333  HG3 PRO A 153     145.293 155.419 157.256  1.00 31.16           H  
ATOM   2334  HD2 PRO A 153     145.501 158.084 158.017  1.00 31.16           H  
ATOM   2335  HD3 PRO A 153     144.214 157.308 157.468  1.00 31.16           H  
ATOM   2336  N   THR A 154     146.416 157.489 161.484  1.00 29.71           N  
ATOM   2337  CA  THR A 154     146.947 157.944 162.761  1.00 29.71           C  
ATOM   2338  C   THR A 154     145.886 157.856 163.846  1.00 29.71           C  
ATOM   2339  O   THR A 154     146.175 157.443 164.971  1.00 29.71           O  
ATOM   2340  CB  THR A 154     147.467 159.374 162.631  1.00 29.71           C  
ATOM   2341  OG1 THR A 154     148.429 159.437 161.573  1.00 29.71           O  
ATOM   2342  CG2 THR A 154     148.115 159.829 163.930  1.00 29.71           C  
ATOM   2343  H   THR A 154     146.419 158.081 160.861  1.00 29.71           H  
ATOM   2344  HA  THR A 154     147.689 157.375 163.017  1.00 29.71           H  
ATOM   2345  HB  THR A 154     146.728 159.970 162.432  1.00 29.71           H  
ATOM   2346  HG1 THR A 154     148.068 159.231 160.843  1.00 29.71           H  
ATOM   2347 HG21 THR A 154     148.577 160.670 163.790  1.00 29.71           H  
ATOM   2348 HG22 THR A 154     147.439 159.952 164.615  1.00 29.71           H  
ATOM   2349 HG23 THR A 154     148.755 159.165 164.231  1.00 29.71           H  
ATOM   2350  N   ILE A 155     144.650 158.233 163.522  1.00 29.45           N  
ATOM   2351  CA  ILE A 155     143.561 158.146 164.489  1.00 29.45           C  
ATOM   2352  C   ILE A 155     143.352 156.701 164.910  1.00 29.45           C  
ATOM   2353  O   ILE A 155     143.219 156.389 166.100  1.00 29.45           O  
ATOM   2354  CB  ILE A 155     142.275 158.750 163.897  1.00 29.45           C  
ATOM   2355  CG1 ILE A 155     142.324 160.275 163.961  1.00 29.45           C  
ATOM   2356  CG2 ILE A 155     141.038 158.224 164.616  1.00 29.45           C  
ATOM   2357  CD1 ILE A 155     141.552 160.945 162.852  1.00 29.45           C  
ATOM   2358  H   ILE A 155     144.418 158.541 162.753  1.00 29.45           H  
ATOM   2359  HA  ILE A 155     143.803 158.658 165.275  1.00 29.45           H  
ATOM   2360  HB  ILE A 155     142.218 158.487 162.965  1.00 29.45           H  
ATOM   2361 HG12 ILE A 155     141.947 160.566 164.806  1.00 29.45           H  
ATOM   2362 HG13 ILE A 155     143.249 160.562 163.896  1.00 29.45           H  
ATOM   2363 HG21 ILE A 155     140.292 158.814 164.423  1.00 29.45           H  
ATOM   2364 HG22 ILE A 155     140.839 157.330 164.296  1.00 29.45           H  
ATOM   2365 HG23 ILE A 155     141.202 158.208 165.570  1.00 29.45           H  
ATOM   2366 HD11 ILE A 155     141.776 161.888 162.836  1.00 29.45           H  
ATOM   2367 HD12 ILE A 155     141.794 160.535 162.007  1.00 29.45           H  
ATOM   2368 HD13 ILE A 155     140.602 160.831 163.015  1.00 29.45           H  
ATOM   2369  N   PHE A 156     143.319 155.796 163.932  1.00 30.32           N  
ATOM   2370  CA  PHE A 156     143.117 154.383 164.241  1.00 30.32           C  
ATOM   2371  C   PHE A 156     144.200 153.870 165.187  1.00 30.32           C  
ATOM   2372  O   PHE A 156     143.905 153.285 166.244  1.00 30.32           O  
ATOM   2373  CB  PHE A 156     143.102 153.575 162.943  1.00 30.32           C  
ATOM   2374  CG  PHE A 156     142.868 152.107 163.141  1.00 30.32           C  
ATOM   2375  CD1 PHE A 156     141.585 151.595 163.163  1.00 30.32           C  
ATOM   2376  CD2 PHE A 156     143.934 151.238 163.296  1.00 30.32           C  
ATOM   2377  CE1 PHE A 156     141.369 150.246 163.343  1.00 30.32           C  
ATOM   2378  CE2 PHE A 156     143.722 149.890 163.477  1.00 30.32           C  
ATOM   2379  CZ  PHE A 156     142.438 149.393 163.500  1.00 30.32           C  
ATOM   2380  H   PHE A 156     143.410 155.971 163.095  1.00 30.32           H  
ATOM   2381  HA  PHE A 156     142.257 154.272 164.676  1.00 30.32           H  
ATOM   2382  HB2 PHE A 156     142.393 153.912 162.373  1.00 30.32           H  
ATOM   2383  HB3 PHE A 156     143.957 153.681 162.499  1.00 30.32           H  
ATOM   2384  HD1 PHE A 156     140.859 152.167 163.058  1.00 30.32           H  
ATOM   2385  HD2 PHE A 156     144.803 151.569 163.283  1.00 30.32           H  
ATOM   2386  HE1 PHE A 156     140.501 149.911 163.358  1.00 30.32           H  
ATOM   2387  HE2 PHE A 156     144.445 149.315 163.582  1.00 30.32           H  
ATOM   2388  HZ  PHE A 156     142.294 148.482 163.621  1.00 30.32           H  
ATOM   2389  N   PHE A 157     145.466 154.092 164.823  1.00 29.23           N  
ATOM   2390  CA  PHE A 157     146.565 153.588 165.637  1.00 29.23           C  
ATOM   2391  C   PHE A 157     146.573 154.230 167.017  1.00 29.23           C  
ATOM   2392  O   PHE A 157     146.822 153.554 168.020  1.00 29.23           O  
ATOM   2393  CB  PHE A 157     147.902 153.820 164.938  1.00 29.23           C  
ATOM   2394  CG  PHE A 157     149.073 153.316 165.723  1.00 29.23           C  
ATOM   2395  CD1 PHE A 157     149.347 151.963 165.785  1.00 29.23           C  
ATOM   2396  CD2 PHE A 157     149.883 154.190 166.425  1.00 29.23           C  
ATOM   2397  CE1 PHE A 157     150.417 151.493 166.517  1.00 29.23           C  
ATOM   2398  CE2 PHE A 157     150.951 153.725 167.159  1.00 29.23           C  
ATOM   2399  CZ  PHE A 157     151.218 152.375 167.206  1.00 29.23           C  
ATOM   2400  H   PHE A 157     145.708 154.526 164.121  1.00 29.23           H  
ATOM   2401  HA  PHE A 157     146.457 152.632 165.750  1.00 29.23           H  
ATOM   2402  HB2 PHE A 157     147.895 153.360 164.084  1.00 29.23           H  
ATOM   2403  HB3 PHE A 157     148.023 154.772 164.799  1.00 29.23           H  
ATOM   2404  HD1 PHE A 157     148.808 151.363 165.321  1.00 29.23           H  
ATOM   2405  HD2 PHE A 157     149.706 155.103 166.397  1.00 29.23           H  
ATOM   2406  HE1 PHE A 157     150.595 150.580 166.547  1.00 29.23           H  
ATOM   2407  HE2 PHE A 157     151.492 154.323 167.622  1.00 29.23           H  
ATOM   2408  HZ  PHE A 157     151.941 152.060 167.700  1.00 29.23           H  
ATOM   2409  N   ALA A 158     146.310 155.536 167.093  1.00 28.58           N  
ATOM   2410  CA  ALA A 158     146.304 156.215 168.381  1.00 28.58           C  
ATOM   2411  C   ALA A 158     145.212 155.667 169.288  1.00 28.58           C  
ATOM   2412  O   ALA A 158     145.429 155.488 170.491  1.00 28.58           O  
ATOM   2413  CB  ALA A 158     146.127 157.720 168.178  1.00 28.58           C  
ATOM   2414  H   ALA A 158     146.135 156.042 166.420  1.00 28.58           H  
ATOM   2415  HA  ALA A 158     147.157 156.071 168.819  1.00 28.58           H  
ATOM   2416  HB1 ALA A 158     146.097 158.154 169.045  1.00 28.58           H  
ATOM   2417  HB2 ALA A 158     146.875 158.059 167.663  1.00 28.58           H  
ATOM   2418  HB3 ALA A 158     145.297 157.878 167.702  1.00 28.58           H  
ATOM   2419  N   ILE A 159     144.031 155.389 168.733  1.00 29.03           N  
ATOM   2420  CA  ILE A 159     142.946 154.853 169.550  1.00 29.03           C  
ATOM   2421  C   ILE A 159     143.319 153.479 170.092  1.00 29.03           C  
ATOM   2422  O   ILE A 159     143.155 153.199 171.289  1.00 29.03           O  
ATOM   2423  CB  ILE A 159     141.635 154.804 168.744  1.00 29.03           C  
ATOM   2424  CG1 ILE A 159     141.014 156.197 168.655  1.00 29.03           C  
ATOM   2425  CG2 ILE A 159     140.646 153.848 169.388  1.00 29.03           C  
ATOM   2426  CD1 ILE A 159     140.082 156.373 167.480  1.00 29.03           C  
ATOM   2427  H   ILE A 159     143.836 155.500 167.902  1.00 29.03           H  
ATOM   2428  HA  ILE A 159     142.805 155.442 170.307  1.00 29.03           H  
ATOM   2429  HB  ILE A 159     141.832 154.492 167.848  1.00 29.03           H  
ATOM   2430 HG12 ILE A 159     140.507 156.366 169.464  1.00 29.03           H  
ATOM   2431 HG13 ILE A 159     141.725 156.851 168.570  1.00 29.03           H  
ATOM   2432 HG21 ILE A 159     139.759 154.041 169.047  1.00 29.03           H  
ATOM   2433 HG22 ILE A 159     140.891 152.936 169.165  1.00 29.03           H  
ATOM   2434 HG23 ILE A 159     140.661 153.974 170.349  1.00 29.03           H  
ATOM   2435 HD11 ILE A 159     139.898 157.317 167.364  1.00 29.03           H  
ATOM   2436 HD12 ILE A 159     140.509 156.020 166.684  1.00 29.03           H  
ATOM   2437 HD13 ILE A 159     139.258 155.891 167.655  1.00 29.03           H  
ATOM   2438  N   ILE A 160     143.828 152.596 169.226  1.00 29.79           N  
ATOM   2439  CA  ILE A 160     144.151 151.258 169.719  1.00 29.79           C  
ATOM   2440  C   ILE A 160     145.280 151.333 170.741  1.00 29.79           C  
ATOM   2441  O   ILE A 160     145.278 150.607 171.742  1.00 29.79           O  
ATOM   2442  CB  ILE A 160     144.497 150.288 168.573  1.00 29.79           C  
ATOM   2443  CG1 ILE A 160     145.519 150.894 167.618  1.00 29.79           C  
ATOM   2444  CG2 ILE A 160     143.237 149.893 167.819  1.00 29.79           C  
ATOM   2445  CD1 ILE A 160     146.184 149.878 166.730  1.00 29.79           C  
ATOM   2446  H   ILE A 160     143.985 152.739 168.393  1.00 29.79           H  
ATOM   2447  HA  ILE A 160     143.372 150.903 170.174  1.00 29.79           H  
ATOM   2448  HB  ILE A 160     144.881 149.486 168.960  1.00 29.79           H  
ATOM   2449 HG12 ILE A 160     145.075 151.537 167.051  1.00 29.79           H  
ATOM   2450 HG13 ILE A 160     146.213 151.326 168.136  1.00 29.79           H  
ATOM   2451 HG21 ILE A 160     143.468 149.255 167.126  1.00 29.79           H  
ATOM   2452 HG22 ILE A 160     142.610 149.492 168.441  1.00 29.79           H  
ATOM   2453 HG23 ILE A 160     142.846 150.687 167.421  1.00 29.79           H  
ATOM   2454 HD11 ILE A 160     146.819 150.330 166.153  1.00 29.79           H  
ATOM   2455 HD12 ILE A 160     146.644 149.227 167.283  1.00 29.79           H  
ATOM   2456 HD13 ILE A 160     145.506 149.438 166.196  1.00 29.79           H  
ATOM   2457  N   LEU A 161     146.256 152.217 170.515  1.00 29.35           N  
ATOM   2458  CA  LEU A 161     147.361 152.354 171.455  1.00 29.35           C  
ATOM   2459  C   LEU A 161     146.876 152.860 172.806  1.00 29.35           C  
ATOM   2460  O   LEU A 161     147.327 152.383 173.852  1.00 29.35           O  
ATOM   2461  CB  LEU A 161     148.421 153.291 170.876  1.00 29.35           C  
ATOM   2462  CG  LEU A 161     149.610 153.619 171.781  1.00 29.35           C  
ATOM   2463  CD1 LEU A 161     150.296 152.350 172.250  1.00 29.35           C  
ATOM   2464  CD2 LEU A 161     150.592 154.523 171.059  1.00 29.35           C  
ATOM   2465  H   LEU A 161     146.298 152.740 169.834  1.00 29.35           H  
ATOM   2466  HA  LEU A 161     147.769 151.484 171.589  1.00 29.35           H  
ATOM   2467  HB2 LEU A 161     148.776 152.885 170.070  1.00 29.35           H  
ATOM   2468  HB3 LEU A 161     147.992 154.131 170.650  1.00 29.35           H  
ATOM   2469  HG  LEU A 161     149.291 154.093 172.564  1.00 29.35           H  
ATOM   2470 HD11 LEU A 161     151.107 152.588 172.725  1.00 29.35           H  
ATOM   2471 HD12 LEU A 161     149.698 151.866 172.841  1.00 29.35           H  
ATOM   2472 HD13 LEU A 161     150.513 151.804 171.478  1.00 29.35           H  
ATOM   2473 HD21 LEU A 161     151.334 154.719 171.651  1.00 29.35           H  
ATOM   2474 HD22 LEU A 161     150.913 154.069 170.264  1.00 29.35           H  
ATOM   2475 HD23 LEU A 161     150.140 155.345 170.811  1.00 29.35           H  
ATOM   2476  N   GLY A 162     145.961 153.831 172.808  1.00 29.47           N  
ATOM   2477  CA  GLY A 162     145.418 154.314 174.065  1.00 29.47           C  
ATOM   2478  C   GLY A 162     144.648 153.245 174.815  1.00 29.47           C  
ATOM   2479  O   GLY A 162     144.767 153.120 176.038  1.00 29.47           O  
ATOM   2480  H   GLY A 162     145.647 154.217 172.106  1.00 29.47           H  
ATOM   2481  HA2 GLY A 162     146.142 154.625 174.631  1.00 29.47           H  
ATOM   2482  HA3 GLY A 162     144.821 155.059 173.894  1.00 29.47           H  
ATOM   2483  N   ILE A 163     143.849 152.456 174.095  1.00 30.14           N  
ATOM   2484  CA  ILE A 163     143.114 151.374 174.746  1.00 30.14           C  
ATOM   2485  C   ILE A 163     144.082 150.358 175.344  1.00 30.14           C  
ATOM   2486  O   ILE A 163     143.900 149.891 176.478  1.00 30.14           O  
ATOM   2487  CB  ILE A 163     142.139 150.719 173.751  1.00 30.14           C  
ATOM   2488  CG1 ILE A 163     140.950 151.646 173.495  1.00 30.14           C  
ATOM   2489  CG2 ILE A 163     141.651 149.380 174.276  1.00 30.14           C  
ATOM   2490  CD1 ILE A 163     140.252 151.397 172.181  1.00 30.14           C  
ATOM   2491  H   ILE A 163     143.718 152.523 173.248  1.00 30.14           H  
ATOM   2492  HA  ILE A 163     142.589 151.746 175.473  1.00 30.14           H  
ATOM   2493  HB  ILE A 163     142.604 150.572 172.912  1.00 30.14           H  
ATOM   2494 HG12 ILE A 163     140.300 151.522 174.204  1.00 30.14           H  
ATOM   2495 HG13 ILE A 163     141.264 152.564 173.494  1.00 30.14           H  
ATOM   2496 HG21 ILE A 163     140.847 149.129 173.795  1.00 30.14           H  
ATOM   2497 HG22 ILE A 163     142.340 148.712 174.136  1.00 30.14           H  
ATOM   2498 HG23 ILE A 163     141.454 149.464 175.222  1.00 30.14           H  
ATOM   2499 HD11 ILE A 163     139.525 152.033 172.086  1.00 30.14           H  
ATOM   2500 HD12 ILE A 163     140.889 151.512 171.459  1.00 30.14           H  
ATOM   2501 HD13 ILE A 163     139.904 150.492 172.175  1.00 30.14           H  
ATOM   2502  N   ALA A 164     145.131 150.006 174.597  1.00 29.81           N  
ATOM   2503  CA  ALA A 164     146.119 149.062 175.108  1.00 29.81           C  
ATOM   2504  C   ALA A 164     146.830 149.618 176.335  1.00 29.81           C  
ATOM   2505  O   ALA A 164     147.097 148.884 177.294  1.00 29.81           O  
ATOM   2506  CB  ALA A 164     147.126 148.719 174.012  1.00 29.81           C  
ATOM   2507  H   ALA A 164     145.289 150.296 173.803  1.00 29.81           H  
ATOM   2508  HA  ALA A 164     145.668 148.244 175.368  1.00 29.81           H  
ATOM   2509  HB1 ALA A 164     147.774 148.090 174.365  1.00 29.81           H  
ATOM   2510  HB2 ALA A 164     146.653 148.322 173.263  1.00 29.81           H  
ATOM   2511  HB3 ALA A 164     147.573 149.531 173.728  1.00 29.81           H  
ATOM   2512  N   ILE A 165     147.157 150.911 176.321  1.00 30.28           N  
ATOM   2513  CA  ILE A 165     147.813 151.520 177.473  1.00 30.28           C  
ATOM   2514  C   ILE A 165     146.902 151.461 178.689  1.00 30.28           C  
ATOM   2515  O   ILE A 165     147.345 151.141 179.798  1.00 30.28           O  
ATOM   2516  CB  ILE A 165     148.235 152.964 177.150  1.00 30.28           C  
ATOM   2517  CG1 ILE A 165     149.509 152.964 176.307  1.00 30.28           C  
ATOM   2518  CG2 ILE A 165     148.456 153.758 178.429  1.00 30.28           C  
ATOM   2519  CD1 ILE A 165     149.738 154.248 175.551  1.00 30.28           C  
ATOM   2520  H   ILE A 165     147.013 151.448 175.665  1.00 30.28           H  
ATOM   2521  HA  ILE A 165     148.616 151.015 177.679  1.00 30.28           H  
ATOM   2522  HB  ILE A 165     147.527 153.388 176.640  1.00 30.28           H  
ATOM   2523 HG12 ILE A 165     150.271 152.826 176.892  1.00 30.28           H  
ATOM   2524 HG13 ILE A 165     149.456 152.244 175.660  1.00 30.28           H  
ATOM   2525 HG21 ILE A 165     148.973 154.552 178.221  1.00 30.28           H  
ATOM   2526 HG22 ILE A 165     147.597 154.016 178.799  1.00 30.28           H  
ATOM   2527 HG23 ILE A 165     148.942 153.209 179.064  1.00 30.28           H  
ATOM   2528 HD11 ILE A 165     150.522 154.147 174.990  1.00 30.28           H  
ATOM   2529 HD12 ILE A 165     148.960 154.432 175.002  1.00 30.28           H  
ATOM   2530 HD13 ILE A 165     149.874 154.969 176.185  1.00 30.28           H  
ATOM   2531  N   THR A 166     145.617 151.764 178.505  1.00 32.04           N  
ATOM   2532  CA  THR A 166     144.688 151.685 179.628  1.00 32.04           C  
ATOM   2533  C   THR A 166     144.614 150.265 180.173  1.00 32.04           C  
ATOM   2534  O   THR A 166     144.555 150.062 181.390  1.00 32.04           O  
ATOM   2535  CB  THR A 166     143.303 152.174 179.210  1.00 32.04           C  
ATOM   2536  OG1 THR A 166     143.266 153.604 179.263  1.00 32.04           O  
ATOM   2537  CG2 THR A 166     142.228 151.616 180.132  1.00 32.04           C  
ATOM   2538  H   THR A 166     145.266 152.012 177.760  1.00 32.04           H  
ATOM   2539  HA  THR A 166     145.006 152.262 180.340  1.00 32.04           H  
ATOM   2540  HB  THR A 166     143.115 151.879 178.305  1.00 32.04           H  
ATOM   2541  HG1 THR A 166     142.505 153.880 179.039  1.00 32.04           H  
ATOM   2542 HG21 THR A 166     141.415 152.135 180.036  1.00 32.04           H  
ATOM   2543 HG22 THR A 166     142.035 150.693 179.908  1.00 32.04           H  
ATOM   2544 HG23 THR A 166     142.520 151.668 181.056  1.00 32.04           H  
ATOM   2545  N   TYR A 167     144.616 149.267 179.288  1.00 32.95           N  
ATOM   2546  CA  TYR A 167     144.621 147.886 179.761  1.00 32.95           C  
ATOM   2547  C   TYR A 167     145.887 147.582 180.554  1.00 32.95           C  
ATOM   2548  O   TYR A 167     145.839 146.877 181.568  1.00 32.95           O  
ATOM   2549  CB  TYR A 167     144.480 146.921 178.584  1.00 32.95           C  
ATOM   2550  CG  TYR A 167     143.050 146.676 178.153  1.00 32.95           C  
ATOM   2551  CD1 TYR A 167     142.065 146.362 179.079  1.00 32.95           C  
ATOM   2552  CD2 TYR A 167     142.686 146.761 176.817  1.00 32.95           C  
ATOM   2553  CE1 TYR A 167     140.762 146.142 178.690  1.00 32.95           C  
ATOM   2554  CE2 TYR A 167     141.385 146.541 176.418  1.00 32.95           C  
ATOM   2555  CZ  TYR A 167     140.426 146.232 177.358  1.00 32.95           C  
ATOM   2556  OH  TYR A 167     139.127 146.012 176.965  1.00 32.95           O  
ATOM   2557  H   TYR A 167     144.615 149.360 178.433  1.00 32.95           H  
ATOM   2558  HA  TYR A 167     143.869 147.761 180.359  1.00 32.95           H  
ATOM   2559  HB2 TYR A 167     144.961 147.282 177.824  1.00 32.95           H  
ATOM   2560  HB3 TYR A 167     144.860 146.066 178.837  1.00 32.95           H  
ATOM   2561  HD1 TYR A 167     142.288 146.302 179.980  1.00 32.95           H  
ATOM   2562  HD2 TYR A 167     143.330 146.970 176.180  1.00 32.95           H  
ATOM   2563  HE1 TYR A 167     140.113 145.933 179.323  1.00 32.95           H  
ATOM   2564  HE2 TYR A 167     141.155 146.601 175.519  1.00 32.95           H  
ATOM   2565  HH  TYR A 167     139.060 146.098 176.132  1.00 32.95           H  
ATOM   2566  N   LEU A 168     147.031 148.101 180.105  1.00 32.43           N  
ATOM   2567  CA  LEU A 168     148.279 147.870 180.827  1.00 32.43           C  
ATOM   2568  C   LEU A 168     148.253 148.516 182.205  1.00 32.43           C  
ATOM   2569  O   LEU A 168     148.763 147.946 183.176  1.00 32.43           O  
ATOM   2570  CB  LEU A 168     149.464 148.406 180.028  1.00 32.43           C  
ATOM   2571  CG  LEU A 168     149.838 147.681 178.740  1.00 32.43           C  
ATOM   2572  CD1 LEU A 168     150.824 148.526 177.969  1.00 32.43           C  
ATOM   2573  CD2 LEU A 168     150.415 146.305 179.019  1.00 32.43           C  
ATOM   2574  H   LEU A 168     147.110 148.583 179.397  1.00 32.43           H  
ATOM   2575  HA  LEU A 168     148.403 146.915 180.946  1.00 32.43           H  
ATOM   2576  HB2 LEU A 168     149.271 149.327 179.790  1.00 32.43           H  
ATOM   2577  HB3 LEU A 168     150.246 148.385 180.602  1.00 32.43           H  
ATOM   2578  HG  LEU A 168     149.044 147.570 178.195  1.00 32.43           H  
ATOM   2579 HD11 LEU A 168     151.037 148.074 177.142  1.00 32.43           H  
ATOM   2580 HD12 LEU A 168     150.423 149.389 177.782  1.00 32.43           H  
ATOM   2581 HD13 LEU A 168     151.627 148.641 178.501  1.00 32.43           H  
ATOM   2582 HD21 LEU A 168     150.576 145.855 178.175  1.00 32.43           H  
ATOM   2583 HD22 LEU A 168     151.249 146.406 179.503  1.00 32.43           H  
ATOM   2584 HD23 LEU A 168     149.782 145.797 179.549  1.00 32.43           H  
ATOM   2585  N   MET A 169     147.677 149.714 182.309  1.00 33.80           N  
ATOM   2586  CA  MET A 169     147.701 150.441 183.573  1.00 33.80           C  
ATOM   2587  C   MET A 169     146.994 149.685 184.687  1.00 33.80           C  
ATOM   2588  O   MET A 169     147.240 149.967 185.864  1.00 33.80           O  
ATOM   2589  CB  MET A 169     147.063 151.819 183.398  1.00 33.80           C  
ATOM   2590  CG  MET A 169     147.740 152.684 182.352  1.00 33.80           C  
ATOM   2591  SD  MET A 169     149.039 153.730 183.016  1.00 33.80           S  
ATOM   2592  CE  MET A 169     148.161 155.274 183.211  1.00 33.80           C  
ATOM   2593  H   MET A 169     147.272 150.122 181.670  1.00 33.80           H  
ATOM   2594  HA  MET A 169     148.626 150.578 183.832  1.00 33.80           H  
ATOM   2595  HB2 MET A 169     146.137 151.702 183.132  1.00 33.80           H  
ATOM   2596  HB3 MET A 169     147.103 152.291 184.245  1.00 33.80           H  
ATOM   2597  HG2 MET A 169     148.150 152.113 181.688  1.00 33.80           H  
ATOM   2598  HG3 MET A 169     147.076 153.256 181.935  1.00 33.80           H  
ATOM   2599  HE1 MET A 169     148.800 155.981 183.392  1.00 33.80           H  
ATOM   2600  HE2 MET A 169     147.677 155.465 182.392  1.00 33.80           H  
ATOM   2601  HE3 MET A 169     147.538 155.191 183.950  1.00 33.80           H  
ATOM   2602  N   ASN A 170     146.119 148.743 184.347  1.00 36.16           N  
ATOM   2603  CA  ASN A 170     145.428 147.917 185.325  1.00 36.16           C  
ATOM   2604  C   ASN A 170     146.119 146.579 185.549  1.00 36.16           C  
ATOM   2605  O   ASN A 170     145.578 145.724 186.256  1.00 36.16           O  
ATOM   2606  CB  ASN A 170     143.981 147.691 184.886  1.00 36.16           C  
ATOM   2607  CG  ASN A 170     143.230 148.989 184.672  1.00 36.16           C  
ATOM   2608  OD1 ASN A 170     143.472 149.979 185.360  1.00 36.16           O  
ATOM   2609  ND2 ASN A 170     142.313 148.991 183.712  1.00 36.16           N  
ATOM   2610  H   ASN A 170     145.905 148.560 183.534  1.00 36.16           H  
ATOM   2611  HA  ASN A 170     145.409 148.386 186.174  1.00 36.16           H  
ATOM   2612  HB2 ASN A 170     143.977 147.200 184.049  1.00 36.16           H  
ATOM   2613  HB3 ASN A 170     143.518 147.185 185.571  1.00 36.16           H  
ATOM   2614 HD21 ASN A 170     142.172 148.279 183.251  1.00 36.16           H  
ATOM   2615 HD22 ASN A 170     141.860 149.704 183.552  1.00 36.16           H  
ATOM   2616  N   SER A 171     147.299 146.382 184.969  1.00 36.92           N  
ATOM   2617  CA  SER A 171     147.998 145.114 185.087  1.00 36.92           C  
ATOM   2618  C   SER A 171     148.441 144.867 186.526  1.00 36.92           C  
ATOM   2619  O   SER A 171     148.627 145.792 187.321  1.00 36.92           O  
ATOM   2620  CB  SER A 171     149.214 145.087 184.163  1.00 36.92           C  
ATOM   2621  OG  SER A 171     150.042 143.976 184.450  1.00 36.92           O  
ATOM   2622  H   SER A 171     147.717 146.970 184.501  1.00 36.92           H  
ATOM   2623  HA  SER A 171     147.402 144.395 184.825  1.00 36.92           H  
ATOM   2624  HB2 SER A 171     148.909 145.025 183.244  1.00 36.92           H  
ATOM   2625  HB3 SER A 171     149.724 145.902 184.289  1.00 36.92           H  
ATOM   2626  HG  SER A 171     150.706 143.972 183.936  1.00 36.92           H  
ATOM   2627  N   GLU A 172     148.605 143.586 186.856  1.00 40.80           N  
ATOM   2628  CA  GLU A 172     149.065 143.204 188.184  1.00 40.80           C  
ATOM   2629  C   GLU A 172     150.571 143.359 188.353  1.00 40.80           C  
ATOM   2630  O   GLU A 172     151.049 143.412 189.490  1.00 40.80           O  
ATOM   2631  CB  GLU A 172     148.653 141.759 188.497  1.00 40.80           C  
ATOM   2632  CG  GLU A 172     148.843 140.743 187.365  1.00 40.80           C  
ATOM   2633  CD  GLU A 172     150.290 140.584 186.933  1.00 40.80           C  
ATOM   2634  OE1 GLU A 172     150.527 140.312 185.738  1.00 40.80           O  
ATOM   2635  OE2 GLU A 172     151.188 140.706 187.792  1.00 40.80           O  
ATOM   2636  H   GLU A 172     148.459 142.932 186.321  1.00 40.80           H  
ATOM   2637  HA  GLU A 172     148.637 143.779 188.837  1.00 40.80           H  
ATOM   2638  HB2 GLU A 172     149.176 141.449 189.253  1.00 40.80           H  
ATOM   2639  HB3 GLU A 172     147.712 141.755 188.733  1.00 40.80           H  
ATOM   2640  HG2 GLU A 172     148.536 139.878 187.676  1.00 40.80           H  
ATOM   2641  HG3 GLU A 172     148.323 141.012 186.593  1.00 40.80           H  
ATOM   2642  N   ASN A 173     151.325 143.436 187.258  1.00 37.98           N  
ATOM   2643  CA  ASN A 173     152.771 143.597 187.333  1.00 37.98           C  
ATOM   2644  C   ASN A 173     153.105 145.074 187.505  1.00 37.98           C  
ATOM   2645  O   ASN A 173     152.695 145.906 186.690  1.00 37.98           O  
ATOM   2646  CB  ASN A 173     153.430 143.032 186.076  1.00 37.98           C  
ATOM   2647  CG  ASN A 173     154.939 143.215 186.062  1.00 37.98           C  
ATOM   2648  OD1 ASN A 173     155.550 143.265 184.998  1.00 37.98           O  
ATOM   2649  ND2 ASN A 173     155.549 143.295 187.241  1.00 37.98           N  
ATOM   2650  H   ASN A 173     151.019 143.397 186.455  1.00 37.98           H  
ATOM   2651  HA  ASN A 173     153.104 143.111 188.104  1.00 37.98           H  
ATOM   2652  HB2 ASN A 173     153.243 142.082 186.022  1.00 37.98           H  
ATOM   2653  HB3 ASN A 173     153.067 143.486 185.299  1.00 37.98           H  
ATOM   2654 HD21 ASN A 173     155.100 143.253 187.972  1.00 37.98           H  
ATOM   2655 HD22 ASN A 173     156.402 143.397 187.272  1.00 37.98           H  
ATOM   2656  N   GLU A 174     153.852 145.399 188.563  1.00 38.50           N  
ATOM   2657  CA  GLU A 174     154.140 146.799 188.857  1.00 38.50           C  
ATOM   2658  C   GLU A 174     155.032 147.429 187.794  1.00 38.50           C  
ATOM   2659  O   GLU A 174     154.876 148.616 187.484  1.00 38.50           O  
ATOM   2660  CB  GLU A 174     154.773 146.922 190.246  1.00 38.50           C  
ATOM   2661  CG  GLU A 174     156.288 147.074 190.256  1.00 38.50           C  
ATOM   2662  CD  GLU A 174     156.886 146.832 191.628  1.00 38.50           C  
ATOM   2663  OE1 GLU A 174     156.139 146.902 192.627  1.00 38.50           O  
ATOM   2664  OE2 GLU A 174     158.105 146.571 191.710  1.00 38.50           O  
ATOM   2665  H   GLU A 174     154.198 144.836 189.114  1.00 38.50           H  
ATOM   2666  HA  GLU A 174     153.304 147.291 188.870  1.00 38.50           H  
ATOM   2667  HB2 GLU A 174     154.399 147.701 190.686  1.00 38.50           H  
ATOM   2668  HB3 GLU A 174     154.556 146.126 190.757  1.00 38.50           H  
ATOM   2669  HG2 GLU A 174     156.679 146.426 189.650  1.00 38.50           H  
ATOM   2670  HG3 GLU A 174     156.521 147.974 189.982  1.00 38.50           H  
ATOM   2671  N   LYS A 175     155.968 146.663 187.229  1.00 35.64           N  
ATOM   2672  CA  LYS A 175     156.844 147.209 186.197  1.00 35.64           C  
ATOM   2673  C   LYS A 175     156.052 147.619 184.962  1.00 35.64           C  
ATOM   2674  O   LYS A 175     156.304 148.679 184.376  1.00 35.64           O  
ATOM   2675  CB  LYS A 175     157.916 146.185 185.828  1.00 35.64           C  
ATOM   2676  CG  LYS A 175     159.031 146.743 184.964  1.00 35.64           C  
ATOM   2677  CD  LYS A 175     159.555 145.706 183.989  1.00 35.64           C  
ATOM   2678  CE  LYS A 175     160.740 146.238 183.200  1.00 35.64           C  
ATOM   2679  NZ  LYS A 175     160.884 145.571 181.877  1.00 35.64           N  
ATOM   2680  H   LYS A 175     156.112 145.838 187.422  1.00 35.64           H  
ATOM   2681  HA  LYS A 175     157.288 147.998 186.544  1.00 35.64           H  
ATOM   2682  HB2 LYS A 175     158.316 145.845 186.644  1.00 35.64           H  
ATOM   2683  HB3 LYS A 175     157.499 145.459 185.340  1.00 35.64           H  
ATOM   2684  HG2 LYS A 175     158.699 147.498 184.454  1.00 35.64           H  
ATOM   2685  HG3 LYS A 175     159.766 147.021 185.533  1.00 35.64           H  
ATOM   2686  HD2 LYS A 175     158.853 145.472 183.362  1.00 35.64           H  
ATOM   2687  HD3 LYS A 175     159.843 144.921 184.480  1.00 35.64           H  
ATOM   2688  HE2 LYS A 175     161.553 146.083 183.706  1.00 35.64           H  
ATOM   2689  HE3 LYS A 175     160.619 147.188 183.047  1.00 35.64           H  
ATOM   2690  HZ1 LYS A 175     161.051 144.704 181.991  1.00 35.64           H  
ATOM   2691  HZ2 LYS A 175     161.555 145.938 181.423  1.00 35.64           H  
ATOM   2692  HZ3 LYS A 175     160.133 145.661 181.408  1.00 35.64           H  
ATOM   2693  N   VAL A 176     155.096 146.786 184.546  1.00 34.02           N  
ATOM   2694  CA  VAL A 176     154.267 147.125 183.394  1.00 34.02           C  
ATOM   2695  C   VAL A 176     153.455 148.379 183.681  1.00 34.02           C  
ATOM   2696  O   VAL A 176     153.316 149.259 182.821  1.00 34.02           O  
ATOM   2697  CB  VAL A 176     153.362 145.935 183.021  1.00 34.02           C  
ATOM   2698  CG1 VAL A 176     152.311 146.361 182.011  1.00 34.02           C  
ATOM   2699  CG2 VAL A 176     154.192 144.791 182.474  1.00 34.02           C  
ATOM   2700  H   VAL A 176     154.911 146.030 184.910  1.00 34.02           H  
ATOM   2701  HA  VAL A 176     154.843 147.310 182.636  1.00 34.02           H  
ATOM   2702  HB  VAL A 176     152.905 145.622 183.817  1.00 34.02           H  
ATOM   2703 HG11 VAL A 176     151.945 145.568 181.587  1.00 34.02           H  
ATOM   2704 HG12 VAL A 176     151.605 146.844 182.468  1.00 34.02           H  
ATOM   2705 HG13 VAL A 176     152.726 146.929 181.343  1.00 34.02           H  
ATOM   2706 HG21 VAL A 176     153.626 144.010 182.376  1.00 34.02           H  
ATOM   2707 HG22 VAL A 176     154.554 145.048 181.611  1.00 34.02           H  
ATOM   2708 HG23 VAL A 176     154.914 144.601 183.092  1.00 34.02           H  
ATOM   2709  N   ARG A 177     152.897 148.477 184.889  1.00 35.29           N  
ATOM   2710  CA  ARG A 177     152.136 149.664 185.260  1.00 35.29           C  
ATOM   2711  C   ARG A 177     153.005 150.911 185.180  1.00 35.29           C  
ATOM   2712  O   ARG A 177     152.583 151.944 184.648  1.00 35.29           O  
ATOM   2713  CB  ARG A 177     151.567 149.502 186.669  1.00 35.29           C  
ATOM   2714  CG  ARG A 177     150.273 148.719 186.735  1.00 35.29           C  
ATOM   2715  CD  ARG A 177     149.505 149.034 188.009  1.00 35.29           C  
ATOM   2716  NE  ARG A 177     150.375 149.098 189.177  1.00 35.29           N  
ATOM   2717  CZ  ARG A 177     150.754 148.049 189.894  1.00 35.29           C  
ATOM   2718  NH1 ARG A 177     150.361 146.822 189.590  1.00 35.29           N  
ATOM   2719  NH2 ARG A 177     151.547 148.234 190.944  1.00 35.29           N  
ATOM   2720  H   ARG A 177     152.945 147.877 185.503  1.00 35.29           H  
ATOM   2721  HA  ARG A 177     151.395 149.773 184.644  1.00 35.29           H  
ATOM   2722  HB2 ARG A 177     152.220 149.039 187.216  1.00 35.29           H  
ATOM   2723  HB3 ARG A 177     151.397 150.383 187.038  1.00 35.29           H  
ATOM   2724  HG2 ARG A 177     149.715 148.955 185.978  1.00 35.29           H  
ATOM   2725  HG3 ARG A 177     150.471 147.770 186.725  1.00 35.29           H  
ATOM   2726  HD2 ARG A 177     149.071 149.896 187.911  1.00 35.29           H  
ATOM   2727  HD3 ARG A 177     148.840 148.344 188.160  1.00 35.29           H  
ATOM   2728  HE  ARG A 177     150.661 149.872 189.420  1.00 35.29           H  
ATOM   2729 HH11 ARG A 177     149.848 146.687 188.913  1.00 35.29           H  
ATOM   2730 HH12 ARG A 177     150.621 146.158 190.070  1.00 35.29           H  
ATOM   2731 HH21 ARG A 177     151.809 149.027 191.151  1.00 35.29           H  
ATOM   2732 HH22 ARG A 177     151.800 147.561 191.416  1.00 35.29           H  
ATOM   2733  N   LYS A 178     154.227 150.831 185.707  1.00 33.70           N  
ATOM   2734  CA  LYS A 178     155.110 151.990 185.685  1.00 33.70           C  
ATOM   2735  C   LYS A 178     155.475 152.375 184.257  1.00 33.70           C  
ATOM   2736  O   LYS A 178     155.511 153.563 183.916  1.00 33.70           O  
ATOM   2737  CB  LYS A 178     156.368 151.706 186.503  1.00 33.70           C  
ATOM   2738  CG  LYS A 178     156.955 152.933 187.178  1.00 33.70           C  
ATOM   2739  CD  LYS A 178     158.388 153.178 186.744  1.00 33.70           C  
ATOM   2740  CE  LYS A 178     158.987 154.388 187.443  1.00 33.70           C  
ATOM   2741  NZ  LYS A 178     158.195 155.628 187.213  1.00 33.70           N  
ATOM   2742  H   LYS A 178     154.561 150.130 186.076  1.00 33.70           H  
ATOM   2743  HA  LYS A 178     154.649 152.742 186.089  1.00 33.70           H  
ATOM   2744  HB2 LYS A 178     156.151 151.062 187.195  1.00 33.70           H  
ATOM   2745  HB3 LYS A 178     157.046 151.339 185.914  1.00 33.70           H  
ATOM   2746  HG2 LYS A 178     156.431 153.714 186.942  1.00 33.70           H  
ATOM   2747  HG3 LYS A 178     156.948 152.803 188.139  1.00 33.70           H  
ATOM   2748  HD2 LYS A 178     158.927 152.401 186.961  1.00 33.70           H  
ATOM   2749  HD3 LYS A 178     158.402 153.343 185.789  1.00 33.70           H  
ATOM   2750  HE2 LYS A 178     159.884 154.537 187.106  1.00 33.70           H  
ATOM   2751  HE3 LYS A 178     159.015 154.221 188.399  1.00 33.70           H  
ATOM   2752  HZ1 LYS A 178     158.128 155.788 186.340  1.00 33.70           H  
ATOM   2753  HZ2 LYS A 178     158.595 156.321 187.604  1.00 33.70           H  
ATOM   2754  HZ3 LYS A 178     157.379 155.535 187.554  1.00 33.70           H  
ATOM   2755  N   SER A 179     155.753 151.385 183.407  1.00 31.71           N  
ATOM   2756  CA  SER A 179     156.100 151.687 182.022  1.00 31.71           C  
ATOM   2757  C   SER A 179     154.940 152.357 181.298  1.00 31.71           C  
ATOM   2758  O   SER A 179     155.134 153.334 180.560  1.00 31.71           O  
ATOM   2759  CB  SER A 179     156.516 150.409 181.300  1.00 31.71           C  
ATOM   2760  OG  SER A 179     157.729 149.902 181.821  1.00 31.71           O  
ATOM   2761  H   SER A 179     155.748 150.548 183.603  1.00 31.71           H  
ATOM   2762  HA  SER A 179     156.854 152.298 182.011  1.00 31.71           H  
ATOM   2763  HB2 SER A 179     155.821 149.742 181.412  1.00 31.71           H  
ATOM   2764  HB3 SER A 179     156.637 150.607 180.360  1.00 31.71           H  
ATOM   2765  HG  SER A 179     157.640 149.727 182.638  1.00 31.71           H  
ATOM   2766  N   ALA A 180     153.724 151.842 181.493  1.00 32.07           N  
ATOM   2767  CA  ALA A 180     152.557 152.452 180.868  1.00 32.07           C  
ATOM   2768  C   ALA A 180     152.354 153.876 181.367  1.00 32.07           C  
ATOM   2769  O   ALA A 180     152.068 154.786 180.578  1.00 32.07           O  
ATOM   2770  CB  ALA A 180     151.318 151.601 181.136  1.00 32.07           C  
ATOM   2771  H   ALA A 180     153.553 151.150 181.975  1.00 32.07           H  
ATOM   2772  HA  ALA A 180     152.695 152.488 179.908  1.00 32.07           H  
ATOM   2773  HB1 ALA A 180     150.551 152.020 180.715  1.00 32.07           H  
ATOM   2774  HB2 ALA A 180     151.457 150.716 180.765  1.00 32.07           H  
ATOM   2775  HB3 ALA A 180     151.178 151.541 182.094  1.00 32.07           H  
ATOM   2776  N   GLU A 181     152.505 154.092 182.677  1.00 32.35           N  
ATOM   2777  CA  GLU A 181     152.384 155.440 183.219  1.00 32.35           C  
ATOM   2778  C   GLU A 181     153.402 156.378 182.585  1.00 32.35           C  
ATOM   2779  O   GLU A 181     153.069 157.508 182.217  1.00 32.35           O  
ATOM   2780  CB  GLU A 181     152.567 155.415 184.736  1.00 32.35           C  
ATOM   2781  CG  GLU A 181     151.290 155.205 185.526  1.00 32.35           C  
ATOM   2782  CD  GLU A 181     151.500 154.334 186.751  1.00 32.35           C  
ATOM   2783  OE1 GLU A 181     152.427 154.623 187.536  1.00 32.35           O  
ATOM   2784  OE2 GLU A 181     150.739 153.360 186.930  1.00 32.35           O  
ATOM   2785  H   GLU A 181     152.675 153.484 183.260  1.00 32.35           H  
ATOM   2786  HA  GLU A 181     151.497 155.782 183.027  1.00 32.35           H  
ATOM   2787  HB2 GLU A 181     153.174 154.694 184.964  1.00 32.35           H  
ATOM   2788  HB3 GLU A 181     152.948 156.262 185.015  1.00 32.35           H  
ATOM   2789  HG2 GLU A 181     150.956 156.066 185.822  1.00 32.35           H  
ATOM   2790  HG3 GLU A 181     150.634 154.772 184.960  1.00 32.35           H  
ATOM   2791  N   THR A 182     154.650 155.928 182.457  1.00 30.54           N  
ATOM   2792  CA  THR A 182     155.694 156.783 181.901  1.00 30.54           C  
ATOM   2793  C   THR A 182     155.391 157.147 180.452  1.00 30.54           C  
ATOM   2794  O   THR A 182     155.514 158.313 180.051  1.00 30.54           O  
ATOM   2795  CB  THR A 182     157.050 156.083 182.011  1.00 30.54           C  
ATOM   2796  OG1 THR A 182     157.276 155.687 183.368  1.00 30.54           O  
ATOM   2797  CG2 THR A 182     158.172 157.003 181.564  1.00 30.54           C  
ATOM   2798  H   THR A 182     154.915 155.141 182.682  1.00 30.54           H  
ATOM   2799  HA  THR A 182     155.737 157.605 182.415  1.00 30.54           H  
ATOM   2800  HB  THR A 182     157.053 155.297 181.442  1.00 30.54           H  
ATOM   2801  HG1 THR A 182     156.692 155.133 183.608  1.00 30.54           H  
ATOM   2802 HG21 THR A 182     159.030 156.598 181.762  1.00 30.54           H  
ATOM   2803 HG22 THR A 182     158.113 157.162 180.609  1.00 30.54           H  
ATOM   2804 HG23 THR A 182     158.111 157.851 182.030  1.00 30.54           H  
ATOM   2805  N   LEU A 183     154.989 156.159 179.649  1.00 29.39           N  
ATOM   2806  CA  LEU A 183     154.676 156.434 178.250  1.00 29.39           C  
ATOM   2807  C   LEU A 183     153.512 157.411 178.136  1.00 29.39           C  
ATOM   2808  O   LEU A 183     153.556 158.371 177.350  1.00 29.39           O  
ATOM   2809  CB  LEU A 183     154.363 155.125 177.523  1.00 29.39           C  
ATOM   2810  CG  LEU A 183     153.996 155.228 176.040  1.00 29.39           C  
ATOM   2811  CD1 LEU A 183     155.184 155.687 175.215  1.00 29.39           C  
ATOM   2812  CD2 LEU A 183     153.477 153.898 175.533  1.00 29.39           C  
ATOM   2813  H   LEU A 183     154.891 155.339 179.886  1.00 29.39           H  
ATOM   2814  HA  LEU A 183     155.450 156.836 177.825  1.00 29.39           H  
ATOM   2815  HB2 LEU A 183     155.141 154.551 177.586  1.00 29.39           H  
ATOM   2816  HB3 LEU A 183     153.616 154.701 177.973  1.00 29.39           H  
ATOM   2817  HG  LEU A 183     153.288 155.882 175.933  1.00 29.39           H  
ATOM   2818 HD11 LEU A 183     154.927 155.712 174.280  1.00 29.39           H  
ATOM   2819 HD12 LEU A 183     155.449 156.573 175.509  1.00 29.39           H  
ATOM   2820 HD13 LEU A 183     155.916 155.063 175.341  1.00 29.39           H  
ATOM   2821 HD21 LEU A 183     153.256 153.984 174.592  1.00 29.39           H  
ATOM   2822 HD22 LEU A 183     154.165 153.225 175.651  1.00 29.39           H  
ATOM   2823 HD23 LEU A 183     152.685 153.655 176.038  1.00 29.39           H  
ATOM   2824  N   LEU A 184     152.460 157.186 178.926  1.00 30.01           N  
ATOM   2825  CA  LEU A 184     151.299 158.063 178.875  1.00 30.01           C  
ATOM   2826  C   LEU A 184     151.665 159.479 179.298  1.00 30.01           C  
ATOM   2827  O   LEU A 184     151.208 160.452 178.688  1.00 30.01           O  
ATOM   2828  CB  LEU A 184     150.187 157.500 179.759  1.00 30.01           C  
ATOM   2829  CG  LEU A 184     148.818 158.172 179.652  1.00 30.01           C  
ATOM   2830  CD1 LEU A 184     148.297 158.145 178.225  1.00 30.01           C  
ATOM   2831  CD2 LEU A 184     147.838 157.499 180.586  1.00 30.01           C  
ATOM   2832  H   LEU A 184     152.398 156.540 179.491  1.00 30.01           H  
ATOM   2833  HA  LEU A 184     150.975 158.097 177.962  1.00 30.01           H  
ATOM   2834  HB2 LEU A 184     150.066 156.565 179.534  1.00 30.01           H  
ATOM   2835  HB3 LEU A 184     150.470 157.573 180.684  1.00 30.01           H  
ATOM   2836  HG  LEU A 184     148.900 159.100 179.923  1.00 30.01           H  
ATOM   2837 HD11 LEU A 184     147.370 158.430 178.223  1.00 30.01           H  
ATOM   2838 HD12 LEU A 184     148.828 158.749 177.682  1.00 30.01           H  
ATOM   2839 HD13 LEU A 184     148.365 157.241 177.881  1.00 30.01           H  
ATOM   2840 HD21 LEU A 184     146.977 157.940 180.512  1.00 30.01           H  
ATOM   2841 HD22 LEU A 184     147.754 156.566 180.337  1.00 30.01           H  
ATOM   2842 HD23 LEU A 184     148.169 157.571 181.495  1.00 30.01           H  
ATOM   2843  N   ASP A 185     152.493 159.616 180.336  1.00 31.23           N  
ATOM   2844  CA  ASP A 185     152.913 160.940 180.781  1.00 31.23           C  
ATOM   2845  C   ASP A 185     153.715 161.657 179.704  1.00 31.23           C  
ATOM   2846  O   ASP A 185     153.526 162.858 179.477  1.00 31.23           O  
ATOM   2847  CB  ASP A 185     153.732 160.823 182.064  1.00 31.23           C  
ATOM   2848  CG  ASP A 185     152.882 160.477 183.268  1.00 31.23           C  
ATOM   2849  OD1 ASP A 185     151.643 160.409 183.127  1.00 31.23           O  
ATOM   2850  OD2 ASP A 185     153.455 160.267 184.358  1.00 31.23           O  
ATOM   2851  H   ASP A 185     152.820 158.964 180.792  1.00 31.23           H  
ATOM   2852  HA  ASP A 185     152.126 161.473 180.972  1.00 31.23           H  
ATOM   2853  HB2 ASP A 185     154.395 160.123 181.954  1.00 31.23           H  
ATOM   2854  HB3 ASP A 185     154.169 161.671 182.239  1.00 31.23           H  
ATOM   2855  N   ALA A 186     154.624 160.946 179.035  1.00 29.60           N  
ATOM   2856  CA  ALA A 186     155.406 161.575 177.974  1.00 29.60           C  
ATOM   2857  C   ALA A 186     154.502 162.071 176.850  1.00 29.60           C  
ATOM   2858  O   ALA A 186     154.644 163.206 176.369  1.00 29.60           O  
ATOM   2859  CB  ALA A 186     156.445 160.591 177.439  1.00 29.60           C  
ATOM   2860  H   ALA A 186     154.803 160.116 179.172  1.00 29.60           H  
ATOM   2861  HA  ALA A 186     155.877 162.340 178.340  1.00 29.60           H  
ATOM   2862  HB1 ALA A 186     156.956 161.023 176.737  1.00 29.60           H  
ATOM   2863  HB2 ALA A 186     157.034 160.330 178.164  1.00 29.60           H  
ATOM   2864  HB3 ALA A 186     155.989 159.812 177.086  1.00 29.60           H  
ATOM   2865  N   ILE A 187     153.550 161.237 176.428  1.00 28.42           N  
ATOM   2866  CA  ILE A 187     152.660 161.639 175.342  1.00 28.42           C  
ATOM   2867  C   ILE A 187     151.787 162.817 175.770  1.00 28.42           C  
ATOM   2868  O   ILE A 187     151.527 163.737 174.982  1.00 28.42           O  
ATOM   2869  CB  ILE A 187     151.824 160.434 174.874  1.00 28.42           C  
ATOM   2870  CG1 ILE A 187     152.727 159.416 174.176  1.00 28.42           C  
ATOM   2871  CG2 ILE A 187     150.716 160.883 173.937  1.00 28.42           C  
ATOM   2872  CD1 ILE A 187     152.101 158.056 173.991  1.00 28.42           C  
ATOM   2873  H   ILE A 187     153.403 160.451 176.746  1.00 28.42           H  
ATOM   2874  HA  ILE A 187     153.200 161.931 174.591  1.00 28.42           H  
ATOM   2875  HB  ILE A 187     151.423 160.013 175.650  1.00 28.42           H  
ATOM   2876 HG12 ILE A 187     152.958 159.757 173.297  1.00 28.42           H  
ATOM   2877 HG13 ILE A 187     153.533 159.300 174.703  1.00 28.42           H  
ATOM   2878 HG21 ILE A 187     150.370 160.111 173.462  1.00 28.42           H  
ATOM   2879 HG22 ILE A 187     150.006 161.293 174.456  1.00 28.42           H  
ATOM   2880 HG23 ILE A 187     151.079 161.522 173.305  1.00 28.42           H  
ATOM   2881 HD11 ILE A 187     152.779 157.437 173.678  1.00 28.42           H  
ATOM   2882 HD12 ILE A 187     151.745 157.754 174.841  1.00 28.42           H  
ATOM   2883 HD13 ILE A 187     151.386 158.121 173.338  1.00 28.42           H  
ATOM   2884  N   ASN A 188     151.325 162.814 177.023  1.00 29.55           N  
ATOM   2885  CA  ASN A 188     150.522 163.928 177.517  1.00 29.55           C  
ATOM   2886  C   ASN A 188     151.323 165.223 177.524  1.00 29.55           C  
ATOM   2887  O   ASN A 188     150.803 166.289 177.166  1.00 29.55           O  
ATOM   2888  CB  ASN A 188     150.005 163.611 178.919  1.00 29.55           C  
ATOM   2889  CG  ASN A 188     148.985 164.614 179.402  1.00 29.55           C  
ATOM   2890  OD1 ASN A 188     147.939 164.797 178.784  1.00 29.55           O  
ATOM   2891  ND2 ASN A 188     149.283 165.275 180.512  1.00 29.55           N  
ATOM   2892  H   ASN A 188     151.462 162.189 177.597  1.00 29.55           H  
ATOM   2893  HA  ASN A 188     149.757 164.050 176.933  1.00 29.55           H  
ATOM   2894  HB2 ASN A 188     149.586 162.736 178.912  1.00 29.55           H  
ATOM   2895  HB3 ASN A 188     150.751 163.618 179.540  1.00 29.55           H  
ATOM   2896 HD21 ASN A 188     150.026 165.121 180.917  1.00 29.55           H  
ATOM   2897 HD22 ASN A 188     148.734 165.857 180.827  1.00 29.55           H  
ATOM   2898  N   GLY A 189     152.584 165.153 177.948  1.00 30.09           N  
ATOM   2899  CA  GLY A 189     153.431 166.331 177.894  1.00 30.09           C  
ATOM   2900  C   GLY A 189     153.576 166.857 176.482  1.00 30.09           C  
ATOM   2901  O   GLY A 189     153.511 168.068 176.248  1.00 30.09           O  
ATOM   2902  H   GLY A 189     152.963 164.449 178.265  1.00 30.09           H  
ATOM   2903  HA2 GLY A 189     153.051 167.031 178.448  1.00 30.09           H  
ATOM   2904  HA3 GLY A 189     154.313 166.112 178.234  1.00 30.09           H  
ATOM   2905  N   LEU A 190     153.760 165.953 175.518  1.00 29.23           N  
ATOM   2906  CA  LEU A 190     153.819 166.383 174.125  1.00 29.23           C  
ATOM   2907  C   LEU A 190     152.540 167.108 173.720  1.00 29.23           C  
ATOM   2908  O   LEU A 190     152.589 168.153 173.059  1.00 29.23           O  
ATOM   2909  CB  LEU A 190     154.065 165.184 173.210  1.00 29.23           C  
ATOM   2910  CG  LEU A 190     154.164 165.505 171.716  1.00 29.23           C  
ATOM   2911  CD1 LEU A 190     155.365 166.391 171.436  1.00 29.23           C  
ATOM   2912  CD2 LEU A 190     154.236 164.234 170.892  1.00 29.23           C  
ATOM   2913  H   LEU A 190     153.851 165.106 175.641  1.00 29.23           H  
ATOM   2914  HA  LEU A 190     154.560 167.000 174.018  1.00 29.23           H  
ATOM   2915  HB2 LEU A 190     154.898 164.762 173.473  1.00 29.23           H  
ATOM   2916  HB3 LEU A 190     153.334 164.556 173.324  1.00 29.23           H  
ATOM   2917  HG  LEU A 190     153.369 165.988 171.442  1.00 29.23           H  
ATOM   2918 HD11 LEU A 190     155.460 166.500 170.477  1.00 29.23           H  
ATOM   2919 HD12 LEU A 190     155.227 167.255 171.855  1.00 29.23           H  
ATOM   2920 HD13 LEU A 190     156.159 165.969 171.800  1.00 29.23           H  
ATOM   2921 HD21 LEU A 190     154.299 164.469 169.953  1.00 29.23           H  
ATOM   2922 HD22 LEU A 190     155.020 163.729 171.160  1.00 29.23           H  
ATOM   2923 HD23 LEU A 190     153.435 163.710 171.049  1.00 29.23           H  
ATOM   2924  N   ALA A 191     151.384 166.567 174.108  1.00 29.92           N  
ATOM   2925  CA  ALA A 191     150.115 167.189 173.734  1.00 29.92           C  
ATOM   2926  C   ALA A 191     149.995 168.600 174.306  1.00 29.92           C  
ATOM   2927  O   ALA A 191     149.619 169.547 173.597  1.00 29.92           O  
ATOM   2928  CB  ALA A 191     148.950 166.318 174.203  1.00 29.92           C  
ATOM   2929  H   ALA A 191     151.308 165.853 174.581  1.00 29.92           H  
ATOM   2930  HA  ALA A 191     150.069 167.254 172.767  1.00 29.92           H  
ATOM   2931  HB1 ALA A 191     148.116 166.745 173.951  1.00 29.92           H  
ATOM   2932  HB2 ALA A 191     149.017 165.448 173.780  1.00 29.92           H  
ATOM   2933  HB3 ALA A 191     148.996 166.223 175.167  1.00 29.92           H  
ATOM   2934  N   GLU A 192     150.308 168.763 175.593  1.00 31.52           N  
ATOM   2935  CA  GLU A 192     150.209 170.091 176.197  1.00 31.52           C  
ATOM   2936  C   GLU A 192     151.186 171.065 175.549  1.00 31.52           C  
ATOM   2937  O   GLU A 192     150.863 172.246 175.352  1.00 31.52           O  
ATOM   2938  CB  GLU A 192     150.436 170.025 177.709  1.00 31.52           C  
ATOM   2939  CG  GLU A 192     149.720 168.892 178.427  1.00 31.52           C  
ATOM   2940  CD  GLU A 192     148.276 169.222 178.743  1.00 31.52           C  
ATOM   2941  OE1 GLU A 192     147.468 168.280 178.875  1.00 31.52           O  
ATOM   2942  OE2 GLU A 192     147.944 170.420 178.858  1.00 31.52           O  
ATOM   2943  H   GLU A 192     150.582 168.140 176.117  1.00 31.52           H  
ATOM   2944  HA  GLU A 192     149.313 170.432 176.050  1.00 31.52           H  
ATOM   2945  HB2 GLU A 192     151.386 169.913 177.869  1.00 31.52           H  
ATOM   2946  HB3 GLU A 192     150.141 170.861 178.102  1.00 31.52           H  
ATOM   2947  HG2 GLU A 192     150.176 168.712 179.264  1.00 31.52           H  
ATOM   2948  HG3 GLU A 192     149.716 168.100 177.878  1.00 31.52           H  
ATOM   2949  N   ALA A 193     152.387 170.592 175.212  1.00 30.44           N  
ATOM   2950  CA  ALA A 193     153.336 171.453 174.517  1.00 30.44           C  
ATOM   2951  C   ALA A 193     152.773 171.908 173.179  1.00 30.44           C  
ATOM   2952  O   ALA A 193     152.930 173.072 172.789  1.00 30.44           O  
ATOM   2953  CB  ALA A 193     154.663 170.720 174.325  1.00 30.44           C  
ATOM   2954  H   ALA A 193     152.670 169.795 175.370  1.00 30.44           H  
ATOM   2955  HA  ALA A 193     153.503 172.241 175.057  1.00 30.44           H  
ATOM   2956  HB1 ALA A 193     155.282 171.305 173.862  1.00 30.44           H  
ATOM   2957  HB2 ALA A 193     155.020 170.481 175.194  1.00 30.44           H  
ATOM   2958  HB3 ALA A 193     154.507 169.919 173.799  1.00 30.44           H  
ATOM   2959  N   MET A 194     152.108 171.001 172.461  1.00 30.63           N  
ATOM   2960  CA  MET A 194     151.495 171.379 171.193  1.00 30.63           C  
ATOM   2961  C   MET A 194     150.425 172.444 171.395  1.00 30.63           C  
ATOM   2962  O   MET A 194     150.313 173.379 170.595  1.00 30.63           O  
ATOM   2963  CB  MET A 194     150.908 170.148 170.503  1.00 30.63           C  
ATOM   2964  CG  MET A 194     151.947 169.140 170.041  1.00 30.63           C  
ATOM   2965  SD  MET A 194     153.173 169.853 168.928  1.00 30.63           S  
ATOM   2966  CE  MET A 194     154.630 169.823 169.964  1.00 30.63           C  
ATOM   2967  H   MET A 194     152.001 170.177 172.683  1.00 30.63           H  
ATOM   2968  HA  MET A 194     152.182 171.747 170.617  1.00 30.63           H  
ATOM   2969  HB2 MET A 194     150.315 169.696 171.124  1.00 30.63           H  
ATOM   2970  HB3 MET A 194     150.408 170.436 169.724  1.00 30.63           H  
ATOM   2971  HG2 MET A 194     152.417 168.792 170.813  1.00 30.63           H  
ATOM   2972  HG3 MET A 194     151.500 168.419 169.572  1.00 30.63           H  
ATOM   2973  HE1 MET A 194     155.376 170.194 169.468  1.00 30.63           H  
ATOM   2974  HE2 MET A 194     154.462 170.354 170.758  1.00 30.63           H  
ATOM   2975  HE3 MET A 194     154.821 168.905 170.213  1.00 30.63           H  
ATOM   2976  N   TYR A 195     149.620 172.319 172.450  1.00 30.55           N  
ATOM   2977  CA  TYR A 195     148.596 173.335 172.700  1.00 30.55           C  
ATOM   2978  C   TYR A 195     149.223 174.698 172.992  1.00 30.55           C  
ATOM   2979  O   TYR A 195     148.741 175.738 172.511  1.00 30.55           O  
ATOM   2980  CB  TYR A 195     147.689 172.894 173.846  1.00 30.55           C  
ATOM   2981  CG  TYR A 195     146.680 171.861 173.415  1.00 30.55           C  
ATOM   2982  CD1 TYR A 195     145.590 172.214 172.636  1.00 30.55           C  
ATOM   2983  CD2 TYR A 195     146.831 170.529 173.764  1.00 30.55           C  
ATOM   2984  CE1 TYR A 195     144.672 171.273 172.230  1.00 30.55           C  
ATOM   2985  CE2 TYR A 195     145.921 169.581 173.360  1.00 30.55           C  
ATOM   2986  CZ  TYR A 195     144.843 169.957 172.594  1.00 30.55           C  
ATOM   2987  OH  TYR A 195     143.932 169.012 172.190  1.00 30.55           O  
ATOM   2988  H   TYR A 195     149.643 171.676 173.021  1.00 30.55           H  
ATOM   2989  HA  TYR A 195     148.048 173.427 171.906  1.00 30.55           H  
ATOM   2990  HB2 TYR A 195     148.232 172.508 174.551  1.00 30.55           H  
ATOM   2991  HB3 TYR A 195     147.205 173.665 174.183  1.00 30.55           H  
ATOM   2992  HD1 TYR A 195     145.474 173.103 172.388  1.00 30.55           H  
ATOM   2993  HD2 TYR A 195     147.559 170.272 174.282  1.00 30.55           H  
ATOM   2994  HE1 TYR A 195     143.943 171.524 171.710  1.00 30.55           H  
ATOM   2995  HE2 TYR A 195     146.032 168.691 173.606  1.00 30.55           H  
ATOM   2996  HH  TYR A 195     144.138 168.261 172.506  1.00 30.55           H  
ATOM   2997  N   LYS A 196     150.306 174.715 173.771  1.00 31.31           N  
ATOM   2998  CA  LYS A 196     151.009 175.972 174.014  1.00 31.31           C  
ATOM   2999  C   LYS A 196     151.531 176.570 172.711  1.00 31.31           C  
ATOM   3000  O   LYS A 196     151.435 177.786 172.483  1.00 31.31           O  
ATOM   3001  CB  LYS A 196     152.158 175.744 174.994  1.00 31.31           C  
ATOM   3002  CG  LYS A 196     151.717 175.565 176.427  1.00 31.31           C  
ATOM   3003  CD  LYS A 196     151.482 176.900 177.104  1.00 31.31           C  
ATOM   3004  CE  LYS A 196     150.711 176.730 178.400  1.00 31.31           C  
ATOM   3005  NZ  LYS A 196     149.291 176.363 178.158  1.00 31.31           N  
ATOM   3006  H   LYS A 196     150.645 174.029 174.163  1.00 31.31           H  
ATOM   3007  HA  LYS A 196     150.395 176.608 174.413  1.00 31.31           H  
ATOM   3008  HB2 LYS A 196     152.639 174.944 174.730  1.00 31.31           H  
ATOM   3009  HB3 LYS A 196     152.753 176.510 174.961  1.00 31.31           H  
ATOM   3010  HG2 LYS A 196     150.887 175.063 176.446  1.00 31.31           H  
ATOM   3011  HG3 LYS A 196     152.407 175.092 176.918  1.00 31.31           H  
ATOM   3012  HD2 LYS A 196     152.337 177.310 177.310  1.00 31.31           H  
ATOM   3013  HD3 LYS A 196     150.967 177.473 176.515  1.00 31.31           H  
ATOM   3014  HE2 LYS A 196     151.120 176.024 178.924  1.00 31.31           H  
ATOM   3015  HE3 LYS A 196     150.728 177.565 178.893  1.00 31.31           H  
ATOM   3016  HZ1 LYS A 196     149.246 175.586 177.728  1.00 31.31           H  
ATOM   3017  HZ2 LYS A 196     148.895 176.990 177.665  1.00 31.31           H  
ATOM   3018  HZ3 LYS A 196     148.860 176.290 178.933  1.00 31.31           H  
ATOM   3019  N   ILE A 197     152.091 175.729 171.843  1.00 30.65           N  
ATOM   3020  CA  ILE A 197     152.568 176.213 170.552  1.00 30.65           C  
ATOM   3021  C   ILE A 197     151.414 176.785 169.741  1.00 30.65           C  
ATOM   3022  O   ILE A 197     151.583 177.755 168.995  1.00 30.65           O  
ATOM   3023  CB  ILE A 197     153.288 175.087 169.789  1.00 30.65           C  
ATOM   3024  CG1 ILE A 197     154.569 174.684 170.519  1.00 30.65           C  
ATOM   3025  CG2 ILE A 197     153.607 175.528 168.371  1.00 30.65           C  
ATOM   3026  CD1 ILE A 197     155.072 173.311 170.148  1.00 30.65           C  
ATOM   3027  H   ILE A 197     152.204 174.886 171.975  1.00 30.65           H  
ATOM   3028  HA  ILE A 197     153.208 176.926 170.702  1.00 30.65           H  
ATOM   3029  HB  ILE A 197     152.700 174.316 169.748  1.00 30.65           H  
ATOM   3030 HG12 ILE A 197     155.266 175.323 170.303  1.00 30.65           H  
ATOM   3031 HG13 ILE A 197     154.403 174.689 171.474  1.00 30.65           H  
ATOM   3032 HG21 ILE A 197     154.152 174.846 167.953  1.00 30.65           H  
ATOM   3033 HG22 ILE A 197     152.783 175.634 167.870  1.00 30.65           H  
ATOM   3034 HG23 ILE A 197     154.090 176.368 168.402  1.00 30.65           H  
ATOM   3035 HD11 ILE A 197     155.866 173.115 170.668  1.00 30.65           H  
ATOM   3036 HD12 ILE A 197     154.380 172.660 170.341  1.00 30.65           H  
ATOM   3037 HD13 ILE A 197     155.284 173.297 169.201  1.00 30.65           H  
ATOM   3038  N   VAL A 198     150.235 176.171 169.839  1.00 31.26           N  
ATOM   3039  CA  VAL A 198     149.078 176.685 169.111  1.00 31.26           C  
ATOM   3040  C   VAL A 198     148.738 178.086 169.594  1.00 31.26           C  
ATOM   3041  O   VAL A 198     148.411 178.971 168.795  1.00 31.26           O  
ATOM   3042  CB  VAL A 198     147.877 175.732 169.250  1.00 31.26           C  
ATOM   3043  CG1 VAL A 198     146.610 176.405 168.756  1.00 31.26           C  
ATOM   3044  CG2 VAL A 198     148.120 174.450 168.477  1.00 31.26           C  
ATOM   3045  H   VAL A 198     150.081 175.469 170.311  1.00 31.26           H  
ATOM   3046  HA  VAL A 198     149.303 176.743 168.169  1.00 31.26           H  
ATOM   3047  HB  VAL A 198     147.755 175.505 170.185  1.00 31.26           H  
ATOM   3048 HG11 VAL A 198     145.927 175.728 168.624  1.00 31.26           H  
ATOM   3049 HG12 VAL A 198     146.310 177.049 169.416  1.00 31.26           H  
ATOM   3050 HG13 VAL A 198     146.797 176.852 167.916  1.00 31.26           H  
ATOM   3051 HG21 VAL A 198     147.392 173.834 168.653  1.00 31.26           H  
ATOM   3052 HG22 VAL A 198     148.159 174.655 167.530  1.00 31.26           H  
ATOM   3053 HG23 VAL A 198     148.959 174.061 168.766  1.00 31.26           H  
ATOM   3054  N   ASN A 199     148.786 178.307 170.908  1.00 32.51           N  
ATOM   3055  CA  ASN A 199     148.584 179.663 171.422  1.00 32.51           C  
ATOM   3056  C   ASN A 199     149.603 180.627 170.820  1.00 32.51           C  
ATOM   3057  O   ASN A 199     149.256 181.723 170.347  1.00 32.51           O  
ATOM   3058  CB  ASN A 199     148.686 179.670 172.946  1.00 32.51           C  
ATOM   3059  CG  ASN A 199     147.432 179.163 173.614  1.00 32.51           C  
ATOM   3060  OD1 ASN A 199     146.322 179.411 173.146  1.00 32.51           O  
ATOM   3061  ND2 ASN A 199     147.599 178.449 174.719  1.00 32.51           N  
ATOM   3062  H   ASN A 199     148.929 177.708 171.508  1.00 32.51           H  
ATOM   3063  HA  ASN A 199     147.697 179.968 171.175  1.00 32.51           H  
ATOM   3064  HB2 ASN A 199     149.421 179.099 173.217  1.00 32.51           H  
ATOM   3065  HB3 ASN A 199     148.841 180.578 173.248  1.00 32.51           H  
ATOM   3066 HD21 ASN A 199     148.392 178.297 175.016  1.00 32.51           H  
ATOM   3067 HD22 ASN A 199     146.916 178.138 175.137  1.00 32.51           H  
ATOM   3068  N   GLY A 200     150.873 180.224 170.820  1.00 33.25           N  
ATOM   3069  CA  GLY A 200     151.905 181.083 170.261  1.00 33.25           C  
ATOM   3070  C   GLY A 200     151.655 181.427 168.804  1.00 33.25           C  
ATOM   3071  O   GLY A 200     151.840 182.571 168.385  1.00 33.25           O  
ATOM   3072  H   GLY A 200     151.155 179.473 171.131  1.00 33.25           H  
ATOM   3073  HA2 GLY A 200     151.946 181.909 170.768  1.00 33.25           H  
ATOM   3074  HA3 GLY A 200     152.764 180.639 170.328  1.00 33.25           H  
ATOM   3075  N   VAL A 201     151.238 180.440 168.012  1.00 33.07           N  
ATOM   3076  CA  VAL A 201     150.999 180.666 166.589  1.00 33.07           C  
ATOM   3077  C   VAL A 201     149.777 181.553 166.384  1.00 33.07           C  
ATOM   3078  O   VAL A 201     149.755 182.412 165.492  1.00 33.07           O  
ATOM   3079  CB  VAL A 201     150.852 179.319 165.857  1.00 33.07           C  
ATOM   3080  CG1 VAL A 201     150.274 179.524 164.468  1.00 33.07           C  
ATOM   3081  CG2 VAL A 201     152.192 178.614 165.781  1.00 33.07           C  
ATOM   3082  H   VAL A 201     151.087 179.634 168.273  1.00 33.07           H  
ATOM   3083  HA  VAL A 201     151.766 181.125 166.212  1.00 33.07           H  
ATOM   3084  HB  VAL A 201     150.242 178.753 166.356  1.00 33.07           H  
ATOM   3085 HG11 VAL A 201     150.455 178.734 163.934  1.00 33.07           H  
ATOM   3086 HG12 VAL A 201     149.316 179.661 164.537  1.00 33.07           H  
ATOM   3087 HG13 VAL A 201     150.694 180.298 164.062  1.00 33.07           H  
ATOM   3088 HG21 VAL A 201     152.075 177.764 165.328  1.00 33.07           H  
ATOM   3089 HG22 VAL A 201     152.813 179.170 165.286  1.00 33.07           H  
ATOM   3090 HG23 VAL A 201     152.523 178.467 166.680  1.00 33.07           H  
ATOM   3091  N   MET A 202     148.733 181.350 167.186  1.00 35.01           N  
ATOM   3092  CA  MET A 202     147.582 182.237 167.104  1.00 35.01           C  
ATOM   3093  C   MET A 202     147.990 183.670 167.387  1.00 35.01           C  
ATOM   3094  O   MET A 202     147.368 184.607 166.877  1.00 35.01           O  
ATOM   3095  CB  MET A 202     146.494 181.790 168.082  1.00 35.01           C  
ATOM   3096  CG  MET A 202     145.597 180.648 167.597  1.00 35.01           C  
ATOM   3097  SD  MET A 202     145.336 180.550 165.814  1.00 35.01           S  
ATOM   3098  CE  MET A 202     143.936 181.648 165.625  1.00 35.01           C  
ATOM   3099  H   MET A 202     148.668 180.723 167.771  1.00 35.01           H  
ATOM   3100  HA  MET A 202     147.235 182.209 166.203  1.00 35.01           H  
ATOM   3101  HB2 MET A 202     146.920 181.497 168.902  1.00 35.01           H  
ATOM   3102  HB3 MET A 202     145.920 182.550 168.270  1.00 35.01           H  
ATOM   3103  HG2 MET A 202     145.994 179.809 167.878  1.00 35.01           H  
ATOM   3104  HG3 MET A 202     144.726 180.747 168.012  1.00 35.01           H  
ATOM   3105  HE1 MET A 202     143.696 181.695 164.687  1.00 35.01           H  
ATOM   3106  HE2 MET A 202     143.191 181.300 166.141  1.00 35.01           H  
ATOM   3107  HE3 MET A 202     144.181 182.529 165.949  1.00 35.01           H  
ATOM   3108  N   GLN A 203     149.035 183.860 168.192  1.00 39.65           N  
ATOM   3109  CA  GLN A 203     149.549 185.213 168.385  1.00 39.65           C  
ATOM   3110  C   GLN A 203     149.939 185.855 167.054  1.00 39.65           C  
ATOM   3111  O   GLN A 203     149.690 187.046 166.836  1.00 39.65           O  
ATOM   3112  CB  GLN A 203     150.740 185.191 169.342  1.00 39.65           C  
ATOM   3113  CG  GLN A 203     151.088 186.544 169.940  1.00 39.65           C  
ATOM   3114  CD  GLN A 203     149.886 187.268 170.508  1.00 39.65           C  
ATOM   3115  OE1 GLN A 203     149.433 188.269 169.955  1.00 39.65           O  
ATOM   3116  NE2 GLN A 203     149.357 186.760 171.613  1.00 39.65           N  
ATOM   3117  H   GLN A 203     149.451 183.245 168.625  1.00 39.65           H  
ATOM   3118  HA  GLN A 203     148.842 185.749 168.775  1.00 39.65           H  
ATOM   3119  HB2 GLN A 203     150.542 184.586 170.074  1.00 39.65           H  
ATOM   3120  HB3 GLN A 203     151.520 184.878 168.859  1.00 39.65           H  
ATOM   3121  HG2 GLN A 203     151.729 186.417 170.657  1.00 39.65           H  
ATOM   3122  HG3 GLN A 203     151.473 187.101 169.245  1.00 39.65           H  
ATOM   3123 HE21 GLN A 203     149.700 186.058 171.970  1.00 39.65           H  
ATOM   3124 HE22 GLN A 203     148.672 187.136 171.973  1.00 39.65           H  
ATOM   3125  N   TYR A 204     150.558 185.086 166.153  1.00 35.87           N  
ATOM   3126  CA  TYR A 204     150.952 185.601 164.844  1.00 35.87           C  
ATOM   3127  C   TYR A 204     149.809 185.587 163.836  1.00 35.87           C  
ATOM   3128  O   TYR A 204     149.891 186.272 162.811  1.00 35.87           O  
ATOM   3129  CB  TYR A 204     152.126 184.782 164.300  1.00 35.87           C  
ATOM   3130  CG  TYR A 204     152.412 184.988 162.828  1.00 35.87           C  
ATOM   3131  CD1 TYR A 204     153.111 186.102 162.386  1.00 35.87           C  
ATOM   3132  CD2 TYR A 204     151.990 184.066 161.882  1.00 35.87           C  
ATOM   3133  CE1 TYR A 204     153.375 186.294 161.044  1.00 35.87           C  
ATOM   3134  CE2 TYR A 204     152.249 184.250 160.539  1.00 35.87           C  
ATOM   3135  CZ  TYR A 204     152.942 185.365 160.126  1.00 35.87           C  
ATOM   3136  OH  TYR A 204     153.203 185.550 158.791  1.00 35.87           O  
ATOM   3137  H   TYR A 204     150.762 184.260 166.280  1.00 35.87           H  
ATOM   3138  HA  TYR A 204     151.249 186.519 164.944  1.00 35.87           H  
ATOM   3139  HB2 TYR A 204     152.926 185.024 164.791  1.00 35.87           H  
ATOM   3140  HB3 TYR A 204     151.934 183.840 164.432  1.00 35.87           H  
ATOM   3141  HD1 TYR A 204     153.404 186.733 163.004  1.00 35.87           H  
ATOM   3142  HD2 TYR A 204     151.520 183.312 162.158  1.00 35.87           H  
ATOM   3143  HE1 TYR A 204     153.844 187.047 160.763  1.00 35.87           H  
ATOM   3144  HE2 TYR A 204     151.958 183.623 159.917  1.00 35.87           H  
ATOM   3145  HH  TYR A 204     152.885 184.914 158.345  1.00 35.87           H  
ATOM   3146  N   ALA A 205     148.748 184.830 164.116  1.00 36.43           N  
ATOM   3147  CA  ALA A 205     147.627 184.659 163.184  1.00 36.43           C  
ATOM   3148  C   ALA A 205     147.208 185.910 162.415  1.00 36.43           C  
ATOM   3149  O   ALA A 205     146.944 185.791 161.212  1.00 36.43           O  
ATOM   3150  CB  ALA A 205     146.421 184.108 163.958  1.00 36.43           C  
ATOM   3151  H   ALA A 205     148.649 184.396 164.852  1.00 36.43           H  
ATOM   3152  HA  ALA A 205     147.880 183.994 162.526  1.00 36.43           H  
ATOM   3153  HB1 ALA A 205     145.667 184.032 163.352  1.00 36.43           H  
ATOM   3154  HB2 ALA A 205     146.647 183.235 164.313  1.00 36.43           H  
ATOM   3155  HB3 ALA A 205     146.202 184.715 164.681  1.00 36.43           H  
ATOM   3156  N   PRO A 206     147.096 187.101 163.017  1.00 38.88           N  
ATOM   3157  CA  PRO A 206     146.524 188.237 162.264  1.00 38.88           C  
ATOM   3158  C   PRO A 206     147.252 188.570 160.969  1.00 38.88           C  
ATOM   3159  O   PRO A 206     146.601 188.899 159.968  1.00 38.88           O  
ATOM   3160  CB  PRO A 206     146.605 189.391 163.272  1.00 38.88           C  
ATOM   3161  CG  PRO A 206     146.595 188.736 164.596  1.00 38.88           C  
ATOM   3162  CD  PRO A 206     147.350 187.456 164.424  1.00 38.88           C  
ATOM   3163  HA  PRO A 206     145.592 188.061 162.063  1.00 38.88           H  
ATOM   3164  HB2 PRO A 206     147.428 189.886 163.139  1.00 38.88           H  
ATOM   3165  HB3 PRO A 206     145.833 189.971 163.169  1.00 38.88           H  
ATOM   3166  HG2 PRO A 206     147.036 189.307 165.244  1.00 38.88           H  
ATOM   3167  HG3 PRO A 206     145.680 188.559 164.864  1.00 38.88           H  
ATOM   3168  HD2 PRO A 206     148.295 187.608 164.573  1.00 38.88           H  
ATOM   3169  HD3 PRO A 206     147.000 186.774 165.017  1.00 38.88           H  
ATOM   3170  N   ILE A 207     148.584 188.498 160.954  1.00 37.77           N  
ATOM   3171  CA  ILE A 207     149.327 188.817 159.736  1.00 37.77           C  
ATOM   3172  C   ILE A 207     148.992 187.816 158.638  1.00 37.77           C  
ATOM   3173  O   ILE A 207     148.740 188.188 157.484  1.00 37.77           O  
ATOM   3174  CB  ILE A 207     150.840 188.850 160.023  1.00 37.77           C  
ATOM   3175  CG1 ILE A 207     151.152 189.769 161.207  1.00 37.77           C  
ATOM   3176  CG2 ILE A 207     151.607 189.296 158.790  1.00 37.77           C  
ATOM   3177  CD1 ILE A 207     150.588 191.163 161.078  1.00 37.77           C  
ATOM   3178  H   ILE A 207     149.072 188.267 161.623  1.00 37.77           H  
ATOM   3179  HA  ILE A 207     149.060 189.696 159.424  1.00 37.77           H  
ATOM   3180  HB  ILE A 207     151.126 187.951 160.251  1.00 37.77           H  
ATOM   3181 HG12 ILE A 207     150.788 189.376 162.015  1.00 37.77           H  
ATOM   3182 HG13 ILE A 207     152.115 189.850 161.290  1.00 37.77           H  
ATOM   3183 HG21 ILE A 207     152.530 189.462 159.037  1.00 37.77           H  
ATOM   3184 HG22 ILE A 207     151.565 188.596 158.120  1.00 37.77           H  
ATOM   3185 HG23 ILE A 207     151.206 190.109 158.446  1.00 37.77           H  
ATOM   3186 HD11 ILE A 207     150.949 191.715 161.789  1.00 37.77           H  
ATOM   3187 HD12 ILE A 207     150.840 191.529 160.216  1.00 37.77           H  
ATOM   3188 HD13 ILE A 207     149.621 191.123 161.151  1.00 37.77           H  
ATOM   3189  N   GLY A 208     148.985 186.529 158.984  1.00 36.28           N  
ATOM   3190  CA  GLY A 208     148.622 185.516 158.009  1.00 36.28           C  
ATOM   3191  C   GLY A 208     147.196 185.669 157.523  1.00 36.28           C  
ATOM   3192  O   GLY A 208     146.905 185.447 156.347  1.00 36.28           O  
ATOM   3193  H   GLY A 208     149.183 186.225 159.764  1.00 36.28           H  
ATOM   3194  HA2 GLY A 208     149.216 185.575 157.245  1.00 36.28           H  
ATOM   3195  HA3 GLY A 208     148.717 184.637 158.407  1.00 36.28           H  
ATOM   3196  N   VAL A 209     146.287 186.045 158.422  1.00 36.26           N  
ATOM   3197  CA  VAL A 209     144.896 186.262 158.035  1.00 36.26           C  
ATOM   3198  C   VAL A 209     144.812 187.373 157.001  1.00 36.26           C  
ATOM   3199  O   VAL A 209     144.168 187.230 155.951  1.00 36.26           O  
ATOM   3200  CB  VAL A 209     144.044 186.584 159.276  1.00 36.26           C  
ATOM   3201  CG1 VAL A 209     142.706 187.186 158.873  1.00 36.26           C  
ATOM   3202  CG2 VAL A 209     143.851 185.343 160.130  1.00 36.26           C  
ATOM   3203  H   VAL A 209     146.449 186.180 159.256  1.00 36.26           H  
ATOM   3204  HA  VAL A 209     144.548 185.450 157.634  1.00 36.26           H  
ATOM   3205  HB  VAL A 209     144.514 187.242 159.814  1.00 36.26           H  
ATOM   3206 HG11 VAL A 209     142.067 187.036 159.587  1.00 36.26           H  
ATOM   3207 HG12 VAL A 209     142.819 188.138 158.726  1.00 36.26           H  
ATOM   3208 HG13 VAL A 209     142.397 186.760 158.059  1.00 36.26           H  
ATOM   3209 HG21 VAL A 209     143.554 185.613 161.013  1.00 36.26           H  
ATOM   3210 HG22 VAL A 209     143.183 184.776 159.718  1.00 36.26           H  
ATOM   3211 HG23 VAL A 209     144.695 184.870 160.196  1.00 36.26           H  
ATOM   3212  N   PHE A 210     145.468 188.500 157.286  1.00 36.92           N  
ATOM   3213  CA  PHE A 210     145.483 189.610 156.342  1.00 36.92           C  
ATOM   3214  C   PHE A 210     146.026 189.161 154.994  1.00 36.92           C  
ATOM   3215  O   PHE A 210     145.423 189.426 153.948  1.00 36.92           O  
ATOM   3216  CB  PHE A 210     146.319 190.762 156.904  1.00 36.92           C  
ATOM   3217  CG  PHE A 210     146.640 191.829 155.895  1.00 36.92           C  
ATOM   3218  CD1 PHE A 210     147.764 191.731 155.093  1.00 36.92           C  
ATOM   3219  CD2 PHE A 210     145.820 192.933 155.754  1.00 36.92           C  
ATOM   3220  CE1 PHE A 210     148.057 192.708 154.166  1.00 36.92           C  
ATOM   3221  CE2 PHE A 210     146.112 193.914 154.830  1.00 36.92           C  
ATOM   3222  CZ  PHE A 210     147.231 193.801 154.036  1.00 36.92           C  
ATOM   3223  H   PHE A 210     145.908 188.642 158.012  1.00 36.92           H  
ATOM   3224  HA  PHE A 210     144.576 189.929 156.212  1.00 36.92           H  
ATOM   3225  HB2 PHE A 210     145.829 191.178 157.630  1.00 36.92           H  
ATOM   3226  HB3 PHE A 210     147.158 190.406 157.235  1.00 36.92           H  
ATOM   3227  HD1 PHE A 210     148.325 190.994 155.176  1.00 36.92           H  
ATOM   3228  HD2 PHE A 210     145.062 193.014 156.286  1.00 36.92           H  
ATOM   3229  HE1 PHE A 210     148.815 192.631 153.632  1.00 36.92           H  
ATOM   3230  HE2 PHE A 210     145.552 194.651 154.743  1.00 36.92           H  
ATOM   3231  HZ  PHE A 210     147.428 194.462 153.413  1.00 36.92           H  
ATOM   3232  N   ALA A 211     147.166 188.470 155.002  1.00 36.07           N  
ATOM   3233  CA  ALA A 211     147.792 188.068 153.748  1.00 36.07           C  
ATOM   3234  C   ALA A 211     146.884 187.141 152.949  1.00 36.07           C  
ATOM   3235  O   ALA A 211     146.685 187.332 151.743  1.00 36.07           O  
ATOM   3236  CB  ALA A 211     149.134 187.395 154.031  1.00 36.07           C  
ATOM   3237  H   ALA A 211     147.590 188.227 155.709  1.00 36.07           H  
ATOM   3238  HA  ALA A 211     147.957 188.859 153.214  1.00 36.07           H  
ATOM   3239  HB1 ALA A 211     149.504 187.070 153.196  1.00 36.07           H  
ATOM   3240  HB2 ALA A 211     149.735 188.042 154.432  1.00 36.07           H  
ATOM   3241  HB3 ALA A 211     148.991 186.652 154.638  1.00 36.07           H  
ATOM   3242  N   LEU A 212     146.317 186.130 153.610  1.00 34.72           N  
ATOM   3243  CA  LEU A 212     145.494 185.151 152.911  1.00 34.72           C  
ATOM   3244  C   LEU A 212     144.256 185.802 152.313  1.00 34.72           C  
ATOM   3245  O   LEU A 212     143.927 185.580 151.139  1.00 34.72           O  
ATOM   3246  CB  LEU A 212     145.096 184.028 153.868  1.00 34.72           C  
ATOM   3247  CG  LEU A 212     146.222 183.108 154.339  1.00 34.72           C  
ATOM   3248  CD1 LEU A 212     145.771 182.288 155.536  1.00 34.72           C  
ATOM   3249  CD2 LEU A 212     146.689 182.205 153.211  1.00 34.72           C  
ATOM   3250  H   LEU A 212     146.395 185.992 154.456  1.00 34.72           H  
ATOM   3251  HA  LEU A 212     146.009 184.763 152.187  1.00 34.72           H  
ATOM   3252  HB2 LEU A 212     144.701 184.428 154.659  1.00 34.72           H  
ATOM   3253  HB3 LEU A 212     144.436 183.471 153.426  1.00 34.72           H  
ATOM   3254  HG  LEU A 212     146.975 183.652 154.618  1.00 34.72           H  
ATOM   3255 HD11 LEU A 212     146.498 181.709 155.813  1.00 34.72           H  
ATOM   3256 HD12 LEU A 212     145.534 182.890 156.259  1.00 34.72           H  
ATOM   3257 HD13 LEU A 212     145.002 181.756 155.281  1.00 34.72           H  
ATOM   3258 HD21 LEU A 212     147.366 181.600 153.551  1.00 34.72           H  
ATOM   3259 HD22 LEU A 212     145.931 181.699 152.878  1.00 34.72           H  
ATOM   3260 HD23 LEU A 212     147.060 182.751 152.500  1.00 34.72           H  
ATOM   3261  N   ILE A 213     143.549 186.611 153.106  1.00 37.05           N  
ATOM   3262  CA  ILE A 213     142.319 187.209 152.603  1.00 37.05           C  
ATOM   3263  C   ILE A 213     142.629 188.198 151.486  1.00 37.05           C  
ATOM   3264  O   ILE A 213     141.902 188.272 150.487  1.00 37.05           O  
ATOM   3265  CB  ILE A 213     141.525 187.862 153.750  1.00 37.05           C  
ATOM   3266  CG1 ILE A 213     140.129 188.267 153.272  1.00 37.05           C  
ATOM   3267  CG2 ILE A 213     142.253 189.070 154.296  1.00 37.05           C  
ATOM   3268  CD1 ILE A 213     139.225 187.098 152.974  1.00 37.05           C  
ATOM   3269  H   ILE A 213     143.754 186.821 153.914  1.00 37.05           H  
ATOM   3270  HA  ILE A 213     141.769 186.505 152.225  1.00 37.05           H  
ATOM   3271  HB  ILE A 213     141.428 187.214 154.465  1.00 37.05           H  
ATOM   3272 HG12 ILE A 213     139.705 188.798 153.965  1.00 37.05           H  
ATOM   3273 HG13 ILE A 213     140.210 188.793 152.461  1.00 37.05           H  
ATOM   3274 HG21 ILE A 213     141.826 189.351 155.120  1.00 37.05           H  
ATOM   3275 HG22 ILE A 213     143.177 188.832 154.466  1.00 37.05           H  
ATOM   3276 HG23 ILE A 213     142.210 189.783 153.641  1.00 37.05           H  
ATOM   3277 HD11 ILE A 213     138.321 187.425 152.844  1.00 37.05           H  
ATOM   3278 HD12 ILE A 213     139.534 186.653 152.170  1.00 37.05           H  
ATOM   3279 HD13 ILE A 213     139.247 186.483 153.724  1.00 37.05           H  
ATOM   3280  N   ALA A 214     143.715 188.964 151.623  1.00 37.35           N  
ATOM   3281  CA  ALA A 214     144.093 189.889 150.564  1.00 37.35           C  
ATOM   3282  C   ALA A 214     144.388 189.146 149.270  1.00 37.35           C  
ATOM   3283  O   ALA A 214     143.938 189.556 148.194  1.00 37.35           O  
ATOM   3284  CB  ALA A 214     145.304 190.714 150.995  1.00 37.35           C  
ATOM   3285  H   ALA A 214     144.236 188.966 152.307  1.00 37.35           H  
ATOM   3286  HA  ALA A 214     143.357 190.498 150.398  1.00 37.35           H  
ATOM   3287  HB1 ALA A 214     145.541 191.324 150.279  1.00 37.35           H  
ATOM   3288  HB2 ALA A 214     145.077 191.214 151.794  1.00 37.35           H  
ATOM   3289  HB3 ALA A 214     146.045 190.114 151.178  1.00 37.35           H  
ATOM   3290  N   TYR A 215     145.136 188.044 149.352  1.00 38.68           N  
ATOM   3291  CA  TYR A 215     145.438 187.289 148.143  1.00 38.68           C  
ATOM   3292  C   TYR A 215     144.170 186.746 147.504  1.00 38.68           C  
ATOM   3293  O   TYR A 215     143.994 186.827 146.284  1.00 38.68           O  
ATOM   3294  CB  TYR A 215     146.398 186.142 148.441  1.00 38.68           C  
ATOM   3295  CG  TYR A 215     146.683 185.333 147.202  1.00 38.68           C  
ATOM   3296  CD1 TYR A 215     147.303 185.911 146.104  1.00 38.68           C  
ATOM   3297  CD2 TYR A 215     146.297 184.005 147.111  1.00 38.68           C  
ATOM   3298  CE1 TYR A 215     147.551 185.185 144.961  1.00 38.68           C  
ATOM   3299  CE2 TYR A 215     146.541 183.270 145.970  1.00 38.68           C  
ATOM   3300  CZ  TYR A 215     147.169 183.865 144.898  1.00 38.68           C  
ATOM   3301  OH  TYR A 215     147.419 183.141 143.756  1.00 38.68           O  
ATOM   3302  H   TYR A 215     145.471 187.722 150.075  1.00 38.68           H  
ATOM   3303  HA  TYR A 215     145.865 187.880 147.503  1.00 38.68           H  
ATOM   3304  HB2 TYR A 215     147.237 186.503 148.768  1.00 38.68           H  
ATOM   3305  HB3 TYR A 215     146.002 185.556 149.104  1.00 38.68           H  
ATOM   3306  HD1 TYR A 215     147.562 186.803 146.143  1.00 38.68           H  
ATOM   3307  HD2 TYR A 215     145.874 183.601 147.834  1.00 38.68           H  
ATOM   3308  HE1 TYR A 215     147.973 185.584 144.236  1.00 38.68           H  
ATOM   3309  HE2 TYR A 215     146.285 182.377 145.925  1.00 38.68           H  
ATOM   3310  HH  TYR A 215     147.149 182.351 143.852  1.00 38.68           H  
ATOM   3311  N   VAL A 216     143.276 186.175 148.312  1.00 36.56           N  
ATOM   3312  CA  VAL A 216     142.063 185.584 147.755  1.00 36.56           C  
ATOM   3313  C   VAL A 216     141.232 186.652 147.055  1.00 36.56           C  
ATOM   3314  O   VAL A 216     140.781 186.469 145.917  1.00 36.56           O  
ATOM   3315  CB  VAL A 216     141.259 184.867 148.854  1.00 36.56           C  
ATOM   3316  CG1 VAL A 216     139.845 184.576 148.379  1.00 36.56           C  
ATOM   3317  CG2 VAL A 216     141.957 183.585 149.263  1.00 36.56           C  
ATOM   3318  H   VAL A 216     143.347 186.117 149.168  1.00 36.56           H  
ATOM   3319  HA  VAL A 216     142.314 184.922 147.091  1.00 36.56           H  
ATOM   3320  HB  VAL A 216     141.203 185.442 149.633  1.00 36.56           H  
ATOM   3321 HG11 VAL A 216     139.467 183.874 148.932  1.00 36.56           H  
ATOM   3322 HG12 VAL A 216     139.310 185.380 148.458  1.00 36.56           H  
ATOM   3323 HG13 VAL A 216     139.875 184.283 147.455  1.00 36.56           H  
ATOM   3324 HG21 VAL A 216     141.445 183.158 149.968  1.00 36.56           H  
ATOM   3325 HG22 VAL A 216     142.015 182.998 148.493  1.00 36.56           H  
ATOM   3326 HG23 VAL A 216     142.847 183.799 149.585  1.00 36.56           H  
ATOM   3327  N   MET A 217     141.030 187.794 147.718  1.00 38.20           N  
ATOM   3328  CA  MET A 217     140.218 188.851 147.124  1.00 38.20           C  
ATOM   3329  C   MET A 217     140.853 189.395 145.851  1.00 38.20           C  
ATOM   3330  O   MET A 217     140.157 189.640 144.861  1.00 38.20           O  
ATOM   3331  CB  MET A 217     140.001 189.979 148.130  1.00 38.20           C  
ATOM   3332  CG  MET A 217     139.213 189.576 149.355  1.00 38.20           C  
ATOM   3333  SD  MET A 217     137.469 189.295 149.019  1.00 38.20           S  
ATOM   3334  CE  MET A 217     137.416 187.511 149.062  1.00 38.20           C  
ATOM   3335  H   MET A 217     141.345 187.976 148.497  1.00 38.20           H  
ATOM   3336  HA  MET A 217     139.348 188.484 146.902  1.00 38.20           H  
ATOM   3337  HB2 MET A 217     140.866 190.299 148.428  1.00 38.20           H  
ATOM   3338  HB3 MET A 217     139.519 190.698 147.693  1.00 38.20           H  
ATOM   3339  HG2 MET A 217     139.585 188.756 149.717  1.00 38.20           H  
ATOM   3340  HG3 MET A 217     139.272 190.284 150.009  1.00 38.20           H  
ATOM   3341  HE1 MET A 217     136.511 187.217 148.875  1.00 38.20           H  
ATOM   3342  HE2 MET A 217     138.024 187.167 148.391  1.00 38.20           H  
ATOM   3343  HE3 MET A 217     137.688 187.209 149.943  1.00 38.20           H  
ATOM   3344  N   ALA A 218     142.171 189.606 145.857  1.00 39.37           N  
ATOM   3345  CA  ALA A 218     142.824 190.141 144.668  1.00 39.37           C  
ATOM   3346  C   ALA A 218     142.755 189.160 143.505  1.00 39.37           C  
ATOM   3347  O   ALA A 218     142.481 189.558 142.367  1.00 39.37           O  
ATOM   3348  CB  ALA A 218     144.276 190.494 144.983  1.00 39.37           C  
ATOM   3349  H   ALA A 218     142.696 189.451 146.521  1.00 39.37           H  
ATOM   3350  HA  ALA A 218     142.370 190.955 144.400  1.00 39.37           H  
ATOM   3351  HB1 ALA A 218     144.695 190.848 144.183  1.00 39.37           H  
ATOM   3352  HB2 ALA A 218     144.293 191.161 145.688  1.00 39.37           H  
ATOM   3353  HB3 ALA A 218     144.739 189.693 145.274  1.00 39.37           H  
ATOM   3354  N   GLU A 219     142.994 187.875 143.767  1.00 39.64           N  
ATOM   3355  CA  GLU A 219     143.095 186.908 142.682  1.00 39.64           C  
ATOM   3356  C   GLU A 219     141.730 186.527 142.124  1.00 39.64           C  
ATOM   3357  O   GLU A 219     141.591 186.327 140.913  1.00 39.64           O  
ATOM   3358  CB  GLU A 219     143.837 185.663 143.165  1.00 39.64           C  
ATOM   3359  CG  GLU A 219     144.233 184.713 142.051  1.00 39.64           C  
ATOM   3360  CD  GLU A 219     143.481 183.399 142.111  1.00 39.64           C  
ATOM   3361  OE1 GLU A 219     143.532 182.731 143.164  1.00 39.64           O  
ATOM   3362  OE2 GLU A 219     142.837 183.034 141.105  1.00 39.64           O  
ATOM   3363  H   GLU A 219     143.100 187.544 144.554  1.00 39.64           H  
ATOM   3364  HA  GLU A 219     143.611 187.301 141.961  1.00 39.64           H  
ATOM   3365  HB2 GLU A 219     144.647 185.939 143.621  1.00 39.64           H  
ATOM   3366  HB3 GLU A 219     143.264 185.177 143.779  1.00 39.64           H  
ATOM   3367  HG2 GLU A 219     145.181 184.519 142.123  1.00 39.64           H  
ATOM   3368  HG3 GLU A 219     144.043 185.129 141.196  1.00 39.64           H  
ATOM   3369  N   GLN A 220     140.710 186.421 142.979  1.00 38.62           N  
ATOM   3370  CA  GLN A 220     139.399 185.971 142.536  1.00 38.62           C  
ATOM   3371  C   GLN A 220     138.259 186.908 142.900  1.00 38.62           C  
ATOM   3372  O   GLN A 220     137.152 186.719 142.386  1.00 38.62           O  
ATOM   3373  CB  GLN A 220     139.094 184.579 143.107  1.00 38.62           C  
ATOM   3374  CG  GLN A 220     140.250 183.608 142.991  1.00 38.62           C  
ATOM   3375  CD  GLN A 220     139.831 182.171 143.202  1.00 38.62           C  
ATOM   3376  OE1 GLN A 220     138.650 181.877 143.377  1.00 38.62           O  
ATOM   3377  NE2 GLN A 220     140.798 181.265 143.189  1.00 38.62           N  
ATOM   3378  H   GLN A 220     140.756 186.603 143.819  1.00 38.62           H  
ATOM   3379  HA  GLN A 220     139.405 185.891 141.570  1.00 38.62           H  
ATOM   3380  HB2 GLN A 220     138.874 184.668 144.048  1.00 38.62           H  
ATOM   3381  HB3 GLN A 220     138.340 184.203 142.626  1.00 38.62           H  
ATOM   3382  HG2 GLN A 220     140.635 183.680 142.104  1.00 38.62           H  
ATOM   3383  HG3 GLN A 220     140.917 183.827 143.661  1.00 38.62           H  
ATOM   3384 HE21 GLN A 220     141.614 181.508 143.064  1.00 38.62           H  
ATOM   3385 HE22 GLN A 220     140.611 180.434 143.304  1.00 38.62           H  
ATOM   3386  N   GLY A 221     138.485 187.909 143.750  1.00 39.19           N  
ATOM   3387  CA  GLY A 221     137.402 188.801 144.125  1.00 39.19           C  
ATOM   3388  C   GLY A 221     136.810 189.543 142.945  1.00 39.19           C  
ATOM   3389  O   GLY A 221     135.605 189.801 142.910  1.00 39.19           O  
ATOM   3390  H   GLY A 221     139.242 188.088 144.116  1.00 39.19           H  
ATOM   3391  HA2 GLY A 221     136.695 188.287 144.546  1.00 39.19           H  
ATOM   3392  HA3 GLY A 221     137.727 189.453 144.764  1.00 39.19           H  
ATOM   3393  N   VAL A 222     137.642 189.897 141.965  1.00 42.25           N  
ATOM   3394  CA  VAL A 222     137.158 190.650 140.814  1.00 42.25           C  
ATOM   3395  C   VAL A 222     136.233 189.800 139.952  1.00 42.25           C  
ATOM   3396  O   VAL A 222     135.350 190.332 139.268  1.00 42.25           O  
ATOM   3397  CB  VAL A 222     138.346 191.191 139.999  1.00 42.25           C  
ATOM   3398  CG1 VAL A 222     139.324 191.925 140.908  1.00 42.25           C  
ATOM   3399  CG2 VAL A 222     139.042 190.063 139.256  1.00 42.25           C  
ATOM   3400  H   VAL A 222     138.482 189.710 141.944  1.00 42.25           H  
ATOM   3401  HA  VAL A 222     136.647 191.411 141.132  1.00 42.25           H  
ATOM   3402  HB  VAL A 222     138.016 191.823 139.342  1.00 42.25           H  
ATOM   3403 HG11 VAL A 222     139.959 192.411 140.359  1.00 42.25           H  
ATOM   3404 HG12 VAL A 222     138.829 192.544 141.467  1.00 42.25           H  
ATOM   3405 HG13 VAL A 222     139.790 191.280 141.461  1.00 42.25           H  
ATOM   3406 HG21 VAL A 222     139.956 190.327 139.065  1.00 42.25           H  
ATOM   3407 HG22 VAL A 222     139.036 189.267 139.810  1.00 42.25           H  
ATOM   3408 HG23 VAL A 222     138.566 189.895 138.428  1.00 42.25           H  
ATOM   3409  N   HIS A 223     136.416 188.479 139.954  1.00 41.67           N  
ATOM   3410  CA  HIS A 223     135.618 187.608 139.100  1.00 41.67           C  
ATOM   3411  C   HIS A 223     134.193 187.418 139.600  1.00 41.67           C  
ATOM   3412  O   HIS A 223     133.379 186.837 138.875  1.00 41.67           O  
ATOM   3413  CB  HIS A 223     136.291 186.242 138.969  1.00 41.67           C  
ATOM   3414  CG  HIS A 223     137.674 186.301 138.404  1.00 41.67           C  
ATOM   3415  ND1 HIS A 223     138.216 187.455 137.882  1.00 41.67           N  
ATOM   3416  CD2 HIS A 223     138.629 185.350 138.285  1.00 41.67           C  
ATOM   3417  CE1 HIS A 223     139.445 187.211 137.463  1.00 41.67           C  
ATOM   3418  NE2 HIS A 223     139.719 185.941 137.696  1.00 41.67           N  
ATOM   3419  H   HIS A 223     136.994 188.066 140.439  1.00 41.67           H  
ATOM   3420  HA  HIS A 223     135.570 188.000 138.214  1.00 41.67           H  
ATOM   3421  HB2 HIS A 223     136.346 185.836 139.848  1.00 41.67           H  
ATOM   3422  HB3 HIS A 223     135.755 185.685 138.383  1.00 41.67           H  
ATOM   3423  HD2 HIS A 223     138.560 184.461 138.551  1.00 41.67           H  
ATOM   3424  HE1 HIS A 223     140.019 187.829 137.071  1.00 41.67           H  
ATOM   3425  HE2 HIS A 223     140.461 185.548 137.509  1.00 41.67           H  
ATOM   3426  N   VAL A 224     133.864 187.885 140.801  1.00 38.14           N  
ATOM   3427  CA  VAL A 224     132.532 187.670 141.353  1.00 38.14           C  
ATOM   3428  C   VAL A 224     131.596 188.742 140.815  1.00 38.14           C  
ATOM   3429  O   VAL A 224     131.383 189.778 141.453  1.00 38.14           O  
ATOM   3430  CB  VAL A 224     132.555 187.676 142.891  1.00 38.14           C  
ATOM   3431  CG1 VAL A 224     131.174 187.370 143.443  1.00 38.14           C  
ATOM   3432  CG2 VAL A 224     133.571 186.674 143.408  1.00 38.14           C  
ATOM   3433  H   VAL A 224     134.392 188.329 141.315  1.00 38.14           H  
ATOM   3434  HA  VAL A 224     132.202 186.806 141.060  1.00 38.14           H  
ATOM   3435  HB  VAL A 224     132.815 188.558 143.202  1.00 38.14           H  
ATOM   3436 HG11 VAL A 224     131.241 187.236 144.402  1.00 38.14           H  
ATOM   3437 HG12 VAL A 224     130.583 188.116 143.256  1.00 38.14           H  
ATOM   3438 HG13 VAL A 224     130.837 186.565 143.021  1.00 38.14           H  
ATOM   3439 HG21 VAL A 224     133.505 186.629 144.375  1.00 38.14           H  
ATOM   3440 HG22 VAL A 224     133.381 185.805 143.022  1.00 38.14           H  
ATOM   3441 HG23 VAL A 224     134.460 186.964 143.151  1.00 38.14           H  
ATOM   3442  N   VAL A 225     131.022 188.489 139.638  1.00 39.40           N  
ATOM   3443  CA  VAL A 225     130.112 189.421 138.984  1.00 39.40           C  
ATOM   3444  C   VAL A 225     129.184 188.622 138.083  1.00 39.40           C  
ATOM   3445  O   VAL A 225     129.452 187.467 137.749  1.00 39.40           O  
ATOM   3446  CB  VAL A 225     130.861 190.496 138.160  1.00 39.40           C  
ATOM   3447  CG1 VAL A 225     131.328 191.626 139.059  1.00 39.40           C  
ATOM   3448  CG2 VAL A 225     132.034 189.876 137.417  1.00 39.40           C  
ATOM   3449  H   VAL A 225     131.149 187.765 139.192  1.00 39.40           H  
ATOM   3450  HA  VAL A 225     129.575 189.870 139.654  1.00 39.40           H  
ATOM   3451  HB  VAL A 225     130.254 190.869 137.502  1.00 39.40           H  
ATOM   3452 HG11 VAL A 225     131.691 192.337 138.507  1.00 39.40           H  
ATOM   3453 HG12 VAL A 225     130.573 191.957 139.569  1.00 39.40           H  
ATOM   3454 HG13 VAL A 225     132.013 191.291 139.658  1.00 39.40           H  
ATOM   3455 HG21 VAL A 225     132.402 190.533 136.807  1.00 39.40           H  
ATOM   3456 HG22 VAL A 225     132.710 189.607 138.059  1.00 39.40           H  
ATOM   3457 HG23 VAL A 225     131.721 189.104 136.921  1.00 39.40           H  
ATOM   3458  N   GLY A 226     128.083 189.250 137.687  1.00 40.58           N  
ATOM   3459  CA  GLY A 226     127.142 188.583 136.805  1.00 40.58           C  
ATOM   3460  C   GLY A 226     126.571 187.336 137.449  1.00 40.58           C  
ATOM   3461  O   GLY A 226     126.072 187.362 138.579  1.00 40.58           O  
ATOM   3462  H   GLY A 226     127.863 190.051 137.912  1.00 40.58           H  
ATOM   3463  HA2 GLY A 226     126.411 189.184 136.591  1.00 40.58           H  
ATOM   3464  HA3 GLY A 226     127.588 188.331 135.982  1.00 40.58           H  
ATOM   3465  N   GLU A 227     126.634 186.223 136.718  1.00 41.90           N  
ATOM   3466  CA  GLU A 227     126.067 184.978 137.222  1.00 41.90           C  
ATOM   3467  C   GLU A 227     126.890 184.405 138.368  1.00 41.90           C  
ATOM   3468  O   GLU A 227     126.330 183.794 139.287  1.00 41.90           O  
ATOM   3469  CB  GLU A 227     125.959 183.957 136.089  1.00 41.90           C  
ATOM   3470  CG  GLU A 227     124.617 183.249 136.001  1.00 41.90           C  
ATOM   3471  CD  GLU A 227     123.436 184.201 136.033  1.00 41.90           C  
ATOM   3472  OE1 GLU A 227     123.558 185.317 135.488  1.00 41.90           O  
ATOM   3473  OE2 GLU A 227     122.390 183.835 136.607  1.00 41.90           O  
ATOM   3474  H   GLU A 227     126.995 186.165 135.940  1.00 41.90           H  
ATOM   3475  HA  GLU A 227     125.183 185.161 137.571  1.00 41.90           H  
ATOM   3476  HB2 GLU A 227     126.106 184.411 135.245  1.00 41.90           H  
ATOM   3477  HB3 GLU A 227     126.641 183.279 136.218  1.00 41.90           H  
ATOM   3478  HG2 GLU A 227     124.577 182.745 135.173  1.00 41.90           H  
ATOM   3479  HG3 GLU A 227     124.541 182.652 136.759  1.00 41.90           H  
ATOM   3480  N   LEU A 228     128.212 184.575 138.331  1.00 38.98           N  
ATOM   3481  CA  LEU A 228     129.035 184.087 139.430  1.00 38.98           C  
ATOM   3482  C   LEU A 228     128.685 184.790 140.732  1.00 38.98           C  
ATOM   3483  O   LEU A 228     128.758 184.182 141.803  1.00 38.98           O  
ATOM   3484  CB  LEU A 228     130.517 184.272 139.103  1.00 38.98           C  
ATOM   3485  CG  LEU A 228     131.110 183.350 138.035  1.00 38.98           C  
ATOM   3486  CD1 LEU A 228     132.612 183.542 137.957  1.00 38.98           C  
ATOM   3487  CD2 LEU A 228     130.778 181.891 138.297  1.00 38.98           C  
ATOM   3488  H   LEU A 228     128.645 184.961 137.697  1.00 38.98           H  
ATOM   3489  HA  LEU A 228     128.862 183.141 139.556  1.00 38.98           H  
ATOM   3490  HB2 LEU A 228     130.647 185.184 138.798  1.00 38.98           H  
ATOM   3491  HB3 LEU A 228     131.026 184.132 139.917  1.00 38.98           H  
ATOM   3492  HG  LEU A 228     130.735 183.588 137.172  1.00 38.98           H  
ATOM   3493 HD11 LEU A 228     132.969 182.964 137.265  1.00 38.98           H  
ATOM   3494 HD12 LEU A 228     132.801 184.470 137.745  1.00 38.98           H  
ATOM   3495 HD13 LEU A 228     133.004 183.313 138.814  1.00 38.98           H  
ATOM   3496 HD21 LEU A 228     131.336 181.335 137.732  1.00 38.98           H  
ATOM   3497 HD22 LEU A 228     130.951 181.693 139.231  1.00 38.98           H  
ATOM   3498 HD23 LEU A 228     129.843 181.737 138.093  1.00 38.98           H  
ATOM   3499  N   ALA A 229     128.300 186.065 140.662  1.00 38.92           N  
ATOM   3500  CA  ALA A 229     127.833 186.758 141.857  1.00 38.92           C  
ATOM   3501  C   ALA A 229     126.569 186.110 142.404  1.00 38.92           C  
ATOM   3502  O   ALA A 229     126.409 185.969 143.621  1.00 38.92           O  
ATOM   3503  CB  ALA A 229     127.587 188.233 141.545  1.00 38.92           C  
ATOM   3504  H   ALA A 229     128.299 186.542 139.946  1.00 38.92           H  
ATOM   3505  HA  ALA A 229     128.518 186.705 142.541  1.00 38.92           H  
ATOM   3506  HB1 ALA A 229     127.273 188.676 142.348  1.00 38.92           H  
ATOM   3507  HB2 ALA A 229     128.418 188.634 141.248  1.00 38.92           H  
ATOM   3508  HB3 ALA A 229     126.918 188.300 140.846  1.00 38.92           H  
ATOM   3509  N   LYS A 230     125.654 185.714 141.518  1.00 39.98           N  
ATOM   3510  CA  LYS A 230     124.450 185.018 141.959  1.00 39.98           C  
ATOM   3511  C   LYS A 230     124.798 183.685 142.610  1.00 39.98           C  
ATOM   3512  O   LYS A 230     124.219 183.317 143.639  1.00 39.98           O  
ATOM   3513  CB  LYS A 230     123.508 184.819 140.773  1.00 39.98           C  
ATOM   3514  CG  LYS A 230     122.190 184.141 141.116  1.00 39.98           C  
ATOM   3515  CD  LYS A 230     120.987 184.992 140.717  1.00 39.98           C  
ATOM   3516  CE  LYS A 230     120.912 185.232 139.211  1.00 39.98           C  
ATOM   3517  NZ  LYS A 230     120.662 183.977 138.451  1.00 39.98           N  
ATOM   3518  H   LYS A 230     125.707 185.835 140.668  1.00 39.98           H  
ATOM   3519  HA  LYS A 230     123.993 185.564 142.618  1.00 39.98           H  
ATOM   3520  HB2 LYS A 230     123.307 185.690 140.399  1.00 39.98           H  
ATOM   3521  HB3 LYS A 230     123.956 184.272 140.108  1.00 39.98           H  
ATOM   3522  HG2 LYS A 230     122.133 183.296 140.643  1.00 39.98           H  
ATOM   3523  HG3 LYS A 230     122.147 183.991 142.073  1.00 39.98           H  
ATOM   3524  HD2 LYS A 230     120.174 184.539 140.990  1.00 39.98           H  
ATOM   3525  HD3 LYS A 230     121.050 185.855 141.156  1.00 39.98           H  
ATOM   3526  HE2 LYS A 230     120.180 185.842 139.027  1.00 39.98           H  
ATOM   3527  HE3 LYS A 230     121.746 185.614 138.897  1.00 39.98           H  
ATOM   3528  HZ1 LYS A 230     120.620 184.153 137.579  1.00 39.98           H  
ATOM   3529  HZ2 LYS A 230     121.321 183.397 138.597  1.00 39.98           H  
ATOM   3530  HZ3 LYS A 230     119.893 183.612 138.710  1.00 39.98           H  
ATOM   3531  N   VAL A 231     125.751 182.953 142.032  1.00 37.18           N  
ATOM   3532  CA  VAL A 231     126.172 181.683 142.621  1.00 37.18           C  
ATOM   3533  C   VAL A 231     126.765 181.912 144.005  1.00 37.18           C  
ATOM   3534  O   VAL A 231     126.477 181.177 144.957  1.00 37.18           O  
ATOM   3535  CB  VAL A 231     127.177 180.971 141.697  1.00 37.18           C  
ATOM   3536  CG1 VAL A 231     127.870 179.840 142.438  1.00 37.18           C  
ATOM   3537  CG2 VAL A 231     126.483 180.449 140.463  1.00 37.18           C  
ATOM   3538  H   VAL A 231     126.164 183.166 141.309  1.00 37.18           H  
ATOM   3539  HA  VAL A 231     125.397 181.108 142.719  1.00 37.18           H  
ATOM   3540  HB  VAL A 231     127.854 181.606 141.416  1.00 37.18           H  
ATOM   3541 HG11 VAL A 231     128.256 179.232 141.788  1.00 37.18           H  
ATOM   3542 HG12 VAL A 231     128.569 180.207 143.000  1.00 37.18           H  
ATOM   3543 HG13 VAL A 231     127.217 179.369 142.980  1.00 37.18           H  
ATOM   3544 HG21 VAL A 231     127.142 180.334 139.760  1.00 37.18           H  
ATOM   3545 HG22 VAL A 231     126.072 179.597 140.672  1.00 37.18           H  
ATOM   3546 HG23 VAL A 231     125.810 181.088 140.182  1.00 37.18           H  
ATOM   3547  N   THR A 232     127.626 182.923 144.129  1.00 36.05           N  
ATOM   3548  CA  THR A 232     128.255 183.212 145.412  1.00 36.05           C  
ATOM   3549  C   THR A 232     127.215 183.597 146.454  1.00 36.05           C  
ATOM   3550  O   THR A 232     127.280 183.148 147.604  1.00 36.05           O  
ATOM   3551  CB  THR A 232     129.286 184.327 145.243  1.00 36.05           C  
ATOM   3552  OG1 THR A 232     130.260 183.932 144.271  1.00 36.05           O  
ATOM   3553  CG2 THR A 232     129.984 184.627 146.561  1.00 36.05           C  
ATOM   3554  H   THR A 232     127.859 183.450 143.490  1.00 36.05           H  
ATOM   3555  HA  THR A 232     128.716 182.419 145.726  1.00 36.05           H  
ATOM   3556  HB  THR A 232     128.841 185.135 144.943  1.00 36.05           H  
ATOM   3557  HG1 THR A 232     129.888 183.799 143.530  1.00 36.05           H  
ATOM   3558 HG21 THR A 232     130.752 185.198 146.405  1.00 36.05           H  
ATOM   3559 HG22 THR A 232     129.375 185.078 147.167  1.00 36.05           H  
ATOM   3560 HG23 THR A 232     130.285 183.801 146.971  1.00 36.05           H  
ATOM   3561  N   ALA A 233     126.246 184.429 146.067  1.00 35.73           N  
ATOM   3562  CA  ALA A 233     125.182 184.798 146.991  1.00 35.73           C  
ATOM   3563  C   ALA A 233     124.391 183.576 147.425  1.00 35.73           C  
ATOM   3564  O   ALA A 233     124.092 183.413 148.612  1.00 35.73           O  
ATOM   3565  CB  ALA A 233     124.257 185.828 146.345  1.00 35.73           C  
ATOM   3566  H   ALA A 233     126.185 184.786 145.288  1.00 35.73           H  
ATOM   3567  HA  ALA A 233     125.574 185.199 147.782  1.00 35.73           H  
ATOM   3568  HB1 ALA A 233     123.557 186.061 146.974  1.00 35.73           H  
ATOM   3569  HB2 ALA A 233     124.774 186.617 146.118  1.00 35.73           H  
ATOM   3570  HB3 ALA A 233     123.869 185.445 145.544  1.00 35.73           H  
ATOM   3571  N   ALA A 234     124.045 182.700 146.481  1.00 35.89           N  
ATOM   3572  CA  ALA A 234     123.297 181.501 146.840  1.00 35.89           C  
ATOM   3573  C   ALA A 234     124.084 180.652 147.827  1.00 35.89           C  
ATOM   3574  O   ALA A 234     123.554 180.221 148.857  1.00 35.89           O  
ATOM   3575  CB  ALA A 234     122.960 180.697 145.586  1.00 35.89           C  
ATOM   3576  H   ALA A 234     124.227 182.775 145.644  1.00 35.89           H  
ATOM   3577  HA  ALA A 234     122.465 181.761 147.265  1.00 35.89           H  
ATOM   3578  HB1 ALA A 234     122.463 179.905 145.843  1.00 35.89           H  
ATOM   3579  HB2 ALA A 234     122.423 181.247 144.994  1.00 35.89           H  
ATOM   3580  HB3 ALA A 234     123.784 180.442 145.144  1.00 35.89           H  
ATOM   3581  N   VAL A 235     125.367 180.430 147.543  1.00 33.83           N  
ATOM   3582  CA  VAL A 235     126.183 179.582 148.405  1.00 33.83           C  
ATOM   3583  C   VAL A 235     126.291 180.182 149.800  1.00 33.83           C  
ATOM   3584  O   VAL A 235     126.155 179.475 150.804  1.00 33.83           O  
ATOM   3585  CB  VAL A 235     127.571 179.362 147.778  1.00 33.83           C  
ATOM   3586  CG1 VAL A 235     128.553 178.854 148.820  1.00 33.83           C  
ATOM   3587  CG2 VAL A 235     127.480 178.397 146.614  1.00 33.83           C  
ATOM   3588  H   VAL A 235     125.784 180.756 146.865  1.00 33.83           H  
ATOM   3589  HA  VAL A 235     125.754 178.716 148.487  1.00 33.83           H  
ATOM   3590  HB  VAL A 235     127.904 180.209 147.441  1.00 33.83           H  
ATOM   3591 HG11 VAL A 235     129.313 178.457 148.366  1.00 33.83           H  
ATOM   3592 HG12 VAL A 235     128.851 179.596 149.370  1.00 33.83           H  
ATOM   3593 HG13 VAL A 235     128.114 178.185 149.370  1.00 33.83           H  
ATOM   3594 HG21 VAL A 235     128.366 178.264 146.244  1.00 33.83           H  
ATOM   3595 HG22 VAL A 235     127.123 177.553 146.932  1.00 33.83           H  
ATOM   3596 HG23 VAL A 235     126.892 178.772 145.940  1.00 33.83           H  
ATOM   3597  N   TYR A 236     126.537 181.489 149.893  1.00 33.42           N  
ATOM   3598  CA  TYR A 236     126.780 182.081 151.204  1.00 33.42           C  
ATOM   3599  C   TYR A 236     125.491 182.216 152.005  1.00 33.42           C  
ATOM   3600  O   TYR A 236     125.494 182.031 153.228  1.00 33.42           O  
ATOM   3601  CB  TYR A 236     127.477 183.429 151.048  1.00 33.42           C  
ATOM   3602  CG  TYR A 236     128.976 183.295 151.110  1.00 33.42           C  
ATOM   3603  CD1 TYR A 236     129.712 183.015 149.970  1.00 33.42           C  
ATOM   3604  CD2 TYR A 236     129.653 183.419 152.313  1.00 33.42           C  
ATOM   3605  CE1 TYR A 236     131.081 182.880 150.023  1.00 33.42           C  
ATOM   3606  CE2 TYR A 236     131.021 183.286 152.375  1.00 33.42           C  
ATOM   3607  CZ  TYR A 236     131.730 183.015 151.228  1.00 33.42           C  
ATOM   3608  OH  TYR A 236     133.096 182.882 151.285  1.00 33.42           O  
ATOM   3609  H   TYR A 236     126.569 182.038 149.232  1.00 33.42           H  
ATOM   3610  HA  TYR A 236     127.375 181.499 151.702  1.00 33.42           H  
ATOM   3611  HB2 TYR A 236     127.242 183.813 150.189  1.00 33.42           H  
ATOM   3612  HB3 TYR A 236     127.196 184.017 151.766  1.00 33.42           H  
ATOM   3613  HD1 TYR A 236     129.275 182.924 149.154  1.00 33.42           H  
ATOM   3614  HD2 TYR A 236     129.175 183.602 153.090  1.00 33.42           H  
ATOM   3615  HE1 TYR A 236     131.563 182.698 149.249  1.00 33.42           H  
ATOM   3616  HE2 TYR A 236     131.463 183.377 153.188  1.00 33.42           H  
ATOM   3617  HH  TYR A 236     133.401 182.721 150.519  1.00 33.42           H  
ATOM   3618  N   VAL A 237     124.377 182.524 151.342  1.00 33.68           N  
ATOM   3619  CA  VAL A 237     123.094 182.519 152.033  1.00 33.68           C  
ATOM   3620  C   VAL A 237     122.780 181.118 152.534  1.00 33.68           C  
ATOM   3621  O   VAL A 237     122.278 180.939 153.649  1.00 33.68           O  
ATOM   3622  CB  VAL A 237     121.986 183.057 151.109  1.00 33.68           C  
ATOM   3623  CG1 VAL A 237     120.627 182.892 151.756  1.00 33.68           C  
ATOM   3624  CG2 VAL A 237     122.241 184.517 150.777  1.00 33.68           C  
ATOM   3625  H   VAL A 237     124.338 182.735 150.509  1.00 33.68           H  
ATOM   3626  HA  VAL A 237     123.150 183.105 152.804  1.00 33.68           H  
ATOM   3627  HB  VAL A 237     121.990 182.553 150.281  1.00 33.68           H  
ATOM   3628 HG11 VAL A 237     119.981 183.427 151.269  1.00 33.68           H  
ATOM   3629 HG12 VAL A 237     120.370 181.958 151.727  1.00 33.68           H  
ATOM   3630 HG13 VAL A 237     120.678 183.195 152.677  1.00 33.68           H  
ATOM   3631 HG21 VAL A 237     121.622 184.794 150.084  1.00 33.68           H  
ATOM   3632 HG22 VAL A 237     122.102 185.050 151.576  1.00 33.68           H  
ATOM   3633 HG23 VAL A 237     123.153 184.619 150.466  1.00 33.68           H  
ATOM   3634  N   GLY A 238     123.078 180.101 151.724  1.00 32.95           N  
ATOM   3635  CA  GLY A 238     122.876 178.735 152.169  1.00 32.95           C  
ATOM   3636  C   GLY A 238     123.746 178.371 153.354  1.00 32.95           C  
ATOM   3637  O   GLY A 238     123.308 177.662 154.256  1.00 32.95           O  
ATOM   3638  H   GLY A 238     123.393 180.179 150.927  1.00 32.95           H  
ATOM   3639  HA2 GLY A 238     121.948 178.614 152.423  1.00 32.95           H  
ATOM   3640  HA3 GLY A 238     123.077 178.126 151.441  1.00 32.95           H  
ATOM   3641  N   LEU A 239     124.996 178.832 153.359  1.00 31.99           N  
ATOM   3642  CA  LEU A 239     125.875 178.556 154.493  1.00 31.99           C  
ATOM   3643  C   LEU A 239     125.370 179.234 155.761  1.00 31.99           C  
ATOM   3644  O   LEU A 239     125.377 178.634 156.845  1.00 31.99           O  
ATOM   3645  CB  LEU A 239     127.298 179.011 154.173  1.00 31.99           C  
ATOM   3646  CG  LEU A 239     128.020 178.236 153.070  1.00 31.99           C  
ATOM   3647  CD1 LEU A 239     129.252 179.000 152.625  1.00 31.99           C  
ATOM   3648  CD2 LEU A 239     128.391 176.836 153.522  1.00 31.99           C  
ATOM   3649  H   LEU A 239     125.353 179.299 152.732  1.00 31.99           H  
ATOM   3650  HA  LEU A 239     125.892 177.600 154.653  1.00 31.99           H  
ATOM   3651  HB2 LEU A 239     127.262 179.939 153.894  1.00 31.99           H  
ATOM   3652  HB3 LEU A 239     127.832 178.940 154.978  1.00 31.99           H  
ATOM   3653  HG  LEU A 239     127.429 178.152 152.307  1.00 31.99           H  
ATOM   3654 HD11 LEU A 239     129.713 178.485 151.944  1.00 31.99           H  
ATOM   3655 HD12 LEU A 239     128.978 179.857 152.263  1.00 31.99           H  
ATOM   3656 HD13 LEU A 239     129.833 179.134 153.389  1.00 31.99           H  
ATOM   3657 HD21 LEU A 239     128.758 176.350 152.767  1.00 31.99           H  
ATOM   3658 HD22 LEU A 239     129.053 176.897 154.228  1.00 31.99           H  
ATOM   3659 HD23 LEU A 239     127.596 176.386 153.848  1.00 31.99           H  
ATOM   3660  N   THR A 240     124.929 180.487 155.644  1.00 32.63           N  
ATOM   3661  CA  THR A 240     124.362 181.181 156.794  1.00 32.63           C  
ATOM   3662  C   THR A 240     123.123 180.462 157.307  1.00 32.63           C  
ATOM   3663  O   THR A 240     122.933 180.320 158.522  1.00 32.63           O  
ATOM   3664  CB  THR A 240     124.023 182.622 156.418  1.00 32.63           C  
ATOM   3665  OG1 THR A 240     125.207 183.291 155.970  1.00 32.63           O  
ATOM   3666  CG2 THR A 240     123.441 183.366 157.607  1.00 32.63           C  
ATOM   3667  H   THR A 240     124.947 180.950 154.919  1.00 32.63           H  
ATOM   3668  HA  THR A 240     125.018 181.201 157.508  1.00 32.63           H  
ATOM   3669  HB  THR A 240     123.365 182.623 155.705  1.00 32.63           H  
ATOM   3670  HG1 THR A 240     125.518 182.902 155.294  1.00 32.63           H  
ATOM   3671 HG21 THR A 240     123.425 184.318 157.425  1.00 32.63           H  
ATOM   3672 HG22 THR A 240     122.536 183.064 157.780  1.00 32.63           H  
ATOM   3673 HG23 THR A 240     123.984 183.206 158.395  1.00 32.63           H  
ATOM   3674  N   LEU A 241     122.260 180.014 156.395  1.00 33.63           N  
ATOM   3675  CA  LEU A 241     121.079 179.267 156.805  1.00 33.63           C  
ATOM   3676  C   LEU A 241     121.468 177.947 157.451  1.00 33.63           C  
ATOM   3677  O   LEU A 241     120.854 177.530 158.431  1.00 33.63           O  
ATOM   3678  CB  LEU A 241     120.161 179.026 155.608  1.00 33.63           C  
ATOM   3679  CG  LEU A 241     119.242 180.181 155.210  1.00 33.63           C  
ATOM   3680  CD1 LEU A 241     118.460 179.814 153.966  1.00 33.63           C  
ATOM   3681  CD2 LEU A 241     118.301 180.550 156.341  1.00 33.63           C  
ATOM   3682  H   LEU A 241     122.336 180.129 155.546  1.00 33.63           H  
ATOM   3683  HA  LEU A 241     120.594 179.786 157.464  1.00 33.63           H  
ATOM   3684  HB2 LEU A 241     120.713 178.817 154.838  1.00 33.63           H  
ATOM   3685  HB3 LEU A 241     119.592 178.267 155.811  1.00 33.63           H  
ATOM   3686  HG  LEU A 241     119.784 180.959 155.005  1.00 33.63           H  
ATOM   3687 HD11 LEU A 241     117.953 180.587 153.671  1.00 33.63           H  
ATOM   3688 HD12 LEU A 241     119.082 179.541 153.274  1.00 33.63           H  
ATOM   3689 HD13 LEU A 241     117.858 179.083 154.176  1.00 33.63           H  
ATOM   3690 HD21 LEU A 241     117.592 181.111 155.990  1.00 33.63           H  
ATOM   3691 HD22 LEU A 241     117.925 179.738 156.716  1.00 33.63           H  
ATOM   3692 HD23 LEU A 241     118.796 181.030 157.023  1.00 33.63           H  
ATOM   3693  N   GLN A 242     122.478 177.267 156.915  1.00 32.41           N  
ATOM   3694  CA  GLN A 242     122.952 176.047 157.551  1.00 32.41           C  
ATOM   3695  C   GLN A 242     123.323 176.325 158.997  1.00 32.41           C  
ATOM   3696  O   GLN A 242     122.794 175.694 159.920  1.00 32.41           O  
ATOM   3697  CB  GLN A 242     124.147 175.484 156.779  1.00 32.41           C  
ATOM   3698  CG  GLN A 242     124.774 174.238 157.391  1.00 32.41           C  
ATOM   3699  CD  GLN A 242     123.853 173.038 157.351  1.00 32.41           C  
ATOM   3700  OE1 GLN A 242     122.809 173.062 156.701  1.00 32.41           O  
ATOM   3701  NE2 GLN A 242     124.236 171.976 158.048  1.00 32.41           N  
ATOM   3702  H   GLN A 242     122.898 177.487 156.197  1.00 32.41           H  
ATOM   3703  HA  GLN A 242     122.244 175.385 157.541  1.00 32.41           H  
ATOM   3704  HB2 GLN A 242     123.855 175.255 155.883  1.00 32.41           H  
ATOM   3705  HB3 GLN A 242     124.835 176.166 156.733  1.00 32.41           H  
ATOM   3706  HG2 GLN A 242     125.574 174.014 156.891  1.00 32.41           H  
ATOM   3707  HG3 GLN A 242     125.003 174.411 158.317  1.00 32.41           H  
ATOM   3708 HE21 GLN A 242     124.973 171.996 158.491  1.00 32.41           H  
ATOM   3709 HE22 GLN A 242     123.747 171.269 158.058  1.00 32.41           H  
ATOM   3710  N   ILE A 243     124.176 177.327 159.215  1.00 32.59           N  
ATOM   3711  CA  ILE A 243     124.570 177.684 160.577  1.00 32.59           C  
ATOM   3712  C   ILE A 243     123.331 177.918 161.434  1.00 32.59           C  
ATOM   3713  O   ILE A 243     123.062 177.175 162.383  1.00 32.59           O  
ATOM   3714  CB  ILE A 243     125.497 178.912 160.567  1.00 32.59           C  
ATOM   3715  CG1 ILE A 243     126.935 178.478 160.280  1.00 32.59           C  
ATOM   3716  CG2 ILE A 243     125.438 179.651 161.896  1.00 32.59           C  
ATOM   3717  CD1 ILE A 243     127.831 179.596 159.813  1.00 32.59           C  
ATOM   3718  H   ILE A 243     124.535 177.810 158.600  1.00 32.59           H  
ATOM   3719  HA  ILE A 243     125.062 176.943 160.963  1.00 32.59           H  
ATOM   3720  HB  ILE A 243     125.208 179.514 159.864  1.00 32.59           H  
ATOM   3721 HG12 ILE A 243     127.318 178.111 161.092  1.00 32.59           H  
ATOM   3722 HG13 ILE A 243     126.923 177.799 159.587  1.00 32.59           H  
ATOM   3723 HG21 ILE A 243     126.201 180.246 161.957  1.00 32.59           H  
ATOM   3724 HG22 ILE A 243     124.619 180.168 161.939  1.00 32.59           H  
ATOM   3725 HG23 ILE A 243     125.468 179.007 162.621  1.00 32.59           H  
ATOM   3726 HD11 ILE A 243     128.696 179.227 159.573  1.00 32.59           H  
ATOM   3727 HD12 ILE A 243     127.427 180.022 159.041  1.00 32.59           H  
ATOM   3728 HD13 ILE A 243     127.935 180.240 160.530  1.00 32.59           H  
ATOM   3729  N   LEU A 244     122.518 178.909 161.061  1.00 34.09           N  
ATOM   3730  CA  LEU A 244     121.417 179.330 161.927  1.00 34.09           C  
ATOM   3731  C   LEU A 244     120.405 178.209 162.146  1.00 34.09           C  
ATOM   3732  O   LEU A 244     120.045 177.899 163.285  1.00 34.09           O  
ATOM   3733  CB  LEU A 244     120.727 180.560 161.335  1.00 34.09           C  
ATOM   3734  CG  LEU A 244     121.394 181.932 161.485  1.00 34.09           C  
ATOM   3735  CD1 LEU A 244     120.341 183.022 161.410  1.00 34.09           C  
ATOM   3736  CD2 LEU A 244     122.190 182.062 162.774  1.00 34.09           C  
ATOM   3737  H   LEU A 244     122.581 179.347 160.324  1.00 34.09           H  
ATOM   3738  HA  LEU A 244     121.776 179.559 162.798  1.00 34.09           H  
ATOM   3739  HB2 LEU A 244     120.617 180.406 160.384  1.00 34.09           H  
ATOM   3740  HB3 LEU A 244     119.850 180.630 161.744  1.00 34.09           H  
ATOM   3741  HG  LEU A 244     122.007 182.063 160.744  1.00 34.09           H  
ATOM   3742 HD11 LEU A 244     120.777 183.887 161.466  1.00 34.09           H  
ATOM   3743 HD12 LEU A 244     119.866 182.945 160.568  1.00 34.09           H  
ATOM   3744 HD13 LEU A 244     119.722 182.915 162.150  1.00 34.09           H  
ATOM   3745 HD21 LEU A 244     122.459 182.988 162.886  1.00 34.09           H  
ATOM   3746 HD22 LEU A 244     121.631 181.788 163.519  1.00 34.09           H  
ATOM   3747 HD23 LEU A 244     122.974 181.494 162.722  1.00 34.09           H  
ATOM   3748  N   LEU A 245     119.925 177.593 161.068  1.00 34.17           N  
ATOM   3749  CA  LEU A 245     118.840 176.629 161.163  1.00 34.17           C  
ATOM   3750  C   LEU A 245     119.267 175.283 161.732  1.00 34.17           C  
ATOM   3751  O   LEU A 245     118.414 174.570 162.270  1.00 34.17           O  
ATOM   3752  CB  LEU A 245     118.214 176.407 159.785  1.00 34.17           C  
ATOM   3753  CG  LEU A 245     117.584 177.624 159.104  1.00 34.17           C  
ATOM   3754  CD1 LEU A 245     116.839 177.194 157.853  1.00 34.17           C  
ATOM   3755  CD2 LEU A 245     116.656 178.368 160.048  1.00 34.17           C  
ATOM   3756  H   LEU A 245     120.214 177.719 160.268  1.00 34.17           H  
ATOM   3757  HA  LEU A 245     118.157 176.987 161.751  1.00 34.17           H  
ATOM   3758  HB2 LEU A 245     118.903 176.072 159.190  1.00 34.17           H  
ATOM   3759  HB3 LEU A 245     117.517 175.738 159.875  1.00 34.17           H  
ATOM   3760  HG  LEU A 245     118.289 178.234 158.837  1.00 34.17           H  
ATOM   3761 HD11 LEU A 245     116.452 177.977 157.431  1.00 34.17           H  
ATOM   3762 HD12 LEU A 245     117.463 176.765 157.246  1.00 34.17           H  
ATOM   3763 HD13 LEU A 245     116.138 176.571 158.101  1.00 34.17           H  
ATOM   3764 HD21 LEU A 245     116.157 179.030 159.543  1.00 34.17           H  
ATOM   3765 HD22 LEU A 245     116.045 177.734 160.455  1.00 34.17           H  
ATOM   3766 HD23 LEU A 245     117.185 178.805 160.734  1.00 34.17           H  
ATOM   3767  N   VAL A 246     120.541 174.900 161.632  1.00 32.46           N  
ATOM   3768  CA  VAL A 246     120.999 173.603 162.116  1.00 32.46           C  
ATOM   3769  C   VAL A 246     121.785 173.743 163.414  1.00 32.46           C  
ATOM   3770  O   VAL A 246     121.371 173.232 164.452  1.00 32.46           O  
ATOM   3771  CB  VAL A 246     121.824 172.867 161.037  1.00 32.46           C  
ATOM   3772  CG1 VAL A 246     122.109 171.442 161.472  1.00 32.46           C  
ATOM   3773  CG2 VAL A 246     121.088 172.884 159.710  1.00 32.46           C  
ATOM   3774  H   VAL A 246     121.163 175.380 161.284  1.00 32.46           H  
ATOM   3775  HA  VAL A 246     120.224 173.052 162.307  1.00 32.46           H  
ATOM   3776  HB  VAL A 246     122.672 173.323 160.919  1.00 32.46           H  
ATOM   3777 HG11 VAL A 246     122.535 170.969 160.739  1.00 32.46           H  
ATOM   3778 HG12 VAL A 246     122.698 171.456 162.242  1.00 32.46           H  
ATOM   3779 HG13 VAL A 246     121.272 171.009 161.702  1.00 32.46           H  
ATOM   3780 HG21 VAL A 246     121.550 172.302 159.087  1.00 32.46           H  
ATOM   3781 HG22 VAL A 246     120.182 172.568 159.849  1.00 32.46           H  
ATOM   3782 HG23 VAL A 246     121.074 173.791 159.367  1.00 32.46           H  
ATOM   3783  N   TYR A 247     122.919 174.444 163.379  1.00 31.77           N  
ATOM   3784  CA  TYR A 247     123.810 174.434 164.533  1.00 31.77           C  
ATOM   3785  C   TYR A 247     123.210 175.214 165.694  1.00 31.77           C  
ATOM   3786  O   TYR A 247     123.210 174.744 166.837  1.00 31.77           O  
ATOM   3787  CB  TYR A 247     125.173 175.004 164.145  1.00 31.77           C  
ATOM   3788  CG  TYR A 247     125.800 174.332 162.945  1.00 31.77           C  
ATOM   3789  CD1 TYR A 247     125.488 173.021 162.615  1.00 31.77           C  
ATOM   3790  CD2 TYR A 247     126.703 175.009 162.143  1.00 31.77           C  
ATOM   3791  CE1 TYR A 247     126.056 172.407 161.521  1.00 31.77           C  
ATOM   3792  CE2 TYR A 247     127.276 174.403 161.047  1.00 31.77           C  
ATOM   3793  CZ  TYR A 247     126.949 173.103 160.741  1.00 31.77           C  
ATOM   3794  OH  TYR A 247     127.520 172.495 159.652  1.00 31.77           O  
ATOM   3795  H   TYR A 247     123.189 174.921 162.716  1.00 31.77           H  
ATOM   3796  HA  TYR A 247     123.937 173.518 164.826  1.00 31.77           H  
ATOM   3797  HB2 TYR A 247     125.070 175.946 163.936  1.00 31.77           H  
ATOM   3798  HB3 TYR A 247     125.781 174.898 164.894  1.00 31.77           H  
ATOM   3799  HD1 TYR A 247     124.883 172.548 163.140  1.00 31.77           H  
ATOM   3800  HD2 TYR A 247     126.926 175.889 162.346  1.00 31.77           H  
ATOM   3801  HE1 TYR A 247     125.838 171.528 161.312  1.00 31.77           H  
ATOM   3802  HE2 TYR A 247     127.881 174.870 160.517  1.00 31.77           H  
ATOM   3803  HH  TYR A 247     127.256 171.700 159.598  1.00 31.77           H  
ATOM   3804  N   PHE A 248     122.692 176.410 165.419  1.00 34.30           N  
ATOM   3805  CA  PHE A 248     122.085 177.216 166.471  1.00 34.30           C  
ATOM   3806  C   PHE A 248     120.904 176.486 167.098  1.00 34.30           C  
ATOM   3807  O   PHE A 248     120.776 176.421 168.327  1.00 34.30           O  
ATOM   3808  CB  PHE A 248     121.654 178.562 165.886  1.00 34.30           C  
ATOM   3809  CG  PHE A 248     121.104 179.526 166.892  1.00 34.30           C  
ATOM   3810  CD1 PHE A 248     121.939 180.405 167.556  1.00 34.30           C  
ATOM   3811  CD2 PHE A 248     119.746 179.571 167.154  1.00 34.30           C  
ATOM   3812  CE1 PHE A 248     121.431 181.303 168.472  1.00 34.30           C  
ATOM   3813  CE2 PHE A 248     119.234 180.466 168.071  1.00 34.30           C  
ATOM   3814  CZ  PHE A 248     120.078 181.332 168.731  1.00 34.30           C  
ATOM   3815  H   PHE A 248     122.680 176.772 164.639  1.00 34.30           H  
ATOM   3816  HA  PHE A 248     122.742 177.383 167.165  1.00 34.30           H  
ATOM   3817  HB2 PHE A 248     122.420 178.979 165.460  1.00 34.30           H  
ATOM   3818  HB3 PHE A 248     120.960 178.405 165.235  1.00 34.30           H  
ATOM   3819  HD1 PHE A 248     122.853 180.389 167.385  1.00 34.30           H  
ATOM   3820  HD2 PHE A 248     119.172 178.988 166.712  1.00 34.30           H  
ATOM   3821  HE1 PHE A 248     122.003 181.886 168.917  1.00 34.30           H  
ATOM   3822  HE2 PHE A 248     118.320 180.485 168.244  1.00 34.30           H  
ATOM   3823  HZ  PHE A 248     119.735 181.936 169.350  1.00 34.30           H  
ATOM   3824  N   VAL A 249     120.044 175.901 166.263  1.00 33.70           N  
ATOM   3825  CA  VAL A 249     118.860 175.221 166.773  1.00 33.70           C  
ATOM   3826  C   VAL A 249     119.250 173.980 167.564  1.00 33.70           C  
ATOM   3827  O   VAL A 249     118.668 173.695 168.615  1.00 33.70           O  
ATOM   3828  CB  VAL A 249     117.902 174.880 165.618  1.00 33.70           C  
ATOM   3829  CG1 VAL A 249     116.766 174.003 166.113  1.00 33.70           C  
ATOM   3830  CG2 VAL A 249     117.364 176.149 164.990  1.00 33.70           C  
ATOM   3831  H   VAL A 249     120.124 175.885 165.407  1.00 33.70           H  
ATOM   3832  HA  VAL A 249     118.393 175.821 167.376  1.00 33.70           H  
ATOM   3833  HB  VAL A 249     118.388 174.388 164.938  1.00 33.70           H  
ATOM   3834 HG11 VAL A 249     116.048 174.023 165.461  1.00 33.70           H  
ATOM   3835 HG12 VAL A 249     117.088 173.094 166.220  1.00 33.70           H  
ATOM   3836 HG13 VAL A 249     116.448 174.347 166.962  1.00 33.70           H  
ATOM   3837 HG21 VAL A 249     116.755 175.912 164.273  1.00 33.70           H  
ATOM   3838 HG22 VAL A 249     116.895 176.662 165.666  1.00 33.70           H  
ATOM   3839 HG23 VAL A 249     118.105 176.666 164.637  1.00 33.70           H  
ATOM   3840  N   LEU A 250     120.226 173.214 167.074  1.00 32.51           N  
ATOM   3841  CA  LEU A 250     120.650 172.017 167.790  1.00 32.51           C  
ATOM   3842  C   LEU A 250     121.275 172.373 169.130  1.00 32.51           C  
ATOM   3843  O   LEU A 250     121.018 171.705 170.139  1.00 32.51           O  
ATOM   3844  CB  LEU A 250     121.630 171.216 166.934  1.00 32.51           C  
ATOM   3845  CG  LEU A 250     121.010 170.401 165.798  1.00 32.51           C  
ATOM   3846  CD1 LEU A 250     122.093 169.782 164.937  1.00 32.51           C  
ATOM   3847  CD2 LEU A 250     120.081 169.329 166.340  1.00 32.51           C  
ATOM   3848  H   LEU A 250     120.651 173.364 166.342  1.00 32.51           H  
ATOM   3849  HA  LEU A 250     119.874 171.464 167.964  1.00 32.51           H  
ATOM   3850  HB2 LEU A 250     122.263 171.833 166.535  1.00 32.51           H  
ATOM   3851  HB3 LEU A 250     122.103 170.596 167.510  1.00 32.51           H  
ATOM   3852  HG  LEU A 250     120.486 170.994 165.236  1.00 32.51           H  
ATOM   3853 HD11 LEU A 250     121.677 169.277 164.220  1.00 32.51           H  
ATOM   3854 HD12 LEU A 250     122.644 170.489 164.566  1.00 32.51           H  
ATOM   3855 HD13 LEU A 250     122.634 169.193 165.486  1.00 32.51           H  
ATOM   3856 HD21 LEU A 250     119.867 168.708 165.627  1.00 32.51           H  
ATOM   3857 HD22 LEU A 250     120.527 168.862 167.063  1.00 32.51           H  
ATOM   3858 HD23 LEU A 250     119.270 169.748 166.668  1.00 32.51           H  
ATOM   3859  N   LEU A 251     122.097 173.424 169.166  1.00 33.04           N  
ATOM   3860  CA  LEU A 251     122.678 173.855 170.431  1.00 33.04           C  
ATOM   3861  C   LEU A 251     121.595 174.313 171.398  1.00 33.04           C  
ATOM   3862  O   LEU A 251     121.668 174.034 172.600  1.00 33.04           O  
ATOM   3863  CB  LEU A 251     123.697 174.967 170.188  1.00 33.04           C  
ATOM   3864  CG  LEU A 251     124.927 174.562 169.371  1.00 33.04           C  
ATOM   3865  CD1 LEU A 251     125.669 175.786 168.867  1.00 33.04           C  
ATOM   3866  CD2 LEU A 251     125.851 173.675 170.183  1.00 33.04           C  
ATOM   3867  H   LEU A 251     122.328 173.895 168.484  1.00 33.04           H  
ATOM   3868  HA  LEU A 251     123.141 173.106 170.836  1.00 33.04           H  
ATOM   3869  HB2 LEU A 251     123.257 175.690 169.713  1.00 33.04           H  
ATOM   3870  HB3 LEU A 251     124.012 175.289 171.047  1.00 33.04           H  
ATOM   3871  HG  LEU A 251     124.636 174.052 168.599  1.00 33.04           H  
ATOM   3872 HD11 LEU A 251     126.443 175.498 168.358  1.00 33.04           H  
ATOM   3873 HD12 LEU A 251     125.075 176.304 168.302  1.00 33.04           H  
ATOM   3874 HD13 LEU A 251     125.951 176.318 169.627  1.00 33.04           H  
ATOM   3875 HD21 LEU A 251     126.618 173.438 169.639  1.00 33.04           H  
ATOM   3876 HD22 LEU A 251     126.142 174.161 170.970  1.00 33.04           H  
ATOM   3877 HD23 LEU A 251     125.372 172.874 170.445  1.00 33.04           H  
ATOM   3878  N   LYS A 252     120.580 175.017 170.894  1.00 34.93           N  
ATOM   3879  CA  LYS A 252     119.472 175.419 171.755  1.00 34.93           C  
ATOM   3880  C   LYS A 252     118.726 174.206 172.296  1.00 34.93           C  
ATOM   3881  O   LYS A 252     118.379 174.160 173.482  1.00 34.93           O  
ATOM   3882  CB  LYS A 252     118.517 176.334 170.985  1.00 34.93           C  
ATOM   3883  CG  LYS A 252     118.513 177.795 171.422  1.00 34.93           C  
ATOM   3884  CD  LYS A 252     118.191 177.976 172.903  1.00 34.93           C  
ATOM   3885  CE  LYS A 252     118.384 179.417 173.343  1.00 34.93           C  
ATOM   3886  NZ  LYS A 252     119.781 179.891 173.149  1.00 34.93           N  
ATOM   3887  H   LYS A 252     120.512 175.268 170.074  1.00 34.93           H  
ATOM   3888  HA  LYS A 252     119.837 175.906 172.507  1.00 34.93           H  
ATOM   3889  HB2 LYS A 252     118.755 176.312 170.045  1.00 34.93           H  
ATOM   3890  HB3 LYS A 252     117.615 175.996 171.097  1.00 34.93           H  
ATOM   3891  HG2 LYS A 252     119.391 178.172 171.256  1.00 34.93           H  
ATOM   3892  HG3 LYS A 252     117.845 178.276 170.910  1.00 34.93           H  
ATOM   3893  HD2 LYS A 252     118.774 177.425 173.444  1.00 34.93           H  
ATOM   3894  HD3 LYS A 252     117.265 177.735 173.058  1.00 34.93           H  
ATOM   3895  HE2 LYS A 252     117.798 179.989 172.822  1.00 34.93           H  
ATOM   3896  HE3 LYS A 252     118.169 179.492 174.286  1.00 34.93           H  
ATOM   3897  HZ1 LYS A 252     119.867 180.720 173.463  1.00 34.93           H  
ATOM   3898  HZ2 LYS A 252     120.346 179.358 173.583  1.00 34.93           H  
ATOM   3899  HZ3 LYS A 252     119.987 179.888 172.284  1.00 34.93           H  
ATOM   3900  N   ILE A 253     118.478 173.211 171.444  1.00 33.66           N  
ATOM   3901  CA  ILE A 253     117.724 172.033 171.863  1.00 33.66           C  
ATOM   3902  C   ILE A 253     118.463 171.289 172.964  1.00 33.66           C  
ATOM   3903  O   ILE A 253     117.860 170.847 173.949  1.00 33.66           O  
ATOM   3904  CB  ILE A 253     117.452 171.119 170.653  1.00 33.66           C  
ATOM   3905  CG1 ILE A 253     116.274 171.651 169.838  1.00 33.66           C  
ATOM   3906  CG2 ILE A 253     117.176 169.694 171.103  1.00 33.66           C  
ATOM   3907  CD1 ILE A 253     116.280 171.193 168.404  1.00 33.66           C  
ATOM   3908  H   ILE A 253     118.734 173.195 170.623  1.00 33.66           H  
ATOM   3909  HA  ILE A 253     116.868 172.319 172.219  1.00 33.66           H  
ATOM   3910  HB  ILE A 253     118.240 171.115 170.088  1.00 33.66           H  
ATOM   3911 HG12 ILE A 253     115.448 171.346 170.245  1.00 33.66           H  
ATOM   3912 HG13 ILE A 253     116.304 172.621 169.840  1.00 33.66           H  
ATOM   3913 HG21 ILE A 253     116.753 169.214 170.375  1.00 33.66           H  
ATOM   3914 HG22 ILE A 253     118.013 169.263 171.336  1.00 33.66           H  
ATOM   3915 HG23 ILE A 253     116.582 169.712 171.871  1.00 33.66           H  
ATOM   3916 HD11 ILE A 253     115.524 171.590 167.943  1.00 33.66           H  
ATOM   3917 HD12 ILE A 253     117.108 171.476 167.985  1.00 33.66           H  
ATOM   3918 HD13 ILE A 253     116.211 170.226 168.381  1.00 33.66           H  
ATOM   3919  N   TYR A 254     119.775 171.136 172.819  1.00 33.09           N  
ATOM   3920  CA  TYR A 254     120.569 170.332 173.734  1.00 33.09           C  
ATOM   3921  C   TYR A 254     121.088 171.125 174.926  1.00 33.09           C  
ATOM   3922  O   TYR A 254     121.941 170.623 175.662  1.00 33.09           O  
ATOM   3923  CB  TYR A 254     121.736 169.689 172.982  1.00 33.09           C  
ATOM   3924  CG  TYR A 254     121.382 168.356 172.366  1.00 33.09           C  
ATOM   3925  CD1 TYR A 254     121.511 167.181 173.090  1.00 33.09           C  
ATOM   3926  CD2 TYR A 254     120.907 168.274 171.068  1.00 33.09           C  
ATOM   3927  CE1 TYR A 254     121.185 165.963 172.535  1.00 33.09           C  
ATOM   3928  CE2 TYR A 254     120.579 167.061 170.504  1.00 33.09           C  
ATOM   3929  CZ  TYR A 254     120.719 165.909 171.242  1.00 33.09           C  
ATOM   3930  OH  TYR A 254     120.393 164.696 170.683  1.00 33.09           O  
ATOM   3931  H   TYR A 254     120.234 171.496 172.187  1.00 33.09           H  
ATOM   3932  HA  TYR A 254     120.013 169.616 174.079  1.00 33.09           H  
ATOM   3933  HB2 TYR A 254     122.012 170.284 172.267  1.00 33.09           H  
ATOM   3934  HB3 TYR A 254     122.472 169.546 173.596  1.00 33.09           H  
ATOM   3935  HD1 TYR A 254     121.827 167.215 173.964  1.00 33.09           H  
ATOM   3936  HD2 TYR A 254     120.811 169.051 170.566  1.00 33.09           H  
ATOM   3937  HE1 TYR A 254     121.280 165.182 173.031  1.00 33.09           H  
ATOM   3938  HE2 TYR A 254     120.263 167.021 169.630  1.00 33.09           H  
ATOM   3939  HH  TYR A 254     120.123 164.806 169.896  1.00 33.09           H  
ATOM   3940  N   GLY A 255     120.595 172.342 175.136  1.00 33.96           N  
ATOM   3941  CA  GLY A 255     120.942 173.111 176.310  1.00 33.96           C  
ATOM   3942  C   GLY A 255     122.223 173.905 176.211  1.00 33.96           C  
ATOM   3943  O   GLY A 255     122.563 174.617 177.164  1.00 33.96           O  
ATOM   3944  H   GLY A 255     120.053 172.745 174.604  1.00 33.96           H  
ATOM   3945  HA2 GLY A 255     120.222 173.732 176.501  1.00 33.96           H  
ATOM   3946  HA3 GLY A 255     121.024 172.508 177.065  1.00 33.96           H  
ATOM   3947  N   ILE A 256     122.947 173.812 175.102  1.00 34.05           N  
ATOM   3948  CA  ILE A 256     124.174 174.580 174.928  1.00 34.05           C  
ATOM   3949  C   ILE A 256     123.809 175.991 174.493  1.00 34.05           C  
ATOM   3950  O   ILE A 256     123.044 176.181 173.541  1.00 34.05           O  
ATOM   3951  CB  ILE A 256     125.101 173.903 173.907  1.00 34.05           C  
ATOM   3952  CG1 ILE A 256     125.551 172.534 174.419  1.00 34.05           C  
ATOM   3953  CG2 ILE A 256     126.312 174.774 173.630  1.00 34.05           C  
ATOM   3954  CD1 ILE A 256     125.873 171.550 173.321  1.00 34.05           C  
ATOM   3955  H   ILE A 256     122.750 173.310 174.433  1.00 34.05           H  
ATOM   3956  HA  ILE A 256     124.643 174.634 175.776  1.00 34.05           H  
ATOM   3957  HB  ILE A 256     124.612 173.779 173.078  1.00 34.05           H  
ATOM   3958 HG12 ILE A 256     126.350 172.650 174.956  1.00 34.05           H  
ATOM   3959 HG13 ILE A 256     124.845 172.150 174.961  1.00 34.05           H  
ATOM   3960 HG21 ILE A 256     126.991 174.237 173.191  1.00 34.05           H  
ATOM   3961 HG22 ILE A 256     126.051 175.510 173.054  1.00 34.05           H  
ATOM   3962 HG23 ILE A 256     126.655 175.115 174.471  1.00 34.05           H  
ATOM   3963 HD11 ILE A 256     126.151 170.711 173.721  1.00 34.05           H  
ATOM   3964 HD12 ILE A 256     125.081 171.413 172.778  1.00 34.05           H  
ATOM   3965 HD13 ILE A 256     126.590 171.910 172.775  1.00 34.05           H  
ATOM   3966  N   ASP A 257     124.348 176.984 175.189  1.00 36.91           N  
ATOM   3967  CA  ASP A 257     124.059 178.372 174.852  1.00 36.91           C  
ATOM   3968  C   ASP A 257     124.831 178.748 173.593  1.00 36.91           C  
ATOM   3969  O   ASP A 257     126.066 178.696 173.600  1.00 36.91           O  
ATOM   3970  CB  ASP A 257     124.437 179.291 176.007  1.00 36.91           C  
ATOM   3971  CG  ASP A 257     124.208 180.764 175.696  1.00 36.91           C  
ATOM   3972  OD1 ASP A 257     124.180 181.151 174.509  1.00 36.91           O  
ATOM   3973  OD2 ASP A 257     124.052 181.546 176.656  1.00 36.91           O  
ATOM   3974  H   ASP A 257     124.880 176.883 175.857  1.00 36.91           H  
ATOM   3975  HA  ASP A 257     123.108 178.468 174.699  1.00 36.91           H  
ATOM   3976  HB2 ASP A 257     123.897 179.062 176.780  1.00 36.91           H  
ATOM   3977  HB3 ASP A 257     125.376 179.168 176.213  1.00 36.91           H  
ATOM   3978  N   PRO A 258     124.160 179.131 172.504  1.00 36.18           N  
ATOM   3979  CA  PRO A 258     124.898 179.445 171.270  1.00 36.18           C  
ATOM   3980  C   PRO A 258     125.872 180.599 171.412  1.00 36.18           C  
ATOM   3981  O   PRO A 258     126.910 180.605 170.738  1.00 36.18           O  
ATOM   3982  CB  PRO A 258     123.780 179.770 170.268  1.00 36.18           C  
ATOM   3983  CG  PRO A 258     122.562 179.134 170.828  1.00 36.18           C  
ATOM   3984  CD  PRO A 258     122.704 179.217 172.305  1.00 36.18           C  
ATOM   3985  HA  PRO A 258     125.379 178.661 170.963  1.00 36.18           H  
ATOM   3986  HB2 PRO A 258     123.667 180.731 170.205  1.00 36.18           H  
ATOM   3987  HB3 PRO A 258     123.998 179.392 169.402  1.00 36.18           H  
ATOM   3988  HG2 PRO A 258     121.774 179.616 170.538  1.00 36.18           H  
ATOM   3989  HG3 PRO A 258     122.519 178.208 170.542  1.00 36.18           H  
ATOM   3990  HD2 PRO A 258     122.365 180.064 172.632  1.00 36.18           H  
ATOM   3991  HD3 PRO A 258     122.254 178.466 172.722  1.00 36.18           H  
ATOM   3992  N   ILE A 259     125.570 181.584 172.257  1.00 37.97           N  
ATOM   3993  CA  ILE A 259     126.416 182.770 172.347  1.00 37.97           C  
ATOM   3994  C   ILE A 259     127.783 182.408 172.916  1.00 37.97           C  
ATOM   3995  O   ILE A 259     128.824 182.791 172.366  1.00 37.97           O  
ATOM   3996  CB  ILE A 259     125.717 183.856 173.187  1.00 37.97           C  
ATOM   3997  CG1 ILE A 259     124.783 184.705 172.316  1.00 37.97           C  
ATOM   3998  CG2 ILE A 259     126.735 184.749 173.885  1.00 37.97           C  
ATOM   3999  CD1 ILE A 259     125.459 185.428 171.159  1.00 37.97           C  
ATOM   4000  H   ILE A 259     124.889 181.589 172.783  1.00 37.97           H  
ATOM   4001  HA  ILE A 259     126.560 183.112 171.452  1.00 37.97           H  
ATOM   4002  HB  ILE A 259     125.183 183.416 173.866  1.00 37.97           H  
ATOM   4003 HG12 ILE A 259     124.102 184.125 171.940  1.00 37.97           H  
ATOM   4004 HG13 ILE A 259     124.365 185.377 172.876  1.00 37.97           H  
ATOM   4005 HG21 ILE A 259     126.279 185.540 174.212  1.00 37.97           H  
ATOM   4006 HG22 ILE A 259     127.127 184.269 174.632  1.00 37.97           H  
ATOM   4007 HG23 ILE A 259     127.422 185.008 173.252  1.00 37.97           H  
ATOM   4008 HD11 ILE A 259     124.873 186.136 170.849  1.00 37.97           H  
ATOM   4009 HD12 ILE A 259     126.299 185.806 171.463  1.00 37.97           H  
ATOM   4010 HD13 ILE A 259     125.621 184.797 170.440  1.00 37.97           H  
ATOM   4011  N   SER A 260     127.804 181.674 174.029  1.00 37.39           N  
ATOM   4012  CA  SER A 260     129.077 181.245 174.598  1.00 37.39           C  
ATOM   4013  C   SER A 260     129.822 180.340 173.630  1.00 37.39           C  
ATOM   4014  O   SER A 260     131.050 180.423 173.503  1.00 37.39           O  
ATOM   4015  CB  SER A 260     128.843 180.534 175.929  1.00 37.39           C  
ATOM   4016  OG  SER A 260     127.626 179.812 175.911  1.00 37.39           O  
ATOM   4017  H   SER A 260     127.109 181.415 174.464  1.00 37.39           H  
ATOM   4018  HA  SER A 260     129.628 182.021 174.767  1.00 37.39           H  
ATOM   4019  HB2 SER A 260     129.574 179.918 176.089  1.00 37.39           H  
ATOM   4020  HB3 SER A 260     128.806 181.196 176.637  1.00 37.39           H  
ATOM   4021  HG  SER A 260     127.517 179.416 176.643  1.00 37.39           H  
ATOM   4022  N   PHE A 261     129.089 179.475 172.929  1.00 34.25           N  
ATOM   4023  CA  PHE A 261     129.712 178.610 171.936  1.00 34.25           C  
ATOM   4024  C   PHE A 261     130.426 179.430 170.870  1.00 34.25           C  
ATOM   4025  O   PHE A 261     131.557 179.112 170.488  1.00 34.25           O  
ATOM   4026  CB  PHE A 261     128.651 177.708 171.306  1.00 34.25           C  
ATOM   4027  CG  PHE A 261     129.186 176.784 170.255  1.00 34.25           C  
ATOM   4028  CD1 PHE A 261     129.680 175.539 170.596  1.00 34.25           C  
ATOM   4029  CD2 PHE A 261     129.188 177.158 168.922  1.00 34.25           C  
ATOM   4030  CE1 PHE A 261     130.169 174.688 169.631  1.00 34.25           C  
ATOM   4031  CE2 PHE A 261     129.676 176.310 167.955  1.00 34.25           C  
ATOM   4032  CZ  PHE A 261     130.167 175.074 168.309  1.00 34.25           C  
ATOM   4033  H   PHE A 261     128.239 179.371 173.010  1.00 34.25           H  
ATOM   4034  HA  PHE A 261     130.368 178.045 172.373  1.00 34.25           H  
ATOM   4035  HB2 PHE A 261     128.250 177.164 172.002  1.00 34.25           H  
ATOM   4036  HB3 PHE A 261     127.972 178.265 170.893  1.00 34.25           H  
ATOM   4037  HD1 PHE A 261     129.684 175.274 171.488  1.00 34.25           H  
ATOM   4038  HD2 PHE A 261     128.857 177.993 168.678  1.00 34.25           H  
ATOM   4039  HE1 PHE A 261     130.501 173.853 169.871  1.00 34.25           H  
ATOM   4040  HE2 PHE A 261     129.674 176.572 167.062  1.00 34.25           H  
ATOM   4041  HZ  PHE A 261     130.498 174.500 167.656  1.00 34.25           H  
ATOM   4042  N   ILE A 262     129.788 180.496 170.386  1.00 35.97           N  
ATOM   4043  CA  ILE A 262     130.403 181.309 169.341  1.00 35.97           C  
ATOM   4044  C   ILE A 262     131.597 182.078 169.889  1.00 35.97           C  
ATOM   4045  O   ILE A 262     132.642 182.176 169.232  1.00 35.97           O  
ATOM   4046  CB  ILE A 262     129.359 182.249 168.712  1.00 35.97           C  
ATOM   4047  CG1 ILE A 262     128.472 181.470 167.738  1.00 35.97           C  
ATOM   4048  CG2 ILE A 262     130.038 183.406 167.998  1.00 35.97           C  
ATOM   4049  CD1 ILE A 262     129.136 181.158 166.410  1.00 35.97           C  
ATOM   4050  H   ILE A 262     129.013 180.766 170.642  1.00 35.97           H  
ATOM   4051  HA  ILE A 262     130.731 180.719 168.646  1.00 35.97           H  
ATOM   4052  HB  ILE A 262     128.800 182.607 169.419  1.00 35.97           H  
ATOM   4053 HG12 ILE A 262     128.222 180.628 168.150  1.00 35.97           H  
ATOM   4054 HG13 ILE A 262     127.677 181.994 167.555  1.00 35.97           H  
ATOM   4055 HG21 ILE A 262     129.404 183.810 167.385  1.00 35.97           H  
ATOM   4056 HG22 ILE A 262     130.323 184.063 168.653  1.00 35.97           H  
ATOM   4057 HG23 ILE A 262     130.804 183.072 167.505  1.00 35.97           H  
ATOM   4058 HD11 ILE A 262     128.610 180.486 165.948  1.00 35.97           H  
ATOM   4059 HD12 ILE A 262     129.177 181.967 165.877  1.00 35.97           H  
ATOM   4060 HD13 ILE A 262     130.031 180.820 166.570  1.00 35.97           H  
ATOM   4061  N   LYS A 263     131.470 182.648 171.090  1.00 37.85           N  
ATOM   4062  CA  LYS A 263     132.619 183.336 171.671  1.00 37.85           C  
ATOM   4063  C   LYS A 263     133.802 182.394 171.833  1.00 37.85           C  
ATOM   4064  O   LYS A 263     134.954 182.815 171.689  1.00 37.85           O  
ATOM   4065  CB  LYS A 263     132.272 183.975 173.019  1.00 37.85           C  
ATOM   4066  CG  LYS A 263     131.000 184.810 173.043  1.00 37.85           C  
ATOM   4067  CD  LYS A 263     130.350 184.809 174.428  1.00 37.85           C  
ATOM   4068  CE  LYS A 263     130.932 185.863 175.373  1.00 37.85           C  
ATOM   4069  NZ  LYS A 263     131.375 187.122 174.712  1.00 37.85           N  
ATOM   4070  H   LYS A 263     130.757 182.646 171.572  1.00 37.85           H  
ATOM   4071  HA  LYS A 263     132.890 184.048 171.070  1.00 37.85           H  
ATOM   4072  HB2 LYS A 263     132.174 183.266 173.673  1.00 37.85           H  
ATOM   4073  HB3 LYS A 263     133.005 184.555 173.280  1.00 37.85           H  
ATOM   4074  HG2 LYS A 263     131.217 185.720 172.794  1.00 37.85           H  
ATOM   4075  HG3 LYS A 263     130.363 184.453 172.411  1.00 37.85           H  
ATOM   4076  HD2 LYS A 263     129.403 184.989 174.332  1.00 37.85           H  
ATOM   4077  HD3 LYS A 263     130.482 183.945 174.843  1.00 37.85           H  
ATOM   4078  HE2 LYS A 263     130.256 186.097 176.028  1.00 37.85           H  
ATOM   4079  HE3 LYS A 263     131.702 185.482 175.823  1.00 37.85           H  
ATOM   4080  HZ1 LYS A 263     132.101 186.970 174.222  1.00 37.85           H  
ATOM   4081  HZ2 LYS A 263     131.566 187.736 175.328  1.00 37.85           H  
ATOM   4082  HZ3 LYS A 263     130.728 187.433 174.186  1.00 37.85           H  
ATOM   4083  N   HIS A 264     133.543 181.121 172.128  1.00 35.33           N  
ATOM   4084  CA  HIS A 264     134.638 180.166 172.250  1.00 35.33           C  
ATOM   4085  C   HIS A 264     135.198 179.775 170.886  1.00 35.33           C  
ATOM   4086  O   HIS A 264     136.415 179.631 170.730  1.00 35.33           O  
ATOM   4087  CB  HIS A 264     134.164 178.928 173.009  1.00 35.33           C  
ATOM   4088  CG  HIS A 264     134.205 179.081 174.497  1.00 35.33           C  
ATOM   4089  ND1 HIS A 264     135.279 178.674 175.257  1.00 35.33           N  
ATOM   4090  CD2 HIS A 264     133.305 179.599 175.366  1.00 35.33           C  
ATOM   4091  CE1 HIS A 264     135.039 178.930 176.529  1.00 35.33           C  
ATOM   4092  NE2 HIS A 264     133.847 179.492 176.623  1.00 35.33           N  
ATOM   4093  H   HIS A 264     132.759 180.792 172.261  1.00 35.33           H  
ATOM   4094  HA  HIS A 264     135.355 180.572 172.761  1.00 35.33           H  
ATOM   4095  HB2 HIS A 264     133.247 178.737 172.756  1.00 35.33           H  
ATOM   4096  HB3 HIS A 264     134.733 178.179 172.772  1.00 35.33           H  
ATOM   4097  HD2 HIS A 264     132.475 179.957 175.154  1.00 35.33           H  
ATOM   4098  HE1 HIS A 264     135.612 178.748 177.239  1.00 35.33           H  
ATOM   4099  HE2 HIS A 264     133.473 179.750 177.352  1.00 35.33           H  
ATOM   4100  N   ALA A 265     134.333 179.608 169.886  1.00 34.15           N  
ATOM   4101  CA  ALA A 265     134.732 179.016 168.615  1.00 34.15           C  
ATOM   4102  C   ALA A 265     135.200 180.027 167.576  1.00 34.15           C  
ATOM   4103  O   ALA A 265     135.691 179.607 166.522  1.00 34.15           O  
ATOM   4104  CB  ALA A 265     133.569 178.208 168.030  1.00 34.15           C  
ATOM   4105  H   ALA A 265     133.504 179.832 169.921  1.00 34.15           H  
ATOM   4106  HA  ALA A 265     135.466 178.405 168.776  1.00 34.15           H  
ATOM   4107  HB1 ALA A 265     133.848 177.822 167.185  1.00 34.15           H  
ATOM   4108  HB2 ALA A 265     133.329 177.505 168.653  1.00 34.15           H  
ATOM   4109  HB3 ALA A 265     132.813 178.800 167.890  1.00 34.15           H  
ATOM   4110  N   LYS A 266     135.074 181.329 167.848  1.00 36.70           N  
ATOM   4111  CA  LYS A 266     135.416 182.334 166.844  1.00 36.70           C  
ATOM   4112  C   LYS A 266     136.821 182.136 166.288  1.00 36.70           C  
ATOM   4113  O   LYS A 266     137.054 182.338 165.091  1.00 36.70           O  
ATOM   4114  CB  LYS A 266     135.279 183.734 167.443  1.00 36.70           C  
ATOM   4115  CG  LYS A 266     134.156 184.551 166.830  1.00 36.70           C  
ATOM   4116  CD  LYS A 266     134.082 185.947 167.424  1.00 36.70           C  
ATOM   4117  CE  LYS A 266     132.789 186.649 167.037  1.00 36.70           C  
ATOM   4118  NZ  LYS A 266     132.358 186.322 165.650  1.00 36.70           N  
ATOM   4119  H   LYS A 266     134.797 181.649 168.597  1.00 36.70           H  
ATOM   4120  HA  LYS A 266     134.791 182.264 166.106  1.00 36.70           H  
ATOM   4121  HB2 LYS A 266     135.104 183.658 168.394  1.00 36.70           H  
ATOM   4122  HB3 LYS A 266     136.108 184.217 167.300  1.00 36.70           H  
ATOM   4123  HG2 LYS A 266     134.310 184.635 165.876  1.00 36.70           H  
ATOM   4124  HG3 LYS A 266     133.310 184.105 166.995  1.00 36.70           H  
ATOM   4125  HD2 LYS A 266     134.118 185.885 168.392  1.00 36.70           H  
ATOM   4126  HD3 LYS A 266     134.826 186.475 167.094  1.00 36.70           H  
ATOM   4127  HE2 LYS A 266     132.084 186.374 167.644  1.00 36.70           H  
ATOM   4128  HE3 LYS A 266     132.920 187.609 167.093  1.00 36.70           H  
ATOM   4129  HZ1 LYS A 266     131.676 186.843 165.413  1.00 36.70           H  
ATOM   4130  HZ2 LYS A 266     133.032 186.454 165.083  1.00 36.70           H  
ATOM   4131  HZ3 LYS A 266     132.102 185.471 165.602  1.00 36.70           H  
ATOM   4132  N   ASP A 267     137.774 181.752 167.139  1.00 35.58           N  
ATOM   4133  CA  ASP A 267     139.150 181.595 166.675  1.00 35.58           C  
ATOM   4134  C   ASP A 267     139.236 180.537 165.584  1.00 35.58           C  
ATOM   4135  O   ASP A 267     139.793 180.777 164.504  1.00 35.58           O  
ATOM   4136  CB  ASP A 267     140.066 181.227 167.843  1.00 35.58           C  
ATOM   4137  CG  ASP A 267     139.701 181.946 169.125  1.00 35.58           C  
ATOM   4138  OD1 ASP A 267     138.630 181.640 169.691  1.00 35.58           O  
ATOM   4139  OD2 ASP A 267     140.485 182.812 169.569  1.00 35.58           O  
ATOM   4140  H   ASP A 267     137.643 181.572 167.968  1.00 35.58           H  
ATOM   4141  HA  ASP A 267     139.458 182.437 166.303  1.00 35.58           H  
ATOM   4142  HB2 ASP A 267     140.002 180.272 168.005  1.00 35.58           H  
ATOM   4143  HB3 ASP A 267     140.978 181.464 167.615  1.00 35.58           H  
ATOM   4144  N   ALA A 268     138.679 179.355 165.851  1.00 32.05           N  
ATOM   4145  CA  ALA A 268     138.707 178.286 164.862  1.00 32.05           C  
ATOM   4146  C   ALA A 268     137.903 178.664 163.627  1.00 32.05           C  
ATOM   4147  O   ALA A 268     138.297 178.345 162.501  1.00 32.05           O  
ATOM   4148  CB  ALA A 268     138.180 176.991 165.477  1.00 32.05           C  
ATOM   4149  H   ALA A 268     138.285 179.152 166.587  1.00 32.05           H  
ATOM   4150  HA  ALA A 268     139.625 178.135 164.587  1.00 32.05           H  
ATOM   4151  HB1 ALA A 268     138.205 176.291 164.807  1.00 32.05           H  
ATOM   4152  HB2 ALA A 268     138.740 176.749 166.231  1.00 32.05           H  
ATOM   4153  HB3 ALA A 268     137.267 177.132 165.775  1.00 32.05           H  
ATOM   4154  N   MET A 269     136.770 179.343 163.817  1.00 33.48           N  
ATOM   4155  CA  MET A 269     135.949 179.731 162.675  1.00 33.48           C  
ATOM   4156  C   MET A 269     136.725 180.645 161.734  1.00 33.48           C  
ATOM   4157  O   MET A 269     136.743 180.433 160.517  1.00 33.48           O  
ATOM   4158  CB  MET A 269     134.671 180.415 163.157  1.00 33.48           C  
ATOM   4159  CG  MET A 269     133.727 179.495 163.909  1.00 33.48           C  
ATOM   4160  SD  MET A 269     132.261 180.343 164.515  1.00 33.48           S  
ATOM   4161  CE  MET A 269     131.320 180.526 163.003  1.00 33.48           C  
ATOM   4162  H   MET A 269     136.462 179.586 164.582  1.00 33.48           H  
ATOM   4163  HA  MET A 269     135.692 178.931 162.190  1.00 33.48           H  
ATOM   4164  HB2 MET A 269     134.911 181.142 163.752  1.00 33.48           H  
ATOM   4165  HB3 MET A 269     134.194 180.764 162.388  1.00 33.48           H  
ATOM   4166  HG2 MET A 269     133.438 178.786 163.313  1.00 33.48           H  
ATOM   4167  HG3 MET A 269     134.193 179.117 164.671  1.00 33.48           H  
ATOM   4168  HE1 MET A 269     130.490 180.987 163.202  1.00 33.48           H  
ATOM   4169  HE2 MET A 269     131.842 181.042 162.368  1.00 33.48           H  
ATOM   4170  HE3 MET A 269     131.133 179.647 162.640  1.00 33.48           H  
ATOM   4171  N   LEU A 270     137.391 181.659 162.288  1.00 35.11           N  
ATOM   4172  CA  LEU A 270     138.152 182.589 161.460  1.00 35.11           C  
ATOM   4173  C   LEU A 270     139.356 181.909 160.820  1.00 35.11           C  
ATOM   4174  O   LEU A 270     139.670 182.159 159.646  1.00 35.11           O  
ATOM   4175  CB  LEU A 270     138.588 183.787 162.300  1.00 35.11           C  
ATOM   4176  CG  LEU A 270     137.433 184.672 162.770  1.00 35.11           C  
ATOM   4177  CD1 LEU A 270     137.812 185.442 164.021  1.00 35.11           C  
ATOM   4178  CD2 LEU A 270     137.007 185.618 161.664  1.00 35.11           C  
ATOM   4179  H   LEU A 270     137.418 181.828 163.131  1.00 35.11           H  
ATOM   4180  HA  LEU A 270     137.580 182.916 160.747  1.00 35.11           H  
ATOM   4181  HB2 LEU A 270     139.052 183.462 163.087  1.00 35.11           H  
ATOM   4182  HB3 LEU A 270     139.186 184.337 161.770  1.00 35.11           H  
ATOM   4183  HG  LEU A 270     136.674 184.108 162.987  1.00 35.11           H  
ATOM   4184 HD11 LEU A 270     137.064 186.001 164.285  1.00 35.11           H  
ATOM   4185 HD12 LEU A 270     138.020 184.812 164.729  1.00 35.11           H  
ATOM   4186 HD13 LEU A 270     138.586 185.994 163.830  1.00 35.11           H  
ATOM   4187 HD21 LEU A 270     136.275 186.168 161.984  1.00 35.11           H  
ATOM   4188 HD22 LEU A 270     137.760 186.178 161.420  1.00 35.11           H  
ATOM   4189 HD23 LEU A 270     136.720 185.098 160.897  1.00 35.11           H  
ATOM   4190  N   THR A 271     140.045 181.048 161.571  1.00 32.22           N  
ATOM   4191  CA  THR A 271     141.182 180.336 161.000  1.00 32.22           C  
ATOM   4192  C   THR A 271     140.747 179.467 159.828  1.00 32.22           C  
ATOM   4193  O   THR A 271     141.423 179.420 158.796  1.00 32.22           O  
ATOM   4194  CB  THR A 271     141.865 179.489 162.073  1.00 32.22           C  
ATOM   4195  OG1 THR A 271     142.173 180.305 163.208  1.00 32.22           O  
ATOM   4196  CG2 THR A 271     143.146 178.875 161.534  1.00 32.22           C  
ATOM   4197  H   THR A 271     139.878 180.863 162.394  1.00 32.22           H  
ATOM   4198  HA  THR A 271     141.827 180.982 160.672  1.00 32.22           H  
ATOM   4199  HB  THR A 271     141.271 178.771 162.343  1.00 32.22           H  
ATOM   4200  HG1 THR A 271     141.465 180.601 163.551  1.00 32.22           H  
ATOM   4201 HG21 THR A 271     143.635 178.447 162.254  1.00 32.22           H  
ATOM   4202 HG22 THR A 271     142.940 178.211 160.857  1.00 32.22           H  
ATOM   4203 HG23 THR A 271     143.705 179.564 161.142  1.00 32.22           H  
ATOM   4204  N   ALA A 272     139.620 178.767 159.971  1.00 31.32           N  
ATOM   4205  CA  ALA A 272     139.105 177.963 158.871  1.00 31.32           C  
ATOM   4206  C   ALA A 272     138.703 178.841 157.696  1.00 31.32           C  
ATOM   4207  O   ALA A 272     138.959 178.496 156.536  1.00 31.32           O  
ATOM   4208  CB  ALA A 272     137.916 177.130 159.345  1.00 31.32           C  
ATOM   4209  H   ALA A 272     139.143 178.743 160.686  1.00 31.32           H  
ATOM   4210  HA  ALA A 272     139.798 177.355 158.570  1.00 31.32           H  
ATOM   4211  HB1 ALA A 272     137.622 176.555 158.622  1.00 31.32           H  
ATOM   4212  HB2 ALA A 272     138.193 176.594 160.104  1.00 31.32           H  
ATOM   4213  HB3 ALA A 272     137.198 177.727 159.609  1.00 31.32           H  
ATOM   4214  N   PHE A 273     138.079 179.984 157.977  1.00 32.38           N  
ATOM   4215  CA  PHE A 273     137.668 180.880 156.905  1.00 32.38           C  
ATOM   4216  C   PHE A 273     138.862 181.329 156.076  1.00 32.38           C  
ATOM   4217  O   PHE A 273     138.779 181.401 154.845  1.00 32.38           O  
ATOM   4218  CB  PHE A 273     136.937 182.088 157.489  1.00 32.38           C  
ATOM   4219  CG  PHE A 273     136.180 182.887 156.472  1.00 32.38           C  
ATOM   4220  CD1 PHE A 273     134.941 182.467 156.027  1.00 32.38           C  
ATOM   4221  CD2 PHE A 273     136.705 184.061 155.964  1.00 32.38           C  
ATOM   4222  CE1 PHE A 273     134.243 183.199 155.095  1.00 32.38           C  
ATOM   4223  CE2 PHE A 273     136.009 184.798 155.030  1.00 32.38           C  
ATOM   4224  CZ  PHE A 273     134.777 184.367 154.597  1.00 32.38           C  
ATOM   4225  H   PHE A 273     137.885 180.259 158.769  1.00 32.38           H  
ATOM   4226  HA  PHE A 273     137.053 180.412 156.319  1.00 32.38           H  
ATOM   4227  HB2 PHE A 273     136.303 181.778 158.154  1.00 32.38           H  
ATOM   4228  HB3 PHE A 273     137.588 182.676 157.904  1.00 32.38           H  
ATOM   4229  HD1 PHE A 273     134.576 181.679 156.361  1.00 32.38           H  
ATOM   4230  HD2 PHE A 273     137.538 184.356 156.254  1.00 32.38           H  
ATOM   4231  HE1 PHE A 273     133.410 182.907 154.802  1.00 32.38           H  
ATOM   4232  HE2 PHE A 273     136.372 185.585 154.694  1.00 32.38           H  
ATOM   4233  HZ  PHE A 273     134.306 184.862 153.966  1.00 32.38           H  
ATOM   4234  N   VAL A 274     139.984 181.630 156.727  1.00 33.58           N  
ATOM   4235  CA  VAL A 274     141.123 182.175 155.990  1.00 33.58           C  
ATOM   4236  C   VAL A 274     141.939 181.063 155.337  1.00 33.58           C  
ATOM   4237  O   VAL A 274     142.286 181.148 154.154  1.00 33.58           O  
ATOM   4238  CB  VAL A 274     141.994 183.057 156.905  1.00 33.58           C  
ATOM   4239  CG1 VAL A 274     141.181 184.227 157.429  1.00 33.58           C  
ATOM   4240  CG2 VAL A 274     142.593 182.251 158.048  1.00 33.58           C  
ATOM   4241  H   VAL A 274     140.107 181.533 157.572  1.00 33.58           H  
ATOM   4242  HA  VAL A 274     140.785 182.742 155.279  1.00 33.58           H  
ATOM   4243  HB  VAL A 274     142.727 183.418 156.383  1.00 33.58           H  
ATOM   4244 HG11 VAL A 274     141.699 184.692 158.101  1.00 33.58           H  
ATOM   4245 HG12 VAL A 274     140.977 184.825 156.694  1.00 33.58           H  
ATOM   4246 HG13 VAL A 274     140.359 183.893 157.823  1.00 33.58           H  
ATOM   4247 HG21 VAL A 274     143.008 182.860 158.677  1.00 33.58           H  
ATOM   4248 HG22 VAL A 274     141.891 181.752 158.490  1.00 33.58           H  
ATOM   4249 HG23 VAL A 274     143.260 181.645 157.693  1.00 33.58           H  
ATOM   4250  N   THR A 275     142.265 180.008 156.085  1.00 32.31           N  
ATOM   4251  CA  THR A 275     143.137 178.964 155.558  1.00 32.31           C  
ATOM   4252  C   THR A 275     142.436 178.044 154.569  1.00 32.31           C  
ATOM   4253  O   THR A 275     143.109 177.433 153.734  1.00 32.31           O  
ATOM   4254  CB  THR A 275     143.711 178.119 156.696  1.00 32.31           C  
ATOM   4255  OG1 THR A 275     142.643 177.574 157.479  1.00 32.31           O  
ATOM   4256  CG2 THR A 275     144.614 178.959 157.581  1.00 32.31           C  
ATOM   4257  H   THR A 275     141.997 179.876 156.891  1.00 32.31           H  
ATOM   4258  HA  THR A 275     143.880 179.382 155.096  1.00 32.31           H  
ATOM   4259  HB  THR A 275     144.237 177.395 156.324  1.00 32.31           H  
ATOM   4260  HG1 THR A 275     142.204 178.193 157.840  1.00 32.31           H  
ATOM   4261 HG21 THR A 275     145.101 178.387 158.194  1.00 32.31           H  
ATOM   4262 HG22 THR A 275     145.248 179.450 157.036  1.00 32.31           H  
ATOM   4263 HG23 THR A 275     144.083 179.589 158.092  1.00 32.31           H  
ATOM   4264  N   ARG A 276     141.112 177.922 154.649  1.00 32.36           N  
ATOM   4265  CA  ARG A 276     140.348 177.056 153.753  1.00 32.36           C  
ATOM   4266  C   ARG A 276     140.806 175.604 153.847  1.00 32.36           C  
ATOM   4267  O   ARG A 276     140.781 174.870 152.858  1.00 32.36           O  
ATOM   4268  CB  ARG A 276     140.435 177.548 152.307  1.00 32.36           C  
ATOM   4269  CG  ARG A 276     140.237 179.045 152.163  1.00 32.36           C  
ATOM   4270  CD  ARG A 276     140.049 179.457 150.719  1.00 32.36           C  
ATOM   4271  NE  ARG A 276     141.154 179.031 149.872  1.00 32.36           N  
ATOM   4272  CZ  ARG A 276     142.371 179.557 149.905  1.00 32.36           C  
ATOM   4273  NH1 ARG A 276     142.682 180.529 150.747  1.00 32.36           N  
ATOM   4274  NH2 ARG A 276     143.299 179.096 149.073  1.00 32.36           N  
ATOM   4275  H   ARG A 276     140.625 178.339 155.222  1.00 32.36           H  
ATOM   4276  HA  ARG A 276     139.415 177.086 154.017  1.00 32.36           H  
ATOM   4277  HB2 ARG A 276     141.311 177.329 151.953  1.00 32.36           H  
ATOM   4278  HB3 ARG A 276     139.748 177.106 151.784  1.00 32.36           H  
ATOM   4279  HG2 ARG A 276     139.447 179.310 152.659  1.00 32.36           H  
ATOM   4280  HG3 ARG A 276     141.018 179.503 152.510  1.00 32.36           H  
ATOM   4281  HD2 ARG A 276     139.234 179.059 150.380  1.00 32.36           H  
ATOM   4282  HD3 ARG A 276     139.993 180.423 150.669  1.00 32.36           H  
ATOM   4283  HE  ARG A 276     141.010 178.391 149.315  1.00 32.36           H  
ATOM   4284 HH11 ARG A 276     142.091 180.838 151.290  1.00 32.36           H  
ATOM   4285 HH12 ARG A 276     143.478 180.855 150.750  1.00 32.36           H  
ATOM   4286 HH21 ARG A 276     143.108 178.463 148.523  1.00 32.36           H  
ATOM   4287 HH22 ARG A 276     144.092 179.429 149.086  1.00 32.36           H  
ATOM   4288  N   SER A 277     141.221 175.173 155.036  1.00 30.88           N  
ATOM   4289  CA  SER A 277     141.692 173.807 155.249  1.00 30.88           C  
ATOM   4290  C   SER A 277     141.232 173.342 156.624  1.00 30.88           C  
ATOM   4291  O   SER A 277     141.671 173.884 157.642  1.00 30.88           O  
ATOM   4292  CB  SER A 277     143.213 173.727 155.130  1.00 30.88           C  
ATOM   4293  OG  SER A 277     143.673 172.410 155.371  1.00 30.88           O  
ATOM   4294  H   SER A 277     141.239 175.660 155.744  1.00 30.88           H  
ATOM   4295  HA  SER A 277     141.302 173.221 154.582  1.00 30.88           H  
ATOM   4296  HB2 SER A 277     143.474 173.994 154.235  1.00 30.88           H  
ATOM   4297  HB3 SER A 277     143.612 174.324 155.783  1.00 30.88           H  
ATOM   4298  HG  SER A 277     143.329 171.880 154.817  1.00 30.88           H  
ATOM   4299  N   SER A 278     140.351 172.341 156.653  1.00 30.12           N  
ATOM   4300  CA  SER A 278     139.935 171.762 157.927  1.00 30.12           C  
ATOM   4301  C   SER A 278     141.107 171.091 158.631  1.00 30.12           C  
ATOM   4302  O   SER A 278     141.302 171.268 159.840  1.00 30.12           O  
ATOM   4303  CB  SER A 278     138.805 170.760 157.699  1.00 30.12           C  
ATOM   4304  OG  SER A 278     137.583 171.421 157.433  1.00 30.12           O  
ATOM   4305  H   SER A 278     139.985 171.985 155.961  1.00 30.12           H  
ATOM   4306  HA  SER A 278     139.602 172.468 158.502  1.00 30.12           H  
ATOM   4307  HB2 SER A 278     139.030 170.198 156.942  1.00 30.12           H  
ATOM   4308  HB3 SER A 278     138.701 170.216 158.496  1.00 30.12           H  
ATOM   4309  HG  SER A 278     137.658 171.897 156.745  1.00 30.12           H  
ATOM   4310  N   GLU A 279     141.904 170.321 157.887  1.00 31.19           N  
ATOM   4311  CA  GLU A 279     143.061 169.663 158.482  1.00 31.19           C  
ATOM   4312  C   GLU A 279     144.045 170.682 159.037  1.00 31.19           C  
ATOM   4313  O   GLU A 279     144.565 170.514 160.145  1.00 31.19           O  
ATOM   4314  CB  GLU A 279     143.742 168.770 157.447  1.00 31.19           C  
ATOM   4315  CG  GLU A 279     144.639 167.706 158.048  1.00 31.19           C  
ATOM   4316  CD  GLU A 279     144.924 166.573 157.086  1.00 31.19           C  
ATOM   4317  OE1 GLU A 279     144.116 165.624 157.027  1.00 31.19           O  
ATOM   4318  OE2 GLU A 279     145.956 166.632 156.385  1.00 31.19           O  
ATOM   4319  H   GLU A 279     141.796 170.167 157.048  1.00 31.19           H  
ATOM   4320  HA  GLU A 279     142.763 169.102 159.216  1.00 31.19           H  
ATOM   4321  HB2 GLU A 279     143.060 168.321 156.924  1.00 31.19           H  
ATOM   4322  HB3 GLU A 279     144.288 169.325 156.868  1.00 31.19           H  
ATOM   4323  HG2 GLU A 279     145.486 168.109 158.296  1.00 31.19           H  
ATOM   4324  HG3 GLU A 279     144.207 167.332 158.832  1.00 31.19           H  
ATOM   4325  N   GLY A 280     144.310 171.748 158.282  1.00 30.16           N  
ATOM   4326  CA  GLY A 280     145.197 172.786 158.771  1.00 30.16           C  
ATOM   4327  C   GLY A 280     144.648 173.508 159.983  1.00 30.16           C  
ATOM   4328  O   GLY A 280     145.407 173.918 160.863  1.00 30.16           O  
ATOM   4329  H   GLY A 280     143.991 171.888 157.496  1.00 30.16           H  
ATOM   4330  HA2 GLY A 280     146.051 172.393 159.010  1.00 30.16           H  
ATOM   4331  HA3 GLY A 280     145.346 173.439 158.069  1.00 30.16           H  
ATOM   4332  N   THR A 281     143.329 173.678 160.046  1.00 30.11           N  
ATOM   4333  CA  THR A 281     142.689 174.347 161.170  1.00 30.11           C  
ATOM   4334  C   THR A 281     142.512 173.437 162.378  1.00 30.11           C  
ATOM   4335  O   THR A 281     142.154 173.927 163.453  1.00 30.11           O  
ATOM   4336  CB  THR A 281     141.326 174.891 160.738  1.00 30.11           C  
ATOM   4337  OG1 THR A 281     141.455 175.562 159.481  1.00 30.11           O  
ATOM   4338  CG2 THR A 281     140.781 175.862 161.769  1.00 30.11           C  
ATOM   4339  H   THR A 281     142.778 173.411 159.442  1.00 30.11           H  
ATOM   4340  HA  THR A 281     143.239 175.098 161.441  1.00 30.11           H  
ATOM   4341  HB  THR A 281     140.699 174.156 160.649  1.00 30.11           H  
ATOM   4342  HG1 THR A 281     141.679 175.016 158.884  1.00 30.11           H  
ATOM   4343 HG21 THR A 281     140.061 176.385 161.383  1.00 30.11           H  
ATOM   4344 HG22 THR A 281     140.439 175.377 162.537  1.00 30.11           H  
ATOM   4345 HG23 THR A 281     141.483 176.464 162.062  1.00 30.11           H  
ATOM   4346  N   LEU A 282     142.767 172.141 162.231  1.00 29.13           N  
ATOM   4347  CA  LEU A 282     142.508 171.194 163.312  1.00 29.13           C  
ATOM   4348  C   LEU A 282     143.136 171.581 164.646  1.00 29.13           C  
ATOM   4349  O   LEU A 282     142.463 171.420 165.677  1.00 29.13           O  
ATOM   4350  CB  LEU A 282     142.987 169.803 162.874  1.00 29.13           C  
ATOM   4351  CG  LEU A 282     142.426 168.563 163.575  1.00 29.13           C  
ATOM   4352  CD1 LEU A 282     140.946 168.694 163.887  1.00 29.13           C  
ATOM   4353  CD2 LEU A 282     142.679 167.341 162.712  1.00 29.13           C  
ATOM   4354  H   LEU A 282     143.090 171.784 161.519  1.00 29.13           H  
ATOM   4355  HA  LEU A 282     141.549 171.157 163.446  1.00 29.13           H  
ATOM   4356  HB2 LEU A 282     142.782 169.704 161.931  1.00 29.13           H  
ATOM   4357  HB3 LEU A 282     143.950 169.772 162.989  1.00 29.13           H  
ATOM   4358  HG  LEU A 282     142.897 168.437 164.414  1.00 29.13           H  
ATOM   4359 HD11 LEU A 282     140.606 167.830 164.165  1.00 29.13           H  
ATOM   4360 HD12 LEU A 282     140.829 169.340 164.602  1.00 29.13           H  
ATOM   4361 HD13 LEU A 282     140.480 168.992 163.090  1.00 29.13           H  
ATOM   4362 HD21 LEU A 282     142.470 166.545 163.224  1.00 29.13           H  
ATOM   4363 HD22 LEU A 282     142.114 167.388 161.925  1.00 29.13           H  
ATOM   4364 HD23 LEU A 282     143.613 167.329 162.450  1.00 29.13           H  
ATOM   4365  N   PRO A 283     144.385 172.054 164.720  1.00 29.58           N  
ATOM   4366  CA  PRO A 283     144.928 172.435 166.038  1.00 29.58           C  
ATOM   4367  C   PRO A 283     144.121 173.515 166.738  1.00 29.58           C  
ATOM   4368  O   PRO A 283     143.897 173.433 167.954  1.00 29.58           O  
ATOM   4369  CB  PRO A 283     146.351 172.910 165.703  1.00 29.58           C  
ATOM   4370  CG  PRO A 283     146.662 172.304 164.379  1.00 29.58           C  
ATOM   4371  CD  PRO A 283     145.369 172.249 163.645  1.00 29.58           C  
ATOM   4372  HA  PRO A 283     144.982 171.656 166.613  1.00 29.58           H  
ATOM   4373  HB2 PRO A 283     146.368 173.878 165.649  1.00 29.58           H  
ATOM   4374  HB3 PRO A 283     146.969 172.592 166.379  1.00 29.58           H  
ATOM   4375  HG2 PRO A 283     147.299 172.864 163.907  1.00 29.58           H  
ATOM   4376  HG3 PRO A 283     147.021 171.412 164.506  1.00 29.58           H  
ATOM   4377  HD2 PRO A 283     145.206 173.088 163.185  1.00 29.58           H  
ATOM   4378  HD3 PRO A 283     145.358 171.499 163.032  1.00 29.58           H  
ATOM   4379  N   VAL A 284     143.655 174.522 165.998  1.00 30.66           N  
ATOM   4380  CA  VAL A 284     142.868 175.586 166.610  1.00 30.66           C  
ATOM   4381  C   VAL A 284     141.513 175.054 167.057  1.00 30.66           C  
ATOM   4382  O   VAL A 284     141.000 175.434 168.115  1.00 30.66           O  
ATOM   4383  CB  VAL A 284     142.721 176.770 165.637  1.00 30.66           C  
ATOM   4384  CG1 VAL A 284     142.030 177.938 166.321  1.00 30.66           C  
ATOM   4385  CG2 VAL A 284     144.079 177.192 165.103  1.00 30.66           C  
ATOM   4386  H   VAL A 284     143.777 174.607 165.151  1.00 30.66           H  
ATOM   4387  HA  VAL A 284     143.335 175.906 167.397  1.00 30.66           H  
ATOM   4388  HB  VAL A 284     142.174 176.496 164.884  1.00 30.66           H  
ATOM   4389 HG11 VAL A 284     142.049 178.706 165.729  1.00 30.66           H  
ATOM   4390 HG12 VAL A 284     141.111 177.694 166.515  1.00 30.66           H  
ATOM   4391 HG13 VAL A 284     142.499 178.144 167.145  1.00 30.66           H  
ATOM   4392 HG21 VAL A 284     143.984 178.031 164.626  1.00 30.66           H  
ATOM   4393 HG22 VAL A 284     144.690 177.304 165.849  1.00 30.66           H  
ATOM   4394 HG23 VAL A 284     144.412 176.507 164.503  1.00 30.66           H  
ATOM   4395  N   THR A 285     140.909 174.171 166.260  1.00 29.49           N  
ATOM   4396  CA  THR A 285     139.642 173.564 166.655  1.00 29.49           C  
ATOM   4397  C   THR A 285     139.800 172.758 167.936  1.00 29.49           C  
ATOM   4398  O   THR A 285     138.950 172.824 168.833  1.00 29.49           O  
ATOM   4399  CB  THR A 285     139.118 172.672 165.529  1.00 29.49           C  
ATOM   4400  OG1 THR A 285     139.370 173.293 164.265  1.00 29.49           O  
ATOM   4401  CG2 THR A 285     137.628 172.433 165.681  1.00 29.49           C  
ATOM   4402  H   THR A 285     141.208 173.911 165.496  1.00 29.49           H  
ATOM   4403  HA  THR A 285     138.990 174.264 166.816  1.00 29.49           H  
ATOM   4404  HB  THR A 285     139.570 171.815 165.561  1.00 29.49           H  
ATOM   4405  HG1 THR A 285     139.086 172.805 163.643  1.00 29.49           H  
ATOM   4406 HG21 THR A 285     137.311 171.852 164.971  1.00 29.49           H  
ATOM   4407 HG22 THR A 285     137.445 172.013 166.536  1.00 29.49           H  
ATOM   4408 HG23 THR A 285     137.151 173.276 165.635  1.00 29.49           H  
ATOM   4409  N   MET A 286     140.881 171.983 168.035  1.00 30.04           N  
ATOM   4410  CA  MET A 286     141.124 171.191 169.233  1.00 30.04           C  
ATOM   4411  C   MET A 286     141.341 172.086 170.444  1.00 30.04           C  
ATOM   4412  O   MET A 286     140.835 171.801 171.537  1.00 30.04           O  
ATOM   4413  CB  MET A 286     142.329 170.280 169.012  1.00 30.04           C  
ATOM   4414  CG  MET A 286     142.074 169.159 168.020  1.00 30.04           C  
ATOM   4415  SD  MET A 286     143.317 167.864 168.090  1.00 30.04           S  
ATOM   4416  CE  MET A 286     142.479 166.655 169.099  1.00 30.04           C  
ATOM   4417  H   MET A 286     141.483 171.901 167.426  1.00 30.04           H  
ATOM   4418  HA  MET A 286     140.352 170.627 169.397  1.00 30.04           H  
ATOM   4419  HB2 MET A 286     143.066 170.812 168.674  1.00 30.04           H  
ATOM   4420  HB3 MET A 286     142.575 169.876 169.858  1.00 30.04           H  
ATOM   4421  HG2 MET A 286     141.212 168.757 168.214  1.00 30.04           H  
ATOM   4422  HG3 MET A 286     142.074 169.525 167.122  1.00 30.04           H  
ATOM   4423  HE1 MET A 286     143.061 165.889 169.222  1.00 30.04           H  
ATOM   4424  HE2 MET A 286     142.265 167.052 169.958  1.00 30.04           H  
ATOM   4425  HE3 MET A 286     141.665 166.384 168.647  1.00 30.04           H  
ATOM   4426  N   ARG A 287     142.091 173.176 170.272  1.00 32.39           N  
ATOM   4427  CA  ARG A 287     142.280 174.107 171.378  1.00 32.39           C  
ATOM   4428  C   ARG A 287     140.956 174.728 171.804  1.00 32.39           C  
ATOM   4429  O   ARG A 287     140.701 174.904 172.999  1.00 32.39           O  
ATOM   4430  CB  ARG A 287     143.282 175.192 170.994  1.00 32.39           C  
ATOM   4431  CG  ARG A 287     143.981 175.805 172.194  1.00 32.39           C  
ATOM   4432  CD  ARG A 287     144.398 177.235 171.940  1.00 32.39           C  
ATOM   4433  NE  ARG A 287     143.264 178.099 171.638  1.00 32.39           N  
ATOM   4434  CZ  ARG A 287     143.354 179.260 171.004  1.00 32.39           C  
ATOM   4435  NH1 ARG A 287     144.518 179.736 170.594  1.00 32.39           N  
ATOM   4436  NH2 ARG A 287     142.248 179.961 170.777  1.00 32.39           N  
ATOM   4437  H   ARG A 287     142.491 173.394 169.542  1.00 32.39           H  
ATOM   4438  HA  ARG A 287     142.640 173.623 172.138  1.00 32.39           H  
ATOM   4439  HB2 ARG A 287     143.961 174.804 170.420  1.00 32.39           H  
ATOM   4440  HB3 ARG A 287     142.814 175.897 170.521  1.00 32.39           H  
ATOM   4441  HG2 ARG A 287     143.376 175.797 172.953  1.00 32.39           H  
ATOM   4442  HG3 ARG A 287     144.777 175.289 172.396  1.00 32.39           H  
ATOM   4443  HD2 ARG A 287     144.837 177.580 172.733  1.00 32.39           H  
ATOM   4444  HD3 ARG A 287     145.007 177.257 171.186  1.00 32.39           H  
ATOM   4445  HE  ARG A 287     142.479 177.812 171.839  1.00 32.39           H  
ATOM   4446 HH11 ARG A 287     145.241 179.294 170.734  1.00 32.39           H  
ATOM   4447 HH12 ARG A 287     144.550 180.492 170.185  1.00 32.39           H  
ATOM   4448 HH21 ARG A 287     141.486 179.659 171.040  1.00 32.39           H  
ATOM   4449 HH22 ARG A 287     142.294 180.715 170.367  1.00 32.39           H  
ATOM   4450  N   VAL A 288     140.102 175.069 170.840  1.00 31.85           N  
ATOM   4451  CA  VAL A 288     138.791 175.625 171.166  1.00 31.85           C  
ATOM   4452  C   VAL A 288     137.979 174.618 171.971  1.00 31.85           C  
ATOM   4453  O   VAL A 288     137.356 174.959 172.983  1.00 31.85           O  
ATOM   4454  CB  VAL A 288     138.059 176.044 169.877  1.00 31.85           C  
ATOM   4455  CG1 VAL A 288     136.552 175.963 170.053  1.00 31.85           C  
ATOM   4456  CG2 VAL A 288     138.475 177.442 169.465  1.00 31.85           C  
ATOM   4457  H   VAL A 288     140.256 174.988 169.997  1.00 31.85           H  
ATOM   4458  HA  VAL A 288     138.913 176.417 171.713  1.00 31.85           H  
ATOM   4459  HB  VAL A 288     138.308 175.437 169.163  1.00 31.85           H  
ATOM   4460 HG11 VAL A 288     136.130 176.406 169.301  1.00 31.85           H  
ATOM   4461 HG12 VAL A 288     136.277 175.033 170.074  1.00 31.85           H  
ATOM   4462 HG13 VAL A 288     136.305 176.409 170.878  1.00 31.85           H  
ATOM   4463 HG21 VAL A 288     137.996 177.689 168.658  1.00 31.85           H  
ATOM   4464 HG22 VAL A 288     138.260 178.060 170.181  1.00 31.85           H  
ATOM   4465 HG23 VAL A 288     139.431 177.450 169.298  1.00 31.85           H  
ATOM   4466  N   ALA A 289     137.976 173.360 171.530  1.00 30.69           N  
ATOM   4467  CA  ALA A 289     137.225 172.331 172.242  1.00 30.69           C  
ATOM   4468  C   ALA A 289     137.743 172.158 173.662  1.00 30.69           C  
ATOM   4469  O   ALA A 289     136.956 171.998 174.602  1.00 30.69           O  
ATOM   4470  CB  ALA A 289     137.296 171.009 171.482  1.00 30.69           C  
ATOM   4471  H   ALA A 289     138.394 173.081 170.832  1.00 30.69           H  
ATOM   4472  HA  ALA A 289     136.294 172.598 172.293  1.00 30.69           H  
ATOM   4473  HB1 ALA A 289     136.836 170.325 171.995  1.00 30.69           H  
ATOM   4474  HB2 ALA A 289     136.865 171.122 170.621  1.00 30.69           H  
ATOM   4475  HB3 ALA A 289     138.226 170.762 171.361  1.00 30.69           H  
ATOM   4476  N   LYS A 290     139.065 172.182 173.839  1.00 31.62           N  
ATOM   4477  CA  LYS A 290     139.622 172.111 175.185  1.00 31.62           C  
ATOM   4478  C   LYS A 290     139.192 173.312 176.017  1.00 31.62           C  
ATOM   4479  O   LYS A 290     138.909 173.181 177.212  1.00 31.62           O  
ATOM   4480  CB  LYS A 290     141.146 172.024 175.121  1.00 31.62           C  
ATOM   4481  CG  LYS A 290     141.788 171.665 176.448  1.00 31.62           C  
ATOM   4482  CD  LYS A 290     143.233 171.229 176.279  1.00 31.62           C  
ATOM   4483  CE  LYS A 290     144.164 172.411 176.103  1.00 31.62           C  
ATOM   4484  NZ  LYS A 290     145.425 172.240 176.870  1.00 31.62           N  
ATOM   4485  H   LYS A 290     139.647 172.237 173.209  1.00 31.62           H  
ATOM   4486  HA  LYS A 290     139.294 171.310 175.621  1.00 31.62           H  
ATOM   4487  HB2 LYS A 290     141.393 171.343 174.476  1.00 31.62           H  
ATOM   4488  HB3 LYS A 290     141.498 172.884 174.844  1.00 31.62           H  
ATOM   4489  HG2 LYS A 290     141.765 172.437 177.034  1.00 31.62           H  
ATOM   4490  HG3 LYS A 290     141.298 170.930 176.848  1.00 31.62           H  
ATOM   4491  HD2 LYS A 290     143.513 170.740 177.069  1.00 31.62           H  
ATOM   4492  HD3 LYS A 290     143.308 170.665 175.493  1.00 31.62           H  
ATOM   4493  HE2 LYS A 290     144.391 172.500 175.164  1.00 31.62           H  
ATOM   4494  HE3 LYS A 290     143.727 173.218 176.417  1.00 31.62           H  
ATOM   4495  HZ1 LYS A 290     145.244 172.151 177.737  1.00 31.62           H  
ATOM   4496  HZ2 LYS A 290     145.950 172.950 176.755  1.00 31.62           H  
ATOM   4497  HZ3 LYS A 290     145.856 171.514 176.589  1.00 31.62           H  
ATOM   4498  N   GLU A 291     139.145 174.494 175.400  1.00 34.15           N  
ATOM   4499  CA  GLU A 291     138.725 175.692 176.119  1.00 34.15           C  
ATOM   4500  C   GLU A 291     137.275 175.586 176.574  1.00 34.15           C  
ATOM   4501  O   GLU A 291     136.930 176.033 177.673  1.00 34.15           O  
ATOM   4502  CB  GLU A 291     138.923 176.925 175.238  1.00 34.15           C  
ATOM   4503  CG  GLU A 291     140.352 177.441 175.209  1.00 34.15           C  
ATOM   4504  CD  GLU A 291     140.745 178.013 173.859  1.00 34.15           C  
ATOM   4505  OE1 GLU A 291     139.849 178.472 173.119  1.00 34.15           O  
ATOM   4506  OE2 GLU A 291     141.952 178.005 173.537  1.00 34.15           O  
ATOM   4507  H   GLU A 291     139.349 174.626 174.575  1.00 34.15           H  
ATOM   4508  HA  GLU A 291     139.279 175.796 176.908  1.00 34.15           H  
ATOM   4509  HB2 GLU A 291     138.357 177.639 175.570  1.00 34.15           H  
ATOM   4510  HB3 GLU A 291     138.669 176.701 174.329  1.00 34.15           H  
ATOM   4511  HG2 GLU A 291     140.956 176.709 175.412  1.00 34.15           H  
ATOM   4512  HG3 GLU A 291     140.448 178.142 175.872  1.00 34.15           H  
ATOM   4513  N   MET A 292     136.406 175.009 175.741  1.00 33.82           N  
ATOM   4514  CA  MET A 292     135.010 174.847 176.135  1.00 33.82           C  
ATOM   4515  C   MET A 292     134.833 173.901 177.314  1.00 33.82           C  
ATOM   4516  O   MET A 292     133.751 173.885 177.910  1.00 33.82           O  
ATOM   4517  CB  MET A 292     134.164 174.337 174.967  1.00 33.82           C  
ATOM   4518  CG  MET A 292     134.102 175.252 173.766  1.00 33.82           C  
ATOM   4519  SD  MET A 292     133.241 174.468 172.390  1.00 33.82           S  
ATOM   4520  CE  MET A 292     133.205 175.801 171.201  1.00 33.82           C  
ATOM   4521  H   MET A 292     136.596 174.709 174.958  1.00 33.82           H  
ATOM   4522  HA  MET A 292     134.662 175.717 176.387  1.00 33.82           H  
ATOM   4523  HB2 MET A 292     134.529 173.489 174.670  1.00 33.82           H  
ATOM   4524  HB3 MET A 292     133.255 174.206 175.281  1.00 33.82           H  
ATOM   4525  HG2 MET A 292     133.622 176.061 174.004  1.00 33.82           H  
ATOM   4526  HG3 MET A 292     135.002 175.468 173.480  1.00 33.82           H  
ATOM   4527  HE1 MET A 292     132.887 175.456 170.352  1.00 33.82           H  
ATOM   4528  HE2 MET A 292     132.605 176.493 171.522  1.00 33.82           H  
ATOM   4529  HE3 MET A 292     134.099 176.159 171.099  1.00 33.82           H  
ATOM   4530  N   GLY A 293     135.849 173.119 177.662  1.00 32.17           N  
ATOM   4531  CA  GLY A 293     135.746 172.180 178.757  1.00 32.17           C  
ATOM   4532  C   GLY A 293     135.282 170.797 178.369  1.00 32.17           C  
ATOM   4533  O   GLY A 293     134.995 169.987 179.258  1.00 32.17           O  
ATOM   4534  H   GLY A 293     136.615 173.117 177.272  1.00 32.17           H  
ATOM   4535  HA2 GLY A 293     136.615 172.095 179.179  1.00 32.17           H  
ATOM   4536  HA3 GLY A 293     135.126 172.529 179.416  1.00 32.17           H  
ATOM   4537  N   ILE A 294     135.191 170.498 177.073  1.00 31.78           N  
ATOM   4538  CA  ILE A 294     134.826 169.158 176.642  1.00 31.78           C  
ATOM   4539  C   ILE A 294     135.934 168.184 177.025  1.00 31.78           C  
ATOM   4540  O   ILE A 294     137.125 168.520 177.012  1.00 31.78           O  
ATOM   4541  CB  ILE A 294     134.559 169.135 175.126  1.00 31.78           C  
ATOM   4542  CG1 ILE A 294     133.322 169.969 174.794  1.00 31.78           C  
ATOM   4543  CG2 ILE A 294     134.378 167.710 174.634  1.00 31.78           C  
ATOM   4544  CD1 ILE A 294     133.416 170.692 173.479  1.00 31.78           C  
ATOM   4545  H   ILE A 294     135.336 171.052 176.431  1.00 31.78           H  
ATOM   4546  HA  ILE A 294     134.013 168.887 177.097  1.00 31.78           H  
ATOM   4547  HB  ILE A 294     135.323 169.523 174.672  1.00 31.78           H  
ATOM   4548 HG12 ILE A 294     132.551 169.381 174.754  1.00 31.78           H  
ATOM   4549 HG13 ILE A 294     133.192 170.633 175.489  1.00 31.78           H  
ATOM   4550 HG21 ILE A 294     133.958 167.732 173.759  1.00 31.78           H  
ATOM   4551 HG22 ILE A 294     135.245 167.281 174.572  1.00 31.78           H  
ATOM   4552 HG23 ILE A 294     133.812 167.230 175.259  1.00 31.78           H  
ATOM   4553 HD11 ILE A 294     132.575 171.143 173.306  1.00 31.78           H  
ATOM   4554 HD12 ILE A 294     134.136 171.340 173.526  1.00 31.78           H  
ATOM   4555 HD13 ILE A 294     133.596 170.047 172.778  1.00 31.78           H  
ATOM   4556  N   SER A 295     135.540 166.964 177.377  1.00 32.29           N  
ATOM   4557  CA  SER A 295     136.516 165.959 177.770  1.00 32.29           C  
ATOM   4558  C   SER A 295     137.424 165.614 176.596  1.00 32.29           C  
ATOM   4559  O   SER A 295     137.004 165.601 175.437  1.00 32.29           O  
ATOM   4560  CB  SER A 295     135.813 164.700 178.275  1.00 32.29           C  
ATOM   4561  OG  SER A 295     135.294 163.939 177.200  1.00 32.29           O  
ATOM   4562  H   SER A 295     134.723 166.697 177.396  1.00 32.29           H  
ATOM   4563  HA  SER A 295     137.065 166.309 178.488  1.00 32.29           H  
ATOM   4564  HB2 SER A 295     136.451 164.158 178.765  1.00 32.29           H  
ATOM   4565  HB3 SER A 295     135.082 164.959 178.858  1.00 32.29           H  
ATOM   4566  HG  SER A 295     134.911 163.252 177.493  1.00 32.29           H  
ATOM   4567  N   GLU A 296     138.689 165.331 176.910  1.00 31.56           N  
ATOM   4568  CA  GLU A 296     139.641 164.980 175.863  1.00 31.56           C  
ATOM   4569  C   GLU A 296     139.204 163.720 175.130  1.00 31.56           C  
ATOM   4570  O   GLU A 296     139.296 163.646 173.899  1.00 31.56           O  
ATOM   4571  CB  GLU A 296     141.036 164.801 176.458  1.00 31.56           C  
ATOM   4572  CG  GLU A 296     142.143 164.738 175.413  1.00 31.56           C  
ATOM   4573  CD  GLU A 296     143.521 165.003 175.991  1.00 31.56           C  
ATOM   4574  OE1 GLU A 296     143.609 165.577 177.097  1.00 31.56           O  
ATOM   4575  OE2 GLU A 296     144.519 164.636 175.337  1.00 31.56           O  
ATOM   4576  H   GLU A 296     139.015 165.337 177.706  1.00 31.56           H  
ATOM   4577  HA  GLU A 296     139.683 165.695 175.214  1.00 31.56           H  
ATOM   4578  HB2 GLU A 296     141.220 165.551 177.045  1.00 31.56           H  
ATOM   4579  HB3 GLU A 296     141.057 163.974 176.963  1.00 31.56           H  
ATOM   4580  HG2 GLU A 296     142.150 163.854 175.015  1.00 31.56           H  
ATOM   4581  HG3 GLU A 296     141.971 165.407 174.731  1.00 31.56           H  
ATOM   4582  N   GLY A 297     138.702 162.728 175.867  1.00 31.44           N  
ATOM   4583  CA  GLY A 297     138.320 161.475 175.244  1.00 31.44           C  
ATOM   4584  C   GLY A 297     137.293 161.641 174.144  1.00 31.44           C  
ATOM   4585  O   GLY A 297     137.214 160.812 173.235  1.00 31.44           O  
ATOM   4586  H   GLY A 297     138.577 162.760 176.717  1.00 31.44           H  
ATOM   4587  HA2 GLY A 297     139.106 161.052 174.865  1.00 31.44           H  
ATOM   4588  HA3 GLY A 297     137.950 160.883 175.918  1.00 31.44           H  
ATOM   4589  N   ILE A 298     136.502 162.709 174.199  1.00 31.28           N  
ATOM   4590  CA  ILE A 298     135.448 162.921 173.215  1.00 31.28           C  
ATOM   4591  C   ILE A 298     135.971 163.747 172.048  1.00 31.28           C  
ATOM   4592  O   ILE A 298     135.893 163.315 170.893  1.00 31.28           O  
ATOM   4593  CB  ILE A 298     134.220 163.590 173.854  1.00 31.28           C  
ATOM   4594  CG1 ILE A 298     133.494 162.590 174.754  1.00 31.28           C  
ATOM   4595  CG2 ILE A 298     133.285 164.112 172.775  1.00 31.28           C  
ATOM   4596  CD1 ILE A 298     132.443 163.210 175.631  1.00 31.28           C  
ATOM   4597  H   ILE A 298     136.555 163.325 174.797  1.00 31.28           H  
ATOM   4598  HA  ILE A 298     135.167 162.061 172.866  1.00 31.28           H  
ATOM   4599  HB  ILE A 298     134.519 164.337 174.395  1.00 31.28           H  
ATOM   4600 HG12 ILE A 298     133.060 161.926 174.196  1.00 31.28           H  
ATOM   4601 HG13 ILE A 298     134.144 162.160 175.330  1.00 31.28           H  
ATOM   4602 HG21 ILE A 298     132.406 164.253 173.159  1.00 31.28           H  
ATOM   4603 HG22 ILE A 298     133.630 164.952 172.433  1.00 31.28           H  
ATOM   4604 HG23 ILE A 298     133.230 163.458 172.061  1.00 31.28           H  
ATOM   4605 HD11 ILE A 298     132.358 162.684 176.441  1.00 31.28           H  
ATOM   4606 HD12 ILE A 298     132.708 164.117 175.850  1.00 31.28           H  
ATOM   4607 HD13 ILE A 298     131.602 163.217 175.150  1.00 31.28           H  
ATOM   4608  N   TYR A 299     136.496 164.942 172.331  1.00 29.80           N  
ATOM   4609  CA  TYR A 299     136.854 165.842 171.240  1.00 29.80           C  
ATOM   4610  C   TYR A 299     138.099 165.357 170.508  1.00 29.80           C  
ATOM   4611  O   TYR A 299     138.169 165.448 169.277  1.00 29.80           O  
ATOM   4612  CB  TYR A 299     137.018 167.279 171.753  1.00 29.80           C  
ATOM   4613  CG  TYR A 299     138.299 167.612 172.489  1.00 29.80           C  
ATOM   4614  CD1 TYR A 299     139.509 167.726 171.817  1.00 29.80           C  
ATOM   4615  CD2 TYR A 299     138.286 167.866 173.853  1.00 29.80           C  
ATOM   4616  CE1 TYR A 299     140.669 168.042 172.487  1.00 29.80           C  
ATOM   4617  CE2 TYR A 299     139.439 168.191 174.529  1.00 29.80           C  
ATOM   4618  CZ  TYR A 299     140.628 168.275 173.842  1.00 29.80           C  
ATOM   4619  OH  TYR A 299     141.782 168.597 174.514  1.00 29.80           O  
ATOM   4620  H   TYR A 299     136.650 165.246 173.121  1.00 29.80           H  
ATOM   4621  HA  TYR A 299     136.127 165.848 170.599  1.00 29.80           H  
ATOM   4622  HB2 TYR A 299     136.963 167.878 170.992  1.00 29.80           H  
ATOM   4623  HB3 TYR A 299     136.284 167.467 172.359  1.00 29.80           H  
ATOM   4624  HD1 TYR A 299     139.540 167.565 170.902  1.00 29.80           H  
ATOM   4625  HD2 TYR A 299     137.484 167.806 174.321  1.00 29.80           H  
ATOM   4626  HE1 TYR A 299     141.474 168.104 172.025  1.00 29.80           H  
ATOM   4627  HE2 TYR A 299     139.417 168.347 175.445  1.00 29.80           H  
ATOM   4628  HH  TYR A 299     141.617 168.713 175.329  1.00 29.80           H  
ATOM   4629  N   SER A 300     139.070 164.796 171.236  1.00 29.59           N  
ATOM   4630  CA  SER A 300     140.280 164.304 170.594  1.00 29.59           C  
ATOM   4631  C   SER A 300     139.985 163.196 169.595  1.00 29.59           C  
ATOM   4632  O   SER A 300     140.825 162.910 168.737  1.00 29.59           O  
ATOM   4633  CB  SER A 300     141.273 163.809 171.647  1.00 29.59           C  
ATOM   4634  OG  SER A 300     140.920 162.523 172.121  1.00 29.59           O  
ATOM   4635  H   SER A 300     139.048 164.693 172.090  1.00 29.59           H  
ATOM   4636  HA  SER A 300     140.694 165.033 170.113  1.00 29.59           H  
ATOM   4637  HB2 SER A 300     142.157 163.766 171.250  1.00 29.59           H  
ATOM   4638  HB3 SER A 300     141.275 164.429 172.393  1.00 29.59           H  
ATOM   4639  HG  SER A 300     140.157 162.545 172.472  1.00 29.59           H  
ATOM   4640  N   PHE A 301     138.818 162.563 169.690  1.00 29.70           N  
ATOM   4641  CA  PHE A 301     138.376 161.585 168.707  1.00 29.70           C  
ATOM   4642  C   PHE A 301     137.468 162.200 167.649  1.00 29.70           C  
ATOM   4643  O   PHE A 301     137.660 161.964 166.453  1.00 29.70           O  
ATOM   4644  CB  PHE A 301     137.651 160.430 169.407  1.00 29.70           C  
ATOM   4645  CG  PHE A 301     137.006 159.460 168.462  1.00 29.70           C  
ATOM   4646  CD1 PHE A 301     137.702 158.966 167.375  1.00 29.70           C  
ATOM   4647  CD2 PHE A 301     135.704 159.044 168.661  1.00 29.70           C  
ATOM   4648  CE1 PHE A 301     137.112 158.075 166.504  1.00 29.70           C  
ATOM   4649  CE2 PHE A 301     135.108 158.152 167.793  1.00 29.70           C  
ATOM   4650  CZ  PHE A 301     135.813 157.667 166.713  1.00 29.70           C  
ATOM   4651  H   PHE A 301     138.255 162.686 170.329  1.00 29.70           H  
ATOM   4652  HA  PHE A 301     139.153 161.219 168.255  1.00 29.70           H  
ATOM   4653  HB2 PHE A 301     138.292 159.939 169.944  1.00 29.70           H  
ATOM   4654  HB3 PHE A 301     136.956 160.796 169.976  1.00 29.70           H  
ATOM   4655  HD1 PHE A 301     138.579 159.239 167.229  1.00 29.70           H  
ATOM   4656  HD2 PHE A 301     135.223 159.368 169.388  1.00 29.70           H  
ATOM   4657  HE1 PHE A 301     137.591 157.750 165.776  1.00 29.70           H  
ATOM   4658  HE2 PHE A 301     134.231 157.879 167.937  1.00 29.70           H  
ATOM   4659  HZ  PHE A 301     135.413 157.066 166.127  1.00 29.70           H  
ATOM   4660  N   THR A 302     136.482 162.996 168.066  1.00 29.41           N  
ATOM   4661  CA  THR A 302     135.478 163.479 167.124  1.00 29.41           C  
ATOM   4662  C   THR A 302     136.060 164.510 166.164  1.00 29.41           C  
ATOM   4663  O   THR A 302     135.825 164.441 164.953  1.00 29.41           O  
ATOM   4664  CB  THR A 302     134.283 164.064 167.876  1.00 29.41           C  
ATOM   4665  OG1 THR A 302     134.741 164.982 168.873  1.00 29.41           O  
ATOM   4666  CG2 THR A 302     133.476 162.959 168.535  1.00 29.41           C  
ATOM   4667  H   THR A 302     136.375 163.266 168.875  1.00 29.41           H  
ATOM   4668  HA  THR A 302     135.159 162.730 166.596  1.00 29.41           H  
ATOM   4669  HB  THR A 302     133.707 164.530 167.250  1.00 29.41           H  
ATOM   4670  HG1 THR A 302     134.103 165.206 169.372  1.00 29.41           H  
ATOM   4671 HG21 THR A 302     132.720 163.339 169.009  1.00 29.41           H  
ATOM   4672 HG22 THR A 302     133.149 162.342 167.862  1.00 29.41           H  
ATOM   4673 HG23 THR A 302     134.032 162.474 169.165  1.00 29.41           H  
ATOM   4674  N   LEU A 303     136.814 165.482 166.679  1.00 28.98           N  
ATOM   4675  CA  LEU A 303     137.286 166.563 165.817  1.00 28.98           C  
ATOM   4676  C   LEU A 303     138.206 166.070 164.710  1.00 28.98           C  
ATOM   4677  O   LEU A 303     137.994 166.453 163.548  1.00 28.98           O  
ATOM   4678  CB  LEU A 303     137.961 167.641 166.669  1.00 28.98           C  
ATOM   4679  CG  LEU A 303     137.027 168.481 167.541  1.00 28.98           C  
ATOM   4680  CD1 LEU A 303     137.840 169.469 168.353  1.00 28.98           C  
ATOM   4681  CD2 LEU A 303     135.977 169.199 166.705  1.00 28.98           C  
ATOM   4682  H   LEU A 303     137.059 165.538 167.501  1.00 28.98           H  
ATOM   4683  HA  LEU A 303     136.517 166.964 165.384  1.00 28.98           H  
ATOM   4684  HB2 LEU A 303     138.593 167.219 167.267  1.00 28.98           H  
ATOM   4685  HB3 LEU A 303     138.432 168.249 166.078  1.00 28.98           H  
ATOM   4686  HG  LEU A 303     136.565 167.895 168.160  1.00 28.98           H  
ATOM   4687 HD11 LEU A 303     137.243 170.140 168.717  1.00 28.98           H  
ATOM   4688 HD12 LEU A 303     138.287 168.996 169.072  1.00 28.98           H  
ATOM   4689 HD13 LEU A 303     138.494 169.890 167.774  1.00 28.98           H  
ATOM   4690 HD21 LEU A 303     135.536 169.865 167.256  1.00 28.98           H  
ATOM   4691 HD22 LEU A 303     136.413 169.628 165.953  1.00 28.98           H  
ATOM   4692 HD23 LEU A 303     135.328 168.553 166.387  1.00 28.98           H  
ATOM   4693  N   PRO A 304     139.229 165.255 164.976  1.00 29.03           N  
ATOM   4694  CA  PRO A 304     140.052 164.756 163.863  1.00 29.03           C  
ATOM   4695  C   PRO A 304     139.271 163.936 162.856  1.00 29.03           C  
ATOM   4696  O   PRO A 304     139.582 163.981 161.660  1.00 29.03           O  
ATOM   4697  CB  PRO A 304     141.123 163.916 164.573  1.00 29.03           C  
ATOM   4698  CG  PRO A 304     141.158 164.436 165.955  1.00 29.03           C  
ATOM   4699  CD  PRO A 304     139.752 164.805 166.276  1.00 29.03           C  
ATOM   4700  HA  PRO A 304     140.479 165.497 163.406  1.00 29.03           H  
ATOM   4701  HB2 PRO A 304     140.862 162.983 164.567  1.00 29.03           H  
ATOM   4702  HB3 PRO A 304     141.981 164.038 164.135  1.00 29.03           H  
ATOM   4703  HG2 PRO A 304     141.477 163.744 166.555  1.00 29.03           H  
ATOM   4704  HG3 PRO A 304     141.734 165.216 165.996  1.00 29.03           H  
ATOM   4705  HD2 PRO A 304     139.261 164.030 166.589  1.00 29.03           H  
ATOM   4706  HD3 PRO A 304     139.739 165.522 166.925  1.00 29.03           H  
ATOM   4707  N   LEU A 305     138.269 163.176 163.301  1.00 29.03           N  
ATOM   4708  CA  LEU A 305     137.469 162.387 162.370  1.00 29.03           C  
ATOM   4709  C   LEU A 305     136.546 163.277 161.546  1.00 29.03           C  
ATOM   4710  O   LEU A 305     136.434 163.108 160.324  1.00 29.03           O  
ATOM   4711  CB  LEU A 305     136.666 161.342 163.141  1.00 29.03           C  
ATOM   4712  CG  LEU A 305     135.857 160.349 162.306  1.00 29.03           C  
ATOM   4713  CD1 LEU A 305     136.774 159.377 161.585  1.00 29.03           C  
ATOM   4714  CD2 LEU A 305     134.873 159.607 163.185  1.00 29.03           C  
ATOM   4715  H   LEU A 305     138.036 163.102 164.125  1.00 29.03           H  
ATOM   4716  HA  LEU A 305     138.062 161.922 161.760  1.00 29.03           H  
ATOM   4717  HB2 LEU A 305     137.282 160.825 163.683  1.00 29.03           H  
ATOM   4718  HB3 LEU A 305     136.041 161.805 163.720  1.00 29.03           H  
ATOM   4719  HG  LEU A 305     135.352 160.837 161.638  1.00 29.03           H  
ATOM   4720 HD11 LEU A 305     136.233 158.739 161.094  1.00 29.03           H  
ATOM   4721 HD12 LEU A 305     137.340 159.872 160.972  1.00 29.03           H  
ATOM   4722 HD13 LEU A 305     137.320 158.914 162.239  1.00 29.03           H  
ATOM   4723 HD21 LEU A 305     134.376 158.977 162.639  1.00 29.03           H  
ATOM   4724 HD22 LEU A 305     135.361 159.133 163.876  1.00 29.03           H  
ATOM   4725 HD23 LEU A 305     134.265 160.247 163.588  1.00 29.03           H  
ATOM   4726  N   GLY A 306     135.880 164.231 162.198  1.00 29.04           N  
ATOM   4727  CA  GLY A 306     135.008 165.140 161.478  1.00 29.04           C  
ATOM   4728  C   GLY A 306     135.753 166.029 160.506  1.00 29.04           C  
ATOM   4729  O   GLY A 306     135.210 166.410 159.467  1.00 29.04           O  
ATOM   4730  H   GLY A 306     135.919 164.368 163.046  1.00 29.04           H  
ATOM   4731  HA2 GLY A 306     134.350 164.628 160.982  1.00 29.04           H  
ATOM   4732  HA3 GLY A 306     134.540 165.706 162.112  1.00 29.04           H  
ATOM   4733  N   ALA A 307     137.000 166.376 160.825  1.00 29.63           N  
ATOM   4734  CA  ALA A 307     137.788 167.194 159.912  1.00 29.63           C  
ATOM   4735  C   ALA A 307     137.914 166.531 158.550  1.00 29.63           C  
ATOM   4736  O   ALA A 307     138.088 167.220 157.539  1.00 29.63           O  
ATOM   4737  CB  ALA A 307     139.170 167.459 160.505  1.00 29.63           C  
ATOM   4738  H   ALA A 307     137.405 166.155 161.551  1.00 29.63           H  
ATOM   4739  HA  ALA A 307     137.344 168.048 159.791  1.00 29.63           H  
ATOM   4740  HB1 ALA A 307     139.680 168.004 159.885  1.00 29.63           H  
ATOM   4741  HB2 ALA A 307     139.067 167.927 161.349  1.00 29.63           H  
ATOM   4742  HB3 ALA A 307     139.619 166.612 160.649  1.00 29.63           H  
ATOM   4743  N   THR A 308     137.830 165.203 158.501  1.00 30.50           N  
ATOM   4744  CA  THR A 308     137.878 164.464 157.246  1.00 30.50           C  
ATOM   4745  C   THR A 308     136.483 164.151 156.714  1.00 30.50           C  
ATOM   4746  O   THR A 308     136.141 164.548 155.597  1.00 30.50           O  
ATOM   4747  CB  THR A 308     138.673 163.164 157.425  1.00 30.50           C  
ATOM   4748  OG1 THR A 308     140.030 163.469 157.767  1.00 30.50           O  
ATOM   4749  CG2 THR A 308     138.649 162.346 156.146  1.00 30.50           C  
ATOM   4750  H   THR A 308     137.744 164.700 159.193  1.00 30.50           H  
ATOM   4751  HA  THR A 308     138.335 165.001 156.581  1.00 30.50           H  
ATOM   4752  HB  THR A 308     138.273 162.636 158.134  1.00 30.50           H  
ATOM   4753  HG1 THR A 308     140.468 162.759 157.865  1.00 30.50           H  
ATOM   4754 HG21 THR A 308     139.382 161.711 156.147  1.00 30.50           H  
ATOM   4755 HG22 THR A 308     137.812 161.860 156.076  1.00 30.50           H  
ATOM   4756 HG23 THR A 308     138.742 162.930 155.378  1.00 30.50           H  
ATOM   4757  N   ILE A 309     135.660 163.451 157.501  1.00 29.40           N  
ATOM   4758  CA  ILE A 309     134.440 162.859 156.951  1.00 29.40           C  
ATOM   4759  C   ILE A 309     133.203 163.737 157.088  1.00 29.40           C  
ATOM   4760  O   ILE A 309     132.157 163.396 156.516  1.00 29.40           O  
ATOM   4761  CB  ILE A 309     134.156 161.488 157.600  1.00 29.40           C  
ATOM   4762  CG1 ILE A 309     133.672 161.648 159.043  1.00 29.40           C  
ATOM   4763  CG2 ILE A 309     135.400 160.617 157.552  1.00 29.40           C  
ATOM   4764  CD1 ILE A 309     133.416 160.334 159.745  1.00 29.40           C  
ATOM   4765  H   ILE A 309     135.782 163.308 158.340  1.00 29.40           H  
ATOM   4766  HA  ILE A 309     134.579 162.704 156.004  1.00 29.40           H  
ATOM   4767  HB  ILE A 309     133.457 161.049 157.091  1.00 29.40           H  
ATOM   4768 HG12 ILE A 309     134.344 162.130 159.550  1.00 29.40           H  
ATOM   4769 HG13 ILE A 309     132.837 162.139 159.052  1.00 29.40           H  
ATOM   4770 HG21 ILE A 309     135.152 159.697 157.735  1.00 29.40           H  
ATOM   4771 HG22 ILE A 309     135.795 160.682 156.668  1.00 29.40           H  
ATOM   4772 HG23 ILE A 309     136.031 160.930 158.218  1.00 29.40           H  
ATOM   4773 HD11 ILE A 309     132.994 160.511 160.600  1.00 29.40           H  
ATOM   4774 HD12 ILE A 309     132.830 159.792 159.194  1.00 29.40           H  
ATOM   4775 HD13 ILE A 309     134.259 159.875 159.881  1.00 29.40           H  
ATOM   4776  N   ASN A 310     133.277 164.850 157.814  1.00 29.28           N  
ATOM   4777  CA  ASN A 310     132.112 165.691 158.078  1.00 29.28           C  
ATOM   4778  C   ASN A 310     132.348 167.078 157.493  1.00 29.28           C  
ATOM   4779  O   ASN A 310     133.104 167.874 158.059  1.00 29.28           O  
ATOM   4780  CB  ASN A 310     131.834 165.774 159.576  1.00 29.28           C  
ATOM   4781  CG  ASN A 310     130.607 166.595 159.892  1.00 29.28           C  
ATOM   4782  OD1 ASN A 310     129.524 166.328 159.381  1.00 29.28           O  
ATOM   4783  ND2 ASN A 310     130.768 167.599 160.741  1.00 29.28           N  
ATOM   4784  H   ASN A 310     134.002 165.144 158.170  1.00 29.28           H  
ATOM   4785  HA  ASN A 310     131.331 165.311 157.647  1.00 29.28           H  
ATOM   4786  HB2 ASN A 310     131.695 164.879 159.921  1.00 29.28           H  
ATOM   4787  HB3 ASN A 310     132.594 166.185 160.016  1.00 29.28           H  
ATOM   4788 HD21 ASN A 310     131.542 167.756 161.080  1.00 29.28           H  
ATOM   4789 HD22 ASN A 310     130.098 168.095 160.952  1.00 29.28           H  
ATOM   4790  N   MET A 311     131.689 167.372 156.370  1.00 29.80           N  
ATOM   4791  CA  MET A 311     131.828 168.663 155.688  1.00 29.80           C  
ATOM   4792  C   MET A 311     130.447 169.106 155.207  1.00 29.80           C  
ATOM   4793  O   MET A 311     130.051 168.818 154.076  1.00 29.80           O  
ATOM   4794  CB  MET A 311     132.814 168.559 154.534  1.00 29.80           C  
ATOM   4795  CG  MET A 311     134.198 168.105 154.944  1.00 29.80           C  
ATOM   4796  SD  MET A 311     135.364 168.109 153.576  1.00 29.80           S  
ATOM   4797  CE  MET A 311     136.915 168.108 154.461  1.00 29.80           C  
ATOM   4798  H   MET A 311     131.147 166.833 155.976  1.00 29.80           H  
ATOM   4799  HA  MET A 311     132.169 169.319 156.315  1.00 29.80           H  
ATOM   4800  HB2 MET A 311     132.472 167.920 153.888  1.00 29.80           H  
ATOM   4801  HB3 MET A 311     132.900 169.431 154.119  1.00 29.80           H  
ATOM   4802  HG2 MET A 311     134.537 168.704 155.628  1.00 29.80           H  
ATOM   4803  HG3 MET A 311     134.145 167.200 155.291  1.00 29.80           H  
ATOM   4804  HE1 MET A 311     137.639 168.024 153.823  1.00 29.80           H  
ATOM   4805  HE2 MET A 311     136.999 168.941 154.951  1.00 29.80           H  
ATOM   4806  HE3 MET A 311     136.927 167.358 155.077  1.00 29.80           H  
ATOM   4807  N   ASP A 312     129.727 169.830 156.065  1.00 30.90           N  
ATOM   4808  CA  ASP A 312     128.412 170.334 155.679  1.00 30.90           C  
ATOM   4809  C   ASP A 312     128.528 171.421 154.621  1.00 30.90           C  
ATOM   4810  O   ASP A 312     127.762 171.437 153.649  1.00 30.90           O  
ATOM   4811  CB  ASP A 312     127.675 170.866 156.905  1.00 30.90           C  
ATOM   4812  CG  ASP A 312     127.382 169.788 157.917  1.00 30.90           C  
ATOM   4813  OD1 ASP A 312     127.582 168.601 157.594  1.00 30.90           O  
ATOM   4814  OD2 ASP A 312     126.957 170.127 159.040  1.00 30.90           O  
ATOM   4815  H   ASP A 312     129.973 170.038 156.863  1.00 30.90           H  
ATOM   4816  HA  ASP A 312     127.891 169.606 155.306  1.00 30.90           H  
ATOM   4817  HB2 ASP A 312     128.222 171.541 157.336  1.00 30.90           H  
ATOM   4818  HB3 ASP A 312     126.831 171.252 156.624  1.00 30.90           H  
ATOM   4819  N   GLY A 313     129.476 172.342 154.796  1.00 30.48           N  
ATOM   4820  CA  GLY A 313     129.664 173.387 153.807  1.00 30.48           C  
ATOM   4821  C   GLY A 313     130.038 172.833 152.448  1.00 30.48           C  
ATOM   4822  O   GLY A 313     129.539 173.295 151.420  1.00 30.48           O  
ATOM   4823  H   GLY A 313     130.013 172.379 155.467  1.00 30.48           H  
ATOM   4824  HA2 GLY A 313     128.845 173.898 153.716  1.00 30.48           H  
ATOM   4825  HA3 GLY A 313     130.369 173.986 154.099  1.00 30.48           H  
ATOM   4826  N   THR A 314     130.918 171.832 152.424  1.00 31.03           N  
ATOM   4827  CA  THR A 314     131.302 171.222 151.157  1.00 31.03           C
[truncated: 1,153,202 more chars]
