# Supplementary material for: The archaeal glutamate transporter homologue GltPh shows heterogeneous substrate binding
Source: J Gen Physiol. 2022 Apr 22;154(5):e202213131. doi: 10.1085/jgp.202213131 (PMC9044058; doi:10.1085/jgp.202213131)
Supplement: Data S2 — provides data maps and models generated from P-GltPh purified in the presence of substrate and ions (Na+ and L-Asp). [file JGP_202213131_DataS2.zip › Dataset_B2/OFS-out_D390-down/OFS-out_D390-down.pdb]

REMARK   3                                                                      
REMARK   3 FILE CREATED: Sun Apr 25 17:31:10 2021                               
REMARK   3                                                                      
REMARK   3 RESOLUTION: 2.60                                                     
REMARK   3                                                                      
REMARK   3 REFINEMENT.                                                          
REMARK   3   PROGRAM     : PHENIX (1.19.2_4158: phenix.real_space_refine)       
REMARK   3   AUTHORS     : Adams,Afonine,Bunkoczi,Burnley,Chen,Dar,Davis,       
REMARK   3               : Draizen,Echols,Gildea,Gros,Grosse-Kunstleve,Headd,   
REMARK   3               : Hintze,Hung,Ioerger,Liebschner,McCoy,McKee,Moriarty, 
REMARK   3               : Oeffner,Poon,Read,Richardson,Richardson,Sacchettini, 
REMARK   3               : Sauter,Sobolev,Storoni,Terwilliger,Williams,Zwart    
REMARK   3                                                                      
REMARK   3 SCATTERING TABLE: ELECTRON                                           
REMARK   3                                                                      
REMARK   3 REFINEMENT TARGET: REAL-SPACE (WEIGHTED MAP SUM AT ATOM CENTERS)     
REMARK   3                                                                      
REMARK   3 MODEL TO MAP FIT.                                                    
REMARK   3   CC_mask  : 0.8440                                                  
REMARK   3   CC_volume: 0.8114                                                  
REMARK   3   CC_peaks : 0.6309                                                  
REMARK   3                                                                      
REMARK   3 GEOMETRY RESTRAINTS LIBRARY: GEOSTD + MONOMER LIBRARY + CDL V1.2     
REMARK   3 DEVIATIONS FROM IDEAL VALUES.                                        
REMARK   3   BOND      :  0.003   0.022   9436                                  
REMARK   3   ANGLE     :  0.484   5.633  12863                                  
REMARK   3   CHIRALITY :  0.038   0.134   1611                                  
REMARK   3   PLANARITY :  0.003   0.043   1585                                  
REMARK   3   DIHEDRAL  :  3.395  19.786   1319                                  
REMARK   3   MIN NONBONDED DISTANCE : 2.085                                     
REMARK   3                                                                      
REMARK   3 MOLPROBITY STATISTICS.                                               
REMARK   3   ALL-ATOM CLASHSCORE : 5.00                                         
REMARK   3   RAMACHANDRAN PLOT:                                                 
REMARK   3     OUTLIERS :  0.00 %                                               
REMARK   3     ALLOWED  :  1.46 %                                               
REMARK   3     FAVORED  : 98.54 %                                               
REMARK   3   ROTAMER OUTLIERS :  0.10 %                                         
REMARK   3   CBETA DEVIATIONS :  0.00 %                                         
REMARK   3   PEPTIDE PLANE:                                                     
REMARK   3     CIS-PROLINE     : 0.00 %                                         
REMARK   3     CIS-GENERAL     : 0.00 %                                         
REMARK   3     TWISTED PROLINE : 0.00 %                                         
REMARK   3     TWISTED GENERAL : 0.00 %                                         
REMARK   3                                                                      
REMARK   3 RAMA-Z (RAMACHANDRAN PLOT Z-SCORE):                                  
REMARK   3 INTERPRETATION: BAD |RAMA-Z| > 3; SUSPICIOUS 2 < |RAMA-Z| < 3; GOOD  
REMARK   3 SCORES FOR WHOLE/HELIX/SHEET/LOOP ARE SCALED INDEPENDENTLY;          
REMARK   3 THEREFORE, THE VALUES ARE NOT RELATED IN A SIMPLE MANNER.            
REMARK   3   WHOLE:  3.13 (0.23), RESIDUES: 1233                                
REMARK   3   HELIX:  2.37 (0.15), RESIDUES: 1065                                
REMARK   3   SHEET:  NONE (NONE), RESIDUES: 0                                   
REMARK   3   LOOP :  0.15 (0.47), RESIDUES: 168                                 
REMARK   3                                                                      
HELIX    1   1 LEU A    3  GLU A    9  1                                   7    
HELIX    2   2 VAL A   12  HIS A   32  1                                  21    
HELIX    3   3 ALA A   36  TYR A   42  1                                   7    
HELIX    4   4 LYS A   44  ALA A   71  1                                  28    
HELIX    5   5 PRO A   75  LEU A  106  1                                  32    
HELIX    6   6 LEU A  130  ILE A  137  1                                   8    
HELIX    7   7 PRO A  142  ASN A  148  1                                   7    
HELIX    8   8 VAL A  151  ASN A  170  1                                  20    
HELIX    9   9 GLU A  174  HIS A  223  1                                  50    
HELIX   10  10 GLY A  226  LEU A  245  5                                  20    
HELIX   11  11 TYR A  247  ILE A  253  1                                   7    
HELIX   12  12 PRO A  258  THR A  275  1                                  18    
HELIX   13  13 SER A  278  GLU A  291  1                                  14    
HELIX   14  14 GLU A  296  ILE A  309  1                                  14    
HELIX   15  15 ASP A  312  LEU A  329  1                                  18    
HELIX   16  16 VAL A  335  GLY A  351  1                                  17    
HELIX   17  17 ALA A  358  VAL A  370  1                                  13    
HELIX   18  18 PRO A  377  THR A  415  1                                  39    
HELIX   19  19 LEU B    3  GLU B    9  1                                   7    
HELIX   20  20 VAL B   12  HIS B   32  1                                  21    
HELIX   21  21 ALA B   36  TYR B   42  1                                   7    
HELIX   22  22 LYS B   44  SER B   72  1                                  29    
HELIX   23  23 PRO B   75  LEU B  106  1                                  32    
HELIX   24  24 LEU B  130  ILE B  137  1                                   8    
HELIX   25  25 PRO B  142  ALA B  147  1                                   6    
HELIX   26  26 VAL B  151  ASN B  170  1                                  20    
HELIX   27  27 GLU B  174  GLN B  220  1                                  47    
HELIX   28  28 GLU B  227  ILE B  253  1                                  27    
HELIX   29  29 PRO B  258  THR B  275  1                                  18    
HELIX   30  30 SER B  278  MET B  292  1                                  15    
HELIX   31  31 GLU B  296  ILE B  309  1                                  14    
HELIX   32  32 ASP B  312  ALA B  328  1                                  17    
HELIX   33  33 VAL B  335  GLY B  351  1                                  17    
HELIX   34  34 ALA B  358  VAL B  370  1                                  13    
HELIX   35  35 PRO B  377  THR B  415  1                                  39    
HELIX   36  36 LEU C    3  GLU C    9  1                                   7    
HELIX   37  37 VAL C   12  HIS C   32  1                                  21    
HELIX   38  38 ALA C   36  TYR C   42  1                                   7    
HELIX   39  39 LYS C   44  ALA C   71  1                                  28    
HELIX   40  40 PRO C   75  LEU C  106  1                                  32    
HELIX   41  41 LEU C  130  ILE C  137  1                                   8    
HELIX   42  42 PRO C  142  ALA C  147  1                                   6    
HELIX   43  43 VAL C  151  ASN C  170  1                                  20    
HELIX   44  44 GLU C  174  HIS C  223  1                                  50    
HELIX   45  45 GLU C  227  ILE C  253  1                                  27    
HELIX   46  46 PRO C  258  THR C  275  1                                  18    
HELIX   47  47 SER C  278  GLU C  291  1                                  14    
HELIX   48  48 GLU C  296  ILE C  309  1                                  14    
HELIX   49  49 ASP C  312  LEU C  329  1                                  18    
HELIX   50  50 VAL C  335  GLY C  351  1                                  17    
HELIX   51  51 ALA C  358  VAL C  370  1                                  13    
HELIX   52  52 PRO C  377  THR C  415  1                                  39    
CRYST1  318.000  318.000  318.000  90.00  90.00  90.00 P 1                      
SCALE1      0.003145  0.000000  0.000000        0.00000                         
SCALE2      0.000000  0.003145  0.000000        0.00000                         
SCALE3      0.000000  0.000000  0.003145        0.00000                         
ATOM      1  N   GLY A   2     158.165 199.668 172.913  1.00 52.78           N  
ATOM      2  CA  GLY A   2     158.438 198.991 171.660  1.00 52.78           C  
ATOM      3  C   GLY A   2     157.175 198.615 170.911  1.00 52.78           C  
ATOM      4  O   GLY A   2     156.144 198.325 171.517  1.00 52.78           O  
ATOM      5  HA2 GLY A   2     158.972 199.568 171.091  1.00 52.78           H  
ATOM      6  HA3 GLY A   2     158.943 198.180 171.834  1.00 52.78           H  
ATOM      7  N   LEU A   3     157.258 198.625 169.579  1.00 50.91           N  
ATOM      8  CA  LEU A   3     156.096 198.281 168.766  1.00 50.91           C  
ATOM      9  C   LEU A   3     155.689 196.828 168.975  1.00 50.91           C  
ATOM     10  O   LEU A   3     154.495 196.507 169.014  1.00 50.91           O  
ATOM     11  CB  LEU A   3     156.398 198.547 167.292  1.00 50.91           C  
ATOM     12  CG  LEU A   3     155.253 198.294 166.310  1.00 50.91           C  
ATOM     13  CD1 LEU A   3     154.080 199.219 166.595  1.00 50.91           C  
ATOM     14  CD2 LEU A   3     155.738 198.465 164.879  1.00 50.91           C  
ATOM     15  H   LEU A   3     157.964 198.825 169.131  1.00 50.91           H  
ATOM     16  HA  LEU A   3     155.351 198.843 169.029  1.00 50.91           H  
ATOM     17  HB2 LEU A   3     156.658 199.477 167.199  1.00 50.91           H  
ATOM     18  HB3 LEU A   3     157.137 197.978 167.025  1.00 50.91           H  
ATOM     19  HG  LEU A   3     154.945 197.382 166.411  1.00 50.91           H  
ATOM     20 HD11 LEU A   3     153.405 199.089 165.910  1.00 50.91           H  
ATOM     21 HD12 LEU A   3     153.713 199.004 167.466  1.00 50.91           H  
ATOM     22 HD13 LEU A   3     154.392 200.137 166.582  1.00 50.91           H  
ATOM     23 HD21 LEU A   3     154.998 198.302 164.274  1.00 50.91           H  
ATOM     24 HD22 LEU A   3     156.067 199.370 164.764  1.00 50.91           H  
ATOM     25 HD23 LEU A   3     156.451 197.829 164.710  1.00 50.91           H  
ATOM     26  N   TYR A   4     156.670 195.931 169.106  1.00 47.75           N  
ATOM     27  CA  TYR A   4     156.368 194.511 169.248  1.00 47.75           C  
ATOM     28  C   TYR A   4     155.566 194.237 170.514  1.00 47.75           C  
ATOM     29  O   TYR A   4     154.625 193.436 170.499  1.00 47.75           O  
ATOM     30  CB  TYR A   4     157.666 193.707 169.252  1.00 47.75           C  
ATOM     31  CG  TYR A   4     157.471 192.222 169.429  1.00 47.75           C  
ATOM     32  CD1 TYR A   4     157.234 191.399 168.338  1.00 47.75           C  
ATOM     33  CD2 TYR A   4     157.534 191.639 170.684  1.00 47.75           C  
ATOM     34  CE1 TYR A   4     157.059 190.041 168.494  1.00 47.75           C  
ATOM     35  CE2 TYR A   4     157.362 190.282 170.850  1.00 47.75           C  
ATOM     36  CZ  TYR A   4     157.125 189.488 169.752  1.00 47.75           C  
ATOM     37  OH  TYR A   4     156.952 188.133 169.915  1.00 47.75           O  
ATOM     38  H   TYR A   4     157.509 196.120 169.116  1.00 47.75           H  
ATOM     39  HA  TYR A   4     155.838 194.224 168.489  1.00 47.75           H  
ATOM     40  HB2 TYR A   4     158.122 193.846 168.408  1.00 47.75           H  
ATOM     41  HB3 TYR A   4     158.224 194.019 169.981  1.00 47.75           H  
ATOM     42  HD1 TYR A   4     157.189 191.770 167.486  1.00 47.75           H  
ATOM     43  HD2 TYR A   4     157.695 192.173 171.428  1.00 47.75           H  
ATOM     44  HE1 TYR A   4     156.899 189.501 167.753  1.00 47.75           H  
ATOM     45  HE2 TYR A   4     157.405 189.907 171.699  1.00 47.75           H  
ATOM     46  HH  TYR A   4     157.015 187.931 170.727  1.00 47.75           H  
ATOM     47  N   ARG A   5     155.934 194.879 171.625  1.00 48.40           N  
ATOM     48  CA  ARG A   5     155.201 194.666 172.868  1.00 48.40           C  
ATOM     49  C   ARG A   5     153.753 195.116 172.730  1.00 48.40           C  
ATOM     50  O   ARG A   5     152.833 194.418 173.173  1.00 48.40           O  
ATOM     51  CB  ARG A   5     155.886 195.410 174.014  1.00 48.40           C  
ATOM     52  H   ARG A   5     156.592 195.429 171.683  1.00 48.40           H  
ATOM     53  HA  ARG A   5     155.203 193.719 173.079  1.00 48.40           H  
ATOM     54  N   LYS A   6     153.531 196.277 172.112  1.00 48.35           N  
ATOM     55  CA  LYS A   6     152.167 196.748 171.904  1.00 48.35           C  
ATOM     56  C   LYS A   6     151.391 195.796 171.004  1.00 48.35           C  
ATOM     57  O   LYS A   6     150.214 195.511 171.255  1.00 48.35           O  
ATOM     58  CB  LYS A   6     152.186 198.156 171.310  1.00 48.35           C  
ATOM     59  CG  LYS A   6     150.808 198.774 171.136  1.00 48.35           C  
ATOM     60  CD  LYS A   6     150.894 200.192 170.594  1.00 48.35           C  
ATOM     61  CE  LYS A   6     149.521 200.841 170.509  1.00 48.35           C  
ATOM     62  NZ  LYS A   6     148.656 200.192 169.484  1.00 48.35           N  
ATOM     63  H   LYS A   6     154.142 196.799 171.809  1.00 48.35           H  
ATOM     64  HA  LYS A   6     151.713 196.790 172.760  1.00 48.35           H  
ATOM     65  HB2 LYS A   6     152.698 198.736 171.896  1.00 48.35           H  
ATOM     66  HB3 LYS A   6     152.606 198.120 170.437  1.00 48.35           H  
ATOM     67  HG2 LYS A   6     150.293 198.243 170.509  1.00 48.35           H  
ATOM     68  HG3 LYS A   6     150.360 198.805 171.996  1.00 48.35           H  
ATOM     69  HD2 LYS A   6     151.448 200.728 171.183  1.00 48.35           H  
ATOM     70  HD3 LYS A   6     151.276 200.171 169.702  1.00 48.35           H  
ATOM     71  HE2 LYS A   6     149.625 201.774 170.269  1.00 48.35           H  
ATOM     72  HE3 LYS A   6     149.079 200.763 171.369  1.00 48.35           H  
ATOM     73  HZ1 LYS A   6     149.037 200.253 168.683  1.00 48.35           H  
ATOM     74  HZ2 LYS A   6     147.863 200.596 169.458  1.00 48.35           H  
ATOM     75  HZ3 LYS A   6     148.538 199.334 169.685  1.00 48.35           H  
ATOM     76  N   TYR A   7     152.034 195.291 169.950  1.00 44.10           N  
ATOM     77  CA  TYR A   7     151.363 194.359 169.050  1.00 44.10           C  
ATOM     78  C   TYR A   7     150.948 193.094 169.787  1.00 44.10           C  
ATOM     79  O   TYR A   7     149.806 192.636 169.664  1.00 44.10           O  
ATOM     80  CB  TYR A   7     152.281 194.023 167.876  1.00 44.10           C  
ATOM     81  CG  TYR A   7     151.743 192.947 166.958  1.00 44.10           C  
ATOM     82  CD1 TYR A   7     150.878 193.262 165.920  1.00 44.10           C  
ATOM     83  CD2 TYR A   7     152.109 191.621 167.123  1.00 44.10           C  
ATOM     84  CE1 TYR A   7     150.389 192.288 165.078  1.00 44.10           C  
ATOM     85  CE2 TYR A   7     151.625 190.639 166.285  1.00 44.10           C  
ATOM     86  CZ  TYR A   7     150.765 190.979 165.263  1.00 44.10           C  
ATOM     87  OH  TYR A   7     150.280 190.004 164.424  1.00 44.10           O  
ATOM     88  H   TYR A   7     152.848 195.472 169.737  1.00 44.10           H  
ATOM     89  HA  TYR A   7     150.563 194.780 168.697  1.00 44.10           H  
ATOM     90  HB2 TYR A   7     152.415 194.823 167.346  1.00 44.10           H  
ATOM     91  HB3 TYR A   7     153.132 193.714 168.225  1.00 44.10           H  
ATOM     92  HD1 TYR A   7     150.622 194.147 165.792  1.00 44.10           H  
ATOM     93  HD2 TYR A   7     152.690 191.388 167.811  1.00 44.10           H  
ATOM     94  HE1 TYR A   7     149.809 192.515 164.387  1.00 44.10           H  
ATOM     95  HE2 TYR A   7     151.878 189.754 166.408  1.00 44.10           H  
ATOM     96  HH  TYR A   7     150.584 189.253 164.649  1.00 44.10           H  
ATOM     97  N   ILE A   8     151.862 192.514 170.565  1.00 44.73           N  
ATOM     98  CA  ILE A   8     151.543 191.285 171.284  1.00 44.73           C  
ATOM     99  C   ILE A   8     150.446 191.534 172.310  1.00 44.73           C  
ATOM    100  O   ILE A   8     149.523 190.725 172.458  1.00 44.73           O  
ATOM    101  CB  ILE A   8     152.806 190.698 171.941  1.00 44.73           C  
ATOM    102  CG1 ILE A   8     153.879 190.391 170.890  1.00 44.73           C  
ATOM    103  CG2 ILE A   8     152.458 189.442 172.726  1.00 44.73           C  
ATOM    104  CD1 ILE A   8     153.466 189.370 169.847  1.00 44.73           C  
ATOM    105  H   ILE A   8     152.660 192.809 170.693  1.00 44.73           H  
ATOM    106  HA  ILE A   8     151.204 190.633 170.652  1.00 44.73           H  
ATOM    107  HB  ILE A   8     153.162 191.357 172.558  1.00 44.73           H  
ATOM    108 HG12 ILE A   8     154.106 191.207 170.421  1.00 44.73           H  
ATOM    109 HG13 ILE A   8     154.663 190.044 171.344  1.00 44.73           H  
ATOM    110 HG21 ILE A   8     153.275 188.960 172.925  1.00 44.73           H  
ATOM    111 HG22 ILE A   8     152.016 189.697 173.552  1.00 44.73           H  
ATOM    112 HG23 ILE A   8     151.869 188.888 172.190  1.00 44.73           H  
ATOM    113 HD11 ILE A   8     154.220 189.200 169.262  1.00 44.73           H  
ATOM    114 HD12 ILE A   8     153.202 188.549 170.291  1.00 44.73           H  
ATOM    115 HD13 ILE A   8     152.724 189.724 169.332  1.00 44.73           H  
ATOM    116  N   GLU A   9     150.526 192.650 173.036  1.00 47.66           N  
ATOM    117  CA  GLU A   9     149.558 192.921 174.091  1.00 47.66           C  
ATOM    118  C   GLU A   9     148.151 193.144 173.552  1.00 47.66           C  
ATOM    119  O   GLU A   9     147.182 192.957 174.295  1.00 47.66           O  
ATOM    120  CB  GLU A   9     150.000 194.137 174.904  1.00 47.66           C  
ATOM    121  CG  GLU A   9     150.959 193.806 176.038  1.00 47.66           C  
ATOM    122  CD  GLU A   9     151.672 195.031 176.578  1.00 47.66           C  
ATOM    123  OE1 GLU A   9     152.329 195.738 175.785  1.00 47.66           O  
ATOM    124  OE2 GLU A   9     151.576 195.288 177.797  1.00 47.66           O  
ATOM    125  H   GLU A   9     151.126 193.258 172.937  1.00 47.66           H  
ATOM    126  HA  GLU A   9     149.527 192.157 174.690  1.00 47.66           H  
ATOM    127  HB2 GLU A   9     150.445 194.765 174.313  1.00 47.66           H  
ATOM    128  HB3 GLU A   9     149.216 194.555 175.293  1.00 47.66           H  
ATOM    129  HG2 GLU A   9     151.631 193.188 175.714  1.00 47.66           H  
ATOM    130  HG3 GLU A   9     150.460 193.404 176.767  1.00 47.66           H  
ATOM    131  N   TYR A  10     148.013 193.535 172.290  1.00 45.17           N  
ATOM    132  CA  TYR A  10     146.695 193.833 171.749  1.00 45.17           C  
ATOM    133  C   TYR A  10     145.840 192.566 171.709  1.00 45.17           C  
ATOM    134  O   TYR A  10     146.358 191.478 171.439  1.00 45.17           O  
ATOM    135  CB  TYR A  10     146.819 194.429 170.348  1.00 45.17           C  
ATOM    136  CG  TYR A  10     145.676 195.338 169.968  1.00 45.17           C  
ATOM    137  CD1 TYR A  10     144.443 194.820 169.603  1.00 45.17           C  
ATOM    138  CD2 TYR A  10     145.824 196.716 169.994  1.00 45.17           C  
ATOM    139  CE1 TYR A  10     143.396 195.649 169.263  1.00 45.17           C  
ATOM    140  CE2 TYR A  10     144.781 197.551 169.657  1.00 45.17           C  
ATOM    141  CZ  TYR A  10     143.569 197.012 169.293  1.00 45.17           C  
ATOM    142  OH  TYR A  10     142.526 197.843 168.955  1.00 45.17           O  
ATOM    143  H   TYR A  10     148.660 193.637 171.733  1.00 45.17           H  
ATOM    144  HA  TYR A  10     146.270 194.492 172.318  1.00 45.17           H  
ATOM    145  HB2 TYR A  10     147.638 194.947 170.300  1.00 45.17           H  
ATOM    146  HB3 TYR A  10     146.849 193.704 169.703  1.00 45.17           H  
ATOM    147  HD1 TYR A  10     144.323 193.898 169.582  1.00 45.17           H  
ATOM    148  HD2 TYR A  10     146.642 197.084 170.240  1.00 45.17           H  
ATOM    149  HE1 TYR A  10     142.575 195.287 169.017  1.00 45.17           H  
ATOM    150  HE2 TYR A  10     144.896 198.475 169.675  1.00 45.17           H  
ATOM    151  HH  TYR A  10     142.759 198.644 169.037  1.00 45.17           H  
ATOM    152  N   PRO A  11     144.538 192.669 171.982  1.00 43.72           N  
ATOM    153  CA  PRO A  11     143.676 191.487 171.883  1.00 43.72           C  
ATOM    154  C   PRO A  11     143.813 190.805 170.530  1.00 43.72           C  
ATOM    155  O   PRO A  11     143.815 191.454 169.482  1.00 43.72           O  
ATOM    156  CB  PRO A  11     142.271 192.056 172.089  1.00 43.72           C  
ATOM    157  CG  PRO A  11     142.464 193.287 172.887  1.00 43.72           C  
ATOM    158  CD  PRO A  11     143.867 193.782 172.677  1.00 43.72           C  
ATOM    159  HA  PRO A  11     143.880 190.855 172.590  1.00 43.72           H  
ATOM    160  HB2 PRO A  11     141.872 192.264 171.229  1.00 43.72           H  
ATOM    161  HB3 PRO A  11     141.727 191.416 172.574  1.00 43.72           H  
ATOM    162  HG2 PRO A  11     141.827 193.957 172.594  1.00 43.72           H  
ATOM    163  HG3 PRO A  11     142.321 193.082 173.825  1.00 43.72           H  
ATOM    164  HD2 PRO A  11     143.862 194.583 172.134  1.00 43.72           H  
ATOM    165  HD3 PRO A  11     144.293 193.944 173.533  1.00 43.72           H  
ATOM    166  N   VAL A  12     143.922 189.477 170.562  1.00 40.92           N  
ATOM    167  CA  VAL A  12     144.183 188.725 169.340  1.00 40.92           C  
ATOM    168  C   VAL A  12     142.974 188.767 168.414  1.00 40.92           C  
ATOM    169  O   VAL A  12     143.119 188.835 167.189  1.00 40.92           O  
ATOM    170  CB  VAL A  12     144.585 187.279 169.684  1.00 40.92           C  
ATOM    171  CG1 VAL A  12     144.921 186.507 168.420  1.00 40.92           C  
ATOM    172  CG2 VAL A  12     145.760 187.270 170.645  1.00 40.92           C  
ATOM    173  H   VAL A  12     143.847 188.995 171.270  1.00 40.92           H  
ATOM    174  HA  VAL A  12     144.928 189.137 168.875  1.00 40.92           H  
ATOM    175  HB  VAL A  12     143.839 186.838 170.118  1.00 40.92           H  
ATOM    176 HG11 VAL A  12     145.325 185.659 168.667  1.00 40.92           H  
ATOM    177 HG12 VAL A  12     144.107 186.349 167.918  1.00 40.92           H  
ATOM    178 HG13 VAL A  12     145.545 187.025 167.889  1.00 40.92           H  
ATOM    179 HG21 VAL A  12     146.069 186.357 170.756  1.00 40.92           H  
ATOM    180 HG22 VAL A  12     146.470 187.818 170.278  1.00 40.92           H  
ATOM    181 HG23 VAL A  12     145.473 187.628 171.500  1.00 40.92           H  
ATOM    182  N   LEU A  13     141.766 188.712 168.976  1.00 40.41           N  
ATOM    183  CA  LEU A  13     140.566 188.715 168.146  1.00 40.41           C  
ATOM    184  C   LEU A  13     140.445 190.015 167.360  1.00 40.41           C  
ATOM    185  O   LEU A  13     140.150 190.004 166.159  1.00 40.41           O  
ATOM    186  CB  LEU A  13     139.328 188.505 169.018  1.00 40.41           C  
ATOM    187  CG  LEU A  13     137.989 188.691 168.301  1.00 40.41           C  
ATOM    188  CD1 LEU A  13     137.777 187.556 167.318  1.00 40.41           C  
ATOM    189  CD2 LEU A  13     136.846 188.784 169.300  1.00 40.41           C  
ATOM    190  H   LEU A  13     141.617 188.674 169.822  1.00 40.41           H  
ATOM    191  HA  LEU A  13     140.615 187.983 167.513  1.00 40.41           H  
ATOM    192  HB2 LEU A  13     139.349 187.602 169.371  1.00 40.41           H  
ATOM    193  HB3 LEU A  13     139.359 189.142 169.749  1.00 40.41           H  
ATOM    194  HG  LEU A  13     137.995 189.522 167.802  1.00 40.41           H  
ATOM    195 HD11 LEU A  13     136.878 187.611 166.958  1.00 40.41           H  
ATOM    196 HD12 LEU A  13     138.428 187.632 166.603  1.00 40.41           H  
ATOM    197 HD13 LEU A  13     137.900 186.714 167.782  1.00 40.41           H  
ATOM    198 HD21 LEU A  13     136.175 188.120 169.077  1.00 40.41           H  
ATOM    199 HD22 LEU A  13     137.191 188.621 170.191  1.00 40.41           H  
ATOM    200 HD23 LEU A  13     136.459 189.672 169.255  1.00 40.41           H  
ATOM    201  N   GLN A  14     140.646 191.147 168.030  1.00 42.53           N  
ATOM    202  CA  GLN A  14     140.557 192.425 167.338  1.00 42.53           C  
ATOM    203  C   GLN A  14     141.627 192.528 166.262  1.00 42.53           C  
ATOM    204  O   GLN A  14     141.372 193.044 165.168  1.00 42.53           O  
ATOM    205  CB  GLN A  14     140.677 193.572 168.340  1.00 42.53           C  
ATOM    206  CG  GLN A  14     139.511 193.647 169.308  1.00 42.53           C  
ATOM    207  CD  GLN A  14     139.636 194.792 170.290  1.00 42.53           C  
ATOM    208  OE1 GLN A  14     140.628 195.518 170.292  1.00 42.53           O  
ATOM    209  NE2 GLN A  14     138.625 194.957 171.135  1.00 42.53           N  
ATOM    210  H   GLN A  14     140.830 191.203 168.868  1.00 42.53           H  
ATOM    211  HA  GLN A  14     139.691 192.492 166.907  1.00 42.53           H  
ATOM    212  HB2 GLN A  14     141.487 193.450 168.859  1.00 42.53           H  
ATOM    213  HB3 GLN A  14     140.717 194.410 167.855  1.00 42.53           H  
ATOM    214  HG2 GLN A  14     139.466 192.822 169.815  1.00 42.53           H  
ATOM    215  HG3 GLN A  14     138.691 193.773 168.805  1.00 42.53           H  
ATOM    216 HE21 GLN A  14     137.948 194.429 171.104  1.00 42.53           H  
ATOM    217 HE22 GLN A  14     138.648 195.594 171.713  1.00 42.53           H  
ATOM    218  N   LYS A  15     142.828 192.027 166.550  1.00 41.46           N  
ATOM    219  CA  LYS A  15     143.879 192.008 165.542  1.00 41.46           C  
ATOM    220  C   LYS A  15     143.463 191.183 164.332  1.00 41.46           C  
ATOM    221  O   LYS A  15     143.691 191.589 163.188  1.00 41.46           O  
ATOM    222  CB  LYS A  15     145.166 191.452 166.146  1.00 41.46           C  
ATOM    223  CG  LYS A  15     145.880 192.414 167.073  1.00 41.46           C  
ATOM    224  CD  LYS A  15     147.300 191.957 167.352  1.00 41.46           C  
ATOM    225  CE  LYS A  15     147.322 190.685 168.178  1.00 41.46           C  
ATOM    226  NZ  LYS A  15     148.707 190.248 168.479  1.00 41.46           N  
ATOM    227  H   LYS A  15     143.055 191.697 167.312  1.00 41.46           H  
ATOM    228  HA  LYS A  15     144.052 192.915 165.245  1.00 41.46           H  
ATOM    229  HB2 LYS A  15     144.950 190.655 166.656  1.00 41.46           H  
ATOM    230  HB3 LYS A  15     145.776 191.224 165.426  1.00 41.46           H  
ATOM    231  HG2 LYS A  15     145.918 193.289 166.658  1.00 41.46           H  
ATOM    232  HG3 LYS A  15     145.404 192.462 167.916  1.00 41.46           H  
ATOM    233  HD2 LYS A  15     147.751 191.782 166.512  1.00 41.46           H  
ATOM    234  HD3 LYS A  15     147.768 192.649 167.846  1.00 41.46           H  
ATOM    235  HE2 LYS A  15     146.864 190.841 169.018  1.00 41.46           H  
ATOM    236  HE3 LYS A  15     146.883 189.974 167.685  1.00 41.46           H  
ATOM    237  HZ1 LYS A  15     148.692 189.499 168.961  1.00 41.46           H  
ATOM    238  HZ2 LYS A  15     149.149 190.095 167.722  1.00 41.46           H  
ATOM    239  HZ3 LYS A  15     149.132 190.879 168.940  1.00 41.46           H  
ATOM    240  N   ILE A  16     142.849 190.020 164.564  1.00 38.71           N  
ATOM    241  CA  ILE A  16     142.459 189.156 163.457  1.00 38.71           C  
ATOM    242  C   ILE A  16     141.362 189.806 162.623  1.00 38.71           C  
ATOM    243  O   ILE A  16     141.381 189.733 161.391  1.00 38.71           O  
ATOM    244  CB  ILE A  16     142.037 187.770 163.984  1.00 38.71           C  
ATOM    245  CG1 ILE A  16     143.270 187.029 164.515  1.00 38.71           C  
ATOM    246  CG2 ILE A  16     141.345 186.966 162.885  1.00 38.71           C  
ATOM    247  CD1 ILE A  16     143.019 185.602 164.942  1.00 38.71           C  
ATOM    248  H   ILE A  16     142.650 189.716 165.344  1.00 38.71           H  
ATOM    249  HA  ILE A  16     143.227 189.027 162.879  1.00 38.71           H  
ATOM    250  HB  ILE A  16     141.413 187.896 164.715  1.00 38.71           H  
ATOM    251 HG12 ILE A  16     143.942 187.010 163.816  1.00 38.71           H  
ATOM    252 HG13 ILE A  16     143.614 187.508 165.283  1.00 38.71           H  
ATOM    253 HG21 ILE A  16     141.184 186.063 163.195  1.00 38.71           H  
ATOM    254 HG22 ILE A  16     140.496 187.381 162.668  1.00 38.71           H  
ATOM    255 HG23 ILE A  16     141.915 186.948 162.101  1.00 38.71           H  
ATOM    256 HD11 ILE A  16     143.762 185.302 165.488  1.00 38.71           H  
ATOM    257 HD12 ILE A  16     142.196 185.566 165.455  1.00 38.71           H  
ATOM    258 HD13 ILE A  16     142.942 185.044 164.153  1.00 38.71           H  
ATOM    259  N   LEU A  17     140.382 190.442 163.271  1.00 39.31           N  
ATOM    260  CA  LEU A  17     139.340 191.127 162.506  1.00 39.31           C  
ATOM    261  C   LEU A  17     139.908 192.296 161.709  1.00 39.31           C  
ATOM    262  O   LEU A  17     139.538 192.501 160.545  1.00 39.31           O  
ATOM    263  CB  LEU A  17     138.213 191.609 163.422  1.00 39.31           C  
ATOM    264  CG  LEU A  17     137.171 190.594 163.909  1.00 39.31           C  
ATOM    265  CD1 LEU A  17     136.372 190.075 162.723  1.00 39.31           C  
ATOM    266  CD2 LEU A  17     137.760 189.439 164.695  1.00 39.31           C  
ATOM    267  H   LEU A  17     140.300 190.490 164.125  1.00 39.31           H  
ATOM    268  HA  LEU A  17     138.960 190.501 161.872  1.00 39.31           H  
ATOM    269  HB2 LEU A  17     138.621 191.991 164.215  1.00 39.31           H  
ATOM    270  HB3 LEU A  17     137.728 192.304 162.952  1.00 39.31           H  
ATOM    271  HG  LEU A  17     136.551 191.055 164.496  1.00 39.31           H  
ATOM    272 HD11 LEU A  17     135.644 189.524 163.051  1.00 39.31           H  
ATOM    273 HD12 LEU A  17     136.019 190.827 162.225  1.00 39.31           H  
ATOM    274 HD13 LEU A  17     136.955 189.547 162.156  1.00 39.31           H  
ATOM    275 HD21 LEU A  17     137.105 188.724 164.736  1.00 39.31           H  
ATOM    276 HD22 LEU A  17     138.563 189.120 164.258  1.00 39.31           H  
ATOM    277 HD23 LEU A  17     137.962 189.746 165.591  1.00 39.31           H  
ATOM    278  N   ILE A  18     140.800 193.082 162.318  1.00 39.99           N  
ATOM    279  CA  ILE A  18     141.431 194.179 161.592  1.00 39.99           C  
ATOM    280  C   ILE A  18     142.173 193.640 160.380  1.00 39.99           C  
ATOM    281  O   ILE A  18     142.056 194.169 159.269  1.00 39.99           O  
ATOM    282  CB  ILE A  18     142.370 194.971 162.522  1.00 39.99           C  
ATOM    283  CG1 ILE A  18     141.554 195.744 163.561  1.00 39.99           C  
ATOM    284  CG2 ILE A  18     143.256 195.913 161.709  1.00 39.99           C  
ATOM    285  CD1 ILE A  18     142.387 196.571 164.517  1.00 39.99           C  
ATOM    286  H   ILE A  18     141.051 193.000 163.137  1.00 39.99           H  
ATOM    287  HA  ILE A  18     140.743 194.786 161.277  1.00 39.99           H  
ATOM    288  HB  ILE A  18     142.941 194.340 162.988  1.00 39.99           H  
ATOM    289 HG12 ILE A  18     140.956 196.349 163.095  1.00 39.99           H  
ATOM    290 HG13 ILE A  18     141.036 195.116 164.086  1.00 39.99           H  
ATOM    291 HG21 ILE A  18     143.742 196.498 162.308  1.00 39.99           H  
ATOM    292 HG22 ILE A  18     143.888 195.395 161.188  1.00 39.99           H  
ATOM    293 HG23 ILE A  18     142.694 196.441 161.121  1.00 39.99           H  
ATOM    294 HD11 ILE A  18     141.845 196.803 165.287  1.00 39.99           H  
ATOM    295 HD12 ILE A  18     143.155 196.050 164.797  1.00 39.99           H  
ATOM    296 HD13 ILE A  18     142.681 197.378 164.065  1.00 39.99           H  
ATOM    297  N   GLY A  19     142.949 192.575 160.578  1.00 38.06           N  
ATOM    298  CA  GLY A  19     143.676 191.991 159.469  1.00 38.06           C  
ATOM    299  C   GLY A  19     142.756 191.494 158.374  1.00 38.06           C  
ATOM    300  O   GLY A  19     143.011 191.718 157.194  1.00 38.06           O  
ATOM    301  H   GLY A  19     143.067 192.183 161.334  1.00 38.06           H  
ATOM    302  HA2 GLY A  19     144.275 192.653 159.090  1.00 38.06           H  
ATOM    303  HA3 GLY A  19     144.205 191.243 159.788  1.00 38.06           H  
ATOM    304  N   LEU A  20     141.667 190.825 158.750  1.00 38.06           N  
ATOM    305  CA  LEU A  20     140.740 190.302 157.753  1.00 38.06           C  
ATOM    306  C   LEU A  20     140.136 191.429 156.925  1.00 38.06           C  
ATOM    307  O   LEU A  20     140.131 191.374 155.690  1.00 38.06           O  
ATOM    308  CB  LEU A  20     139.641 189.493 158.439  1.00 38.06           C  
ATOM    309  CG  LEU A  20     138.727 188.695 157.509  1.00 38.06           C  
ATOM    310  CD1 LEU A  20     139.418 187.425 157.040  1.00 38.06           C  
ATOM    311  CD2 LEU A  20     137.416 188.373 158.202  1.00 38.06           C  
ATOM    312  H   LEU A  20     141.446 190.661 159.565  1.00 38.06           H  
ATOM    313  HA  LEU A  20     141.220 189.712 157.153  1.00 38.06           H  
ATOM    314  HB2 LEU A  20     140.059 188.863 159.046  1.00 38.06           H  
ATOM    315  HB3 LEU A  20     139.081 190.103 158.943  1.00 38.06           H  
ATOM    316  HG  LEU A  20     138.526 189.232 156.726  1.00 38.06           H  
ATOM    317 HD11 LEU A  20     138.817 186.938 156.454  1.00 38.06           H  
ATOM    318 HD12 LEU A  20     140.227 187.664 156.561  1.00 38.06           H  
ATOM    319 HD13 LEU A  20     139.638 186.882 157.814  1.00 38.06           H  
ATOM    320 HD21 LEU A  20     136.858 187.858 157.598  1.00 38.06           H  
ATOM    321 HD22 LEU A  20     137.601 187.856 159.002  1.00 38.06           H  
ATOM    322 HD23 LEU A  20     136.972 189.203 158.438  1.00 38.06           H  
ATOM    323  N   ILE A  21     139.629 192.467 157.590  1.00 39.52           N  
ATOM    324  CA  ILE A  21     138.976 193.553 156.865  1.00 39.52           C  
ATOM    325  C   ILE A  21     139.981 194.274 155.974  1.00 39.52           C  
ATOM    326  O   ILE A  21     139.719 194.537 154.792  1.00 39.52           O  
ATOM    327  CB  ILE A  21     138.296 194.522 157.849  1.00 39.52           C  
ATOM    328  CG1 ILE A  21     137.192 193.796 158.621  1.00 39.52           C  
ATOM    329  CG2 ILE A  21     137.724 195.719 157.105  1.00 39.52           C  
ATOM    330  CD1 ILE A  21     136.638 194.583 159.792  1.00 39.52           C  
ATOM    331  H   ILE A  21     139.650 192.566 158.444  1.00 39.52           H  
ATOM    332  HA  ILE A  21     138.288 193.179 156.293  1.00 39.52           H  
ATOM    333  HB  ILE A  21     138.960 194.839 158.482  1.00 39.52           H  
ATOM    334 HG12 ILE A  21     136.457 193.613 158.015  1.00 39.52           H  
ATOM    335 HG13 ILE A  21     137.545 192.964 158.969  1.00 39.52           H  
ATOM    336 HG21 ILE A  21     137.179 196.243 157.712  1.00 39.52           H  
ATOM    337 HG22 ILE A  21     138.451 196.266 156.770  1.00 39.52           H  
ATOM    338 HG23 ILE A  21     137.181 195.400 156.366  1.00 39.52           H  
ATOM    339 HD11 ILE A  21     136.026 194.017 160.288  1.00 39.52           H  
ATOM    340 HD12 ILE A  21     137.372 194.856 160.363  1.00 39.52           H  
ATOM    341 HD13 ILE A  21     136.169 195.363 159.459  1.00 39.52           H  
ATOM    342  N   LEU A  22     141.149 194.609 156.530  1.00 40.11           N  
ATOM    343  CA  LEU A  22     142.152 195.332 155.759  1.00 40.11           C  
ATOM    344  C   LEU A  22     142.638 194.507 154.579  1.00 40.11           C  
ATOM    345  O   LEU A  22     142.826 195.036 153.479  1.00 40.11           O  
ATOM    346  CB  LEU A  22     143.324 195.719 156.659  1.00 40.11           C  
ATOM    347  CG  LEU A  22     143.242 197.114 157.281  1.00 40.11           C  
ATOM    348  CD1 LEU A  22     142.069 197.209 158.239  1.00 40.11           C  
ATOM    349  CD2 LEU A  22     144.544 197.454 157.987  1.00 40.11           C  
ATOM    350  H   LEU A  22     141.378 194.431 157.339  1.00 40.11           H  
ATOM    351  HA  LEU A  22     141.757 196.147 155.412  1.00 40.11           H  
ATOM    352  HB2 LEU A  22     143.381 195.080 157.386  1.00 40.11           H  
ATOM    353  HB3 LEU A  22     144.138 195.685 156.134  1.00 40.11           H  
ATOM    354  HG  LEU A  22     143.106 197.765 156.575  1.00 40.11           H  
ATOM    355 HD11 LEU A  22     142.050 198.099 158.625  1.00 40.11           H  
ATOM    356 HD12 LEU A  22     141.248 197.042 157.750  1.00 40.11           H  
ATOM    357 HD13 LEU A  22     142.178 196.547 158.938  1.00 40.11           H  
ATOM    358 HD21 LEU A  22     144.709 196.794 158.679  1.00 40.11           H  
ATOM    359 HD22 LEU A  22     145.266 197.442 157.339  1.00 40.11           H  
ATOM    360 HD23 LEU A  22     144.467 198.337 158.381  1.00 40.11           H  
ATOM    361  N   GLY A  23     142.854 193.207 154.786  1.00 38.70           N  
ATOM    362  CA  GLY A  23     143.287 192.359 153.695  1.00 38.70           C  
ATOM    363  C   GLY A  23     142.245 192.245 152.606  1.00 38.70           C  
ATOM    364  O   GLY A  23     142.570 192.304 151.422  1.00 38.70           O  
ATOM    365  H   GLY A  23     142.756 192.805 155.539  1.00 38.70           H  
ATOM    366  HA2 GLY A  23     144.096 192.725 153.304  1.00 38.70           H  
ATOM    367  HA3 GLY A  23     143.484 191.472 154.033  1.00 38.70           H  
ATOM    368  N   ALA A  24     140.977 192.091 152.986  1.00 39.38           N  
ATOM    369  CA  ALA A  24     139.924 192.025 151.980  1.00 39.38           C  
ATOM    370  C   ALA A  24     139.877 193.310 151.164  1.00 39.38           C  
ATOM    371  O   ALA A  24     139.829 193.275 149.929  1.00 39.38           O  
ATOM    372  CB  ALA A  24     138.576 191.761 152.648  1.00 39.38           C  
ATOM    373  H   ALA A  24     140.707 192.022 153.799  1.00 39.38           H  
ATOM    374  HA  ALA A  24     140.112 191.291 151.376  1.00 39.38           H  
ATOM    375  HB1 ALA A  24     137.888 191.721 151.965  1.00 39.38           H  
ATOM    376  HB2 ALA A  24     138.621 190.917 153.124  1.00 39.38           H  
ATOM    377  HB3 ALA A  24     138.385 192.482 153.269  1.00 39.38           H  
ATOM    378  N   ILE A  25     139.915 194.459 151.842  1.00 41.06           N  
ATOM    379  CA  ILE A  25     139.829 195.736 151.136  1.00 41.06           C  
ATOM    380  C   ILE A  25     141.024 195.907 150.207  1.00 41.06           C  
ATOM    381  O   ILE A  25     140.875 196.253 149.027  1.00 41.06           O  
ATOM    382  CB  ILE A  25     139.728 196.897 152.141  1.00 41.06           C  
ATOM    383  CG1 ILE A  25     138.408 196.826 152.911  1.00 41.06           C  
ATOM    384  CG2 ILE A  25     139.860 198.231 151.426  1.00 41.06           C  
ATOM    385  CD1 ILE A  25     137.205 197.299 152.121  1.00 41.06           C  
ATOM    386  H   ILE A  25     139.988 194.526 152.696  1.00 41.06           H  
ATOM    387  HA  ILE A  25     139.027 195.740 150.591  1.00 41.06           H  
ATOM    388  HB  ILE A  25     140.457 196.816 152.776  1.00 41.06           H  
ATOM    389 HG12 ILE A  25     138.245 195.907 153.173  1.00 41.06           H  
ATOM    390 HG13 ILE A  25     138.479 197.383 153.702  1.00 41.06           H  
ATOM    391 HG21 ILE A  25     139.507 198.930 151.998  1.00 41.06           H  
ATOM    392 HG22 ILE A  25     140.796 198.400 151.238  1.00 41.06           H  
ATOM    393 HG23 ILE A  25     139.355 198.198 150.598  1.00 41.06           H  
ATOM    394 HD11 ILE A  25     136.398 197.025 152.584  1.00 41.06           H  
ATOM    395 HD12 ILE A  25     137.230 198.268 152.052  1.00 41.06           H  
ATOM    396 HD13 ILE A  25     137.228 196.903 151.237  1.00 41.06           H  
ATOM    397  N   VAL A  26     142.228 195.668 150.728  1.00 40.94           N  
ATOM    398  CA  VAL A  26     143.439 195.864 149.941  1.00 40.94           C  
ATOM    399  C   VAL A  26     143.461 194.916 148.754  1.00 40.94           C  
ATOM    400  O   VAL A  26     143.817 195.306 147.638  1.00 40.94           O  
ATOM    401  CB  VAL A  26     144.681 195.688 150.834  1.00 40.94           C  
ATOM    402  CG1 VAL A  26     145.923 195.438 149.994  1.00 40.94           C  
ATOM    403  CG2 VAL A  26     144.868 196.907 151.721  1.00 40.94           C  
ATOM    404  H   VAL A  26     142.368 195.390 151.530  1.00 40.94           H  
ATOM    405  HA  VAL A  26     143.446 196.772 149.597  1.00 40.94           H  
ATOM    406  HB  VAL A  26     144.549 194.917 151.409  1.00 40.94           H  
ATOM    407 HG11 VAL A  26     146.707 195.596 150.542  1.00 40.94           H  
ATOM    408 HG12 VAL A  26     145.921 194.518 149.684  1.00 40.94           H  
ATOM    409 HG13 VAL A  26     145.921 196.048 149.240  1.00 40.94           H  
ATOM    410 HG21 VAL A  26     145.645 196.772 152.285  1.00 40.94           H  
ATOM    411 HG22 VAL A  26     144.999 197.688 151.160  1.00 40.94           H  
ATOM    412 HG23 VAL A  26     144.076 197.023 152.269  1.00 40.94           H  
ATOM    413  N   GLY A  27     143.091 193.653 148.973  1.00 40.36           N  
ATOM    414  CA  GLY A  27     143.082 192.697 147.884  1.00 40.36           C  
ATOM    415  C   GLY A  27     142.084 193.055 146.803  1.00 40.36           C  
ATOM    416  O   GLY A  27     142.388 192.959 145.615  1.00 40.36           O  
ATOM    417  H   GLY A  27     142.845 193.335 149.733  1.00 40.36           H  
ATOM    418  HA2 GLY A  27     143.965 192.655 147.484  1.00 40.36           H  
ATOM    419  HA3 GLY A  27     142.858 191.818 148.228  1.00 40.36           H  
ATOM    420  N   LEU A  28     140.880 193.474 147.197  1.00 41.07           N  
ATOM    421  CA  LEU A  28     139.892 193.882 146.205  1.00 41.07           C  
ATOM    422  C   LEU A  28     140.393 195.073 145.399  1.00 41.07           C  
ATOM    423  O   LEU A  28     140.324 195.078 144.164  1.00 41.07           O  
ATOM    424  CB  LEU A  28     138.568 194.213 146.891  1.00 41.07           C  
ATOM    425  CG  LEU A  28     137.602 193.040 147.048  1.00 41.07           C  
ATOM    426  CD1 LEU A  28     136.569 193.340 148.122  1.00 41.07           C  
ATOM    427  CD2 LEU A  28     136.926 192.724 145.727  1.00 41.07           C  
ATOM    428  H   LEU A  28     140.617 193.528 148.014  1.00 41.07           H  
ATOM    429  HA  LEU A  28     139.738 193.147 145.590  1.00 41.07           H  
ATOM    430  HB2 LEU A  28     138.758 194.556 147.779  1.00 41.07           H  
ATOM    431  HB3 LEU A  28     138.115 194.897 146.372  1.00 41.07           H  
ATOM    432  HG  LEU A  28     138.101 192.256 147.325  1.00 41.07           H  
ATOM    433 HD11 LEU A  28     135.965 192.585 148.197  1.00 41.07           H  
ATOM    434 HD12 LEU A  28     137.024 193.486 148.966  1.00 41.07           H  
ATOM    435 HD13 LEU A  28     136.075 194.137 147.870  1.00 41.07           H  
ATOM    436 HD21 LEU A  28     136.305 191.989 145.858  1.00 41.07           H  
ATOM    437 HD22 LEU A  28     136.448 193.511 145.420  1.00 41.07           H  
ATOM    438 HD23 LEU A  28     137.602 192.474 145.078  1.00 41.07           H  
ATOM    439  N   ILE A  29     140.928 196.088 146.085  1.00 41.79           N  
ATOM    440  CA  ILE A  29     141.402 197.281 145.390  1.00 41.79           C  
ATOM    441  C   ILE A  29     142.540 196.930 144.440  1.00 41.79           C  
ATOM    442  O   ILE A  29     142.577 197.393 143.295  1.00 41.79           O  
ATOM    443  CB  ILE A  29     141.828 198.357 146.406  1.00 41.79           C  
ATOM    444  CG1 ILE A  29     140.629 198.805 147.244  1.00 41.79           C  
ATOM    445  CG2 ILE A  29     142.444 199.551 145.692  1.00 41.79           C  
ATOM    446  CD1 ILE A  29     141.009 199.583 148.484  1.00 41.79           C  
ATOM    447  H   ILE A  29     141.026 196.107 146.939  1.00 41.79           H  
ATOM    448  HA  ILE A  29     140.675 197.644 144.860  1.00 41.79           H  
ATOM    449  HB  ILE A  29     142.493 197.974 146.999  1.00 41.79           H  
ATOM    450 HG12 ILE A  29     140.065 199.376 146.700  1.00 41.79           H  
ATOM    451 HG13 ILE A  29     140.129 198.023 147.527  1.00 41.79           H  
ATOM    452 HG21 ILE A  29     142.546 200.281 146.322  1.00 41.79           H  
ATOM    453 HG22 ILE A  29     143.312 199.300 145.340  1.00 41.79           H  
ATOM    454 HG23 ILE A  29     141.857 199.822 144.968  1.00 41.79           H  
ATOM    455 HD11 ILE A  29     140.208 199.765 148.999  1.00 41.79           H  
ATOM    456 HD12 ILE A  29     141.627 199.052 149.011  1.00 41.79           H  
ATOM    457 HD13 ILE A  29     141.429 200.416 148.222  1.00 41.79           H  
ATOM    458  N   LEU A  30     143.489 196.111 144.900  1.00 42.50           N  
ATOM    459  CA  LEU A  30     144.658 195.803 144.085  1.00 42.50           C  
ATOM    460  C   LEU A  30     144.297 194.909 142.907  1.00 42.50           C  
ATOM    461  O   LEU A  30     144.810 195.101 141.799  1.00 42.50           O  
ATOM    462  CB  LEU A  30     145.734 195.147 144.949  1.00 42.50           C  
ATOM    463  CG  LEU A  30     146.385 196.065 145.989  1.00 42.50           C  
ATOM    464  CD1 LEU A  30     147.235 195.258 146.955  1.00 42.50           C  
ATOM    465  CD2 LEU A  30     147.218 197.137 145.315  1.00 42.50           C  
ATOM    466  H   LEU A  30     143.478 195.729 145.670  1.00 42.50           H  
ATOM    467  HA  LEU A  30     145.020 196.629 143.730  1.00 42.50           H  
ATOM    468  HB2 LEU A  30     145.334 194.404 145.426  1.00 42.50           H  
ATOM    469  HB3 LEU A  30     146.438 194.820 144.368  1.00 42.50           H  
ATOM    470  HG  LEU A  30     145.689 196.505 146.500  1.00 42.50           H  
ATOM    471 HD11 LEU A  30     147.623 195.858 147.611  1.00 42.50           H  
ATOM    472 HD12 LEU A  30     146.673 194.602 147.397  1.00 42.50           H  
ATOM    473 HD13 LEU A  30     147.938 194.812 146.458  1.00 42.50           H  
ATOM    474 HD21 LEU A  30     147.718 197.621 145.993  1.00 42.50           H  
ATOM    475 HD22 LEU A  30     147.829 196.718 144.690  1.00 42.50           H  
ATOM    476 HD23 LEU A  30     146.629 197.746 144.843  1.00 42.50           H  
ATOM    477  N   GLY A  31     143.423 193.924 143.121  1.00 43.42           N  
ATOM    478  CA  GLY A  31     142.986 193.091 142.017  1.00 43.42           C  
ATOM    479  C   GLY A  31     142.215 193.877 140.978  1.00 43.42           C  
ATOM    480  O   GLY A  31     142.389 193.669 139.775  1.00 43.42           O  
ATOM    481  H   GLY A  31     143.077 193.727 143.883  1.00 43.42           H  
ATOM    482  HA2 GLY A  31     143.758 192.691 141.589  1.00 43.42           H  
ATOM    483  HA3 GLY A  31     142.416 192.382 142.352  1.00 43.42           H  
ATOM    484  N   HIS A  32     141.353 194.794 141.423  1.00 45.27           N  
ATOM    485  CA  HIS A  32     140.612 195.613 140.475  1.00 45.27           C  
ATOM    486  C   HIS A  32     141.536 196.505 139.654  1.00 45.27           C  
ATOM    487  O   HIS A  32     141.174 196.890 138.539  1.00 45.27           O  
ATOM    488  CB  HIS A  32     139.568 196.450 141.215  1.00 45.27           C  
ATOM    489  CG  HIS A  32     139.249 197.752 140.550  1.00 45.27           C  
ATOM    490  ND1 HIS A  32     139.806 198.947 140.952  1.00 45.27           N  
ATOM    491  CD2 HIS A  32     138.450 198.044 139.498  1.00 45.27           C  
ATOM    492  CE1 HIS A  32     139.352 199.921 140.185  1.00 45.27           C  
ATOM    493  NE2 HIS A  32     138.528 199.401 139.295  1.00 45.27           N  
ATOM    494  H   HIS A  32     141.185 194.957 142.251  1.00 45.27           H  
ATOM    495  HA  HIS A  32     140.142 195.029 139.859  1.00 45.27           H  
ATOM    496  HB2 HIS A  32     138.746 195.940 141.277  1.00 45.27           H  
ATOM    497  HB3 HIS A  32     139.900 196.647 142.106  1.00 45.27           H  
ATOM    498  HD1 HIS A  32     140.358 199.044 141.605  1.00 45.27           H  
ATOM    499  HD2 HIS A  32     137.937 197.441 139.010  1.00 45.27           H  
ATOM    500  HE1 HIS A  32     139.577 200.822 140.258  1.00 45.27           H  
ATOM    501  N   TYR A  33     142.718 196.826 140.176  1.00 45.90           N  
ATOM    502  CA  TYR A  33     143.746 197.549 139.437  1.00 45.90           C  
ATOM    503  C   TYR A  33     144.714 196.625 138.712  1.00 45.90           C  
ATOM    504  O   TYR A  33     145.712 197.103 138.166  1.00 45.90           O  
ATOM    505  CB  TYR A  33     144.540 198.459 140.384  1.00 45.90           C  
ATOM    506  CG  TYR A  33     143.865 199.763 140.767  1.00 45.90           C  
ATOM    507  CD1 TYR A  33     144.506 200.671 141.599  1.00 45.90           C  
ATOM    508  CD2 TYR A  33     142.607 200.095 140.290  1.00 45.90           C  
ATOM    509  CE1 TYR A  33     143.910 201.862 141.952  1.00 45.90           C  
ATOM    510  CE2 TYR A  33     142.002 201.287 140.638  1.00 45.90           C  
ATOM    511  CZ  TYR A  33     142.657 202.165 141.468  1.00 45.90           C  
ATOM    512  OH  TYR A  33     142.059 203.353 141.817  1.00 45.90           O  
ATOM    513  H   TYR A  33     142.952 196.632 140.980  1.00 45.90           H  
ATOM    514  HA  TYR A  33     143.322 198.099 138.761  1.00 45.90           H  
ATOM    515  HB2 TYR A  33     144.711 197.972 141.205  1.00 45.90           H  
ATOM    516  HB3 TYR A  33     145.383 198.684 139.961  1.00 45.90           H  
ATOM    517  HD1 TYR A  33     145.353 200.469 141.928  1.00 45.90           H  
ATOM    518  HD2 TYR A  33     142.157 199.505 139.730  1.00 45.90           H  
ATOM    519  HE1 TYR A  33     144.352 202.458 142.512  1.00 45.90           H  
ATOM    520  HE2 TYR A  33     141.156 201.493 140.313  1.00 45.90           H  
ATOM    521  HH  TYR A  33     141.299 203.409 141.462  1.00 45.90           H  
ATOM    522  N   GLY A  34     144.460 195.322 138.704  1.00 45.85           N  
ATOM    523  CA  GLY A  34     145.337 194.393 138.012  1.00 45.85           C  
ATOM    524  C   GLY A  34     146.720 194.270 138.615  1.00 45.85           C  
ATOM    525  O   GLY A  34     147.708 194.196 137.875  1.00 45.85           O  
ATOM    526  H   GLY A  34     143.788 194.951 139.092  1.00 45.85           H  
ATOM    527  HA2 GLY A  34     144.930 193.513 138.012  1.00 45.85           H  
ATOM    528  HA3 GLY A  34     145.437 194.680 137.091  1.00 45.85           H  
ATOM    529  N   TYR A  35     146.815 194.245 139.946  1.00 45.26           N  
ATOM    530  CA  TYR A  35     148.079 194.055 140.647  1.00 45.26           C  
ATOM    531  C   TYR A  35     148.143 192.708 141.359  1.00 45.26           C  
ATOM    532  O   TYR A  35     148.987 192.517 142.239  1.00 45.26           O  
ATOM    533  CB  TYR A  35     148.305 195.188 141.649  1.00 45.26           C  
ATOM    534  CG  TYR A  35     148.632 196.524 141.020  1.00 45.26           C  
ATOM    535  CD1 TYR A  35     149.621 196.638 140.054  1.00 45.26           C  
ATOM    536  CD2 TYR A  35     147.951 197.672 141.395  1.00 45.26           C  
ATOM    537  CE1 TYR A  35     149.921 197.854 139.480  1.00 45.26           C  
ATOM    538  CE2 TYR A  35     148.244 198.894 140.825  1.00 45.26           C  
ATOM    539  CZ  TYR A  35     149.230 198.978 139.869  1.00 45.26           C  
ATOM    540  OH  TYR A  35     149.526 200.196 139.298  1.00 45.26           O  
ATOM    541  H   TYR A  35     146.143 194.340 140.474  1.00 45.26           H  
ATOM    542  HA  TYR A  35     148.802 194.076 140.002  1.00 45.26           H  
ATOM    543  HB2 TYR A  35     147.500 195.300 142.177  1.00 45.26           H  
ATOM    544  HB3 TYR A  35     149.045 194.948 142.228  1.00 45.26           H  
ATOM    545  HD1 TYR A  35     150.090 195.879 139.789  1.00 45.26           H  
ATOM    546  HD2 TYR A  35     147.285 197.618 142.040  1.00 45.26           H  
ATOM    547  HE1 TYR A  35     150.587 197.915 138.834  1.00 45.26           H  
ATOM    548  HE2 TYR A  35     147.779 199.655 141.086  1.00 45.26           H  
ATOM    549  HH  TYR A  35     149.031 200.792 139.622  1.00 45.26           H  
ATOM    550  N   ALA A  36     147.270 191.769 140.991  1.00 43.83           N  
ATOM    551  CA  ALA A  36     147.214 190.495 141.701  1.00 43.83           C  
ATOM    552  C   ALA A  36     148.559 189.786 141.690  1.00 43.83           C  
ATOM    553  O   ALA A  36     148.886 189.063 142.637  1.00 43.83           O  
ATOM    554  CB  ALA A  36     146.139 189.602 141.087  1.00 43.83           C  
ATOM    555  H   ALA A  36     146.709 191.843 140.343  1.00 43.83           H  
ATOM    556  HA  ALA A  36     146.972 190.661 142.625  1.00 43.83           H  
ATOM    557  HB1 ALA A  36     146.114 188.761 141.570  1.00 43.83           H  
ATOM    558  HB2 ALA A  36     145.280 190.048 141.155  1.00 43.83           H  
ATOM    559  HB3 ALA A  36     146.356 189.442 140.155  1.00 43.83           H  
ATOM    560  N   HIS A  37     149.349 189.974 140.633  1.00 44.07           N  
ATOM    561  CA  HIS A  37     150.665 189.349 140.573  1.00 44.07           C  
ATOM    562  C   HIS A  37     151.550 189.822 141.718  1.00 44.07           C  
ATOM    563  O   HIS A  37     152.260 189.022 142.338  1.00 44.07           O  
ATOM    564  CB  HIS A  37     151.324 189.661 139.231  1.00 44.07           C  
ATOM    565  CG  HIS A  37     151.362 191.121 138.909  1.00 44.07           C  
ATOM    566  ND1 HIS A  37     150.314 191.775 138.299  1.00 44.07           N  
ATOM    567  CD2 HIS A  37     152.315 192.058 139.125  1.00 44.07           C  
ATOM    568  CE1 HIS A  37     150.622 193.052 138.148  1.00 44.07           C  
ATOM    569  NE2 HIS A  37     151.831 193.249 138.641  1.00 44.07           N  
ATOM    570  H   HIS A  37     149.143 190.450 139.947  1.00 44.07           H  
ATOM    571  HA  HIS A  37     150.565 188.386 140.645  1.00 44.07           H  
ATOM    572  HB2 HIS A  37     152.238 189.335 139.247  1.00 44.07           H  
ATOM    573  HB3 HIS A  37     150.828 189.214 138.527  1.00 44.07           H  
ATOM    574  HD2 HIS A  37     153.144 191.919 139.525  1.00 44.07           H  
ATOM    575  HE1 HIS A  37     150.081 193.700 137.760  1.00 44.07           H  
ATOM    576  HE2 HIS A  37     152.249 194.000 138.656  1.00 44.07           H  
ATOM    577  N   ALA A  38     151.529 191.124 142.006  1.00 42.69           N  
ATOM    578  CA  ALA A  38     152.351 191.657 143.086  1.00 42.69           C  
ATOM    579  C   ALA A  38     151.915 191.099 144.434  1.00 42.69           C  
ATOM    580  O   ALA A  38     152.755 190.756 145.272  1.00 42.69           O  
ATOM    581  CB  ALA A  38     152.284 193.182 143.090  1.00 42.69           C  
ATOM    582  H   ALA A  38     151.054 191.712 141.595  1.00 42.69           H  
ATOM    583  HA  ALA A  38     153.274 191.397 142.938  1.00 42.69           H  
ATOM    584  HB1 ALA A  38     152.835 193.520 143.813  1.00 42.69           H  
ATOM    585  HB2 ALA A  38     152.613 193.513 142.240  1.00 42.69           H  
ATOM    586  HB3 ALA A  38     151.363 193.457 143.218  1.00 42.69           H  
ATOM    587  N   VAL A  39     150.605 191.006 144.667  1.00 41.76           N  
ATOM    588  CA  VAL A  39     150.120 190.426 145.915  1.00 41.76           C  
ATOM    589  C   VAL A  39     150.553 188.972 146.020  1.00 41.76           C  
ATOM    590  O   VAL A  39     150.965 188.503 147.087  1.00 41.76           O  
ATOM    591  CB  VAL A  39     148.589 190.570 146.011  1.00 41.76           C  
ATOM    592  CG1 VAL A  39     148.085 190.065 147.353  1.00 41.76           C  
ATOM    593  CG2 VAL A  39     148.181 192.017 145.802  1.00 41.76           C  
ATOM    594  H   VAL A  39     149.990 191.263 144.125  1.00 41.76           H  
ATOM    595  HA  VAL A  39     150.512 190.909 146.660  1.00 41.76           H  
ATOM    596  HB  VAL A  39     148.176 190.037 145.314  1.00 41.76           H  
ATOM    597 HG11 VAL A  39     147.120 190.163 147.381  1.00 41.76           H  
ATOM    598 HG12 VAL A  39     148.324 189.131 147.456  1.00 41.76           H  
ATOM    599 HG13 VAL A  39     148.489 190.592 148.059  1.00 41.76           H  
ATOM    600 HG21 VAL A  39     147.247 192.120 146.040  1.00 41.76           H  
ATOM    601 HG22 VAL A  39     148.730 192.585 146.367  1.00 41.76           H  
ATOM    602 HG23 VAL A  39     148.313 192.255 144.870  1.00 41.76           H  
ATOM    603  N   HIS A  40     150.465 188.236 144.912  1.00 41.82           N  
ATOM    604  CA  HIS A  40     150.876 186.839 144.908  1.00 41.82           C  
ATOM    605  C   HIS A  40     152.354 186.698 145.248  1.00 41.82           C  
ATOM    606  O   HIS A  40     152.739 185.822 146.031  1.00 41.82           O  
ATOM    607  CB  HIS A  40     150.574 186.228 143.539  1.00 41.82           C  
ATOM    608  CG  HIS A  40     150.940 184.782 143.420  1.00 41.82           C  
ATOM    609  ND1 HIS A  40     149.998 183.776 143.417  1.00 41.82           N  
ATOM    610  CD2 HIS A  40     152.141 184.175 143.283  1.00 41.82           C  
ATOM    611  CE1 HIS A  40     150.605 182.611 143.292  1.00 41.82           C  
ATOM    612  NE2 HIS A  40     151.905 182.823 143.210  1.00 41.82           N  
ATOM    613  H   HIS A  40     150.173 188.524 144.156  1.00 41.82           H  
ATOM    614  HA  HIS A  40     150.364 186.355 145.575  1.00 41.82           H  
ATOM    615  HB2 HIS A  40     149.623 186.308 143.366  1.00 41.82           H  
ATOM    616  HB3 HIS A  40     151.072 186.716 142.865  1.00 41.82           H  
ATOM    617  HD1 HIS A  40     149.150 183.890 143.487  1.00 41.82           H  
ATOM    618  HD2 HIS A  40     152.971 184.592 143.251  1.00 41.82           H  
ATOM    619  HE1 HIS A  40     150.186 181.780 143.267  1.00 41.82           H  
ATOM    620  N   THR A  41     153.197 187.552 144.668  1.00 41.88           N  
ATOM    621  CA  THR A  41     154.638 187.419 144.859  1.00 41.88           C  
ATOM    622  C   THR A  41     155.087 187.904 146.233  1.00 41.88           C  
ATOM    623  O   THR A  41     155.950 187.279 146.859  1.00 41.88           O  
ATOM    624  CB  THR A  41     155.385 188.188 143.769  1.00 41.88           C  
ATOM    625  OG1 THR A  41     154.944 189.548 143.749  1.00 41.88           O  
ATOM    626  CG2 THR A  41     155.142 187.556 142.409  1.00 41.88           C  
ATOM    627  H   THR A  41     152.963 188.209 144.165  1.00 41.88           H  
ATOM    628  HA  THR A  41     154.879 186.484 144.781  1.00 41.88           H  
ATOM    629  HB  THR A  41     156.338 188.161 143.952  1.00 41.88           H  
ATOM    630  HG1 THR A  41     155.351 189.974 143.151  1.00 41.88           H  
ATOM    631 HG21 THR A  41     155.579 188.078 141.718  1.00 41.88           H  
ATOM    632 HG22 THR A  41     155.499 186.653 142.394  1.00 41.88           H  
ATOM    633 HG23 THR A  41     154.191 187.520 142.223  1.00 41.88           H  
ATOM    634  N   TYR A  42     154.520 189.008 146.719  1.00 42.68           N  
ATOM    635  CA  TYR A  42     155.014 189.685 147.912  1.00 42.68           C  
ATOM    636  C   TYR A  42     154.169 189.438 149.153  1.00 42.68           C  
ATOM    637  O   TYR A  42     154.723 189.245 150.238  1.00 42.68           O  
ATOM    638  CB  TYR A  42     155.093 191.194 147.656  1.00 42.68           C  
ATOM    639  CG  TYR A  42     155.949 191.570 146.467  1.00 42.68           C  
ATOM    640  CD1 TYR A  42     157.321 191.367 146.483  1.00 42.68           C  
ATOM    641  CD2 TYR A  42     155.384 192.124 145.329  1.00 42.68           C  
ATOM    642  CE1 TYR A  42     158.104 191.708 145.402  1.00 42.68           C  
ATOM    643  CE2 TYR A  42     156.160 192.469 144.244  1.00 42.68           C  
ATOM    644  CZ  TYR A  42     157.519 192.258 144.285  1.00 42.68           C  
ATOM    645  OH  TYR A  42     158.296 192.600 143.202  1.00 42.68           O  
ATOM    646  H   TYR A  42     153.834 189.387 146.367  1.00 42.68           H  
ATOM    647  HA  TYR A  42     155.913 189.373 148.100  1.00 42.68           H  
ATOM    648  HB2 TYR A  42     154.198 191.531 147.494  1.00 42.68           H  
ATOM    649  HB3 TYR A  42     155.470 191.624 148.439  1.00 42.68           H  
ATOM    650  HD1 TYR A  42     157.719 190.994 147.237  1.00 42.68           H  
ATOM    651  HD2 TYR A  42     154.466 192.270 145.298  1.00 42.68           H  
ATOM    652  HE1 TYR A  42     159.023 191.566 145.427  1.00 42.68           H  
ATOM    653  HE2 TYR A  42     155.767 192.841 143.487  1.00 42.68           H  
ATOM    654  HH  TYR A  42     157.815 192.921 142.594  1.00 42.68           H  
ATOM    655  N   VAL A  43     152.845 189.438 149.029  1.00 39.96           N  
ATOM    656  CA  VAL A  43     151.976 189.359 150.200  1.00 39.96           C  
ATOM    657  C   VAL A  43     151.639 187.915 150.556  1.00 39.96           C  
ATOM    658  O   VAL A  43     151.590 187.558 151.735  1.00 39.96           O  
ATOM    659  CB  VAL A  43     150.700 190.188 149.953  1.00 39.96           C  
ATOM    660  CG1 VAL A  43     149.791 190.147 151.171  1.00 39.96           C  
ATOM    661  CG2 VAL A  43     151.059 191.618 149.597  1.00 39.96           C  
ATOM    662  H   VAL A  43     152.425 189.482 148.279  1.00 39.96           H  
ATOM    663  HA  VAL A  43     152.437 189.748 150.959  1.00 39.96           H  
ATOM    664  HB  VAL A  43     150.218 189.803 149.205  1.00 39.96           H  
ATOM    665 HG11 VAL A  43     149.093 190.812 151.064  1.00 39.96           H  
ATOM    666 HG12 VAL A  43     149.395 189.264 151.244  1.00 39.96           H  
ATOM    667 HG13 VAL A  43     150.315 190.344 151.963  1.00 39.96           H  
ATOM    668 HG21 VAL A  43     150.246 192.143 149.548  1.00 39.96           H  
ATOM    669 HG22 VAL A  43     151.644 191.976 150.284  1.00 39.96           H  
ATOM    670 HG23 VAL A  43     151.512 191.626 148.740  1.00 39.96           H  
ATOM    671  N   LYS A  44     151.405 187.070 149.555  1.00 39.61           N  
ATOM    672  CA  LYS A  44     151.005 185.691 149.824  1.00 39.61           C  
ATOM    673  C   LYS A  44     151.984 184.936 150.720  1.00 39.61           C  
ATOM    674  O   LYS A  44     151.520 184.135 151.551  1.00 39.61           O  
ATOM    675  CB  LYS A  44     150.805 184.954 148.494  1.00 39.61           C  
ATOM    676  CG  LYS A  44     150.301 183.530 148.631  1.00 39.61           C  
ATOM    677  CD  LYS A  44     150.080 182.901 147.267  1.00 39.61           C  
ATOM    678  CE  LYS A  44     149.488 181.507 147.375  1.00 39.61           C  
ATOM    679  NZ  LYS A  44     150.442 180.539 147.979  1.00 39.61           N  
ATOM    680  H   LYS A  44     151.470 187.266 148.720  1.00 39.61           H  
ATOM    681  HA  LYS A  44     150.149 185.706 150.280  1.00 39.61           H  
ATOM    682  HB2 LYS A  44     150.159 185.445 147.962  1.00 39.61           H  
ATOM    683  HB3 LYS A  44     151.654 184.919 148.027  1.00 39.61           H  
ATOM    684  HG2 LYS A  44     150.958 182.998 149.108  1.00 39.61           H  
ATOM    685  HG3 LYS A  44     149.457 183.531 149.108  1.00 39.61           H  
ATOM    686  HD2 LYS A  44     149.465 183.452 146.757  1.00 39.61           H  
ATOM    687  HD3 LYS A  44     150.930 182.833 146.805  1.00 39.61           H  
ATOM    688  HE2 LYS A  44     148.696 181.541 147.933  1.00 39.61           H  
ATOM    689  HE3 LYS A  44     149.258 181.190 146.487  1.00 39.61           H  
ATOM    690  HZ1 LYS A  44     150.076 179.729 148.006  1.00 39.61           H  
ATOM    691  HZ2 LYS A  44     151.188 180.505 147.496  1.00 39.61           H  
ATOM    692  HZ3 LYS A  44     150.645 180.793 148.807  1.00 39.61           H  
ATOM    693  N   PRO A  45     153.303 185.112 150.608  1.00 39.40           N  
ATOM    694  CA  PRO A  45     154.222 184.317 151.440  1.00 39.40           C  
ATOM    695  C   PRO A  45     153.938 184.374 152.934  1.00 39.40           C  
ATOM    696  O   PRO A  45     154.187 183.385 153.629  1.00 39.40           O  
ATOM    697  CB  PRO A  45     155.590 184.922 151.106  1.00 39.40           C  
ATOM    698  CG  PRO A  45     155.446 185.412 149.722  1.00 39.40           C  
ATOM    699  CD  PRO A  45     154.028 185.886 149.585  1.00 39.40           C  
ATOM    700  HA  PRO A  45     154.209 183.391 151.153  1.00 39.40           H  
ATOM    701  HB2 PRO A  45     155.783 185.655 151.713  1.00 39.40           H  
ATOM    702  HB3 PRO A  45     156.275 184.239 151.161  1.00 39.40           H  
ATOM    703  HG2 PRO A  45     156.064 186.144 149.572  1.00 39.40           H  
ATOM    704  HG3 PRO A  45     155.622 184.686 149.102  1.00 39.40           H  
ATOM    705  HD2 PRO A  45     153.976 186.833 149.779  1.00 39.40           H  
ATOM    706  HD3 PRO A  45     153.688 185.683 148.700  1.00 39.40           H  
ATOM    707  N   PHE A  46     153.433 185.488 153.461  1.00 37.28           N  
ATOM    708  CA  PHE A  46     153.124 185.546 154.888  1.00 37.28           C  
ATOM    709  C   PHE A  46     151.972 184.609 155.245  1.00 37.28           C  
ATOM    710  O   PHE A  46     152.030 183.886 156.251  1.00 37.28           O  
ATOM    711  CB  PHE A  46     152.802 186.983 155.288  1.00 37.28           C  
ATOM    712  CG  PHE A  46     153.898 187.955 154.964  1.00 37.28           C  
ATOM    713  CD1 PHE A  46     153.968 188.551 153.718  1.00 37.28           C  
ATOM    714  CD2 PHE A  46     154.860 188.270 155.905  1.00 37.28           C  
ATOM    715  CE1 PHE A  46     154.977 189.442 153.417  1.00 37.28           C  
ATOM    716  CE2 PHE A  46     155.869 189.160 155.609  1.00 37.28           C  
ATOM    717  CZ  PHE A  46     155.928 189.746 154.363  1.00 37.28           C  
ATOM    718  H   PHE A  46     153.258 186.207 153.022  1.00 37.28           H  
ATOM    719  HA  PHE A  46     153.904 185.262 155.390  1.00 37.28           H  
ATOM    720  HB2 PHE A  46     152.003 187.268 154.818  1.00 37.28           H  
ATOM    721  HB3 PHE A  46     152.650 187.015 156.246  1.00 37.28           H  
ATOM    722  HD1 PHE A  46     153.329 188.347 153.074  1.00 37.28           H  
ATOM    723  HD2 PHE A  46     154.825 187.877 156.747  1.00 37.28           H  
ATOM    724  HE1 PHE A  46     155.014 189.837 152.576  1.00 37.28           H  
ATOM    725  HE2 PHE A  46     156.511 189.366 156.250  1.00 37.28           H  
ATOM    726  HZ  PHE A  46     156.608 190.349 154.163  1.00 37.28           H  
ATOM    727  N   GLY A  47     150.915 184.607 154.433  1.00 35.82           N  
ATOM    728  CA  GLY A  47     149.847 183.645 154.638  1.00 35.82           C  
ATOM    729  C   GLY A  47     150.329 182.219 154.477  1.00 35.82           C  
ATOM    730  O   GLY A  47     149.889 181.317 155.195  1.00 35.82           O  
ATOM    731  H   GLY A  47     150.798 185.142 153.770  1.00 35.82           H  
ATOM    732  HA2 GLY A  47     149.478 183.751 155.529  1.00 35.82           H  
ATOM    733  HA3 GLY A  47     149.146 183.806 153.989  1.00 35.82           H  
ATOM    734  N   ASP A  48     151.241 181.996 153.531  1.00 37.33           N  
ATOM    735  CA  ASP A  48     151.841 180.674 153.391  1.00 37.33           C  
ATOM    736  C   ASP A  48     152.575 180.277 154.663  1.00 37.33           C  
ATOM    737  O   ASP A  48     152.514 179.120 155.087  1.00 37.33           O  
ATOM    738  CB  ASP A  48     152.794 180.655 152.197  1.00 37.33           C  
ATOM    739  CG  ASP A  48     152.085 180.895 150.882  1.00 37.33           C  
ATOM    740  OD1 ASP A  48     150.838 180.835 150.858  1.00 37.33           O  
ATOM    741  OD2 ASP A  48     152.773 181.144 149.870  1.00 37.33           O  
ATOM    742  H   ASP A  48     151.524 182.582 152.969  1.00 37.33           H  
ATOM    743  HA  ASP A  48     151.141 180.023 153.230  1.00 37.33           H  
ATOM    744  HB2 ASP A  48     153.458 181.353 152.311  1.00 37.33           H  
ATOM    745  HB3 ASP A  48     153.226 179.787 152.151  1.00 37.33           H  
ATOM    746  N   LEU A  49     153.284 181.226 155.276  1.00 35.05           N  
ATOM    747  CA  LEU A  49     153.984 180.941 156.523  1.00 35.05           C  
ATOM    748  C   LEU A  49     153.005 180.554 157.621  1.00 35.05           C  
ATOM    749  O   LEU A  49     153.246 179.604 158.375  1.00 35.05           O  
ATOM    750  CB  LEU A  49     154.810 182.156 156.947  1.00 35.05           C  
ATOM    751  CG  LEU A  49     155.538 182.051 158.289  1.00 35.05           C  
ATOM    752  CD1 LEU A  49     156.577 180.943 158.254  1.00 35.05           C  
ATOM    753  CD2 LEU A  49     156.178 183.374 158.652  1.00 35.05           C  
ATOM    754  H   LEU A  49     153.374 182.032 154.993  1.00 35.05           H  
ATOM    755  HA  LEU A  49     154.590 180.197 156.385  1.00 35.05           H  
ATOM    756  HB2 LEU A  49     155.482 182.321 156.268  1.00 35.05           H  
ATOM    757  HB3 LEU A  49     154.217 182.921 157.002  1.00 35.05           H  
ATOM    758  HG  LEU A  49     154.896 181.835 158.984  1.00 35.05           H  
ATOM    759 HD11 LEU A  49     157.061 180.941 159.094  1.00 35.05           H  
ATOM    760 HD12 LEU A  49     156.129 180.094 158.126  1.00 35.05           H  
ATOM    761 HD13 LEU A  49     157.189 181.109 157.520  1.00 35.05           H  
ATOM    762 HD21 LEU A  49     156.630 183.282 159.505  1.00 35.05           H  
ATOM    763 HD22 LEU A  49     156.817 183.615 157.963  1.00 35.05           H  
ATOM    764 HD23 LEU A  49     155.487 184.052 158.715  1.00 35.05           H  
ATOM    765  N   PHE A  50     151.893 181.281 157.727  1.00 34.25           N  
ATOM    766  CA  PHE A  50     150.882 180.935 158.726  1.00 34.25           C  
ATOM    767  C   PHE A  50     150.327 179.531 158.485  1.00 34.25           C  
ATOM    768  O   PHE A  50     150.182 178.731 159.425  1.00 34.25           O  
ATOM    769  CB  PHE A  50     149.765 181.981 158.701  1.00 34.25           C  
ATOM    770  CG  PHE A  50     148.688 181.755 159.724  1.00 34.25           C  
ATOM    771  CD1 PHE A  50     149.000 181.366 161.014  1.00 34.25           C  
ATOM    772  CD2 PHE A  50     147.358 181.953 159.395  1.00 34.25           C  
ATOM    773  CE1 PHE A  50     148.006 181.165 161.951  1.00 34.25           C  
ATOM    774  CE2 PHE A  50     146.363 181.754 160.327  1.00 34.25           C  
ATOM    775  CZ  PHE A  50     146.687 181.359 161.606  1.00 34.25           C  
ATOM    776  H   PHE A  50     151.702 181.966 157.243  1.00 34.25           H  
ATOM    777  HA  PHE A  50     151.294 180.950 159.604  1.00 34.25           H  
ATOM    778  HB2 PHE A  50     150.153 182.854 158.868  1.00 34.25           H  
ATOM    779  HB3 PHE A  50     149.348 181.970 157.826  1.00 34.25           H  
ATOM    780  HD1 PHE A  50     149.889 181.232 161.252  1.00 34.25           H  
ATOM    781  HD2 PHE A  50     147.133 182.216 158.533  1.00 34.25           H  
ATOM    782  HE1 PHE A  50     148.227 180.899 162.814  1.00 34.25           H  
ATOM    783  HE2 PHE A  50     145.473 181.885 160.092  1.00 34.25           H  
ATOM    784  HZ  PHE A  50     146.016 181.226 162.236  1.00 34.25           H  
ATOM    785  N   VAL A  51     150.027 179.209 157.225  1.00 33.35           N  
ATOM    786  CA  VAL A  51     149.489 177.892 156.895  1.00 33.35           C  
ATOM    787  C   VAL A  51     150.497 176.803 157.238  1.00 33.35           C  
ATOM    788  O   VAL A  51     150.136 175.746 157.769  1.00 33.35           O  
ATOM    789  CB  VAL A  51     149.083 177.843 155.410  1.00 33.35           C  
ATOM    790  CG1 VAL A  51     148.849 176.409 154.964  1.00 33.35           C  
ATOM    791  CG2 VAL A  51     147.844 178.688 155.174  1.00 33.35           C  
ATOM    792  H   VAL A  51     150.126 179.732 156.549  1.00 33.35           H  
ATOM    793  HA  VAL A  51     148.693 177.738 157.427  1.00 33.35           H  
ATOM    794  HB  VAL A  51     149.803 178.210 154.874  1.00 33.35           H  
ATOM    795 HG11 VAL A  51     148.333 176.416 154.143  1.00 33.35           H  
ATOM    796 HG12 VAL A  51     149.705 175.979 154.810  1.00 33.35           H  
ATOM    797 HG13 VAL A  51     148.359 175.938 155.656  1.00 33.35           H  
ATOM    798 HG21 VAL A  51     147.615 178.655 154.232  1.00 33.35           H  
ATOM    799 HG22 VAL A  51     147.114 178.332 155.705  1.00 33.35           H  
ATOM    800 HG23 VAL A  51     148.030 179.601 155.438  1.00 33.35           H  
ATOM    801  N   ARG A  52     151.772 177.034 156.921  1.00 33.99           N  
ATOM    802  CA  ARG A  52     152.806 176.056 157.242  1.00 33.99           C  
ATOM    803  C   ARG A  52     152.938 175.869 158.746  1.00 33.99           C  
ATOM    804  O   ARG A  52     153.121 174.746 159.226  1.00 33.99           O  
ATOM    805  CB  ARG A  52     154.142 176.492 156.647  1.00 33.99           C  
ATOM    806  CG  ARG A  52     154.220 176.378 155.143  1.00 33.99           C  
ATOM    807  CD  ARG A  52     155.618 176.689 154.657  1.00 33.99           C  
ATOM    808  NE  ARG A  52     156.520 175.562 154.853  1.00 33.99           N  
ATOM    809  CZ  ARG A  52     156.683 174.571 153.989  1.00 33.99           C  
ATOM    810  NH1 ARG A  52     156.028 174.539 152.841  1.00 33.99           N  
ATOM    811  NH2 ARG A  52     157.528 173.588 154.283  1.00 33.99           N  
ATOM    812  H   ARG A  52     152.060 177.740 156.525  1.00 33.99           H  
ATOM    813  HA  ARG A  52     152.566 175.200 156.852  1.00 33.99           H  
ATOM    814  HB2 ARG A  52     154.299 177.419 156.881  1.00 33.99           H  
ATOM    815  HB3 ARG A  52     154.844 175.936 157.021  1.00 33.99           H  
ATOM    816  HG2 ARG A  52     153.998 175.472 154.876  1.00 33.99           H  
ATOM    817  HG3 ARG A  52     153.606 177.010 154.737  1.00 33.99           H  
ATOM    818  HD2 ARG A  52     155.591 176.907 153.712  1.00 33.99           H  
ATOM    819  HD3 ARG A  52     155.966 177.440 155.162  1.00 33.99           H  
ATOM    820  HE  ARG A  52     156.989 175.546 155.574  1.00 33.99           H  
ATOM    821 HH11 ARG A  52     155.477 175.167 152.637  1.00 33.99           H  
ATOM    822 HH12 ARG A  52     156.151 173.885 152.296  1.00 33.99           H  
ATOM    823 HH21 ARG A  52     157.960 173.600 155.026  1.00 33.99           H  
ATOM    824 HH22 ARG A  52     157.643 172.941 153.729  1.00 33.99           H  
ATOM    825  N   LEU A  53     152.860 176.962 159.505  1.00 33.22           N  
ATOM    826  CA  LEU A  53     152.959 176.856 160.955  1.00 33.22           C  
ATOM    827  C   LEU A  53     151.824 176.012 161.520  1.00 33.22           C  
ATOM    828  O   LEU A  53     152.035 175.216 162.441  1.00 33.22           O  
ATOM    829  CB  LEU A  53     152.960 178.249 161.581  1.00 33.22           C  
ATOM    830  CG  LEU A  53     154.286 179.004 161.470  1.00 33.22           C  
ATOM    831  CD1 LEU A  53     154.064 180.495 161.616  1.00 33.22           C  
ATOM    832  CD2 LEU A  53     155.276 178.508 162.504  1.00 33.22           C  
ATOM    833  H   LEU A  53     152.752 177.763 159.209  1.00 33.22           H  
ATOM    834  HA  LEU A  53     153.796 176.423 161.183  1.00 33.22           H  
ATOM    835  HB2 LEU A  53     152.280 178.784 161.144  1.00 33.22           H  
ATOM    836  HB3 LEU A  53     152.750 178.163 162.524  1.00 33.22           H  
ATOM    837  HG  LEU A  53     154.666 178.844 160.592  1.00 33.22           H  
ATOM    838 HD11 LEU A  53     154.919 180.950 161.555  1.00 33.22           H  
ATOM    839 HD12 LEU A  53     153.476 180.799 160.906  1.00 33.22           H  
ATOM    840 HD13 LEU A  53     153.657 180.672 162.479  1.00 33.22           H  
ATOM    841 HD21 LEU A  53     156.101 179.011 162.417  1.00 33.22           H  
ATOM    842 HD22 LEU A  53     154.901 178.639 163.389  1.00 33.22           H  
ATOM    843 HD23 LEU A  53     155.446 177.565 162.353  1.00 33.22           H  
ATOM    844  N   LEU A  54     150.610 176.178 160.990  1.00 32.57           N  
ATOM    845  CA  LEU A  54     149.500 175.355 161.468  1.00 32.57           C  
ATOM    846  C   LEU A  54     149.667 173.892 161.056  1.00 32.57           C  
ATOM    847  O   LEU A  54     149.468 172.975 161.872  1.00 32.57           O  
ATOM    848  CB  LEU A  54     148.176 175.915 160.953  1.00 32.57           C  
ATOM    849  CG  LEU A  54     147.760 177.266 161.542  1.00 32.57           C  
ATOM    850  CD1 LEU A  54     146.477 177.760 160.901  1.00 32.57           C  
ATOM    851  CD2 LEU A  54     147.604 177.188 163.049  1.00 32.57           C  
ATOM    852  H   LEU A  54     150.408 176.742 160.373  1.00 32.57           H  
ATOM    853  HA  LEU A  54     149.484 175.383 162.437  1.00 32.57           H  
ATOM    854  HB2 LEU A  54     148.242 176.023 159.991  1.00 32.57           H  
ATOM    855  HB3 LEU A  54     147.472 175.279 161.159  1.00 32.57           H  
ATOM    856  HG  LEU A  54     148.455 177.916 161.350  1.00 32.57           H  
ATOM    857 HD11 LEU A  54     146.217 178.596 161.318  1.00 32.57           H  
ATOM    858 HD12 LEU A  54     146.630 177.897 159.952  1.00 32.57           H  
ATOM    859 HD13 LEU A  54     145.784 177.095 161.032  1.00 32.57           H  
ATOM    860 HD21 LEU A  54     147.162 177.993 163.363  1.00 32.57           H  
ATOM    861 HD22 LEU A  54     147.069 176.410 163.270  1.00 32.57           H  
ATOM    862 HD23 LEU A  54     148.481 177.114 163.456  1.00 32.57           H  
ATOM    863  N   LYS A  55     150.033 173.651 159.794  1.00 32.88           N  
ATOM    864  CA  LYS A  55     150.253 172.284 159.337  1.00 32.88           C  
ATOM    865  C   LYS A  55     151.341 171.594 160.147  1.00 32.88           C  
ATOM    866  O   LYS A  55     151.297 170.374 160.333  1.00 32.88           O  
ATOM    867  CB  LYS A  55     150.611 172.279 157.852  1.00 32.88           C  
ATOM    868  CG  LYS A  55     149.465 172.683 156.937  1.00 32.88           C  
ATOM    869  CD  LYS A  55     149.892 172.736 155.476  1.00 32.88           C  
ATOM    870  CE  LYS A  55     150.158 171.356 154.895  1.00 32.88           C  
ATOM    871  NZ  LYS A  55     148.920 170.539 154.778  1.00 32.88           N  
ATOM    872  H   LYS A  55     150.158 174.254 159.194  1.00 32.88           H  
ATOM    873  HA  LYS A  55     149.432 171.780 159.447  1.00 32.88           H  
ATOM    874  HB2 LYS A  55     151.340 172.902 157.705  1.00 32.88           H  
ATOM    875  HB3 LYS A  55     150.890 171.385 157.605  1.00 32.88           H  
ATOM    876  HG2 LYS A  55     148.750 172.032 157.019  1.00 32.88           H  
ATOM    877  HG3 LYS A  55     149.147 173.562 157.193  1.00 32.88           H  
ATOM    878  HD2 LYS A  55     149.187 173.152 154.955  1.00 32.88           H  
ATOM    879  HD3 LYS A  55     150.709 173.256 155.404  1.00 32.88           H  
ATOM    880  HE2 LYS A  55     150.535 171.455 154.007  1.00 32.88           H  
ATOM    881  HE3 LYS A  55     150.780 170.879 155.466  1.00 32.88           H  
ATOM    882  HZ1 LYS A  55     149.112 169.744 154.429  1.00 32.88           H  
ATOM    883  HZ2 LYS A  55     148.555 170.423 155.581  1.00 32.88           H  
ATOM    884  HZ3 LYS A  55     148.333 170.951 154.251  1.00 32.88           H  
ATOM    885  N   MET A  56     152.321 172.355 160.639  1.00 32.57           N  
ATOM    886  CA  MET A  56     153.377 171.763 161.452  1.00 32.57           C  
ATOM    887  C   MET A  56     152.804 171.106 162.699  1.00 32.57           C  
ATOM    888  O   MET A  56     153.211 170.000 163.071  1.00 32.57           O  
ATOM    889  CB  MET A  56     154.393 172.835 161.839  1.00 32.57           C  
ATOM    890  CG  MET A  56     155.571 172.315 162.636  1.00 32.57           C  
ATOM    891  SD  MET A  56     156.720 173.620 163.098  1.00 32.57           S  
ATOM    892  CE  MET A  56     155.688 174.623 164.162  1.00 32.57           C  
ATOM    893  H   MET A  56     152.395 173.203 160.518  1.00 32.57           H  
ATOM    894  HA  MET A  56     153.838 171.091 160.927  1.00 32.57           H  
ATOM    895  HB2 MET A  56     154.736 173.246 161.032  1.00 32.57           H  
ATOM    896  HB3 MET A  56     153.941 173.501 162.378  1.00 32.57           H  
ATOM    897  HG2 MET A  56     155.249 171.901 163.452  1.00 32.57           H  
ATOM    898  HG3 MET A  56     156.054 171.666 162.102  1.00 32.57           H  
ATOM    899  HE1 MET A  56     156.232 175.319 164.563  1.00 32.57           H  
ATOM    900  HE2 MET A  56     154.979 175.020 163.634  1.00 32.57           H  
ATOM    901  HE3 MET A  56     155.312 174.058 164.855  1.00 32.57           H  
ATOM    902  N   LEU A  57     151.861 171.772 163.360  1.00 31.59           N  
ATOM    903  CA  LEU A  57     151.282 171.236 164.582  1.00 31.59           C  
ATOM    904  C   LEU A  57     150.183 170.220 164.314  1.00 31.59           C  
ATOM    905  O   LEU A  57     149.828 169.467 165.225  1.00 31.59           O  
ATOM    906  CB  LEU A  57     150.719 172.370 165.440  1.00 31.59           C  
ATOM    907  CG  LEU A  57     151.528 173.664 165.465  1.00 31.59           C  
ATOM    908  CD1 LEU A  57     150.789 174.732 166.247  1.00 31.59           C  
ATOM    909  CD2 LEU A  57     152.905 173.412 166.051  1.00 31.59           C  
ATOM    910  H   LEU A  57     151.540 172.531 163.118  1.00 31.59           H  
ATOM    911  HA  LEU A  57     151.978 170.793 165.092  1.00 31.59           H  
ATOM    912  HB2 LEU A  57     149.834 172.590 165.109  1.00 31.59           H  
ATOM    913  HB3 LEU A  57     150.651 172.053 166.354  1.00 31.59           H  
ATOM    914  HG  LEU A  57     151.642 173.989 164.559  1.00 31.59           H  
ATOM    915 HD11 LEU A  57     151.288 175.562 166.195  1.00 31.59           H  
ATOM    916 HD12 LEU A  57     149.907 174.852 165.862  1.00 31.59           H  
ATOM    917 HD13 LEU A  57     150.713 174.450 167.171  1.00 31.59           H  
ATOM    918 HD21 LEU A  57     153.403 174.243 166.046  1.00 31.59           H  
ATOM    919 HD22 LEU A  57     152.807 173.089 166.960  1.00 31.59           H  
ATOM    920 HD23 LEU A  57     153.363 172.750 165.510  1.00 31.59           H  
ATOM    921  N   VAL A  58     149.638 170.190 163.095  1.00 31.64           N  
ATOM    922  CA  VAL A  58     148.517 169.292 162.804  1.00 31.64           C  
ATOM    923  C   VAL A  58     148.773 167.888 163.351  1.00 31.64           C  
ATOM    924  O   VAL A  58     147.953 167.334 164.093  1.00 31.64           O  
ATOM    925  CB  VAL A  58     148.235 169.254 161.292  1.00 31.64           C  
ATOM    926  CG1 VAL A  58     147.447 168.008 160.927  1.00 31.64           C  
ATOM    927  CG2 VAL A  58     147.470 170.493 160.869  1.00 31.64           C  
ATOM    928  H   VAL A  58     149.892 170.672 162.429  1.00 31.64           H  
ATOM    929  HA  VAL A  58     147.722 169.633 163.241  1.00 31.64           H  
ATOM    930  HB  VAL A  58     149.076 169.236 160.809  1.00 31.64           H  
ATOM    931 HG11 VAL A  58     147.048 168.138 160.052  1.00 31.64           H  
ATOM    932 HG12 VAL A  58     148.045 167.245 160.902  1.00 31.64           H  
ATOM    933 HG13 VAL A  58     146.749 167.868 161.586  1.00 31.64           H  
ATOM    934 HG21 VAL A  58     147.375 170.491 159.904  1.00 31.64           H  
ATOM    935 HG22 VAL A  58     146.596 170.481 161.288  1.00 31.64           H  
ATOM    936 HG23 VAL A  58     147.961 171.279 161.152  1.00 31.64           H  
ATOM    937  N   MET A  59     149.901 167.284 162.989  1.00 31.42           N  
ATOM    938  CA  MET A  59     150.068 165.850 163.228  1.00 31.42           C  
ATOM    939  C   MET A  59     150.396 165.499 164.676  1.00 31.42           C  
ATOM    940  O   MET A  59     149.713 164.649 165.272  1.00 31.42           O  
ATOM    941  CB  MET A  59     151.150 165.281 162.310  1.00 31.42           C  
ATOM    942  CG  MET A  59     150.795 163.907 161.810  1.00 31.42           C  
ATOM    943  SD  MET A  59     149.416 163.941 160.657  1.00 31.42           S  
ATOM    944  CE  MET A  59     148.931 162.226 160.719  1.00 31.42           C  
ATOM    945  H   MET A  59     150.572 167.669 162.614  1.00 31.42           H  
ATOM    946  HA  MET A  59     149.234 165.412 162.998  1.00 31.42           H  
ATOM    947  HB2 MET A  59     151.257 165.865 161.543  1.00 31.42           H  
ATOM    948  HB3 MET A  59     151.984 165.213 162.800  1.00 31.42           H  
ATOM    949  HG2 MET A  59     151.562 163.527 161.354  1.00 31.42           H  
ATOM    950  HG3 MET A  59     150.545 163.351 162.563  1.00 31.42           H  
ATOM    951  HE1 MET A  59     148.265 162.059 160.034  1.00 31.42           H  
ATOM    952  HE2 MET A  59     149.712 161.669 160.571  1.00 31.42           H  
ATOM    953  HE3 MET A  59     148.559 162.038 161.594  1.00 31.42           H  
ATOM    954  N   PRO A  60     151.439 166.087 165.271  1.00 30.83           N  
ATOM    955  CA  PRO A  60     151.761 165.719 166.659  1.00 30.83           C  
ATOM    956  C   PRO A  60     150.602 165.941 167.609  1.00 30.83           C  
ATOM    957  O   PRO A  60     150.347 165.099 168.481  1.00 30.83           O  
ATOM    958  CB  PRO A  60     152.955 166.626 167.000  1.00 30.83           C  
ATOM    959  CG  PRO A  60     153.446 167.156 165.708  1.00 30.83           C  
ATOM    960  CD  PRO A  60     152.291 167.180 164.777  1.00 30.83           C  
ATOM    961  HA  PRO A  60     152.040 164.793 166.705  1.00 30.83           H  
ATOM    962  HB2 PRO A  60     152.658 167.347 167.575  1.00 30.83           H  
ATOM    963  HB3 PRO A  60     153.644 166.102 167.438  1.00 30.83           H  
ATOM    964  HG2 PRO A  60     153.790 168.053 165.841  1.00 30.83           H  
ATOM    965  HG3 PRO A  60     154.143 166.575 165.367  1.00 30.83           H  
ATOM    966  HD2 PRO A  60     151.824 168.026 164.841  1.00 30.83           H  
ATOM    967  HD3 PRO A  60     152.588 167.006 163.871  1.00 30.83           H  
ATOM    968  N   ILE A  61     149.878 167.049 167.452  1.00 30.27           N  
ATOM    969  CA  ILE A  61     148.771 167.339 168.355  1.00 30.27           C  
ATOM    970  C   ILE A  61     147.683 166.285 168.202  1.00 30.27           C  
ATOM    971  O   ILE A  61     147.171 165.749 169.190  1.00 30.27           O  
ATOM    972  CB  ILE A  61     148.237 168.767 168.113  1.00 30.27           C  
ATOM    973  CG1 ILE A  61     147.515 169.285 169.355  1.00 30.27           C  
ATOM    974  CG2 ILE A  61     147.307 168.822 166.913  1.00 30.27           C  
ATOM    975  CD1 ILE A  61     147.348 170.784 169.369  1.00 30.27           C  
ATOM    976  H   ILE A  61     150.007 167.639 166.839  1.00 30.27           H  
ATOM    977  HA  ILE A  61     149.097 167.296 169.267  1.00 30.27           H  
ATOM    978  HB  ILE A  61     148.995 169.347 167.937  1.00 30.27           H  
ATOM    979 HG12 ILE A  61     146.632 168.888 169.394  1.00 30.27           H  
ATOM    980 HG13 ILE A  61     148.024 169.038 170.143  1.00 30.27           H  
ATOM    981 HG21 ILE A  61     147.148 169.751 166.685  1.00 30.27           H  
ATOM    982 HG22 ILE A  61     147.730 168.370 166.169  1.00 30.27           H  
ATOM    983 HG23 ILE A  61     146.468 168.391 167.135  1.00 30.27           H  
ATOM    984 HD11 ILE A  61     146.966 171.051 170.219  1.00 30.27           H  
ATOM    985 HD12 ILE A  61     148.215 171.201 169.251  1.00 30.27           H  
ATOM    986 HD13 ILE A  61     146.756 171.042 168.644  1.00 30.27           H  
ATOM    987  N   VAL A  62     147.345 165.938 166.960  1.00 29.67           N  
ATOM    988  CA  VAL A  62     146.302 164.945 166.731  1.00 29.67           C  
ATOM    989  C   VAL A  62     146.690 163.623 167.374  1.00 29.67           C  
ATOM    990  O   VAL A  62     145.923 163.038 168.150  1.00 29.67           O  
ATOM    991  CB  VAL A  62     146.037 164.786 165.222  1.00 29.67           C  
ATOM    992  CG1 VAL A  62     145.379 163.448 164.925  1.00 29.67           C  
ATOM    993  CG2 VAL A  62     145.171 165.928 164.720  1.00 29.67           C  
ATOM    994  H   VAL A  62     147.699 166.258 166.245  1.00 29.67           H  
ATOM    995  HA  VAL A  62     145.480 165.248 167.147  1.00 29.67           H  
ATOM    996  HB  VAL A  62     146.882 164.819 164.747  1.00 29.67           H  
ATOM    997 HG11 VAL A  62     144.986 163.484 164.039  1.00 29.67           H  
ATOM    998 HG12 VAL A  62     146.050 162.748 164.956  1.00 29.67           H  
ATOM    999 HG13 VAL A  62     144.687 163.281 165.584  1.00 29.67           H  
ATOM   1000 HG21 VAL A  62     145.037 165.825 163.765  1.00 29.67           H  
ATOM   1001 HG22 VAL A  62     144.317 165.901 165.179  1.00 29.67           H  
ATOM   1002 HG23 VAL A  62     145.620 166.767 164.903  1.00 29.67           H  
ATOM   1003  N   PHE A  63     147.904 163.148 167.093  1.00 29.08           N  
ATOM   1004  CA  PHE A  63     148.312 161.842 167.602  1.00 29.08           C  
ATOM   1005  C   PHE A  63     148.343 161.827 169.127  1.00 29.08           C  
ATOM   1006  O   PHE A  63     147.765 160.935 169.763  1.00 29.08           O  
ATOM   1007  CB  PHE A  63     149.679 161.466 167.034  1.00 29.08           C  
ATOM   1008  CG  PHE A  63     150.228 160.188 167.587  1.00 29.08           C  
ATOM   1009  CD1 PHE A  63     149.637 158.977 167.282  1.00 29.08           C  
ATOM   1010  CD2 PHE A  63     151.331 160.197 168.420  1.00 29.08           C  
ATOM   1011  CE1 PHE A  63     150.135 157.800 167.792  1.00 29.08           C  
ATOM   1012  CE2 PHE A  63     151.833 159.020 168.935  1.00 29.08           C  
ATOM   1013  CZ  PHE A  63     151.235 157.822 168.619  1.00 29.08           C  
ATOM   1014  H   PHE A  63     148.497 163.552 166.619  1.00 29.08           H  
ATOM   1015  HA  PHE A  63     147.672 161.176 167.309  1.00 29.08           H  
ATOM   1016  HB2 PHE A  63     149.601 161.364 166.073  1.00 29.08           H  
ATOM   1017  HB3 PHE A  63     150.309 162.174 167.240  1.00 29.08           H  
ATOM   1018  HD1 PHE A  63     148.893 158.957 166.723  1.00 29.08           H  
ATOM   1019  HD2 PHE A  63     151.738 161.004 168.637  1.00 29.08           H  
ATOM   1020  HE1 PHE A  63     149.730 156.991 167.578  1.00 29.08           H  
ATOM   1021  HE2 PHE A  63     152.577 159.038 169.493  1.00 29.08           H  
ATOM   1022  HZ  PHE A  63     151.573 157.027 168.964  1.00 29.08           H  
ATOM   1023  N   ALA A  64     149.021 162.804 169.734  1.00 28.63           N  
ATOM   1024  CA  ALA A  64     149.180 162.797 171.184  1.00 28.63           C  
ATOM   1025  C   ALA A  64     147.836 162.954 171.884  1.00 28.63           C  
ATOM   1026  O   ALA A  64     147.528 162.226 172.837  1.00 28.63           O  
ATOM   1027  CB  ALA A  64     150.146 163.901 171.606  1.00 28.63           C  
ATOM   1028  H   ALA A  64     149.392 163.469 169.335  1.00 28.63           H  
ATOM   1029  HA  ALA A  64     149.560 161.947 171.455  1.00 28.63           H  
ATOM   1030  HB1 ALA A  64     150.262 163.869 172.569  1.00 28.63           H  
ATOM   1031  HB2 ALA A  64     150.999 163.760 171.166  1.00 28.63           H  
ATOM   1032  HB3 ALA A  64     149.778 164.761 171.345  1.00 28.63           H  
ATOM   1033  N   SER A  65     147.015 163.901 171.421  1.00 29.60           N  
ATOM   1034  CA  SER A  65     145.719 164.111 172.047  1.00 29.60           C  
ATOM   1035  C   SER A  65     144.846 162.873 171.922  1.00 29.60           C  
ATOM   1036  O   SER A  65     144.152 162.503 172.873  1.00 29.60           O  
ATOM   1037  CB  SER A  65     145.026 165.320 171.422  1.00 29.60           C  
ATOM   1038  OG  SER A  65     145.789 166.492 171.616  1.00 29.60           O  
ATOM   1039  H   SER A  65     147.185 164.421 170.758  1.00 29.60           H  
ATOM   1040  HA  SER A  65     145.849 164.294 172.991  1.00 29.60           H  
ATOM   1041  HB2 SER A  65     144.920 165.165 170.471  1.00 29.60           H  
ATOM   1042  HB3 SER A  65     144.158 165.434 171.838  1.00 29.60           H  
ATOM   1043  HG  SER A  65     145.402 167.148 171.263  1.00 29.60           H  
ATOM   1044  N   LEU A  66     144.859 162.218 170.760  1.00 29.20           N  
ATOM   1045  CA  LEU A  66     144.007 161.049 170.593  1.00 29.20           C  
ATOM   1046  C   LEU A  66     144.475 159.894 171.466  1.00 29.20           C  
ATOM   1047  O   LEU A  66     143.651 159.180 172.044  1.00 29.20           O  
ATOM   1048  CB  LEU A  66     143.964 160.632 169.126  1.00 29.20           C  
ATOM   1049  CG  LEU A  66     142.989 159.505 168.776  1.00 29.20           C  
ATOM   1050  CD1 LEU A  66     141.681 159.605 169.547  1.00 29.20           C  
ATOM   1051  CD2 LEU A  66     142.720 159.518 167.297  1.00 29.20           C  
ATOM   1052  H   LEU A  66     145.337 162.423 170.075  1.00 29.20           H  
ATOM   1053  HA  LEU A  66     143.110 161.289 170.871  1.00 29.20           H  
ATOM   1054  HB2 LEU A  66     143.713 161.406 168.597  1.00 29.20           H  
ATOM   1055  HB3 LEU A  66     144.851 160.338 168.866  1.00 29.20           H  
ATOM   1056  HG  LEU A  66     143.400 158.654 168.997  1.00 29.20           H  
ATOM   1057 HD11 LEU A  66     141.035 159.000 169.149  1.00 29.20           H  
ATOM   1058 HD12 LEU A  66     141.835 159.359 170.472  1.00 29.20           H  
ATOM   1059 HD13 LEU A  66     141.354 160.517 169.495  1.00 29.20           H  
ATOM   1060 HD21 LEU A  66     142.626 158.603 166.993  1.00 29.20           H  
ATOM   1061 HD22 LEU A  66     141.903 160.011 167.128  1.00 29.20           H  
ATOM   1062 HD23 LEU A  66     143.466 159.943 166.847  1.00 29.20           H  
ATOM   1063  N   VAL A  67     145.787 159.691 171.586  1.00 28.68           N  
ATOM   1064  CA  VAL A  67     146.269 158.625 172.461  1.00 28.68           C  
ATOM   1065  C   VAL A  67     145.857 158.902 173.902  1.00 28.68           C  
ATOM   1066  O   VAL A  67     145.342 158.020 174.602  1.00 28.68           O  
ATOM   1067  CB  VAL A  67     147.793 158.459 172.329  1.00 28.68           C  
ATOM   1068  CG1 VAL A  67     148.309 157.499 173.382  1.00 28.68           C  
ATOM   1069  CG2 VAL A  67     148.153 157.958 170.945  1.00 28.68           C  
ATOM   1070  H   VAL A  67     146.401 160.142 171.186  1.00 28.68           H  
ATOM   1071  HA  VAL A  67     145.857 157.788 172.191  1.00 28.68           H  
ATOM   1072  HB  VAL A  67     148.223 159.317 172.464  1.00 28.68           H  
ATOM   1073 HG11 VAL A  67     149.179 157.170 173.107  1.00 28.68           H  
ATOM   1074 HG12 VAL A  67     148.385 157.966 174.229  1.00 28.68           H  
ATOM   1075 HG13 VAL A  67     147.689 156.758 173.464  1.00 28.68           H  
ATOM   1076 HG21 VAL A  67     149.119 157.925 170.864  1.00 28.68           H  
ATOM   1077 HG22 VAL A  67     147.780 157.071 170.825  1.00 28.68           H  
ATOM   1078 HG23 VAL A  67     147.786 158.564 170.284  1.00 28.68           H  
ATOM   1079  N   VAL A  68     146.054 160.140 174.362  1.00 29.42           N  
ATOM   1080  CA  VAL A  68     145.709 160.465 175.744  1.00 29.42           C  
ATOM   1081  C   VAL A  68     144.209 160.313 175.971  1.00 29.42           C  
ATOM   1082  O   VAL A  68     143.775 159.788 177.003  1.00 29.42           O  
ATOM   1083  CB  VAL A  68     146.197 161.882 176.104  1.00 29.42           C  
ATOM   1084  CG1 VAL A  68     145.798 162.243 177.529  1.00 29.42           C  
ATOM   1085  CG2 VAL A  68     147.700 161.983 175.950  1.00 29.42           C  
ATOM   1086  H   VAL A  68     146.376 160.793 173.905  1.00 29.42           H  
ATOM   1087  HA  VAL A  68     146.161 159.839 176.333  1.00 29.42           H  
ATOM   1088  HB  VAL A  68     145.787 162.523 175.503  1.00 29.42           H  
ATOM   1089 HG11 VAL A  68     146.120 163.135 177.727  1.00 29.42           H  
ATOM   1090 HG12 VAL A  68     144.834 162.213 177.618  1.00 29.42           H  
ATOM   1091 HG13 VAL A  68     146.203 161.604 178.138  1.00 29.42           H  
ATOM   1092 HG21 VAL A  68     147.956 162.916 175.992  1.00 29.42           H  
ATOM   1093 HG22 VAL A  68     148.124 161.489 176.669  1.00 29.42           H  
ATOM   1094 HG23 VAL A  68     147.958 161.609 175.095  1.00 29.42           H  
ATOM   1095  N   GLY A  69     143.395 160.784 175.024  1.00 29.85           N  
ATOM   1096  CA  GLY A  69     141.954 160.702 175.191  1.00 29.85           C  
ATOM   1097  C   GLY A  69     141.436 159.277 175.171  1.00 29.85           C  
ATOM   1098  O   GLY A  69     140.588 158.907 175.986  1.00 29.85           O  
ATOM   1099  H   GLY A  69     143.652 161.148 174.289  1.00 29.85           H  
ATOM   1100  HA2 GLY A  69     141.705 161.106 176.037  1.00 29.85           H  
ATOM   1101  HA3 GLY A  69     141.519 161.194 174.478  1.00 29.85           H  
ATOM   1102  N   ALA A  70     141.930 158.462 174.236  1.00 30.16           N  
ATOM   1103  CA  ALA A  70     141.545 157.058 174.211  1.00 30.16           C  
ATOM   1104  C   ALA A  70     142.003 156.341 175.469  1.00 30.16           C  
ATOM   1105  O   ALA A  70     141.374 155.364 175.889  1.00 30.16           O  
ATOM   1106  CB  ALA A  70     142.122 156.376 172.972  1.00 30.16           C  
ATOM   1107  H   ALA A  70     142.480 158.695 173.618  1.00 30.16           H  
ATOM   1108  HA  ALA A  70     140.579 156.996 174.165  1.00 30.16           H  
ATOM   1109  HB1 ALA A  70     141.879 155.437 172.987  1.00 30.16           H  
ATOM   1110  HB2 ALA A  70     141.756 156.800 172.180  1.00 30.16           H  
ATOM   1111  HB3 ALA A  70     143.087 156.469 172.981  1.00 30.16           H  
ATOM   1112  N   ALA A  71     143.095 156.799 176.081  1.00 30.32           N  
ATOM   1113  CA  ALA A  71     143.517 156.207 177.343  1.00 30.32           C  
ATOM   1114  C   ALA A  71     142.575 156.576 178.482  1.00 30.32           C  
ATOM   1115  O   ALA A  71     142.438 155.810 179.441  1.00 30.32           O  
ATOM   1116  CB  ALA A  71     144.943 156.637 177.676  1.00 30.32           C  
ATOM   1117  H   ALA A  71     143.596 157.438 175.794  1.00 30.32           H  
ATOM   1118  HA  ALA A  71     143.512 155.244 177.243  1.00 30.32           H  
ATOM   1119  HB1 ALA A  71     145.205 156.233 178.518  1.00 30.32           H  
ATOM   1120  HB2 ALA A  71     145.536 156.340 176.968  1.00 30.32           H  
ATOM   1121  HB3 ALA A  71     144.973 157.604 177.749  1.00 30.32           H  
ATOM   1122  N   SER A  72     141.922 157.733 178.399  1.00 31.47           N  
ATOM   1123  CA  SER A  72     141.111 158.256 179.491  1.00 31.47           C  
ATOM   1124  C   SER A  72     139.625 157.956 179.344  1.00 31.47           C  
ATOM   1125  O   SER A  72     138.836 158.404 180.182  1.00 31.47           O  
ATOM   1126  CB  SER A  72     141.310 159.768 179.607  1.00 31.47           C  
ATOM   1127  OG  SER A  72     140.563 160.459 178.623  1.00 31.47           O  
ATOM   1128  H   SER A  72     141.933 158.242 177.706  1.00 31.47           H  
ATOM   1129  HA  SER A  72     141.411 157.855 180.322  1.00 31.47           H  
ATOM   1130  HB2 SER A  72     141.018 160.059 180.486  1.00 31.47           H  
ATOM   1131  HB3 SER A  72     142.251 159.972 179.488  1.00 31.47           H  
ATOM   1132  HG  SER A  72     140.805 160.218 177.856  1.00 31.47           H  
ATOM   1133  N   ILE A  73     139.221 157.219 178.314  1.00 33.49           N  
ATOM   1134  CA  ILE A  73     137.821 156.893 178.084  1.00 33.49           C  
ATOM   1135  C   ILE A  73     137.695 155.388 177.917  1.00 33.49           C  
ATOM   1136  O   ILE A  73     138.631 154.711 177.483  1.00 33.49           O  
ATOM   1137  CB  ILE A  73     137.255 157.626 176.846  1.00 33.49           C  
ATOM   1138  CG1 ILE A  73     135.735 157.479 176.781  1.00 33.49           C  
ATOM   1139  CG2 ILE A  73     137.886 157.094 175.571  1.00 33.49           C  
ATOM   1140  CD1 ILE A  73     135.084 158.340 175.718  1.00 33.49           C  
ATOM   1141  H   ILE A  73     139.751 156.889 177.723  1.00 33.49           H  
ATOM   1142  HA  ILE A  73     137.296 157.156 178.856  1.00 33.49           H  
ATOM   1143  HB  ILE A  73     137.469 158.570 176.924  1.00 33.49           H  
ATOM   1144 HG12 ILE A  73     135.518 156.555 176.585  1.00 33.49           H  
ATOM   1145 HG13 ILE A  73     135.358 157.731 177.639  1.00 33.49           H  
ATOM   1146 HG21 ILE A  73     137.728 157.727 174.853  1.00 33.49           H  
ATOM   1147 HG22 ILE A  73     138.839 156.986 175.712  1.00 33.49           H  
ATOM   1148 HG23 ILE A  73     137.486 156.238 175.352  1.00 33.49           H  
ATOM   1149 HD11 ILE A  73     134.124 158.200 175.743  1.00 33.49           H  
ATOM   1150 HD12 ILE A  73     135.288 159.270 175.898  1.00 33.49           H  
ATOM   1151 HD13 ILE A  73     135.431 158.087 174.849  1.00 33.49           H  
ATOM   1152  N   SER A  74     136.528 154.865 178.266  1.00 34.42           N  
ATOM   1153  CA  SER A  74     136.278 153.445 178.102  1.00 34.42           C  
ATOM   1154  C   SER A  74     136.015 153.114 176.634  1.00 34.42           C  
ATOM   1155  O   SER A  74     135.510 153.952 175.884  1.00 34.42           O  
ATOM   1156  CB  SER A  74     135.084 153.014 178.943  1.00 34.42           C  
ATOM   1157  OG  SER A  74     134.603 151.751 178.524  1.00 34.42           O  
ATOM   1158  H   SER A  74     135.869 155.308 178.597  1.00 34.42           H  
ATOM   1159  HA  SER A  74     137.057 152.955 178.406  1.00 34.42           H  
ATOM   1160  HB2 SER A  74     135.356 152.956 179.872  1.00 34.42           H  
ATOM   1161  HB3 SER A  74     134.376 153.669 178.845  1.00 34.42           H  
ATOM   1162  HG  SER A  74     133.946 151.523 178.995  1.00 34.42           H  
ATOM   1163  N   PRO A  75     136.360 151.902 176.194  1.00 33.79           N  
ATOM   1164  CA  PRO A  75     136.033 151.527 174.809  1.00 33.79           C  
ATOM   1165  C   PRO A  75     134.547 151.587 174.503  1.00 33.79           C  
ATOM   1166  O   PRO A  75     134.165 151.967 173.391  1.00 33.79           O  
ATOM   1167  CB  PRO A  75     136.583 150.098 174.698  1.00 33.79           C  
ATOM   1168  CG  PRO A  75     137.639 150.017 175.733  1.00 33.79           C  
ATOM   1169  CD  PRO A  75     137.176 150.875 176.863  1.00 33.79           C  
ATOM   1170  HA  PRO A  75     136.508 152.099 174.187  1.00 33.79           H  
ATOM   1171  HB2 PRO A  75     135.875 149.460 174.878  1.00 33.79           H  
ATOM   1172  HB3 PRO A  75     136.956 149.959 173.814  1.00 33.79           H  
ATOM   1173  HG2 PRO A  75     137.739 149.097 176.022  1.00 33.79           H  
ATOM   1174  HG3 PRO A  75     138.474 150.353 175.371  1.00 33.79           H  
ATOM   1175  HD2 PRO A  75     136.633 150.359 177.479  1.00 33.79           H  
ATOM   1176  HD3 PRO A  75     137.936 151.279 177.308  1.00 33.79           H  
ATOM   1177  N   ALA A  76     133.693 151.219 175.459  1.00 34.91           N  
ATOM   1178  CA  ALA A  76     132.254 151.255 175.220  1.00 34.91           C  
ATOM   1179  C   ALA A  76     131.768 152.683 175.010  1.00 34.91           C  
ATOM   1180  O   ALA A  76     130.994 152.962 174.083  1.00 34.91           O  
ATOM   1181  CB  ALA A  76     131.518 150.603 176.388  1.00 34.91           C  
ATOM   1182  H   ALA A  76     133.919 150.949 176.244  1.00 34.91           H  
ATOM   1183  HA  ALA A  76     132.054 150.748 174.418  1.00 34.91           H  
ATOM   1184  HB1 ALA A  76     130.564 150.632 176.216  1.00 34.91           H  
ATOM   1185  HB2 ALA A  76     131.811 149.681 176.471  1.00 34.91           H  
ATOM   1186  HB3 ALA A  76     131.723 151.090 177.202  1.00 34.91           H  
ATOM   1187  N   ARG A  77     132.213 153.605 175.865  1.00 35.96           N  
ATOM   1188  CA  ARG A  77     131.832 155.002 175.700  1.00 35.96           C  
ATOM   1189  C   ARG A  77     132.363 155.554 174.387  1.00 35.96           C  
ATOM   1190  O   ARG A  77     131.682 156.331 173.711  1.00 35.96           O  
ATOM   1191  CB  ARG A  77     132.342 155.830 176.878  1.00 35.96           C  
ATOM   1192  CG  ARG A  77     131.510 157.069 177.161  1.00 35.96           C  
ATOM   1193  CD  ARG A  77     132.222 158.017 178.117  1.00 35.96           C  
ATOM   1194  NE  ARG A  77     131.318 158.963 178.764  1.00 35.96           N  
ATOM   1195  CZ  ARG A  77     130.303 158.628 179.550  1.00 35.96           C  
ATOM   1196  NH1 ARG A  77     130.058 157.367 179.870  1.00 35.96           N  
ATOM   1197  NH2 ARG A  77     129.521 159.584 180.041  1.00 35.96           N  
ATOM   1198  H   ARG A  77     132.728 153.449 176.537  1.00 35.96           H  
ATOM   1199  HA  ARG A  77     130.864 155.066 175.684  1.00 35.96           H  
ATOM   1200  HB2 ARG A  77     132.332 155.278 177.676  1.00 35.96           H  
ATOM   1201  HB3 ARG A  77     133.248 156.118 176.689  1.00 35.96           H  
ATOM   1202  HG2 ARG A  77     130.664 156.803 177.547  1.00 35.96           H  
ATOM   1203  HG3 ARG A  77     131.359 157.543 176.328  1.00 35.96           H  
ATOM   1204  HD2 ARG A  77     132.657 157.496 178.811  1.00 35.96           H  
ATOM   1205  HD3 ARG A  77     132.883 158.527 177.624  1.00 35.96           H  
ATOM   1206  HE  ARG A  77     131.450 159.799 178.620  1.00 35.96           H  
ATOM   1207 HH11 ARG A  77     130.555 156.737 179.563  1.00 35.96           H  
ATOM   1208 HH12 ARG A  77     129.396 157.177 180.385  1.00 35.96           H  
ATOM   1209 HH21 ARG A  77     129.671 160.407 179.842  1.00 35.96           H  
ATOM   1210 HH22 ARG A  77     128.862 159.381 180.555  1.00 35.96           H  
ATOM   1211  N   LEU A  78     133.581 155.163 174.010  1.00 33.75           N  
ATOM   1212  CA  LEU A  78     134.146 155.616 172.744  1.00 33.75           C  
ATOM   1213  C   LEU A  78     133.322 155.116 171.564  1.00 33.75           C  
ATOM   1214  O   LEU A  78     133.078 155.861 170.609  1.00 33.75           O  
ATOM   1215  CB  LEU A  78     135.596 155.145 172.631  1.00 33.75           C  
ATOM   1216  CG  LEU A  78     136.449 155.744 171.512  1.00 33.75           C  
ATOM   1217  CD1 LEU A  78     136.464 157.264 171.576  1.00 33.75           C  
ATOM   1218  CD2 LEU A  78     137.859 155.191 171.589  1.00 33.75           C  
ATOM   1219  H   LEU A  78     134.094 154.644 174.465  1.00 33.75           H  
ATOM   1220  HA  LEU A  78     134.137 156.585 172.728  1.00 33.75           H  
ATOM   1221  HB2 LEU A  78     136.043 155.347 173.467  1.00 33.75           H  
ATOM   1222  HB3 LEU A  78     135.589 154.185 172.499  1.00 33.75           H  
ATOM   1223  HG  LEU A  78     136.073 155.485 170.656  1.00 33.75           H  
ATOM   1224 HD11 LEU A  78     135.590 157.601 171.325  1.00 33.75           H  
ATOM   1225 HD12 LEU A  78     137.136 157.597 170.961  1.00 33.75           H  
ATOM   1226 HD13 LEU A  78     136.680 157.540 172.481  1.00 33.75           H  
ATOM   1227 HD21 LEU A  78     138.244 155.426 172.448  1.00 33.75           H  
ATOM   1228 HD22 LEU A  78     138.388 155.575 170.872  1.00 33.75           H  
ATOM   1229 HD23 LEU A  78     137.825 154.226 171.495  1.00 33.75           H  
ATOM   1230  N   GLY A  79     132.885 153.857 171.609  1.00 34.86           N  
ATOM   1231  CA  GLY A  79     132.053 153.336 170.536  1.00 34.86           C  
ATOM   1232  C   GLY A  79     130.707 154.032 170.450  1.00 34.86           C  
ATOM   1233  O   GLY A  79     130.217 154.329 169.355  1.00 34.86           O  
ATOM   1234  H   GLY A  79     133.054 153.296 172.239  1.00 34.86           H  
ATOM   1235  HA2 GLY A  79     132.511 153.449 169.689  1.00 34.86           H  
ATOM   1236  HA3 GLY A  79     131.900 152.389 170.677  1.00 34.86           H  
ATOM   1237  N   ARG A  80     130.087 154.297 171.602  1.00 36.03           N  
ATOM   1238  CA  ARG A  80     128.826 155.033 171.594  1.00 36.03           C  
ATOM   1239  C   ARG A  80     129.019 156.438 171.040  1.00 36.03           C  
ATOM   1240  O   ARG A  80     128.183 156.935 170.274  1.00 36.03           O  
ATOM   1241  CB  ARG A  80     128.240 155.086 173.003  1.00 36.03           C  
ATOM   1242  CG  ARG A  80     127.471 153.837 173.393  1.00 36.03           C  
ATOM   1243  CD  ARG A  80     126.552 154.091 174.574  1.00 36.03           C  
ATOM   1244  NE  ARG A  80     127.297 154.447 175.776  1.00 36.03           N  
ATOM   1245  CZ  ARG A  80     127.557 155.688 176.163  1.00 36.03           C  
ATOM   1246  NH1 ARG A  80     127.138 156.734 175.470  1.00 36.03           N  
ATOM   1247  NH2 ARG A  80     128.258 155.885 177.276  1.00 36.03           N  
ATOM   1248  H   ARG A  80     130.368 154.067 172.381  1.00 36.03           H  
ATOM   1249  HA  ARG A  80     128.194 154.570 171.023  1.00 36.03           H  
ATOM   1250  HB2 ARG A  80     128.963 155.202 173.639  1.00 36.03           H  
ATOM   1251  HB3 ARG A  80     127.630 155.838 173.056  1.00 36.03           H  
ATOM   1252  HG2 ARG A  80     128.099 153.140 173.641  1.00 36.03           H  
ATOM   1253  HG3 ARG A  80     126.928 153.548 172.643  1.00 36.03           H  
ATOM   1254  HD2 ARG A  80     126.053 153.280 174.763  1.00 36.03           H  
ATOM   1255  HD3 ARG A  80     125.939 154.810 174.357  1.00 36.03           H  
ATOM   1256  HE  ARG A  80     127.589 153.806 176.268  1.00 36.03           H  
ATOM   1257 HH11 ARG A  80     126.684 156.625 174.748  1.00 36.03           H  
ATOM   1258 HH12 ARG A  80     127.320 157.528 175.743  1.00 36.03           H  
ATOM   1259 HH21 ARG A  80     128.535 155.212 177.734  1.00 36.03           H  
ATOM   1260 HH22 ARG A  80     128.433 156.685 177.538  1.00 36.03           H  
ATOM   1261  N   VAL A  81     130.115 157.095 171.420  1.00 33.31           N  
ATOM   1262  CA  VAL A  81     130.412 158.423 170.896  1.00 33.31           C  
ATOM   1263  C   VAL A  81     130.593 158.364 169.387  1.00 33.31           C  
ATOM   1264  O   VAL A  81     130.126 159.243 168.657  1.00 33.31           O  
ATOM   1265  CB  VAL A  81     131.656 159.000 171.596  1.00 33.31           C  
ATOM   1266  CG1 VAL A  81     132.221 160.171 170.809  1.00 33.31           C  
ATOM   1267  CG2 VAL A  81     131.314 159.419 173.012  1.00 33.31           C  
ATOM   1268  H   VAL A  81     130.698 156.794 171.976  1.00 33.31           H  
ATOM   1269  HA  VAL A  81     129.664 159.010 171.084  1.00 33.31           H  
ATOM   1270  HB  VAL A  81     132.339 158.314 171.643  1.00 33.31           H  
ATOM   1271 HG11 VAL A  81     132.789 160.695 171.394  1.00 33.31           H  
ATOM   1272 HG12 VAL A  81     132.740 159.833 170.063  1.00 33.31           H  
ATOM   1273 HG13 VAL A  81     131.489 160.717 170.485  1.00 33.31           H  
ATOM   1274 HG21 VAL A  81     132.124 159.715 173.457  1.00 33.31           H  
ATOM   1275 HG22 VAL A  81     130.672 160.145 172.979  1.00 33.31           H  
ATOM   1276 HG23 VAL A  81     130.934 158.663 173.483  1.00 33.31           H  
ATOM   1277  N   GLY A  82     131.281 157.333 168.898  1.00 33.26           N  
ATOM   1278  CA  GLY A  82     131.448 157.185 167.462  1.00 33.26           C  
ATOM   1279  C   GLY A  82     130.127 157.022 166.738  1.00 33.26           C  
ATOM   1280  O   GLY A  82     129.892 157.649 165.702  1.00 33.26           O  
ATOM   1281  H   GLY A  82     131.653 156.717 169.370  1.00 33.26           H  
ATOM   1282  HA2 GLY A  82     131.900 157.967 167.108  1.00 33.26           H  
ATOM   1283  HA3 GLY A  82     131.996 156.405 167.280  1.00 33.26           H  
ATOM   1284  N   VAL A  83     129.240 156.184 167.275  1.00 33.96           N  
ATOM   1285  CA  VAL A  83     127.942 155.985 166.635  1.00 33.96           C  
ATOM   1286  C   VAL A  83     127.160 157.294 166.609  1.00 33.96           C  
ATOM   1287  O   VAL A  83     126.607 157.693 165.573  1.00 33.96           O  
ATOM   1288  CB  VAL A  83     127.156 154.872 167.351  1.00 33.96           C  
ATOM   1289  CG1 VAL A  83     125.711 154.854 166.881  1.00 33.96           C  
ATOM   1290  CG2 VAL A  83     127.812 153.524 167.111  1.00 33.96           C  
ATOM   1291  H   VAL A  83     129.363 155.728 167.994  1.00 33.96           H  
ATOM   1292  HA  VAL A  83     128.084 155.705 165.718  1.00 33.96           H  
ATOM   1293  HB  VAL A  83     127.161 155.043 168.306  1.00 33.96           H  
ATOM   1294 HG11 VAL A  83     125.317 153.998 167.111  1.00 33.96           H  
ATOM   1295 HG12 VAL A  83     125.223 155.568 167.321  1.00 33.96           H  
ATOM   1296 HG13 VAL A  83     125.690 154.978 165.919  1.00 33.96           H  
ATOM   1297 HG21 VAL A  83     127.307 152.840 167.577  1.00 33.96           H  
ATOM   1298 HG22 VAL A  83     127.816 153.341 166.158  1.00 33.96           H  
ATOM   1299 HG23 VAL A  83     128.721 153.552 167.447  1.00 33.96           H  
ATOM   1300  N   LYS A  84     127.113 157.988 167.749  1.00 33.45           N  
ATOM   1301  CA  LYS A  84     126.371 159.242 167.818  1.00 33.45           C  
ATOM   1302  C   LYS A  84     126.930 160.267 166.843  1.00 33.45           C  
ATOM   1303  O   LYS A  84     126.173 160.939 166.131  1.00 33.45           O  
ATOM   1304  CB  LYS A  84     126.413 159.799 169.240  1.00 33.45           C  
ATOM   1305  CG  LYS A  84     125.443 159.157 170.205  1.00 33.45           C  
ATOM   1306  CD  LYS A  84     125.590 159.762 171.588  1.00 33.45           C  
ATOM   1307  CE  LYS A  84     124.689 159.087 172.600  1.00 33.45           C  
ATOM   1308  NZ  LYS A  84     124.947 159.586 173.977  1.00 33.45           N  
ATOM   1309  H   LYS A  84     127.497 157.757 168.483  1.00 33.45           H  
ATOM   1310  HA  LYS A  84     125.443 159.077 167.586  1.00 33.45           H  
ATOM   1311  HB2 LYS A  84     127.307 159.672 169.595  1.00 33.45           H  
ATOM   1312  HB3 LYS A  84     126.208 160.748 169.206  1.00 33.45           H  
ATOM   1313  HG2 LYS A  84     124.535 159.307 169.898  1.00 33.45           H  
ATOM   1314  HG3 LYS A  84     125.629 158.207 170.264  1.00 33.45           H  
ATOM   1315  HD2 LYS A  84     126.508 159.660 171.885  1.00 33.45           H  
ATOM   1316  HD3 LYS A  84     125.353 160.702 171.551  1.00 33.45           H  
ATOM   1317  HE2 LYS A  84     123.763 159.273 172.379  1.00 33.45           H  
ATOM   1318  HE3 LYS A  84     124.853 158.131 172.587  1.00 33.45           H  
ATOM   1319  HZ1 LYS A  84     124.408 159.176 174.554  1.00 33.45           H  
ATOM   1320  HZ2 LYS A  84     125.792 159.423 174.205  1.00 33.45           H  
ATOM   1321  HZ3 LYS A  84     124.800 160.463 174.014  1.00 33.45           H  
ATOM   1322  N   ILE A  85     128.255 160.404 166.796  1.00 31.82           N  
ATOM   1323  CA  ILE A  85     128.857 161.436 165.965  1.00 31.82           C  
ATOM   1324  C   ILE A  85     128.667 161.108 164.490  1.00 31.82           C  
ATOM   1325  O   ILE A  85     128.458 162.005 163.669  1.00 31.82           O  
ATOM   1326  CB  ILE A  85     130.342 161.624 166.334  1.00 31.82           C  
ATOM   1327  CG1 ILE A  85     130.836 162.984 165.857  1.00 31.82           C  
ATOM   1328  CG2 ILE A  85     131.205 160.535 165.730  1.00 31.82           C  
ATOM   1329  CD1 ILE A  85     130.325 164.142 166.667  1.00 31.82           C  
ATOM   1330  H   ILE A  85     128.817 159.918 167.230  1.00 31.82           H  
ATOM   1331  HA  ILE A  85     128.399 162.273 166.137  1.00 31.82           H  
ATOM   1332  HB  ILE A  85     130.427 161.584 167.300  1.00 31.82           H  
ATOM   1333 HG12 ILE A  85     131.805 163.000 165.882  1.00 31.82           H  
ATOM   1334 HG13 ILE A  85     130.524 163.106 164.950  1.00 31.82           H  
ATOM   1335 HG21 ILE A  85     132.102 160.611 166.091  1.00 31.82           H  
ATOM   1336 HG22 ILE A  85     130.831 159.675 165.966  1.00 31.82           H  
ATOM   1337 HG23 ILE A  85     131.230 160.636 164.766  1.00 31.82           H  
ATOM   1338 HD11 ILE A  85     130.741 164.958 166.345  1.00 31.82           H  
ATOM   1339 HD12 ILE A  85     129.363 164.203 166.569  1.00 31.82           H  
ATOM   1340 HD13 ILE A  85     130.556 164.002 167.599  1.00 31.82           H  
ATOM   1341  N   VAL A  86     128.729 159.824 164.125  1.00 32.10           N  
ATOM   1342  CA  VAL A  86     128.498 159.450 162.733  1.00 32.10           C  
ATOM   1343  C   VAL A  86     127.060 159.754 162.328  1.00 32.10           C  
ATOM   1344  O   VAL A  86     126.803 160.269 161.229  1.00 32.10           O  
ATOM   1345  CB  VAL A  86     128.849 157.967 162.518  1.00 32.10           C  
ATOM   1346  CG1 VAL A  86     128.276 157.466 161.204  1.00 32.10           C  
ATOM   1347  CG2 VAL A  86     130.354 157.776 162.546  1.00 32.10           C  
ATOM   1348  H   VAL A  86     128.899 159.167 164.653  1.00 32.10           H  
ATOM   1349  HA  VAL A  86     129.083 159.977 162.167  1.00 32.10           H  
ATOM   1350  HB  VAL A  86     128.465 157.441 163.237  1.00 32.10           H  
ATOM   1351 HG11 VAL A  86     128.730 156.645 160.956  1.00 32.10           H  
ATOM   1352 HG12 VAL A  86     127.327 157.294 161.314  1.00 32.10           H  
ATOM   1353 HG13 VAL A  86     128.417 158.139 160.520  1.00 32.10           H  
ATOM   1354 HG21 VAL A  86     130.553 156.831 162.455  1.00 32.10           H  
ATOM   1355 HG22 VAL A  86     130.749 158.270 161.811  1.00 32.10           H  
ATOM   1356 HG23 VAL A  86     130.699 158.107 163.391  1.00 32.10           H  
ATOM   1357  N   VAL A  87     126.098 159.440 163.199  1.00 31.99           N  
ATOM   1358  CA  VAL A  87     124.706 159.761 162.896  1.00 31.99           C  
ATOM   1359  C   VAL A  87     124.537 161.266 162.722  1.00 31.99           C  
ATOM   1360  O   VAL A  87     123.882 161.732 161.777  1.00 31.99           O  
ATOM   1361  CB  VAL A  87     123.784 159.207 163.997  1.00 31.99           C  
ATOM   1362  CG1 VAL A  87     122.368 159.738 163.839  1.00 31.99           C  
ATOM   1363  CG2 VAL A  87     123.784 157.688 163.965  1.00 31.99           C  
ATOM   1364  H   VAL A  87     126.223 159.049 163.954  1.00 31.99           H  
ATOM   1365  HA  VAL A  87     124.460 159.335 162.060  1.00 31.99           H  
ATOM   1366  HB  VAL A  87     124.118 159.487 164.863  1.00 31.99           H  
ATOM   1367 HG11 VAL A  87     121.775 159.226 164.411  1.00 31.99           H  
ATOM   1368 HG12 VAL A  87     122.343 160.673 164.095  1.00 31.99           H  
ATOM   1369 HG13 VAL A  87     122.097 159.637 162.913  1.00 31.99           H  
ATOM   1370 HG21 VAL A  87     123.234 157.358 164.692  1.00 31.99           H  
ATOM   1371 HG22 VAL A  87     123.423 157.391 163.115  1.00 31.99           H  
ATOM   1372 HG23 VAL A  87     124.694 157.370 164.067  1.00 31.99           H  
ATOM   1373  N   TYR A  88     125.128 162.049 163.628  1.00 31.68           N  
ATOM   1374  CA  TYR A  88     125.040 163.501 163.521  1.00 31.68           C  
ATOM   1375  C   TYR A  88     125.646 163.990 162.212  1.00 31.68           C  
ATOM   1376  O   TYR A  88     125.066 164.844 161.529  1.00 31.68           O  
ATOM   1377  CB  TYR A  88     125.738 164.148 164.719  1.00 31.68           C  
ATOM   1378  CG  TYR A  88     126.042 165.615 164.537  1.00 31.68           C  
ATOM   1379  CD1 TYR A  88     127.232 166.032 163.958  1.00 31.68           C  
ATOM   1380  CD2 TYR A  88     125.142 166.587 164.946  1.00 31.68           C  
ATOM   1381  CE1 TYR A  88     127.511 167.366 163.783  1.00 31.68           C  
ATOM   1382  CE2 TYR A  88     125.417 167.927 164.780  1.00 31.68           C  
ATOM   1383  CZ  TYR A  88     126.604 168.309 164.199  1.00 31.68           C  
ATOM   1384  OH  TYR A  88     126.883 169.643 164.028  1.00 31.68           O  
ATOM   1385  H   TYR A  88     125.578 161.765 164.303  1.00 31.68           H  
ATOM   1386  HA  TYR A  88     124.106 163.763 163.538  1.00 31.68           H  
ATOM   1387  HB2 TYR A  88     125.167 164.059 165.498  1.00 31.68           H  
ATOM   1388  HB3 TYR A  88     126.578 163.689 164.875  1.00 31.68           H  
ATOM   1389  HD1 TYR A  88     127.848 165.395 163.674  1.00 31.68           H  
ATOM   1390  HD2 TYR A  88     124.339 166.330 165.339  1.00 31.68           H  
ATOM   1391  HE1 TYR A  88     128.313 167.630 163.393  1.00 31.68           H  
ATOM   1392  HE2 TYR A  88     124.804 168.567 165.058  1.00 31.68           H  
ATOM   1393  HH  TYR A  88     127.633 169.736 163.662  1.00 31.68           H  
ATOM   1394  N   TYR A  89     126.814 163.459 161.847  1.00 31.28           N  
ATOM   1395  CA  TYR A  89     127.454 163.835 160.593  1.00 31.28           C  
ATOM   1396  C   TYR A  89     126.525 163.594 159.415  1.00 31.28           C  
ATOM   1397  O   TYR A  89     126.314 164.480 158.578  1.00 31.28           O  
ATOM   1398  CB  TYR A  89     128.743 163.034 160.403  1.00 31.28           C  
ATOM   1399  CG  TYR A  89     129.890 163.387 161.322  1.00 31.28           C  
ATOM   1400  CD1 TYR A  89     129.849 164.512 162.134  1.00 31.28           C  
ATOM   1401  CD2 TYR A  89     131.025 162.592 161.368  1.00 31.28           C  
ATOM   1402  CE1 TYR A  89     130.904 164.831 162.962  1.00 31.28           C  
ATOM   1403  CE2 TYR A  89     132.083 162.901 162.194  1.00 31.28           C  
ATOM   1404  CZ  TYR A  89     132.019 164.020 162.987  1.00 31.28           C  
ATOM   1405  OH  TYR A  89     133.073 164.328 163.814  1.00 31.28           O  
ATOM   1406  H   TYR A  89     127.252 162.880 162.308  1.00 31.28           H  
ATOM   1407  HA  TYR A  89     127.672 164.780 160.610  1.00 31.28           H  
ATOM   1408  HB2 TYR A  89     128.541 162.095 160.543  1.00 31.28           H  
ATOM   1409  HB3 TYR A  89     129.052 163.163 159.492  1.00 31.28           H  
ATOM   1410  HD1 TYR A  89     129.101 165.063 162.119  1.00 31.28           H  
ATOM   1411  HD2 TYR A  89     131.073 161.833 160.830  1.00 31.28           H  
ATOM   1412  HE1 TYR A  89     130.863 165.586 163.502  1.00 31.28           H  
ATOM   1413  HE2 TYR A  89     132.837 162.356 162.214  1.00 31.28           H  
ATOM   1414  HH  TYR A  89     133.681 163.755 163.729  1.00 31.28           H  
ATOM   1415  N   LEU A  90     125.972 162.383 159.324  1.00 32.92           N  
ATOM   1416  CA  LEU A  90     125.148 162.043 158.170  1.00 32.92           C  
ATOM   1417  C   LEU A  90     123.920 162.941 158.092  1.00 32.92           C  
ATOM   1418  O   LEU A  90     123.582 163.461 157.019  1.00 32.92           O  
ATOM   1419  CB  LEU A  90     124.741 160.571 158.228  1.00 32.92           C  
ATOM   1420  CG  LEU A  90     125.671 159.567 157.537  1.00 32.92           C  
ATOM   1421  CD1 LEU A  90     125.765 159.839 156.044  1.00 32.92           C  
ATOM   1422  CD2 LEU A  90     127.053 159.581 158.164  1.00 32.92           C  
ATOM   1423  H   LEU A  90     126.058 161.755 159.905  1.00 32.92           H  
ATOM   1424  HA  LEU A  90     125.667 162.186 157.365  1.00 32.92           H  
ATOM   1425  HB2 LEU A  90     124.681 160.311 159.160  1.00 32.92           H  
ATOM   1426  HB3 LEU A  90     123.868 160.482 157.815  1.00 32.92           H  
ATOM   1427  HG  LEU A  90     125.305 158.677 157.652  1.00 32.92           H  
ATOM   1428 HD11 LEU A  90     126.236 159.104 155.620  1.00 32.92           H  
ATOM   1429 HD12 LEU A  90     124.869 159.912 155.680  1.00 32.92           H  
ATOM   1430 HD13 LEU A  90     126.250 160.666 155.900  1.00 32.92           H  
ATOM   1431 HD21 LEU A  90     127.640 159.010 157.644  1.00 32.92           H  
ATOM   1432 HD22 LEU A  90     127.394 160.489 158.167  1.00 32.92           H  
ATOM   1433 HD23 LEU A  90     126.990 159.248 159.072  1.00 32.92           H  
ATOM   1434  N   LEU A  91     123.236 163.140 159.222  1.00 32.27           N  
ATOM   1435  CA  LEU A  91     122.034 163.968 159.195  1.00 32.27           C  
ATOM   1436  C   LEU A  91     122.355 165.404 158.807  1.00 32.27           C  
ATOM   1437  O   LEU A  91     121.643 166.007 157.992  1.00 32.27           O  
ATOM   1438  CB  LEU A  91     121.318 163.918 160.545  1.00 32.27           C  
ATOM   1439  CG  LEU A  91     120.378 162.734 160.799  1.00 32.27           C  
ATOM   1440  CD1 LEU A  91     119.211 162.770 159.825  1.00 32.27           C  
ATOM   1441  CD2 LEU A  91     121.083 161.393 160.715  1.00 32.27           C  
ATOM   1442  H   LEU A  91     123.442 162.818 159.993  1.00 32.27           H  
ATOM   1443  HA  LEU A  91     121.433 163.613 158.522  1.00 32.27           H  
ATOM   1444  HB2 LEU A  91     121.992 163.903 161.242  1.00 32.27           H  
ATOM   1445  HB3 LEU A  91     120.788 164.727 160.633  1.00 32.27           H  
ATOM   1446  HG  LEU A  91     120.014 162.816 161.695  1.00 32.27           H  
ATOM   1447 HD11 LEU A  91     118.561 162.099 160.086  1.00 32.27           H  
ATOM   1448 HD12 LEU A  91     118.806 163.651 159.850  1.00 32.27           H  
ATOM   1449 HD13 LEU A  91     119.537 162.581 158.931  1.00 32.27           H  
ATOM   1450 HD21 LEU A  91     120.414 160.690 160.673  1.00 32.27           H  
ATOM   1451 HD22 LEU A  91     121.636 161.366 159.919  1.00 32.27           H  
ATOM   1452 HD23 LEU A  91     121.628 161.275 161.505  1.00 32.27           H  
ATOM   1453  N   THR A  92     123.419 165.975 159.373  1.00 32.23           N  
ATOM   1454  CA  THR A  92     123.742 167.361 159.054  1.00 32.23           C  
ATOM   1455  C   THR A  92     124.156 167.511 157.596  1.00 32.23           C  
ATOM   1456  O   THR A  92     123.799 168.499 156.949  1.00 32.23           O  
ATOM   1457  CB  THR A  92     124.831 167.886 159.990  1.00 32.23           C  
ATOM   1458  OG1 THR A  92     126.007 167.076 159.876  1.00 32.23           O  
ATOM   1459  CG2 THR A  92     124.341 167.892 161.424  1.00 32.23           C  
ATOM   1460  H   THR A  92     123.955 165.594 159.928  1.00 32.23           H  
ATOM   1461  HA  THR A  92     122.949 167.903 159.192  1.00 32.23           H  
ATOM   1462  HB  THR A  92     125.046 168.799 159.746  1.00 32.23           H  
ATOM   1463 HG21 THR A  92     125.044 168.212 162.008  1.00 32.23           H  
ATOM   1464 HG22 THR A  92     123.572 168.478 161.507  1.00 32.23           H  
ATOM   1465 HG23 THR A  92     124.086 166.998 161.695  1.00 32.23           H  
ATOM   1466  N   SER A  93     124.895 166.541 157.052  1.00 33.20           N  
ATOM   1467  CA  SER A  93     125.265 166.618 155.642  1.00 33.20           C  
ATOM   1468  C   SER A  93     124.039 166.525 154.738  1.00 33.20           C  
ATOM   1469  O   SER A  93     123.921 167.279 153.760  1.00 33.20           O  
ATOM   1470  CB  SER A  93     126.265 165.518 155.303  1.00 33.20           C  
ATOM   1471  OG  SER A  93     127.545 165.820 155.821  1.00 33.20           O  
ATOM   1472  H   SER A  93     125.187 165.847 157.467  1.00 33.20           H  
ATOM   1473  HA  SER A  93     125.694 167.472 155.475  1.00 33.20           H  
ATOM   1474  HB2 SER A  93     125.957 164.683 155.689  1.00 33.20           H  
ATOM   1475  HB3 SER A  93     126.327 165.433 154.338  1.00 33.20           H  
ATOM   1476  N   ALA A  94     123.119 165.607 155.039  1.00 33.73           N  
ATOM   1477  CA  ALA A  94     121.913 165.495 154.226  1.00 33.73           C  
ATOM   1478  C   ALA A  94     121.106 166.786 154.271  1.00 33.73           C  
ATOM   1479  O   ALA A  94     120.637 167.277 153.234  1.00 33.73           O  
ATOM   1480  CB  ALA A  94     121.069 164.315 154.699  1.00 33.73           C  
ATOM   1481  H   ALA A  94     123.169 165.049 155.693  1.00 33.73           H  
ATOM   1482  HA  ALA A  94     122.167 165.332 153.304  1.00 33.73           H  
ATOM   1483  HB1 ALA A  94     120.272 164.256 154.150  1.00 33.73           H  
ATOM   1484  HB2 ALA A  94     121.589 163.501 154.615  1.00 33.73           H  
ATOM   1485  HB3 ALA A  94     120.822 164.455 155.627  1.00 33.73           H  
ATOM   1486  N   PHE A  95     120.949 167.364 155.465  1.00 34.65           N  
ATOM   1487  CA  PHE A  95     120.222 168.621 155.577  1.00 34.65           C  
ATOM   1488  C   PHE A  95     120.932 169.740 154.824  1.00 34.65           C  
ATOM   1489  O   PHE A  95     120.283 170.597 154.220  1.00 34.65           O  
ATOM   1490  CB  PHE A  95     120.042 169.000 157.044  1.00 34.65           C  
ATOM   1491  CG  PHE A  95     119.016 170.070 157.266  1.00 34.65           C  
ATOM   1492  CD1 PHE A  95     117.676 169.748 157.387  1.00 34.65           C  
ATOM   1493  CD2 PHE A  95     119.388 171.399 157.344  1.00 34.65           C  
ATOM   1494  CE1 PHE A  95     116.728 170.729 157.588  1.00 34.65           C  
ATOM   1495  CE2 PHE A  95     118.445 172.387 157.544  1.00 34.65           C  
ATOM   1496  CZ  PHE A  95     117.113 172.051 157.666  1.00 34.65           C  
ATOM   1497  H   PHE A  95     121.249 167.053 156.208  1.00 34.65           H  
ATOM   1498  HA  PHE A  95     119.340 168.511 155.187  1.00 34.65           H  
ATOM   1499  HB2 PHE A  95     119.765 168.213 157.540  1.00 34.65           H  
ATOM   1500  HB3 PHE A  95     120.889 169.326 157.389  1.00 34.65           H  
ATOM   1501  HD1 PHE A  95     117.412 168.856 157.336  1.00 34.65           H  
ATOM   1502  HD2 PHE A  95     120.285 171.632 157.262  1.00 34.65           H  
ATOM   1503  HE1 PHE A  95     115.831 170.501 157.670  1.00 34.65           H  
ATOM   1504  HE2 PHE A  95     118.707 173.277 157.597  1.00 34.65           H  
ATOM   1505  HZ  PHE A  95     116.476 172.714 157.801  1.00 34.65           H  
ATOM   1506  N   ALA A  96     122.266 169.757 154.862  1.00 34.06           N  
ATOM   1507  CA  ALA A  96     123.007 170.794 154.155  1.00 34.06           C  
ATOM   1508  C   ALA A  96     122.790 170.702 152.653  1.00 34.06           C  
ATOM   1509  O   ALA A  96     122.594 171.724 151.984  1.00 34.06           O  
ATOM   1510  CB  ALA A  96     124.495 170.695 154.485  1.00 34.06           C  
ATOM   1511  H   ALA A  96     122.755 169.190 155.284  1.00 34.06           H  
ATOM   1512  HA  ALA A  96     122.688 171.662 154.440  1.00 34.06           H  
ATOM   1513  HB1 ALA A  96     124.973 171.391 154.006  1.00 34.06           H  
ATOM   1514  HB2 ALA A  96     124.615 170.810 155.441  1.00 34.06           H  
ATOM   1515  HB3 ALA A  96     124.821 169.822 154.213  1.00 34.06           H  
ATOM   1516  N   VAL A  97     122.822 169.491 152.099  1.00 35.38           N  
ATOM   1517  CA  VAL A  97     122.583 169.365 150.664  1.00 35.38           C  
ATOM   1518  C   VAL A  97     121.152 169.763 150.328  1.00 35.38           C  
ATOM   1519  O   VAL A  97     120.896 170.400 149.300  1.00 35.38           O  
ATOM   1520  CB  VAL A  97     122.893 167.945 150.165  1.00 35.38           C  
ATOM   1521  CG1 VAL A  97     122.701 167.897 148.664  1.00 35.38           C  
ATOM   1522  CG2 VAL A  97     124.301 167.542 150.523  1.00 35.38           C  
ATOM   1523  H   VAL A  97     122.973 168.753 152.515  1.00 35.38           H  
ATOM   1524  HA  VAL A  97     123.175 169.975 150.198  1.00 35.38           H  
ATOM   1525  HB  VAL A  97     122.279 167.317 150.575  1.00 35.38           H  
ATOM   1526 HG11 VAL A  97     123.218 167.161 148.304  1.00 35.38           H  
ATOM   1527 HG12 VAL A  97     121.760 167.772 148.467  1.00 35.38           H  
ATOM   1528 HG13 VAL A  97     123.012 168.733 148.281  1.00 35.38           H  
ATOM   1529 HG21 VAL A  97     124.443 166.623 150.251  1.00 35.38           H  
ATOM   1530 HG22 VAL A  97     124.919 168.125 150.053  1.00 35.38           H  
ATOM   1531 HG23 VAL A  97     124.428 167.628 151.479  1.00 35.38           H  
ATOM   1532  N   THR A  98     120.193 169.387 151.177  1.00 36.34           N  
ATOM   1533  CA  THR A  98     118.811 169.793 150.936  1.00 36.34           C  
ATOM   1534  C   THR A  98     118.682 171.311 150.935  1.00 36.34           C  
ATOM   1535  O   THR A  98     117.992 171.890 150.085  1.00 36.34           O  
ATOM   1536  CB  THR A  98     117.897 169.180 151.996  1.00 36.34           C  
ATOM   1537  OG1 THR A  98     117.983 167.751 151.933  1.00 36.34           O  
ATOM   1538  CG2 THR A  98     116.455 169.612 151.781  1.00 36.34           C  
ATOM   1539  H   THR A  98     120.313 168.907 151.881  1.00 36.34           H  
ATOM   1540  HA  THR A  98     118.530 169.465 150.068  1.00 36.34           H  
ATOM   1541  HB  THR A  98     118.178 169.481 152.875  1.00 36.34           H  
ATOM   1542  HG1 THR A  98     118.770 167.505 152.091  1.00 36.34           H  
ATOM   1543 HG21 THR A  98     115.862 169.053 152.308  1.00 36.34           H  
ATOM   1544 HG22 THR A  98     116.339 170.535 152.051  1.00 36.34           H  
ATOM   1545 HG23 THR A  98     116.219 169.522 150.844  1.00 36.34           H  
ATOM   1546  N   LEU A  99     119.340 171.971 151.886  1.00 35.77           N  
ATOM   1547  CA  LEU A  99     119.271 173.424 151.969  1.00 35.77           C  
ATOM   1548  C   LEU A  99     119.926 174.066 150.755  1.00 35.77           C  
ATOM   1549  O   LEU A  99     119.442 175.080 150.243  1.00 35.77           O  
ATOM   1550  CB  LEU A  99     119.933 173.890 153.266  1.00 35.77           C  
ATOM   1551  CG  LEU A  99     119.785 175.353 153.683  1.00 35.77           C  
ATOM   1552  CD1 LEU A  99     119.891 175.439 155.190  1.00 35.77           C  
ATOM   1553  CD2 LEU A  99     120.823 176.243 153.046  1.00 35.77           C  
ATOM   1554  H   LEU A  99     119.830 171.603 152.489  1.00 35.77           H  
ATOM   1555  HA  LEU A  99     118.341 173.698 151.990  1.00 35.77           H  
ATOM   1556  HB2 LEU A  99     119.573 173.355 153.990  1.00 35.77           H  
ATOM   1557  HB3 LEU A  99     120.884 173.717 153.190  1.00 35.77           H  
ATOM   1558  HG  LEU A  99     118.907 175.674 153.422  1.00 35.77           H  
ATOM   1559 HD11 LEU A  99     119.841 176.370 155.456  1.00 35.77           H  
ATOM   1560 HD12 LEU A  99     119.160 174.941 155.588  1.00 35.77           H  
ATOM   1561 HD13 LEU A  99     120.740 175.061 155.469  1.00 35.77           H  
ATOM   1562 HD21 LEU A  99     120.562 177.168 153.176  1.00 35.77           H  
ATOM   1563 HD22 LEU A  99     121.674 176.080 153.479  1.00 35.77           H  
ATOM   1564 HD23 LEU A  99     120.887 176.049 152.099  1.00 35.77           H  
ATOM   1565  N   GLY A 100     121.037 173.495 150.287  1.00 37.09           N  
ATOM   1566  CA  GLY A 100     121.644 173.983 149.060  1.00 37.09           C  
ATOM   1567  C   GLY A 100     120.720 173.845 147.866  1.00 37.09           C  
ATOM   1568  O   GLY A 100     120.644 174.738 147.019  1.00 37.09           O  
ATOM   1569  H   GLY A 100     121.449 172.837 150.656  1.00 37.09           H  
ATOM   1570  HA2 GLY A 100     121.876 174.921 149.162  1.00 37.09           H  
ATOM   1571  HA3 GLY A 100     122.455 173.484 148.879  1.00 37.09           H  
ATOM   1572  N   ILE A 101     120.005 172.721 147.784  1.00 38.48           N  
ATOM   1573  CA  ILE A 101     119.019 172.534 146.722  1.00 38.48           C  
ATOM   1574  C   ILE A 101     117.955 173.621 146.792  1.00 38.48           C  
ATOM   1575  O   ILE A 101     117.586 174.222 145.775  1.00 38.48           O  
ATOM   1576  CB  ILE A 101     118.399 171.126 146.828  1.00 38.48           C  
ATOM   1577  CG1 ILE A 101     119.384 170.080 146.296  1.00 38.48           C  
ATOM   1578  CG2 ILE A 101     117.058 171.072 146.088  1.00 38.48           C  
ATOM   1579  CD1 ILE A 101     118.818 168.683 146.183  1.00 38.48           C  
ATOM   1580  H   ILE A 101     120.071 172.059 148.328  1.00 38.48           H  
ATOM   1581  HA  ILE A 101     119.462 172.600 145.862  1.00 38.48           H  
ATOM   1582  HB  ILE A 101     118.233 170.938 147.765  1.00 38.48           H  
ATOM   1583 HG12 ILE A 101     119.675 170.349 145.410  1.00 38.48           H  
ATOM   1584 HG13 ILE A 101     120.147 170.038 146.893  1.00 38.48           H  
ATOM   1585 HG21 ILE A 101     116.745 170.155 146.045  1.00 38.48           H  
ATOM   1586 HG22 ILE A 101     116.403 171.601 146.569  1.00 38.48           H  
ATOM   1587 HG23 ILE A 101     117.176 171.421 145.191  1.00 38.48           H  
ATOM   1588 HD11 ILE A 101     119.550 168.049 146.119  1.00 38.48           H  
ATOM   1589 HD12 ILE A 101     118.287 168.495 146.973  1.00 38.48           H  
ATOM   1590 HD13 ILE A 101     118.261 168.632 145.392  1.00 38.48           H  
ATOM   1591  N   ILE A 102     117.444 173.886 147.995  1.00 38.16           N  
ATOM   1592  CA  ILE A 102     116.406 174.903 148.151  1.00 38.16           C  
ATOM   1593  C   ILE A 102     116.933 176.272 147.743  1.00 38.16           C  
ATOM   1594  O   ILE A 102     116.243 177.044 147.066  1.00 38.16           O  
ATOM   1595  CB  ILE A 102     115.875 174.913 149.597  1.00 38.16           C  
ATOM   1596  CG1 ILE A 102     115.030 173.668 149.861  1.00 38.16           C  
ATOM   1597  CG2 ILE A 102     115.061 176.171 149.858  1.00 38.16           C  
ATOM   1598  CD1 ILE A 102     115.011 173.245 151.310  1.00 38.16           C  
ATOM   1599  H   ILE A 102     117.677 173.498 148.726  1.00 38.16           H  
ATOM   1600  HA  ILE A 102     115.665 174.685 147.566  1.00 38.16           H  
ATOM   1601  HB  ILE A 102     116.632 174.905 150.203  1.00 38.16           H  
ATOM   1602 HG12 ILE A 102     114.115 173.850 149.595  1.00 38.16           H  
ATOM   1603 HG13 ILE A 102     115.384 172.930 149.341  1.00 38.16           H  
ATOM   1604 HG21 ILE A 102     114.502 176.027 150.638  1.00 38.16           H  
ATOM   1605 HG22 ILE A 102     115.663 176.915 150.019  1.00 38.16           H  
ATOM   1606 HG23 ILE A 102     114.504 176.355 149.085  1.00 38.16           H  
ATOM   1607 HD11 ILE A 102     114.467 172.446 151.398  1.00 38.16           H  
ATOM   1608 HD12 ILE A 102     115.919 173.061 151.598  1.00 38.16           H  
ATOM   1609 HD13 ILE A 102     114.634 173.962 151.843  1.00 38.16           H  
ATOM   1610  N   MET A 103     118.155 176.606 148.162  1.00 38.38           N  
ATOM   1611  CA  MET A 103     118.736 177.894 147.795  1.00 38.38           C  
ATOM   1612  C   MET A 103     118.898 178.010 146.287  1.00 38.38           C  
ATOM   1613  O   MET A 103     118.606 179.059 145.703  1.00 38.38           O  
ATOM   1614  CB  MET A 103     120.086 178.078 148.485  1.00 38.38           C  
ATOM   1615  CG  MET A 103     120.039 178.198 150.001  1.00 38.38           C  
ATOM   1616  SD  MET A 103     119.284 179.710 150.635  1.00 38.38           S  
ATOM   1617  CE  MET A 103     117.558 179.250 150.754  1.00 38.38           C  
ATOM   1618  H   MET A 103     118.659 176.112 148.653  1.00 38.38           H  
ATOM   1619  HA  MET A 103     118.150 178.604 148.087  1.00 38.38           H  
ATOM   1620  HB2 MET A 103     120.646 177.315 148.271  1.00 38.38           H  
ATOM   1621  HB3 MET A 103     120.497 178.886 148.142  1.00 38.38           H  
ATOM   1622  HG2 MET A 103     119.528 177.454 150.353  1.00 38.38           H  
ATOM   1623  HG3 MET A 103     120.946 178.156 150.338  1.00 38.38           H  
ATOM   1624  HE1 MET A 103     117.045 180.029 151.023  1.00 38.38           H  
ATOM   1625  HE2 MET A 103     117.246 178.931 149.898  1.00 38.38           H  
ATOM   1626  HE3 MET A 103     117.466 178.550 151.418  1.00 38.38           H  
ATOM   1627  N   ALA A 104     119.365 176.943 145.638  1.00 38.70           N  
ATOM   1628  CA  ALA A 104     119.530 176.979 144.191  1.00 38.70           C  
ATOM   1629  C   ALA A 104     118.194 177.135 143.480  1.00 38.70           C  
ATOM   1630  O   ALA A 104     118.122 177.784 142.432  1.00 38.70           O  
ATOM   1631  CB  ALA A 104     120.241 175.712 143.716  1.00 38.70           C  
ATOM   1632  H   ALA A 104     119.590 176.200 146.008  1.00 38.70           H  
ATOM   1633  HA  ALA A 104     120.085 177.738 143.956  1.00 38.70           H  
ATOM   1634  HB1 ALA A 104     120.358 175.763 142.755  1.00 38.70           H  
ATOM   1635  HB2 ALA A 104     121.105 175.651 144.153  1.00 38.70           H  
ATOM   1636  HB3 ALA A 104     119.699 174.941 143.945  1.00 38.70           H  
ATOM   1637  N   ARG A 105     117.129 176.544 144.024  1.00 40.15           N  
ATOM   1638  CA  ARG A 105     115.824 176.669 143.381  1.00 40.15           C  
ATOM   1639  C   ARG A 105     115.215 178.049 143.610  1.00 40.15           C  
ATOM   1640  O   ARG A 105     114.532 178.582 142.728  1.00 40.15           O  
ATOM   1641  CB  ARG A 105     114.886 175.573 143.879  1.00 40.15           C  
ATOM   1642  CG  ARG A 105     115.313 174.180 143.455  1.00 40.15           C  
ATOM   1643  CD  ARG A 105     114.373 173.119 143.989  1.00 40.15           C  
ATOM   1644  NE  ARG A 105     113.041 173.209 143.406  1.00 40.15           N  
ATOM   1645  CZ  ARG A 105     111.996 172.507 143.819  1.00 40.15           C  
ATOM   1646  NH1 ARG A 105     112.091 171.650 144.823  1.00 40.15           N  
ATOM   1647  NH2 ARG A 105     110.825 172.666 143.209  1.00 40.15           N  
ATOM   1648  H   ARG A 105     117.134 176.078 144.746  1.00 40.15           H  
ATOM   1649  HA  ARG A 105     115.934 176.550 142.425  1.00 40.15           H  
ATOM   1650  HB2 ARG A 105     114.864 175.596 144.849  1.00 40.15           H  
ATOM   1651  HB3 ARG A 105     113.998 175.733 143.525  1.00 40.15           H  
ATOM   1652  HG2 ARG A 105     115.310 174.127 142.486  1.00 40.15           H  
ATOM   1653  HG3 ARG A 105     116.202 174.000 143.796  1.00 40.15           H  
ATOM   1654  HD2 ARG A 105     114.733 172.243 143.782  1.00 40.15           H  
ATOM   1655  HD3 ARG A 105     114.289 173.226 144.950  1.00 40.15           H  
ATOM   1656  HE  ARG A 105     112.925 173.757 142.753  1.00 40.15           H  
ATOM   1657 HH11 ARG A 105     112.842 171.537 145.226  1.00 40.15           H  
ATOM   1658 HH12 ARG A 105     111.399 171.205 145.074  1.00 40.15           H  
ATOM   1659 HH21 ARG A 105     110.752 173.220 142.555  1.00 40.15           H  
ATOM   1660 HH22 ARG A 105     110.140 172.214 143.469  1.00 40.15           H  
ATOM   1661  N   LEU A 106     115.439 178.642 144.785  1.00 39.26           N  
ATOM   1662  CA  LEU A 106     114.951 179.998 145.026  1.00 39.26           C  
ATOM   1663  C   LEU A 106     115.678 181.002 144.143  1.00 39.26           C  
ATOM   1664  O   LEU A 106     115.048 181.826 143.469  1.00 39.26           O  
ATOM   1665  CB  LEU A 106     115.106 180.363 146.501  1.00 39.26           C  
ATOM   1666  CG  LEU A 106     114.074 179.719 147.426  1.00 39.26           C  
ATOM   1667  CD1 LEU A 106     114.614 179.609 148.839  1.00 39.26           C  
ATOM   1668  CD2 LEU A 106     112.776 180.505 147.407  1.00 39.26           C  
ATOM   1669  H   LEU A 106     115.862 178.289 145.445  1.00 39.26           H  
ATOM   1670  HA  LEU A 106     114.007 180.036 144.806  1.00 39.26           H  
ATOM   1671  HB2 LEU A 106     115.985 180.082 146.799  1.00 39.26           H  
ATOM   1672  HB3 LEU A 106     115.022 181.325 146.592  1.00 39.26           H  
ATOM   1673  HG  LEU A 106     113.884 178.822 147.108  1.00 39.26           H  
ATOM   1674 HD11 LEU A 106     115.342 178.970 148.845  1.00 39.26           H  
ATOM   1675 HD12 LEU A 106     113.903 179.306 149.425  1.00 39.26           H  
ATOM   1676 HD13 LEU A 106     114.932 180.479 149.125  1.00 39.26           H  
ATOM   1677 HD21 LEU A 106     112.951 181.410 147.708  1.00 39.26           H  
ATOM   1678 HD22 LEU A 106     112.139 180.075 147.999  1.00 39.26           H  
ATOM   1679 HD23 LEU A 106     112.429 180.518 146.501  1.00 39.26           H  
ATOM   1680  N   PHE A 107     117.004 180.955 144.136  1.00 39.10           N  
ATOM   1681  CA  PHE A 107     117.779 181.669 143.134  1.00 39.10           C  
ATOM   1682  C   PHE A 107     117.623 180.922 141.811  1.00 39.10           C  
ATOM   1683  O   PHE A 107     116.865 179.955 141.696  1.00 39.10           O  
ATOM   1684  CB  PHE A 107     119.240 181.778 143.562  1.00 39.10           C  
ATOM   1685  CG  PHE A 107     119.461 182.619 144.790  1.00 39.10           C  
ATOM   1686  CD1 PHE A 107     119.284 182.085 146.055  1.00 39.10           C  
ATOM   1687  CD2 PHE A 107     119.867 183.935 144.679  1.00 39.10           C  
ATOM   1688  CE1 PHE A 107     119.495 182.854 147.183  1.00 39.10           C  
ATOM   1689  CE2 PHE A 107     120.078 184.708 145.804  1.00 39.10           C  
ATOM   1690  CZ  PHE A 107     119.893 184.165 147.057  1.00 39.10           C  
ATOM   1691  H   PHE A 107     117.478 180.515 144.702  1.00 39.10           H  
ATOM   1692  HA  PHE A 107     117.423 182.566 143.026  1.00 39.10           H  
ATOM   1693  HB2 PHE A 107     119.577 180.888 143.749  1.00 39.10           H  
ATOM   1694  HB3 PHE A 107     119.749 182.177 142.838  1.00 39.10           H  
ATOM   1695  HD1 PHE A 107     119.015 181.201 146.148  1.00 39.10           H  
ATOM   1696  HD2 PHE A 107     119.994 184.308 143.836  1.00 39.10           H  
ATOM   1697  HE1 PHE A 107     119.368 182.486 148.027  1.00 39.10           H  
ATOM   1698  HE2 PHE A 107     120.347 185.594 145.716  1.00 39.10           H  
ATOM   1699  HZ  PHE A 107     120.034 184.683 147.815  1.00 39.10           H  
ATOM   1700  N   ASN A 108     118.335 181.366 140.790  1.00 41.69           N  
ATOM   1701  CA  ASN A 108     118.389 180.606 139.549  1.00 41.69           C  
ATOM   1702  C   ASN A 108     119.785 180.738 138.961  1.00 41.69           C  
ATOM   1703  O   ASN A 108     119.948 181.226 137.835  1.00 41.69           O  
ATOM   1704  CB  ASN A 108     117.323 181.088 138.563  1.00 41.69           C  
ATOM   1705  CG  ASN A 108     116.052 180.268 138.629  1.00 41.69           C  
ATOM   1706  OD1 ASN A 108     116.060 179.123 139.079  1.00 41.69           O  
ATOM   1707  ND2 ASN A 108     114.948 180.852 138.180  1.00 41.69           N  
ATOM   1708  H   ASN A 108     118.792 182.094 140.786  1.00 41.69           H  
ATOM   1709  HA  ASN A 108     118.234 179.668 139.738  1.00 41.69           H  
ATOM   1710  HB2 ASN A 108     117.097 182.010 138.769  1.00 41.69           H  
ATOM   1711  HB3 ASN A 108     117.664 181.025 137.658  1.00 41.69           H  
ATOM   1712 HD21 ASN A 108     114.981 181.655 137.873  1.00 41.69           H  
ATOM   1713 HD22 ASN A 108     114.201 180.427 138.196  1.00 41.69           H  
ATOM   1714  N   PRO A 109     120.816 180.326 139.693  1.00 40.79           N  
ATOM   1715  CA  PRO A 109     122.180 180.488 139.185  1.00 40.79           C  
ATOM   1716  C   PRO A 109     122.357 179.763 137.862  1.00 40.79           C  
ATOM   1717  O   PRO A 109     121.887 178.638 137.679  1.00 40.79           O  
ATOM   1718  CB  PRO A 109     123.051 179.882 140.293  1.00 40.79           C  
ATOM   1719  CG  PRO A 109     122.138 179.044 141.112  1.00 40.79           C  
ATOM   1720  CD  PRO A 109     120.774 179.626 140.987  1.00 40.79           C  
ATOM   1721  HA  PRO A 109     122.396 181.427 139.076  1.00 40.79           H  
ATOM   1722  HB2 PRO A 109     123.744 179.334 139.900  1.00 40.79           H  
ATOM   1723  HB3 PRO A 109     123.438 180.592 140.829  1.00 40.79           H  
ATOM   1724  HG2 PRO A 109     122.149 178.135 140.774  1.00 40.79           H  
ATOM   1725  HG3 PRO A 109     122.429 179.062 142.037  1.00 40.79           H  
ATOM   1726  HD2 PRO A 109     120.107 178.922 140.970  1.00 40.79           H  
ATOM   1727  HD3 PRO A 109     120.609 180.255 141.706  1.00 40.79           H  
ATOM   1728  N   GLY A 110     123.039 180.423 136.931  1.00 44.26           N  
ATOM   1729  CA  GLY A 110     123.303 179.841 135.634  1.00 44.26           C  
ATOM   1730  C   GLY A 110     122.130 179.832 134.684  1.00 44.26           C  
ATOM   1731  O   GLY A 110     122.222 179.207 133.622  1.00 44.26           O  
ATOM   1732  H   GLY A 110     123.359 181.215 137.033  1.00 44.26           H  
ATOM   1733  HA2 GLY A 110     124.025 180.334 135.211  1.00 44.26           H  
ATOM   1734  HA3 GLY A 110     123.596 178.926 135.755  1.00 44.26           H  
ATOM   1735  N   ALA A 111     121.030 180.495 135.024  1.00 44.68           N  
ATOM   1736  CA  ALA A 111     119.876 180.547 134.139  1.00 44.68           C  
ATOM   1737  C   ALA A 111     120.078 181.633 133.093  1.00 44.68           C  
ATOM   1738  O   ALA A 111     120.366 182.786 133.430  1.00 44.68           O  
ATOM   1739  CB  ALA A 111     118.601 180.808 134.938  1.00 44.68           C  
ATOM   1740  H   ALA A 111     120.927 180.924 135.762  1.00 44.68           H  
ATOM   1741  HA  ALA A 111     119.782 179.695 133.682  1.00 44.68           H  
ATOM   1742  HB1 ALA A 111     117.848 180.839 134.327  1.00 44.68           H  
ATOM   1743  HB2 ALA A 111     118.478 180.089 135.579  1.00 44.68           H  
ATOM   1744  HB3 ALA A 111     118.687 181.655 135.401  1.00 44.68           H  
ATOM   1745  N   GLY A 112     119.929 181.266 131.824  1.00 48.26           N  
ATOM   1746  CA  GLY A 112     120.122 182.209 130.741  1.00 48.26           C  
ATOM   1747  C   GLY A 112     121.531 182.761 130.706  1.00 48.26           C  
ATOM   1748  O   GLY A 112     121.730 183.968 130.532  1.00 48.26           O  
ATOM   1749  H   GLY A 112     119.715 180.472 131.568  1.00 48.26           H  
ATOM   1750  HA2 GLY A 112     119.943 181.770 129.895  1.00 48.26           H  
ATOM   1751  HA3 GLY A 112     119.504 182.948 130.842  1.00 48.26           H  
ATOM   1752  N   ILE A 113     122.516 181.885 130.868  1.00 46.31           N  
ATOM   1753  CA  ILE A 113     123.912 182.296 130.918  1.00 46.31           C  
ATOM   1754  C   ILE A 113     124.533 182.188 129.533  1.00 46.31           C  
ATOM   1755  O   ILE A 113     123.832 182.245 128.523  1.00 46.31           O  
ATOM   1756  CB  ILE A 113     124.701 181.457 131.939  1.00 46.31           C  
ATOM   1757  CG1 ILE A 113     126.176 181.854 131.934  1.00 46.31           C  
ATOM   1758  CG2 ILE A 113     124.565 179.975 131.635  1.00 46.31           C  
ATOM   1759  CD1 ILE A 113     126.910 181.469 133.201  1.00 46.31           C  
ATOM   1760  H   ILE A 113     122.395 181.037 130.950  1.00 46.31           H  
ATOM   1761  HA  ILE A 113     123.960 183.224 131.195  1.00 46.31           H  
ATOM   1762  HB  ILE A 113     124.339 181.626 132.823  1.00 46.31           H  
ATOM   1763 HG12 ILE A 113     126.617 181.414 131.191  1.00 46.31           H  
ATOM   1764 HG13 ILE A 113     126.241 182.816 131.833  1.00 46.31           H  
ATOM   1765 HG21 ILE A 113     125.192 179.481 132.185  1.00 46.31           H  
ATOM   1766 HG22 ILE A 113     123.660 179.692 131.832  1.00 46.31           H  
ATOM   1767 HG23 ILE A 113     124.758 179.826 130.699  1.00 46.31           H  
ATOM   1768 HD11 ILE A 113     126.911 180.503 133.285  1.00 46.31           H  
ATOM   1769 HD12 ILE A 113     127.821 181.797 133.149  1.00 46.31           H  
ATOM   1770 HD13 ILE A 113     126.458 181.869 133.960  1.00 46.31           H  
ATOM   1771  N   LEU A 115     127.554 179.993 127.318  1.00 46.84           N  
ATOM   1772  CA  LEU A 115     128.663 179.065 127.499  1.00 46.84           C  
ATOM   1773  C   LEU A 115     129.563 179.025 126.271  1.00 46.84           C  
ATOM   1774  O   LEU A 115     129.089 178.894 125.144  1.00 46.84           O  
ATOM   1775  CB  LEU A 115     128.142 177.659 127.798  1.00 46.84           C  
ATOM   1776  CG  LEU A 115     127.714 177.406 129.242  1.00 46.84           C  
ATOM   1777  CD1 LEU A 115     126.440 178.159 129.553  1.00 46.84           C  
ATOM   1778  CD2 LEU A 115     127.530 175.918 129.485  1.00 46.84           C  
ATOM   1779  H   LEU A 115     126.917 179.688 126.828  1.00 46.84           H  
ATOM   1780  HA  LEU A 115     129.198 179.355 128.254  1.00 46.84           H  
ATOM   1781  HB2 LEU A 115     127.372 177.493 127.234  1.00 46.84           H  
ATOM   1782  HB3 LEU A 115     128.842 177.023 127.586  1.00 46.84           H  
ATOM   1783  HG  LEU A 115     128.408 177.725 129.841  1.00 46.84           H  
ATOM   1784 HD11 LEU A 115     126.135 177.911 130.438  1.00 46.84           H  
ATOM   1785 HD12 LEU A 115     126.621 179.112 129.522  1.00 46.84           H  
ATOM   1786 HD13 LEU A 115     125.767 177.928 128.894  1.00 46.84           H  
ATOM   1787 HD21 LEU A 115     127.290 175.778 130.414  1.00 46.84           H  
ATOM   1788 HD22 LEU A 115     126.825 175.590 128.906  1.00 46.84           H  
ATOM   1789 HD23 LEU A 115     128.362 175.463 129.284  1.00 46.84           H  
ATOM   1790  N   ALA A 116     130.866 179.135 126.502  1.00 49.67           N  
ATOM   1791  CA  ALA A 116     131.844 179.072 125.426  1.00 49.67           C  
ATOM   1792  C   ALA A 116     132.126 177.623 125.047  1.00 49.67           C  
ATOM   1793  O   ALA A 116     133.275 177.184 125.049  1.00 49.67           O  
ATOM   1794  CB  ALA A 116     133.127 179.773 125.836  1.00 49.67           C  
ATOM   1795  H   ALA A 116     131.212 179.249 127.282  1.00 49.67           H  
ATOM   1796  HA  ALA A 116     131.489 179.524 124.646  1.00 49.67           H  
ATOM   1797  HB1 ALA A 116     133.763 179.721 125.105  1.00 49.67           H  
ATOM   1798  HB2 ALA A 116     132.929 180.702 126.037  1.00 49.67           H  
ATOM   1799  HB3 ALA A 116     133.490 179.334 126.622  1.00 49.67           H  
ATOM   1800  N   GLY A 118     134.194 175.626 123.895  1.00 51.44           N  
ATOM   1801  CA  GLY A 118     135.170 174.556 123.940  1.00 51.44           C  
ATOM   1802  C   GLY A 118     136.517 175.013 124.462  1.00 51.44           C  
ATOM   1803  O   GLY A 118     137.494 175.073 123.718  1.00 51.44           O  
ATOM   1804  H   GLY A 118     133.497 175.486 124.379  1.00 51.44           H  
ATOM   1805  HA2 GLY A 118     134.843 173.845 124.515  1.00 51.44           H  
ATOM   1806  HA3 GLY A 118     135.294 174.195 123.048  1.00 51.44           H  
ATOM   1807  N   GLY A 119     136.567 175.332 125.752  1.00 51.33           N  
ATOM   1808  CA  GLY A 119     137.789 175.804 126.371  1.00 51.33           C  
ATOM   1809  C   GLY A 119     138.588 174.691 127.014  1.00 51.33           C  
ATOM   1810  O   GLY A 119     139.120 173.822 126.321  1.00 51.33           O  
ATOM   1811  H   GLY A 119     135.898 175.282 126.291  1.00 51.33           H  
ATOM   1812  HA2 GLY A 119     138.345 176.236 125.703  1.00 51.33           H  
ATOM   1813  HA3 GLY A 119     137.571 176.459 127.054  1.00 51.33           H  
ATOM   1814  N   GLN A 120     138.683 174.712 128.340  1.00 50.12           N  
ATOM   1815  CA  GLN A 120     139.432 173.696 129.065  1.00 50.12           C  
ATOM   1816  C   GLN A 120     138.578 172.448 129.245  1.00 50.12           C  
ATOM   1817  O   GLN A 120     137.445 172.524 129.729  1.00 50.12           O  
ATOM   1818  CB  GLN A 120     139.876 174.239 130.424  1.00 50.12           C  
ATOM   1819  CG  GLN A 120     140.612 173.226 131.302  1.00 50.12           C  
ATOM   1820  CD  GLN A 120     140.804 173.681 132.748  1.00 50.12           C  
ATOM   1821  OE1 GLN A 120     140.159 174.632 133.188  1.00 50.12           O  
ATOM   1822  NE2 GLN A 120     141.682 173.010 133.491  1.00 50.12           N  
ATOM   1823  H   GLN A 120     138.320 175.308 128.844  1.00 50.12           H  
ATOM   1824  HA  GLN A 120     140.223 173.457 128.558  1.00 50.12           H  
ATOM   1825  HB2 GLN A 120     140.465 174.996 130.283  1.00 50.12           H  
ATOM   1826  HB3 GLN A 120     139.078 174.524 130.893  1.00 50.12           H  
ATOM   1827  HG2 GLN A 120     140.113 172.397 131.326  1.00 50.12           H  
ATOM   1828  HG3 GLN A 120     141.491 173.068 130.924  1.00 50.12           H  
ATOM   1829 HE21 GLN A 120     142.124 172.349 133.171  1.00 50.12           H  
ATOM   1830 HE22 GLN A 120     141.809 173.245 134.309  1.00 50.12           H  
ATOM   1831  N   GLN A 121     139.125 171.302 128.856  1.00 48.73           N  
ATOM   1832  CA  GLN A 121     138.466 170.017 129.018  1.00 48.73           C  
ATOM   1833  C   GLN A 121     138.970 169.330 130.281  1.00 48.73           C  
ATOM   1834  O   GLN A 121     140.006 169.691 130.843  1.00 48.73           O  
ATOM   1835  CB  GLN A 121     138.708 169.123 127.799  1.00 48.73           C  
ATOM   1836  CG  GLN A 121     138.316 169.755 126.472  1.00 48.73           C  
ATOM   1837  CD  GLN A 121     137.166 170.732 126.603  1.00 48.73           C  
ATOM   1838  OE1 GLN A 121     137.363 171.945 126.616  1.00 48.73           O  
ATOM   1839  NE2 GLN A 121     135.954 170.205 126.704  1.00 48.73           N  
ATOM   1840  H   GLN A 121     139.899 171.245 128.486  1.00 48.73           H  
ATOM   1841  HA  GLN A 121     137.511 170.152 129.119  1.00 48.73           H  
ATOM   1842  HB2 GLN A 121     139.652 168.907 127.755  1.00 48.73           H  
ATOM   1843  HB3 GLN A 121     138.190 168.309 127.902  1.00 48.73           H  
ATOM   1844  HG2 GLN A 121     139.079 170.237 126.116  1.00 48.73           H  
ATOM   1845  HG3 GLN A 121     138.048 169.056 125.856  1.00 48.73           H  
ATOM   1846 HE21 GLN A 121     135.854 169.351 126.693  1.00 48.73           H  
ATOM   1847 HE22 GLN A 121     135.267 170.717 126.781  1.00 48.73           H  
ATOM   1848  N   PHE A 122     138.214 168.328 130.726  1.00 47.22           N  
ATOM   1849  CA  PHE A 122     138.478 167.672 131.997  1.00 47.22           C  
ATOM   1850  C   PHE A 122     138.338 166.167 131.841  1.00 47.22           C  
ATOM   1851  O   PHE A 122     137.528 165.679 131.048  1.00 47.22           O  
ATOM   1852  CB  PHE A 122     137.532 168.190 133.084  1.00 47.22           C  
ATOM   1853  CG  PHE A 122     137.488 169.688 133.175  1.00 47.22           C  
ATOM   1854  CD1 PHE A 122     136.619 170.418 132.386  1.00 47.22           C  
ATOM   1855  CD2 PHE A 122     138.328 170.366 134.037  1.00 47.22           C  
ATOM   1856  CE1 PHE A 122     136.585 171.793 132.463  1.00 47.22           C  
ATOM   1857  CE2 PHE A 122     138.297 171.742 134.117  1.00 47.22           C  
ATOM   1858  CZ  PHE A 122     137.426 172.455 133.329  1.00 47.22           C  
ATOM   1859  H   PHE A 122     137.537 168.010 130.304  1.00 47.22           H  
ATOM   1860  HA  PHE A 122     139.388 167.862 132.274  1.00 47.22           H  
ATOM   1861  HB2 PHE A 122     136.634 167.879 132.892  1.00 47.22           H  
ATOM   1862  HB3 PHE A 122     137.823 167.849 133.944  1.00 47.22           H  
ATOM   1863  HD1 PHE A 122     136.050 169.975 131.798  1.00 47.22           H  
ATOM   1864  HD2 PHE A 122     138.920 169.888 134.572  1.00 47.22           H  
ATOM   1865  HE1 PHE A 122     135.995 172.275 131.930  1.00 47.22           H  
ATOM   1866  HE2 PHE A 122     138.865 172.186 134.703  1.00 47.22           H  
ATOM   1867  HZ  PHE A 122     137.402 173.383 133.383  1.00 47.22           H  
ATOM   1868  N   GLN A 123     139.143 165.438 132.605  1.00 52.78           N  
ATOM   1869  CA  GLN A 123     139.117 163.986 132.540  1.00 52.78           C  
ATOM   1870  C   GLN A 123     137.833 163.452 133.177  1.00 52.78           C  
ATOM   1871  O   GLN A 123     137.401 163.957 134.217  1.00 52.78           O  
ATOM   1872  CB  GLN A 123     140.350 163.406 133.238  1.00 52.78           C  
ATOM   1873  CG  GLN A 123     140.453 163.708 134.733  1.00 52.78           C  
ATOM   1874  CD  GLN A 123     139.667 162.742 135.597  1.00 52.78           C  
ATOM   1875  OE1 GLN A 123     139.489 161.577 135.242  1.00 52.78           O  
ATOM   1876  NE2 GLN A 123     139.193 163.222 136.741  1.00 52.78           N  
ATOM   1877  H   GLN A 123     139.710 165.758 133.166  1.00 52.78           H  
ATOM   1878  HA  GLN A 123     139.144 163.719 131.609  1.00 52.78           H  
ATOM   1879  HB2 GLN A 123     140.340 162.441 133.132  1.00 52.78           H  
ATOM   1880  HB3 GLN A 123     141.142 163.768 132.812  1.00 52.78           H  
ATOM   1881  HG2 GLN A 123     141.384 163.654 135.000  1.00 52.78           H  
ATOM   1882  HG3 GLN A 123     140.112 164.600 134.899  1.00 52.78           H  
ATOM   1883 HE21 GLN A 123     139.338 164.042 136.956  1.00 52.78           H  
ATOM   1884 HE22 GLN A 123     138.740 162.713 137.266  1.00 52.78           H  
ATOM   1885  N   PRO A 124     137.198 162.446 132.575  1.00 53.49           N  
ATOM   1886  CA  PRO A 124     135.941 161.937 133.137  1.00 53.49           C  
ATOM   1887  C   PRO A 124     136.144 161.387 134.540  1.00 53.49           C  
ATOM   1888  O   PRO A 124     137.158 160.753 134.838  1.00 53.49           O  
ATOM   1889  CB  PRO A 124     135.528 160.838 132.151  1.00 53.49           C  
ATOM   1890  CG  PRO A 124     136.789 160.434 131.475  1.00 53.49           C  
ATOM   1891  CD  PRO A 124     137.634 161.666 131.404  1.00 53.49           C  
ATOM   1892  HA  PRO A 124     135.265 162.632 133.152  1.00 53.49           H  
ATOM   1893  HB2 PRO A 124     135.144 160.091 132.636  1.00 53.49           H  
ATOM   1894  HB3 PRO A 124     134.893 161.195 131.510  1.00 53.49           H  
ATOM   1895  HG2 PRO A 124     137.231 159.748 131.998  1.00 53.49           H  
ATOM   1896  HG3 PRO A 124     136.588 160.106 130.584  1.00 53.49           H  
ATOM   1897  HD2 PRO A 124     138.573 161.436 131.481  1.00 53.49           H  
ATOM   1898  HD3 PRO A 124     137.452 162.155 130.586  1.00 53.49           H  
ATOM   1899  N   HIS A 125     135.158 161.621 135.400  1.00 51.51           N  
ATOM   1900  CA  HIS A 125     135.280 161.224 136.795  1.00 51.51           C  
ATOM   1901  C   HIS A 125     135.250 159.708 136.925  1.00 51.51           C  
ATOM   1902  O   HIS A 125     134.369 159.041 136.374  1.00 51.51           O  
ATOM   1903  CB  HIS A 125     134.156 161.835 137.626  1.00 51.51           C  
ATOM   1904  CG  HIS A 125     133.958 161.161 138.946  1.00 51.51           C  
ATOM   1905  ND1 HIS A 125     132.945 160.254 139.173  1.00 51.51           N  
ATOM   1906  CD2 HIS A 125     134.652 161.248 140.105  1.00 51.51           C  
ATOM   1907  CE1 HIS A 125     133.020 159.816 140.417  1.00 51.51           C  
ATOM   1908  NE2 HIS A 125     134.047 160.404 141.004  1.00 51.51           N  
ATOM   1909  H   HIS A 125     134.414 162.006 135.202  1.00 51.51           H  
ATOM   1910  HA  HIS A 125     136.126 161.541 137.145  1.00 51.51           H  
ATOM   1911  HB2 HIS A 125     134.365 162.767 137.797  1.00 51.51           H  
ATOM   1912  HB3 HIS A 125     133.326 161.768 137.129  1.00 51.51           H  
ATOM   1913  HD2 HIS A 125     135.397 161.780 140.263  1.00 51.51           H  
ATOM   1914  HE1 HIS A 125     132.447 159.200 140.813  1.00 51.51           H  
ATOM   1915  HE2 HIS A 125     134.296 160.279 141.818  1.00 51.51           H  
ATOM   1916  N   GLN A 126     136.212 159.165 137.668  1.00 56.36           N  
ATOM   1917  CA  GLN A 126     136.265 157.744 137.984  1.00 56.36           C  
ATOM   1918  C   GLN A 126     136.389 157.588 139.491  1.00 56.36           C  
ATOM   1919  O   GLN A 126     137.285 158.176 140.106  1.00 56.36           O  
ATOM   1920  CB  GLN A 126     137.441 157.059 137.280  1.00 56.36           C  
ATOM   1921  CG  GLN A 126     137.301 156.991 135.769  1.00 56.36           C  
ATOM   1922  CD  GLN A 126     138.409 156.188 135.118  1.00 56.36           C  
ATOM   1923  OE1 GLN A 126     139.305 155.681 135.794  1.00 56.36           O  
ATOM   1924  NE2 GLN A 126     138.353 156.064 133.797  1.00 56.36           N  
ATOM   1925  H   GLN A 126     136.863 159.614 138.007  1.00 56.36           H  
ATOM   1926  HA  GLN A 126     135.444 157.315 137.698  1.00 56.36           H  
ATOM   1927  HB2 GLN A 126     138.253 157.550 137.480  1.00 56.36           H  
ATOM   1928  HB3 GLN A 126     137.517 156.151 137.612  1.00 56.36           H  
ATOM   1929  HG2 GLN A 126     136.455 156.570 135.548  1.00 56.36           H  
ATOM   1930  HG3 GLN A 126     137.330 157.890 135.407  1.00 56.36           H  
ATOM   1931 HE21 GLN A 126     137.712 156.432 133.358  1.00 56.36           H  
ATOM   1932 HE22 GLN A 126     138.959 155.618 133.381  1.00 56.36           H  
ATOM   1933  N   ALA A 127     135.492 156.800 140.081  1.00 56.67           N  
ATOM   1934  CA  ALA A 127     135.490 156.594 141.523  1.00 56.67           C  
ATOM   1935  C   ALA A 127     136.446 155.464 141.883  1.00 56.67           C  
ATOM   1936  O   ALA A 127     136.300 154.356 141.349  1.00 56.67           O  
ATOM   1937  CB  ALA A 127     134.091 156.264 142.015  1.00 56.67           C  
ATOM   1938  H   ALA A 127     134.873 156.373 139.664  1.00 56.67           H  
ATOM   1939  HA  ALA A 127     135.773 157.414 141.955  1.00 56.67           H  
ATOM   1940  HB1 ALA A 127     134.118 156.130 142.976  1.00 56.67           H  
ATOM   1941  HB2 ALA A 127     133.499 157.001 141.800  1.00 56.67           H  
ATOM   1942  HB3 ALA A 127     133.785 155.454 141.577  1.00 56.67           H  
ATOM   1943  N   PRO A 128     137.419 155.681 142.766  1.00 54.90           N  
ATOM   1944  CA  PRO A 128     138.332 154.595 143.137  1.00 54.90           C  
ATOM   1945  C   PRO A 128     137.618 153.557 143.982  1.00 54.90           C  
ATOM   1946  O   PRO A 128     136.547 153.835 144.542  1.00 54.90           O  
ATOM   1947  CB  PRO A 128     139.439 155.303 143.931  1.00 54.90           C  
ATOM   1948  CG  PRO A 128     138.857 156.590 144.387  1.00 54.90           C  
ATOM   1949  CD  PRO A 128     137.641 156.900 143.564  1.00 54.90           C  
ATOM   1950  HA  PRO A 128     138.707 154.183 142.344  1.00 54.90           H  
ATOM   1951  HB2 PRO A 128     139.693 154.757 144.691  1.00 54.90           H  
ATOM   1952  HB3 PRO A 128     140.203 155.460 143.354  1.00 54.90           H  
ATOM   1953  HG2 PRO A 128     138.612 156.510 145.322  1.00 54.90           H  
ATOM   1954  HG3 PRO A 128     139.518 157.291 144.277  1.00 54.90           H  
ATOM   1955  HD2 PRO A 128     136.879 157.067 144.141  1.00 54.90           H  
ATOM   1956  HD3 PRO A 128     137.815 157.657 142.982  1.00 54.90           H  
ATOM   1957  N   PRO A 129     138.167 152.349 144.090  1.00 50.07           N  
ATOM   1958  CA  PRO A 129     137.461 151.291 144.822  1.00 50.07           C  
ATOM   1959  C   PRO A 129     137.204 151.684 146.269  1.00 50.07           C  
ATOM   1960  O   PRO A 129     138.041 152.309 146.923  1.00 50.07           O  
ATOM   1961  CB  PRO A 129     138.412 150.092 144.722  1.00 50.07           C  
ATOM   1962  CG  PRO A 129     139.321 150.401 143.583  1.00 50.07           C  
ATOM   1963  CD  PRO A 129     139.458 151.885 143.556  1.00 50.07           C  
ATOM   1964  HA  PRO A 129     136.621 151.078 144.387  1.00 50.07           H  
ATOM   1965  HB2 PRO A 129     138.913 150.004 145.547  1.00 50.07           H  
ATOM   1966  HB3 PRO A 129     137.903 149.287 144.543  1.00 50.07           H  
ATOM   1967  HG2 PRO A 129     140.183 149.983 143.732  1.00 50.07           H  
ATOM   1968  HG3 PRO A 129     138.926 150.083 142.756  1.00 50.07           H  
ATOM   1969  HD2 PRO A 129     140.186 152.170 144.130  1.00 50.07           H  
ATOM   1970  HD3 PRO A 129     139.582 152.191 142.644  1.00 50.07           H  
ATOM   1971  N   LEU A 130     136.024 151.308 146.764  1.00 44.90           N  
ATOM   1972  CA  LEU A 130     135.680 151.584 148.154  1.00 44.90           C  
ATOM   1973  C   LEU A 130     136.538 150.762 149.109  1.00 44.90           C  
ATOM   1974  O   LEU A 130     137.125 151.306 150.054  1.00 44.90           O  
ATOM   1975  CB  LEU A 130     134.196 151.297 148.380  1.00 44.90           C  
ATOM   1976  CG  LEU A 130     133.654 151.431 149.803  1.00 44.90           C  
ATOM   1977  CD1 LEU A 130     133.556 152.896 150.197  1.00 44.90           C  
ATOM   1978  CD2 LEU A 130     132.300 150.749 149.921  1.00 44.90           C  
ATOM   1979  H   LEU A 130     135.413 150.898 146.319  1.00 44.90           H  
ATOM   1980  HA  LEU A 130     135.838 152.523 148.339  1.00 44.90           H  
ATOM   1981  HB2 LEU A 130     133.685 151.905 147.823  1.00 44.90           H  
ATOM   1982  HB3 LEU A 130     134.023 150.385 148.097  1.00 44.90           H  
ATOM   1983  HG  LEU A 130     134.258 150.994 150.421  1.00 44.90           H  
ATOM   1984 HD11 LEU A 130     133.138 152.960 151.070  1.00 44.90           H  
ATOM   1985 HD12 LEU A 130     134.448 153.276 150.227  1.00 44.90           H  
ATOM   1986 HD13 LEU A 130     133.019 153.363 149.539  1.00 44.90           H  
ATOM   1987 HD21 LEU A 130     131.973 150.852 150.828  1.00 44.90           H  
ATOM   1988 HD22 LEU A 130     131.683 151.163 149.297  1.00 44.90           H  
ATOM   1989 HD23 LEU A 130     132.402 149.808 149.710  1.00 44.90           H  
ATOM   1990  N   VAL A 131     136.638 149.454 148.865  1.00 44.72           N  
ATOM   1991  CA  VAL A 131     137.379 148.586 149.773  1.00 44.72           C  
ATOM   1992  C   VAL A 131     138.816 149.063 149.901  1.00 44.72           C  
ATOM   1993  O   VAL A 131     139.431 148.940 150.965  1.00 44.72           O  
ATOM   1994  CB  VAL A 131     137.309 147.123 149.299  1.00 44.72           C  
ATOM   1995  CG1 VAL A 131     135.868 146.645 149.258  1.00 44.72           C  
ATOM   1996  CG2 VAL A 131     137.967 146.966 147.936  1.00 44.72           C  
ATOM   1997  H   VAL A 131     136.290 149.053 148.189  1.00 44.72           H  
ATOM   1998  HA  VAL A 131     136.971 148.633 150.652  1.00 44.72           H  
ATOM   1999  HB  VAL A 131     137.790 146.564 149.929  1.00 44.72           H  
ATOM   2000 HG11 VAL A 131     135.469 146.774 150.133  1.00 44.72           H  
ATOM   2001 HG12 VAL A 131     135.855 145.705 149.023  1.00 44.72           H  
ATOM   2002 HG13 VAL A 131     135.382 147.160 148.594  1.00 44.72           H  
ATOM   2003 HG21 VAL A 131     137.807 146.067 147.611  1.00 44.72           H  
ATOM   2004 HG22 VAL A 131     137.584 147.612 147.321  1.00 44.72           H  
ATOM   2005 HG23 VAL A 131     138.921 147.119 148.024  1.00 44.72           H  
ATOM   2006  N   HIS A 132     139.370 149.627 148.829  1.00 45.79           N  
ATOM   2007  CA  HIS A 132     140.744 150.112 148.884  1.00 45.79           C  
ATOM   2008  C   HIS A 132     140.902 151.184 149.956  1.00 45.79           C  
ATOM   2009  O   HIS A 132     141.796 151.099 150.804  1.00 45.79           O  
ATOM   2010  CB  HIS A 132     141.164 150.650 147.517  1.00 45.79           C  
ATOM   2011  CG  HIS A 132     142.645 150.671 147.305  1.00 45.79           C  
ATOM   2012  ND1 HIS A 132     143.400 149.521 147.218  1.00 45.79           N  
ATOM   2013  CD2 HIS A 132     143.512 151.701 147.160  1.00 45.79           C  
ATOM   2014  CE1 HIS A 132     144.667 149.841 147.029  1.00 45.79           C  
ATOM   2015  NE2 HIS A 132     144.763 151.157 146.991  1.00 45.79           N  
ATOM   2016  H   HIS A 132     138.979 149.738 148.071  1.00 45.79           H  
ATOM   2017  HA  HIS A 132     141.331 149.374 149.109  1.00 45.79           H  
ATOM   2018  HB2 HIS A 132     140.775 150.090 146.828  1.00 45.79           H  
ATOM   2019  HB3 HIS A 132     140.838 151.559 147.425  1.00 45.79           H  
ATOM   2020  HD2 HIS A 132     143.300 152.606 147.173  1.00 45.79           H  
ATOM   2021  HE1 HIS A 132     145.373 149.242 146.939  1.00 45.79           H  
ATOM   2022  HE2 HIS A 132     145.490 151.603 146.878  1.00 45.79           H  
ATOM   2023  N   ILE A 133     140.033 152.197 149.944  1.00 43.08           N  
ATOM   2024  CA  ILE A 133     140.171 153.288 150.906  1.00 43.08           C  
ATOM   2025  C   ILE A 133     139.799 152.823 152.312  1.00 43.08           C  
ATOM   2026  O   ILE A 133     140.450 153.202 153.297  1.00 43.08           O  
ATOM   2027  CB  ILE A 133     139.348 154.512 150.456  1.00 43.08           C  
ATOM   2028  CG1 ILE A 133     137.845 154.244 150.526  1.00 43.08           C  
ATOM   2029  CG2 ILE A 133     139.733 154.907 149.041  1.00 43.08           C  
ATOM   2030  CD1 ILE A 133     137.006 155.481 150.320  1.00 43.08           C  
ATOM   2031  H   ILE A 133     139.370 152.275 149.401  1.00 43.08           H  
ATOM   2032  HA  ILE A 133     141.102 153.559 150.928  1.00 43.08           H  
ATOM   2033  HB  ILE A 133     139.554 155.252 151.048  1.00 43.08           H  
ATOM   2034 HG12 ILE A 133     137.607 153.608 149.834  1.00 43.08           H  
ATOM   2035 HG13 ILE A 133     137.619 153.893 151.396  1.00 43.08           H  
ATOM   2036 HG21 ILE A 133     139.347 155.774 148.838  1.00 43.08           H  
ATOM   2037 HG22 ILE A 133     140.700 154.954 148.980  1.00 43.08           H  
ATOM   2038 HG23 ILE A 133     139.395 154.241 148.423  1.00 43.08           H  
ATOM   2039 HD11 ILE A 133     136.075 155.261 150.477  1.00 43.08           H  
ATOM   2040 HD12 ILE A 133     137.295 156.165 150.944  1.00 43.08           H  
ATOM   2041 HD13 ILE A 133     137.123 155.794 149.409  1.00 43.08           H  
ATOM   2042  N   LEU A 134     138.762 151.988 152.436  1.00 41.31           N  
ATOM   2043  CA  LEU A 134     138.429 151.453 153.755  1.00 41.31           C  
ATOM   2044  C   LEU A 134     139.596 150.678 154.351  1.00 41.31           C  
ATOM   2045  O   LEU A 134     139.871 150.787 155.551  1.00 41.31           O  
ATOM   2046  CB  LEU A 134     137.180 150.574 153.686  1.00 41.31           C  
ATOM   2047  CG  LEU A 134     135.816 151.269 153.746  1.00 41.31           C  
ATOM   2048  CD1 LEU A 134     135.641 151.951 155.093  1.00 41.31           C  
ATOM   2049  CD2 LEU A 134     135.640 152.281 152.641  1.00 41.31           C  
ATOM   2050  H   LEU A 134     138.253 151.725 151.795  1.00 41.31           H  
ATOM   2051  HA  LEU A 134     138.242 152.196 154.349  1.00 41.31           H  
ATOM   2052  HB2 LEU A 134     137.209 150.080 152.852  1.00 41.31           H  
ATOM   2053  HB3 LEU A 134     137.212 149.950 154.427  1.00 41.31           H  
ATOM   2054  HG  LEU A 134     135.118 150.601 153.654  1.00 41.31           H  
ATOM   2055 HD11 LEU A 134     134.730 152.278 155.165  1.00 41.31           H  
ATOM   2056 HD12 LEU A 134     135.818 151.309 155.798  1.00 41.31           H  
ATOM   2057 HD13 LEU A 134     136.262 152.693 155.157  1.00 41.31           H  
ATOM   2058 HD21 LEU A 134     134.737 152.633 152.680  1.00 41.31           H  
ATOM   2059 HD22 LEU A 134     136.278 152.998 152.772  1.00 41.31           H  
ATOM   2060 HD23 LEU A 134     135.786 151.850 151.789  1.00 41.31           H  
ATOM   2061  N   LEU A 135     140.293 149.883 153.538  1.00 39.74           N  
ATOM   2062  CA  LEU A 135     141.484 149.200 154.027  1.00 39.74           C  
ATOM   2063  C   LEU A 135     142.600 150.186 154.340  1.00 39.74           C  
ATOM   2064  O   LEU A 135     143.317 150.014 155.331  1.00 39.74           O  
ATOM   2065  CB  LEU A 135     141.956 148.171 153.003  1.00 39.74           C  
ATOM   2066  CG  LEU A 135     141.061 146.940 152.861  1.00 39.74           C  
ATOM   2067  CD1 LEU A 135     141.194 146.344 151.473  1.00 39.74           C  
ATOM   2068  CD2 LEU A 135     141.397 145.910 153.923  1.00 39.74           C  
ATOM   2069  H   LEU A 135     140.099 149.725 152.715  1.00 39.74           H  
ATOM   2070  HA  LEU A 135     141.263 148.729 154.846  1.00 39.74           H  
ATOM   2071  HB2 LEU A 135     142.003 148.600 152.134  1.00 39.74           H  
ATOM   2072  HB3 LEU A 135     142.839 147.862 153.260  1.00 39.74           H  
ATOM   2073  HG  LEU A 135     140.137 147.207 152.985  1.00 39.74           H  
ATOM   2074 HD11 LEU A 135     140.616 145.568 151.408  1.00 39.74           H  
ATOM   2075 HD12 LEU A 135     140.933 147.008 150.817  1.00 39.74           H  
ATOM   2076 HD13 LEU A 135     142.117 146.083 151.330  1.00 39.74           H  
ATOM   2077 HD21 LEU A 135     140.810 145.145 153.817  1.00 39.74           H  
ATOM   2078 HD22 LEU A 135     142.321 145.636 153.816  1.00 39.74           H  
ATOM   2079 HD23 LEU A 135     141.268 146.306 154.799  1.00 39.74           H  
ATOM   2080  N   ASP A 136     142.761 151.221 153.513  1.00 38.85           N  
ATOM   2081  CA  ASP A 136     143.801 152.212 153.753  1.00 38.85           C  
ATOM   2082  C   ASP A 136     143.561 152.980 155.042  1.00 38.85           C  
ATOM   2083  O   ASP A 136     144.488 153.617 155.552  1.00 38.85           O  
ATOM   2084  CB  ASP A 136     143.885 153.179 152.571  1.00 38.85           C  
ATOM   2085  CG  ASP A 136     145.045 154.149 152.692  1.00 38.85           C  
ATOM   2086  OD1 ASP A 136     146.201 153.721 152.486  1.00 38.85           O  
ATOM   2087  OD2 ASP A 136     144.804 155.336 152.993  1.00 38.85           O  
ATOM   2088  H   ASP A 136     142.283 151.368 152.814  1.00 38.85           H  
ATOM   2089  HA  ASP A 136     144.655 151.758 153.830  1.00 38.85           H  
ATOM   2090  HB2 ASP A 136     144.003 152.669 151.753  1.00 38.85           H  
ATOM   2091  HB3 ASP A 136     143.065 153.695 152.526  1.00 38.85           H  
ATOM   2092  N   ILE A 137     142.340 152.938 155.580  1.00 36.92           N  
ATOM   2093  CA  ILE A 137     142.116 153.491 156.913  1.00 36.92           C  
ATOM   2094  C   ILE A 137     143.052 152.841 157.923  1.00 36.92           C  
ATOM   2095  O   ILE A 137     143.468 153.479 158.897  1.00 36.92           O  
ATOM   2096  CB  ILE A 137     140.644 153.317 157.332  1.00 36.92           C  
ATOM   2097  CG1 ILE A 137     139.745 154.234 156.502  1.00 36.92           C  
ATOM   2098  CG2 ILE A 137     140.482 153.598 158.824  1.00 36.92           C  
ATOM   2099  CD1 ILE A 137     138.265 154.044 156.762  1.00 36.92           C  
ATOM   2100  H   ILE A 137     141.642 152.605 155.203  1.00 36.92           H  
ATOM   2101  HA  ILE A 137     142.310 154.441 156.896  1.00 36.92           H  
ATOM   2102  HB  ILE A 137     140.384 152.399 157.168  1.00 36.92           H  
ATOM   2103 HG12 ILE A 137     139.904 154.061 155.561  1.00 36.92           H  
ATOM   2104 HG13 ILE A 137     139.965 155.156 156.708  1.00 36.92           H  
ATOM   2105 HG21 ILE A 137     139.544 153.722 159.031  1.00 36.92           H  
ATOM   2106 HG22 ILE A 137     140.825 152.844 159.329  1.00 36.92           H  
ATOM   2107 HG23 ILE A 137     140.977 154.401 159.048  1.00 36.92           H  
ATOM   2108 HD11 ILE A 137     138.075 153.096 156.821  1.00 36.92           H  
ATOM   2109 HD12 ILE A 137     137.764 154.438 156.031  1.00 36.92           H  
ATOM   2110 HD13 ILE A 137     138.030 154.481 157.596  1.00 36.92           H  
ATOM   2111  N   VAL A 138     143.387 151.569 157.722  1.00 34.67           N  
ATOM   2112  CA  VAL A 138     144.300 150.845 158.603  1.00 34.67           C  
ATOM   2113  C   VAL A 138     145.706 150.979 158.023  1.00 34.67           C  
ATOM   2114  O   VAL A 138     145.946 150.500 156.903  1.00 34.67           O  
ATOM   2115  CB  VAL A 138     143.898 149.371 158.737  1.00 34.67           C  
ATOM   2116  CG1 VAL A 138     145.014 148.568 159.389  1.00 34.67           C  
ATOM   2117  CG2 VAL A 138     142.612 149.244 159.532  1.00 34.67           C  
ATOM   2118  H   VAL A 138     143.092 151.094 157.068  1.00 34.67           H  
ATOM   2119  HA  VAL A 138     144.270 151.244 159.485  1.00 34.67           H  
ATOM   2120  HB  VAL A 138     143.741 149.004 157.853  1.00 34.67           H  
ATOM   2121 HG11 VAL A 138     144.648 147.733 159.718  1.00 34.67           H  
ATOM   2122 HG12 VAL A 138     145.704 148.389 158.732  1.00 34.67           H  
ATOM   2123 HG13 VAL A 138     145.381 149.080 160.127  1.00 34.67           H  
ATOM   2124 HG21 VAL A 138     142.374 148.306 159.599  1.00 34.67           H  
ATOM   2125 HG22 VAL A 138     142.751 149.614 160.418  1.00 34.67           H  
ATOM   2126 HG23 VAL A 138     141.909 149.733 159.076  1.00 34.67           H  
ATOM   2127  N   PRO A 139     146.648 151.605 158.727  1.00 33.20           N  
ATOM   2128  CA  PRO A 139     147.996 151.748 158.172  1.00 33.20           C  
ATOM   2129  C   PRO A 139     148.740 150.425 158.154  1.00 33.20           C  
ATOM   2130  O   PRO A 139     148.449 149.508 158.926  1.00 33.20           O  
ATOM   2131  CB  PRO A 139     148.668 152.744 159.121  1.00 33.20           C  
ATOM   2132  CG  PRO A 139     147.961 152.573 160.410  1.00 33.20           C  
ATOM   2133  CD  PRO A 139     146.560 152.128 160.102  1.00 33.20           C  
ATOM   2134  HA  PRO A 139     147.962 152.119 157.277  1.00 33.20           H  
ATOM   2135  HB2 PRO A 139     149.607 152.519 159.216  1.00 33.20           H  
ATOM   2136  HB3 PRO A 139     148.566 153.645 158.782  1.00 33.20           H  
ATOM   2137  HG2 PRO A 139     148.418 151.901 160.938  1.00 33.20           H  
ATOM   2138  HG3 PRO A 139     147.948 153.420 160.882  1.00 33.20           H  
ATOM   2139  HD2 PRO A 139     146.289 151.424 160.713  1.00 33.20           H  
ATOM   2140  HD3 PRO A 139     145.950 152.881 160.138  1.00 33.20           H  
ATOM   2141  N   THR A 140     149.708 150.329 157.246  1.00 33.51           N  
ATOM   2142  CA  THR A 140     150.663 149.231 157.261  1.00 33.51           C  
ATOM   2143  C   THR A 140     151.932 149.578 158.025  1.00 33.51           C  
ATOM   2144  O   THR A 140     152.708 148.676 158.351  1.00 33.51           O  
ATOM   2145  CB  THR A 140     151.026 148.820 155.832  1.00 33.51           C  
ATOM   2146  OG1 THR A 140     151.450 149.970 155.091  1.00 33.51           O  
ATOM   2147  CG2 THR A 140     149.832 148.183 155.145  1.00 33.51           C  
ATOM   2148  H   THR A 140     149.832 150.892 156.608  1.00 33.51           H  
ATOM   2149  HA  THR A 140     150.256 148.465 157.696  1.00 33.51           H  
ATOM   2150  HB  THR A 140     151.746 148.169 155.858  1.00 33.51           H  
ATOM   2151  HG1 THR A 140     151.650 149.748 154.306  1.00 33.51           H  
ATOM   2152 HG21 THR A 140     150.089 147.854 154.269  1.00 33.51           H  
ATOM   2153 HG22 THR A 140     149.500 147.441 155.675  1.00 33.51           H  
ATOM   2154 HG23 THR A 140     149.124 148.837 155.041  1.00 33.51           H  
ATOM   2155  N   ASN A 141     152.155 150.856 158.311  1.00 31.31           N  
ATOM   2156  CA  ASN A 141     153.312 151.300 159.085  1.00 31.31           C  
ATOM   2157  C   ASN A 141     152.913 152.592 159.783  1.00 31.31           C  
ATOM   2158  O   ASN A 141     152.874 153.659 159.153  1.00 31.31           O  
ATOM   2159  CB  ASN A 141     154.537 151.511 158.201  1.00 31.31           C  
ATOM   2160  CG  ASN A 141     155.773 151.881 158.992  1.00 31.31           C  
ATOM   2161  OD1 ASN A 141     155.686 152.373 160.113  1.00 31.31           O  
ATOM   2162  ND2 ASN A 141     156.935 151.639 158.409  1.00 31.31           N  
ATOM   2163  H   ASN A 141     151.642 151.500 158.063  1.00 31.31           H  
ATOM   2164  HA  ASN A 141     153.535 150.625 159.742  1.00 31.31           H  
ATOM   2165  HB2 ASN A 141     154.725 150.690 157.719  1.00 31.31           H  
ATOM   2166  HB3 ASN A 141     154.356 152.229 157.574  1.00 31.31           H  
ATOM   2167 HD21 ASN A 141     157.669 151.830 158.815  1.00 31.31           H  
ATOM   2168 HD22 ASN A 141     156.957 151.292 157.622  1.00 31.31           H  
ATOM   2169  N   PRO A 142     152.602 152.542 161.081  1.00 31.14           N  
ATOM   2170  CA  PRO A 142     152.176 153.776 161.762  1.00 31.14           C  
ATOM   2171  C   PRO A 142     153.216 154.879 161.713  1.00 31.14           C  
ATOM   2172  O   PRO A 142     152.850 156.059 161.656  1.00 31.14           O  
ATOM   2173  CB  PRO A 142     151.904 153.309 163.199  1.00 31.14           C  
ATOM   2174  CG  PRO A 142     152.645 152.037 163.346  1.00 31.14           C  
ATOM   2175  CD  PRO A 142     152.644 151.395 162.002  1.00 31.14           C  
ATOM   2176  HA  PRO A 142     151.350 154.102 161.373  1.00 31.14           H  
ATOM   2177  HB2 PRO A 142     152.235 153.972 163.825  1.00 31.14           H  
ATOM   2178  HB3 PRO A 142     150.952 153.167 163.321  1.00 31.14           H  
ATOM   2179  HG2 PRO A 142     153.553 152.222 163.633  1.00 31.14           H  
ATOM   2180  HG3 PRO A 142     152.193 151.472 163.992  1.00 31.14           H  
ATOM   2181  HD2 PRO A 142     153.460 150.886 161.879  1.00 31.14           H  
ATOM   2182  HD3 PRO A 142     151.857 150.840 161.891  1.00 31.14           H  
ATOM   2183  N   PHE A 143     154.505 154.536 161.736  1.00 30.95           N  
ATOM   2184  CA  PHE A 143     155.537 155.558 161.594  1.00 30.95           C  
ATOM   2185  C   PHE A 143     155.454 156.231 160.231  1.00 30.95           C  
ATOM   2186  O   PHE A 143     155.560 157.458 160.129  1.00 30.95           O  
ATOM   2187  CB  PHE A 143     156.918 154.940 161.807  1.00 30.95           C  
ATOM   2188  CG  PHE A 143     157.147 154.441 163.202  1.00 30.95           C  
ATOM   2189  CD1 PHE A 143     157.159 155.317 164.273  1.00 30.95           C  
ATOM   2190  CD2 PHE A 143     157.344 153.093 163.445  1.00 30.95           C  
ATOM   2191  CE1 PHE A 143     157.367 154.859 165.556  1.00 30.95           C  
ATOM   2192  CE2 PHE A 143     157.553 152.630 164.727  1.00 30.95           C  
ATOM   2193  CZ  PHE A 143     157.564 153.514 165.784  1.00 30.95           C  
ATOM   2194  H   PHE A 143     154.802 153.734 161.831  1.00 30.95           H  
ATOM   2195  HA  PHE A 143     155.403 156.238 162.273  1.00 30.95           H  
ATOM   2196  HB2 PHE A 143     157.022 154.190 161.202  1.00 30.95           H  
ATOM   2197  HB3 PHE A 143     157.592 155.611 161.618  1.00 30.95           H  
ATOM   2198  HD1 PHE A 143     157.027 156.226 164.124  1.00 30.95           H  
ATOM   2199  HD2 PHE A 143     157.338 152.492 162.735  1.00 30.95           H  
ATOM   2200  HE1 PHE A 143     157.375 155.458 166.268  1.00 30.95           H  
ATOM   2201  HE2 PHE A 143     157.686 151.722 164.878  1.00 30.95           H  
ATOM   2202  HZ  PHE A 143     157.705 153.204 166.649  1.00 30.95           H  
ATOM   2203  N   GLY A 144     155.256 155.445 159.172  1.00 30.95           N  
ATOM   2204  CA  GLY A 144     155.085 156.031 157.854  1.00 30.95           C  
ATOM   2205  C   GLY A 144     153.846 156.898 157.764  1.00 30.95           C  
ATOM   2206  O   GLY A 144     153.860 157.957 157.131  1.00 30.95           O  
ATOM   2207  H   GLY A 144     155.218 154.586 159.193  1.00 30.95           H  
ATOM   2208  HA2 GLY A 144     155.858 156.576 157.640  1.00 30.95           H  
ATOM   2209  HA3 GLY A 144     155.014 155.324 157.193  1.00 30.95           H  
ATOM   2210  N   ALA A 145     152.755 156.461 158.394  1.00 31.39           N  
ATOM   2211  CA  ALA A 145     151.544 157.272 158.419  1.00 31.39           C  
ATOM   2212  C   ALA A 145     151.800 158.605 159.108  1.00 31.39           C  
ATOM   2213  O   ALA A 145     151.400 159.660 158.609  1.00 31.39           O  
ATOM   2214  CB  ALA A 145     150.419 156.511 159.120  1.00 31.39           C  
ATOM   2215  H   ALA A 145     152.692 155.710 158.808  1.00 31.39           H  
ATOM   2216  HA  ALA A 145     151.264 157.453 157.508  1.00 31.39           H  
ATOM   2217  HB1 ALA A 145     149.623 157.065 159.128  1.00 31.39           H  
ATOM   2218  HB2 ALA A 145     150.246 155.688 158.637  1.00 31.39           H  
ATOM   2219  HB3 ALA A 145     150.693 156.311 160.029  1.00 31.39           H  
ATOM   2220  N   LEU A 146     152.482 158.578 160.254  1.00 31.22           N  
ATOM   2221  CA  LEU A 146     152.790 159.820 160.953  1.00 31.22           C  
ATOM   2222  C   LEU A 146     153.695 160.709 160.113  1.00 31.22           C  
ATOM   2223  O   LEU A 146     153.547 161.937 160.115  1.00 31.22           O  
ATOM   2224  CB  LEU A 146     153.443 159.520 162.302  1.00 31.22           C  
ATOM   2225  CG  LEU A 146     152.498 159.308 163.485  1.00 31.22           C  
ATOM   2226  CD1 LEU A 146     153.259 158.743 164.671  1.00 31.22           C  
ATOM   2227  CD2 LEU A 146     151.796 160.599 163.868  1.00 31.22           C  
ATOM   2228  H   LEU A 146     152.772 157.866 160.640  1.00 31.22           H  
ATOM   2229  HA  LEU A 146     151.964 160.302 161.115  1.00 31.22           H  
ATOM   2230  HB2 LEU A 146     153.974 158.715 162.209  1.00 31.22           H  
ATOM   2231  HB3 LEU A 146     154.024 160.263 162.528  1.00 31.22           H  
ATOM   2232  HG  LEU A 146     151.819 158.663 163.233  1.00 31.22           H  
ATOM   2233 HD11 LEU A 146     152.644 158.617 165.410  1.00 31.22           H  
ATOM   2234 HD12 LEU A 146     153.651 157.892 164.417  1.00 31.22           H  
ATOM   2235 HD13 LEU A 146     153.957 159.367 164.924  1.00 31.22           H  
ATOM   2236 HD21 LEU A 146     151.296 160.455 164.687  1.00 31.22           H  
ATOM   2237 HD22 LEU A 146     152.462 161.290 164.005  1.00 31.22           H  
ATOM   2238 HD23 LEU A 146     151.194 160.856 163.154  1.00 31.22           H  
ATOM   2239  N   ALA A 147     154.638 160.110 159.389  1.00 31.02           N  
ATOM   2240  CA  ALA A 147     155.602 160.875 158.612  1.00 31.02           C  
ATOM   2241  C   ALA A 147     155.056 161.361 157.277  1.00 31.02           C  
ATOM   2242  O   ALA A 147     155.689 162.218 156.652  1.00 31.02           O  
ATOM   2243  CB  ALA A 147     156.855 160.032 158.364  1.00 31.02           C  
ATOM   2244  H   ALA A 147     154.740 159.258 159.334  1.00 31.02           H  
ATOM   2245  HA  ALA A 147     155.867 161.654 159.125  1.00 31.02           H  
ATOM   2246  HB1 ALA A 147     157.487 160.552 157.845  1.00 31.02           H  
ATOM   2247  HB2 ALA A 147     157.246 159.789 159.218  1.00 31.02           H  
ATOM   2248  HB3 ALA A 147     156.605 159.231 157.875  1.00 31.02           H  
ATOM   2249  N   ASN A 148     153.912 160.854 156.825  1.00 32.78           N  
ATOM   2250  CA  ASN A 148     153.379 161.180 155.507  1.00 32.78           C  
ATOM   2251  C   ASN A 148     151.957 161.725 155.590  1.00 32.78           C  
ATOM   2252  O   ASN A 148     151.137 161.499 154.700  1.00 32.78           O  
ATOM   2253  CB  ASN A 148     153.425 159.956 154.597  1.00 32.78           C  
ATOM   2254  CG  ASN A 148     154.816 159.673 154.071  1.00 32.78           C  
ATOM   2255  OD1 ASN A 148     155.671 160.556 154.036  1.00 32.78           O  
ATOM   2256  ND2 ASN A 148     155.052 158.434 153.663  1.00 32.78           N  
ATOM   2257  H   ASN A 148     153.419 160.309 157.270  1.00 32.78           H  
ATOM   2258  HA  ASN A 148     153.930 161.869 155.104  1.00 32.78           H  
ATOM   2259  HB2 ASN A 148     153.127 159.180 155.095  1.00 32.78           H  
ATOM   2260  HB3 ASN A 148     152.845 160.102 153.834  1.00 32.78           H  
ATOM   2261 HD21 ASN A 148     154.429 157.842 153.703  1.00 32.78           H  
ATOM   2262 HD22 ASN A 148     155.827 158.223 153.356  1.00 32.78           H  
ATOM   2263  N   GLY A 149     151.647 162.470 156.647  1.00 33.55           N  
ATOM   2264  CA  GLY A 149     150.294 162.960 156.834  1.00 33.55           C  
ATOM   2265  C   GLY A 149     149.362 161.839 157.243  1.00 33.55           C  
ATOM   2266  O   GLY A 149     149.592 161.191 158.263  1.00 33.55           O  
ATOM   2267  H   GLY A 149     152.201 162.704 157.262  1.00 33.55           H  
ATOM   2268  HA2 GLY A 149     150.286 163.641 157.525  1.00 33.55           H  
ATOM   2269  HA3 GLY A 149     149.971 163.351 156.007  1.00 33.55           H  
ATOM   2270  N   GLN A 150     148.317 161.579 156.458  1.00 33.86           N  
ATOM   2271  CA  GLN A 150     147.447 160.425 156.678  1.00 33.86           C  
ATOM   2272  C   GLN A 150     146.820 160.469 158.075  1.00 33.86           C  
ATOM   2273  O   GLN A 150     147.127 159.675 158.964  1.00 33.86           O  
ATOM   2274  CB  GLN A 150     148.219 159.118 156.464  1.00 33.86           C  
ATOM   2275  CG  GLN A 150     148.974 159.055 155.153  1.00 33.86           C  
ATOM   2276  CD  GLN A 150     149.420 157.649 154.813  1.00 33.86           C  
ATOM   2277  OE1 GLN A 150     150.612 157.343 154.827  1.00 33.86           O  
ATOM   2278  NE2 GLN A 150     148.463 156.782 154.505  1.00 33.86           N  
ATOM   2279  H   GLN A 150     148.088 162.062 155.784  1.00 33.86           H  
ATOM   2280  HA  GLN A 150     146.727 160.450 156.029  1.00 33.86           H  
ATOM   2281  HB2 GLN A 150     148.863 159.013 157.182  1.00 33.86           H  
ATOM   2282  HB3 GLN A 150     147.591 158.381 156.478  1.00 33.86           H  
ATOM   2283  HG2 GLN A 150     148.397 159.370 154.439  1.00 33.86           H  
ATOM   2284  HG3 GLN A 150     149.763 159.613 155.216  1.00 33.86           H  
ATOM   2285 HE21 GLN A 150     147.640 157.032 154.506  1.00 33.86           H  
ATOM   2286 HE22 GLN A 150     148.665 155.971 154.305  1.00 33.86           H  
ATOM   2287  N   VAL A 151     145.933 161.450 158.245  1.00 31.71           N  
ATOM   2288  CA  VAL A 151     145.288 161.659 159.538  1.00 31.71           C  
ATOM   2289  C   VAL A 151     144.475 160.434 159.950  1.00 31.71           C  
ATOM   2290  O   VAL A 151     144.448 160.069 161.128  1.00 31.71           O  
ATOM   2291  CB  VAL A 151     144.418 162.928 159.494  1.00 31.71           C  
ATOM   2292  CG1 VAL A 151     143.644 163.095 160.791  1.00 31.71           C  
ATOM   2293  CG2 VAL A 151     145.282 164.147 159.221  1.00 31.71           C  
ATOM   2294  H   VAL A 151     145.691 162.004 157.632  1.00 31.71           H  
ATOM   2295  HA  VAL A 151     145.975 161.795 160.209  1.00 31.71           H  
ATOM   2296  HB  VAL A 151     143.777 162.848 158.770  1.00 31.71           H  
ATOM   2297 HG11 VAL A 151     143.322 164.008 160.850  1.00 31.71           H  
ATOM   2298 HG12 VAL A 151     142.894 162.482 160.793  1.00 31.71           H  
ATOM   2299 HG13 VAL A 151     144.233 162.905 161.538  1.00 31.71           H  
ATOM   2300 HG21 VAL A 151     144.723 164.940 159.238  1.00 31.71           H  
ATOM   2301 HG22 VAL A 151     145.965 164.208 159.907  1.00 31.71           H  
ATOM   2302 HG23 VAL A 151     145.696 164.053 158.349  1.00 31.71           H  
ATOM   2303  N   LEU A 152     143.776 159.799 159.001  1.00 32.41           N  
ATOM   2304  CA  LEU A 152     142.891 158.693 159.371  1.00 32.41           C  
ATOM   2305  C   LEU A 152     143.647 157.490 159.923  1.00 32.41           C  
ATOM   2306  O   LEU A 152     143.250 156.966 160.982  1.00 32.41           O  
ATOM   2307  CB  LEU A 152     142.023 158.301 158.172  1.00 32.41           C  
ATOM   2308  CG  LEU A 152     140.793 159.171 157.924  1.00 32.41           C  
ATOM   2309  CD1 LEU A 152     141.205 160.527 157.397  1.00 32.41           C  
ATOM   2310  CD2 LEU A 152     139.848 158.486 156.957  1.00 32.41           C  
ATOM   2311  H   LEU A 152     143.794 159.984 158.162  1.00 32.41           H  
ATOM   2312  HA  LEU A 152     142.293 159.000 160.069  1.00 32.41           H  
ATOM   2313  HB2 LEU A 152     142.564 158.350 157.370  1.00 32.41           H  
ATOM   2314  HB3 LEU A 152     141.715 157.390 158.300  1.00 32.41           H  
ATOM   2315  HG  LEU A 152     140.322 159.302 158.762  1.00 32.41           H  
ATOM   2316 HD11 LEU A 152     140.415 160.998 157.087  1.00 32.41           H  
ATOM   2317 HD12 LEU A 152     141.630 161.028 158.111  1.00 32.41           H  
ATOM   2318 HD13 LEU A 152     141.825 160.406 156.661  1.00 32.41           H  
ATOM   2319 HD21 LEU A 152     139.081 159.059 156.804  1.00 32.41           H  
ATOM   2320 HD22 LEU A 152     140.313 158.326 156.121  1.00 32.41           H  
ATOM   2321 HD23 LEU A 152     139.559 157.643 157.341  1.00 32.41           H  
ATOM   2322  N   PRO A 153     144.686 156.971 159.263  1.00 32.59           N  
ATOM   2323  CA  PRO A 153     145.450 155.874 159.877  1.00 32.59           C  
ATOM   2324  C   PRO A 153     146.066 156.258 161.206  1.00 32.59           C  
ATOM   2325  O   PRO A 153     146.160 155.417 162.110  1.00 32.59           O  
ATOM   2326  CB  PRO A 153     146.518 155.556 158.823  1.00 32.59           C  
ATOM   2327  CG  PRO A 153     145.985 156.090 157.553  1.00 32.59           C  
ATOM   2328  CD  PRO A 153     145.151 157.271 157.899  1.00 32.59           C  
ATOM   2329  HA  PRO A 153     144.883 155.097 160.001  1.00 32.59           H  
ATOM   2330  HB2 PRO A 153     147.353 155.992 159.057  1.00 32.59           H  
ATOM   2331  HB3 PRO A 153     146.633 154.597 158.763  1.00 32.59           H  
ATOM   2332  HG2 PRO A 153     146.721 156.351 156.978  1.00 32.59           H  
ATOM   2333  HG3 PRO A 153     145.444 155.411 157.121  1.00 32.59           H  
ATOM   2334  HD2 PRO A 153     145.687 158.077 157.890  1.00 32.59           H  
ATOM   2335  HD3 PRO A 153     144.405 157.334 157.286  1.00 32.59           H  
ATOM   2336  N   THR A 154     146.488 157.514 161.353  1.00 31.00           N  
ATOM   2337  CA  THR A 154     146.990 157.975 162.639  1.00 31.00           C  
ATOM   2338  C   THR A 154     145.903 157.901 163.699  1.00 31.00           C  
ATOM   2339  O   THR A 154     146.165 157.515 164.840  1.00 31.00           O  
ATOM   2340  CB  THR A 154     147.523 159.400 162.513  1.00 31.00           C  
ATOM   2341  OG1 THR A 154     148.453 159.466 161.426  1.00 31.00           O  
ATOM   2342  CG2 THR A 154     148.216 159.829 163.797  1.00 31.00           C  
ATOM   2343  H   THR A 154     146.493 158.108 160.731  1.00 31.00           H  
ATOM   2344  HA  THR A 154     147.722 157.402 162.918  1.00 31.00           H  
ATOM   2345  HB  THR A 154     146.785 160.006 162.345  1.00 31.00           H  
ATOM   2346  HG1 THR A 154     148.061 159.303 160.701  1.00 31.00           H  
ATOM   2347 HG21 THR A 154     148.647 160.688 163.668  1.00 31.00           H  
ATOM   2348 HG22 THR A 154     147.569 159.905 164.515  1.00 31.00           H  
ATOM   2349 HG23 THR A 154     148.888 159.173 164.045  1.00 31.00           H  
ATOM   2350  N   ILE A 155     144.674 158.264 163.337  1.00 30.38           N  
ATOM   2351  CA  ILE A 155     143.558 158.172 164.273  1.00 30.38           C  
ATOM   2352  C   ILE A 155     143.361 156.729 164.708  1.00 30.38           C  
ATOM   2353  O   ILE A 155     143.212 156.427 165.899  1.00 30.38           O  
ATOM   2354  CB  ILE A 155     142.280 158.742 163.630  1.00 30.38           C  
ATOM   2355  CG1 ILE A 155     142.345 160.266 163.568  1.00 30.38           C  
ATOM   2356  CG2 ILE A 155     141.040 158.282 164.386  1.00 30.38           C  
ATOM   2357  CD1 ILE A 155     141.445 160.861 162.511  1.00 30.38           C  
ATOM   2358  H   ILE A 155     144.461 158.563 162.559  1.00 30.38           H  
ATOM   2359  HA  ILE A 155     143.769 158.700 165.055  1.00 30.38           H  
ATOM   2360  HB  ILE A 155     142.223 158.405 162.723  1.00 30.38           H  
ATOM   2361 HG12 ILE A 155     142.075 160.628 164.427  1.00 30.38           H  
ATOM   2362 HG13 ILE A 155     143.256 160.535 163.369  1.00 30.38           H  
ATOM   2363 HG21 ILE A 155     140.300 158.865 164.155  1.00 30.38           H  
ATOM   2364 HG22 ILE A 155     140.830 157.371 164.130  1.00 30.38           H  
ATOM   2365 HG23 ILE A 155     141.209 158.330 165.338  1.00 30.38           H  
ATOM   2366 HD11 ILE A 155     141.568 161.822 162.496  1.00 30.38           H  
ATOM   2367 HD12 ILE A 155     141.678 160.486 161.649  1.00 30.38           H  
ATOM   2368 HD13 ILE A 155     140.523 160.650 162.725  1.00 30.38           H  
ATOM   2369  N   PHE A 156     143.358 155.815 163.738  1.00 31.46           N  
ATOM   2370  CA  PHE A 156     143.167 154.401 164.050  1.00 31.46           C  
ATOM   2371  C   PHE A 156     144.241 153.905 165.013  1.00 31.46           C  
ATOM   2372  O   PHE A 156     143.938 153.303 166.056  1.00 31.46           O  
ATOM   2373  CB  PHE A 156     143.177 153.587 162.755  1.00 31.46           C  
ATOM   2374  CG  PHE A 156     142.916 152.124 162.953  1.00 31.46           C  
ATOM   2375  CD1 PHE A 156     141.624 151.633 162.962  1.00 31.46           C  
ATOM   2376  CD2 PHE A 156     143.965 151.236 163.121  1.00 31.46           C  
ATOM   2377  CE1 PHE A 156     141.384 150.286 163.141  1.00 31.46           C  
ATOM   2378  CE2 PHE A 156     143.728 149.891 163.300  1.00 31.46           C  
ATOM   2379  CZ  PHE A 156     142.438 149.415 163.310  1.00 31.46           C  
ATOM   2380  H   PHE A 156     143.464 155.985 162.901  1.00 31.46           H  
ATOM   2381  HA  PHE A 156     142.302 154.282 164.474  1.00 31.46           H  
ATOM   2382  HB2 PHE A 156     142.491 153.931 162.164  1.00 31.46           H  
ATOM   2383  HB3 PHE A 156     144.047 153.678 162.337  1.00 31.46           H  
ATOM   2384  HD1 PHE A 156     140.909 152.218 162.849  1.00 31.46           H  
ATOM   2385  HD2 PHE A 156     144.839 151.552 163.115  1.00 31.46           H  
ATOM   2386  HE1 PHE A 156     140.511 149.966 163.148  1.00 31.46           H  
ATOM   2387  HE2 PHE A 156     144.441 149.304 163.413  1.00 31.46           H  
ATOM   2388  HZ  PHE A 156     142.277 148.507 163.430  1.00 31.46           H  
ATOM   2389  N   PHE A 157     145.508 154.163 164.684  1.00 30.03           N  
ATOM   2390  CA  PHE A 157     146.597 153.676 165.520  1.00 30.03           C  
ATOM   2391  C   PHE A 157     146.567 154.319 166.899  1.00 30.03           C  
ATOM   2392  O   PHE A 157     146.839 153.655 167.904  1.00 30.03           O  
ATOM   2393  CB  PHE A 157     147.944 153.931 164.848  1.00 30.03           C  
ATOM   2394  CG  PHE A 157     149.108 153.393 165.625  1.00 30.03           C  
ATOM   2395  CD1 PHE A 157     149.312 152.029 165.733  1.00 30.03           C  
ATOM   2396  CD2 PHE A 157     149.986 154.248 166.264  1.00 30.03           C  
ATOM   2397  CE1 PHE A 157     150.378 151.528 166.455  1.00 30.03           C  
ATOM   2398  CE2 PHE A 157     151.051 153.753 166.986  1.00 30.03           C  
ATOM   2399  CZ  PHE A 157     151.247 152.391 167.082  1.00 30.03           C  
ATOM   2400  H   PHE A 157     145.757 154.611 163.993  1.00 30.03           H  
ATOM   2401  HA  PHE A 157     146.499 152.718 165.636  1.00 30.03           H  
ATOM   2402  HB2 PHE A 157     147.945 153.505 163.977  1.00 30.03           H  
ATOM   2403  HB3 PHE A 157     148.068 154.888 164.748  1.00 30.03           H  
ATOM   2404  HD1 PHE A 157     148.727 151.442 165.311  1.00 30.03           H  
ATOM   2405  HD2 PHE A 157     149.859 155.168 166.203  1.00 30.03           H  
ATOM   2406  HE1 PHE A 157     150.507 150.610 166.518  1.00 30.03           H  
ATOM   2407  HE2 PHE A 157     151.638 154.338 167.409  1.00 30.03           H  
ATOM   2408  HZ  PHE A 157     151.966 152.057 167.568  1.00 30.03           H  
ATOM   2409  N   ALA A 158     146.253 155.613 166.970  1.00 28.98           N  
ATOM   2410  CA  ALA A 158     146.192 156.287 168.259  1.00 28.98           C  
ATOM   2411  C   ALA A 158     145.104 155.692 169.139  1.00 28.98           C  
ATOM   2412  O   ALA A 158     145.312 155.486 170.338  1.00 28.98           O  
ATOM   2413  CB  ALA A 158     145.961 157.783 168.058  1.00 28.98           C  
ATOM   2414  H   ALA A 158     146.073 156.114 166.295  1.00 28.98           H  
ATOM   2415  HA  ALA A 158     147.041 156.173 168.715  1.00 28.98           H  
ATOM   2416  HB1 ALA A 158     145.913 158.214 168.926  1.00 28.98           H  
ATOM   2417  HB2 ALA A 158     146.699 158.150 167.546  1.00 28.98           H  
ATOM   2418  HB3 ALA A 158     145.128 157.912 167.578  1.00 28.98           H  
ATOM   2419  N   ILE A 159     143.933 155.409 168.564  1.00 29.79           N  
ATOM   2420  CA  ILE A 159     142.854 154.817 169.352  1.00 29.79           C  
ATOM   2421  C   ILE A 159     143.276 153.451 169.878  1.00 29.79           C  
ATOM   2422  O   ILE A 159     143.100 153.137 171.065  1.00 29.79           O  
ATOM   2423  CB  ILE A 159     141.565 154.728 168.517  1.00 29.79           C  
ATOM   2424  CG1 ILE A 159     140.953 156.117 168.337  1.00 29.79           C  
ATOM   2425  CG2 ILE A 159     140.561 153.806 169.184  1.00 29.79           C  
ATOM   2426  CD1 ILE A 159     140.060 156.236 167.125  1.00 29.79           C  
ATOM   2427  H   ILE A 159     143.742 155.546 167.737  1.00 29.79           H  
ATOM   2428  HA  ILE A 159     142.675 155.388 170.116  1.00 29.79           H  
ATOM   2429  HB  ILE A 159     141.784 154.369 167.643  1.00 29.79           H  
ATOM   2430 HG12 ILE A 159     140.420 156.328 169.119  1.00 29.79           H  
ATOM   2431 HG13 ILE A 159     141.669 156.764 168.242  1.00 29.79           H  
ATOM   2432 HG21 ILE A 159     139.680 153.989 168.822  1.00 29.79           H  
ATOM   2433 HG22 ILE A 159     140.805 152.885 169.003  1.00 29.79           H  
ATOM   2434 HG23 ILE A 159     140.565 153.972 170.139  1.00 29.79           H  
ATOM   2435 HD11 ILE A 159     139.764 157.155 167.041  1.00 29.79           H  
ATOM   2436 HD12 ILE A 159     140.562 155.977 166.337  1.00 29.79           H  
ATOM   2437 HD13 ILE A 159     139.295 155.650 167.238  1.00 29.79           H  
ATOM   2438  N   ILE A 160     143.851 152.620 169.004  1.00 30.51           N  
ATOM   2439  CA  ILE A 160     144.266 151.285 169.432  1.00 30.51           C  
ATOM   2440  C   ILE A 160     145.314 151.383 170.537  1.00 30.51           C  
ATOM   2441  O   ILE A 160     145.244 150.676 171.552  1.00 30.51           O  
ATOM   2442  CB  ILE A 160     144.784 150.470 168.233  1.00 30.51           C  
ATOM   2443  CG1 ILE A 160     143.705 150.328 167.157  1.00 30.51           C  
ATOM   2444  CG2 ILE A 160     145.242 149.101 168.683  1.00 30.51           C  
ATOM   2445  CD1 ILE A 160     142.455 149.605 167.616  1.00 30.51           C  
ATOM   2446  H   ILE A 160     144.009 152.801 168.179  1.00 30.51           H  
ATOM   2447  HA  ILE A 160     143.499 150.822 169.802  1.00 30.51           H  
ATOM   2448  HB  ILE A 160     145.542 150.937 167.849  1.00 30.51           H  
ATOM   2449 HG12 ILE A 160     143.437 151.210 166.863  1.00 30.51           H  
ATOM   2450 HG13 ILE A 160     144.075 149.832 166.409  1.00 30.51           H  
ATOM   2451 HG21 ILE A 160     145.272 148.510 167.915  1.00 30.51           H  
ATOM   2452 HG22 ILE A 160     146.126 149.181 169.072  1.00 30.51           H  
ATOM   2453 HG23 ILE A 160     144.617 148.758 169.341  1.00 30.51           H  
ATOM   2454 HD11 ILE A 160     141.851 149.519 166.863  1.00 30.51           H  
ATOM   2455 HD12 ILE A 160     142.696 148.726 167.945  1.00 30.51           H  
ATOM   2456 HD13 ILE A 160     142.029 150.118 168.320  1.00 30.51           H  
ATOM   2457  N   LEU A 161     146.299 152.264 170.357  1.00 29.66           N  
ATOM   2458  CA  LEU A 161     147.368 152.396 171.338  1.00 29.66           C  
ATOM   2459  C   LEU A 161     146.836 152.899 172.672  1.00 29.66           C  
ATOM   2460  O   LEU A 161     147.266 152.433 173.731  1.00 29.66           O  
ATOM   2461  CB  LEU A 161     148.450 153.333 170.803  1.00 29.66           C  
ATOM   2462  CG  LEU A 161     149.666 153.542 171.705  1.00 29.66           C  
ATOM   2463  CD1 LEU A 161     150.448 152.253 171.856  1.00 29.66           C  
ATOM   2464  CD2 LEU A 161     150.549 154.643 171.156  1.00 29.66           C  
ATOM   2465  H   LEU A 161     146.369 152.791 169.680  1.00 29.66           H  
ATOM   2466  HA  LEU A 161     147.769 151.525 171.484  1.00 29.66           H  
ATOM   2467  HB2 LEU A 161     148.774 152.975 169.962  1.00 29.66           H  
ATOM   2468  HB3 LEU A 161     148.051 154.203 170.649  1.00 29.66           H  
ATOM   2469  HG  LEU A 161     149.367 153.815 172.586  1.00 29.66           H  
ATOM   2470 HD11 LEU A 161     151.254 152.431 172.364  1.00 29.66           H  
ATOM   2471 HD12 LEU A 161     149.899 151.603 172.322  1.00 29.66           H  
ATOM   2472 HD13 LEU A 161     150.679 151.920 170.975  1.00 29.66           H  
ATOM   2473 HD21 LEU A 161     151.314 154.757 171.742  1.00 29.66           H  
ATOM   2474 HD22 LEU A 161     150.848 154.394 170.267  1.00 29.66           H  
ATOM   2475 HD23 LEU A 161     150.039 155.467 171.115  1.00 29.66           H  
ATOM   2476  N   GLY A 162     145.914 153.862 172.647  1.00 28.82           N  
ATOM   2477  CA  GLY A 162     145.342 154.350 173.889  1.00 28.82           C  
ATOM   2478  C   GLY A 162     144.572 153.277 174.632  1.00 28.82           C  
ATOM   2479  O   GLY A 162     144.682 153.152 175.855  1.00 28.82           O  
ATOM   2480  H   GLY A 162     145.610 154.239 171.936  1.00 28.82           H  
ATOM   2481  HA2 GLY A 162     146.052 154.673 174.466  1.00 28.82           H  
ATOM   2482  HA3 GLY A 162     144.740 155.086 173.701  1.00 28.82           H  
ATOM   2483  N   ILE A 163     143.783 152.486 173.904  1.00 30.56           N  
ATOM   2484  CA  ILE A 163     143.055 151.395 174.545  1.00 30.56           C  
ATOM   2485  C   ILE A 163     144.029 150.402 175.169  1.00 30.56           C  
ATOM   2486  O   ILE A 163     143.844 149.957 176.311  1.00 30.56           O  
ATOM   2487  CB  ILE A 163     142.116 150.718 173.528  1.00 30.56           C  
ATOM   2488  CG1 ILE A 163     140.888 151.595 173.287  1.00 30.56           C  
ATOM   2489  CG2 ILE A 163     141.691 149.343 174.015  1.00 30.56           C  
ATOM   2490  CD1 ILE A 163     140.292 151.446 171.911  1.00 30.56           C  
ATOM   2491  H   ILE A 163     143.655 152.557 173.057  1.00 30.56           H  
ATOM   2492  HA  ILE A 163     142.507 151.760 175.257  1.00 30.56           H  
ATOM   2493  HB  ILE A 163     142.592 150.615 172.689  1.00 30.56           H  
ATOM   2494 HG12 ILE A 163     140.204 151.360 173.933  1.00 30.56           H  
ATOM   2495 HG13 ILE A 163     141.141 152.525 173.401  1.00 30.56           H  
ATOM   2496 HG21 ILE A 163     140.906 149.065 173.518  1.00 30.56           H  
ATOM   2497 HG22 ILE A 163     142.414 148.714 173.866  1.00 30.56           H  
ATOM   2498 HG23 ILE A 163     141.480 149.393 174.961  1.00 30.56           H  
ATOM   2499 HD11 ILE A 163     139.523 152.033 171.835  1.00 30.56           H  
ATOM   2500 HD12 ILE A 163     140.959 151.688 171.250  1.00 30.56           H  
ATOM   2501 HD13 ILE A 163     140.018 150.524 171.785  1.00 30.56           H  
ATOM   2502  N   ALA A 164     145.086 150.045 174.436  1.00 30.83           N  
ATOM   2503  CA  ALA A 164     146.065 149.104 174.972  1.00 30.83           C  
ATOM   2504  C   ALA A 164     146.762 149.671 176.204  1.00 30.83           C  
ATOM   2505  O   ALA A 164     147.011 148.948 177.175  1.00 30.83           O  
ATOM   2506  CB  ALA A 164     147.087 148.743 173.896  1.00 30.83           C  
ATOM   2507  H   ALA A 164     145.255 150.328 173.642  1.00 30.83           H  
ATOM   2508  HA  ALA A 164     145.608 148.290 175.236  1.00 30.83           H  
ATOM   2509  HB1 ALA A 164     147.726 148.114 174.265  1.00 30.83           H  
ATOM   2510  HB2 ALA A 164     146.623 148.341 173.145  1.00 30.83           H  
ATOM   2511  HB3 ALA A 164     147.543 149.550 173.609  1.00 30.83           H  
ATOM   2512  N   ILE A 165     147.095 150.963 176.181  1.00 30.64           N  
ATOM   2513  CA  ILE A 165     147.764 151.575 177.325  1.00 30.64           C  
ATOM   2514  C   ILE A 165     146.850 151.562 178.539  1.00 30.64           C  
ATOM   2515  O   ILE A 165     147.294 151.304 179.663  1.00 30.64           O  
ATOM   2516  CB  ILE A 165     148.229 153.001 176.979  1.00 30.64           C  
ATOM   2517  CG1 ILE A 165     149.513 152.951 176.154  1.00 30.64           C  
ATOM   2518  CG2 ILE A 165     148.460 153.812 178.244  1.00 30.64           C  
ATOM   2519  CD1 ILE A 165     149.812 154.230 175.412  1.00 30.64           C  
ATOM   2520  H   ILE A 165     146.947 151.498 175.525  1.00 30.64           H  
ATOM   2521  HA  ILE A 165     148.551 151.052 177.542  1.00 30.64           H  
ATOM   2522  HB  ILE A 165     147.538 153.435 176.454  1.00 30.64           H  
ATOM   2523 HG12 ILE A 165     150.259 152.770 176.747  1.00 30.64           H  
ATOM   2524 HG13 ILE A 165     149.436 152.239 175.498  1.00 30.64           H  
ATOM   2525 HG21 ILE A 165     148.998 154.589 178.027  1.00 30.64           H  
ATOM   2526 HG22 ILE A 165     147.605 154.097 178.603  1.00 30.64           H  
ATOM   2527 HG23 ILE A 165     148.928 153.262 178.892  1.00 30.64           H  
ATOM   2528 HD11 ILE A 165     150.568 154.083 174.823  1.00 30.64           H  
ATOM   2529 HD12 ILE A 165     149.032 154.483 174.894  1.00 30.64           H  
ATOM   2530 HD13 ILE A 165     150.023 154.926 176.053  1.00 30.64           H  
ATOM   2531  N   THR A 166     145.563 151.856 178.343  1.00 32.26           N  
ATOM   2532  CA  THR A 166     144.630 151.776 179.461  1.00 32.26           C  
ATOM   2533  C   THR A 166     144.559 150.356 180.005  1.00 32.26           C  
ATOM   2534  O   THR A 166     144.496 150.152 181.223  1.00 32.26           O  
ATOM   2535  CB  THR A 166     143.243 152.256 179.040  1.00 32.26           C  
ATOM   2536  OG1 THR A 166     143.257 153.678 178.890  1.00 32.26           O  
ATOM   2537  CG2 THR A 166     142.208 151.885 180.090  1.00 32.26           C  
ATOM   2538  H   THR A 166     145.216 152.097 177.594  1.00 32.26           H  
ATOM   2539  HA  THR A 166     144.943 152.354 180.175  1.00 32.26           H  
ATOM   2540  HB  THR A 166     142.995 151.841 178.200  1.00 32.26           H  
ATOM   2541  HG1 THR A 166     142.493 153.951 178.673  1.00 32.26           H  
ATOM   2542 HG21 THR A 166     141.421 152.443 179.986  1.00 32.26           H  
ATOM   2543 HG22 THR A 166     141.948 150.956 179.992  1.00 32.26           H  
ATOM   2544 HG23 THR A 166     142.573 152.022 180.978  1.00 32.26           H  
ATOM   2545  N   TYR A 167     144.567 149.359 179.118  1.00 33.28           N  
ATOM   2546  CA  TYR A 167     144.590 147.976 179.580  1.00 33.28           C  
ATOM   2547  C   TYR A 167     145.834 147.699 180.416  1.00 33.28           C  
ATOM   2548  O   TYR A 167     145.772 146.986 181.423  1.00 33.28           O  
ATOM   2549  CB  TYR A 167     144.526 147.024 178.388  1.00 33.28           C  
ATOM   2550  CG  TYR A 167     143.127 146.582 178.035  1.00 33.28           C  
ATOM   2551  CD1 TYR A 167     142.531 146.986 176.851  1.00 33.28           C  
ATOM   2552  CD2 TYR A 167     142.402 145.762 178.885  1.00 33.28           C  
ATOM   2553  CE1 TYR A 167     141.254 146.589 176.524  1.00 33.28           C  
ATOM   2554  CE2 TYR A 167     141.124 145.358 178.566  1.00 33.28           C  
ATOM   2555  CZ  TYR A 167     140.554 145.774 177.384  1.00 33.28           C  
ATOM   2556  OH  TYR A 167     139.278 145.374 177.061  1.00 33.28           O  
ATOM   2557  H   TYR A 167     144.560 149.457 178.264  1.00 33.28           H  
ATOM   2558  HA  TYR A 167     143.813 147.815 180.138  1.00 33.28           H  
ATOM   2559  HB2 TYR A 167     144.902 147.467 177.611  1.00 33.28           H  
ATOM   2560  HB3 TYR A 167     145.043 146.230 178.594  1.00 33.28           H  
ATOM   2561  HD1 TYR A 167     143.002 147.537 176.268  1.00 33.28           H  
ATOM   2562  HD2 TYR A 167     142.784 145.480 179.684  1.00 33.28           H  
ATOM   2563  HE1 TYR A 167     140.867 146.868 175.725  1.00 33.28           H  
ATOM   2564  HE2 TYR A 167     140.648 144.808 179.146  1.00 33.28           H  
ATOM   2565  HH  TYR A 167     138.965 144.890 177.672  1.00 33.28           H  
ATOM   2566  N   LEU A 168     146.976 148.250 180.004  1.00 32.70           N  
ATOM   2567  CA  LEU A 168     148.212 148.052 180.756  1.00 32.70           C  
ATOM   2568  C   LEU A 168     148.150 148.739 182.115  1.00 32.70           C  
ATOM   2569  O   LEU A 168     148.712 148.240 183.095  1.00 32.70           O  
ATOM   2570  CB  LEU A 168     149.401 148.576 179.959  1.00 32.70           C  
ATOM   2571  CG  LEU A 168     149.746 147.842 178.665  1.00 32.70           C  
ATOM   2572  CD1 LEU A 168     150.924 148.529 178.012  1.00 32.70           C  
ATOM   2573  CD2 LEU A 168     150.032 146.369 178.895  1.00 32.70           C  
ATOM   2574  H   LEU A 168     147.061 148.736 179.300  1.00 32.70           H  
ATOM   2575  HA  LEU A 168     148.341 147.104 180.909  1.00 32.70           H  
ATOM   2576  HB2 LEU A 168     149.221 149.499 179.724  1.00 32.70           H  
ATOM   2577  HB3 LEU A 168     150.186 148.539 180.527  1.00 32.70           H  
ATOM   2578  HG  LEU A 168     148.993 147.905 178.058  1.00 32.70           H  
ATOM   2579 HD11 LEU A 168     150.997 148.215 177.100  1.00 32.70           H  
ATOM   2580 HD12 LEU A 168     150.775 149.488 178.020  1.00 32.70           H  
ATOM   2581 HD13 LEU A 168     151.730 148.314 178.507  1.00 32.70           H  
ATOM   2582 HD21 LEU A 168     150.315 145.970 178.057  1.00 32.70           H  
ATOM   2583 HD22 LEU A 168     150.737 146.285 179.553  1.00 32.70           H  
ATOM   2584 HD23 LEU A 168     149.225 145.934 179.212  1.00 32.70           H  
ATOM   2585  N   MET A 169     147.480 149.891 182.187  1.00 34.35           N  
ATOM   2586  CA  MET A 169     147.344 150.608 183.451  1.00 34.35           C  
ATOM   2587  C   MET A 169     146.711 149.754 184.539  1.00 34.35           C  
ATOM   2588  O   MET A 169     146.965 149.993 185.724  1.00 34.35           O  
ATOM   2589  CB  MET A 169     146.494 151.865 183.257  1.00 34.35           C  
ATOM   2590  CG  MET A 169     147.101 152.943 182.374  1.00 34.35           C  
ATOM   2591  SD  MET A 169     148.647 153.596 183.016  1.00 34.35           S  
ATOM   2592  CE  MET A 169     148.036 154.475 184.451  1.00 34.35           C  
ATOM   2593  H   MET A 169     147.097 150.276 181.519  1.00 34.35           H  
ATOM   2594  HA  MET A 169     148.224 150.887 183.747  1.00 34.35           H  
ATOM   2595  HB2 MET A 169     145.653 151.604 182.850  1.00 34.35           H  
ATOM   2596  HB3 MET A 169     146.321 152.256 184.127  1.00 34.35           H  
ATOM   2597  HG2 MET A 169     147.279 152.574 181.499  1.00 34.35           H  
ATOM   2598  HG3 MET A 169     146.475 153.680 182.301  1.00 34.35           H  
ATOM   2599  HE1 MET A 169     148.779 154.744 185.002  1.00 34.35           H  
ATOM   2600  HE2 MET A 169     147.547 155.258 184.158  1.00 34.35           H  
ATOM   2601  HE3 MET A 169     147.456 153.894 184.962  1.00 34.35           H  
ATOM   2602  N   ASN A 170     145.890 148.777 184.168  1.00 36.43           N  
ATOM   2603  CA  ASN A 170     145.165 147.955 185.123  1.00 36.43           C  
ATOM   2604  C   ASN A 170     145.780 146.574 185.292  1.00 36.43           C  
ATOM   2605  O   ASN A 170     145.177 145.714 185.940  1.00 36.43           O  
ATOM   2606  CB  ASN A 170     143.705 147.828 184.687  1.00 36.43           C  
ATOM   2607  CG  ASN A 170     142.974 149.157 184.702  1.00 36.43           C  
ATOM   2608  OD1 ASN A 170     142.212 149.466 183.787  1.00 36.43           O  
ATOM   2609  ND2 ASN A 170     143.191 149.945 185.749  1.00 36.43           N  
ATOM   2610  H   ASN A 170     145.735 148.568 183.349  1.00 36.43           H  
ATOM   2611  HA  ASN A 170     145.186 148.386 185.990  1.00 36.43           H  
ATOM   2612  HB2 ASN A 170     143.673 147.479 183.783  1.00 36.43           H  
ATOM   2613  HB3 ASN A 170     143.243 147.225 185.292  1.00 36.43           H  
ATOM   2614 HD21 ASN A 170     143.726 149.699 186.374  1.00 36.43           H  
ATOM   2615 HD22 ASN A 170     142.796 150.707 185.799  1.00 36.43           H  
ATOM   2616  N   SER A 171     146.960 146.342 184.728  1.00 38.24           N  
ATOM   2617  CA  SER A 171     147.611 145.049 184.857  1.00 38.24           C  
ATOM   2618  C   SER A 171     148.119 144.845 186.280  1.00 38.24           C  
ATOM   2619  O   SER A 171     148.347 145.796 187.033  1.00 38.24           O  
ATOM   2620  CB  SER A 171     148.769 144.931 183.867  1.00 38.24           C  
ATOM   2621  OG  SER A 171     149.278 143.611 183.838  1.00 38.24           O  
ATOM   2622  H   SER A 171     147.404 146.916 184.266  1.00 38.24           H  
ATOM   2623  HA  SER A 171     146.971 144.347 184.660  1.00 38.24           H  
ATOM   2624  HB2 SER A 171     148.452 145.167 182.981  1.00 38.24           H  
ATOM   2625  HB3 SER A 171     149.478 145.536 184.137  1.00 38.24           H  
ATOM   2626  HG  SER A 171     149.905 143.556 183.282  1.00 38.24           H  
ATOM   2627  N   GLU A 172     148.296 143.577 186.646  1.00 41.46           N  
ATOM   2628  CA  GLU A 172     148.774 143.229 187.977  1.00 41.46           C  
ATOM   2629  C   GLU A 172     150.284 143.363 188.121  1.00 41.46           C  
ATOM   2630  O   GLU A 172     150.794 143.239 189.239  1.00 41.46           O  
ATOM   2631  CB  GLU A 172     148.352 141.798 188.327  1.00 41.46           C  
ATOM   2632  CG  GLU A 172     148.914 140.724 187.396  1.00 41.46           C  
ATOM   2633  CD  GLU A 172     150.301 140.252 187.799  1.00 41.46           C  
ATOM   2634  OE1 GLU A 172     150.689 140.452 188.969  1.00 41.46           O  
ATOM   2635  OE2 GLU A 172     151.006 139.681 186.940  1.00 41.46           O  
ATOM   2636  H   GLU A 172     148.143 142.901 186.138  1.00 41.46           H  
ATOM   2637  HA  GLU A 172     148.361 143.824 188.622  1.00 41.46           H  
ATOM   2638  HB2 GLU A 172     148.647 141.597 189.229  1.00 41.46           H  
ATOM   2639  HB3 GLU A 172     147.385 141.743 188.283  1.00 41.46           H  
ATOM   2640  HG2 GLU A 172     148.323 139.956 187.412  1.00 41.46           H  
ATOM   2641  HG3 GLU A 172     148.971 141.078 186.496  1.00 41.46           H  
ATOM   2642  N   ASN A 173     151.004 143.615 187.032  1.00 38.39           N  
ATOM   2643  CA  ASN A 173     152.453 143.756 187.072  1.00 38.39           C  
ATOM   2644  C   ASN A 173     152.823 145.206 187.358  1.00 38.39           C  
ATOM   2645  O   ASN A 173     152.379 146.118 186.654  1.00 38.39           O  
ATOM   2646  CB  ASN A 173     153.068 143.303 185.748  1.00 38.39           C  
ATOM   2647  CG  ASN A 173     154.575 143.179 185.816  1.00 38.39           C  
ATOM   2648  OD1 ASN A 173     155.251 144.003 186.430  1.00 38.39           O  
ATOM   2649  ND2 ASN A 173     155.112 142.149 185.178  1.00 38.39           N  
ATOM   2650  H   ASN A 173     150.670 143.709 186.245  1.00 38.39           H  
ATOM   2651  HA  ASN A 173     152.812 143.202 187.782  1.00 38.39           H  
ATOM   2652  HB2 ASN A 173     152.707 142.433 185.514  1.00 38.39           H  
ATOM   2653  HB3 ASN A 173     152.850 143.949 185.059  1.00 38.39           H  
ATOM   2654 HD21 ASN A 173     154.607 141.593 184.758  1.00 38.39           H  
ATOM   2655 HD22 ASN A 173     155.964 142.034 185.186  1.00 38.39           H  
ATOM   2656  N   GLU A 174     153.632 145.412 188.398  1.00 37.87           N  
ATOM   2657  CA  GLU A 174     154.054 146.762 188.755  1.00 37.87           C  
ATOM   2658  C   GLU A 174     154.919 147.375 187.660  1.00 37.87           C  
ATOM   2659  O   GLU A 174     154.779 148.561 187.333  1.00 37.87           O  
ATOM   2660  CB  GLU A 174     154.808 146.729 190.084  1.00 37.87           C  
ATOM   2661  CG  GLU A 174     155.264 148.088 190.590  1.00 37.87           C  
ATOM   2662  CD  GLU A 174     154.102 149.000 190.935  1.00 37.87           C  
ATOM   2663  OE1 GLU A 174     153.011 148.482 191.254  1.00 37.87           O  
ATOM   2664  OE2 GLU A 174     154.279 150.236 190.886  1.00 37.87           O  
ATOM   2665  H   GLU A 174     153.944 144.794 188.908  1.00 37.87           H  
ATOM   2666  HA  GLU A 174     153.269 147.321 188.866  1.00 37.87           H  
ATOM   2667  HB2 GLU A 174     154.229 146.342 190.759  1.00 37.87           H  
ATOM   2668  HB3 GLU A 174     155.598 146.176 189.977  1.00 37.87           H  
ATOM   2669  HG2 GLU A 174     155.794 147.963 191.393  1.00 37.87           H  
ATOM   2670  HG3 GLU A 174     155.796 148.524 189.908  1.00 37.87           H  
ATOM   2671  N   LYS A 175     155.822 146.580 187.082  1.00 36.16           N  
ATOM   2672  CA  LYS A 175     156.702 147.085 186.034  1.00 36.16           C  
ATOM   2673  C   LYS A 175     155.902 147.565 184.831  1.00 36.16           C  
ATOM   2674  O   LYS A 175     156.158 148.650 184.293  1.00 36.16           O  
ATOM   2675  CB  LYS A 175     157.684 145.984 185.622  1.00 36.16           C  
ATOM   2676  CG  LYS A 175     158.702 146.383 184.568  1.00 36.16           C  
ATOM   2677  CD  LYS A 175     159.686 147.410 185.093  1.00 36.16           C  
ATOM   2678  CE  LYS A 175     160.689 147.811 184.028  1.00 36.16           C  
ATOM   2679  NZ  LYS A 175     161.581 146.679 183.653  1.00 36.16           N  
ATOM   2680  H   LYS A 175     155.943 145.751 187.279  1.00 36.16           H  
ATOM   2681  HA  LYS A 175     157.211 147.835 186.379  1.00 36.16           H  
ATOM   2682  HB2 LYS A 175     158.175 145.698 186.408  1.00 36.16           H  
ATOM   2683  HB3 LYS A 175     157.176 145.239 185.267  1.00 36.16           H  
ATOM   2684  HG2 LYS A 175     159.201 145.597 184.297  1.00 36.16           H  
ATOM   2685  HG3 LYS A 175     158.245 146.766 183.803  1.00 36.16           H  
ATOM   2686  HD2 LYS A 175     160.174 147.032 185.841  1.00 36.16           H  
ATOM   2687  HD3 LYS A 175     159.204 148.201 185.374  1.00 36.16           H  
ATOM   2688  HE2 LYS A 175     161.242 148.532 184.367  1.00 36.16           H  
ATOM   2689  HE3 LYS A 175     160.212 148.097 183.233  1.00 36.16           H  
ATOM   2690  HZ1 LYS A 175     162.029 146.393 184.368  1.00 36.16           H  
ATOM   2691  HZ2 LYS A 175     162.164 146.941 183.033  1.00 36.16           H  
ATOM   2692  HZ3 LYS A 175     161.096 146.008 183.328  1.00 36.16           H  
ATOM   2693  N   VAL A 176     154.924 146.769 184.400  1.00 34.64           N  
ATOM   2694  CA  VAL A 176     154.103 147.142 183.253  1.00 34.64           C  
ATOM   2695  C   VAL A 176     153.317 148.407 183.556  1.00 34.64           C  
ATOM   2696  O   VAL A 176     153.198 149.300 182.709  1.00 34.64           O  
ATOM   2697  CB  VAL A 176     153.175 145.976 182.869  1.00 34.64           C  
ATOM   2698  CG1 VAL A 176     152.250 146.379 181.739  1.00 34.64           C  
ATOM   2699  CG2 VAL A 176     153.993 144.758 182.486  1.00 34.64           C  
ATOM   2700  H   VAL A 176     154.717 146.013 184.753  1.00 34.64           H  
ATOM   2701  HA  VAL A 176     154.683 147.324 182.497  1.00 34.64           H  
ATOM   2702  HB  VAL A 176     152.628 145.742 183.635  1.00 34.64           H  
ATOM   2703 HG11 VAL A 176     151.828 145.582 181.382  1.00 34.64           H  
ATOM   2704 HG12 VAL A 176     151.573 146.984 182.081  1.00 34.64           H  
ATOM   2705 HG13 VAL A 176     152.768 146.818 181.046  1.00 34.64           H  
ATOM   2706 HG21 VAL A 176     153.401 144.079 182.129  1.00 34.64           H  
ATOM   2707 HG22 VAL A 176     154.644 145.017 181.816  1.00 34.64           H  
ATOM   2708 HG23 VAL A 176     154.447 144.422 183.275  1.00 34.64           H  
ATOM   2709  N   ARG A 177     152.755 148.499 184.762  1.00 36.58           N  
ATOM   2710  CA  ARG A 177     151.992 149.685 185.130  1.00 36.58           C  
ATOM   2711  C   ARG A 177     152.862 150.931 185.095  1.00 36.58           C  
ATOM   2712  O   ARG A 177     152.446 151.975 184.578  1.00 36.58           O  
ATOM   2713  CB  ARG A 177     151.381 149.503 186.518  1.00 36.58           C  
ATOM   2714  CG  ARG A 177     149.939 149.048 186.502  1.00 36.58           C  
ATOM   2715  CD  ARG A 177     149.319 149.141 187.883  1.00 36.58           C  
ATOM   2716  NE  ARG A 177     150.179 148.561 188.908  1.00 36.58           N  
ATOM   2717  CZ  ARG A 177     150.050 147.336 189.401  1.00 36.58           C  
ATOM   2718  NH1 ARG A 177     149.102 146.514 188.980  1.00 36.58           N  
ATOM   2719  NH2 ARG A 177     150.898 146.922 190.337  1.00 36.58           N  
ATOM   2720  H   ARG A 177     152.803 147.897 185.374  1.00 36.58           H  
ATOM   2721  HA  ARG A 177     151.268 149.803 184.495  1.00 36.58           H  
ATOM   2722  HB2 ARG A 177     151.898 148.839 187.000  1.00 36.58           H  
ATOM   2723  HB3 ARG A 177     151.419 150.351 186.987  1.00 36.58           H  
ATOM   2724  HG2 ARG A 177     149.430 149.613 185.901  1.00 36.58           H  
ATOM   2725  HG3 ARG A 177     149.897 148.123 186.211  1.00 36.58           H  
ATOM   2726  HD2 ARG A 177     149.185 150.076 188.102  1.00 36.58           H  
ATOM   2727  HD3 ARG A 177     148.467 148.680 187.884  1.00 36.58           H  
ATOM   2728  HE  ARG A 177     150.830 149.042 189.200  1.00 36.58           H  
ATOM   2729 HH11 ARG A 177     148.546 146.765 188.376  1.00 36.58           H  
ATOM   2730 HH12 ARG A 177     149.042 145.725 189.316  1.00 36.58           H  
ATOM   2731 HH21 ARG A 177     151.519 147.447 190.617  1.00 36.58           H  
ATOM   2732 HH22 ARG A 177     150.825 146.130 190.663  1.00 36.58           H  
ATOM   2733  N   LYS A 178     154.074 150.847 185.643  1.00 34.70           N  
ATOM   2734  CA  LYS A 178     154.956 152.008 185.650  1.00 34.70           C  
ATOM   2735  C   LYS A 178     155.377 152.393 184.235  1.00 34.70           C  
ATOM   2736  O   LYS A 178     155.447 153.582 183.901  1.00 34.70           O  
ATOM   2737  CB  LYS A 178     156.163 151.730 186.549  1.00 34.70           C  
ATOM   2738  CG  LYS A 178     157.375 152.640 186.347  1.00 34.70           C  
ATOM   2739  CD  LYS A 178     158.645 152.036 186.944  1.00 34.70           C  
ATOM   2740  CE  LYS A 178     159.072 150.736 186.268  1.00 34.70           C  
ATOM   2741  NZ  LYS A 178     159.190 150.847 184.793  1.00 34.70           N  
ATOM   2742  H   LYS A 178     154.404 150.143 186.009  1.00 34.70           H  
ATOM   2743  HA  LYS A 178     154.475 152.763 186.027  1.00 34.70           H  
ATOM   2744  HB2 LYS A 178     155.882 151.830 187.472  1.00 34.70           H  
ATOM   2745  HB3 LYS A 178     156.441 150.815 186.396  1.00 34.70           H  
ATOM   2746  HG2 LYS A 178     157.541 152.782 185.404  1.00 34.70           H  
ATOM   2747  HG3 LYS A 178     157.209 153.490 186.784  1.00 34.70           H  
ATOM   2748  HD2 LYS A 178     159.370 152.674 186.849  1.00 34.70           H  
ATOM   2749  HD3 LYS A 178     158.492 151.847 187.883  1.00 34.70           H  
ATOM   2750  HE2 LYS A 178     158.427 150.042 186.470  1.00 34.70           H  
ATOM   2751  HE3 LYS A 178     159.942 150.479 186.612  1.00 34.70           H  
ATOM   2752  HZ1 LYS A 178     158.435 151.168 184.447  1.00 34.70           H  
ATOM   2753  HZ2 LYS A 178     159.352 150.047 184.441  1.00 34.70           H  
ATOM   2754  HZ3 LYS A 178     159.860 151.392 184.587  1.00 34.70           H  
ATOM   2755  N   SER A 179     155.661 151.404 183.385  1.00 32.55           N  
ATOM   2756  CA  SER A 179     156.033 151.722 182.011  1.00 32.55           C  
ATOM   2757  C   SER A 179     154.877 152.383 181.266  1.00 32.55           C  
ATOM   2758  O   SER A 179     155.082 153.342 180.507  1.00 32.55           O  
ATOM   2759  CB  SER A 179     156.492 150.461 181.285  1.00 32.55           C  
ATOM   2760  OG  SER A 179     155.522 149.436 181.374  1.00 32.55           O  
ATOM   2761  H   SER A 179     155.645 150.565 183.573  1.00 32.55           H  
ATOM   2762  HA  SER A 179     156.775 152.347 182.023  1.00 32.55           H  
ATOM   2763  HB2 SER A 179     156.639 150.673 180.352  1.00 32.55           H  
ATOM   2764  HB3 SER A 179     157.319 150.149 181.686  1.00 32.55           H  
ATOM   2765  HG  SER A 179     154.807 149.690 181.012  1.00 32.55           H  
ATOM   2766  N   ALA A 180     153.654 151.888 181.470  1.00 32.38           N  
ATOM   2767  CA  ALA A 180     152.490 152.510 180.847  1.00 32.38           C  
ATOM   2768  C   ALA A 180     152.296 153.933 181.350  1.00 32.38           C  
ATOM   2769  O   ALA A 180     151.988 154.841 180.568  1.00 32.38           O  
ATOM   2770  CB  ALA A 180     151.241 151.671 181.113  1.00 32.38           C  
ATOM   2771  H   ALA A 180     153.475 151.205 181.960  1.00 32.38           H  
ATOM   2772  HA  ALA A 180     152.629 152.546 179.888  1.00 32.38           H  
ATOM   2773  HB1 ALA A 180     150.481 152.100 180.689  1.00 32.38           H  
ATOM   2774  HB2 ALA A 180     151.372 150.786 180.739  1.00 32.38           H  
ATOM   2775  HB3 ALA A 180     151.095 151.609 182.070  1.00 32.38           H  
ATOM   2776  N   GLU A 181     152.465 154.147 182.656  1.00 33.26           N  
ATOM   2777  CA  GLU A 181     152.414 155.502 183.192  1.00 33.26           C  
ATOM   2778  C   GLU A 181     153.415 156.406 182.491  1.00 33.26           C  
ATOM   2779  O   GLU A 181     153.071 157.514 182.068  1.00 33.26           O  
ATOM   2780  CB  GLU A 181     152.694 155.487 184.693  1.00 33.26           C  
ATOM   2781  CG  GLU A 181     151.545 155.013 185.558  1.00 33.26           C  
ATOM   2782  CD  GLU A 181     151.578 155.609 186.957  1.00 33.26           C  
ATOM   2783  OE1 GLU A 181     152.311 156.597 187.175  1.00 33.26           O  
ATOM   2784  OE2 GLU A 181     150.866 155.090 187.842  1.00 33.26           O  
ATOM   2785  H   GLU A 181     152.610 153.532 183.241  1.00 33.26           H  
ATOM   2786  HA  GLU A 181     151.529 155.873 183.047  1.00 33.26           H  
ATOM   2787  HB2 GLU A 181     153.446 154.895 184.858  1.00 33.26           H  
ATOM   2788  HB3 GLU A 181     152.923 156.390 184.964  1.00 33.26           H  
ATOM   2789  HG2 GLU A 181     150.715 155.281 185.142  1.00 33.26           H  
ATOM   2790  HG3 GLU A 181     151.582 154.046 185.639  1.00 33.26           H  
ATOM   2791  N   THR A 182     154.662 155.954 182.368  1.00 30.70           N  
ATOM   2792  CA  THR A 182     155.694 156.792 181.768  1.00 30.70           C  
ATOM   2793  C   THR A 182     155.339 157.141 180.327  1.00 30.70           C  
ATOM   2794  O   THR A 182     155.427 158.305 179.914  1.00 30.70           O  
ATOM   2795  CB  THR A 182     157.046 156.082 181.838  1.00 30.70           C  
ATOM   2796  OG1 THR A 182     157.308 155.686 183.188  1.00 30.70           O  
ATOM   2797  CG2 THR A 182     158.163 156.990 181.361  1.00 30.70           C  
ATOM   2798  H   THR A 182     154.932 155.176 182.616  1.00 30.70           H  
ATOM   2799  HA  THR A 182     155.763 157.620 182.270  1.00 30.70           H  
ATOM   2800  HB  THR A 182     157.029 155.294 181.270  1.00 30.70           H  
ATOM   2801  HG1 THR A 182     156.738 155.121 183.437  1.00 30.70           H  
ATOM   2802 HG21 THR A 182     159.024 156.581 181.542  1.00 30.70           H  
ATOM   2803 HG22 THR A 182     158.082 157.143 180.407  1.00 30.70           H  
ATOM   2804 HG23 THR A 182     158.120 157.843 181.822  1.00 30.70           H  
ATOM   2805  N   LEU A 183     154.922 156.141 179.549  1.00 29.49           N  
ATOM   2806  CA  LEU A 183     154.584 156.386 178.150  1.00 29.49           C  
ATOM   2807  C   LEU A 183     153.429 157.374 178.031  1.00 29.49           C  
ATOM   2808  O   LEU A 183     153.495 158.347 177.265  1.00 29.49           O  
ATOM   2809  CB  LEU A 183     154.241 155.064 177.464  1.00 29.49           C  
ATOM   2810  CG  LEU A 183     153.866 155.131 175.984  1.00 29.49           C  
ATOM   2811  CD1 LEU A 183     155.058 155.546 175.147  1.00 29.49           C  
ATOM   2812  CD2 LEU A 183     153.318 153.794 175.519  1.00 29.49           C  
ATOM   2813  H   LEU A 183     154.825 155.325 179.804  1.00 29.49           H  
ATOM   2814  HA  LEU A 183     155.355 156.769 177.702  1.00 29.49           H  
ATOM   2815  HB2 LEU A 183     155.010 154.478 177.537  1.00 29.49           H  
ATOM   2816  HB3 LEU A 183     153.490 154.667 177.932  1.00 29.49           H  
ATOM   2817  HG  LEU A 183     153.170 155.796 175.861  1.00 29.49           H  
ATOM   2818 HD11 LEU A 183     154.805 155.533 174.210  1.00 29.49           H  
ATOM   2819 HD12 LEU A 183     155.329 156.441 175.404  1.00 29.49           H  
ATOM   2820 HD13 LEU A 183     155.785 154.922 175.302  1.00 29.49           H  
ATOM   2821 HD21 LEU A 183     153.075 153.862 174.582  1.00 29.49           H  
ATOM   2822 HD22 LEU A 183     154.001 153.116 175.636  1.00 29.49           H  
ATOM   2823 HD23 LEU A 183     152.536 153.573 176.049  1.00 29.49           H  
ATOM   2824  N   LEU A 184     152.361 157.141 178.795  1.00 30.00           N  
ATOM   2825  CA  LEU A 184     151.194 158.007 178.713  1.00 30.00           C  
ATOM   2826  C   LEU A 184     151.541 159.429 179.121  1.00 30.00           C  
ATOM   2827  O   LEU A 184     151.082 160.391 178.495  1.00 30.00           O  
ATOM   2828  CB  LEU A 184     150.075 157.451 179.592  1.00 30.00           C  
ATOM   2829  CG  LEU A 184     148.707 158.119 179.458  1.00 30.00           C  
ATOM   2830  CD1 LEU A 184     148.146 157.939 178.059  1.00 30.00           C  
ATOM   2831  CD2 LEU A 184     147.757 157.558 180.494  1.00 30.00           C  
ATOM   2832  H   LEU A 184     152.289 156.496 179.360  1.00 30.00           H  
ATOM   2833  HA  LEU A 184     150.880 158.025 177.796  1.00 30.00           H  
ATOM   2834  HB2 LEU A 184     149.959 156.513 179.378  1.00 30.00           H  
ATOM   2835  HB3 LEU A 184     150.347 157.538 180.519  1.00 30.00           H  
ATOM   2836  HG  LEU A 184     148.803 159.070 179.623  1.00 30.00           H  
ATOM   2837 HD11 LEU A 184     147.237 158.276 178.039  1.00 30.00           H  
ATOM   2838 HD12 LEU A 184     148.695 158.433 177.431  1.00 30.00           H  
ATOM   2839 HD13 LEU A 184     148.153 156.995 177.836  1.00 30.00           H  
ATOM   2840 HD21 LEU A 184     146.901 158.008 180.412  1.00 30.00           H  
ATOM   2841 HD22 LEU A 184     147.647 156.607 180.339  1.00 30.00           H  
ATOM   2842 HD23 LEU A 184     148.127 157.709 181.377  1.00 30.00           H  
ATOM   2843  N   ASP A 185     152.355 159.585 180.165  1.00 31.16           N  
ATOM   2844  CA  ASP A 185     152.689 160.920 180.643  1.00 31.16           C  
ATOM   2845  C   ASP A 185     153.563 161.662 179.641  1.00 31.16           C  
ATOM   2846  O   ASP A 185     153.390 162.867 179.430  1.00 31.16           O  
ATOM   2847  CB  ASP A 185     153.370 160.824 182.004  1.00 31.16           C  
ATOM   2848  CG  ASP A 185     152.391 160.498 183.112  1.00 31.16           C  
ATOM   2849  OD1 ASP A 185     152.758 160.617 184.296  1.00 31.16           O  
ATOM   2850  OD2 ASP A 185     151.249 160.106 182.796  1.00 31.16           O  
ATOM   2851  H   ASP A 185     152.722 158.945 180.605  1.00 31.16           H  
ATOM   2852  HA  ASP A 185     151.870 161.429 180.754  1.00 31.16           H  
ATOM   2853  HB2 ASP A 185     154.037 160.121 181.975  1.00 31.16           H  
ATOM   2854  HB3 ASP A 185     153.789 161.674 182.211  1.00 31.16           H  
ATOM   2855  N   ALA A 186     154.501 160.960 179.001  1.00 29.43           N  
ATOM   2856  CA  ALA A 186     155.299 161.603 177.963  1.00 29.43           C  
ATOM   2857  C   ALA A 186     154.421 162.074 176.809  1.00 29.43           C  
ATOM   2858  O   ALA A 186     154.573 163.205 176.317  1.00 29.43           O  
ATOM   2859  CB  ALA A 186     156.378 160.645 177.462  1.00 29.43           C  
ATOM   2860  H   ALA A 186     154.689 160.132 179.143  1.00 29.43           H  
ATOM   2861  HA  ALA A 186     155.740 162.380 178.340  1.00 29.43           H  
ATOM   2862  HB1 ALA A 186     156.899 161.090 176.775  1.00 29.43           H  
ATOM   2863  HB2 ALA A 186     156.952 160.400 178.204  1.00 29.43           H  
ATOM   2864  HB3 ALA A 186     155.955 159.853 177.096  1.00 29.43           H  
ATOM   2865  N   ILE A 187     153.485 161.228 176.370  1.00 28.45           N  
ATOM   2866  CA  ILE A 187     152.606 161.620 175.270  1.00 28.45           C  
ATOM   2867  C   ILE A 187     151.741 162.811 175.675  1.00 28.45           C  
ATOM   2868  O   ILE A 187     151.502 163.730 174.878  1.00 28.45           O  
ATOM   2869  CB  ILE A 187     151.755 160.421 174.817  1.00 28.45           C  
ATOM   2870  CG1 ILE A 187     152.646 159.361 174.168  1.00 28.45           C  
ATOM   2871  CG2 ILE A 187     150.686 160.863 173.836  1.00 28.45           C  
ATOM   2872  CD1 ILE A 187     152.071 157.971 174.214  1.00 28.45           C  
ATOM   2873  H   ILE A 187     153.343 160.440 176.685  1.00 28.45           H  
ATOM   2874  HA  ILE A 187     153.153 161.895 174.517  1.00 28.45           H  
ATOM   2875  HB  ILE A 187     151.324 160.032 175.594  1.00 28.45           H  
ATOM   2876 HG12 ILE A 187     152.780 159.594 173.236  1.00 28.45           H  
ATOM   2877 HG13 ILE A 187     153.499 159.342 174.628  1.00 28.45           H  
ATOM   2878 HG21 ILE A 187     150.313 160.078 173.402  1.00 28.45           H  
ATOM   2879 HG22 ILE A 187     149.989 161.337 174.314  1.00 28.45           H  
ATOM   2880 HG23 ILE A 187     151.089 161.446 173.173  1.00 28.45           H  
ATOM   2881 HD11 ILE A 187     152.705 157.354 173.817  1.00 28.45           H  
ATOM   2882 HD12 ILE A 187     151.907 157.729 175.139  1.00 28.45           H  
ATOM   2883 HD13 ILE A 187     151.239 157.957 173.716  1.00 28.45           H  
ATOM   2884  N   ASN A 188     151.259 162.816 176.918  1.00 29.49           N  
ATOM   2885  CA  ASN A 188     150.446 163.928 177.393  1.00 29.49           C  
ATOM   2886  C   ASN A 188     151.249 165.222 177.423  1.00 29.49           C  
ATOM   2887  O   ASN A 188     150.732 166.294 177.080  1.00 29.49           O  
ATOM   2888  CB  ASN A 188     149.889 163.609 178.777  1.00 29.49           C  
ATOM   2889  CG  ASN A 188     148.930 164.660 179.270  1.00 29.49           C  
ATOM   2890  OD1 ASN A 188     147.984 165.024 178.577  1.00 29.49           O  
ATOM   2891  ND2 ASN A 188     149.167 165.158 180.475  1.00 29.49           N  
ATOM   2892  H   ASN A 188     151.387 162.192 177.498  1.00 29.49           H  
ATOM   2893  HA  ASN A 188     149.698 164.055 176.789  1.00 29.49           H  
ATOM   2894  HB2 ASN A 188     149.415 162.763 178.740  1.00 29.49           H  
ATOM   2895  HB3 ASN A 188     150.623 163.552 179.408  1.00 29.49           H  
ATOM   2896 HD21 ASN A 188     149.840 164.878 180.932  1.00 29.49           H  
ATOM   2897 HD22 ASN A 188     148.647 165.761 180.801  1.00 29.49           H  
ATOM   2898  N   GLY A 189     152.508 165.147 177.850  1.00 29.73           N  
ATOM   2899  CA  GLY A 189     153.358 166.322 177.804  1.00 29.73           C  
ATOM   2900  C   GLY A 189     153.530 166.846 176.392  1.00 29.73           C  
ATOM   2901  O   GLY A 189     153.501 168.059 176.159  1.00 29.73           O  
ATOM   2902  H   GLY A 189     152.884 164.440 178.164  1.00 29.73           H  
ATOM   2903  HA2 GLY A 189     152.970 167.025 178.348  1.00 29.73           H  
ATOM   2904  HA3 GLY A 189     154.234 166.104 178.160  1.00 29.73           H  
ATOM   2905  N   LEU A 190     153.705 165.937 175.430  1.00 28.92           N  
ATOM   2906  CA  LEU A 190     153.790 166.368 174.037  1.00 28.92           C  
ATOM   2907  C   LEU A 190     152.521 167.099 173.612  1.00 28.92           C  
ATOM   2908  O   LEU A 190     152.585 168.141 172.949  1.00 28.92           O  
ATOM   2909  CB  LEU A 190     154.044 165.169 173.126  1.00 28.92           C  
ATOM   2910  CG  LEU A 190     154.192 165.491 171.635  1.00 28.92           C  
ATOM   2911  CD1 LEU A 190     155.442 166.315 171.386  1.00 28.92           C  
ATOM   2912  CD2 LEU A 190     154.217 164.222 170.805  1.00 28.92           C  
ATOM   2913  H   LEU A 190     153.776 165.089 175.553  1.00 28.92           H  
ATOM   2914  HA  LEU A 190     154.536 166.983 173.943  1.00 28.92           H  
ATOM   2915  HB2 LEU A 190     154.863 164.734 173.412  1.00 28.92           H  
ATOM   2916  HB3 LEU A 190     153.302 164.552 173.218  1.00 28.92           H  
ATOM   2917  HG  LEU A 190     153.429 166.015 171.346  1.00 28.92           H  
ATOM   2918 HD11 LEU A 190     155.559 166.429 170.429  1.00 28.92           H  
ATOM   2919 HD12 LEU A 190     155.341 167.181 171.811  1.00 28.92           H  
ATOM   2920 HD13 LEU A 190     156.207 165.850 171.759  1.00 28.92           H  
ATOM   2921 HD21 LEU A 190     154.308 164.459 169.869  1.00 28.92           H  
ATOM   2922 HD22 LEU A 190     154.970 163.677 171.084  1.00 28.92           H  
ATOM   2923 HD23 LEU A 190     153.388 163.736 170.945  1.00 28.92           H  
ATOM   2924  N   ALA A 191     151.357 166.565 173.985  1.00 30.06           N  
ATOM   2925  CA  ALA A 191     150.100 167.209 173.608  1.00 30.06           C  
ATOM   2926  C   ALA A 191     149.983 168.603 174.216  1.00 30.06           C  
ATOM   2927  O   ALA A 191     149.569 169.560 173.541  1.00 30.06           O  
ATOM   2928  CB  ALA A 191     148.921 166.337 174.038  1.00 30.06           C  
ATOM   2929  H   ALA A 191     151.269 165.844 174.447  1.00 30.06           H  
ATOM   2930  HA  ALA A 191     150.069 167.299 172.643  1.00 30.06           H  
ATOM   2931  HB1 ALA A 191     148.095 166.778 173.785  1.00 30.06           H  
ATOM   2932  HB2 ALA A 191     148.986 165.476 173.596  1.00 30.06           H  
ATOM   2933  HB3 ALA A 191     148.951 166.218 175.000  1.00 30.06           H  
ATOM   2934  N   GLU A 192     150.341 168.740 175.492  1.00 30.58           N  
ATOM   2935  CA  GLU A 192     150.264 170.047 176.139  1.00 30.58           C  
ATOM   2936  C   GLU A 192     151.206 171.043 175.472  1.00 30.58           C  
ATOM   2937  O   GLU A 192     150.855 172.217 175.274  1.00 30.58           O  
ATOM   2938  CB  GLU A 192     150.586 169.909 177.625  1.00 30.58           C  
ATOM   2939  CG  GLU A 192     149.634 168.994 178.377  1.00 30.58           C  
ATOM   2940  CD  GLU A 192     148.273 169.621 178.591  1.00 30.58           C  
ATOM   2941  OE1 GLU A 192     148.060 170.758 178.120  1.00 30.58           O  
ATOM   2942  OE2 GLU A 192     147.415 168.977 179.229  1.00 30.58           O  
ATOM   2943  H   GLU A 192     150.627 168.106 175.996  1.00 30.58           H  
ATOM   2944  HA  GLU A 192     149.360 170.387 176.056  1.00 30.58           H  
ATOM   2945  HB2 GLU A 192     151.481 169.547 177.719  1.00 30.58           H  
ATOM   2946  HB3 GLU A 192     150.540 170.785 178.035  1.00 30.58           H  
ATOM   2947  HG2 GLU A 192     150.011 168.790 179.246  1.00 30.58           H  
ATOM   2948  HG3 GLU A 192     149.507 168.178 177.870  1.00 30.58           H  
ATOM   2949  N   ALA A 193     152.409 170.590 175.116  1.00 29.96           N  
ATOM   2950  CA  ALA A 193     153.341 171.460 174.412  1.00 29.96           C  
ATOM   2951  C   ALA A 193     152.765 171.900 173.075  1.00 29.96           C  
ATOM   2952  O   ALA A 193     152.911 173.062 172.676  1.00 29.96           O  
ATOM   2953  CB  ALA A 193     154.676 170.746 174.215  1.00 29.96           C  
ATOM   2954  H   ALA A 193     152.703 169.797 175.269  1.00 29.96           H  
ATOM   2955  HA  ALA A 193     153.500 172.253 174.947  1.00 29.96           H  
ATOM   2956  HB1 ALA A 193     155.283 171.338 173.744  1.00 29.96           H  
ATOM   2957  HB2 ALA A 193     155.043 170.518 175.083  1.00 29.96           H  
ATOM   2958  HB3 ALA A 193     154.528 169.941 173.695  1.00 29.96           H  
ATOM   2959  N   MET A 194     152.109 170.981 172.365  1.00 30.42           N  
ATOM   2960  CA  MET A 194     151.493 171.341 171.094  1.00 30.42           C  
ATOM   2961  C   MET A 194     150.434 172.416 171.285  1.00 30.42           C  
ATOM   2962  O   MET A 194     150.321 173.340 170.471  1.00 30.42           O  
ATOM   2963  CB  MET A 194     150.881 170.104 170.435  1.00 30.42           C  
ATOM   2964  CG  MET A 194     151.888 169.140 169.837  1.00 30.42           C  
ATOM   2965  SD  MET A 194     152.998 169.905 168.644  1.00 30.42           S  
ATOM   2966  CE  MET A 194     154.520 169.928 169.582  1.00 30.42           C  
ATOM   2967  H   MET A 194     152.009 170.159 172.595  1.00 30.42           H  
ATOM   2968  HA  MET A 194     152.180 171.691 170.506  1.00 30.42           H  
ATOM   2969  HB2 MET A 194     150.369 169.620 171.102  1.00 30.42           H  
ATOM   2970  HB3 MET A 194     150.294 170.395 169.720  1.00 30.42           H  
ATOM   2971  HG2 MET A 194     152.430 168.770 170.551  1.00 30.42           H  
ATOM   2972  HG3 MET A 194     151.409 168.429 169.384  1.00 30.42           H  
ATOM   2973  HE1 MET A 194     155.191 170.416 169.081  1.00 30.42           H  
ATOM   2974  HE2 MET A 194     154.359 170.362 170.434  1.00 30.42           H  
ATOM   2975  HE3 MET A 194     154.814 169.015 169.727  1.00 30.42           H  
ATOM   2976  N   TYR A 195     149.637 172.311 172.346  1.00 30.24           N  
ATOM   2977  CA  TYR A 195     148.613 173.330 172.576  1.00 30.24           C  
ATOM   2978  C   TYR A 195     149.233 174.692 172.885  1.00 30.24           C  
ATOM   2979  O   TYR A 195     148.755 175.730 172.395  1.00 30.24           O  
ATOM   2980  CB  TYR A 195     147.673 172.880 173.693  1.00 30.24           C  
ATOM   2981  CG  TYR A 195     146.656 171.873 173.212  1.00 30.24           C  
ATOM   2982  CD1 TYR A 195     145.622 172.250 172.372  1.00 30.24           C  
ATOM   2983  CD2 TYR A 195     146.743 170.539 173.579  1.00 30.24           C  
ATOM   2984  CE1 TYR A 195     144.698 171.334 171.921  1.00 30.24           C  
ATOM   2985  CE2 TYR A 195     145.823 169.615 173.132  1.00 30.24           C  
ATOM   2986  CZ  TYR A 195     144.803 170.019 172.303  1.00 30.24           C  
ATOM   2987  OH  TYR A 195     143.884 169.101 171.855  1.00 30.24           O  
ATOM   2988  H   TYR A 195     149.663 171.679 172.929  1.00 30.24           H  
ATOM   2989  HA  TYR A 195     148.085 173.425 171.768  1.00 30.24           H  
ATOM   2990  HB2 TYR A 195     148.194 172.469 174.400  1.00 30.24           H  
ATOM   2991  HB3 TYR A 195     147.195 173.650 174.036  1.00 30.24           H  
ATOM   2992  HD1 TYR A 195     145.548 173.140 172.110  1.00 30.24           H  
ATOM   2993  HD2 TYR A 195     147.432 170.263 174.139  1.00 30.24           H  
ATOM   2994  HE1 TYR A 195     144.007 171.604 171.360  1.00 30.24           H  
ATOM   2995  HE2 TYR A 195     145.892 168.725 173.389  1.00 30.24           H  
ATOM   2996  HH  TYR A 195     144.055 168.344 172.177  1.00 30.24           H  
ATOM   2997  N   LYS A 196     150.304 174.721 173.681  1.00 31.92           N  
ATOM   2998  CA  LYS A 196     150.989 175.994 173.908  1.00 31.92           C  
ATOM   2999  C   LYS A 196     151.540 176.571 172.606  1.00 31.92           C  
ATOM   3000  O   LYS A 196     151.479 177.787 172.371  1.00 31.92           O  
ATOM   3001  CB  LYS A 196     152.106 175.829 174.937  1.00 31.92           C  
ATOM   3002  CG  LYS A 196     151.632 175.393 176.309  1.00 31.92           C  
ATOM   3003  CD  LYS A 196     150.835 176.507 176.973  1.00 31.92           C  
ATOM   3004  CE  LYS A 196     150.333 176.118 178.348  1.00 31.92           C  
ATOM   3005  NZ  LYS A 196     151.448 175.966 179.327  1.00 31.92           N  
ATOM   3006  H   LYS A 196     150.644 174.042 174.086  1.00 31.92           H  
ATOM   3007  HA  LYS A 196     150.350 176.632 174.260  1.00 31.92           H  
ATOM   3008  HB2 LYS A 196     152.725 175.156 174.611  1.00 31.92           H  
ATOM   3009  HB3 LYS A 196     152.563 176.679 175.040  1.00 31.92           H  
ATOM   3010  HG2 LYS A 196     151.061 174.615 176.219  1.00 31.92           H  
ATOM   3011  HG3 LYS A 196     152.399 175.192 176.867  1.00 31.92           H  
ATOM   3012  HD2 LYS A 196     151.402 177.290 177.068  1.00 31.92           H  
ATOM   3013  HD3 LYS A 196     150.062 176.710 176.424  1.00 31.92           H  
ATOM   3014  HE2 LYS A 196     149.732 176.811 178.670  1.00 31.92           H  
ATOM   3015  HE3 LYS A 196     149.862 175.272 178.290  1.00 31.92           H  
ATOM   3016  HZ1 LYS A 196     152.171 175.636 178.920  1.00 31.92           H  
ATOM   3017  HZ2 LYS A 196     151.209 175.409 179.978  1.00 31.92           H  
ATOM   3018  HZ3 LYS A 196     151.648 176.760 179.678  1.00 31.92           H  
ATOM   3019  N   ILE A 197     152.088 175.715 171.744  1.00 30.60           N  
ATOM   3020  CA  ILE A 197     152.604 176.205 170.470  1.00 30.60           C  
ATOM   3021  C   ILE A 197     151.467 176.750 169.614  1.00 30.60           C  
ATOM   3022  O   ILE A 197     151.644 177.715 168.863  1.00 30.60           O  
ATOM   3023  CB  ILE A 197     153.386 175.097 169.744  1.00 30.60           C  
ATOM   3024  CG1 ILE A 197     154.573 174.647 170.594  1.00 30.60           C  
ATOM   3025  CG2 ILE A 197     153.865 175.594 168.394  1.00 30.60           C  
ATOM   3026  CD1 ILE A 197     155.083 173.275 170.247  1.00 30.60           C  
ATOM   3027  H   ILE A 197     152.170 174.869 171.868  1.00 30.60           H  
ATOM   3028  HA  ILE A 197     153.219 176.935 170.643  1.00 30.60           H  
ATOM   3029  HB  ILE A 197     152.797 174.340 169.605  1.00 30.60           H  
ATOM   3030 HG12 ILE A 197     155.298 175.279 170.476  1.00 30.60           H  
ATOM   3031 HG13 ILE A 197     154.309 174.632 171.526  1.00 30.60           H  
ATOM   3032 HG21 ILE A 197     154.506 174.962 168.035  1.00 30.60           H  
ATOM   3033 HG22 ILE A 197     153.106 175.671 167.794  1.00 30.60           H  
ATOM   3034 HG23 ILE A 197     154.286 176.462 168.509  1.00 30.60           H  
ATOM   3035 HD11 ILE A 197     155.807 173.046 170.851  1.00 30.60           H  
ATOM   3036 HD12 ILE A 197     154.357 172.637 170.343  1.00 30.60           H  
ATOM   3037 HD13 ILE A 197     155.403 173.277 169.332  1.00 30.60           H  
ATOM   3038  N   VAL A 198     150.290 176.127 169.697  1.00 31.61           N  
ATOM   3039  CA  VAL A 198     149.131 176.641 168.970  1.00 31.61           C  
ATOM   3040  C   VAL A 198     148.793 178.044 169.452  1.00 31.61           C  
ATOM   3041  O   VAL A 198     148.460 178.928 168.654  1.00 31.61           O  
ATOM   3042  CB  VAL A 198     147.930 175.689 169.120  1.00 31.61           C  
ATOM   3043  CG1 VAL A 198     146.646 176.377 168.687  1.00 31.61           C  
ATOM   3044  CG2 VAL A 198     148.145 174.427 168.308  1.00 31.61           C  
ATOM   3045  H   VAL A 198     150.138 175.418 170.158  1.00 31.61           H  
ATOM   3046  HA  VAL A 198     149.351 176.695 168.027  1.00 31.61           H  
ATOM   3047  HB  VAL A 198     147.838 175.436 170.052  1.00 31.61           H  
ATOM   3048 HG11 VAL A 198     145.954 175.707 168.573  1.00 31.61           H  
ATOM   3049 HG12 VAL A 198     146.376 177.012 169.367  1.00 31.61           H  
ATOM   3050 HG13 VAL A 198     146.802 176.835 167.846  1.00 31.61           H  
ATOM   3051 HG21 VAL A 198     147.409 173.818 168.474  1.00 31.61           H  
ATOM   3052 HG22 VAL A 198     148.176 174.660 167.367  1.00 31.61           H  
ATOM   3053 HG23 VAL A 198     148.981 174.017 168.577  1.00 31.61           H  
ATOM   3054  N   ASN A 199     148.843 178.264 170.767  1.00 32.30           N  
ATOM   3055  CA  ASN A 199     148.671 179.620 171.289  1.00 32.30           C  
ATOM   3056  C   ASN A 199     149.668 180.579 170.645  1.00 32.30           C  
ATOM   3057  O   ASN A 199     149.303 181.655 170.143  1.00 32.30           O  
ATOM   3058  CB  ASN A 199     148.852 179.628 172.808  1.00 32.30           C  
ATOM   3059  CG  ASN A 199     147.579 179.315 173.550  1.00 32.30           C  
ATOM   3060  OD1 ASN A 199     146.655 178.729 172.995  1.00 32.30           O  
ATOM   3061  ND2 ASN A 199     147.523 179.702 174.816  1.00 32.30           N  
ATOM   3062  H   ASN A 199     148.971 177.659 171.365  1.00 32.30           H  
ATOM   3063  HA  ASN A 199     147.775 179.931 171.087  1.00 32.30           H  
ATOM   3064  HB2 ASN A 199     149.511 178.962 173.053  1.00 32.30           H  
ATOM   3065  HB3 ASN A 199     149.151 180.508 173.086  1.00 32.30           H  
ATOM   3066 HD21 ASN A 199     148.192 180.111 175.171  1.00 32.30           H  
ATOM   3067 HD22 ASN A 199     146.817 179.547 175.283  1.00 32.30           H  
ATOM   3068  N   GLY A 200     150.944 180.195 170.655  1.00 32.72           N  
ATOM   3069  CA  GLY A 200     151.966 181.055 170.080  1.00 32.72           C  
ATOM   3070  C   GLY A 200     151.705 181.385 168.621  1.00 32.72           C  
ATOM   3071  O   GLY A 200     151.905 182.519 168.185  1.00 32.72           O  
ATOM   3072  H   GLY A 200     151.236 179.456 170.983  1.00 32.72           H  
ATOM   3073  HA2 GLY A 200     152.002 181.888 170.578  1.00 32.72           H  
ATOM   3074  HA3 GLY A 200     152.830 180.621 170.148  1.00 32.72           H  
ATOM   3075  N   VAL A 201     151.261 180.395 167.847  1.00 33.09           N  
ATOM   3076  CA  VAL A 201     151.020 180.611 166.423  1.00 33.09           C  
ATOM   3077  C   VAL A 201     149.803 181.503 166.213  1.00 33.09           C  
ATOM   3078  O   VAL A 201     149.799 182.380 165.338  1.00 33.09           O  
ATOM   3079  CB  VAL A 201     150.866 179.263 165.698  1.00 33.09           C  
ATOM   3080  CG1 VAL A 201     150.358 179.474 164.283  1.00 33.09           C  
ATOM   3081  CG2 VAL A 201     152.187 178.520 165.687  1.00 33.09           C  
ATOM   3082  H   VAL A 201     151.093 179.596 168.120  1.00 33.09           H  
ATOM   3083  HA  VAL A 201     151.788 181.065 166.043  1.00 33.09           H  
ATOM   3084  HB  VAL A 201     150.219 178.719 166.173  1.00 33.09           H  
ATOM   3085 HG11 VAL A 201     150.537 178.674 163.763  1.00 33.09           H  
ATOM   3086 HG12 VAL A 201     149.403 179.642 164.308  1.00 33.09           H  
ATOM   3087 HG13 VAL A 201     150.820 180.232 163.890  1.00 33.09           H  
ATOM   3088 HG21 VAL A 201     152.065 177.666 165.242  1.00 33.09           H  
ATOM   3089 HG22 VAL A 201     152.844 179.051 165.211  1.00 33.09           H  
ATOM   3090 HG23 VAL A 201     152.477 178.378 166.602  1.00 33.09           H  
ATOM   3091  N   MET A 202     148.744 181.290 166.995  1.00 35.21           N  
ATOM   3092  CA  MET A 202     147.602 182.188 166.923  1.00 35.21           C  
ATOM   3093  C   MET A 202     148.002 183.611 167.257  1.00 35.21           C  
ATOM   3094  O   MET A 202     147.325 184.554 166.833  1.00 35.21           O  
ATOM   3095  CB  MET A 202     146.490 181.725 167.868  1.00 35.21           C  
ATOM   3096  CG  MET A 202     145.798 180.429 167.462  1.00 35.21           C  
ATOM   3097  SD  MET A 202     145.705 180.147 165.683  1.00 35.21           S  
ATOM   3098  CE  MET A 202     144.499 181.376 165.209  1.00 35.21           C  
ATOM   3099  H   MET A 202     148.666 180.649 167.562  1.00 35.21           H  
ATOM   3100  HA  MET A 202     147.262 182.188 166.018  1.00 35.21           H  
ATOM   3101  HB2 MET A 202     146.872 181.588 168.749  1.00 35.21           H  
ATOM   3102  HB3 MET A 202     145.813 182.418 167.911  1.00 35.21           H  
ATOM   3103  HG2 MET A 202     146.280 179.683 167.853  1.00 35.21           H  
ATOM   3104  HG3 MET A 202     144.890 180.444 167.804  1.00 35.21           H  
ATOM   3105  HE1 MET A 202     144.787 181.797 164.384  1.00 35.21           H  
ATOM   3106  HE2 MET A 202     143.643 180.941 165.075  1.00 35.21           H  
ATOM   3107  HE3 MET A 202     144.430 182.040 165.912  1.00 35.21           H  
ATOM   3108  N   GLN A 203     149.088 183.790 168.006  1.00 39.08           N  
ATOM   3109  CA  GLN A 203     149.595 185.139 168.229  1.00 39.08           C  
ATOM   3110  C   GLN A 203     149.938 185.825 166.906  1.00 39.08           C  
ATOM   3111  O   GLN A 203     149.583 186.987 166.686  1.00 39.08           O  
ATOM   3112  CB  GLN A 203     150.817 185.097 169.145  1.00 39.08           C  
ATOM   3113  CG  GLN A 203     151.179 186.422 169.799  1.00 39.08           C  
ATOM   3114  CD  GLN A 203     149.993 187.124 170.429  1.00 39.08           C  
ATOM   3115  OE1 GLN A 203     149.128 187.655 169.734  1.00 39.08           O  
ATOM   3116  NE2 GLN A 203     149.944 187.124 171.753  1.00 39.08           N  
ATOM   3117  H   GLN A 203     149.540 183.164 168.387  1.00 39.08           H  
ATOM   3118  HA  GLN A 203     148.892 185.649 168.655  1.00 39.08           H  
ATOM   3119  HB2 GLN A 203     150.653 184.454 169.852  1.00 39.08           H  
ATOM   3120  HB3 GLN A 203     151.584 184.818 168.621  1.00 39.08           H  
ATOM   3121  HG2 GLN A 203     151.835 186.260 170.495  1.00 39.08           H  
ATOM   3122  HG3 GLN A 203     151.551 187.013 169.126  1.00 39.08           H  
ATOM   3123 HE21 GLN A 203     150.566 186.743 172.208  1.00 39.08           H  
ATOM   3124 HE22 GLN A 203     149.290 187.508 172.159  1.00 39.08           H  
ATOM   3125  N   TYR A 204     150.634 185.118 166.012  1.00 36.20           N  
ATOM   3126  CA  TYR A 204     151.015 185.671 164.715  1.00 36.20           C  
ATOM   3127  C   TYR A 204     149.897 185.599 163.683  1.00 36.20           C  
ATOM   3128  O   TYR A 204     149.975 186.281 162.658  1.00 36.20           O  
ATOM   3129  CB  TYR A 204     152.251 184.934 164.187  1.00 36.20           C  
ATOM   3130  CG  TYR A 204     152.503 185.089 162.702  1.00 36.20           C  
ATOM   3131  CD1 TYR A 204     153.141 186.215 162.198  1.00 36.20           C  
ATOM   3132  CD2 TYR A 204     152.112 184.106 161.804  1.00 36.20           C  
ATOM   3133  CE1 TYR A 204     153.376 186.357 160.843  1.00 36.20           C  
ATOM   3134  CE2 TYR A 204     152.343 184.239 160.449  1.00 36.20           C  
ATOM   3135  CZ  TYR A 204     152.975 185.366 159.975  1.00 36.20           C  
ATOM   3136  OH  TYR A 204     153.203 185.501 158.626  1.00 36.20           O  
ATOM   3137  H   TYR A 204     150.898 184.309 166.137  1.00 36.20           H  
ATOM   3138  HA  TYR A 204     151.253 186.604 164.830  1.00 36.20           H  
ATOM   3139  HB2 TYR A 204     153.033 185.268 164.654  1.00 36.20           H  
ATOM   3140  HB3 TYR A 204     152.145 183.987 164.368  1.00 36.20           H  
ATOM   3141  HD1 TYR A 204     153.413 186.885 162.782  1.00 36.20           H  
ATOM   3142  HD2 TYR A 204     151.685 183.342 162.121  1.00 36.20           H  
ATOM   3143  HE1 TYR A 204     153.803 187.118 160.520  1.00 36.20           H  
ATOM   3144  HE2 TYR A 204     152.073 183.573 159.861  1.00 36.20           H  
ATOM   3145  HH  TYR A 204     152.909 184.828 158.217  1.00 36.20           H  
ATOM   3146  N   ALA A 205     148.862 184.806 163.942  1.00 36.62           N  
ATOM   3147  CA  ALA A 205     147.755 184.590 163.013  1.00 36.62           C  
ATOM   3148  C   ALA A 205     147.314 185.829 162.232  1.00 36.62           C  
ATOM   3149  O   ALA A 205     147.081 185.719 161.023  1.00 36.62           O  
ATOM   3150  CB  ALA A 205     146.551 184.025 163.769  1.00 36.62           C  
ATOM   3151  H   ALA A 205     148.774 184.366 164.676  1.00 36.62           H  
ATOM   3152  HA  ALA A 205     148.029 183.924 162.364  1.00 36.62           H  
ATOM   3153  HB1 ALA A 205     145.797 183.972 163.162  1.00 36.62           H  
ATOM   3154  HB2 ALA A 205     146.772 183.141 164.096  1.00 36.62           H  
ATOM   3155  HB3 ALA A 205     146.335 184.611 164.511  1.00 36.62           H  
ATOM   3156  N   PRO A 206     147.168 187.006 162.856  1.00 37.94           N  
ATOM   3157  CA  PRO A 206     146.564 188.135 162.120  1.00 37.94           C  
ATOM   3158  C   PRO A 206     147.274 188.498 160.823  1.00 37.94           C  
ATOM   3159  O   PRO A 206     146.609 188.819 159.829  1.00 37.94           O  
ATOM   3160  CB  PRO A 206     146.629 189.281 163.139  1.00 37.94           C  
ATOM   3161  CG  PRO A 206     146.626 188.611 164.455  1.00 37.94           C  
ATOM   3162  CD  PRO A 206     147.406 187.349 164.269  1.00 37.94           C  
ATOM   3163  HA  PRO A 206     145.634 187.941 161.924  1.00 37.94           H  
ATOM   3164  HB2 PRO A 206     147.447 189.787 163.013  1.00 37.94           H  
ATOM   3165  HB3 PRO A 206     145.851 189.852 163.041  1.00 37.94           H  
ATOM   3166  HG2 PRO A 206     147.053 189.181 165.112  1.00 37.94           H  
ATOM   3167  HG3 PRO A 206     145.713 188.412 164.717  1.00 37.94           H  
ATOM   3168  HD2 PRO A 206     148.346 187.522 164.427  1.00 37.94           H  
ATOM   3169  HD3 PRO A 206     147.069 186.653 164.854  1.00 37.94           H  
ATOM   3170  N   ILE A 207     148.606 188.457 160.798  1.00 37.48           N  
ATOM   3171  CA  ILE A 207     149.330 188.777 159.571  1.00 37.48           C  
ATOM   3172  C   ILE A 207     148.980 187.774 158.480  1.00 37.48           C  
ATOM   3173  O   ILE A 207     148.730 188.143 157.325  1.00 37.48           O  
ATOM   3174  CB  ILE A 207     150.847 188.812 159.834  1.00 37.48           C  
ATOM   3175  CG1 ILE A 207     151.180 189.773 160.979  1.00 37.48           C  
ATOM   3176  CG2 ILE A 207     151.595 189.214 158.574  1.00 37.48           C  
ATOM   3177  CD1 ILE A 207     150.680 191.181 160.774  1.00 37.48           C  
ATOM   3178  H   ILE A 207     149.105 188.248 161.466  1.00 37.48           H  
ATOM   3179  HA  ILE A 207     149.056 189.655 159.262  1.00 37.48           H  
ATOM   3180  HB  ILE A 207     151.133 187.921 160.089  1.00 37.48           H  
ATOM   3181 HG12 ILE A 207     150.785 189.435 161.798  1.00 37.48           H  
ATOM   3182 HG13 ILE A 207     152.144 189.816 161.077  1.00 37.48           H  
ATOM   3183 HG21 ILE A 207     152.515 189.418 158.806  1.00 37.48           H  
ATOM   3184 HG22 ILE A 207     151.569 188.478 157.943  1.00 37.48           H  
ATOM   3185 HG23 ILE A 207     151.170 189.996 158.190  1.00 37.48           H  
ATOM   3186 HD11 ILE A 207     151.035 191.746 161.479  1.00 37.48           H  
ATOM   3187 HD12 ILE A 207     150.983 191.505 159.911  1.00 37.48           H  
ATOM   3188 HD13 ILE A 207     149.711 191.183 160.807  1.00 37.48           H  
ATOM   3189  N   GLY A 208     148.965 186.488 158.831  1.00 36.18           N  
ATOM   3190  CA  GLY A 208     148.600 185.474 157.860  1.00 36.18           C  
ATOM   3191  C   GLY A 208     147.174 185.624 157.372  1.00 36.18           C  
ATOM   3192  O   GLY A 208     146.889 185.422 156.192  1.00 36.18           O  
ATOM   3193  H   GLY A 208     149.159 186.188 159.613  1.00 36.18           H  
ATOM   3194  HA2 GLY A 208     149.194 185.530 157.095  1.00 36.18           H  
ATOM   3195  HA3 GLY A 208     148.696 184.594 158.260  1.00 36.18           H  
ATOM   3196  N   VAL A 209     146.258 185.972 158.276  1.00 36.15           N  
ATOM   3197  CA  VAL A 209     144.871 186.200 157.883  1.00 36.15           C  
ATOM   3198  C   VAL A 209     144.797 187.315 156.853  1.00 36.15           C  
ATOM   3199  O   VAL A 209     144.160 187.177 155.799  1.00 36.15           O  
ATOM   3200  CB  VAL A 209     144.014 186.524 159.120  1.00 36.15           C  
ATOM   3201  CG1 VAL A 209     142.682 187.126 158.708  1.00 36.15           C  
ATOM   3202  CG2 VAL A 209     143.808 185.281 159.965  1.00 36.15           C  
ATOM   3203  H   VAL A 209     146.413 186.081 159.115  1.00 36.15           H  
ATOM   3204  HA  VAL A 209     144.519 185.391 157.478  1.00 36.15           H  
ATOM   3205  HB  VAL A 209     144.482 187.177 159.663  1.00 36.15           H  
ATOM   3206 HG11 VAL A 209     142.033 186.964 159.411  1.00 36.15           H  
ATOM   3207 HG12 VAL A 209     142.794 188.082 158.577  1.00 36.15           H  
ATOM   3208 HG13 VAL A 209     142.384 186.713 157.884  1.00 36.15           H  
ATOM   3209 HG21 VAL A 209     143.543 185.549 160.858  1.00 36.15           H  
ATOM   3210 HG22 VAL A 209     143.112 184.737 159.567  1.00 36.15           H  
ATOM   3211 HG23 VAL A 209     144.639 184.782 160.004  1.00 36.15           H  
ATOM   3212  N   PHE A 210     145.451 188.439 157.147  1.00 36.77           N  
ATOM   3213  CA  PHE A 210     145.450 189.561 156.217  1.00 36.77           C  
ATOM   3214  C   PHE A 210     146.004 189.138 154.865  1.00 36.77           C  
ATOM   3215  O   PHE A 210     145.398 189.403 153.820  1.00 36.77           O  
ATOM   3216  CB  PHE A 210     146.265 190.719 156.802  1.00 36.77           C  
ATOM   3217  CG  PHE A 210     146.711 191.729 155.784  1.00 36.77           C  
ATOM   3218  CD1 PHE A 210     147.915 191.579 155.118  1.00 36.77           C  
ATOM   3219  CD2 PHE A 210     145.933 192.835 155.504  1.00 36.77           C  
ATOM   3220  CE1 PHE A 210     148.325 192.507 154.185  1.00 36.77           C  
ATOM   3221  CE2 PHE A 210     146.341 193.767 154.572  1.00 36.77           C  
ATOM   3222  CZ  PHE A 210     147.537 193.602 153.912  1.00 36.77           C  
ATOM   3223  H   PHE A 210     145.896 188.575 157.870  1.00 36.77           H  
ATOM   3224  HA  PHE A 210     144.539 189.868 156.088  1.00 36.77           H  
ATOM   3225  HB2 PHE A 210     145.722 191.180 157.460  1.00 36.77           H  
ATOM   3226  HB3 PHE A 210     147.059 190.357 157.228  1.00 36.77           H  
ATOM   3227  HD1 PHE A 210     148.451 190.841 155.296  1.00 36.77           H  
ATOM   3228  HD2 PHE A 210     145.123 192.950 155.945  1.00 36.77           H  
ATOM   3229  HE1 PHE A 210     149.134 192.395 153.741  1.00 36.77           H  
ATOM   3230  HE2 PHE A 210     145.807 194.505 154.389  1.00 36.77           H  
ATOM   3231  HZ  PHE A 210     147.813 194.231 153.284  1.00 36.77           H  
ATOM   3232  N   ALA A 211     147.154 188.465 154.868  1.00 36.35           N  
ATOM   3233  CA  ALA A 211     147.795 188.092 153.612  1.00 36.35           C  
ATOM   3234  C   ALA A 211     146.920 187.141 152.805  1.00 36.35           C  
ATOM   3235  O   ALA A 211     146.739 187.321 151.596  1.00 36.35           O  
ATOM   3236  CB  ALA A 211     149.160 187.465 153.892  1.00 36.35           C  
ATOM   3237  H   ALA A 211     147.577 188.213 155.574  1.00 36.35           H  
ATOM   3238  HA  ALA A 211     147.936 188.892 153.081  1.00 36.35           H  
ATOM   3239  HB1 ALA A 211     149.563 187.201 153.051  1.00 36.35           H  
ATOM   3240  HB2 ALA A 211     149.721 188.118 154.339  1.00 36.35           H  
ATOM   3241  HB3 ALA A 211     149.039 186.689 154.459  1.00 36.35           H  
ATOM   3242  N   LEU A 212     146.361 186.123 153.460  1.00 35.05           N  
ATOM   3243  CA  LEU A 212     145.566 185.127 152.750  1.00 35.05           C  
ATOM   3244  C   LEU A 212     144.303 185.744 152.169  1.00 35.05           C  
ATOM   3245  O   LEU A 212     143.962 185.501 151.004  1.00 35.05           O  
ATOM   3246  CB  LEU A 212     145.212 183.972 153.686  1.00 35.05           C  
ATOM   3247  CG  LEU A 212     146.368 183.078 154.128  1.00 35.05           C  
ATOM   3248  CD1 LEU A 212     145.893 182.089 155.175  1.00 35.05           C  
ATOM   3249  CD2 LEU A 212     146.982 182.355 152.943  1.00 35.05           C  
ATOM   3250  H   LEU A 212     146.427 185.987 154.307  1.00 35.05           H  
ATOM   3251  HA  LEU A 212     146.089 184.772 152.014  1.00 35.05           H  
ATOM   3252  HB2 LEU A 212     144.812 184.344 154.488  1.00 35.05           H  
ATOM   3253  HB3 LEU A 212     144.565 183.406 153.237  1.00 35.05           H  
ATOM   3254  HG  LEU A 212     147.053 183.632 154.533  1.00 35.05           H  
ATOM   3255 HD11 LEU A 212     146.640 181.534 155.446  1.00 35.05           H  
ATOM   3256 HD12 LEU A 212     145.550 182.579 155.939  1.00 35.05           H  
ATOM   3257 HD13 LEU A 212     145.192 181.539 154.793  1.00 35.05           H  
ATOM   3258 HD21 LEU A 212     147.614 181.695 153.269  1.00 35.05           H  
ATOM   3259 HD22 LEU A 212     146.277 181.917 152.441  1.00 35.05           H  
ATOM   3260 HD23 LEU A 212     147.439 183.000 152.380  1.00 35.05           H  
ATOM   3261  N   ILE A 213     143.585 186.539 152.966  1.00 37.25           N  
ATOM   3262  CA  ILE A 213     142.353 187.133 152.464  1.00 37.25           C  
ATOM   3263  C   ILE A 213     142.660 188.112 151.340  1.00 37.25           C  
ATOM   3264  O   ILE A 213     141.940 188.167 150.336  1.00 37.25           O  
ATOM   3265  CB  ILE A 213     141.563 187.793 153.610  1.00 37.25           C  
ATOM   3266  CG1 ILE A 213     140.149 188.162 153.155  1.00 37.25           C  
ATOM   3267  CG2 ILE A 213     142.271 189.027 154.116  1.00 37.25           C  
ATOM   3268  CD1 ILE A 213     139.325 186.989 152.677  1.00 37.25           C  
ATOM   3269  H   ILE A 213     143.785 186.743 153.777  1.00 37.25           H  
ATOM   3270  HA  ILE A 213     141.809 186.422 152.092  1.00 37.25           H  
ATOM   3271  HB  ILE A 213     141.494 187.159 154.341  1.00 37.25           H  
ATOM   3272 HG12 ILE A 213     139.678 188.568 153.900  1.00 37.25           H  
ATOM   3273 HG13 ILE A 213     140.211 188.797 152.423  1.00 37.25           H  
ATOM   3274 HG21 ILE A 213     141.832 189.334 154.925  1.00 37.25           H  
ATOM   3275 HG22 ILE A 213     143.194 188.805 154.305  1.00 37.25           H  
ATOM   3276 HG23 ILE A 213     142.227 189.715 153.436  1.00 37.25           H  
ATOM   3277 HD11 ILE A 213     138.391 187.251 152.654  1.00 37.25           H  
ATOM   3278 HD12 ILE A 213     139.618 186.736 151.787  1.00 37.25           H  
ATOM   3279 HD13 ILE A 213     139.446 186.249 153.291  1.00 37.25           H  
ATOM   3280  N   ALA A 214     143.739 188.890 151.473  1.00 38.13           N  
ATOM   3281  CA  ALA A 214     144.101 189.823 150.415  1.00 38.13           C  
ATOM   3282  C   ALA A 214     144.440 189.091 149.126  1.00 38.13           C  
ATOM   3283  O   ALA A 214     144.037 189.518 148.038  1.00 38.13           O  
ATOM   3284  CB  ALA A 214     145.278 190.691 150.861  1.00 38.13           C  
ATOM   3285  H   ALA A 214     144.265 188.892 152.153  1.00 38.13           H  
ATOM   3286  HA  ALA A 214     143.348 190.406 150.234  1.00 38.13           H  
ATOM   3287  HB1 ALA A 214     145.506 191.305 150.146  1.00 38.13           H  
ATOM   3288  HB2 ALA A 214     145.022 191.186 151.654  1.00 38.13           H  
ATOM   3289  HB3 ALA A 214     146.035 190.116 151.058  1.00 38.13           H  
ATOM   3290  N   TYR A 215     145.189 187.991 149.223  1.00 39.79           N  
ATOM   3291  CA  TYR A 215     145.533 187.241 148.021  1.00 39.79           C  
ATOM   3292  C   TYR A 215     144.292 186.655 147.368  1.00 39.79           C  
ATOM   3293  O   TYR A 215     144.120 186.751 146.147  1.00 39.79           O  
ATOM   3294  CB  TYR A 215     146.527 186.133 148.352  1.00 39.79           C  
ATOM   3295  CG  TYR A 215     146.617 185.084 147.271  1.00 39.79           C  
ATOM   3296  CD1 TYR A 215     147.094 185.404 146.009  1.00 39.79           C  
ATOM   3297  CD2 TYR A 215     146.220 183.778 147.508  1.00 39.79           C  
ATOM   3298  CE1 TYR A 215     147.178 184.456 145.018  1.00 39.79           C  
ATOM   3299  CE2 TYR A 215     146.300 182.820 146.521  1.00 39.79           C  
ATOM   3300  CZ  TYR A 215     146.780 183.163 145.277  1.00 39.79           C  
ATOM   3301  OH  TYR A 215     146.863 182.213 144.286  1.00 39.79           O  
ATOM   3302  H   TYR A 215     145.503 187.666 149.955  1.00 39.79           H  
ATOM   3303  HA  TYR A 215     145.953 187.841 147.384  1.00 39.79           H  
ATOM   3304  HB2 TYR A 215     147.408 186.522 148.466  1.00 39.79           H  
ATOM   3305  HB3 TYR A 215     146.249 185.695 149.171  1.00 39.79           H  
ATOM   3306  HD1 TYR A 215     147.364 186.277 145.831  1.00 39.79           H  
ATOM   3307  HD2 TYR A 215     145.896 183.543 148.348  1.00 39.79           H  
ATOM   3308  HE1 TYR A 215     147.501 184.685 144.177  1.00 39.79           H  
ATOM   3309  HE2 TYR A 215     146.032 181.947 146.694  1.00 39.79           H  
ATOM   3310  HH  TYR A 215     146.591 181.471 144.575  1.00 39.79           H  
ATOM   3311  N   VAL A 216     143.409 186.049 148.163  1.00 37.39           N  
ATOM   3312  CA  VAL A 216     142.200 185.460 147.596  1.00 37.39           C  
ATOM   3313  C   VAL A 216     141.366 186.534 146.910  1.00 37.39           C  
ATOM   3314  O   VAL A 216     140.845 186.328 145.805  1.00 37.39           O  
ATOM   3315  CB  VAL A 216     141.399 184.729 148.689  1.00 37.39           C  
ATOM   3316  CG1 VAL A 216     139.972 184.474 148.228  1.00 37.39           C  
ATOM   3317  CG2 VAL A 216     142.080 183.427 149.056  1.00 37.39           C  
ATOM   3318  H   VAL A 216     143.485 185.968 149.015  1.00 37.39           H  
ATOM   3319  HA  VAL A 216     142.454 184.808 146.925  1.00 37.39           H  
ATOM   3320  HB  VAL A 216     141.365 185.285 149.483  1.00 37.39           H  
ATOM   3321 HG11 VAL A 216     139.581 183.784 148.787  1.00 37.39           H  
ATOM   3322 HG12 VAL A 216     139.458 185.292 148.310  1.00 37.39           H  
ATOM   3323 HG13 VAL A 216     139.985 184.178 147.304  1.00 37.39           H  
ATOM   3324 HG21 VAL A 216     141.569 182.989 149.755  1.00 37.39           H  
ATOM   3325 HG22 VAL A 216     142.121 182.858 148.270  1.00 37.39           H  
ATOM   3326 HG23 VAL A 216     142.977 183.618 149.372  1.00 37.39           H  
ATOM   3327  N   MET A 217     141.226 187.697 147.551  1.00 39.28           N  
ATOM   3328  CA  MET A 217     140.450 188.770 146.947  1.00 39.28           C  
ATOM   3329  C   MET A 217     141.076 189.228 145.640  1.00 39.28           C  
ATOM   3330  O   MET A 217     140.418 189.203 144.598  1.00 39.28           O  
ATOM   3331  CB  MET A 217     140.330 189.940 147.922  1.00 39.28           C  
ATOM   3332  CG  MET A 217     139.238 189.773 148.965  1.00 39.28           C  
ATOM   3333  SD  MET A 217     137.598 189.518 148.260  1.00 39.28           S  
ATOM   3334  CE  MET A 217     137.137 187.979 149.046  1.00 39.28           C  
ATOM   3335  H   MET A 217     141.564 187.881 148.320  1.00 39.28           H  
ATOM   3336  HA  MET A 217     139.560 188.439 146.759  1.00 39.28           H  
ATOM   3337  HB2 MET A 217     141.173 190.044 148.391  1.00 39.28           H  
ATOM   3338  HB3 MET A 217     140.135 190.746 147.418  1.00 39.28           H  
ATOM   3339  HG2 MET A 217     139.447 189.004 149.518  1.00 39.28           H  
ATOM   3340  HG3 MET A 217     139.202 190.573 149.510  1.00 39.28           H  
ATOM   3341  HE1 MET A 217     136.253 187.722 148.742  1.00 39.28           H  
ATOM   3342  HE2 MET A 217     137.782 187.296 148.804  1.00 39.28           H  
ATOM   3343  HE3 MET A 217     137.134 188.106 150.008  1.00 39.28           H  
ATOM   3344  N   ALA A 218     142.363 189.577 145.661  1.00 40.84           N  
ATOM   3345  CA  ALA A 218     143.011 190.082 144.456  1.00 40.84           C  
ATOM   3346  C   ALA A 218     142.986 189.048 143.338  1.00 40.84           C  
ATOM   3347  O   ALA A 218     143.008 189.406 142.156  1.00 40.84           O  
ATOM   3348  CB  ALA A 218     144.447 190.494 144.770  1.00 40.84           C  
ATOM   3349  H   ALA A 218     142.875 189.532 146.351  1.00 40.84           H  
ATOM   3350  HA  ALA A 218     142.534 190.868 144.147  1.00 40.84           H  
ATOM   3351  HB1 ALA A 218     144.864 190.826 143.960  1.00 40.84           H  
ATOM   3352  HB2 ALA A 218     144.434 191.190 145.446  1.00 40.84           H  
ATOM   3353  HB3 ALA A 218     144.932 189.721 145.100  1.00 40.84           H  
ATOM   3354  N   GLU A 219     142.941 187.763 143.688  1.00 41.68           N  
ATOM   3355  CA  GLU A 219     142.994 186.721 142.673  1.00 41.68           C  
ATOM   3356  C   GLU A 219     141.625 186.403 142.085  1.00 41.68           C  
ATOM   3357  O   GLU A 219     141.540 186.070 140.899  1.00 41.68           O  
ATOM   3358  CB  GLU A 219     143.614 185.452 143.262  1.00 41.68           C  
ATOM   3359  CG  GLU A 219     143.762 184.302 142.275  1.00 41.68           C  
ATOM   3360  CD  GLU A 219     144.734 184.613 141.156  1.00 41.68           C  
ATOM   3361  OE1 GLU A 219     145.636 185.450 141.367  1.00 41.68           O  
ATOM   3362  OE2 GLU A 219     144.598 184.020 140.066  1.00 41.68           O  
ATOM   3363  H   GLU A 219     142.881 187.472 144.496  1.00 41.68           H  
ATOM   3364  HA  GLU A 219     143.565 187.020 141.948  1.00 41.68           H  
ATOM   3365  HB2 GLU A 219     144.498 185.668 143.599  1.00 41.68           H  
ATOM   3366  HB3 GLU A 219     143.053 185.143 143.991  1.00 41.68           H  
ATOM   3367  HG2 GLU A 219     142.900 184.102 141.878  1.00 41.68           H  
ATOM   3368  HG3 GLU A 219     144.094 183.524 142.749  1.00 41.68           H  
ATOM   3369  N   GLN A 220     140.548 186.484 142.876  1.00 39.38           N  
ATOM   3370  CA  GLN A 220     139.260 185.979 142.417  1.00 39.38           C  
ATOM   3371  C   GLN A 220     138.071 186.913 142.606  1.00 39.38           C  
ATOM   3372  O   GLN A 220     137.078 186.746 141.891  1.00 39.38           O  
ATOM   3373  CB  GLN A 220     138.943 184.649 143.113  1.00 39.38           C  
ATOM   3374  CG  GLN A 220     139.856 183.518 142.686  1.00 39.38           C  
ATOM   3375  CD  GLN A 220     139.302 182.162 143.045  1.00 39.38           C  
ATOM   3376  OE1 GLN A 220     138.293 182.059 143.740  1.00 39.38           O  
ATOM   3377  NE2 GLN A 220     139.953 181.112 142.568  1.00 39.38           N  
ATOM   3378  H   GLN A 220     140.541 186.822 143.667  1.00 39.38           H  
ATOM   3379  HA  GLN A 220     139.321 185.795 141.467  1.00 39.38           H  
ATOM   3380  HB2 GLN A 220     139.040 184.765 144.071  1.00 39.38           H  
ATOM   3381  HB3 GLN A 220     138.032 184.393 142.901  1.00 39.38           H  
ATOM   3382  HG2 GLN A 220     139.973 183.550 141.724  1.00 39.38           H  
ATOM   3383  HG3 GLN A 220     140.714 183.619 143.128  1.00 39.38           H  
ATOM   3384 HE21 GLN A 220     140.655 181.224 142.084  1.00 39.38           H  
ATOM   3385 HE22 GLN A 220     139.676 180.317 142.744  1.00 39.38           H  
ATOM   3386  N   GLY A 221     138.124 187.876 143.525  1.00 40.88           N  
ATOM   3387  CA  GLY A 221     136.947 188.685 143.792  1.00 40.88           C  
ATOM   3388  C   GLY A 221     136.481 189.465 142.579  1.00 40.88           C  
ATOM   3389  O   GLY A 221     135.282 189.683 142.392  1.00 40.88           O  
ATOM   3390  H   GLY A 221     138.815 188.076 143.996  1.00 40.88           H  
ATOM   3391  HA2 GLY A 221     136.221 188.112 144.085  1.00 40.88           H  
ATOM   3392  HA3 GLY A 221     137.145 189.317 144.503  1.00 40.88           H  
ATOM   3393  N   VAL A 222     137.422 189.903 141.741  1.00 43.03           N  
ATOM   3394  CA  VAL A 222     137.049 190.636 140.538  1.00 43.03           C  
ATOM   3395  C   VAL A 222     136.209 189.763 139.617  1.00 43.03           C  
ATOM   3396  O   VAL A 222     135.402 190.274 138.830  1.00 43.03           O  
ATOM   3397  CB  VAL A 222     138.307 191.157 139.822  1.00 43.03           C  
ATOM   3398  CG1 VAL A 222     139.173 191.957 140.785  1.00 43.03           C  
ATOM   3399  CG2 VAL A 222     139.094 190.004 139.219  1.00 43.03           C  
ATOM   3400  H   VAL A 222     138.267 189.787 141.846  1.00 43.03           H  
ATOM   3401  HA  VAL A 222     136.512 191.403 140.791  1.00 43.03           H  
ATOM   3402  HB  VAL A 222     138.039 191.746 139.099  1.00 43.03           H  
ATOM   3403 HG11 VAL A 222     139.858 192.423 140.279  1.00 43.03           H  
ATOM   3404 HG12 VAL A 222     138.614 192.599 141.251  1.00 43.03           H  
ATOM   3405 HG13 VAL A 222     139.585 191.353 141.421  1.00 43.03           H  
ATOM   3406 HG21 VAL A 222     139.978 190.321 138.975  1.00 43.03           H  
ATOM   3407 HG22 VAL A 222     139.167 189.294 139.876  1.00 43.03           H  
ATOM   3408 HG23 VAL A 222     138.630 189.679 138.431  1.00 43.03           H  
ATOM   3409  N   HIS A 223     136.380 188.443 139.690  1.00 42.72           N  
ATOM   3410  CA  HIS A 223     135.624 187.532 138.844  1.00 42.72           C  
ATOM   3411  C   HIS A 223     134.230 187.246 139.385  1.00 42.72           C  
ATOM   3412  O   HIS A 223     133.447 186.581 138.701  1.00 42.72           O  
ATOM   3413  CB  HIS A 223     136.396 186.222 138.683  1.00 42.72           C  
ATOM   3414  CG  HIS A 223     135.909 185.363 137.559  1.00 42.72           C  
ATOM   3415  ND1 HIS A 223     136.262 184.037 137.430  1.00 42.72           N  
ATOM   3416  CD2 HIS A 223     135.105 185.642 136.505  1.00 42.72           C  
ATOM   3417  CE1 HIS A 223     135.691 183.534 136.351  1.00 42.72           C  
ATOM   3418  NE2 HIS A 223     134.983 184.486 135.771  1.00 42.72           N  
ATOM   3419  H   HIS A 223     136.930 188.053 140.224  1.00 42.72           H  
ATOM   3420  HA  HIS A 223     135.527 187.933 137.966  1.00 42.72           H  
ATOM   3421  HB2 HIS A 223     137.329 186.427 138.515  1.00 42.72           H  
ATOM   3422  HB3 HIS A 223     136.316 185.710 139.503  1.00 42.72           H  
ATOM   3423  HD2 HIS A 223     134.706 186.459 136.316  1.00 42.72           H  
ATOM   3424  HE1 HIS A 223     135.774 182.657 136.049  1.00 42.72           H  
ATOM   3425  HE2 HIS A 223     134.522 184.399 135.050  1.00 42.72           H  
ATOM   3426  N   VAL A 224     133.899 187.733 140.579  1.00 39.63           N  
ATOM   3427  CA  VAL A 224     132.592 187.478 141.190  1.00 39.63           C  
ATOM   3428  C   VAL A 224     131.654 188.560 140.668  1.00 39.63           C  
ATOM   3429  O   VAL A 224     131.419 189.581 141.316  1.00 39.63           O  
ATOM   3430  CB  VAL A 224     132.666 187.460 142.715  1.00 39.63           C  
ATOM   3431  CG1 VAL A 224     131.279 187.282 143.311  1.00 39.63           C  
ATOM   3432  CG2 VAL A 224     133.596 186.357 143.196  1.00 39.63           C  
ATOM   3433  H   VAL A 224     134.417 188.219 141.063  1.00 39.63           H  
ATOM   3434  HA  VAL A 224     132.261 186.617 140.892  1.00 39.63           H  
ATOM   3435  HB  VAL A 224     133.020 188.308 143.025  1.00 39.63           H  
ATOM   3436 HG11 VAL A 224     131.368 187.065 144.252  1.00 39.63           H  
ATOM   3437 HG12 VAL A 224     130.780 188.107 143.208  1.00 39.63           H  
ATOM   3438 HG13 VAL A 224     130.828 186.560 142.848  1.00 39.63           H  
ATOM   3439 HG21 VAL A 224     133.721 186.448 144.153  1.00 39.63           H  
ATOM   3440 HG22 VAL A 224     133.193 185.499 142.996  1.00 39.63           H  
ATOM   3441 HG23 VAL A 224     134.449 186.439 142.743  1.00 39.63           H  
ATOM   3442  N   VAL A 225     131.100 188.325 139.478  1.00 41.37           N  
ATOM   3443  CA  VAL A 225     130.173 189.252 138.840  1.00 41.37           C  
ATOM   3444  C   VAL A 225     129.268 188.459 137.910  1.00 41.37           C  
ATOM   3445  O   VAL A 225     129.583 187.338 137.510  1.00 41.37           O  
ATOM   3446  CB  VAL A 225     130.901 190.371 138.055  1.00 41.37           C  
ATOM   3447  CG1 VAL A 225     131.752 191.219 138.985  1.00 41.37           C  
ATOM   3448  CG2 VAL A 225     131.758 189.777 136.947  1.00 41.37           C  
ATOM   3449  H   VAL A 225     131.250 187.618 139.013  1.00 41.37           H  
ATOM   3450  HA  VAL A 225     129.621 189.671 139.519  1.00 41.37           H  
ATOM   3451  HB  VAL A 225     130.240 190.951 137.644  1.00 41.37           H  
ATOM   3452 HG11 VAL A 225     132.029 192.022 138.517  1.00 41.37           H  
ATOM   3453 HG12 VAL A 225     131.225 191.457 139.764  1.00 41.37           H  
ATOM   3454 HG13 VAL A 225     132.531 190.708 139.255  1.00 41.37           H  
ATOM   3455 HG21 VAL A 225     132.293 190.484 136.551  1.00 41.37           H  
ATOM   3456 HG22 VAL A 225     132.337 189.097 137.325  1.00 41.37           H  
ATOM   3457 HG23 VAL A 225     131.182 189.383 136.273  1.00 41.37           H  
ATOM   3458  N   GLY A 226     128.133 189.061 137.558  1.00 41.14           N  
ATOM   3459  CA  GLY A 226     127.195 188.400 136.670  1.00 41.14           C  
ATOM   3460  C   GLY A 226     126.518 187.215 137.336  1.00 41.14           C  
ATOM   3461  O   GLY A 226     126.297 187.184 138.549  1.00 41.14           O  
ATOM   3462  H   GLY A 226     127.888 189.843 137.820  1.00 41.14           H  
ATOM   3463  HA2 GLY A 226     126.512 189.030 136.393  1.00 41.14           H  
ATOM   3464  HA3 GLY A 226     127.663 188.087 135.880  1.00 41.14           H  
ATOM   3465  N   GLU A 227     126.187 186.213 136.518  1.00 43.76           N  
ATOM   3466  CA  GLU A 227     125.522 185.025 137.044  1.00 43.76           C  
ATOM   3467  C   GLU A 227     126.339 184.393 138.160  1.00 43.76           C  
ATOM   3468  O   GLU A 227     125.781 183.911 139.152  1.00 43.76           O  
ATOM   3469  CB  GLU A 227     125.283 184.016 135.922  1.00 43.76           C  
ATOM   3470  CG  GLU A 227     124.300 184.484 134.868  1.00 43.76           C  
ATOM   3471  CD  GLU A 227     122.892 184.625 135.410  1.00 43.76           C  
ATOM   3472  OE1 GLU A 227     122.526 183.856 136.325  1.00 43.76           O  
ATOM   3473  OE2 GLU A 227     122.152 185.505 134.925  1.00 43.76           O  
ATOM   3474  H   GLU A 227     126.332 186.200 135.671  1.00 43.76           H  
ATOM   3475  HA  GLU A 227     124.661 185.281 137.410  1.00 43.76           H  
ATOM   3476  HB2 GLU A 227     126.128 183.837 135.480  1.00 43.76           H  
ATOM   3477  HB3 GLU A 227     124.937 183.196 136.309  1.00 43.76           H  
ATOM   3478  HG2 GLU A 227     124.582 185.349 134.531  1.00 43.76           H  
ATOM   3479  HG3 GLU A 227     124.281 183.837 134.145  1.00 43.76           H  
ATOM   3480  N   LEU A 228     127.664 184.393 138.023  1.00 40.66           N  
ATOM   3481  CA  LEU A 228     128.502 183.801 139.057  1.00 40.66           C  
ATOM   3482  C   LEU A 228     128.260 184.478 140.400  1.00 40.66           C  
ATOM   3483  O   LEU A 228     128.223 183.812 141.442  1.00 40.66           O  
ATOM   3484  CB  LEU A 228     129.973 183.897 138.653  1.00 40.66           C  
ATOM   3485  CG  LEU A 228     130.540 182.651 137.966  1.00 40.66           C  
ATOM   3486  CD1 LEU A 228     130.733 181.524 138.958  1.00 40.66           C  
ATOM   3487  CD2 LEU A 228     129.639 182.207 136.825  1.00 40.66           C  
ATOM   3488  H   LEU A 228     128.092 184.725 137.355  1.00 40.66           H  
ATOM   3489  HA  LEU A 228     128.271 182.865 139.151  1.00 40.66           H  
ATOM   3490  HB2 LEU A 228     130.078 184.642 138.042  1.00 40.66           H  
ATOM   3491  HB3 LEU A 228     130.502 184.055 139.451  1.00 40.66           H  
ATOM   3492  HG  LEU A 228     131.407 182.868 137.590  1.00 40.66           H  
ATOM   3493 HD11 LEU A 228     131.080 180.748 138.491  1.00 40.66           H  
ATOM   3494 HD12 LEU A 228     131.360 181.810 139.636  1.00 40.66           H  
ATOM   3495 HD13 LEU A 228     129.878 181.313 139.366  1.00 40.66           H  
ATOM   3496 HD21 LEU A 228     130.063 181.474 136.355  1.00 40.66           H  
ATOM   3497 HD22 LEU A 228     128.787 181.915 137.185  1.00 40.66           H  
ATOM   3498 HD23 LEU A 228     129.506 182.954 136.220  1.00 40.66           H  
ATOM   3499  N   ALA A 229     128.068 185.797 140.395  1.00 40.24           N  
ATOM   3500  CA  ALA A 229     127.736 186.494 141.631  1.00 40.24           C  
ATOM   3501  C   ALA A 229     126.509 185.871 142.283  1.00 40.24           C  
ATOM   3502  O   ALA A 229     126.507 185.587 143.486  1.00 40.24           O  
ATOM   3503  CB  ALA A 229     127.508 187.981 141.354  1.00 40.24           C  
ATOM   3504  H   ALA A 229     128.122 186.302 139.700  1.00 40.24           H  
ATOM   3505  HA  ALA A 229     128.479 186.414 142.250  1.00 40.24           H  
ATOM   3506  HB1 ALA A 229     127.335 188.435 142.192  1.00 40.24           H  
ATOM   3507  HB2 ALA A 229     128.304 188.349 140.938  1.00 40.24           H  
ATOM   3508  HB3 ALA A 229     126.748 188.082 140.760  1.00 40.24           H  
ATOM   3509  N   LYS A 230     125.461 185.625 141.494  1.00 40.10           N  
ATOM   3510  CA  LYS A 230     124.285 184.953 142.034  1.00 40.10           C  
ATOM   3511  C   LYS A 230     124.684 183.651 142.710  1.00 40.10           C  
ATOM   3512  O   LYS A 230     124.292 183.385 143.852  1.00 40.10           O  
ATOM   3513  CB  LYS A 230     123.264 184.695 140.927  1.00 40.10           C  
ATOM   3514  CG  LYS A 230     122.615 185.951 140.378  1.00 40.10           C  
ATOM   3515  CD  LYS A 230     121.665 185.642 139.232  1.00 40.10           C  
ATOM   3516  CE  LYS A 230     120.409 184.934 139.712  1.00 40.10           C  
ATOM   3517  NZ  LYS A 230     119.557 185.822 140.550  1.00 40.10           N  
ATOM   3518  H   LYS A 230     125.408 185.833 140.661  1.00 40.10           H  
ATOM   3519  HA  LYS A 230     123.870 185.524 142.699  1.00 40.10           H  
ATOM   3520  HB2 LYS A 230     123.702 184.241 140.191  1.00 40.10           H  
ATOM   3521  HB3 LYS A 230     122.562 184.129 141.286  1.00 40.10           H  
ATOM   3522  HG2 LYS A 230     122.111 186.385 141.084  1.00 40.10           H  
ATOM   3523  HG3 LYS A 230     123.306 186.547 140.045  1.00 40.10           H  
ATOM   3524  HD2 LYS A 230     121.400 186.471 138.805  1.00 40.10           H  
ATOM   3525  HD3 LYS A 230     122.112 185.065 138.593  1.00 40.10           H  
ATOM   3526  HE2 LYS A 230     119.888 184.657 138.942  1.00 40.10           H  
ATOM   3527  HE3 LYS A 230     120.653 184.160 140.242  1.00 40.10           H  
ATOM   3528  HZ1 LYS A 230     119.998 186.061 141.285  1.00 40.10           H  
ATOM   3529  HZ2 LYS A 230     118.813 185.395 140.785  1.00 40.10           H  
ATOM   3530  HZ3 LYS A 230     119.338 186.554 140.093  1.00 40.10           H  
ATOM   3531  N   VAL A 231     125.506 182.844 142.032  1.00 38.71           N  
ATOM   3532  CA  VAL A 231     125.987 181.607 142.639  1.00 38.71           C  
ATOM   3533  C   VAL A 231     126.519 181.900 144.031  1.00 38.71           C  
ATOM   3534  O   VAL A 231     126.077 181.311 145.026  1.00 38.71           O  
ATOM   3535  CB  VAL A 231     127.063 180.951 141.756  1.00 38.71           C  
ATOM   3536  CG1 VAL A 231     127.615 179.704 142.428  1.00 38.71           C  
ATOM   3537  CG2 VAL A 231     126.507 180.615 140.387  1.00 38.71           C  
ATOM   3538  H   VAL A 231     125.795 182.993 141.236  1.00 38.71           H  
ATOM   3539  HA  VAL A 231     125.246 180.987 142.724  1.00 38.71           H  
ATOM   3540  HB  VAL A 231     127.799 181.567 141.637  1.00 38.71           H  
ATOM   3541 HG11 VAL A 231     128.140 179.207 141.782  1.00 38.71           H  
ATOM   3542 HG12 VAL A 231     128.176 179.966 143.175  1.00 38.71           H  
ATOM   3543 HG13 VAL A 231     126.875 179.160 142.741  1.00 38.71           H  
ATOM   3544 HG21 VAL A 231     127.215 180.232 139.847  1.00 38.71           H  
ATOM   3545 HG22 VAL A 231     125.787 179.975 140.491  1.00 38.71           H  
ATOM   3546 HG23 VAL A 231     126.176 181.425 139.969  1.00 38.71           H  
ATOM   3547  N   THR A 232     127.434 182.869 144.126  1.00 37.31           N  
ATOM   3548  CA  THR A 232     128.022 183.203 145.415  1.00 37.31           C  
ATOM   3549  C   THR A 232     126.934 183.445 146.449  1.00 37.31           C  
ATOM   3550  O   THR A 232     126.932 182.831 147.522  1.00 37.31           O  
ATOM   3551  CB  THR A 232     128.921 184.433 145.277  1.00 37.31           C  
ATOM   3552  OG1 THR A 232     130.017 184.135 144.405  1.00 37.31           O  
ATOM   3553  CG2 THR A 232     129.464 184.859 146.632  1.00 37.31           C  
ATOM   3554  H   THR A 232     127.724 183.338 143.467  1.00 37.31           H  
ATOM   3555  HA  THR A 232     128.569 182.462 145.719  1.00 37.31           H  
ATOM   3556  HB  THR A 232     128.409 185.169 144.909  1.00 37.31           H  
ATOM   3557  HG1 THR A 232     130.506 184.812 144.317  1.00 37.31           H  
ATOM   3558 HG21 THR A 232     130.182 185.501 146.512  1.00 37.31           H  
ATOM   3559 HG22 THR A 232     128.763 185.272 147.160  1.00 37.31           H  
ATOM   3560 HG23 THR A 232     129.809 184.088 147.108  1.00 37.31           H  
ATOM   3561  N   ALA A 233     125.963 184.296 146.116  1.00 36.59           N  
ATOM   3562  CA  ALA A 233     124.881 184.552 147.056  1.00 36.59           C  
ATOM   3563  C   ALA A 233     124.196 183.251 147.440  1.00 36.59           C  
ATOM   3564  O   ALA A 233     124.135 182.892 148.623  1.00 36.59           O  
ATOM   3565  CB  ALA A 233     123.879 185.532 146.448  1.00 36.59           C  
ATOM   3566  H   ALA A 233     125.909 184.724 145.373  1.00 36.59           H  
ATOM   3567  HA  ALA A 233     125.245 184.953 147.861  1.00 36.59           H  
ATOM   3568  HB1 ALA A 233     123.166 185.691 147.087  1.00 36.59           H  
ATOM   3569  HB2 ALA A 233     124.334 186.364 146.246  1.00 36.59           H  
ATOM   3570  HB3 ALA A 233     123.515 185.148 145.635  1.00 36.59           H  
ATOM   3571  N   ALA A 234     123.754 182.486 146.440  1.00 37.16           N  
ATOM   3572  CA  ALA A 234     123.052 181.243 146.731  1.00 37.16           C  
ATOM   3573  C   ALA A 234     123.892 180.341 147.616  1.00 37.16           C  
ATOM   3574  O   ALA A 234     123.346 179.577 148.420  1.00 37.16           O  
ATOM   3575  CB  ALA A 234     122.685 180.528 145.432  1.00 37.16           C  
ATOM   3576  H   ALA A 234     123.846 182.660 145.603  1.00 37.16           H  
ATOM   3577  HA  ALA A 234     122.230 181.448 147.204  1.00 37.16           H  
ATOM   3578  HB1 ALA A 234     122.220 179.704 145.647  1.00 37.16           H  
ATOM   3579  HB2 ALA A 234     122.110 181.105 144.906  1.00 37.16           H  
ATOM   3580  HB3 ALA A 234     123.497 180.332 144.940  1.00 37.16           H  
ATOM   3581  N   VAL A 235     125.215 180.421 147.496  1.00 35.41           N  
ATOM   3582  CA  VAL A 235     126.077 179.641 148.373  1.00 35.41           C  
ATOM   3583  C   VAL A 235     126.103 180.263 149.760  1.00 35.41           C  
ATOM   3584  O   VAL A 235     125.753 179.623 150.758  1.00 35.41           O  
ATOM   3585  CB  VAL A 235     127.494 179.529 147.781  1.00 35.41           C  
ATOM   3586  CG1 VAL A 235     128.474 179.026 148.829  1.00 35.41           C  
ATOM   3587  CG2 VAL A 235     127.491 178.615 146.571  1.00 35.41           C  
ATOM   3588  H   VAL A 235     125.632 180.911 146.925  1.00 35.41           H  
ATOM   3589  HA  VAL A 235     125.716 178.744 148.455  1.00 35.41           H  
ATOM   3590  HB  VAL A 235     127.786 180.409 147.494  1.00 35.41           H  
ATOM   3591 HG11 VAL A 235     129.266 178.691 148.381  1.00 35.41           H  
ATOM   3592 HG12 VAL A 235     128.715 179.760 149.418  1.00 35.41           H  
ATOM   3593 HG13 VAL A 235     128.056 178.313 149.337  1.00 35.41           H  
ATOM   3594 HG21 VAL A 235     128.390 178.570 146.207  1.00 35.41           H  
ATOM   3595 HG22 VAL A 235     127.200 177.731 146.844  1.00 35.41           H  
ATOM   3596 HG23 VAL A 235     126.883 178.975 145.906  1.00 35.41           H  
ATOM   3597  N   TYR A 236     126.484 181.539 149.839  1.00 34.73           N  
ATOM   3598  CA  TYR A 236     126.759 182.124 151.145  1.00 34.73           C  
ATOM   3599  C   TYR A 236     125.492 182.230 151.975  1.00 34.73           C  
ATOM   3600  O   TYR A 236     125.486 181.856 153.154  1.00 34.73           O  
ATOM   3601  CB  TYR A 236     127.435 183.482 150.979  1.00 34.73           C  
ATOM   3602  CG  TYR A 236     128.936 183.368 151.076  1.00 34.73           C  
ATOM   3603  CD1 TYR A 236     129.697 183.026 149.969  1.00 34.73           C  
ATOM   3604  CD2 TYR A 236     129.588 183.572 152.280  1.00 34.73           C  
ATOM   3605  CE1 TYR A 236     131.066 182.909 150.054  1.00 34.73           C  
ATOM   3606  CE2 TYR A 236     130.958 183.457 152.375  1.00 34.73           C  
ATOM   3607  CZ  TYR A 236     131.691 183.124 151.260  1.00 34.73           C  
ATOM   3608  OH  TYR A 236     133.057 183.010 151.352  1.00 34.73           O  
ATOM   3609  H   TYR A 236     126.587 182.070 149.171  1.00 34.73           H  
ATOM   3610  HA  TYR A 236     127.374 181.546 151.621  1.00 34.73           H  
ATOM   3611  HB2 TYR A 236     127.213 183.846 150.108  1.00 34.73           H  
ATOM   3612  HB3 TYR A 236     127.130 184.078 151.680  1.00 34.73           H  
ATOM   3613  HD1 TYR A 236     129.277 182.881 149.152  1.00 34.73           H  
ATOM   3614  HD2 TYR A 236     129.095 183.798 153.035  1.00 34.73           H  
ATOM   3615  HE1 TYR A 236     131.564 182.685 149.302  1.00 34.73           H  
ATOM   3616  HE2 TYR A 236     131.384 183.602 153.189  1.00 34.73           H  
ATOM   3617  HH  TYR A 236     133.379 182.805 150.603  1.00 34.73           H  
ATOM   3618  N   VAL A 237     124.398 182.693 151.372  1.00 34.54           N  
ATOM   3619  CA  VAL A 237     123.117 182.661 152.069  1.00 34.54           C  
ATOM   3620  C   VAL A 237     122.834 181.243 152.536  1.00 34.54           C  
ATOM   3621  O   VAL A 237     122.497 181.004 153.702  1.00 34.54           O  
ATOM   3622  CB  VAL A 237     121.997 183.194 151.156  1.00 34.54           C  
ATOM   3623  CG1 VAL A 237     120.638 182.972 151.788  1.00 34.54           C  
ATOM   3624  CG2 VAL A 237     122.215 184.666 150.863  1.00 34.54           C  
ATOM   3625  H   VAL A 237     124.371 183.022 150.579  1.00 34.54           H  
ATOM   3626  HA  VAL A 237     123.166 183.232 152.851  1.00 34.54           H  
ATOM   3627  HB  VAL A 237     122.019 182.714 150.314  1.00 34.54           H  
ATOM   3628 HG11 VAL A 237     119.979 183.499 151.308  1.00 34.54           H  
ATOM   3629 HG12 VAL A 237     120.410 182.032 151.735  1.00 34.54           H  
ATOM   3630 HG13 VAL A 237     120.671 183.254 152.715  1.00 34.54           H  
ATOM   3631 HG21 VAL A 237     121.493 184.986 150.298  1.00 34.54           H  
ATOM   3632 HG22 VAL A 237     122.222 185.157 151.700  1.00 34.54           H  
ATOM   3633 HG23 VAL A 237     123.064 184.776 150.408  1.00 34.54           H  
ATOM   3634  N   GLY A 238     123.029 180.272 151.644  1.00 34.49           N  
ATOM   3635  CA  GLY A 238     122.840 178.886 152.031  1.00 34.49           C  
ATOM   3636  C   GLY A 238     123.717 178.496 153.202  1.00 34.49           C  
ATOM   3637  O   GLY A 238     123.282 177.780 154.105  1.00 34.49           O  
ATOM   3638  H   GLY A 238     123.266 180.389 150.825  1.00 34.49           H  
ATOM   3639  HA2 GLY A 238     121.914 178.746 152.282  1.00 34.49           H  
ATOM   3640  HA3 GLY A 238     123.049 178.306 151.282  1.00 34.49           H  
ATOM   3641  N   LEU A 239     124.965 178.966 153.205  1.00 33.29           N  
ATOM   3642  CA  LEU A 239     125.831 178.708 154.346  1.00 33.29           C  
ATOM   3643  C   LEU A 239     125.272 179.357 155.603  1.00 33.29           C  
ATOM   3644  O   LEU A 239     125.220 178.727 156.667  1.00 33.29           O  
ATOM   3645  CB  LEU A 239     127.243 179.214 154.057  1.00 33.29           C  
ATOM   3646  CG  LEU A 239     128.026 178.465 152.978  1.00 33.29           C  
ATOM   3647  CD1 LEU A 239     129.252 179.263 152.570  1.00 33.29           C  
ATOM   3648  CD2 LEU A 239     128.430 177.076 153.440  1.00 33.29           C  
ATOM   3649  H   LEU A 239     125.324 179.427 152.573  1.00 33.29           H  
ATOM   3650  HA  LEU A 239     125.875 177.750 154.498  1.00 33.29           H  
ATOM   3651  HB2 LEU A 239     127.179 180.139 153.773  1.00 33.29           H  
ATOM   3652  HB3 LEU A 239     127.759 179.167 154.876  1.00 33.29           H  
ATOM   3653  HG  LEU A 239     127.463 178.364 152.195  1.00 33.29           H  
ATOM   3654 HD11 LEU A 239     129.757 178.754 151.918  1.00 33.29           H  
ATOM   3655 HD12 LEU A 239     128.968 180.106 152.183  1.00 33.29           H  
ATOM   3656 HD13 LEU A 239     129.797 179.427 153.355  1.00 33.29           H  
ATOM   3657 HD21 LEU A 239     128.649 176.539 152.663  1.00 33.29           H  
ATOM   3658 HD22 LEU A 239     129.205 177.150 154.018  1.00 33.29           H  
ATOM   3659 HD23 LEU A 239     127.693 176.671 153.922  1.00 33.29           H  
ATOM   3660  N   THR A 240     124.806 180.602 155.491  1.00 34.08           N  
ATOM   3661  CA  THR A 240     124.331 181.319 156.669  1.00 34.08           C  
ATOM   3662  C   THR A 240     123.227 180.539 157.367  1.00 34.08           C  
ATOM   3663  O   THR A 240     123.291 180.294 158.578  1.00 34.08           O  
ATOM   3664  CB  THR A 240     123.841 182.710 156.272  1.00 34.08           C  
ATOM   3665  OG1 THR A 240     124.918 183.448 155.683  1.00 34.08           O  
ATOM   3666  CG2 THR A 240     123.320 183.463 157.483  1.00 34.08           C  
ATOM   3667  H   THR A 240     124.755 181.046 154.756  1.00 34.08           H  
ATOM   3668  HA  THR A 240     125.066 181.425 157.294  1.00 34.08           H  
ATOM   3669  HB  THR A 240     123.119 182.626 155.629  1.00 34.08           H  
ATOM   3670  HG1 THR A 240     124.656 184.216 155.467  1.00 34.08           H  
ATOM   3671 HG21 THR A 240     123.220 184.402 157.269  1.00 34.08           H  
ATOM   3672 HG22 THR A 240     122.457 183.108 157.751  1.00 34.08           H  
ATOM   3673 HG23 THR A 240     123.943 183.373 158.221  1.00 34.08           H  
ATOM   3674  N   LEU A 241     122.217 180.112 156.610  1.00 34.92           N  
ATOM   3675  CA  LEU A 241     121.125 179.356 157.208  1.00 34.92           C  
ATOM   3676  C   LEU A 241     121.638 178.089 157.878  1.00 34.92           C  
ATOM   3677  O   LEU A 241     121.143 177.700 158.942  1.00 34.92           O  
ATOM   3678  CB  LEU A 241     120.079 179.015 156.147  1.00 34.92           C  
ATOM   3679  CG  LEU A 241     119.253 180.190 155.617  1.00 34.92           C  
ATOM   3680  CD1 LEU A 241     118.259 179.707 154.584  1.00 34.92           C  
ATOM   3681  CD2 LEU A 241     118.540 180.921 156.744  1.00 34.92           C  
ATOM   3682  H   LEU A 241     122.144 180.245 155.764  1.00 34.92           H  
ATOM   3683  HA  LEU A 241     120.703 179.898 157.892  1.00 34.92           H  
ATOM   3684  HB2 LEU A 241     120.534 178.617 155.389  1.00 34.92           H  
ATOM   3685  HB3 LEU A 241     119.459 178.374 156.526  1.00 34.92           H  
ATOM   3686  HG  LEU A 241     119.848 180.820 155.184  1.00 34.92           H  
ATOM   3687 HD11 LEU A 241     117.746 180.465 154.261  1.00 34.92           H  
ATOM   3688 HD12 LEU A 241     118.742 179.298 153.849  1.00 34.92           H  
ATOM   3689 HD13 LEU A 241     117.667 179.056 154.994  1.00 34.92           H  
ATOM   3690 HD21 LEU A 241     117.876 181.516 156.363  1.00 34.92           H  
ATOM   3691 HD22 LEU A 241     118.108 180.269 157.320  1.00 34.92           H  
ATOM   3692 HD23 LEU A 241     119.190 181.431 157.252  1.00 34.92           H  
ATOM   3693  N   GLN A 242     122.642 177.442 157.284  1.00 33.48           N  
ATOM   3694  CA  GLN A 242     123.161 176.214 157.876  1.00 33.48           C  
ATOM   3695  C   GLN A 242     123.662 176.463 159.291  1.00 33.48           C  
ATOM   3696  O   GLN A 242     123.603 175.573 160.145  1.00 33.48           O  
ATOM   3697  CB  GLN A 242     124.272 175.637 156.998  1.00 33.48           C  
ATOM   3698  CG  GLN A 242     124.944 174.381 157.557  1.00 33.48           C  
ATOM   3699  CD  GLN A 242     124.094 173.123 157.447  1.00 33.48           C  
ATOM   3700  OE1 GLN A 242     123.285 172.998 156.530  1.00 33.48           O  
ATOM   3701  NE2 GLN A 242     124.276 172.186 158.367  1.00 33.48           N  
ATOM   3702  H   GLN A 242     123.030 177.686 156.557  1.00 33.48           H  
ATOM   3703  HA  GLN A 242     122.447 175.560 157.921  1.00 33.48           H  
ATOM   3704  HB2 GLN A 242     123.916 175.445 156.118  1.00 33.48           H  
ATOM   3705  HB3 GLN A 242     124.963 176.313 156.916  1.00 33.48           H  
ATOM   3706  HG2 GLN A 242     125.762 174.224 157.060  1.00 33.48           H  
ATOM   3707  HG3 GLN A 242     125.157 174.513 158.494  1.00 33.48           H  
ATOM   3708 HE21 GLN A 242     124.845 172.292 158.999  1.00 33.48           H  
ATOM   3709 HE22 GLN A 242     123.812 171.463 158.330  1.00 33.48           H  
ATOM   3710  N   ILE A 243     124.157 177.669 159.562  1.00 33.35           N  
ATOM   3711  CA  ILE A 243     124.623 177.979 160.907  1.00 33.35           C  
ATOM   3712  C   ILE A 243     123.453 178.347 161.809  1.00 33.35           C  
ATOM   3713  O   ILE A 243     123.476 178.070 163.013  1.00 33.35           O  
ATOM   3714  CB  ILE A 243     125.677 179.099 160.855  1.00 33.35           C  
ATOM   3715  CG1 ILE A 243     126.717 178.786 159.780  1.00 33.35           C  
ATOM   3716  CG2 ILE A 243     126.354 179.256 162.209  1.00 33.35           C  
ATOM   3717  CD1 ILE A 243     127.944 179.660 159.834  1.00 33.35           C  
ATOM   3718  H   ILE A 243     124.232 178.313 158.995  1.00 33.35           H  
ATOM   3719  HA  ILE A 243     125.048 177.192 161.279  1.00 33.35           H  
ATOM   3720  HB  ILE A 243     125.235 179.931 160.629  1.00 33.35           H  
ATOM   3721 HG12 ILE A 243     127.006 177.866 159.884  1.00 33.35           H  
ATOM   3722 HG13 ILE A 243     126.311 178.907 158.908  1.00 33.35           H  
ATOM   3723 HG21 ILE A 243     126.849 180.091 162.223  1.00 33.35           H  
ATOM   3724 HG22 ILE A 243     125.681 179.266 162.907  1.00 33.35           H  
ATOM   3725 HG23 ILE A 243     126.958 178.511 162.347  1.00 33.35           H  
ATOM   3726 HD11 ILE A 243     128.416 179.590 158.990  1.00 33.35           H  
ATOM   3727 HD12 ILE A 243     127.672 180.579 159.985  1.00 33.35           H  
ATOM   3728 HD13 ILE A 243     128.514 179.361 160.559  1.00 33.35           H  
ATOM   3729  N   LEU A 244     122.415 178.966 161.252  1.00 35.59           N  
ATOM   3730  CA  LEU A 244     121.289 179.427 162.056  1.00 35.59           C  
ATOM   3731  C   LEU A 244     120.198 178.370 162.179  1.00 35.59           C  
ATOM   3732  O   LEU A 244     119.666 178.148 163.271  1.00 35.59           O  
ATOM   3733  CB  LEU A 244     120.710 180.710 161.456  1.00 35.59           C  
ATOM   3734  CG  LEU A 244     121.636 181.924 161.481  1.00 35.59           C  
ATOM   3735  CD1 LEU A 244     121.034 183.067 160.686  1.00 35.59           C  
ATOM   3736  CD2 LEU A 244     121.911 182.353 162.910  1.00 35.59           C  
ATOM   3737  H   LEU A 244     122.339 179.131 160.411  1.00 35.59           H  
ATOM   3738  HA  LEU A 244     121.604 179.630 162.950  1.00 35.59           H  
ATOM   3739  HB2 LEU A 244     120.480 180.539 160.530  1.00 35.59           H  
ATOM   3740  HB3 LEU A 244     119.909 180.945 161.950  1.00 35.59           H  
ATOM   3741  HG  LEU A 244     122.481 181.685 161.071  1.00 35.59           H  
ATOM   3742 HD11 LEU A 244     121.642 183.822 160.711  1.00 35.59           H  
ATOM   3743 HD12 LEU A 244     120.902 182.778 159.770  1.00 35.59           H  
ATOM   3744 HD13 LEU A 244     120.184 183.313 161.082  1.00 35.59           H  
ATOM   3745 HD21 LEU A 244     122.383 183.200 162.899  1.00 35.59           H  
ATOM   3746 HD22 LEU A 244     121.067 182.450 163.377  1.00 35.59           H  
ATOM   3747 HD23 LEU A 244     122.455 181.678 163.344  1.00 35.59           H  
ATOM   3748  N   LEU A 245     119.849 177.713 161.074  1.00 35.66           N  
ATOM   3749  CA  LEU A 245     118.750 176.757 161.109  1.00 35.66           C  
ATOM   3750  C   LEU A 245     119.167 175.452 161.772  1.00 35.66           C  
ATOM   3751  O   LEU A 245     118.344 174.784 162.409  1.00 35.66           O  
ATOM   3752  CB  LEU A 245     118.239 176.495 159.693  1.00 35.66           C  
ATOM   3753  CG  LEU A 245     117.737 177.721 158.925  1.00 35.66           C  
ATOM   3754  CD1 LEU A 245     117.077 177.298 157.623  1.00 35.66           C  
ATOM   3755  CD2 LEU A 245     116.777 178.541 159.770  1.00 35.66           C  
ATOM   3756  H   LEU A 245     120.224 177.805 160.306  1.00 35.66           H  
ATOM   3757  HA  LEU A 245     118.023 177.129 161.631  1.00 35.66           H  
ATOM   3758  HB2 LEU A 245     118.960 176.104 159.175  1.00 35.66           H  
ATOM   3759  HB3 LEU A 245     117.503 175.865 159.745  1.00 35.66           H  
ATOM   3760  HG  LEU A 245     118.495 178.284 158.704  1.00 35.66           H  
ATOM   3761 HD11 LEU A 245     116.779 178.088 157.149  1.00 35.66           H  
ATOM   3762 HD12 LEU A 245     117.722 176.812 157.086  1.00 35.66           H  
ATOM   3763 HD13 LEU A 245     116.319 176.727 157.825  1.00 35.66           H  
ATOM   3764 HD21 LEU A 245     116.345 179.200 159.205  1.00 35.66           H  
ATOM   3765 HD22 LEU A 245     116.111 177.950 160.155  1.00 35.66           H  
ATOM   3766 HD23 LEU A 245     117.274 178.983 160.475  1.00 35.66           H  
ATOM   3767  N   VAL A 246     120.435 175.068 161.637  1.00 33.61           N  
ATOM   3768  CA  VAL A 246     120.886 173.755 162.085  1.00 33.61           C  
ATOM   3769  C   VAL A 246     121.697 173.875 163.368  1.00 33.61           C  
ATOM   3770  O   VAL A 246     121.310 173.338 164.410  1.00 33.61           O  
ATOM   3771  CB  VAL A 246     121.704 173.057 160.985  1.00 33.61           C  
ATOM   3772  CG1 VAL A 246     121.966 171.606 161.353  1.00 33.61           C  
ATOM   3773  CG2 VAL A 246     120.981 173.148 159.658  1.00 33.61           C  
ATOM   3774  H   VAL A 246     121.055 175.551 161.288  1.00 33.61           H  
ATOM   3775  HA  VAL A 246     120.112 173.201 162.274  1.00 33.61           H  
ATOM   3776  HB  VAL A 246     122.560 173.503 160.893  1.00 33.61           H  
ATOM   3777 HG11 VAL A 246     122.409 171.167 160.609  1.00 33.61           H  
ATOM   3778 HG12 VAL A 246     122.534 171.575 162.139  1.00 33.61           H  
ATOM   3779 HG13 VAL A 246     121.120 171.169 161.538  1.00 33.61           H  
ATOM   3780 HG21 VAL A 246     121.415 172.560 159.021  1.00 33.61           H  
ATOM   3781 HG22 VAL A 246     120.058 172.875 159.785  1.00 33.61           H  
ATOM   3782 HG23 VAL A 246     121.014 174.064 159.340  1.00 33.61           H  
ATOM   3783  N   TYR A 247     122.827 174.579 163.304  1.00 32.67           N  
ATOM   3784  CA  TYR A 247     123.765 174.575 164.421  1.00 32.67           C  
ATOM   3785  C   TYR A 247     123.213 175.349 165.613  1.00 32.67           C  
ATOM   3786  O   TYR A 247     123.280 174.886 166.755  1.00 32.67           O  
ATOM   3787  CB  TYR A 247     125.109 175.147 163.970  1.00 32.67           C  
ATOM   3788  CG  TYR A 247     125.727 174.404 162.808  1.00 32.67           C  
ATOM   3789  CD1 TYR A 247     125.360 173.095 162.517  1.00 32.67           C  
ATOM   3790  CD2 TYR A 247     126.678 175.008 162.000  1.00 32.67           C  
ATOM   3791  CE1 TYR A 247     125.919 172.416 161.459  1.00 32.67           C  
ATOM   3792  CE2 TYR A 247     127.242 174.335 160.938  1.00 32.67           C  
ATOM   3793  CZ  TYR A 247     126.857 173.040 160.672  1.00 32.67           C  
ATOM   3794  OH  TYR A 247     127.419 172.363 159.617  1.00 32.67           O  
ATOM   3795  H   TYR A 247     123.069 175.061 162.634  1.00 32.67           H  
ATOM   3796  HA  TYR A 247     123.907 173.662 164.712  1.00 32.67           H  
ATOM   3797  HB2 TYR A 247     124.982 176.068 163.699  1.00 32.67           H  
ATOM   3798  HB3 TYR A 247     125.732 175.106 164.713  1.00 32.67           H  
ATOM   3799  HD1 TYR A 247     124.724 172.668 163.045  1.00 32.67           H  
ATOM   3800  HD2 TYR A 247     126.937 175.885 162.177  1.00 32.67           H  
ATOM   3801  HE1 TYR A 247     125.662 171.541 161.277  1.00 32.67           H  
ATOM   3802  HE2 TYR A 247     127.878 174.754 160.404  1.00 32.67           H  
ATOM   3803  HH  TYR A 247     127.235 171.546 159.676  1.00 32.67           H  
ATOM   3804  N   PHE A 248     122.667 176.541 165.366  1.00 35.47           N  
ATOM   3805  CA  PHE A 248     122.104 177.334 166.453  1.00 35.47           C  
ATOM   3806  C   PHE A 248     120.931 176.611 167.107  1.00 35.47           C  
ATOM   3807  O   PHE A 248     120.838 176.526 168.338  1.00 35.47           O  
ATOM   3808  CB  PHE A 248     121.672 178.700 165.914  1.00 35.47           C  
ATOM   3809  CG  PHE A 248     121.031 179.590 166.938  1.00 35.47           C  
ATOM   3810  CD1 PHE A 248     119.670 179.526 167.177  1.00 35.47           C  
ATOM   3811  CD2 PHE A 248     121.787 180.501 167.648  1.00 35.47           C  
ATOM   3812  CE1 PHE A 248     119.079 180.345 168.113  1.00 35.47           C  
ATOM   3813  CE2 PHE A 248     121.200 181.326 168.585  1.00 35.47           C  
ATOM   3814  CZ  PHE A 248     119.844 181.248 168.818  1.00 35.47           C  
ATOM   3815  H   PHE A 248     122.610 176.905 164.590  1.00 35.47           H  
ATOM   3816  HA  PHE A 248     122.785 177.478 167.129  1.00 35.47           H  
ATOM   3817  HB2 PHE A 248     122.454 179.159 165.570  1.00 35.47           H  
ATOM   3818  HB3 PHE A 248     121.032 178.564 165.200  1.00 35.47           H  
ATOM   3819  HD1 PHE A 248     119.149 178.917 166.704  1.00 35.47           H  
ATOM   3820  HD2 PHE A 248     122.703 180.558 167.496  1.00 35.47           H  
ATOM   3821  HE1 PHE A 248     118.163 180.290 168.267  1.00 35.47           H  
ATOM   3822  HE2 PHE A 248     121.718 181.934 169.061  1.00 35.47           H  
ATOM   3823  HZ  PHE A 248     119.446 181.803 169.449  1.00 35.47           H  
ATOM   3824  N   VAL A 249     120.026 176.075 166.289  1.00 35.12           N  
ATOM   3825  CA  VAL A 249     118.863 175.371 166.823  1.00 35.12           C  
ATOM   3826  C   VAL A 249     119.304 174.137 167.596  1.00 35.12           C  
ATOM   3827  O   VAL A 249     118.787 173.841 168.679  1.00 35.12           O  
ATOM   3828  CB  VAL A 249     117.890 175.010 165.687  1.00 35.12           C  
ATOM   3829  CG1 VAL A 249     116.829 174.042 166.182  1.00 35.12           C  
ATOM   3830  CG2 VAL A 249     117.254 176.266 165.122  1.00 35.12           C  
ATOM   3831  H   VAL A 249     120.061 176.104 165.430  1.00 35.12           H  
ATOM   3832  HA  VAL A 249     118.397 175.958 167.439  1.00 35.12           H  
ATOM   3833  HB  VAL A 249     118.384 174.575 164.974  1.00 35.12           H  
ATOM   3834 HG11 VAL A 249     116.082 174.053 165.563  1.00 35.12           H  
ATOM   3835 HG12 VAL A 249     117.206 173.150 166.228  1.00 35.12           H  
ATOM   3836 HG13 VAL A 249     116.530 174.325 167.061  1.00 35.12           H  
ATOM   3837 HG21 VAL A 249     116.650 176.019 164.405  1.00 35.12           H  
ATOM   3838 HG22 VAL A 249     116.764 176.717 165.828  1.00 35.12           H  
ATOM   3839 HG23 VAL A 249     117.952 176.847 164.781  1.00 35.12           H  
ATOM   3840  N   LEU A 250     120.262 173.391 167.045  1.00 34.00           N  
ATOM   3841  CA  LEU A 250     120.744 172.196 167.729  1.00 34.00           C  
ATOM   3842  C   LEU A 250     121.385 172.549 169.064  1.00 34.00           C  
ATOM   3843  O   LEU A 250     121.186 171.846 170.060  1.00 34.00           O  
ATOM   3844  CB  LEU A 250     121.735 171.446 166.841  1.00 34.00           C  
ATOM   3845  CG  LEU A 250     121.142 170.613 165.706  1.00 34.00           C  
ATOM   3846  CD1 LEU A 250     122.253 170.051 164.840  1.00 34.00           C  
ATOM   3847  CD2 LEU A 250     120.272 169.496 166.249  1.00 34.00           C  
ATOM   3848  H   LEU A 250     120.641 173.551 166.290  1.00 34.00           H  
ATOM   3849  HA  LEU A 250     119.992 171.611 167.908  1.00 34.00           H  
ATOM   3850  HB2 LEU A 250     122.335 172.095 166.439  1.00 34.00           H  
ATOM   3851  HB3 LEU A 250     122.244 170.843 167.401  1.00 34.00           H  
ATOM   3852  HG  LEU A 250     120.585 171.180 165.151  1.00 34.00           H  
ATOM   3853 HD11 LEU A 250     121.860 169.535 164.119  1.00 34.00           H  
ATOM   3854 HD12 LEU A 250     122.773 170.785 164.478  1.00 34.00           H  
ATOM   3855 HD13 LEU A 250     122.819 169.482 165.384  1.00 34.00           H  
ATOM   3856 HD21 LEU A 250     120.066 168.879 165.530  1.00 34.00           H  
ATOM   3857 HD22 LEU A 250     120.754 169.034 166.953  1.00 34.00           H  
ATOM   3858 HD23 LEU A 250     119.452 169.875 166.603  1.00 34.00           H  
ATOM   3859  N   LEU A 251     122.163 173.633 169.106  1.00 34.35           N  
ATOM   3860  CA  LEU A 251     122.759 174.059 170.367  1.00 34.35           C  
ATOM   3861  C   LEU A 251     121.695 174.450 171.382  1.00 34.35           C  
ATOM   3862  O   LEU A 251     121.805 174.097 172.560  1.00 34.35           O  
ATOM   3863  CB  LEU A 251     123.721 175.222 170.131  1.00 34.35           C  
ATOM   3864  CG  LEU A 251     124.997 174.892 169.353  1.00 34.35           C  
ATOM   3865  CD1 LEU A 251     125.709 176.167 168.938  1.00 34.35           C  
ATOM   3866  CD2 LEU A 251     125.921 174.002 170.164  1.00 34.35           C  
ATOM   3867  H   LEU A 251     122.356 174.129 168.430  1.00 34.35           H  
ATOM   3868  HA  LEU A 251     123.266 173.321 170.739  1.00 34.35           H  
ATOM   3869  HB2 LEU A 251     123.251 175.911 169.635  1.00 34.35           H  
ATOM   3870  HB3 LEU A 251     123.991 175.573 170.993  1.00 34.35           H  
ATOM   3871  HG  LEU A 251     124.758 174.409 168.548  1.00 34.35           H  
ATOM   3872 HD11 LEU A 251     126.512 175.934 168.447  1.00 34.35           H  
ATOM   3873 HD12 LEU A 251     125.117 176.691 168.375  1.00 34.35           H  
ATOM   3874 HD13 LEU A 251     125.941 176.672 169.733  1.00 34.35           H  
ATOM   3875 HD21 LEU A 251     126.741 173.863 169.665  1.00 34.35           H  
ATOM   3876 HD22 LEU A 251     126.117 174.438 171.007  1.00 34.35           H  
ATOM   3877 HD23 LEU A 251     125.483 173.152 170.324  1.00 34.35           H  
ATOM   3878  N   LYS A 252     120.661 175.177 170.953  1.00 36.33           N  
ATOM   3879  CA  LYS A 252     119.575 175.510 171.871  1.00 36.33           C  
ATOM   3880  C   LYS A 252     118.890 174.256 172.399  1.00 36.33           C  
ATOM   3881  O   LYS A 252     118.598 174.159 173.596  1.00 36.33           O  
ATOM   3882  CB  LYS A 252     118.549 176.414 171.187  1.00 36.33           C  
ATOM   3883  CG  LYS A 252     119.067 177.774 170.748  1.00 36.33           C  
ATOM   3884  CD  LYS A 252     119.494 178.635 171.931  1.00 36.33           C  
ATOM   3885  CE  LYS A 252     118.303 179.103 172.745  1.00 36.33           C  
ATOM   3886  NZ  LYS A 252     118.715 180.006 173.853  1.00 36.33           N  
ATOM   3887  H   LYS A 252     120.566 175.483 170.154  1.00 36.33           H  
ATOM   3888  HA  LYS A 252     119.941 175.984 172.633  1.00 36.33           H  
ATOM   3889  HB2 LYS A 252     118.223 175.960 170.395  1.00 36.33           H  
ATOM   3890  HB3 LYS A 252     117.811 176.561 171.799  1.00 36.33           H  
ATOM   3891  HG2 LYS A 252     119.837 177.653 170.172  1.00 36.33           H  
ATOM   3892  HG3 LYS A 252     118.364 178.243 170.272  1.00 36.33           H  
ATOM   3893  HD2 LYS A 252     119.949 179.423 171.600  1.00 36.33           H  
ATOM   3894  HD3 LYS A 252     120.083 178.129 172.512  1.00 36.33           H  
ATOM   3895  HE2 LYS A 252     117.693 179.590 172.168  1.00 36.33           H  
ATOM   3896  HE3 LYS A 252     117.856 178.335 173.134  1.00 36.33           H  
ATOM   3897  HZ1 LYS A 252     117.999 180.269 174.312  1.00 36.33           H  
ATOM   3898  HZ2 LYS A 252     119.270 179.579 174.402  1.00 36.33           H  
ATOM   3899  HZ3 LYS A 252     119.127 180.722 173.524  1.00 36.33           H  
ATOM   3900  N   ILE A 253     118.627 173.284 171.523  1.00 36.10           N  
ATOM   3901  CA  ILE A 253     117.884 172.095 171.936  1.00 36.10           C  
ATOM   3902  C   ILE A 253     118.632 171.351 173.033  1.00 36.10           C  
ATOM   3903  O   ILE A 253     118.033 170.897 174.014  1.00 36.10           O  
ATOM   3904  CB  ILE A 253     117.613 171.188 170.722  1.00 36.10           C  
ATOM   3905  CG1 ILE A 253     116.483 171.761 169.870  1.00 36.10           C  
ATOM   3906  CG2 ILE A 253     117.255 169.786 171.176  1.00 36.10           C  
ATOM   3907  CD1 ILE A 253     116.501 171.281 168.438  1.00 36.10           C  
ATOM   3908  H   ILE A 253     118.865 173.287 170.697  1.00 36.10           H  
ATOM   3909  HA  ILE A 253     117.027 172.373 172.296  1.00 36.10           H  
ATOM   3910  HB  ILE A 253     118.418 171.142 170.182  1.00 36.10           H  
ATOM   3911 HG12 ILE A 253     115.634 171.499 170.260  1.00 36.10           H  
ATOM   3912 HG13 ILE A 253     116.558 172.727 169.860  1.00 36.10           H  
ATOM   3913 HG21 ILE A 253     116.818 169.322 170.444  1.00 36.10           H  
ATOM   3914 HG22 ILE A 253     118.065 169.313 171.425  1.00 36.10           H  
ATOM   3915 HG23 ILE A 253     116.653 169.841 171.934  1.00 36.10           H  
ATOM   3916 HD11 ILE A 253     115.775 171.706 167.955  1.00 36.10           H  
ATOM   3917 HD12 ILE A 253     117.350 171.520 168.036  1.00 36.10           H  
ATOM   3918 HD13 ILE A 253     116.387 170.317 168.426  1.00 36.10           H  
ATOM   3919  N   TYR A 254     119.946 171.213 172.886  1.00 35.61           N  
ATOM   3920  CA  TYR A 254     120.758 170.446 173.819  1.00 35.61           C  
ATOM   3921  C   TYR A 254     121.268 171.281 174.985  1.00 35.61           C  
ATOM   3922  O   TYR A 254     122.138 170.820 175.729  1.00 35.61           O  
ATOM   3923  CB  TYR A 254     121.931 169.801 173.078  1.00 35.61           C  
ATOM   3924  CG  TYR A 254     121.535 168.571 172.299  1.00 35.61           C  
ATOM   3925  CD1 TYR A 254     121.441 167.335 172.919  1.00 35.61           C  
ATOM   3926  CD2 TYR A 254     121.238 168.647 170.947  1.00 35.61           C  
ATOM   3927  CE1 TYR A 254     121.074 166.210 172.216  1.00 35.61           C  
ATOM   3928  CE2 TYR A 254     120.869 167.526 170.234  1.00 35.61           C  
ATOM   3929  CZ  TYR A 254     120.789 166.311 170.874  1.00 35.61           C  
ATOM   3930  OH  TYR A 254     120.422 165.188 170.169  1.00 35.61           O  
ATOM   3931  H   TYR A 254     120.397 171.560 172.242  1.00 35.61           H  
ATOM   3932  HA  TYR A 254     120.215 169.731 174.186  1.00 35.61           H  
ATOM   3933  HB2 TYR A 254     122.300 170.445 172.453  1.00 35.61           H  
ATOM   3934  HB3 TYR A 254     122.608 169.541 173.722  1.00 35.61           H  
ATOM   3935  HD1 TYR A 254     121.633 167.264 173.827  1.00 35.61           H  
ATOM   3936  HD2 TYR A 254     121.293 169.467 170.512  1.00 35.61           H  
ATOM   3937  HE1 TYR A 254     121.018 165.387 172.646  1.00 35.61           H  
ATOM   3938  HE2 TYR A 254     120.677 167.592 169.326  1.00 35.61           H  
ATOM   3939  HH  TYR A 254     120.279 165.387 169.366  1.00 35.61           H  
ATOM   3940  N   GLY A 255     120.757 172.498 175.157  1.00 36.55           N  
ATOM   3941  CA  GLY A 255     121.072 173.302 176.316  1.00 36.55           C  
ATOM   3942  C   GLY A 255     122.336 174.121 176.210  1.00 36.55           C  
ATOM   3943  O   GLY A 255     122.630 174.894 177.129  1.00 36.55           O  
ATOM   3944  H   GLY A 255     120.218 172.879 174.607  1.00 36.55           H  
ATOM   3945  HA2 GLY A 255     120.336 173.911 176.484  1.00 36.55           H  
ATOM   3946  HA3 GLY A 255     121.160 172.719 177.087  1.00 36.55           H  
ATOM   3947  N   ILE A 256     123.091 173.983 175.129  1.00 35.50           N  
ATOM   3948  CA  ILE A 256     124.313 174.754 174.947  1.00 35.50           C  
ATOM   3949  C   ILE A 256     123.936 176.177 174.566  1.00 35.50           C  
ATOM   3950  O   ILE A 256     123.098 176.395 173.684  1.00 35.50           O  
ATOM   3951  CB  ILE A 256     125.206 174.111 173.876  1.00 35.50           C  
ATOM   3952  CG1 ILE A 256     125.577 172.683 174.283  1.00 35.50           C  
ATOM   3953  CG2 ILE A 256     126.458 174.945 173.667  1.00 35.50           C  
ATOM   3954  CD1 ILE A 256     126.131 171.847 173.152  1.00 35.50           C  
ATOM   3955  H   ILE A 256     122.918 173.442 174.482  1.00 35.50           H  
ATOM   3956  HA  ILE A 256     124.806 174.781 175.782  1.00 35.50           H  
ATOM   3957  HB  ILE A 256     124.714 174.078 173.041  1.00 35.50           H  
ATOM   3958 HG12 ILE A 256     126.249 172.721 174.981  1.00 35.50           H  
ATOM   3959 HG13 ILE A 256     124.785 172.232 174.615  1.00 35.50           H  
ATOM   3960 HG21 ILE A 256     127.089 174.442 173.130  1.00 35.50           H  
ATOM   3961 HG22 ILE A 256     126.221 175.767 173.210  1.00 35.50           H  
ATOM   3962 HG23 ILE A 256     126.849 175.147 174.532  1.00 35.50           H  
ATOM   3963 HD11 ILE A 256     126.272 170.941 173.469  1.00 35.50           H  
ATOM   3964 HD12 ILE A 256     125.495 171.846 172.420  1.00 35.50           H  
ATOM   3965 HD13 ILE A 256     126.973 172.228 172.857  1.00 35.50           H  
ATOM   3966  N   ASP A 257     124.548 177.148 175.225  1.00 38.98           N  
ATOM   3967  CA  ASP A 257     124.291 178.543 174.892  1.00 38.98           C  
ATOM   3968  C   ASP A 257     125.000 178.881 173.587  1.00 38.98           C  
ATOM   3969  O   ASP A 257     126.238 178.873 173.550  1.00 38.98           O  
ATOM   3970  CB  ASP A 257     124.778 179.457 176.010  1.00 38.98           C  
ATOM   3971  CG  ASP A 257     124.353 180.898 175.812  1.00 38.98           C  
ATOM   3972  OD1 ASP A 257     123.706 181.194 174.786  1.00 38.98           O  
ATOM   3973  OD2 ASP A 257     124.665 181.734 176.685  1.00 38.98           O  
ATOM   3974  H   ASP A 257     125.112 177.032 175.863  1.00 38.98           H  
ATOM   3975  HA  ASP A 257     123.337 178.678 174.789  1.00 38.98           H  
ATOM   3976  HB2 ASP A 257     124.413 179.149 176.854  1.00 38.98           H  
ATOM   3977  HB3 ASP A 257     125.747 179.433 176.038  1.00 38.98           H  
ATOM   3978  N   PRO A 258     124.279 179.188 172.504  1.00 36.96           N  
ATOM   3979  CA  PRO A 258     124.979 179.463 171.239  1.00 36.96           C  
ATOM   3980  C   PRO A 258     125.958 180.617 171.333  1.00 36.96           C  
ATOM   3981  O   PRO A 258     127.052 180.541 170.764  1.00 36.96           O  
ATOM   3982  CB  PRO A 258     123.833 179.767 170.265  1.00 36.96           C  
ATOM   3983  CG  PRO A 258     122.641 179.131 170.870  1.00 36.96           C  
ATOM   3984  CD  PRO A 258     122.819 179.273 172.344  1.00 36.96           C  
ATOM   3985  HA  PRO A 258     125.449 178.668 170.938  1.00 36.96           H  
ATOM   3986  HB2 PRO A 258     123.713 180.727 170.191  1.00 36.96           H  
ATOM   3987  HB3 PRO A 258     124.028 179.378 169.398  1.00 36.96           H  
ATOM   3988  HG2 PRO A 258     121.841 179.588 170.573  1.00 36.96           H  
ATOM   3989  HG3 PRO A 258     122.613 178.195 170.623  1.00 36.96           H  
ATOM   3990  HD2 PRO A 258     122.491 180.135 172.646  1.00 36.96           H  
ATOM   3991  HD3 PRO A 258     122.380 178.543 172.804  1.00 36.96           H  
ATOM   3992  N   ILE A 259     125.607 181.679 172.056  1.00 37.87           N  
ATOM   3993  CA  ILE A 259     126.456 182.865 172.079  1.00 37.87           C  
ATOM   3994  C   ILE A 259     127.823 182.524 172.661  1.00 37.87           C  
ATOM   3995  O   ILE A 259     128.862 182.903 172.108  1.00 37.87           O  
ATOM   3996  CB  ILE A 259     125.770 184.000 172.861  1.00 37.87           C  
ATOM   3997  CG1 ILE A 259     124.398 184.319 172.256  1.00 37.87           C  
ATOM   3998  CG2 ILE A 259     126.636 185.254 172.864  1.00 37.87           C  
ATOM   3999  CD1 ILE A 259     124.422 184.636 170.767  1.00 37.87           C  
ATOM   4000  H   ILE A 259     124.892 181.738 172.529  1.00 37.87           H  
ATOM   4001  HA  ILE A 259     126.596 183.166 171.168  1.00 37.87           H  
ATOM   4002  HB  ILE A 259     125.642 183.708 173.778  1.00 37.87           H  
ATOM   4003 HG12 ILE A 259     123.816 183.554 172.385  1.00 37.87           H  
ATOM   4004 HG13 ILE A 259     124.027 185.087 172.717  1.00 37.87           H  
ATOM   4005 HG21 ILE A 259     126.151 185.977 172.436  1.00 37.87           H  
ATOM   4006 HG22 ILE A 259     126.831 185.496 173.782  1.00 37.87           H  
ATOM   4007 HG23 ILE A 259     127.460 185.084 172.382  1.00 37.87           H  
ATOM   4008 HD11 ILE A 259     123.560 184.996 170.506  1.00 37.87           H  
ATOM   4009 HD12 ILE A 259     125.114 185.292 170.594  1.00 37.87           H  
ATOM   4010 HD13 ILE A 259     124.605 183.825 170.269  1.00 37.87           H  
ATOM   4011  N   SER A 260     127.844 181.799 173.781  1.00 38.00           N  
ATOM   4012  CA  SER A 260     129.116 181.355 174.340  1.00 38.00           C  
ATOM   4013  C   SER A 260     129.840 180.431 173.373  1.00 38.00           C  
ATOM   4014  O   SER A 260     131.076 180.438 173.295  1.00 38.00           O  
ATOM   4015  CB  SER A 260     128.888 180.657 175.680  1.00 38.00           C  
ATOM   4016  OG  SER A 260     128.163 179.453 175.510  1.00 38.00           O  
ATOM   4017  H   SER A 260     127.148 181.556 174.226  1.00 38.00           H  
ATOM   4018  HA  SER A 260     129.685 182.118 174.492  1.00 38.00           H  
ATOM   4019  HB2 SER A 260     129.747 180.457 176.083  1.00 38.00           H  
ATOM   4020  HB3 SER A 260     128.382 181.250 176.258  1.00 38.00           H  
ATOM   4021  HG  SER A 260     128.029 179.087 176.254  1.00 38.00           H  
ATOM   4022  N   PHE A 261     129.086 179.632 172.618  1.00 35.23           N  
ATOM   4023  CA  PHE A 261     129.707 178.729 171.659  1.00 35.23           C  
ATOM   4024  C   PHE A 261     130.488 179.513 170.613  1.00 35.23           C  
ATOM   4025  O   PHE A 261     131.640 179.186 170.312  1.00 35.23           O  
ATOM   4026  CB  PHE A 261     128.641 177.850 171.006  1.00 35.23           C  
ATOM   4027  CG  PHE A 261     129.189 176.852 170.029  1.00 35.23           C  
ATOM   4028  CD1 PHE A 261     129.329 177.174 168.692  1.00 35.23           C  
ATOM   4029  CD2 PHE A 261     129.552 175.587 170.449  1.00 35.23           C  
ATOM   4030  CE1 PHE A 261     129.829 176.254 167.796  1.00 35.23           C  
ATOM   4031  CE2 PHE A 261     130.048 174.664 169.556  1.00 35.23           C  
ATOM   4032  CZ  PHE A 261     130.187 174.998 168.229  1.00 35.23           C  
ATOM   4033  H   PHE A 261     128.227 179.592 172.645  1.00 35.23           H  
ATOM   4034  HA  PHE A 261     130.328 178.152 172.127  1.00 35.23           H  
ATOM   4035  HB2 PHE A 261     128.171 177.359 171.698  1.00 35.23           H  
ATOM   4036  HB3 PHE A 261     128.019 178.414 170.524  1.00 35.23           H  
ATOM   4037  HD1 PHE A 261     129.088 178.023 168.395  1.00 35.23           H  
ATOM   4038  HD2 PHE A 261     129.460 175.355 171.345  1.00 35.23           H  
ATOM   4039  HE1 PHE A 261     129.921 176.482 166.899  1.00 35.23           H  
ATOM   4040  HE2 PHE A 261     130.291 173.816 169.851  1.00 35.23           H  
ATOM   4041  HZ  PHE A 261     130.524 174.376 167.625  1.00 35.23           H  
ATOM   4042  N   ILE A 262     129.882 180.565 170.056  1.00 36.55           N  
ATOM   4043  CA  ILE A 262     130.612 181.391 169.097  1.00 36.55           C  
ATOM   4044  C   ILE A 262     131.762 182.131 169.771  1.00 36.55           C  
ATOM   4045  O   ILE A 262     132.857 182.220 169.210  1.00 36.55           O  
ATOM   4046  CB  ILE A 262     129.678 182.359 168.343  1.00 36.55           C  
ATOM   4047  CG1 ILE A 262     128.656 181.599 167.490  1.00 36.55           C  
ATOM   4048  CG2 ILE A 262     130.488 183.298 167.464  1.00 36.55           C  
ATOM   4049  CD1 ILE A 262     127.379 181.239 168.170  1.00 36.55           C  
ATOM   4050  H   ILE A 262     129.074 180.814 170.208  1.00 36.55           H  
ATOM   4051  HA  ILE A 262     131.006 180.799 168.437  1.00 36.55           H  
ATOM   4052  HB  ILE A 262     129.196 182.890 168.995  1.00 36.55           H  
ATOM   4053 HG12 ILE A 262     128.434 182.141 166.718  1.00 36.55           H  
ATOM   4054 HG13 ILE A 262     129.066 180.770 167.197  1.00 36.55           H  
ATOM   4055 HG21 ILE A 262     129.887 183.751 166.854  1.00 36.55           H  
ATOM   4056 HG22 ILE A 262     130.937 183.951 168.024  1.00 36.55           H  
ATOM   4057 HG23 ILE A 262     131.140 182.782 166.964  1.00 36.55           H  
ATOM   4058 HD11 ILE A 262     126.648 181.302 167.533  1.00 36.55           H  
ATOM   4059 HD12 ILE A 262     127.450 180.332 168.497  1.00 36.55           H  
ATOM   4060 HD13 ILE A 262     127.229 181.858 168.901  1.00 36.55           H  
ATOM   4061  N   LYS A 263     131.551 182.685 170.970  1.00 37.57           N  
ATOM   4062  CA  LYS A 263     132.675 183.347 171.630  1.00 37.57           C  
ATOM   4063  C   LYS A 263     133.874 182.416 171.742  1.00 37.57           C  
ATOM   4064  O   LYS A 263     135.022 182.846 171.587  1.00 37.57           O  
ATOM   4065  CB  LYS A 263     132.304 183.879 173.017  1.00 37.57           C  
ATOM   4066  CG  LYS A 263     131.108 184.816 173.092  1.00 37.57           C  
ATOM   4067  CD  LYS A 263     130.588 184.892 174.520  1.00 37.57           C  
ATOM   4068  CE  LYS A 263     129.346 185.757 174.648  1.00 37.57           C  
ATOM   4069  NZ  LYS A 263     129.603 186.943 175.519  1.00 37.57           N  
ATOM   4070  H   LYS A 263     130.807 182.691 171.399  1.00 37.57           H  
ATOM   4071  HA  LYS A 263     132.946 184.106 171.090  1.00 37.57           H  
ATOM   4072  HB2 LYS A 263     132.115 183.118 173.588  1.00 37.57           H  
ATOM   4073  HB3 LYS A 263     133.069 184.361 173.369  1.00 37.57           H  
ATOM   4074  HG2 LYS A 263     131.380 185.707 172.826  1.00 37.57           H  
ATOM   4075  HG3 LYS A 263     130.399 184.498 172.516  1.00 37.57           H  
ATOM   4076  HD2 LYS A 263     130.373 184.006 174.833  1.00 37.57           H  
ATOM   4077  HD3 LYS A 263     131.278 185.277 175.081  1.00 37.57           H  
ATOM   4078  HE2 LYS A 263     129.084 186.076 173.771  1.00 37.57           H  
ATOM   4079  HE3 LYS A 263     128.632 185.236 175.047  1.00 37.57           H  
ATOM   4080  HZ1 LYS A 263     129.876 186.678 176.324  1.00 37.57           H  
ATOM   4081  HZ2 LYS A 263     128.861 187.427 175.610  1.00 37.57           H  
ATOM   4082  HZ3 LYS A 263     130.235 187.452 175.153  1.00 37.57           H  
ATOM   4083  N   HIS A 264     133.633 181.135 172.018  1.00 36.38           N  
ATOM   4084  CA  HIS A 264     134.748 180.203 172.134  1.00 36.38           C  
ATOM   4085  C   HIS A 264     135.305 179.796 170.771  1.00 36.38           C  
ATOM   4086  O   HIS A 264     136.523 179.653 170.620  1.00 36.38           O  
ATOM   4087  CB  HIS A 264     134.315 178.968 172.923  1.00 36.38           C  
ATOM   4088  CG  HIS A 264     134.539 179.087 174.399  1.00 36.38           C  
ATOM   4089  ND1 HIS A 264     135.787 178.983 174.972  1.00 36.38           N  
ATOM   4090  CD2 HIS A 264     133.675 179.308 175.418  1.00 36.38           C  
ATOM   4091  CE1 HIS A 264     135.683 179.131 176.281  1.00 36.38           C  
ATOM   4092  NE2 HIS A 264     134.411 179.328 176.577  1.00 36.38           N  
ATOM   4093  H   HIS A 264     132.854 180.790 172.139  1.00 36.38           H  
ATOM   4094  HA  HIS A 264     135.463 180.632 172.628  1.00 36.38           H  
ATOM   4095  HB2 HIS A 264     133.367 178.816 172.779  1.00 36.38           H  
ATOM   4096  HB3 HIS A 264     134.821 178.201 172.609  1.00 36.38           H  
ATOM   4097  HD2 HIS A 264     132.755 179.421 175.346  1.00 36.38           H  
ATOM   4098  HE1 HIS A 264     136.385 179.101 176.890  1.00 36.38           H  
ATOM   4099  HE2 HIS A 264     134.095 179.452 177.367  1.00 36.38           H  
ATOM   4100  N   ALA A 265     134.444 179.615 169.768  1.00 34.69           N  
ATOM   4101  CA  ALA A 265     134.849 179.002 168.507  1.00 34.69           C  
ATOM   4102  C   ALA A 265     135.279 180.000 167.440  1.00 34.69           C  
ATOM   4103  O   ALA A 265     135.801 179.577 166.403  1.00 34.69           O  
ATOM   4104  CB  ALA A 265     133.703 178.147 167.958  1.00 34.69           C  
ATOM   4105  H   ALA A 265     133.615 179.844 169.795  1.00 34.69           H  
ATOM   4106  HA  ALA A 265     135.604 178.423 168.674  1.00 34.69           H  
ATOM   4107  HB1 ALA A 265     133.964 177.786 167.096  1.00 34.69           H  
ATOM   4108  HB2 ALA A 265     133.522 177.423 168.580  1.00 34.69           H  
ATOM   4109  HB3 ALA A 265     132.916 178.704 167.858  1.00 34.69           H  
ATOM   4110  N   LYS A 266     135.103 181.296 167.688  1.00 36.72           N  
ATOM   4111  CA  LYS A 266     135.385 182.317 166.686  1.00 36.72           C  
ATOM   4112  C   LYS A 266     136.783 182.184 166.096  1.00 36.72           C  
ATOM   4113  O   LYS A 266     136.977 182.388 164.893  1.00 36.72           O  
ATOM   4114  CB  LYS A 266     135.184 183.686 167.331  1.00 36.72           C  
ATOM   4115  CG  LYS A 266     136.157 183.958 168.460  1.00 36.72           C  
ATOM   4116  CD  LYS A 266     135.891 185.288 169.122  1.00 36.72           C  
ATOM   4117  CE  LYS A 266     136.893 185.548 170.231  1.00 36.72           C  
ATOM   4118  NZ  LYS A 266     136.716 184.596 171.365  1.00 36.72           N  
ATOM   4119  H   LYS A 266     134.819 181.613 168.436  1.00 36.72           H  
ATOM   4120  HA  LYS A 266     134.746 182.232 165.961  1.00 36.72           H  
ATOM   4121  HB2 LYS A 266     135.309 184.374 166.657  1.00 36.72           H  
ATOM   4122  HB3 LYS A 266     134.285 183.736 167.692  1.00 36.72           H  
ATOM   4123  HG2 LYS A 266     136.073 183.263 169.130  1.00 36.72           H  
ATOM   4124  HG3 LYS A 266     137.060 183.977 168.109  1.00 36.72           H  
ATOM   4125  HD2 LYS A 266     135.955 185.996 168.465  1.00 36.72           H  
ATOM   4126  HD3 LYS A 266     135.004 185.277 169.514  1.00 36.72           H  
ATOM   4127  HE2 LYS A 266     137.792 185.446 169.882  1.00 36.72           H  
ATOM   4128  HE3 LYS A 266     136.765 186.443 170.575  1.00 36.72           H  
ATOM   4129  HZ1 LYS A 266     137.314 184.765 172.002  1.00 36.72           H  
ATOM   4130  HZ2 LYS A 266     135.899 184.683 171.706  1.00 36.72           H  
ATOM   4131  HZ3 LYS A 266     136.824 183.760 171.082  1.00 36.72           H  
ATOM   4132  N   ASP A 267     137.773 181.854 166.924  1.00 35.64           N  
ATOM   4133  CA  ASP A 267     139.139 181.754 166.424  1.00 35.64           C  
ATOM   4134  C   ASP A 267     139.256 180.640 165.389  1.00 35.64           C  
ATOM   4135  O   ASP A 267     139.830 180.832 164.309  1.00 35.64           O  
ATOM   4136  CB  ASP A 267     140.099 181.515 167.586  1.00 35.64           C  
ATOM   4137  CG  ASP A 267     141.449 182.157 167.363  1.00 35.64           C  
ATOM   4138  OD1 ASP A 267     141.923 182.160 166.211  1.00 35.64           O  
ATOM   4139  OD2 ASP A 267     142.039 182.662 168.341  1.00 35.64           O  
ATOM   4140  H   ASP A 267     137.681 181.686 167.763  1.00 35.64           H  
ATOM   4141  HA  ASP A 267     139.383 182.590 165.996  1.00 35.64           H  
ATOM   4142  HB2 ASP A 267     139.718 181.890 168.395  1.00 35.64           H  
ATOM   4143  HB3 ASP A 267     140.234 180.560 167.695  1.00 35.64           H  
ATOM   4144  N   ALA A 268     138.704 179.467 165.702  1.00 32.93           N  
ATOM   4145  CA  ALA A 268     138.746 178.357 164.759  1.00 32.93           C  
ATOM   4146  C   ALA A 268     137.951 178.676 163.502  1.00 32.93           C  
ATOM   4147  O   ALA A 268     138.363 178.322 162.393  1.00 32.93           O  
ATOM   4148  CB  ALA A 268     138.216 177.085 165.420  1.00 32.93           C  
ATOM   4149  H   ALA A 268     138.306 179.291 166.444  1.00 32.93           H  
ATOM   4150  HA  ALA A 268     139.667 178.197 164.499  1.00 32.93           H  
ATOM   4151  HB1 ALA A 268     138.237 176.362 164.773  1.00 32.93           H  
ATOM   4152  HB2 ALA A 268     138.778 176.866 166.179  1.00 32.93           H  
ATOM   4153  HB3 ALA A 268     137.305 177.239 165.714  1.00 32.93           H  
ATOM   4154  N   MET A 269     136.804 179.340 163.656  1.00 34.02           N  
ATOM   4155  CA  MET A 269     136.007 179.691 162.484  1.00 34.02           C  
ATOM   4156  C   MET A 269     136.771 180.628 161.558  1.00 34.02           C  
ATOM   4157  O   MET A 269     136.779 180.435 160.338  1.00 34.02           O  
ATOM   4158  CB  MET A 269     134.677 180.317 162.906  1.00 34.02           C  
ATOM   4159  CG  MET A 269     133.888 179.501 163.910  1.00 34.02           C  
ATOM   4160  SD  MET A 269     132.463 180.382 164.565  1.00 34.02           S  
ATOM   4161  CE  MET A 269     131.457 180.537 163.094  1.00 34.02           C  
ATOM   4162  H   MET A 269     136.477 179.594 164.409  1.00 34.02           H  
ATOM   4163  HA  MET A 269     135.803 178.877 161.997  1.00 34.02           H  
ATOM   4164  HB2 MET A 269     134.855 181.184 163.306  1.00 34.02           H  
ATOM   4165  HB3 MET A 269     134.124 180.429 162.117  1.00 34.02           H  
ATOM   4166  HG2 MET A 269     133.561 178.700 163.471  1.00 34.02           H  
ATOM   4167  HG3 MET A 269     134.455 179.254 164.651  1.00 34.02           H  
ATOM   4168  HE1 MET A 269     130.633 180.996 163.324  1.00 34.02           H  
ATOM   4169  HE2 MET A 269     131.945 181.046 162.428  1.00 34.02           H  
ATOM   4170  HE3 MET A 269     131.258 179.651 162.755  1.00 34.02           H  
ATOM   4171  N   LEU A 270     137.429 181.645 162.116  1.00 35.29           N  
ATOM   4172  CA  LEU A 270     138.190 182.571 161.283  1.00 35.29           C  
ATOM   4173  C   LEU A 270     139.384 181.882 160.633  1.00 35.29           C  
ATOM   4174  O   LEU A 270     139.688 182.127 159.456  1.00 35.29           O  
ATOM   4175  CB  LEU A 270     138.646 183.765 162.116  1.00 35.29           C  
ATOM   4176  CG  LEU A 270     137.527 184.724 162.522  1.00 35.29           C  
ATOM   4177  CD1 LEU A 270     137.958 185.583 163.694  1.00 35.29           C  
ATOM   4178  CD2 LEU A 270     137.115 185.585 161.346  1.00 35.29           C  
ATOM   4179  H   LEU A 270     137.452 181.817 162.958  1.00 35.29           H  
ATOM   4180  HA  LEU A 270     137.616 182.901 160.574  1.00 35.29           H  
ATOM   4181  HB2 LEU A 270     139.059 183.435 162.929  1.00 35.29           H  
ATOM   4182  HB3 LEU A 270     139.295 184.272 161.603  1.00 35.29           H  
ATOM   4183  HG  LEU A 270     136.754 184.207 162.799  1.00 35.29           H  
ATOM   4184 HD11 LEU A 270     137.231 186.180 163.932  1.00 35.29           H  
ATOM   4185 HD12 LEU A 270     138.174 185.008 164.445  1.00 35.29           H  
ATOM   4186 HD13 LEU A 270     138.739 186.099 163.437  1.00 35.29           H  
ATOM   4187 HD21 LEU A 270     136.437 186.213 161.639  1.00 35.29           H  
ATOM   4188 HD22 LEU A 270     137.892 186.065 161.020  1.00 35.29           H  
ATOM   4189 HD23 LEU A 270     136.760 185.015 160.646  1.00 35.29           H  
ATOM   4190  N   THR A 271     140.080 181.025 161.382  1.00 32.98           N  
ATOM   4191  CA  THR A 271     141.204 180.298 160.803  1.00 32.98           C  
ATOM   4192  C   THR A 271     140.745 179.412 159.653  1.00 32.98           C  
ATOM   4193  O   THR A 271     141.404 179.344 158.611  1.00 32.98           O  
ATOM   4194  CB  THR A 271     141.902 179.467 161.879  1.00 32.98           C  
ATOM   4195  OG1 THR A 271     142.422 180.334 162.893  1.00 32.98           O  
ATOM   4196  CG2 THR A 271     143.041 178.655 161.280  1.00 32.98           C  
ATOM   4197  H   THR A 271     139.924 180.850 162.210  1.00 32.98           H  
ATOM   4198  HA  THR A 271     141.846 180.936 160.453  1.00 32.98           H  
ATOM   4199  HB  THR A 271     141.265 178.854 162.276  1.00 32.98           H  
ATOM   4200  HG1 THR A 271     141.796 180.769 163.248  1.00 32.98           H  
ATOM   4201 HG21 THR A 271     143.603 178.302 161.988  1.00 32.98           H  
ATOM   4202 HG22 THR A 271     142.688 177.912 160.763  1.00 32.98           H  
ATOM   4203 HG23 THR A 271     143.580 179.216 160.702  1.00 32.98           H  
ATOM   4204  N   ALA A 272     139.615 178.725 159.825  1.00 32.02           N  
ATOM   4205  CA  ALA A 272     139.076 177.909 158.745  1.00 32.02           C  
ATOM   4206  C   ALA A 272     138.687 178.768 157.551  1.00 32.02           C  
ATOM   4207  O   ALA A 272     138.918 178.387 156.398  1.00 32.02           O  
ATOM   4208  CB  ALA A 272     137.873 177.114 159.247  1.00 32.02           C  
ATOM   4209  H   ALA A 272     139.150 178.714 160.548  1.00 32.02           H  
ATOM   4210  HA  ALA A 272     139.753 177.279 158.454  1.00 32.02           H  
ATOM   4211  HB1 ALA A 272     137.560 176.530 158.539  1.00 32.02           H  
ATOM   4212  HB2 ALA A 272     138.144 176.592 160.016  1.00 32.02           H  
ATOM   4213  HB3 ALA A 272     137.171 177.734 159.501  1.00 32.02           H  
ATOM   4214  N   PHE A 273     138.091 179.933 157.808  1.00 33.22           N  
ATOM   4215  CA  PHE A 273     137.684 180.811 156.719  1.00 33.22           C  
ATOM   4216  C   PHE A 273     138.882 181.251 155.888  1.00 33.22           C  
ATOM   4217  O   PHE A 273     138.819 181.262 154.654  1.00 33.22           O  
ATOM   4218  CB  PHE A 273     136.948 182.025 157.287  1.00 33.22           C  
ATOM   4219  CG  PHE A 273     136.374 182.935 156.241  1.00 33.22           C  
ATOM   4220  CD1 PHE A 273     135.131 182.681 155.691  1.00 33.22           C  
ATOM   4221  CD2 PHE A 273     137.073 184.049 155.816  1.00 33.22           C  
ATOM   4222  CE1 PHE A 273     134.601 183.520 154.733  1.00 33.22           C  
ATOM   4223  CE2 PHE A 273     136.546 184.890 154.860  1.00 33.22           C  
ATOM   4224  CZ  PHE A 273     135.309 184.625 154.318  1.00 33.22           C  
ATOM   4225  H   PHE A 273     137.913 180.232 158.594  1.00 33.22           H  
ATOM   4226  HA  PHE A 273     137.073 180.334 156.137  1.00 33.22           H  
ATOM   4227  HB2 PHE A 273     136.216 181.713 157.843  1.00 33.22           H  
ATOM   4228  HB3 PHE A 273     137.568 182.543 157.823  1.00 33.22           H  
ATOM   4229  HD1 PHE A 273     134.649 181.936 155.968  1.00 33.22           H  
ATOM   4230  HD2 PHE A 273     137.909 184.234 156.179  1.00 33.22           H  
ATOM   4231  HE1 PHE A 273     133.765 183.338 154.368  1.00 33.22           H  
ATOM   4232  HE2 PHE A 273     137.026 185.636 154.580  1.00 33.22           H  
ATOM   4233  HZ  PHE A 273     134.952 185.190 153.672  1.00 33.22           H  
ATOM   4234  N   VAL A 274     139.986 181.613 156.542  1.00 34.17           N  
ATOM   4235  CA  VAL A 274     141.121 182.159 155.800  1.00 34.17           C  
ATOM   4236  C   VAL A 274     141.949 181.046 155.167  1.00 34.17           C  
ATOM   4237  O   VAL A 274     142.316 181.125 153.989  1.00 34.17           O  
ATOM   4238  CB  VAL A 274     141.981 183.061 156.707  1.00 34.17           C  
ATOM   4239  CG1 VAL A 274     141.133 184.177 157.290  1.00 34.17           C  
ATOM   4240  CG2 VAL A 274     142.657 182.251 157.807  1.00 34.17           C  
ATOM   4241  H   VAL A 274     140.100 181.554 157.392  1.00 34.17           H  
ATOM   4242  HA  VAL A 274     140.780 182.714 155.081  1.00 34.17           H  
ATOM   4243  HB  VAL A 274     142.678 183.468 156.170  1.00 34.17           H  
ATOM   4244 HG11 VAL A 274     141.662 184.668 157.934  1.00 34.17           H  
ATOM   4245 HG12 VAL A 274     140.852 184.767 156.573  1.00 34.17           H  
ATOM   4246 HG13 VAL A 274     140.356 183.796 157.728  1.00 34.17           H  
ATOM   4247 HG21 VAL A 274     143.014 182.858 158.472  1.00 34.17           H  
ATOM   4248 HG22 VAL A 274     142.004 181.664 158.216  1.00 34.17           H  
ATOM   4249 HG23 VAL A 274     143.377 181.731 157.419  1.00 34.17           H  
ATOM   4250  N   THR A 275     142.262 179.996 155.927  1.00 32.42           N  
ATOM   4251  CA  THR A 275     143.132 178.943 155.416  1.00 32.42           C  
ATOM   4252  C   THR A 275     142.416 178.027 154.432  1.00 32.42           C  
ATOM   4253  O   THR A 275     143.065 177.427 153.569  1.00 32.42           O  
ATOM   4254  CB  THR A 275     143.694 178.114 156.571  1.00 32.42           C  
ATOM   4255  OG1 THR A 275     142.622 177.478 157.278  1.00 32.42           O  
ATOM   4256  CG2 THR A 275     144.472 178.998 157.527  1.00 32.42           C  
ATOM   4257  H   THR A 275     141.986 179.873 156.733  1.00 32.42           H  
ATOM   4258  HA  THR A 275     143.879 179.351 154.952  1.00 32.42           H  
ATOM   4259  HB  THR A 275     144.295 177.438 156.221  1.00 32.42           H  
ATOM   4260  HG1 THR A 275     142.100 178.058 157.590  1.00 32.42           H  
ATOM   4261 HG21 THR A 275     144.949 178.450 158.171  1.00 32.42           H  
ATOM   4262 HG22 THR A 275     145.113 179.535 157.035  1.00 32.42           H  
ATOM   4263 HG23 THR A 275     143.866 179.587 158.003  1.00 32.42           H  
ATOM   4264  N   ARG A 276     141.096 177.900 154.546  1.00 33.23           N  
ATOM   4265  CA  ARG A 276     140.316 177.036 153.665  1.00 33.23           C  
ATOM   4266  C   ARG A 276     140.782 175.584 153.760  1.00 33.23           C  
ATOM   4267  O   ARG A 276     140.782 174.847 152.774  1.00 33.23           O  
ATOM   4268  CB  ARG A 276     140.379 177.522 152.217  1.00 33.23           C  
ATOM   4269  CG  ARG A 276     139.903 178.947 152.015  1.00 33.23           C  
ATOM   4270  CD  ARG A 276     140.834 179.704 151.094  1.00 33.23           C  
ATOM   4271  NE  ARG A 276     140.993 179.025 149.813  1.00 33.23           N  
ATOM   4272  CZ  ARG A 276     142.123 178.971 149.119  1.00 33.23           C  
ATOM   4273  NH1 ARG A 276     143.232 179.551 149.550  1.00 33.23           N  
ATOM   4274  NH2 ARG A 276     142.140 178.321 147.960  1.00 33.23           N  
ATOM   4275  H   ARG A 276     140.623 178.313 155.135  1.00 33.23           H  
ATOM   4276  HA  ARG A 276     139.388 177.065 153.945  1.00 33.23           H  
ATOM   4277  HB2 ARG A 276     141.297 177.469 151.908  1.00 33.23           H  
ATOM   4278  HB3 ARG A 276     139.818 176.948 151.678  1.00 33.23           H  
ATOM   4279  HG2 ARG A 276     139.020 178.936 151.614  1.00 33.23           H  
ATOM   4280  HG3 ARG A 276     139.880 179.406 152.869  1.00 33.23           H  
ATOM   4281  HD2 ARG A 276     140.474 180.587 150.925  1.00 33.23           H  
ATOM   4282  HD3 ARG A 276     141.700 179.772 151.522  1.00 33.23           H  
ATOM   4283  HE  ARG A 276     140.305 178.626 149.485  1.00 33.23           H  
ATOM   4284 HH11 ARG A 276     143.240 179.979 150.295  1.00 33.23           H  
ATOM   4285 HH12 ARG A 276     143.950 179.503 149.079  1.00 33.23           H  
ATOM   4286 HH21 ARG A 276     141.425 177.939 147.671  1.00 33.23           H  
ATOM   4287 HH22 ARG A 276     142.865 178.279 147.501  1.00 33.23           H  
ATOM   4288  N   SER A 277     141.176 175.165 154.960  1.00 31.80           N  
ATOM   4289  CA  SER A 277     141.613 173.796 155.197  1.00 31.80           C  
ATOM   4290  C   SER A 277     141.124 173.355 156.566  1.00 31.80           C  
ATOM   4291  O   SER A 277     141.539 173.916 157.583  1.00 31.80           O  
ATOM   4292  CB  SER A 277     143.136 173.678 155.114  1.00 31.80           C  
ATOM   4293  OG  SER A 277     143.560 172.370 155.449  1.00 31.80           O  
ATOM   4294  H   SER A 277     141.198 175.665 155.660  1.00 31.80           H  
ATOM   4295  HA  SER A 277     141.223 173.209 154.530  1.00 31.80           H  
ATOM   4296  HB2 SER A 277     143.419 173.880 154.208  1.00 31.80           H  
ATOM   4297  HB3 SER A 277     143.536 174.308 155.734  1.00 31.80           H  
ATOM   4298  HG  SER A 277     143.221 171.814 154.921  1.00 31.80           H  
ATOM   4299  N   SER A 278     140.238 172.358 156.591  1.00 30.93           N  
ATOM   4300  CA  SER A 278     139.815 171.784 157.864  1.00 30.93           C  
ATOM   4301  C   SER A 278     140.989 171.126 158.574  1.00 30.93           C  
ATOM   4302  O   SER A 278     141.193 171.317 159.779  1.00 30.93           O  
ATOM   4303  CB  SER A 278     138.692 170.774 157.633  1.00 30.93           C  
ATOM   4304  OG  SER A 278     137.468 171.427 157.358  1.00 30.93           O  
ATOM   4305  H   SER A 278     139.874 172.004 155.898  1.00 30.93           H  
ATOM   4306  HA  SER A 278     139.473 172.490 158.434  1.00 30.93           H  
ATOM   4307  HB2 SER A 278     138.925 170.212 156.877  1.00 30.93           H  
ATOM   4308  HB3 SER A 278     138.588 170.231 158.430  1.00 30.93           H  
ATOM   4309  HG  SER A 278     137.543 171.900 156.669  1.00 30.93           H  
ATOM   4310  N   GLU A 279     141.780 170.349 157.833  1.00 32.58           N  
ATOM   4311  CA  GLU A 279     142.938 169.692 158.424  1.00 32.58           C  
ATOM   4312  C   GLU A 279     143.949 170.717 158.919  1.00 32.58           C  
ATOM   4313  O   GLU A 279     144.517 170.564 160.006  1.00 32.58           O  
ATOM   4314  CB  GLU A 279     143.572 168.745 157.404  1.00 32.58           C  
ATOM   4315  CG  GLU A 279     144.870 168.099 157.859  1.00 32.58           C  
ATOM   4316  CD  GLU A 279     145.510 167.258 156.775  1.00 32.58           C  
ATOM   4317  OE1 GLU A 279     144.778 166.767 155.891  1.00 32.58           O  
ATOM   4318  OE2 GLU A 279     146.746 167.087 156.807  1.00 32.58           O  
ATOM   4319  H   GLU A 279     141.668 170.191 156.995  1.00 32.58           H  
ATOM   4320  HA  GLU A 279     142.648 169.165 159.185  1.00 32.58           H  
ATOM   4321  HB2 GLU A 279     142.941 168.034 157.209  1.00 32.58           H  
ATOM   4322  HB3 GLU A 279     143.761 169.245 156.595  1.00 32.58           H  
ATOM   4323  HG2 GLU A 279     145.504 168.785 158.113  1.00 32.58           H  
ATOM   4324  HG3 GLU A 279     144.686 167.520 158.616  1.00 32.58           H  
ATOM   4325  N   GLY A 280     144.183 171.769 158.136  1.00 31.67           N  
ATOM   4326  CA  GLY A 280     145.099 172.810 158.572  1.00 31.67           C  
ATOM   4327  C   GLY A 280     144.603 173.546 159.800  1.00 31.67           C  
ATOM   4328  O   GLY A 280     145.393 173.945 160.657  1.00 31.67           O  
ATOM   4329  H   GLY A 280     143.830 171.899 157.363  1.00 31.67           H  
ATOM   4330  HA2 GLY A 280     145.961 172.416 158.778  1.00 31.67           H  
ATOM   4331  HA3 GLY A 280     145.220 173.453 157.856  1.00 31.67           H  
ATOM   4332  N   THR A 281     143.288 173.738 159.901  1.00 31.27           N  
ATOM   4333  CA  THR A 281     142.691 174.412 161.045  1.00 31.27           C  
ATOM   4334  C   THR A 281     142.526 173.503 162.256  1.00 31.27           C  
ATOM   4335  O   THR A 281     142.215 174.000 163.343  1.00 31.27           O  
ATOM   4336  CB  THR A 281     141.326 174.983 160.655  1.00 31.27           C  
ATOM   4337  OG1 THR A 281     141.450 175.733 159.443  1.00 31.27           O  
ATOM   4338  CG2 THR A 281     140.782 175.886 161.749  1.00 31.27           C  
ATOM   4339  H   THR A 281     142.717 173.482 159.312  1.00 31.27           H  
ATOM   4340  HA  THR A 281     143.261 175.154 161.305  1.00 31.27           H  
ATOM   4341  HB  THR A 281     140.700 174.256 160.520  1.00 31.27           H  
ATOM   4342  HG1 THR A 281     141.681 175.228 158.813  1.00 31.27           H  
ATOM   4343 HG21 THR A 281     140.091 176.463 161.387  1.00 31.27           H  
ATOM   4344 HG22 THR A 281     140.401 175.351 162.463  1.00 31.27           H  
ATOM   4345 HG23 THR A 281     141.493 176.436 162.110  1.00 31.27           H  
ATOM   4346  N   LEU A 282     142.742 172.201 162.100  1.00 30.05           N  
ATOM   4347  CA  LEU A 282     142.478 171.262 163.186  1.00 30.05           C  
ATOM   4348  C   LEU A 282     143.130 171.643 164.511  1.00 30.05           C  
ATOM   4349  O   LEU A 282     142.471 171.488 165.552  1.00 30.05           O  
ATOM   4350  CB  LEU A 282     142.923 169.859 162.749  1.00 30.05           C  
ATOM   4351  CG  LEU A 282     142.379 168.656 163.524  1.00 30.05           C  
ATOM   4352  CD1 LEU A 282     140.884 168.764 163.769  1.00 30.05           C  
ATOM   4353  CD2 LEU A 282     142.698 167.378 162.774  1.00 30.05           C  
ATOM   4354  H   LEU A 282     143.040 171.837 161.381  1.00 30.05           H  
ATOM   4355  HA  LEU A 282     141.520 171.243 163.332  1.00 30.05           H  
ATOM   4356  HB2 LEU A 282     142.662 169.738 161.823  1.00 30.05           H  
ATOM   4357  HB3 LEU A 282     143.889 169.816 162.812  1.00 30.05           H  
ATOM   4358  HG  LEU A 282     142.819 168.613 164.387  1.00 30.05           H  
ATOM   4359 HD11 LEU A 282     140.554 167.907 164.079  1.00 30.05           H  
ATOM   4360 HD12 LEU A 282     140.721 169.444 164.442  1.00 30.05           H  
ATOM   4361 HD13 LEU A 282     140.444 169.006 162.939  1.00 30.05           H  
ATOM   4362 HD21 LEU A 282     142.473 166.620 163.335  1.00 30.05           H  
ATOM   4363 HD22 LEU A 282     142.177 167.353 161.957  1.00 30.05           H  
ATOM   4364 HD23 LEU A 282     143.645 167.364 162.565  1.00 30.05           H  
ATOM   4365  N   PRO A 283     144.387 172.101 164.568  1.00 30.30           N  
ATOM   4366  CA  PRO A 283     144.951 172.482 165.876  1.00 30.30           C  
ATOM   4367  C   PRO A 283     144.171 173.583 166.579  1.00 30.30           C  
ATOM   4368  O   PRO A 283     143.940 173.503 167.793  1.00 30.30           O  
ATOM   4369  CB  PRO A 283     146.374 172.934 165.521  1.00 30.30           C  
ATOM   4370  CG  PRO A 283     146.670 172.290 164.224  1.00 30.30           C  
ATOM   4371  CD  PRO A 283     145.376 172.231 163.488  1.00 30.30           C  
ATOM   4372  HA  PRO A 283     145.000 171.708 166.457  1.00 30.30           H  
ATOM   4373  HB2 PRO A 283     146.400 173.900 165.439  1.00 30.30           H  
ATOM   4374  HB3 PRO A 283     146.994 172.630 166.204  1.00 30.30           H  
ATOM   4375  HG2 PRO A 283     147.315 172.825 163.736  1.00 30.30           H  
ATOM   4376  HG3 PRO A 283     147.015 171.398 164.379  1.00 30.30           H  
ATOM   4377  HD2 PRO A 283     145.230 173.053 162.993  1.00 30.30           H  
ATOM   4378  HD3 PRO A 283     145.353 171.455 162.907  1.00 30.30           H  
ATOM   4379  N   VAL A 284     143.740 174.604 165.841  1.00 31.90           N  
ATOM   4380  CA  VAL A 284     142.977 175.685 166.453  1.00 31.90           C  
ATOM   4381  C   VAL A 284     141.614 175.178 166.907  1.00 31.90           C  
ATOM   4382  O   VAL A 284     141.117 175.562 167.972  1.00 31.90           O  
ATOM   4383  CB  VAL A 284     142.852 176.868 165.477  1.00 31.90           C  
ATOM   4384  CG1 VAL A 284     142.260 178.076 166.175  1.00 31.90           C  
ATOM   4385  CG2 VAL A 284     144.208 177.209 164.884  1.00 31.90           C  
ATOM   4386  H   VAL A 284     143.870 174.689 164.995  1.00 31.90           H  
ATOM   4387  HA  VAL A 284     143.453 175.998 167.239  1.00 31.90           H  
ATOM   4388  HB  VAL A 284     142.259 176.619 164.750  1.00 31.90           H  
ATOM   4389 HG11 VAL A 284     142.255 178.825 165.558  1.00 31.90           H  
ATOM   4390 HG12 VAL A 284     141.354 177.871 166.451  1.00 31.90           H  
ATOM   4391 HG13 VAL A 284     142.803 178.289 166.950  1.00 31.90           H  
ATOM   4392 HG21 VAL A 284     144.148 178.065 164.434  1.00 31.90           H  
ATOM   4393 HG22 VAL A 284     144.861 177.256 165.599  1.00 31.90           H  
ATOM   4394 HG23 VAL A 284     144.460 176.520 164.249  1.00 31.90           H  
ATOM   4395  N   THR A 285     140.991 174.308 166.112  1.00 30.80           N  
ATOM   4396  CA  THR A 285     139.706 173.740 166.503  1.00 30.80           C  
ATOM   4397  C   THR A 285     139.837 172.924 167.783  1.00 30.80           C  
ATOM   4398  O   THR A 285     138.981 173.004 168.673  1.00 30.80           O  
ATOM   4399  CB  THR A 285     139.155 172.869 165.372  1.00 30.80           C  
ATOM   4400  OG1 THR A 285     139.166 173.609 164.145  1.00 30.80           O  
ATOM   4401  CG2 THR A 285     137.735 172.431 165.674  1.00 30.80           C  
ATOM   4402  H   THR A 285     141.288 174.034 165.353  1.00 30.80           H  
ATOM   4403  HA  THR A 285     139.076 174.459 166.666  1.00 30.80           H  
ATOM   4404  HB  THR A 285     139.707 172.078 165.276  1.00 30.80           H  
ATOM   4405  HG1 THR A 285     138.865 173.135 163.521  1.00 30.80           H  
ATOM   4406 HG21 THR A 285     137.353 171.988 164.900  1.00 30.80           H  
ATOM   4407 HG22 THR A 285     137.728 171.816 166.424  1.00 30.80           H  
ATOM   4408 HG23 THR A 285     137.191 173.203 165.894  1.00 30.80           H  
ATOM   4409  N   MET A 286     140.901 172.131 167.891  1.00 30.51           N  
ATOM   4410  CA  MET A 286     141.102 171.328 169.091  1.00 30.51           C  
ATOM   4411  C   MET A 286     141.390 172.209 170.299  1.00 30.51           C  
ATOM   4412  O   MET A 286     140.946 171.907 171.411  1.00 30.51           O  
ATOM   4413  CB  MET A 286     142.231 170.326 168.868  1.00 30.51           C  
ATOM   4414  CG  MET A 286     141.789 169.085 168.110  1.00 30.51           C  
ATOM   4415  SD  MET A 286     143.154 168.161 167.390  1.00 30.51           S  
ATOM   4416  CE  MET A 286     143.720 167.248 168.818  1.00 30.51           C  
ATOM   4417  H   MET A 286     141.512 172.040 167.292  1.00 30.51           H  
ATOM   4418  HA  MET A 286     140.292 170.825 169.265  1.00 30.51           H  
ATOM   4419  HB2 MET A 286     142.935 170.753 168.355  1.00 30.51           H  
ATOM   4420  HB3 MET A 286     142.575 170.042 169.729  1.00 30.51           H  
ATOM   4421  HG2 MET A 286     141.319 168.495 168.720  1.00 30.51           H  
ATOM   4422  HG3 MET A 286     141.197 169.351 167.389  1.00 30.51           H  
ATOM   4423  HE1 MET A 286     144.507 166.738 168.575  1.00 30.51           H  
ATOM   4424  HE2 MET A 286     143.938 167.875 169.526  1.00 30.51           H  
ATOM   4425  HE3 MET A 286     143.014 166.651 169.111  1.00 30.51           H  
ATOM   4426  N   ARG A 287     142.130 173.304 170.107  1.00 32.22           N  
ATOM   4427  CA  ARG A 287     142.326 174.239 171.210  1.00 32.22           C  
ATOM   4428  C   ARG A 287     141.004 174.862 171.638  1.00 32.22           C  
ATOM   4429  O   ARG A 287     140.763 175.073 172.831  1.00 32.22           O  
ATOM   4430  CB  ARG A 287     143.326 175.326 170.825  1.00 32.22           C  
ATOM   4431  CG  ARG A 287     143.796 176.130 172.026  1.00 32.22           C  
ATOM   4432  CD  ARG A 287     144.377 177.476 171.660  1.00 32.22           C  
ATOM   4433  NE  ARG A 287     143.474 178.313 170.880  1.00 32.22           N  
ATOM   4434  CZ  ARG A 287     143.725 179.575 170.558  1.00 32.22           C  
ATOM   4435  NH1 ARG A 287     144.830 180.184 170.958  1.00 32.22           N  
ATOM   4436  NH2 ARG A 287     142.847 180.243 169.817  1.00 32.22           N  
ATOM   4437  H   ARG A 287     142.517 173.522 169.371  1.00 32.22           H  
ATOM   4438  HA  ARG A 287     142.688 173.757 171.970  1.00 32.22           H  
ATOM   4439  HB2 ARG A 287     144.104 174.912 170.418  1.00 32.22           H  
ATOM   4440  HB3 ARG A 287     142.906 175.934 170.197  1.00 32.22           H  
ATOM   4441  HG2 ARG A 287     143.044 176.284 172.620  1.00 32.22           H  
ATOM   4442  HG3 ARG A 287     144.483 175.626 172.490  1.00 32.22           H  
ATOM   4443  HD2 ARG A 287     144.570 177.953 172.481  1.00 32.22           H  
ATOM   4444  HD3 ARG A 287     145.191 177.347 171.152  1.00 32.22           H  
ATOM   4445  HE  ARG A 287     142.686 178.008 170.719  1.00 32.22           H  
ATOM   4446 HH11 ARG A 287     145.406 179.763 171.437  1.00 32.22           H  
ATOM   4447 HH12 ARG A 287     144.972 181.002 170.738  1.00 32.22           H  
ATOM   4448 HH21 ARG A 287     142.125 179.858 169.553  1.00 32.22           H  
ATOM   4449 HH22 ARG A 287     142.999 181.062 169.604  1.00 32.22           H  
ATOM   4450  N   VAL A 288     140.140 175.177 170.674  1.00 32.29           N  
ATOM   4451  CA  VAL A 288     138.816 175.700 171.000  1.00 32.29           C  
ATOM   4452  C   VAL A 288     138.047 174.689 171.837  1.00 32.29           C  
ATOM   4453  O   VAL A 288     137.417 175.034 172.843  1.00 32.29           O  
ATOM   4454  CB  VAL A 288     138.056 176.059 169.710  1.00 32.29           C  
ATOM   4455  CG1 VAL A 288     136.565 176.216 169.977  1.00 32.29           C  
ATOM   4456  CG2 VAL A 288     138.622 177.327 169.103  1.00 32.29           C  
ATOM   4457  H   VAL A 288     140.295 175.099 169.831  1.00 32.29           H  
ATOM   4458  HA  VAL A 288     138.916 176.510 171.524  1.00 32.29           H  
ATOM   4459  HB  VAL A 288     138.170 175.341 169.066  1.00 32.29           H  
ATOM   4460 HG11 VAL A 288     136.134 176.478 169.151  1.00 32.29           H  
ATOM   4461 HG12 VAL A 288     136.191 175.371 170.271  1.00 32.29           H  
ATOM   4462 HG13 VAL A 288     136.433 176.897 170.655  1.00 32.29           H  
ATOM   4463 HG21 VAL A 288     138.140 177.528 168.286  1.00 32.29           H  
ATOM   4464 HG22 VAL A 288     138.514 178.053 169.737  1.00 32.29           H  
ATOM   4465 HG23 VAL A 288     139.562 177.194 168.910  1.00 32.29           H  
ATOM   4466  N   ALA A 289     138.079 173.421 171.426  1.00 31.33           N  
ATOM   4467  CA  ALA A 289     137.370 172.388 172.173  1.00 31.33           C  
ATOM   4468  C   ALA A 289     137.932 172.248 173.582  1.00 31.33           C  
ATOM   4469  O   ALA A 289     137.178 172.076 174.547  1.00 31.33           O  
ATOM   4470  CB  ALA A 289     137.442 171.059 171.427  1.00 31.33           C  
ATOM   4471  H   ALA A 289     138.498 173.140 170.729  1.00 31.33           H  
ATOM   4472  HA  ALA A 289     136.436 172.639 172.247  1.00 31.33           H  
ATOM   4473  HB1 ALA A 289     136.995 170.377 171.952  1.00 31.33           H  
ATOM   4474  HB2 ALA A 289     137.001 171.157 170.569  1.00 31.33           H  
ATOM   4475  HB3 ALA A 289     138.373 170.820 171.297  1.00 31.33           H  
ATOM   4476  N   LYS A 290     139.257 172.313 173.720  1.00 31.87           N  
ATOM   4477  CA  LYS A 290     139.866 172.250 175.043  1.00 31.87           C  
ATOM   4478  C   LYS A 290     139.415 173.419 175.910  1.00 31.87           C  
ATOM   4479  O   LYS A 290     139.115 173.243 177.096  1.00 31.87           O  
ATOM   4480  CB  LYS A 290     141.389 172.232 174.918  1.00 31.87           C  
ATOM   4481  CG  LYS A 290     142.116 172.152 176.249  1.00 31.87           C  
ATOM   4482  CD  LYS A 290     143.613 171.957 176.068  1.00 31.87           C  
ATOM   4483  CE  LYS A 290     144.298 173.233 175.610  1.00 31.87           C  
ATOM   4484  NZ  LYS A 290     144.302 174.285 176.663  1.00 31.87           N  
ATOM   4485  H   LYS A 290     139.816 172.394 173.071  1.00 31.87           H  
ATOM   4486  HA  LYS A 290     139.590 171.429 175.480  1.00 31.87           H  
ATOM   4487  HB2 LYS A 290     141.649 171.460 174.391  1.00 31.87           H  
ATOM   4488  HB3 LYS A 290     141.673 173.046 174.473  1.00 31.87           H  
ATOM   4489  HG2 LYS A 290     141.977 172.977 176.740  1.00 31.87           H  
ATOM   4490  HG3 LYS A 290     141.772 171.399 176.755  1.00 31.87           H  
ATOM   4491  HD2 LYS A 290     144.004 171.691 176.915  1.00 31.87           H  
ATOM   4492  HD3 LYS A 290     143.767 171.272 175.398  1.00 31.87           H  
ATOM   4493  HE2 LYS A 290     145.220 173.034 175.383  1.00 31.87           H  
ATOM   4494  HE3 LYS A 290     143.834 173.585 174.834  1.00 31.87           H  
ATOM   4495  HZ1 LYS A 290     143.466 174.507 176.875  1.00 31.87           H  
ATOM   4496  HZ2 LYS A 290     144.727 175.008 176.369  1.00 31.87           H  
ATOM   4497  HZ3 LYS A 290     144.714 173.983 177.392  1.00 31.87           H  
ATOM   4498  N   GLU A 291     139.364 174.623 175.337  1.00 34.99           N  
ATOM   4499  CA  GLU A 291     138.954 175.790 176.111  1.00 34.99           C  
ATOM   4500  C   GLU A 291     137.477 175.733 176.478  1.00 34.99           C  
ATOM   4501  O   GLU A 291     137.070 176.325 177.484  1.00 34.99           O  
ATOM   4502  CB  GLU A 291     139.255 177.070 175.333  1.00 34.99           C  
ATOM   4503  CG  GLU A 291     140.657 177.611 175.563  1.00 34.99           C  
ATOM   4504  CD  GLU A 291     140.922 178.898 174.804  1.00 34.99           C  
ATOM   4505  OE1 GLU A 291     140.151 179.863 174.982  1.00 34.99           O  
ATOM   4506  OE2 GLU A 291     141.904 178.945 174.032  1.00 34.99           O  
ATOM   4507  H   GLU A 291     139.558 174.787 174.516  1.00 34.99           H  
ATOM   4508  HA  GLU A 291     139.465 175.816 176.935  1.00 34.99           H  
ATOM   4509  HB2 GLU A 291     138.624 177.755 175.603  1.00 34.99           H  
ATOM   4510  HB3 GLU A 291     139.158 176.890 174.385  1.00 34.99           H  
ATOM   4511  HG2 GLU A 291     141.303 176.951 175.268  1.00 34.99           H  
ATOM   4512  HG3 GLU A 291     140.774 177.793 176.509  1.00 34.99           H  
ATOM   4513  N   MET A 292     136.663 175.038 175.682  1.00 34.89           N  
ATOM   4514  CA  MET A 292     135.247 174.890 175.996  1.00 34.89           C  
ATOM   4515  C   MET A 292     135.001 173.975 177.184  1.00 34.89           C  
ATOM   4516  O   MET A 292     133.871 173.928 177.680  1.00 34.89           O  
ATOM   4517  CB  MET A 292     134.491 174.349 174.783  1.00 34.89           C  
ATOM   4518  CG  MET A 292     133.994 175.414 173.825  1.00 34.89           C  
ATOM   4519  SD  MET A 292     133.328 174.704 172.308  1.00 34.89           S  
ATOM   4520  CE  MET A 292     132.852 176.184 171.422  1.00 34.89           C  
ATOM   4521  H   MET A 292     136.908 174.645 174.958  1.00 34.89           H  
ATOM   4522  HA  MET A 292     134.884 175.767 176.201  1.00 34.89           H  
ATOM   4523  HB2 MET A 292     135.080 173.759 174.287  1.00 34.89           H  
ATOM   4524  HB3 MET A 292     133.719 173.852 175.095  1.00 34.89           H  
ATOM   4525  HG2 MET A 292     133.290 175.924 174.254  1.00 34.89           H  
ATOM   4526  HG3 MET A 292     134.732 175.998 173.587  1.00 34.89           H  
ATOM   4527  HE1 MET A 292     132.457 175.930 170.573  1.00 34.89           H  
ATOM   4528  HE2 MET A 292     132.206 176.675 171.953  1.00 34.89           H  
ATOM   4529  HE3 MET A 292     133.640 176.728 171.271  1.00 34.89           H  
ATOM   4530  N   GLY A 293     136.015 173.249 177.647  1.00 34.11           N  
ATOM   4531  CA  GLY A 293     135.859 172.322 178.745  1.00 34.11           C  
ATOM   4532  C   GLY A 293     135.448 170.922 178.349  1.00 34.11           C  
ATOM   4533  O   GLY A 293     135.291 170.070 179.232  1.00 34.11           O  
ATOM   4534  H   GLY A 293     136.814 173.279 177.332  1.00 34.11           H  
ATOM   4535  HA2 GLY A 293     136.699 172.260 179.225  1.00 34.11           H  
ATOM   4536  HA3 GLY A 293     135.189 172.668 179.356  1.00 34.11           H  
ATOM   4537  N   ILE A 294     135.267 170.653 177.055  1.00 32.15           N  
ATOM   4538  CA  ILE A 294     134.899 169.313 176.628  1.00 32.15           C  
ATOM   4539  C   ILE A 294     136.021 168.341 176.977  1.00 32.15           C  
ATOM   4540  O   ILE A 294     137.209 168.681 176.934  1.00 32.15           O  
ATOM   4541  CB  ILE A 294     134.591 169.284 175.121  1.00 32.15           C  
ATOM   4542  CG1 ILE A 294     133.333 170.099 174.820  1.00 32.15           C  
ATOM   4543  CG2 ILE A 294     134.410 167.854 174.639  1.00 32.15           C  
ATOM   4544  CD1 ILE A 294     133.385 170.827 173.509  1.00 32.15           C  
ATOM   4545  H   ILE A 294     135.350 171.224 176.416  1.00 32.15           H  
ATOM   4546  HA  ILE A 294     134.101 169.036 177.104  1.00 32.15           H  
ATOM   4547  HB  ILE A 294     135.337 169.678 174.644  1.00 32.15           H  
ATOM   4548 HG12 ILE A 294     132.571 169.499 174.795  1.00 32.15           H  
ATOM   4549 HG13 ILE A 294     133.209 170.757 175.521  1.00 32.15           H  
ATOM   4550 HG21 ILE A 294     133.958 167.867 173.781  1.00 32.15           H  
ATOM   4551 HG22 ILE A 294     135.281 167.435 174.546  1.00 32.15           H  
ATOM   4552 HG23 ILE A 294     133.875 167.368 175.286  1.00 32.15           H  
ATOM   4553 HD11 ILE A 294     132.536 171.273 173.362  1.00 32.15           H  
ATOM   4554 HD12 ILE A 294     134.101 171.482 173.540  1.00 32.15           H  
ATOM   4555 HD13 ILE A 294     133.551 170.188 172.800  1.00 32.15           H  
ATOM   4556  N   SER A 295     135.636 167.120 177.335  1.00 32.46           N  
ATOM   4557  CA  SER A 295     136.608 166.104 177.705  1.00 32.46           C  
ATOM   4558  C   SER A 295     137.449 165.702 176.501  1.00 32.46           C  
ATOM   4559  O   SER A 295     136.955 165.626 175.374  1.00 32.46           O  
ATOM   4560  CB  SER A 295     135.897 164.882 178.281  1.00 32.46           C  
ATOM   4561  OG  SER A 295     135.108 164.243 177.295  1.00 32.46           O  
ATOM   4562  H   SER A 295     134.817 166.858 177.372  1.00 32.46           H  
ATOM   4563  HA  SER A 295     137.201 166.459 178.386  1.00 32.46           H  
ATOM   4564  HB2 SER A 295     136.562 164.254 178.607  1.00 32.46           H  
ATOM   4565  HB3 SER A 295     135.323 165.165 179.010  1.00 32.46           H  
ATOM   4566  HG  SER A 295     134.720 163.575 177.624  1.00 32.46           H  
ATOM   4567  N   GLU A 296     138.733 165.438 176.749  1.00 32.00           N  
ATOM   4568  CA  GLU A 296     139.636 165.085 175.659  1.00 32.00           C  
ATOM   4569  C   GLU A 296     139.208 163.789 174.985  1.00 32.00           C  
ATOM   4570  O   GLU A 296     139.276 163.672 173.756  1.00 32.00           O  
ATOM   4571  CB  GLU A 296     141.068 164.977 176.179  1.00 32.00           C  
ATOM   4572  CG  GLU A 296     142.106 164.812 175.083  1.00 32.00           C  
ATOM   4573  CD  GLU A 296     143.519 164.797 175.621  1.00 32.00           C  
ATOM   4574  OE1 GLU A 296     143.782 164.017 176.558  1.00 32.00           O  
ATOM   4575  OE2 GLU A 296     144.366 165.558 175.109  1.00 32.00           O  
ATOM   4576  H   GLU A 296     139.099 165.455 177.527  1.00 32.00           H  
ATOM   4577  HA  GLU A 296     139.616 165.776 174.986  1.00 32.00           H  
ATOM   4578  HB2 GLU A 296     141.283 165.784 176.673  1.00 32.00           H  
ATOM   4579  HB3 GLU A 296     141.131 164.207 176.765  1.00 32.00           H  
ATOM   4580  HG2 GLU A 296     141.952 163.974 174.622  1.00 32.00           H  
ATOM   4581  HG3 GLU A 296     142.030 165.552 174.460  1.00 32.00           H  
ATOM   4582  N   GLY A 297     138.744 162.816 175.768  1.00 31.53           N  
ATOM   4583  CA  GLY A 297     138.319 161.550 175.200  1.00 31.53           C  
ATOM   4584  C   GLY A 297     137.270 161.692 174.121  1.00 31.53           C  
ATOM   4585  O   GLY A 297     137.109 160.782 173.302  1.00 31.53           O  
ATOM   4586  H   GLY A 297     138.669 162.867 176.623  1.00 31.53           H  
ATOM   4587  HA2 GLY A 297     139.088 161.099 174.818  1.00 31.53           H  
ATOM   4588  HA3 GLY A 297     137.957 160.990 175.904  1.00 31.53           H  
ATOM   4589  N   ILE A 298     136.554 162.814 174.096  1.00 31.97           N  
ATOM   4590  CA  ILE A 298     135.503 163.038 173.113  1.00 31.97           C  
ATOM   4591  C   ILE A 298     136.046 163.831 171.932  1.00 31.97           C  
ATOM   4592  O   ILE A 298     135.982 163.368 170.787  1.00 31.97           O  
ATOM   4593  CB  ILE A 298     134.299 163.755 173.749  1.00 31.97           C  
ATOM   4594  CG1 ILE A 298     133.621 162.831 174.761  1.00 31.97           C  
ATOM   4595  CG2 ILE A 298     133.312 164.186 172.673  1.00 31.97           C  
ATOM   4596  CD1 ILE A 298     132.546 163.499 175.575  1.00 31.97           C  
ATOM   4597  H   ILE A 298     136.659 163.467 174.646  1.00 31.97           H  
ATOM   4598  HA  ILE A 298     135.196 162.181 172.779  1.00 31.97           H  
ATOM   4599  HB  ILE A 298     134.617 164.544 174.213  1.00 31.97           H  
ATOM   4600 HG12 ILE A 298     133.214 162.090 174.284  1.00 31.97           H  
ATOM   4601 HG13 ILE A 298     134.291 162.495 175.376  1.00 31.97           H  
ATOM   4602 HG21 ILE A 298     132.457 164.385 173.084  1.00 31.97           H  
ATOM   4603 HG22 ILE A 298     133.653 164.979 172.229  1.00 31.97           H  
ATOM   4604 HG23 ILE A 298     133.209 163.465 172.033  1.00 31.97           H  
ATOM   4605 HD11 ILE A 298     132.550 163.125 176.471  1.00 31.97           H  
ATOM   4606 HD12 ILE A 298     132.723 164.452 175.612  1.00 31.97           H  
ATOM   4607 HD13 ILE A 298     131.689 163.338 175.152  1.00 31.97           H  
ATOM   4608  N   TYR A 299     136.577 165.032 172.189  1.00 30.55           N  
ATOM   4609  CA  TYR A 299     136.931 165.905 171.073  1.00 30.55           C  
ATOM   4610  C   TYR A 299     138.175 165.402 170.351  1.00 30.55           C  
ATOM   4611  O   TYR A 299     138.254 165.491 169.121  1.00 30.55           O  
ATOM   4612  CB  TYR A 299     137.107 167.357 171.538  1.00 30.55           C  
ATOM   4613  CG  TYR A 299     138.341 167.676 172.358  1.00 30.55           C  
ATOM   4614  CD1 TYR A 299     138.245 167.941 173.717  1.00 30.55           C  
ATOM   4615  CD2 TYR A 299     139.596 167.755 171.766  1.00 30.55           C  
ATOM   4616  CE1 TYR A 299     139.362 168.256 174.463  1.00 30.55           C  
ATOM   4617  CE2 TYR A 299     140.718 168.059 172.506  1.00 30.55           C  
ATOM   4618  CZ  TYR A 299     140.596 168.308 173.854  1.00 30.55           C  
ATOM   4619  OH  TYR A 299     141.713 168.613 174.594  1.00 30.55           O  
ATOM   4620  H   TYR A 299     136.735 165.353 172.971  1.00 30.55           H  
ATOM   4621  HA  TYR A 299     136.202 165.894 170.436  1.00 30.55           H  
ATOM   4622  HB2 TYR A 299     137.132 167.922 170.752  1.00 30.55           H  
ATOM   4623  HB3 TYR A 299     136.337 167.594 172.078  1.00 30.55           H  
ATOM   4624  HD1 TYR A 299     137.414 167.905 174.132  1.00 30.55           H  
ATOM   4625  HD2 TYR A 299     139.683 167.584 170.856  1.00 30.55           H  
ATOM   4626  HE1 TYR A 299     139.283 168.421 175.375  1.00 30.55           H  
ATOM   4627  HE2 TYR A 299     141.552 168.099 172.096  1.00 30.55           H  
ATOM   4628  HH  TYR A 299     142.393 168.613 174.101  1.00 30.55           H  
ATOM   4629  N   SER A 300     139.137 164.839 171.087  1.00 30.25           N  
ATOM   4630  CA  SER A 300     140.350 164.341 170.453  1.00 30.25           C  
ATOM   4631  C   SER A 300     140.056 163.236 169.453  1.00 30.25           C  
ATOM   4632  O   SER A 300     140.898 162.945 168.598  1.00 30.25           O  
ATOM   4633  CB  SER A 300     141.327 163.839 171.513  1.00 30.25           C  
ATOM   4634  OG  SER A 300     140.770 162.761 172.243  1.00 30.25           O  
ATOM   4635  H   SER A 300     139.108 164.734 171.940  1.00 30.25           H  
ATOM   4636  HA  SER A 300     140.777 165.070 169.975  1.00 30.25           H  
ATOM   4637  HB2 SER A 300     142.139 163.538 171.077  1.00 30.25           H  
ATOM   4638  HB3 SER A 300     141.528 164.564 172.125  1.00 30.25           H  
ATOM   4639  HG  SER A 300     141.318 162.492 172.819  1.00 30.25           H  
ATOM   4640  N   PHE A 301     138.887 162.609 169.546  1.00 31.08           N  
ATOM   4641  CA  PHE A 301     138.439 161.628 168.570  1.00 31.08           C  
ATOM   4642  C   PHE A 301     137.507 162.226 167.526  1.00 31.08           C  
ATOM   4643  O   PHE A 301     137.651 161.934 166.336  1.00 31.08           O  
ATOM   4644  CB  PHE A 301     137.731 160.469 169.282  1.00 31.08           C  
ATOM   4645  CG  PHE A 301     137.035 159.516 168.353  1.00 31.08           C  
ATOM   4646  CD1 PHE A 301     137.670 159.041 167.219  1.00 31.08           C  
ATOM   4647  CD2 PHE A 301     135.747 159.095 168.617  1.00 31.08           C  
ATOM   4648  CE1 PHE A 301     137.031 158.168 166.365  1.00 31.08           C  
ATOM   4649  CE2 PHE A 301     135.103 158.221 167.768  1.00 31.08           C  
ATOM   4650  CZ  PHE A 301     135.746 157.757 166.641  1.00 31.08           C  
ATOM   4651  H   PHE A 301     138.325 162.738 170.184  1.00 31.08           H  
ATOM   4652  HA  PHE A 301     139.211 161.266 168.107  1.00 31.08           H  
ATOM   4653  HB2 PHE A 301     138.389 159.964 169.785  1.00 31.08           H  
ATOM   4654  HB3 PHE A 301     137.066 160.833 169.885  1.00 31.08           H  
ATOM   4655  HD1 PHE A 301     138.538 159.317 167.028  1.00 31.08           H  
ATOM   4656  HD2 PHE A 301     135.307 159.406 169.376  1.00 31.08           H  
ATOM   4657  HE1 PHE A 301     137.467 157.856 165.606  1.00 31.08           H  
ATOM   4658  HE2 PHE A 301     134.235 157.944 167.955  1.00 31.08           H  
ATOM   4659  HZ  PHE A 301     135.313 157.167 166.067  1.00 31.08           H  
ATOM   4660  N   THR A 302     136.561 163.070 167.940  1.00 30.71           N  
ATOM   4661  CA  THR A 302     135.555 163.556 167.001  1.00 30.71           C  
ATOM   4662  C   THR A 302     136.136 164.573 166.027  1.00 30.71           C  
ATOM   4663  O   THR A 302     135.859 164.510 164.824  1.00 30.71           O  
ATOM   4664  CB  THR A 302     134.370 164.158 167.754  1.00 30.71           C  
ATOM   4665  OG1 THR A 302     134.835 165.152 168.672  1.00 30.71           O  
ATOM   4666  CG2 THR A 302     133.614 163.079 168.509  1.00 30.71           C  
ATOM   4667  H   THR A 302     136.480 163.370 168.743  1.00 30.71           H  
ATOM   4668  HA  THR A 302     135.226 162.806 166.482  1.00 30.71           H  
ATOM   4669  HB  THR A 302     133.762 164.568 167.119  1.00 30.71           H  
ATOM   4670  HG1 THR A 302     134.186 165.486 169.088  1.00 30.71           H  
ATOM   4671 HG21 THR A 302     132.866 163.471 168.986  1.00 30.71           H  
ATOM   4672 HG22 THR A 302     133.278 162.414 167.887  1.00 30.71           H  
ATOM   4673 HG23 THR A 302     134.202 162.647 169.146  1.00 30.71           H  
ATOM   4674  N   LEU A 303     136.929 165.526 166.517  1.00 29.80           N  
ATOM   4675  CA  LEU A 303     137.403 166.594 165.638  1.00 29.80           C  
ATOM   4676  C   LEU A 303     138.296 166.078 164.522  1.00 29.80           C  
ATOM   4677  O   LEU A 303     138.071 166.453 163.359  1.00 29.80           O  
ATOM   4678  CB  LEU A 303     138.107 167.669 166.470  1.00 29.80           C  
ATOM   4679  CG  LEU A 303     137.200 168.474 167.399  1.00 29.80           C  
ATOM   4680  CD1 LEU A 303     138.030 169.442 168.220  1.00 29.80           C  
ATOM   4681  CD2 LEU A 303     136.121 169.213 166.623  1.00 29.80           C  
ATOM   4682  H   LEU A 303     137.200 165.578 167.331  1.00 29.80           H  
ATOM   4683  HA  LEU A 303     136.634 167.004 165.216  1.00 29.80           H  
ATOM   4684  HB2 LEU A 303     138.778 167.250 167.027  1.00 29.80           H  
ATOM   4685  HB3 LEU A 303     138.534 168.296 165.864  1.00 29.80           H  
ATOM   4686  HG  LEU A 303     136.760 167.865 168.012  1.00 29.80           H  
ATOM   4687 HD11 LEU A 303     137.435 170.015 168.727  1.00 29.80           H  
ATOM   4688 HD12 LEU A 303     138.598 168.936 168.823  1.00 29.80           H  
ATOM   4689 HD13 LEU A 303     138.575 169.977 167.622  1.00 29.80           H  
ATOM   4690 HD21 LEU A 303     135.694 169.856 167.210  1.00 29.80           H  
ATOM   4691 HD22 LEU A 303     136.531 169.672 165.872  1.00 29.80           H  
ATOM   4692 HD23 LEU A 303     135.466 168.573 166.303  1.00 29.80           H  
ATOM   4693  N   PRO A 304     139.310 165.245 164.777  1.00 29.45           N  
ATOM   4694  CA  PRO A 304     140.096 164.715 163.650  1.00 29.45           C  
ATOM   4695  C   PRO A 304     139.266 163.922 162.656  1.00 29.45           C  
ATOM   4696  O   PRO A 304     139.519 163.994 161.448  1.00 29.45           O  
ATOM   4697  CB  PRO A 304     141.149 163.840 164.344  1.00 29.45           C  
ATOM   4698  CG  PRO A 304     141.221 164.351 165.729  1.00 29.45           C  
ATOM   4699  CD  PRO A 304     139.842 164.791 166.072  1.00 29.45           C  
ATOM   4700  HA  PRO A 304     140.542 165.440 163.185  1.00 29.45           H  
ATOM   4701  HB2 PRO A 304     140.859 162.914 164.337  1.00 29.45           H  
ATOM   4702  HB3 PRO A 304     142.004 163.938 163.897  1.00 29.45           H  
ATOM   4703  HG2 PRO A 304     141.509 163.639 166.322  1.00 29.45           H  
ATOM   4704  HG3 PRO A 304     141.837 165.099 165.768  1.00 29.45           H  
ATOM   4705  HD2 PRO A 304     139.322 164.046 166.410  1.00 29.45           H  
ATOM   4706  HD3 PRO A 304     139.878 165.518 166.709  1.00 29.45           H  
ATOM   4707  N   LEU A 305     138.281 163.161 163.133  1.00 30.12           N  
ATOM   4708  CA  LEU A 305     137.455 162.364 162.233  1.00 30.12           C  
ATOM   4709  C   LEU A 305     136.528 163.250 161.409  1.00 30.12           C  
ATOM   4710  O   LEU A 305     136.417 163.089 160.185  1.00 30.12           O  
ATOM   4711  CB  LEU A 305     136.651 161.344 163.040  1.00 30.12           C  
ATOM   4712  CG  LEU A 305     135.782 160.374 162.239  1.00 30.12           C  
ATOM   4713  CD1 LEU A 305     136.641 159.299 161.597  1.00 30.12           C  
ATOM   4714  CD2 LEU A 305     134.715 159.760 163.121  1.00 30.12           C  
ATOM   4715  H   LEU A 305     138.073 163.089 163.965  1.00 30.12           H  
ATOM   4716  HA  LEU A 305     138.030 161.878 161.621  1.00 30.12           H  
ATOM   4717  HB2 LEU A 305     137.272 160.810 163.561  1.00 30.12           H  
ATOM   4718  HB3 LEU A 305     136.063 161.829 163.641  1.00 30.12           H  
ATOM   4719  HG  LEU A 305     135.336 160.861 161.530  1.00 30.12           H  
ATOM   4720 HD11 LEU A 305     136.069 158.696 161.098  1.00 30.12           H  
ATOM   4721 HD12 LEU A 305     137.279 159.719 160.999  1.00 30.12           H  
ATOM   4722 HD13 LEU A 305     137.110 158.813 162.293  1.00 30.12           H  
ATOM   4723 HD21 LEU A 305     134.183 159.146 162.591  1.00 30.12           H  
ATOM   4724 HD22 LEU A 305     135.143 159.282 163.850  1.00 30.12           H  
ATOM   4725 HD23 LEU A 305     134.151 160.465 163.474  1.00 30.12           H  
ATOM   4726  N   GLY A 306     135.855 164.195 162.067  1.00 30.33           N  
ATOM   4727  CA  GLY A 306     134.953 165.081 161.358  1.00 30.33           C  
ATOM   4728  C   GLY A 306     135.667 166.017 160.409  1.00 30.33           C  
ATOM   4729  O   GLY A 306     135.089 166.451 159.410  1.00 30.33           O  
ATOM   4730  H   GLY A 306     135.907 164.338 162.914  1.00 30.33           H  
ATOM   4731  HA2 GLY A 306     134.320 164.554 160.847  1.00 30.33           H  
ATOM   4732  HA3 GLY A 306     134.458 165.617 161.999  1.00 30.33           H  
ATOM   4733  N   ALA A 307     136.930 166.338 160.695  1.00 30.27           N  
ATOM   4734  CA  ALA A 307     137.694 167.190 159.796  1.00 30.27           C  
ATOM   4735  C   ALA A 307     137.851 166.562 158.421  1.00 30.27           C  
ATOM   4736  O   ALA A 307     138.152 167.273 157.457  1.00 30.27           O  
ATOM   4737  CB  ALA A 307     139.069 167.488 160.395  1.00 30.27           C  
ATOM   4738  H   ALA A 307     137.359 166.077 161.393  1.00 30.27           H  
ATOM   4739  HA  ALA A 307     137.226 168.032 159.688  1.00 30.27           H  
ATOM   4740  HB1 ALA A 307     139.562 168.056 159.784  1.00 30.27           H  
ATOM   4741  HB2 ALA A 307     138.951 167.938 161.245  1.00 30.27           H  
ATOM   4742  HB3 ALA A 307     139.543 166.651 160.526  1.00 30.27           H  
ATOM   4743  N   THR A 308     137.653 165.252 158.309  1.00 32.32           N  
ATOM   4744  CA  THR A 308     137.783 164.543 157.045  1.00 32.32           C  
ATOM   4745  C   THR A 308     136.467 164.002 156.514  1.00 32.32           C  
ATOM   4746  O   THR A 308     136.245 164.043 155.304  1.00 32.32           O  
ATOM   4747  CB  THR A 308     138.775 163.385 157.190  1.00 32.32           C  
ATOM   4748  OG1 THR A 308     138.293 162.457 158.167  1.00 32.32           O  
ATOM   4749  CG2 THR A 308     140.139 163.905 157.618  1.00 32.32           C  
ATOM   4750  H   THR A 308     137.440 164.742 158.967  1.00 32.32           H  
ATOM   4751  HA  THR A 308     138.139 165.152 156.379  1.00 32.32           H  
ATOM   4752  HB  THR A 308     138.872 162.934 156.336  1.00 32.32           H  
ATOM   4753  HG1 THR A 308     138.837 161.823 158.257  1.00 32.32           H  
ATOM   4754 HG21 THR A 308     140.774 163.176 157.671  1.00 32.32           H  
ATOM   4755 HG22 THR A 308     140.461 164.556 156.974  1.00 32.32           H  
ATOM   4756 HG23 THR A 308     140.075 164.330 158.488  1.00 32.32           H  
ATOM   4757  N   ILE A 309     135.577 163.499 157.375  1.00 30.61           N  
ATOM   4758  CA  ILE A 309     134.351 162.865 156.889  1.00 30.61           C  
ATOM   4759  C   ILE A 309     133.112 163.740 157.041  1.00 30.61           C  
ATOM   4760  O   ILE A 309     132.056 163.387 156.492  1.00 30.61           O  
ATOM   4761  CB  ILE A 309     134.110 161.502 157.577  1.00 30.61           C  
ATOM   4762  CG1 ILE A 309     133.635 161.677 159.024  1.00 30.61           C  
ATOM   4763  CG2 ILE A 309     135.374 160.656 157.524  1.00 30.61           C  
ATOM   4764  CD1 ILE A 309     133.328 160.374 159.716  1.00 30.61           C  
ATOM   4765  H   ILE A 309     135.659 163.510 158.231  1.00 30.61           H  
ATOM   4766  HA  ILE A 309     134.454 162.685 155.942  1.00 30.61           H  
ATOM   4767  HB  ILE A 309     133.415 161.036 157.087  1.00 30.61           H  
ATOM   4768 HG12 ILE A 309     134.327 162.129 159.530  1.00 30.61           H  
ATOM   4769 HG13 ILE A 309     132.821 162.203 159.039  1.00 30.61           H  
ATOM   4770 HG21 ILE A 309     135.153 159.740 157.756  1.00 30.61           H  
ATOM   4771 HG22 ILE A 309     135.737 160.690 156.625  1.00 30.61           H  
ATOM   4772 HG23 ILE A 309     136.020 161.013 158.154  1.00 30.61           H  
ATOM   4773 HD11 ILE A 309     132.938 160.563 160.584  1.00 30.61           H  
ATOM   4774 HD12 ILE A 309     132.701 159.871 159.175  1.00 30.61           H  
ATOM   4775 HD13 ILE A 309     134.150 159.871 159.826  1.00 30.61           H  
ATOM   4776  N   ASN A 310     133.196 164.861 157.757  1.00 30.67           N  
ATOM   4777  CA  ASN A 310     132.045 165.725 158.009  1.00 30.67           C  
ATOM   4778  C   ASN A 310     132.325 167.104 157.425  1.00 30.67           C  
ATOM   4779  O   ASN A 310     133.155 167.849 157.955  1.00 30.67           O  
ATOM   4780  CB  ASN A 310     131.751 165.814 159.504  1.00 30.67           C  
ATOM   4781  CG  ASN A 310     130.517 166.632 159.808  1.00 30.67           C  
ATOM   4782  OD1 ASN A 310     129.467 166.436 159.202  1.00 30.67           O  
ATOM   4783  ND2 ASN A 310     130.635 167.552 160.752  1.00 30.67           N  
ATOM   4784  H   ASN A 310     133.924 165.147 158.115  1.00 30.67           H  
ATOM   4785  HA  ASN A 310     131.262 165.361 157.567  1.00 30.67           H  
ATOM   4786  HB2 ASN A 310     131.615 164.919 159.851  1.00 30.67           H  
ATOM   4787  HB3 ASN A 310     132.506 166.230 159.949  1.00 30.67           H  
ATOM   4788 HD21 ASN A 310     131.387 167.662 161.156  1.00 30.67           H  
ATOM   4789 HD22 ASN A 310     129.960 168.043 160.962  1.00 30.67           H  
ATOM   4790  N   MET A 311     131.626 167.445 156.338  1.00 31.81           N  
ATOM   4791  CA  MET A 311     131.796 168.731 155.656  1.00 31.81           C  
ATOM   4792  C   MET A 311     130.423 169.200 155.176  1.00 31.81           C  
ATOM   4793  O   MET A 311     130.003 168.883 154.061  1.00 31.81           O  
ATOM   4794  CB  MET A 311     132.778 168.609 154.501  1.00 31.81           C  
ATOM   4795  CG  MET A 311     134.143 168.097 154.904  1.00 31.81           C  
ATOM   4796  SD  MET A 311     135.316 168.111 153.542  1.00 31.81           S  
ATOM   4797  CE  MET A 311     136.856 168.108 154.442  1.00 31.81           C  
ATOM   4798  H   MET A 311     131.037 166.938 155.970  1.00 31.81           H  
ATOM   4799  HA  MET A 311     132.150 169.380 156.285  1.00 31.81           H  
ATOM   4800  HB2 MET A 311     132.413 167.992 153.848  1.00 31.81           H  
ATOM   4801  HB3 MET A 311     132.895 169.482 154.096  1.00 31.81           H  
ATOM   4802  HG2 MET A 311     134.496 168.659 155.610  1.00 31.81           H  
ATOM   4803  HG3 MET A 311     134.058 167.184 155.218  1.00 31.81           H  
ATOM   4804  HE1 MET A 311     137.566 167.835 153.842  1.00 31.81           H  
ATOM   4805  HE2 MET A 311     137.027 169.002 154.778  1.00 31.81           H  
ATOM   4806  HE3 MET A 311     136.790 167.482 155.179  1.00 31.81           H  
ATOM   4807  N   ASP A 312     129.738 169.974 156.020  1.00 33.38           N  
ATOM   4808  CA  ASP A 312     128.424 170.489 155.652  1.00 33.38           C  
ATOM   4809  C   ASP A 312     128.529 171.541 154.557  1.00 33.38           C  
ATOM   4810  O   ASP A 312     127.745 171.535 153.598  1.00 33.38           O  
ATOM   4811  CB  ASP A 312     127.738 171.079 156.880  1.00 33.38           C  
ATOM   4812  CG  ASP A 312     127.034 170.036 157.705  1.00 33.38           C  
ATOM   4813  OD1 ASP A 312     127.427 168.856 157.629  1.00 33.38           O  
ATOM   4814  OD2 ASP A 312     126.093 170.404 158.434  1.00 33.38           O  
ATOM   4815  H   ASP A 312     130.010 170.210 156.801  1.00 33.38           H  
ATOM   4816  HA  ASP A 312     127.877 169.761 155.320  1.00 33.38           H  
ATOM   4817  HB2 ASP A 312     128.404 171.507 157.440  1.00 33.38           H  
ATOM   4818  HB3 ASP A 312     127.078 171.729 156.591  1.00 33.38           H  
ATOM   4819  N   GLY A 313     129.484 172.460 154.692  1.00 32.47           N  
ATOM   4820  CA  GLY A 313     129.656 173.482 153.678  1.00 32.47           C  
ATOM   4821  C   GLY A 313     129.979 172.894 152.321  1.00 32.47           C  
ATOM   4822  O   GLY A 313     129.474 173.358 151.299  1.00 32.47           O  
ATOM   4823  H   GLY A 313     130.034 172.510 155.352  1.00 32.47           H  
ATOM   4824  HA2 GLY A 313     128.842 174.004 153.602  1.00 32.47           H  
ATOM   4825  HA3 GLY A 313     130.379 174.076 153.936  1.00 32.47           H  
ATOM   4826  N   THR A 314     130.823 171.862 152.294  1.00 32.77           N  
ATOM   4827  CA  THR A 314     131.162 171.224 151.028  1.00 32.77           C  
ATOM   4828  C   THR A 314     129.931 170.609 150.377  1.00 32.77           C
[truncated: 1,152,230 more chars]
