# Supplementary material for: The archaeal glutamate transporter homologue GltPh shows heterogeneous substrate binding
Source: J Gen Physiol. 2022 Apr 22;154(5):e202213131. doi: 10.1085/jgp.202213131 (PMC9044058; doi:10.1085/jgp.202213131)
Supplement: Data S2 — provides data maps and models generated from P-GltPh purified in the presence of substrate and ions (Na+ and L-Asp). [file JGP_202213131_DataS2.zip › Dataset_B2/OFS-out_D390-up/OFS-out_D390-up.pdb]

REMARK   3                                                                      
REMARK   3 FILE CREATED: Mon Jun  7 15:14:02 2021                               
REMARK   3                                                                      
REMARK   3 RESOLUTION: 2.60                                                     
REMARK   3                                                                      
REMARK   3 REFINEMENT.                                                          
REMARK   3   PROGRAM     : PHENIX (1.19.2_4158: phenix.real_space_refine)       
REMARK   3   AUTHORS     : Adams,Afonine,Bunkoczi,Burnley,Chen,Dar,Davis,       
REMARK   3               : Draizen,Echols,Gildea,Gros,Grosse-Kunstleve,Headd,   
REMARK   3               : Hintze,Hung,Ioerger,Liebschner,McCoy,McKee,Moriarty, 
REMARK   3               : Oeffner,Poon,Read,Richardson,Richardson,Sacchettini, 
REMARK   3               : Sauter,Sobolev,Storoni,Terwilliger,Williams,Zwart    
REMARK   3                                                                      
REMARK   3 SCATTERING TABLE: ELECTRON                                           
REMARK   3                                                                      
REMARK   3 REFINEMENT TARGET: REAL-SPACE (WEIGHTED MAP SUM AT ATOM CENTERS)     
REMARK   3                                                                      
REMARK   3 MODEL TO MAP FIT.                                                    
REMARK   3   CC_mask  : 0.8372                                                  
REMARK   3   CC_volume: 0.8051                                                  
REMARK   3   CC_peaks : 0.6251                                                  
REMARK   3                                                                      
REMARK   3 GEOMETRY RESTRAINTS LIBRARY: GEOSTD + MONOMER LIBRARY + CDL V1.2     
REMARK   3 DEVIATIONS FROM IDEAL VALUES.                                        
REMARK   3   BOND      :  0.003   0.040   9436                                  
REMARK   3   ANGLE     :  0.479   5.532  12863                                  
REMARK   3   CHIRALITY :  0.038   0.182   1611                                  
REMARK   3   PLANARITY :  0.003   0.038   1585                                  
REMARK   3   DIHEDRAL  :  3.323  14.510   1319                                  
REMARK   3   MIN NONBONDED DISTANCE : 2.117                                     
REMARK   3                                                                      
REMARK   3 MOLPROBITY STATISTICS.                                               
REMARK   3   ALL-ATOM CLASHSCORE : 5.47                                         
REMARK   3   RAMACHANDRAN PLOT:                                                 
REMARK   3     OUTLIERS :  0.00 %                                               
REMARK   3     ALLOWED  :  1.46 %                                               
REMARK   3     FAVORED  : 98.54 %                                               
REMARK   3   ROTAMER OUTLIERS :  0.00 %                                         
REMARK   3   CBETA DEVIATIONS :  0.00 %                                         
REMARK   3   PEPTIDE PLANE:                                                     
REMARK   3     CIS-PROLINE     : 0.00 %                                         
REMARK   3     CIS-GENERAL     : 0.00 %                                         
REMARK   3     TWISTED PROLINE : 0.00 %                                         
REMARK   3     TWISTED GENERAL : 0.00 %                                         
REMARK   3                                                                      
REMARK   3 RAMA-Z (RAMACHANDRAN PLOT Z-SCORE):                                  
REMARK   3 INTERPRETATION: BAD |RAMA-Z| > 3; SUSPICIOUS 2 < |RAMA-Z| < 3; GOOD  
REMARK   3 SCORES FOR WHOLE/HELIX/SHEET/LOOP ARE SCALED INDEPENDENTLY;          
REMARK   3 THEREFORE, THE VALUES ARE NOT RELATED IN A SIMPLE MANNER.            
REMARK   3   WHOLE:  3.07 (0.24), RESIDUES: 1233                                
REMARK   3   HELIX:  2.30 (0.16), RESIDUES: 1066                                
REMARK   3   SHEET:  NONE (NONE), RESIDUES: 0                                   
REMARK   3   LOOP :  0.31 (0.50), RESIDUES: 167                                 
REMARK   3                                                                      
HELIX    1   1 LEU A    3  GLU A    9  1                                   7    
HELIX    2   2 VAL A   12  HIS A   32  1                                  21    
HELIX    3   3 ALA A   36  TYR A   42  1                                   7    
HELIX    4   4 LYS A   44  ALA A   71  1                                  28    
HELIX    5   5 PRO A   75  LEU A  106  1                                  32    
HELIX    6   6 LEU A  130  ILE A  137  1                                   8    
HELIX    7   7 PRO A  142  ALA A  147  1                                   6    
HELIX    8   8 VAL A  151  ASN A  170  1                                  20    
HELIX    9   9 GLU A  174  HIS A  223  1                                  50    
HELIX   10  10 GLU A  227  ILE A  253  1                                  27    
HELIX   11  11 PRO A  258  THR A  275  1                                  18    
HELIX   12  12 LEU A  282  GLU A  291  1                                  10    
HELIX   13  13 GLU A  296  ILE A  309  1                                  14    
HELIX   14  14 ASP A  312  LEU A  329  1                                  18    
HELIX   15  15 VAL A  335  GLY A  351  1                                  17    
HELIX   16  16 ALA A  358  VAL A  370  1                                  13    
HELIX   17  17 PRO A  377  THR A  415  1                                  39    
HELIX   18  18 LEU B    3  GLU B    9  1                                   7    
HELIX   19  19 VAL B   12  HIS B   32  1                                  21    
HELIX   20  20 ALA B   36  TYR B   42  1                                   7    
HELIX   21  21 LYS B   44  SER B   72  1                                  29    
HELIX   22  22 PRO B   75  LEU B  106  1                                  32    
HELIX   23  23 LEU B  130  ILE B  137  1                                   8    
HELIX   24  24 PRO B  142  ALA B  147  1                                   6    
HELIX   25  25 VAL B  151  ASN B  170  1                                  20    
HELIX   26  26 GLU B  174  HIS B  223  1                                  50    
HELIX   27  27 GLY B  226  ILE B  253  5                                  28    
HELIX   28  28 PRO B  258  THR B  275  1                                  18    
HELIX   29  29 SER B  278  GLU B  291  1                                  14    
HELIX   30  30 GLU B  296  ILE B  309  1                                  14    
HELIX   31  31 ASP B  312  LEU B  329  1                                  18    
HELIX   32  32 VAL B  335  GLY B  351  1                                  17    
HELIX   33  33 ALA B  358  VAL B  370  1                                  13    
HELIX   34  34 PRO B  377  THR B  415  1                                  39    
HELIX   35  35 LEU C    3  GLU C    9  1                                   7    
HELIX   36  36 VAL C   12  TYR C   33  1                                  22    
HELIX   37  37 ALA C   36  TYR C   42  1                                   7    
HELIX   38  38 LYS C   44  SER C   72  1                                  29    
HELIX   39  39 PRO C   75  LEU C  106  1                                  32    
HELIX   40  40 LEU C  130  ILE C  137  1                                   8    
HELIX   41  41 PRO C  142  ALA C  147  1                                   6    
HELIX   42  42 VAL C  151  ASN C  170  1                                  20    
HELIX   43  43 GLU C  174  GLN C  220  1                                  47    
HELIX   44  44 GLU C  227  LEU C  244  1                                  18    
HELIX   45  45 TYR C  247  TYR C  254  1                                   8    
HELIX   46  46 PRO C  258  THR C  275  1                                  18    
HELIX   47  47 SER C  278  GLU C  291  1                                  14    
HELIX   48  48 GLU C  296  ILE C  309  1                                  14    
HELIX   49  49 ASP C  312  LEU C  329  1                                  18    
HELIX   50  50 VAL C  335  GLY C  351  1                                  17    
HELIX   51  51 ALA C  358  VAL C  370  1                                  13    
HELIX   52  52 PRO C  377  THR C  415  1                                  39    
CRYST1  318.000  318.000  318.000  90.00  90.00  90.00 P 1                      
SCALE1      0.003145  0.000000  0.000000        0.00000                         
SCALE2      0.000000  0.003145  0.000000        0.00000                         
SCALE3      0.000000  0.000000  0.003145        0.00000                         
ATOM      1  N   GLY A   2     158.684 200.431 171.557  1.00 66.57           N  
ATOM      2  CA  GLY A   2     158.455 198.999 171.592  1.00 66.57           C  
ATOM      3  C   GLY A   2     157.097 198.610 171.044  1.00 66.57           C  
ATOM      4  O   GLY A   2     156.118 198.522 171.786  1.00 66.57           O  
ATOM      5  HA2 GLY A   2     159.137 198.552 171.066  1.00 66.57           H  
ATOM      6  HA3 GLY A   2     158.518 198.684 172.507  1.00 66.57           H  
ATOM      7  N   LEU A   3     157.038 198.379 169.731  1.00 64.48           N  
ATOM      8  CA  LEU A   3     155.781 198.004 169.093  1.00 64.48           C  
ATOM      9  C   LEU A   3     155.416 196.547 169.350  1.00 64.48           C  
ATOM     10  O   LEU A   3     154.231 196.200 169.322  1.00 64.48           O  
ATOM     11  CB  LEU A   3     155.863 198.258 167.588  1.00 64.48           C  
ATOM     12  CG  LEU A   3     155.737 199.720 167.154  1.00 64.48           C  
ATOM     13  CD1 LEU A   3     157.079 200.427 167.254  1.00 64.48           C  
ATOM     14  CD2 LEU A   3     155.185 199.811 165.741  1.00 64.48           C  
ATOM     15  H   LEU A   3     157.707 198.433 169.194  1.00 64.48           H  
ATOM     16  HA  LEU A   3     155.070 198.557 169.451  1.00 64.48           H  
ATOM     17  HB2 LEU A   3     156.719 197.933 167.268  1.00 64.48           H  
ATOM     18  HB3 LEU A   3     155.148 197.765 167.155  1.00 64.48           H  
ATOM     19  HG  LEU A   3     155.117 200.171 167.747  1.00 64.48           H  
ATOM     20 HD11 LEU A   3     156.983 201.332 166.919  1.00 64.48           H  
ATOM     21 HD12 LEU A   3     157.359 200.446 168.182  1.00 64.48           H  
ATOM     22 HD13 LEU A   3     157.731 199.945 166.721  1.00 64.48           H  
ATOM     23 HD21 LEU A   3     155.132 200.746 165.484  1.00 64.48           H  
ATOM     24 HD22 LEU A   3     155.779 199.335 165.139  1.00 64.48           H  
ATOM     25 HD23 LEU A   3     154.302 199.410 165.720  1.00 64.48           H  
ATOM     26  N   TYR A   4     156.408 195.687 169.591  1.00 59.67           N  
ATOM     27  CA  TYR A   4     156.129 194.266 169.766  1.00 59.67           C  
ATOM     28  C   TYR A   4     155.235 194.019 170.975  1.00 59.67           C  
ATOM     29  O   TYR A   4     154.285 193.231 170.905  1.00 59.67           O  
ATOM     30  CB  TYR A   4     157.441 193.494 169.905  1.00 59.67           C  
ATOM     31  CG  TYR A   4     157.285 191.990 169.893  1.00 59.67           C  
ATOM     32  CD1 TYR A   4     157.193 191.291 168.698  1.00 59.67           C  
ATOM     33  CD2 TYR A   4     157.236 191.270 171.078  1.00 59.67           C  
ATOM     34  CE1 TYR A   4     157.053 189.917 168.683  1.00 59.67           C  
ATOM     35  CE2 TYR A   4     157.097 189.895 171.073  1.00 59.67           C  
ATOM     36  CZ  TYR A   4     157.006 189.224 169.873  1.00 59.67           C  
ATOM     37  OH  TYR A   4     156.867 187.856 169.865  1.00 59.67           O  
ATOM     38  H   TYR A   4     157.239 195.900 169.655  1.00 59.67           H  
ATOM     39  HA  TYR A   4     155.668 193.934 168.979  1.00 59.67           H  
ATOM     40  HB2 TYR A   4     158.023 193.737 169.167  1.00 59.67           H  
ATOM     41  HB3 TYR A   4     157.859 193.740 170.745  1.00 59.67           H  
ATOM     42  HD1 TYR A   4     157.225 191.756 167.893  1.00 59.67           H  
ATOM     43  HD2 TYR A   4     157.297 191.719 171.890  1.00 59.67           H  
ATOM     44  HE1 TYR A   4     156.992 189.462 167.874  1.00 59.67           H  
ATOM     45  HE2 TYR A   4     157.064 189.425 171.875  1.00 59.67           H  
ATOM     46  HH  TYR A   4     156.853 187.564 170.652  1.00 59.67           H  
ATOM     47  N   ARG A   5     155.524 194.683 172.097  1.00 59.14           N  
ATOM     48  CA  ARG A   5     154.724 194.481 173.299  1.00 59.14           C  
ATOM     49  C   ARG A   5     153.290 194.943 173.088  1.00 59.14           C  
ATOM     50  O   ARG A   5     152.343 194.263 173.499  1.00 59.14           O  
ATOM     51  CB  ARG A   5     155.355 195.215 174.481  1.00 59.14           C  
ATOM     52  H   ARG A   5     156.168 195.246 172.185  1.00 59.14           H  
ATOM     53  HA  ARG A   5     154.705 193.534 173.510  1.00 59.14           H  
ATOM     54  N   LYS A   6     153.107 196.102 172.452  1.00 59.44           N  
ATOM     55  CA  LYS A   6     151.759 196.592 172.188  1.00 59.44           C  
ATOM     56  C   LYS A   6     151.006 195.651 171.256  1.00 59.44           C  
ATOM     57  O   LYS A   6     149.823 195.364 171.476  1.00 59.44           O  
ATOM     58  CB  LYS A   6     151.819 197.998 171.595  1.00 59.44           C  
ATOM     59  CG  LYS A   6     152.339 199.053 172.557  1.00 59.44           C  
ATOM     60  CD  LYS A   6     152.453 200.412 171.887  1.00 59.44           C  
ATOM     61  CE  LYS A   6     151.091 201.067 171.721  1.00 59.44           C  
ATOM     62  NZ  LYS A   6     151.196 202.458 171.200  1.00 59.44           N  
ATOM     63  H   LYS A   6     153.738 196.613 172.167  1.00 59.44           H  
ATOM     64  HA  LYS A   6     151.271 196.640 173.025  1.00 59.44           H  
ATOM     65  HB2 LYS A   6     152.406 197.987 170.823  1.00 59.44           H  
ATOM     66  HB3 LYS A   6     150.925 198.260 171.323  1.00 59.44           H  
ATOM     67  HG2 LYS A   6     151.727 199.133 173.306  1.00 59.44           H  
ATOM     68  HG3 LYS A   6     153.220 198.793 172.870  1.00 59.44           H  
ATOM     69  HD2 LYS A   6     153.005 200.993 172.434  1.00 59.44           H  
ATOM     70  HD3 LYS A   6     152.848 200.304 171.008  1.00 59.44           H  
ATOM     71  HE2 LYS A   6     150.646 201.099 172.582  1.00 59.44           H  
ATOM     72  HE3 LYS A   6     150.564 200.549 171.092  1.00 59.44           H  
ATOM     73  HZ1 LYS A   6     151.671 202.957 171.763  1.00 59.44           H  
ATOM     74  HZ2 LYS A   6     150.385 202.812 171.113  1.00 59.44           H  
ATOM     75  HZ3 LYS A   6     151.598 202.456 170.406  1.00 59.44           H  
ATOM     76  N   TYR A   7     151.672 195.165 170.207  1.00 51.96           N  
ATOM     77  CA  TYR A   7     151.013 194.256 169.275  1.00 51.96           C  
ATOM     78  C   TYR A   7     150.605 192.964 169.967  1.00 51.96           C  
ATOM     79  O   TYR A   7     149.497 192.458 169.752  1.00 51.96           O  
ATOM     80  CB  TYR A   7     151.933 193.959 168.091  1.00 51.96           C  
ATOM     81  CG  TYR A   7     151.461 192.812 167.226  1.00 51.96           C  
ATOM     82  CD1 TYR A   7     150.585 193.027 166.174  1.00 51.96           C  
ATOM     83  CD2 TYR A   7     151.891 191.515 167.464  1.00 51.96           C  
ATOM     84  CE1 TYR A   7     150.151 191.986 165.385  1.00 51.96           C  
ATOM     85  CE2 TYR A   7     151.462 190.467 166.680  1.00 51.96           C  
ATOM     86  CZ  TYR A   7     150.592 190.707 165.642  1.00 51.96           C  
ATOM     87  OH  TYR A   7     150.161 189.661 164.857  1.00 51.96           O  
ATOM     88  H   TYR A   7     152.492 195.344 170.017  1.00 51.96           H  
ATOM     89  HA  TYR A   7     150.211 194.680 168.933  1.00 51.96           H  
ATOM     90  HB2 TYR A   7     151.988 194.750 167.531  1.00 51.96           H  
ATOM     91  HB3 TYR A   7     152.814 193.734 168.428  1.00 51.96           H  
ATOM     92  HD1 TYR A   7     150.285 193.889 165.998  1.00 51.96           H  
ATOM     93  HD2 TYR A   7     152.479 191.350 168.166  1.00 51.96           H  
ATOM     94  HE1 TYR A   7     149.563 192.145 164.683  1.00 51.96           H  
ATOM     95  HE2 TYR A   7     151.758 189.602 166.852  1.00 51.96           H  
ATOM     96  HH  TYR A   7     150.504 188.943 165.123  1.00 51.96           H  
ATOM     97  N   ILE A   8     151.487 192.412 170.802  1.00 53.46           N  
ATOM     98  CA  ILE A   8     151.169 191.167 171.495  1.00 53.46           C  
ATOM     99  C   ILE A   8     150.053 191.388 172.508  1.00 53.46           C  
ATOM    100  O   ILE A   8     149.213 190.508 172.727  1.00 53.46           O  
ATOM    101  CB  ILE A   8     152.432 190.590 172.158  1.00 53.46           C  
ATOM    102  CG1 ILE A   8     153.477 190.239 171.097  1.00 53.46           C  
ATOM    103  CG2 ILE A   8     152.087 189.364 172.987  1.00 53.46           C  
ATOM    104  CD1 ILE A   8     153.157 188.990 170.296  1.00 53.46           C  
ATOM    105  H   ILE A   8     152.264 192.733 170.981  1.00 53.46           H  
ATOM    106  HA  ILE A   8     150.851 190.522 170.845  1.00 53.46           H  
ATOM    107  HB  ILE A   8     152.806 191.264 172.747  1.00 53.46           H  
ATOM    108 HG12 ILE A   8     153.554 190.976 170.472  1.00 53.46           H  
ATOM    109 HG13 ILE A   8     154.329 190.095 171.538  1.00 53.46           H  
ATOM    110 HG21 ILE A   8     152.900 188.866 173.163  1.00 53.46           H  
ATOM    111 HG22 ILE A   8     151.686 189.649 173.823  1.00 53.46           H  
ATOM    112 HG23 ILE A   8     151.463 188.813 172.490  1.00 53.46           H  
ATOM    113 HD11 ILE A   8     153.775 188.930 169.550  1.00 53.46           H  
ATOM    114 HD12 ILE A   8     153.255 188.211 170.865  1.00 53.46           H  
ATOM    115 HD13 ILE A   8     152.248 189.048 169.964  1.00 53.46           H  
ATOM    116  N   GLU A   9     150.027 192.560 173.147  1.00 56.14           N  
ATOM    117  CA  GLU A   9     149.043 192.805 174.194  1.00 56.14           C  
ATOM    118  C   GLU A   9     147.644 193.013 173.628  1.00 56.14           C  
ATOM    119  O   GLU A   9     146.655 192.714 174.306  1.00 56.14           O  
ATOM    120  CB  GLU A   9     149.459 194.016 175.028  1.00 56.14           C  
ATOM    121  CG  GLU A   9     150.420 193.684 176.160  1.00 56.14           C  
ATOM    122  CD  GLU A   9     151.028 194.921 176.794  1.00 56.14           C  
ATOM    123  OE1 GLU A   9     151.639 195.727 176.061  1.00 56.14           O  
ATOM    124  OE2 GLU A   9     150.896 195.085 178.025  1.00 56.14           O  
ATOM    125  H   GLU A   9     150.560 193.216 172.994  1.00 56.14           H  
ATOM    126  HA  GLU A   9     149.013 192.034 174.783  1.00 56.14           H  
ATOM    127  HB2 GLU A   9     149.896 194.661 174.449  1.00 56.14           H  
ATOM    128  HB3 GLU A   9     148.666 194.414 175.420  1.00 56.14           H  
ATOM    129  HG2 GLU A   9     151.142 193.138 175.812  1.00 56.14           H  
ATOM    130  HG3 GLU A   9     149.940 193.200 176.850  1.00 56.14           H  
ATOM    131  N   TYR A  10     147.536 193.518 172.402  1.00 52.89           N  
ATOM    132  CA  TYR A  10     146.228 193.799 171.834  1.00 52.89           C  
ATOM    133  C   TYR A  10     145.426 192.503 171.711  1.00 52.89           C  
ATOM    134  O   TYR A  10     145.997 191.435 171.468  1.00 52.89           O  
ATOM    135  CB  TYR A  10     146.374 194.460 170.464  1.00 52.89           C  
ATOM    136  CG  TYR A  10     145.184 195.299 170.051  1.00 52.89           C  
ATOM    137  CD1 TYR A  10     145.040 196.603 170.501  1.00 52.89           C  
ATOM    138  CD2 TYR A  10     144.208 194.786 169.208  1.00 52.89           C  
ATOM    139  CE1 TYR A  10     143.957 197.371 170.127  1.00 52.89           C  
ATOM    140  CE2 TYR A  10     143.121 195.546 168.830  1.00 52.89           C  
ATOM    141  CZ  TYR A  10     143.000 196.838 169.291  1.00 52.89           C  
ATOM    142  OH  TYR A  10     141.918 197.600 168.915  1.00 52.89           O  
ATOM    143  H   TYR A  10     148.198 193.704 171.886  1.00 52.89           H  
ATOM    144  HA  TYR A  10     145.762 194.414 172.420  1.00 52.89           H  
ATOM    145  HB2 TYR A  10     147.152 195.040 170.479  1.00 52.89           H  
ATOM    146  HB3 TYR A  10     146.493 193.768 169.796  1.00 52.89           H  
ATOM    147  HD1 TYR A  10     145.684 196.965 171.066  1.00 52.89           H  
ATOM    148  HD2 TYR A  10     144.285 193.915 168.896  1.00 52.89           H  
ATOM    149  HE1 TYR A  10     143.873 198.244 170.437  1.00 52.89           H  
ATOM    150  HE2 TYR A  10     142.474 195.188 168.265  1.00 52.89           H  
ATOM    151  HH  TYR A  10     141.417 197.156 168.408  1.00 52.89           H  
ATOM    152  N   PRO A  11     144.103 192.560 171.881  1.00 50.89           N  
ATOM    153  CA  PRO A  11     143.305 191.331 171.798  1.00 50.89           C  
ATOM    154  C   PRO A  11     143.503 190.615 170.470  1.00 50.89           C  
ATOM    155  O   PRO A  11     143.559 191.236 169.407  1.00 50.89           O  
ATOM    156  CB  PRO A  11     141.867 191.830 171.958  1.00 50.89           C  
ATOM    157  CG  PRO A  11     141.991 193.076 172.738  1.00 50.89           C  
ATOM    158  CD  PRO A  11     143.291 193.704 172.332  1.00 50.89           C  
ATOM    159  HA  PRO A  11     143.525 190.731 172.528  1.00 50.89           H  
ATOM    160  HB2 PRO A  11     141.481 192.006 171.086  1.00 50.89           H  
ATOM    161  HB3 PRO A  11     141.342 191.173 172.441  1.00 50.89           H  
ATOM    162  HG2 PRO A  11     141.249 193.665 172.526  1.00 50.89           H  
ATOM    163  HG3 PRO A  11     141.997 192.866 173.685  1.00 50.89           H  
ATOM    164  HD2 PRO A  11     143.143 194.332 171.609  1.00 50.89           H  
ATOM    165  HD3 PRO A  11     143.703 194.135 173.097  1.00 50.89           H  
ATOM    166  N   VAL A  12     143.601 189.287 170.544  1.00 47.58           N  
ATOM    167  CA  VAL A  12     143.833 188.494 169.343  1.00 47.58           C  
ATOM    168  C   VAL A  12     142.614 188.534 168.429  1.00 47.58           C  
ATOM    169  O   VAL A  12     142.747 188.552 167.201  1.00 47.58           O  
ATOM    170  CB  VAL A  12     144.210 187.050 169.725  1.00 47.58           C  
ATOM    171  CG1 VAL A  12     144.350 186.190 168.482  1.00 47.58           C  
ATOM    172  CG2 VAL A  12     145.499 187.036 170.529  1.00 47.58           C  
ATOM    173  H   VAL A  12     143.537 188.829 171.269  1.00 47.58           H  
ATOM    174  HA  VAL A  12     144.580 188.875 168.856  1.00 47.58           H  
ATOM    175  HB  VAL A  12     143.506 186.674 170.276  1.00 47.58           H  
ATOM    176 HG11 VAL A  12     144.793 185.361 168.723  1.00 47.58           H  
ATOM    177 HG12 VAL A  12     143.468 186.000 168.125  1.00 47.58           H  
ATOM    178 HG13 VAL A  12     144.880 186.668 167.825  1.00 47.58           H  
ATOM    179 HG21 VAL A  12     145.732 186.118 170.734  1.00 47.58           H  
ATOM    180 HG22 VAL A  12     146.203 187.448 170.003  1.00 47.58           H  
ATOM    181 HG23 VAL A  12     145.365 187.535 171.350  1.00 47.58           H  
ATOM    182  N   LEU A  13     141.410 188.534 169.004  1.00 47.23           N  
ATOM    183  CA  LEU A  13     140.204 188.581 168.183  1.00 47.23           C  
ATOM    184  C   LEU A  13     140.133 189.877 167.387  1.00 47.23           C  
ATOM    185  O   LEU A  13     139.853 189.867 166.182  1.00 47.23           O  
ATOM    186  CB  LEU A  13     138.963 188.429 169.062  1.00 47.23           C  
ATOM    187  CG  LEU A  13     137.625 188.708 168.374  1.00 47.23           C  
ATOM    188  CD1 LEU A  13     137.479 187.865 167.118  1.00 47.23           C  
ATOM    189  CD2 LEU A  13     136.473 188.448 169.328  1.00 47.23           C  
ATOM    190  H   LEU A  13     141.268 188.507 169.852  1.00 47.23           H  
ATOM    191  HA  LEU A  13     140.221 187.844 167.554  1.00 47.23           H  
ATOM    192  HB2 LEU A  13     138.934 187.518 169.394  1.00 47.23           H  
ATOM    193  HB3 LEU A  13     139.040 189.042 169.809  1.00 47.23           H  
ATOM    194  HG  LEU A  13     137.588 189.642 168.115  1.00 47.23           H  
ATOM    195 HD11 LEU A  13     136.576 187.964 166.777  1.00 47.23           H  
ATOM    196 HD12 LEU A  13     138.117 188.169 166.454  1.00 47.23           H  
ATOM    197 HD13 LEU A  13     137.648 186.938 167.340  1.00 47.23           H  
ATOM    198 HD21 LEU A  13     135.637 188.632 168.871  1.00 47.23           H  
ATOM    199 HD22 LEU A  13     136.500 187.520 169.609  1.00 47.23           H  
ATOM    200 HD23 LEU A  13     136.564 189.030 170.099  1.00 47.23           H  
ATOM    201  N   GLN A  14     140.376 191.010 168.048  1.00 49.02           N  
ATOM    202  CA  GLN A  14     140.334 192.287 167.347  1.00 49.02           C  
ATOM    203  C   GLN A  14     141.433 192.368 166.298  1.00 49.02           C  
ATOM    204  O   GLN A  14     141.216 192.891 165.199  1.00 49.02           O  
ATOM    205  CB  GLN A  14     140.453 193.439 168.345  1.00 49.02           C  
ATOM    206  CG  GLN A  14     139.282 193.543 169.306  1.00 49.02           C  
ATOM    207  CD  GLN A  14     137.969 193.818 168.600  1.00 49.02           C  
ATOM    208  OE1 GLN A  14     137.098 192.951 168.525  1.00 49.02           O  
ATOM    209  NE2 GLN A  14     137.820 195.031 168.078  1.00 49.02           N  
ATOM    210  H   GLN A  14     140.562 191.063 168.886  1.00 49.02           H  
ATOM    211  HA  GLN A  14     139.482 192.370 166.891  1.00 49.02           H  
ATOM    212  HB2 GLN A  14     141.258 193.314 168.871  1.00 49.02           H  
ATOM    213  HB3 GLN A  14     140.508 194.273 167.854  1.00 49.02           H  
ATOM    214  HG2 GLN A  14     139.446 194.268 169.928  1.00 49.02           H  
ATOM    215  HG3 GLN A  14     139.193 192.705 169.788  1.00 49.02           H  
ATOM    216 HE21 GLN A  14     138.450 195.611 168.150  1.00 49.02           H  
ATOM    217 HE22 GLN A  14     137.092 195.234 167.667  1.00 49.02           H  
ATOM    218  N   LYS A  15     142.621 191.853 166.617  1.00 47.88           N  
ATOM    219  CA  LYS A  15     143.703 191.839 165.641  1.00 47.88           C  
ATOM    220  C   LYS A  15     143.322 191.019 164.416  1.00 47.88           C  
ATOM    221  O   LYS A  15     143.569 191.435 163.278  1.00 47.88           O  
ATOM    222  CB  LYS A  15     144.974 191.279 166.279  1.00 47.88           C  
ATOM    223  CG  LYS A  15     145.703 192.258 167.178  1.00 47.88           C  
ATOM    224  CD  LYS A  15     147.122 191.799 167.460  1.00 47.88           C  
ATOM    225  CE  LYS A  15     147.138 190.573 168.355  1.00 47.88           C  
ATOM    226  NZ  LYS A  15     148.500 190.260 168.854  1.00 47.88           N  
ATOM    227  H   LYS A  15     142.822 191.512 167.381  1.00 47.88           H  
ATOM    228  HA  LYS A  15     143.884 192.746 165.352  1.00 47.88           H  
ATOM    229  HB2 LYS A  15     144.740 190.505 166.813  1.00 47.88           H  
ATOM    230  HB3 LYS A  15     145.585 191.017 165.573  1.00 47.88           H  
ATOM    231  HG2 LYS A  15     145.744 193.124 166.744  1.00 47.88           H  
ATOM    232  HG3 LYS A  15     145.234 192.325 168.023  1.00 47.88           H  
ATOM    233  HD2 LYS A  15     147.558 191.570 166.624  1.00 47.88           H  
ATOM    234  HD3 LYS A  15     147.605 192.508 167.909  1.00 47.88           H  
ATOM    235  HE2 LYS A  15     146.565 190.731 169.121  1.00 47.88           H  
ATOM    236  HE3 LYS A  15     146.819 189.808 167.851  1.00 47.88           H  
ATOM    237  HZ1 LYS A  15     149.051 190.122 168.169  1.00 47.88           H  
ATOM    238  HZ2 LYS A  15     148.808 190.940 169.340  1.00 47.88           H  
ATOM    239  HZ3 LYS A  15     148.478 189.530 169.361  1.00 47.88           H  
ATOM    240  N   ILE A  16     142.713 189.852 164.629  1.00 44.19           N  
ATOM    241  CA  ILE A  16     142.310 189.004 163.511  1.00 44.19           C  
ATOM    242  C   ILE A  16     141.244 189.697 162.676  1.00 44.19           C  
ATOM    243  O   ILE A  16     141.277 189.651 161.442  1.00 44.19           O  
ATOM    244  CB  ILE A  16     141.827 187.636 164.023  1.00 44.19           C  
ATOM    245  CG1 ILE A  16     143.015 186.795 164.492  1.00 44.19           C  
ATOM    246  CG2 ILE A  16     141.065 186.897 162.936  1.00 44.19           C  
ATOM    247  CD1 ILE A  16     142.633 185.648 165.401  1.00 44.19           C  
ATOM    248  H   ILE A  16     142.523 189.531 165.404  1.00 44.19           H  
ATOM    249  HA  ILE A  16     143.080 188.852 162.941  1.00 44.19           H  
ATOM    250  HB  ILE A  16     141.232 187.778 164.776  1.00 44.19           H  
ATOM    251 HG12 ILE A  16     143.460 186.422 163.715  1.00 44.19           H  
ATOM    252 HG13 ILE A  16     143.629 187.367 164.979  1.00 44.19           H  
ATOM    253 HG21 ILE A  16     140.993 185.961 163.180  1.00 44.19           H  
ATOM    254 HG22 ILE A  16     140.179 187.281 162.848  1.00 44.19           H  
ATOM    255 HG23 ILE A  16     141.548 186.981 162.099  1.00 44.19           H  
ATOM    256 HD11 ILE A  16     143.441 185.228 165.733  1.00 44.19           H  
ATOM    257 HD12 ILE A  16     142.112 185.994 166.142  1.00 44.19           H  
ATOM    258 HD13 ILE A  16     142.108 185.006 164.899  1.00 44.19           H  
ATOM    259  N   LEU A  17     140.270 190.332 163.329  1.00 45.69           N  
ATOM    260  CA  LEU A  17     139.218 191.019 162.585  1.00 45.69           C  
ATOM    261  C   LEU A  17     139.788 192.167 161.761  1.00 45.69           C  
ATOM    262  O   LEU A  17     139.404 192.365 160.600  1.00 45.69           O  
ATOM    263  CB  LEU A  17     138.147 191.530 163.546  1.00 45.69           C  
ATOM    264  CG  LEU A  17     137.218 190.458 164.110  1.00 45.69           C  
ATOM    265  CD1 LEU A  17     136.508 190.970 165.352  1.00 45.69           C  
ATOM    266  CD2 LEU A  17     136.214 190.014 163.059  1.00 45.69           C  
ATOM    267  H   LEU A  17     140.196 190.379 164.185  1.00 45.69           H  
ATOM    268  HA  LEU A  17     138.801 190.391 161.975  1.00 45.69           H  
ATOM    269  HB2 LEU A  17     138.587 191.960 164.296  1.00 45.69           H  
ATOM    270  HB3 LEU A  17     137.597 192.177 163.078  1.00 45.69           H  
ATOM    271  HG  LEU A  17     137.746 189.685 164.364  1.00 45.69           H  
ATOM    272 HD11 LEU A  17     135.919 190.275 165.687  1.00 45.69           H  
ATOM    273 HD12 LEU A  17     137.171 191.194 166.024  1.00 45.69           H  
ATOM    274 HD13 LEU A  17     135.993 191.757 165.119  1.00 45.69           H  
ATOM    275 HD21 LEU A  17     135.606 189.371 163.455  1.00 45.69           H  
ATOM    276 HD22 LEU A  17     135.720 190.790 162.748  1.00 45.69           H  
ATOM    277 HD23 LEU A  17     136.690 189.607 162.318  1.00 45.69           H  
ATOM    278  N   ILE A  18     140.701 192.941 162.350  1.00 46.46           N  
ATOM    279  CA  ILE A  18     141.332 194.037 161.621  1.00 46.46           C  
ATOM    280  C   ILE A  18     142.096 193.494 160.425  1.00 46.46           C  
ATOM    281  O   ILE A  18     142.003 194.023 159.311  1.00 46.46           O  
ATOM    282  CB  ILE A  18     142.250 194.843 162.557  1.00 46.46           C  
ATOM    283  CG1 ILE A  18     141.417 195.716 163.493  1.00 46.46           C  
ATOM    284  CG2 ILE A  18     143.206 195.704 161.758  1.00 46.46           C  
ATOM    285  CD1 ILE A  18     142.106 196.032 164.801  1.00 46.46           C  
ATOM    286  H   ILE A  18     140.969 192.854 163.162  1.00 46.46           H  
ATOM    287  HA  ILE A  18     140.643 194.635 161.290  1.00 46.46           H  
ATOM    288  HB  ILE A  18     142.767 194.222 163.093  1.00 46.46           H  
ATOM    289 HG12 ILE A  18     141.224 196.558 163.048  1.00 46.46           H  
ATOM    290 HG13 ILE A  18     140.588 195.255 163.698  1.00 46.46           H  
ATOM    291 HG21 ILE A  18     143.566 196.393 162.338  1.00 46.46           H  
ATOM    292 HG22 ILE A  18     143.927 195.152 161.417  1.00 46.46           H  
ATOM    293 HG23 ILE A  18     142.721 196.112 161.024  1.00 46.46           H  
ATOM    294 HD11 ILE A  18     141.517 196.582 165.343  1.00 46.46           H  
ATOM    295 HD12 ILE A  18     142.302 195.202 165.263  1.00 46.46           H  
ATOM    296 HD13 ILE A  18     142.929 196.511 164.616  1.00 46.46           H  
ATOM    297  N   GLY A  19     142.872 192.431 160.638  1.00 43.96           N  
ATOM    298  CA  GLY A  19     143.585 191.823 159.530  1.00 43.96           C  
ATOM    299  C   GLY A  19     142.647 191.382 158.426  1.00 43.96           C  
ATOM    300  O   GLY A  19     142.880 191.657 157.250  1.00 43.96           O  
ATOM    301  H   GLY A  19     142.996 192.052 161.401  1.00 43.96           H  
ATOM    302  HA2 GLY A  19     144.216 192.462 159.162  1.00 43.96           H  
ATOM    303  HA3 GLY A  19     144.077 191.049 159.846  1.00 43.96           H  
ATOM    304  N   LEU A  20     141.557 190.710 158.797  1.00 42.69           N  
ATOM    305  CA  LEU A  20     140.608 190.224 157.802  1.00 42.69           C  
ATOM    306  C   LEU A  20     140.046 191.371 156.976  1.00 42.69           C  
ATOM    307  O   LEU A  20     140.087 191.342 155.741  1.00 42.69           O  
ATOM    308  CB  LEU A  20     139.479 189.462 158.494  1.00 42.69           C  
ATOM    309  CG  LEU A  20     138.423 188.833 157.584  1.00 42.69           C  
ATOM    310  CD1 LEU A  20     139.006 187.659 156.818  1.00 42.69           C  
ATOM    311  CD2 LEU A  20     137.209 188.404 158.389  1.00 42.69           C  
ATOM    312  H   LEU A  20     141.347 190.526 159.610  1.00 42.69           H  
ATOM    313  HA  LEU A  20     141.063 189.613 157.201  1.00 42.69           H  
ATOM    314  HB2 LEU A  20     139.872 188.744 159.016  1.00 42.69           H  
ATOM    315  HB3 LEU A  20     139.018 190.075 159.088  1.00 42.69           H  
ATOM    316  HG  LEU A  20     138.129 189.493 156.936  1.00 42.69           H  
ATOM    317 HD11 LEU A  20     138.307 187.255 156.279  1.00 42.69           H  
ATOM    318 HD12 LEU A  20     139.722 187.977 156.247  1.00 42.69           H  
ATOM    319 HD13 LEU A  20     139.352 187.010 157.451  1.00 42.69           H  
ATOM    320 HD21 LEU A  20     136.555 188.012 157.789  1.00 42.69           H  
ATOM    321 HD22 LEU A  20     137.484 187.750 159.051  1.00 42.69           H  
ATOM    322 HD23 LEU A  20     136.831 189.182 158.828  1.00 42.69           H  
ATOM    323  N   ILE A  21     139.525 192.401 157.643  1.00 44.81           N  
ATOM    324  CA  ILE A  21     138.871 193.490 156.922  1.00 44.81           C  
ATOM    325  C   ILE A  21     139.876 194.236 156.053  1.00 44.81           C  
ATOM    326  O   ILE A  21     139.628 194.494 154.866  1.00 44.81           O  
ATOM    327  CB  ILE A  21     138.164 194.436 157.909  1.00 44.81           C  
ATOM    328  CG1 ILE A  21     136.918 193.763 158.484  1.00 44.81           C  
ATOM    329  CG2 ILE A  21     137.789 195.740 157.221  1.00 44.81           C  
ATOM    330  CD1 ILE A  21     136.437 194.374 159.780  1.00 44.81           C  
ATOM    331  H   ILE A  21     139.537 192.493 158.498  1.00 44.81           H  
ATOM    332  HA  ILE A  21     138.195 193.114 156.336  1.00 44.81           H  
ATOM    333  HB  ILE A  21     138.773 194.635 158.637  1.00 44.81           H  
ATOM    334 HG12 ILE A  21     136.198 193.835 157.837  1.00 44.81           H  
ATOM    335 HG13 ILE A  21     137.116 192.828 158.652  1.00 44.81           H  
ATOM    336 HG21 ILE A  21     137.107 196.188 157.746  1.00 44.81           H  
ATOM    337 HG22 ILE A  21     138.575 196.306 157.155  1.00 44.81           H  
ATOM    338 HG23 ILE A  21     137.444 195.543 156.336  1.00 44.81           H  
ATOM    339 HD11 ILE A  21     135.678 193.864 160.105  1.00 44.81           H  
ATOM    340 HD12 ILE A  21     137.158 194.344 160.428  1.00 44.81           H  
ATOM    341 HD13 ILE A  21     136.174 195.292 159.618  1.00 44.81           H  
ATOM    342  N   LEU A  22     141.022 194.608 156.632  1.00 45.07           N  
ATOM    343  CA  LEU A  22     142.014 195.361 155.876  1.00 45.07           C  
ATOM    344  C   LEU A  22     142.514 194.562 154.684  1.00 45.07           C  
ATOM    345  O   LEU A  22     142.636 195.099 153.578  1.00 45.07           O  
ATOM    346  CB  LEU A  22     143.181 195.752 156.781  1.00 45.07           C  
ATOM    347  CG  LEU A  22     142.867 196.734 157.909  1.00 45.07           C  
ATOM    348  CD1 LEU A  22     144.084 196.917 158.801  1.00 45.07           C  
ATOM    349  CD2 LEU A  22     142.406 198.072 157.351  1.00 45.07           C  
ATOM    350  H   LEU A  22     141.243 194.439 157.445  1.00 45.07           H  
ATOM    351  HA  LEU A  22     141.608 196.175 155.544  1.00 45.07           H  
ATOM    352  HB2 LEU A  22     143.531 194.945 157.191  1.00 45.07           H  
ATOM    353  HB3 LEU A  22     143.870 196.157 156.230  1.00 45.07           H  
ATOM    354  HG  LEU A  22     142.149 196.374 158.451  1.00 45.07           H  
ATOM    355 HD11 LEU A  22     143.863 197.539 159.512  1.00 45.07           H  
ATOM    356 HD12 LEU A  22     144.329 196.057 159.178  1.00 45.07           H  
ATOM    357 HD13 LEU A  22     144.816 197.266 158.269  1.00 45.07           H  
ATOM    358 HD21 LEU A  22     142.315 198.704 158.083  1.00 45.07           H  
ATOM    359 HD22 LEU A  22     143.066 198.395 156.717  1.00 45.07           H  
ATOM    360 HD23 LEU A  22     141.551 197.954 156.909  1.00 45.07           H  
ATOM    361  N   GLY A  23     142.812 193.279 154.886  1.00 43.13           N  
ATOM    362  CA  GLY A  23     143.280 192.460 153.787  1.00 43.13           C  
ATOM    363  C   GLY A  23     142.243 192.313 152.696  1.00 43.13           C  
ATOM    364  O   GLY A  23     142.569 192.376 151.513  1.00 43.13           O  
ATOM    365  H   GLY A  23     142.751 192.868 155.640  1.00 43.13           H  
ATOM    366  HA2 GLY A  23     144.072 192.865 153.400  1.00 43.13           H  
ATOM    367  HA3 GLY A  23     143.517 191.581 154.116  1.00 43.13           H  
ATOM    368  N   ALA A  24     140.978 192.126 153.073  1.00 42.31           N  
ATOM    369  CA  ALA A  24     139.932 192.004 152.065  1.00 42.31           C  
ATOM    370  C   ALA A  24     139.832 193.273 151.227  1.00 42.31           C  
ATOM    371  O   ALA A  24     139.807 193.215 149.991  1.00 42.31           O  
ATOM    372  CB  ALA A  24     138.595 191.691 152.735  1.00 42.31           C  
ATOM    373  H   ALA A  24     140.706 192.069 153.887  1.00 42.31           H  
ATOM    374  HA  ALA A  24     140.153 191.270 151.473  1.00 42.31           H  
ATOM    375  HB1 ALA A  24     137.911 191.612 152.052  1.00 42.31           H  
ATOM    376  HB2 ALA A  24     138.675 190.856 153.221  1.00 42.31           H  
ATOM    377  HB3 ALA A  24     138.373 192.410 153.346  1.00 42.31           H  
ATOM    378  N   ILE A  25     139.781 194.434 151.882  1.00 44.52           N  
ATOM    379  CA  ILE A  25     139.628 195.679 151.133  1.00 44.52           C  
ATOM    380  C   ILE A  25     140.855 195.940 150.265  1.00 44.52           C  
ATOM    381  O   ILE A  25     140.734 196.344 149.101  1.00 44.52           O  
ATOM    382  CB  ILE A  25     139.331 196.854 152.087  1.00 44.52           C  
ATOM    383  CG1 ILE A  25     140.484 197.084 153.068  1.00 44.52           C  
ATOM    384  CG2 ILE A  25     138.040 196.599 152.847  1.00 44.52           C  
ATOM    385  CD1 ILE A  25     140.354 198.357 153.871  1.00 44.52           C  
ATOM    386  H   ILE A  25     139.833 194.526 152.736  1.00 44.52           H  
ATOM    387  HA  ILE A  25     138.866 195.589 150.539  1.00 44.52           H  
ATOM    388  HB  ILE A  25     139.218 197.657 151.555  1.00 44.52           H  
ATOM    389 HG12 ILE A  25     140.518 196.341 153.686  1.00 44.52           H  
ATOM    390 HG13 ILE A  25     141.317 197.148 152.580  1.00 44.52           H  
ATOM    391 HG21 ILE A  25     137.806 197.393 153.351  1.00 44.52           H  
ATOM    392 HG22 ILE A  25     137.336 196.393 152.211  1.00 44.52           H  
ATOM    393 HG23 ILE A  25     138.170 195.849 153.449  1.00 44.52           H  
ATOM    394 HD11 ILE A  25     141.158 198.479 154.399  1.00 44.52           H  
ATOM    395 HD12 ILE A  25     140.241 199.105 153.262  1.00 44.52           H  
ATOM    396 HD13 ILE A  25     139.583 198.287 154.455  1.00 44.52           H  
ATOM    397  N   VAL A  26     142.054 195.708 150.807  1.00 43.92           N  
ATOM    398  CA  VAL A  26     143.273 195.938 150.040  1.00 43.92           C  
ATOM    399  C   VAL A  26     143.335 194.995 148.849  1.00 43.92           C  
ATOM    400  O   VAL A  26     143.727 195.391 147.747  1.00 43.92           O  
ATOM    401  CB  VAL A  26     144.511 195.792 150.945  1.00 43.92           C  
ATOM    402  CG1 VAL A  26     145.784 195.922 150.126  1.00 43.92           C  
ATOM    403  CG2 VAL A  26     144.494 196.844 152.044  1.00 43.92           C  
ATOM    404  H   VAL A  26     142.184 195.421 151.607  1.00 43.92           H  
ATOM    405  HA  VAL A  26     143.261 196.846 149.699  1.00 43.92           H  
ATOM    406  HB  VAL A  26     144.503 194.915 151.360  1.00 43.92           H  
ATOM    407 HG11 VAL A  26     146.534 196.048 150.728  1.00 43.92           H  
ATOM    408 HG12 VAL A  26     145.913 195.114 149.605  1.00 43.92           H  
ATOM    409 HG13 VAL A  26     145.703 196.689 149.537  1.00 43.92           H  
ATOM    410 HG21 VAL A  26     145.123 196.585 152.735  1.00 43.92           H  
ATOM    411 HG22 VAL A  26     144.753 197.697 151.664  1.00 43.92           H  
ATOM    412 HG23 VAL A  26     143.602 196.905 152.417  1.00 43.92           H  
ATOM    413  N   GLY A  27     142.966 193.731 149.052  1.00 42.38           N  
ATOM    414  CA  GLY A  27     142.959 192.790 147.951  1.00 42.38           C  
ATOM    415  C   GLY A  27     141.989 193.186 146.859  1.00 42.38           C  
ATOM    416  O   GLY A  27     142.313 193.103 145.676  1.00 42.38           O  
ATOM    417  H   GLY A  27     142.720 193.403 149.808  1.00 42.38           H  
ATOM    418  HA2 GLY A  27     143.848 192.731 147.568  1.00 42.38           H  
ATOM    419  HA3 GLY A  27     142.708 191.912 148.280  1.00 42.38           H  
ATOM    420  N   LEU A  28     140.787 193.626 147.237  1.00 43.21           N  
ATOM    421  CA  LEU A  28     139.828 194.061 146.226  1.00 43.21           C  
ATOM    422  C   LEU A  28     140.360 195.258 145.451  1.00 43.21           C  
ATOM    423  O   LEU A  28     140.282 195.300 144.217  1.00 43.21           O  
ATOM    424  CB  LEU A  28     138.485 194.397 146.874  1.00 43.21           C  
ATOM    425  CG  LEU A  28     137.731 193.228 147.505  1.00 43.21           C  
ATOM    426  CD1 LEU A  28     136.492 193.727 148.226  1.00 43.21           C  
ATOM    427  CD2 LEU A  28     137.367 192.198 146.453  1.00 43.21           C  
ATOM    428  H   LEU A  28     140.511 193.683 148.050  1.00 43.21           H  
ATOM    429  HA  LEU A  28     139.687 193.338 145.595  1.00 43.21           H  
ATOM    430  HB2 LEU A  28     138.638 195.052 147.572  1.00 43.21           H  
ATOM    431  HB3 LEU A  28     137.907 194.780 146.195  1.00 43.21           H  
ATOM    432  HG  LEU A  28     138.305 192.799 148.157  1.00 43.21           H  
ATOM    433 HD11 LEU A  28     136.036 192.972 148.630  1.00 43.21           H  
ATOM    434 HD12 LEU A  28     136.758 194.359 148.912  1.00 43.21           H  
ATOM    435 HD13 LEU A  28     135.907 194.162 147.586  1.00 43.21           H  
ATOM    436 HD21 LEU A  28     136.604 191.685 146.764  1.00 43.21           H  
ATOM    437 HD22 LEU A  28     137.146 192.653 145.626  1.00 43.21           H  
ATOM    438 HD23 LEU A  28     138.127 191.611 146.315  1.00 43.21           H  
ATOM    439  N   ILE A  29     140.921 196.241 146.162  1.00 44.98           N  
ATOM    440  CA  ILE A  29     141.421 197.439 145.495  1.00 44.98           C  
ATOM    441  C   ILE A  29     142.562 197.088 144.549  1.00 44.98           C  
ATOM    442  O   ILE A  29     142.609 197.564 143.408  1.00 44.98           O  
ATOM    443  CB  ILE A  29     141.850 198.489 146.535  1.00 44.98           C  
ATOM    444  CG1 ILE A  29     140.628 199.039 147.268  1.00 44.98           C  
ATOM    445  CG2 ILE A  29     142.603 199.625 145.864  1.00 44.98           C  
ATOM    446  CD1 ILE A  29     140.954 199.686 148.595  1.00 44.98           C  
ATOM    447  H   ILE A  29     141.022 196.236 147.016  1.00 44.98           H  
ATOM    448  HA  ILE A  29     140.705 197.823 144.965  1.00 44.98           H  
ATOM    449  HB  ILE A  29     142.437 198.066 147.181  1.00 44.98           H  
ATOM    450 HG12 ILE A  29     140.203 199.708 146.709  1.00 44.98           H  
ATOM    451 HG13 ILE A  29     140.008 198.313 147.437  1.00 44.98           H  
ATOM    452 HG21 ILE A  29     142.606 200.393 146.455  1.00 44.98           H  
ATOM    453 HG22 ILE A  29     143.514 199.344 145.686  1.00 44.98           H  
ATOM    454 HG23 ILE A  29     142.156 199.851 145.033  1.00 44.98           H  
ATOM    455 HD11 ILE A  29     140.127 199.951 149.028  1.00 44.98           H  
ATOM    456 HD12 ILE A  29     141.428 199.046 149.149  1.00 44.98           H  
ATOM    457 HD13 ILE A  29     141.510 200.465 148.440  1.00 44.98           H  
ATOM    458  N   LEU A  30     143.499 196.253 145.001  1.00 44.98           N  
ATOM    459  CA  LEU A  30     144.635 195.892 144.159  1.00 44.98           C  
ATOM    460  C   LEU A  30     144.203 195.046 142.969  1.00 44.98           C  
ATOM    461  O   LEU A  30     144.699 195.241 141.854  1.00 44.98           O  
ATOM    462  CB  LEU A  30     145.690 195.158 144.986  1.00 44.98           C  
ATOM    463  CG  LEU A  30     146.370 195.991 146.075  1.00 44.98           C  
ATOM    464  CD1 LEU A  30     147.290 195.128 146.918  1.00 44.98           C  
ATOM    465  CD2 LEU A  30     147.141 197.150 145.470  1.00 44.98           C  
ATOM    466  H   LEU A  30     143.500 195.887 145.780  1.00 44.98           H  
ATOM    467  HA  LEU A  30     145.036 196.703 143.811  1.00 44.98           H  
ATOM    468  HB2 LEU A  30     145.266 194.403 145.422  1.00 44.98           H  
ATOM    469  HB3 LEU A  30     146.383 194.841 144.387  1.00 44.98           H  
ATOM    470  HG  LEU A  30     145.690 196.361 146.659  1.00 44.98           H  
ATOM    471 HD11 LEU A  30     147.649 195.665 147.642  1.00 44.98           H  
ATOM    472 HD12 LEU A  30     146.784 194.383 147.276  1.00 44.98           H  
ATOM    473 HD13 LEU A  30     148.013 194.801 146.360  1.00 44.98           H  
ATOM    474 HD21 LEU A  30     147.664 197.578 146.166  1.00 44.98           H  
ATOM    475 HD22 LEU A  30     147.728 196.810 144.776  1.00 44.98           H  
ATOM    476 HD23 LEU A  30     146.513 197.786 145.091  1.00 44.98           H  
ATOM    477  N   GLY A  31     143.286 194.099 143.180  1.00 45.43           N  
ATOM    478  CA  GLY A  31     142.817 193.281 142.077  1.00 45.43           C  
ATOM    479  C   GLY A  31     142.069 194.089 141.037  1.00 45.43           C  
ATOM    480  O   GLY A  31     142.146 193.803 139.840  1.00 45.43           O  
ATOM    481  H   GLY A  31     142.930 193.919 143.942  1.00 45.43           H  
ATOM    482  HA2 GLY A  31     143.574 192.854 141.647  1.00 45.43           H  
ATOM    483  HA3 GLY A  31     142.225 192.591 142.415  1.00 45.43           H  
ATOM    484  N   HIS A  32     141.331 195.111 141.477  1.00 47.25           N  
ATOM    485  CA  HIS A  32     140.632 195.963 140.523  1.00 47.25           C  
ATOM    486  C   HIS A  32     141.616 196.653 139.586  1.00 47.25           C  
ATOM    487  O   HIS A  32     141.386 196.719 138.373  1.00 47.25           O  
ATOM    488  CB  HIS A  32     139.783 196.995 141.264  1.00 47.25           C  
ATOM    489  CG  HIS A  32     139.046 197.934 140.360  1.00 47.25           C  
ATOM    490  ND1 HIS A  32     138.539 199.139 140.795  1.00 47.25           N  
ATOM    491  CD2 HIS A  32     138.725 197.843 139.048  1.00 47.25           C  
ATOM    492  CE1 HIS A  32     137.942 199.752 139.789  1.00 47.25           C  
ATOM    493  NE2 HIS A  32     138.041 198.987 138.717  1.00 47.25           N  
ATOM    494  H   HIS A  32     141.221 195.325 142.303  1.00 47.25           H  
ATOM    495  HA  HIS A  32     140.039 195.415 139.985  1.00 47.25           H  
ATOM    496  HB2 HIS A  32     139.126 196.528 141.805  1.00 47.25           H  
ATOM    497  HB3 HIS A  32     140.361 197.524 141.835  1.00 47.25           H  
ATOM    498  HD1 HIS A  32     138.604 199.446 141.596  1.00 47.25           H  
ATOM    499  HD2 HIS A  32     138.932 197.138 138.477  1.00 47.25           H  
ATOM    500  HE1 HIS A  32     137.523 200.582 139.828  1.00 47.25           H  
ATOM    501  N   TYR A  33     142.723 197.160 140.124  1.00 47.85           N  
ATOM    502  CA  TYR A  33     143.714 197.879 139.340  1.00 47.85           C  
ATOM    503  C   TYR A  33     144.813 196.972 138.799  1.00 47.85           C  
ATOM    504  O   TYR A  33     145.902 197.457 138.475  1.00 47.85           O  
ATOM    505  CB  TYR A  33     144.328 199.002 140.179  1.00 47.85           C  
ATOM    506  CG  TYR A  33     143.350 200.094 140.549  1.00 47.85           C  
ATOM    507  CD1 TYR A  33     142.511 200.655 139.596  1.00 47.85           C  
ATOM    508  CD2 TYR A  33     143.266 200.564 141.851  1.00 47.85           C  
ATOM    509  CE1 TYR A  33     141.617 201.651 139.930  1.00 47.85           C  
ATOM    510  CE2 TYR A  33     142.376 201.559 142.195  1.00 47.85           C  
ATOM    511  CZ  TYR A  33     141.554 202.100 141.231  1.00 47.85           C  
ATOM    512  OH  TYR A  33     140.664 203.094 141.570  1.00 47.85           O  
ATOM    513  H   TYR A  33     142.923 197.095 140.958  1.00 47.85           H  
ATOM    514  HA  TYR A  33     143.273 198.283 138.577  1.00 47.85           H  
ATOM    515  HB2 TYR A  33     144.675 198.623 141.002  1.00 47.85           H  
ATOM    516  HB3 TYR A  33     145.049 199.412 139.675  1.00 47.85           H  
ATOM    517  HD1 TYR A  33     142.552 200.354 138.717  1.00 47.85           H  
ATOM    518  HD2 TYR A  33     143.820 200.200 142.504  1.00 47.85           H  
ATOM    519  HE1 TYR A  33     141.062 202.019 139.281  1.00 47.85           H  
ATOM    520  HE2 TYR A  33     142.331 201.864 143.073  1.00 47.85           H  
ATOM    521  HH  TYR A  33     140.730 203.270 142.388  1.00 47.85           H  
ATOM    522  N   GLY A  34     144.556 195.672 138.699  1.00 47.30           N  
ATOM    523  CA  GLY A  34     145.504 194.769 138.064  1.00 47.30           C  
ATOM    524  C   GLY A  34     146.828 194.638 138.784  1.00 47.30           C  
ATOM    525  O   GLY A  34     147.884 194.668 138.142  1.00 47.30           O  
ATOM    526  H   GLY A  34     143.842 195.289 138.989  1.00 47.30           H  
ATOM    527  HA2 GLY A  34     145.107 193.886 138.002  1.00 47.30           H  
ATOM    528  HA3 GLY A  34     145.683 195.082 137.163  1.00 47.30           H  
ATOM    529  N   TYR A  35     146.797 194.490 140.109  1.00 47.94           N  
ATOM    530  CA  TYR A  35     148.003 194.256 140.896  1.00 47.94           C  
ATOM    531  C   TYR A  35     147.944 192.930 141.645  1.00 47.94           C  
ATOM    532  O   TYR A  35     148.616 192.769 142.668  1.00 47.94           O  
ATOM    533  CB  TYR A  35     148.235 195.412 141.872  1.00 47.94           C  
ATOM    534  CG  TYR A  35     148.698 196.680 141.196  1.00 47.94           C  
ATOM    535  CD1 TYR A  35     149.953 196.757 140.614  1.00 47.94           C  
ATOM    536  CD2 TYR A  35     147.873 197.792 141.126  1.00 47.94           C  
ATOM    537  CE1 TYR A  35     150.378 197.911 139.989  1.00 47.94           C  
ATOM    538  CE2 TYR A  35     148.290 198.951 140.504  1.00 47.94           C  
ATOM    539  CZ  TYR A  35     149.543 199.004 139.937  1.00 47.94           C  
ATOM    540  OH  TYR A  35     149.964 200.157 139.315  1.00 47.94           O  
ATOM    541  H   TYR A  35     146.078 194.520 140.579  1.00 47.94           H  
ATOM    542  HA  TYR A  35     148.766 194.219 140.299  1.00 47.94           H  
ATOM    543  HB2 TYR A  35     147.403 195.604 142.332  1.00 47.94           H  
ATOM    544  HB3 TYR A  35     148.915 195.152 142.513  1.00 47.94           H  
ATOM    545  HD1 TYR A  35     150.519 196.020 140.648  1.00 47.94           H  
ATOM    546  HD2 TYR A  35     147.026 197.758 141.509  1.00 47.94           H  
ATOM    547  HE1 TYR A  35     151.225 197.951 139.605  1.00 47.94           H  
ATOM    548  HE2 TYR A  35     147.728 199.691 140.467  1.00 47.94           H  
ATOM    549  HH  TYR A  35     149.360 200.740 139.353  1.00 47.94           H  
ATOM    550  N   ALA A  36     147.156 191.972 141.153  1.00 46.54           N  
ATOM    551  CA  ALA A  36     147.052 190.686 141.832  1.00 46.54           C  
ATOM    552  C   ALA A  36     148.391 189.962 141.869  1.00 46.54           C  
ATOM    553  O   ALA A  36     148.671 189.225 142.821  1.00 46.54           O  
ATOM    554  CB  ALA A  36     145.997 189.817 141.149  1.00 46.54           C  
ATOM    555  H   ALA A  36     146.681 192.042 140.440  1.00 46.54           H  
ATOM    556  HA  ALA A  36     146.769 190.835 142.748  1.00 46.54           H  
ATOM    557  HB1 ALA A  36     145.935 188.970 141.617  1.00 46.54           H  
ATOM    558  HB2 ALA A  36     145.143 190.277 141.180  1.00 46.54           H  
ATOM    559  HB3 ALA A  36     146.260 189.668 140.228  1.00 46.54           H  
ATOM    560  N   HIS A  37     149.224 190.148 140.844  1.00 48.59           N  
ATOM    561  CA  HIS A  37     150.554 189.547 140.856  1.00 48.59           C  
ATOM    562  C   HIS A  37     151.413 190.133 141.969  1.00 48.59           C  
ATOM    563  O   HIS A  37     152.182 189.414 142.618  1.00 48.59           O  
ATOM    564  CB  HIS A  37     151.219 189.733 139.491  1.00 48.59           C  
ATOM    565  CG  HIS A  37     151.509 191.161 139.146  1.00 48.59           C  
ATOM    566  ND1 HIS A  37     152.514 191.886 139.749  1.00 48.59           N  
ATOM    567  CD2 HIS A  37     150.919 192.001 138.263  1.00 48.59           C  
ATOM    568  CE1 HIS A  37     152.533 193.108 139.251  1.00 48.59           C  
ATOM    569  NE2 HIS A  37     151.575 193.204 138.347  1.00 48.59           N  
ATOM    570  H   HIS A  37     149.046 190.611 140.142  1.00 48.59           H  
ATOM    571  HA  HIS A  37     150.466 188.594 141.017  1.00 48.59           H  
ATOM    572  HB2 HIS A  37     152.060 189.251 139.484  1.00 48.59           H  
ATOM    573  HB3 HIS A  37     150.631 189.378 138.806  1.00 48.59           H  
ATOM    574  HD2 HIS A  37     150.204 191.799 137.703  1.00 48.59           H  
ATOM    575  HE1 HIS A  37     153.121 193.787 139.495  1.00 48.59           H  
ATOM    576  HE2 HIS A  37     151.392 193.907 137.885  1.00 48.59           H  
ATOM    577  N   ALA A  38     151.295 191.440 142.210  1.00 46.59           N  
ATOM    578  CA  ALA A  38     152.043 192.055 143.299  1.00 46.59           C  
ATOM    579  C   ALA A  38     151.652 191.442 144.635  1.00 46.59           C  
ATOM    580  O   ALA A  38     152.513 191.160 145.477  1.00 46.59           O  
ATOM    581  CB  ALA A  38     151.807 193.564 143.311  1.00 46.59           C  
ATOM    582  H   ALA A  38     150.797 191.982 141.764  1.00 46.59           H  
ATOM    583  HA  ALA A  38     152.991 191.900 143.162  1.00 46.59           H  
ATOM    584  HB1 ALA A  38     152.311 193.957 144.040  1.00 46.59           H  
ATOM    585  HB2 ALA A  38     152.104 193.936 142.465  1.00 46.59           H  
ATOM    586  HB3 ALA A  38     150.860 193.734 143.433  1.00 46.59           H  
ATOM    587  N   VAL A  39     150.354 191.228 144.845  1.00 44.44           N  
ATOM    588  CA  VAL A  39     149.892 190.588 146.072  1.00 44.44           C  
ATOM    589  C   VAL A  39     150.430 189.167 146.154  1.00 44.44           C  
ATOM    590  O   VAL A  39     150.929 188.728 147.197  1.00 44.44           O  
ATOM    591  CB  VAL A  39     148.355 190.615 146.137  1.00 44.44           C  
ATOM    592  CG1 VAL A  39     147.856 189.875 147.366  1.00 44.44           C  
ATOM    593  CG2 VAL A  39     147.850 192.044 146.123  1.00 44.44           C  
ATOM    594  H   VAL A  39     149.727 191.442 144.296  1.00 44.44           H  
ATOM    595  HA  VAL A  39     150.233 191.082 146.834  1.00 44.44           H  
ATOM    596  HB  VAL A  39     147.999 190.164 145.354  1.00 44.44           H  
ATOM    597 HG11 VAL A  39     146.899 190.010 147.443  1.00 44.44           H  
ATOM    598 HG12 VAL A  39     148.050 188.930 147.275  1.00 44.44           H  
ATOM    599 HG13 VAL A  39     148.301 190.233 148.150  1.00 44.44           H  
ATOM    600 HG21 VAL A  39     146.884 192.038 146.214  1.00 44.44           H  
ATOM    601 HG22 VAL A  39     148.249 192.524 146.865  1.00 44.44           H  
ATOM    602 HG23 VAL A  39     148.100 192.462 145.284  1.00 44.44           H  
ATOM    603  N   HIS A  40     150.347 188.429 145.046  1.00 44.17           N  
ATOM    604  CA  HIS A  40     150.776 187.036 145.048  1.00 44.17           C  
ATOM    605  C   HIS A  40     152.262 186.904 145.349  1.00 44.17           C  
ATOM    606  O   HIS A  40     152.690 185.900 145.928  1.00 44.17           O  
ATOM    607  CB  HIS A  40     150.451 186.391 143.702  1.00 44.17           C  
ATOM    608  CG  HIS A  40     151.063 185.038 143.519  1.00 44.17           C  
ATOM    609  ND1 HIS A  40     150.482 183.888 144.004  1.00 44.17           N  
ATOM    610  CD2 HIS A  40     152.207 184.655 142.907  1.00 44.17           C  
ATOM    611  CE1 HIS A  40     151.241 182.852 143.697  1.00 44.17           C  
ATOM    612  NE2 HIS A  40     152.294 183.289 143.031  1.00 44.17           N  
ATOM    613  H   HIS A  40     150.048 188.710 144.289  1.00 44.17           H  
ATOM    614  HA  HIS A  40     150.288 186.556 145.736  1.00 44.17           H  
ATOM    615  HB2 HIS A  40     149.489 186.294 143.626  1.00 44.17           H  
ATOM    616  HB3 HIS A  40     150.781 186.964 142.993  1.00 44.17           H  
ATOM    617  HD1 HIS A  40     149.742 183.849 144.438  1.00 44.17           H  
ATOM    618  HD2 HIS A  40     152.819 185.209 142.481  1.00 44.17           H  
ATOM    619  HE1 HIS A  40     151.064 181.964 143.913  1.00 44.17           H  
ATOM    620  N   THR A  41     153.063 187.898 144.963  1.00 45.61           N  
ATOM    621  CA  THR A  41     154.503 187.821 145.179  1.00 45.61           C  
ATOM    622  C   THR A  41     154.940 188.367 146.535  1.00 45.61           C  
ATOM    623  O   THR A  41     155.791 187.760 147.192  1.00 45.61           O  
ATOM    624  CB  THR A  41     155.245 188.571 144.071  1.00 45.61           C  
ATOM    625  OG1 THR A  41     154.868 189.954 144.086  1.00 45.61           O  
ATOM    626  CG2 THR A  41     154.946 187.962 142.710  1.00 45.61           C  
ATOM    627  H   THR A  41     152.798 188.619 144.577  1.00 45.61           H  
ATOM    628  HA  THR A  41     154.776 186.891 145.136  1.00 45.61           H  
ATOM    629  HB  THR A  41     156.200 188.503 144.227  1.00 45.61           H  
ATOM    630  HG1 THR A  41     155.275 190.370 143.480  1.00 45.61           H  
ATOM    631 HG21 THR A  41     155.325 188.516 142.009  1.00 45.61           H  
ATOM    632 HG22 THR A  41     155.335 187.076 142.653  1.00 45.61           H  
ATOM    633 HG23 THR A  41     153.989 187.894 142.574  1.00 45.61           H  
ATOM    634  N   TYR A  42     154.387 189.498 146.977  1.00 45.79           N  
ATOM    635  CA  TYR A  42     154.897 190.183 148.158  1.00 45.79           C  
ATOM    636  C   TYR A  42     154.004 190.071 149.385  1.00 45.79           C  
ATOM    637  O   TYR A  42     154.433 190.469 150.472  1.00 45.79           O  
ATOM    638  CB  TYR A  42     155.123 191.669 147.847  1.00 45.79           C  
ATOM    639  CG  TYR A  42     156.059 191.909 146.686  1.00 45.79           C  
ATOM    640  CD1 TYR A  42     157.313 191.315 146.648  1.00 45.79           C  
ATOM    641  CD2 TYR A  42     155.690 192.725 145.630  1.00 45.79           C  
ATOM    642  CE1 TYR A  42     158.171 191.528 145.590  1.00 45.79           C  
ATOM    643  CE2 TYR A  42     156.542 192.945 144.567  1.00 45.79           C  
ATOM    644  CZ  TYR A  42     157.781 192.344 144.552  1.00 45.79           C  
ATOM    645  OH  TYR A  42     158.633 192.560 143.495  1.00 45.79           O  
ATOM    646  H   TYR A  42     153.715 189.888 146.608  1.00 45.79           H  
ATOM    647  HA  TYR A  42     155.757 189.801 148.393  1.00 45.79           H  
ATOM    648  HB2 TYR A  42     154.270 192.078 147.629  1.00 45.79           H  
ATOM    649  HB3 TYR A  42     155.503 192.099 148.629  1.00 45.79           H  
ATOM    650  HD1 TYR A  42     157.578 190.761 147.348  1.00 45.79           H  
ATOM    651  HD2 TYR A  42     154.854 193.132 145.637  1.00 45.79           H  
ATOM    652  HE1 TYR A  42     159.008 191.123 145.578  1.00 45.79           H  
ATOM    653  HE2 TYR A  42     156.281 193.496 143.864  1.00 45.79           H  
ATOM    654  HH  TYR A  42     158.272 193.070 142.934  1.00 45.79           H  
ATOM    655  N   VAL A  43     152.785 189.546 149.252  1.00 43.25           N  
ATOM    656  CA  VAL A  43     151.859 189.417 150.367  1.00 43.25           C  
ATOM    657  C   VAL A  43     151.559 187.960 150.691  1.00 43.25           C  
ATOM    658  O   VAL A  43     151.501 187.581 151.865  1.00 43.25           O  
ATOM    659  CB  VAL A  43     150.550 190.186 150.088  1.00 43.25           C  
ATOM    660  CG1 VAL A  43     149.600 190.069 151.267  1.00 43.25           C  
ATOM    661  CG2 VAL A  43     150.846 191.643 149.780  1.00 43.25           C  
ATOM    662  H   VAL A  43     152.469 189.251 148.508  1.00 43.25           H  
ATOM    663  HA  VAL A  43     152.263 189.811 151.155  1.00 43.25           H  
ATOM    664  HB  VAL A  43     150.118 189.797 149.313  1.00 43.25           H  
ATOM    665 HG11 VAL A  43     148.897 190.731 151.172  1.00 43.25           H  
ATOM    666 HG12 VAL A  43     149.216 189.179 151.275  1.00 43.25           H  
ATOM    667 HG13 VAL A  43     150.093 190.226 152.087  1.00 43.25           H  
ATOM    668 HG21 VAL A  43     150.007 192.119 149.675  1.00 43.25           H  
ATOM    669 HG22 VAL A  43     151.352 192.025 150.514  1.00 43.25           H  
ATOM    670 HG23 VAL A  43     151.361 191.695 148.960  1.00 43.25           H  
ATOM    671  N   LYS A  44     151.382 187.126 149.670  1.00 43.37           N  
ATOM    672  CA  LYS A  44     151.045 185.724 149.891  1.00 43.37           C  
ATOM    673  C   LYS A  44     152.023 184.993 150.803  1.00 43.37           C  
ATOM    674  O   LYS A  44     151.572 184.129 151.576  1.00 43.37           O  
ATOM    675  CB  LYS A  44     150.947 185.010 148.536  1.00 43.37           C  
ATOM    676  CG  LYS A  44     150.128 183.737 148.568  1.00 43.37           C  
ATOM    677  CD  LYS A  44     150.173 183.015 147.237  1.00 43.37           C  
ATOM    678  CE  LYS A  44     149.353 181.738 147.273  1.00 43.37           C  
ATOM    679  NZ  LYS A  44     149.877 180.765 148.271  1.00 43.37           N  
ATOM    680  H   LYS A  44     151.451 187.349 148.842  1.00 43.37           H  
ATOM    681  HA  LYS A  44     150.170 185.679 150.307  1.00 43.37           H  
ATOM    682  HB2 LYS A  44     150.535 185.611 147.896  1.00 43.37           H  
ATOM    683  HB3 LYS A  44     151.842 184.780 148.239  1.00 43.37           H  
ATOM    684  HG2 LYS A  44     150.486 183.145 149.249  1.00 43.37           H  
ATOM    685  HG3 LYS A  44     149.204 183.955 148.765  1.00 43.37           H  
ATOM    686  HD2 LYS A  44     149.807 183.592 146.549  1.00 43.37           H  
ATOM    687  HD3 LYS A  44     151.091 182.782 147.029  1.00 43.37           H  
ATOM    688  HE2 LYS A  44     148.438 181.953 147.511  1.00 43.37           H  
ATOM    689  HE3 LYS A  44     149.381 181.317 146.399  1.00 43.37           H  
ATOM    690  HZ1 LYS A  44     149.399 180.015 148.243  1.00 43.37           H  
ATOM    691  HZ2 LYS A  44     150.727 180.573 148.092  1.00 43.37           H  
ATOM    692  HZ3 LYS A  44     149.824 181.111 149.089  1.00 43.37           H  
ATOM    693  N   PRO A  45     153.332 185.254 150.762  1.00 42.53           N  
ATOM    694  CA  PRO A  45     154.259 184.482 151.606  1.00 42.53           C  
ATOM    695  C   PRO A  45     153.924 184.488 153.089  1.00 42.53           C  
ATOM    696  O   PRO A  45     154.163 183.482 153.763  1.00 42.53           O  
ATOM    697  CB  PRO A  45     155.605 185.161 151.332  1.00 42.53           C  
ATOM    698  CG  PRO A  45     155.476 185.681 149.952  1.00 42.53           C  
ATOM    699  CD  PRO A  45     154.055 186.124 149.815  1.00 42.53           C  
ATOM    700  HA  PRO A  45     154.301 183.564 151.297  1.00 42.53           H  
ATOM    701  HB2 PRO A  45     155.742 185.886 151.962  1.00 42.53           H  
ATOM    702  HB3 PRO A  45     156.319 184.510 151.396  1.00 42.53           H  
ATOM    703  HG2 PRO A  45     156.081 186.429 149.827  1.00 42.53           H  
ATOM    704  HG3 PRO A  45     155.672 184.972 149.318  1.00 42.53           H  
ATOM    705  HD2 PRO A  45     153.973 187.053 150.074  1.00 42.53           H  
ATOM    706  HD3 PRO A  45     153.740 185.974 148.910  1.00 42.53           H  
ATOM    707  N   PHE A  46     153.391 185.583 153.630  1.00 40.97           N  
ATOM    708  CA  PHE A  46     153.064 185.602 155.054  1.00 40.97           C  
ATOM    709  C   PHE A  46     151.916 184.649 155.373  1.00 40.97           C  
ATOM    710  O   PHE A  46     151.965 183.912 156.370  1.00 40.97           O  
ATOM    711  CB  PHE A  46     152.733 187.026 155.484  1.00 40.97           C  
ATOM    712  CG  PHE A  46     153.842 188.001 155.219  1.00 40.97           C  
ATOM    713  CD1 PHE A  46     153.939 188.649 154.000  1.00 40.97           C  
ATOM    714  CD2 PHE A  46     154.797 188.260 156.185  1.00 40.97           C  
ATOM    715  CE1 PHE A  46     154.961 189.539 153.752  1.00 40.97           C  
ATOM    716  CE2 PHE A  46     155.821 189.152 155.942  1.00 40.97           C  
ATOM    717  CZ  PHE A  46     155.902 189.791 154.724  1.00 40.97           C  
ATOM    718  H   PHE A  46     153.209 186.308 153.205  1.00 40.97           H  
ATOM    719  HA  PHE A  46     153.840 185.311 155.557  1.00 40.97           H  
ATOM    720  HB2 PHE A  46     151.950 187.327 154.998  1.00 40.97           H  
ATOM    721  HB3 PHE A  46     152.553 187.032 156.437  1.00 40.97           H  
ATOM    722  HD1 PHE A  46     153.305 188.482 153.340  1.00 40.97           H  
ATOM    723  HD2 PHE A  46     154.746 187.831 157.008  1.00 40.97           H  
ATOM    724  HE1 PHE A  46     155.014 189.970 152.930  1.00 40.97           H  
ATOM    725  HE2 PHE A  46     156.456 189.321 156.600  1.00 40.97           H  
ATOM    726  HZ  PHE A  46     156.592 190.393 154.559  1.00 40.97           H  
ATOM    727  N   GLY A  47     150.879 184.638 154.535  1.00 39.34           N  
ATOM    728  CA  GLY A  47     149.824 183.655 154.702  1.00 39.34           C  
ATOM    729  C   GLY A  47     150.334 182.236 154.538  1.00 39.34           C  
ATOM    730  O   GLY A  47     149.902 181.323 155.247  1.00 39.34           O  
ATOM    731  H   GLY A  47     150.768 185.179 153.877  1.00 39.34           H  
ATOM    732  HA2 GLY A  47     149.433 183.743 155.585  1.00 39.34           H  
ATOM    733  HA3 GLY A  47     149.133 183.809 154.040  1.00 39.34           H  
ATOM    734  N   ASP A  48     151.256 182.032 153.597  1.00 40.57           N  
ATOM    735  CA  ASP A  48     151.857 180.714 153.434  1.00 40.57           C  
ATOM    736  C   ASP A  48     152.588 180.296 154.701  1.00 40.57           C  
ATOM    737  O   ASP A  48     152.502 179.138 155.125  1.00 40.57           O  
ATOM    738  CB  ASP A  48     152.811 180.719 152.242  1.00 40.57           C  
ATOM    739  CG  ASP A  48     152.089 180.859 150.919  1.00 40.57           C  
ATOM    740  OD1 ASP A  48     150.925 180.416 150.825  1.00 40.57           O  
ATOM    741  OD2 ASP A  48     152.683 181.416 149.972  1.00 40.57           O  
ATOM    742  H   ASP A  48     151.545 182.630 153.050  1.00 40.57           H  
ATOM    743  HA  ASP A  48     151.158 180.065 153.261  1.00 40.57           H  
ATOM    744  HB2 ASP A  48     153.424 181.467 152.330  1.00 40.57           H  
ATOM    745  HB3 ASP A  48     153.304 179.885 152.228  1.00 40.57           H  
ATOM    746  N   LEU A  49     153.315 181.228 155.315  1.00 38.35           N  
ATOM    747  CA  LEU A  49     154.013 180.936 156.561  1.00 38.35           C  
ATOM    748  C   LEU A  49     153.031 180.554 157.660  1.00 38.35           C  
ATOM    749  O   LEU A  49     153.270 179.602 158.414  1.00 38.35           O  
ATOM    750  CB  LEU A  49     154.845 182.150 156.975  1.00 38.35           C  
ATOM    751  CG  LEU A  49     155.522 182.112 158.345  1.00 38.35           C  
ATOM    752  CD1 LEU A  49     156.555 181.002 158.405  1.00 38.35           C  
ATOM    753  CD2 LEU A  49     156.157 183.453 158.645  1.00 38.35           C  
ATOM    754  H   LEU A  49     153.419 182.032 155.030  1.00 38.35           H  
ATOM    755  HA  LEU A  49     154.616 180.190 156.421  1.00 38.35           H  
ATOM    756  HB2 LEU A  49     155.546 182.272 156.316  1.00 38.35           H  
ATOM    757  HB3 LEU A  49     154.264 182.928 156.968  1.00 38.35           H  
ATOM    758  HG  LEU A  49     154.856 181.939 159.028  1.00 38.35           H  
ATOM    759 HD11 LEU A  49     156.984 181.017 159.275  1.00 38.35           H  
ATOM    760 HD12 LEU A  49     156.111 180.150 158.269  1.00 38.35           H  
ATOM    761 HD13 LEU A  49     157.214 181.148 157.708  1.00 38.35           H  
ATOM    762 HD21 LEU A  49     156.582 183.412 159.516  1.00 38.35           H  
ATOM    763 HD22 LEU A  49     156.818 183.649 157.963  1.00 38.35           H  
ATOM    764 HD23 LEU A  49     155.468 184.135 158.645  1.00 38.35           H  
ATOM    765  N   PHE A  50     151.920 181.283 157.768  1.00 37.64           N  
ATOM    766  CA  PHE A  50     150.916 180.960 158.780  1.00 37.64           C  
ATOM    767  C   PHE A  50     150.345 179.561 158.561  1.00 37.64           C  
ATOM    768  O   PHE A  50     150.214 178.765 159.506  1.00 37.64           O  
ATOM    769  CB  PHE A  50     149.807 182.013 158.749  1.00 37.64           C  
ATOM    770  CG  PHE A  50     148.697 181.765 159.729  1.00 37.64           C  
ATOM    771  CD1 PHE A  50     148.972 181.487 161.056  1.00 37.64           C  
ATOM    772  CD2 PHE A  50     147.376 181.816 159.322  1.00 37.64           C  
ATOM    773  CE1 PHE A  50     147.952 181.260 161.955  1.00 37.64           C  
ATOM    774  CE2 PHE A  50     146.352 181.590 160.217  1.00 37.64           C  
ATOM    775  CZ  PHE A  50     146.639 181.313 161.533  1.00 37.64           C  
ATOM    776  H   PHE A  50     151.727 181.961 157.274  1.00 37.64           H  
ATOM    777  HA  PHE A  50     151.332 180.983 159.656  1.00 37.64           H  
ATOM    778  HB2 PHE A  50     150.193 182.879 158.955  1.00 37.64           H  
ATOM    779  HB3 PHE A  50     149.418 182.030 157.861  1.00 37.64           H  
ATOM    780  HD1 PHE A  50     149.856 181.450 161.345  1.00 37.64           H  
ATOM    781  HD2 PHE A  50     147.176 182.001 158.433  1.00 37.64           H  
ATOM    782  HE1 PHE A  50     148.148 181.074 162.844  1.00 37.64           H  
ATOM    783  HE2 PHE A  50     145.468 181.624 159.931  1.00 37.64           H  
ATOM    784  HZ  PHE A  50     145.949 181.160 162.138  1.00 37.64           H  
ATOM    785  N   VAL A  51     150.008 179.241 157.311  1.00 36.12           N  
ATOM    786  CA  VAL A  51     149.440 177.931 157.004  1.00 36.12           C  
ATOM    787  C   VAL A  51     150.447 176.829 157.306  1.00 36.12           C  
ATOM    788  O   VAL A  51     150.089 175.763 157.820  1.00 36.12           O  
ATOM    789  CB  VAL A  51     148.973 177.892 155.538  1.00 36.12           C  
ATOM    790  CG1 VAL A  51     148.627 176.472 155.123  1.00 36.12           C  
ATOM    791  CG2 VAL A  51     147.784 178.814 155.345  1.00 36.12           C  
ATOM    792  H   VAL A  51     150.099 179.758 156.631  1.00 36.12           H  
ATOM    793  HA  VAL A  51     148.664 177.787 157.567  1.00 36.12           H  
ATOM    794  HB  VAL A  51     149.692 178.205 154.968  1.00 36.12           H  
ATOM    795 HG11 VAL A  51     148.085 176.503 154.319  1.00 36.12           H  
ATOM    796 HG12 VAL A  51     149.447 175.983 154.948  1.00 36.12           H  
ATOM    797 HG13 VAL A  51     148.131 176.046 155.839  1.00 36.12           H  
ATOM    798 HG21 VAL A  51     147.519 178.796 154.412  1.00 36.12           H  
ATOM    799 HG22 VAL A  51     147.053 178.508 155.903  1.00 36.12           H  
ATOM    800 HG23 VAL A  51     148.039 179.715 155.597  1.00 36.12           H  
ATOM    801  N   ARG A  52     151.719 177.061 156.977  1.00 36.79           N  
ATOM    802  CA  ARG A  52     152.753 176.082 157.287  1.00 36.79           C  
ATOM    803  C   ARG A  52     152.881 175.882 158.788  1.00 36.79           C  
ATOM    804  O   ARG A  52     153.058 174.754 159.259  1.00 36.79           O  
ATOM    805  CB  ARG A  52     154.090 176.525 156.699  1.00 36.79           C  
ATOM    806  CG  ARG A  52     154.176 176.413 155.195  1.00 36.79           C  
ATOM    807  CD  ARG A  52     155.530 176.871 154.694  1.00 36.79           C  
ATOM    808  NE  ARG A  52     156.535 175.826 154.834  1.00 36.79           N  
ATOM    809  CZ  ARG A  52     156.613 174.753 154.060  1.00 36.79           C  
ATOM    810  NH1 ARG A  52     155.764 174.554 153.066  1.00 36.79           N  
ATOM    811  NH2 ARG A  52     157.567 173.856 154.289  1.00 36.79           N  
ATOM    812  H   ARG A  52     152.004 177.769 156.580  1.00 36.79           H  
ATOM    813  HA  ARG A  52     152.514 175.231 156.888  1.00 36.79           H  
ATOM    814  HB2 ARG A  52     154.240 177.454 156.934  1.00 36.79           H  
ATOM    815  HB3 ARG A  52     154.794 175.974 157.076  1.00 36.79           H  
ATOM    816  HG2 ARG A  52     154.052 175.488 154.935  1.00 36.79           H  
ATOM    817  HG3 ARG A  52     153.495 176.971 154.789  1.00 36.79           H  
ATOM    818  HD2 ARG A  52     155.462 177.103 153.754  1.00 36.79           H  
ATOM    819  HD3 ARG A  52     155.819 177.640 155.209  1.00 36.79           H  
ATOM    820  HE  ARG A  52     157.114 175.909 155.465  1.00 36.79           H  
ATOM    821 HH11 ARG A  52     155.142 175.125 152.907  1.00 36.79           H  
ATOM    822 HH12 ARG A  52     155.834 173.850 152.577  1.00 36.79           H  
ATOM    823 HH21 ARG A  52     158.125 173.977 154.933  1.00 36.79           H  
ATOM    824 HH22 ARG A  52     157.628 173.157 153.793  1.00 36.79           H  
ATOM    825  N   LEU A  53     152.809 176.970 159.554  1.00 35.54           N  
ATOM    826  CA  LEU A  53     152.912 176.856 161.003  1.00 35.54           C  
ATOM    827  C   LEU A  53     151.778 176.010 161.564  1.00 35.54           C  
ATOM    828  O   LEU A  53     151.983 175.224 162.495  1.00 35.54           O  
ATOM    829  CB  LEU A  53     152.913 178.244 161.638  1.00 35.54           C  
ATOM    830  CG  LEU A  53     154.216 179.029 161.485  1.00 35.54           C  
ATOM    831  CD1 LEU A  53     154.005 180.486 161.844  1.00 35.54           C  
ATOM    832  CD2 LEU A  53     155.317 178.419 162.334  1.00 35.54           C  
ATOM    833  H   LEU A  53     152.703 177.772 159.263  1.00 35.54           H  
ATOM    834  HA  LEU A  53     153.748 176.418 161.227  1.00 35.54           H  
ATOM    835  HB2 LEU A  53     152.207 178.769 161.231  1.00 35.54           H  
ATOM    836  HB3 LEU A  53     152.740 178.148 162.588  1.00 35.54           H  
ATOM    837  HG  LEU A  53     154.499 178.989 160.558  1.00 35.54           H  
ATOM    838 HD11 LEU A  53     154.844 180.962 161.742  1.00 35.54           H  
ATOM    839 HD12 LEU A  53     153.336 180.863 161.251  1.00 35.54           H  
ATOM    840 HD13 LEU A  53     153.701 180.543 162.764  1.00 35.54           H  
ATOM    841 HD21 LEU A  53     156.099 178.991 162.293  1.00 35.54           H  
ATOM    842 HD22 LEU A  53     155.005 178.350 163.250  1.00 35.54           H  
ATOM    843 HD23 LEU A  53     155.533 177.539 161.991  1.00 35.54           H  
ATOM    844  N   LEU A  54     150.571 176.167 161.020  1.00 35.03           N  
ATOM    845  CA  LEU A  54     149.458 175.332 161.470  1.00 35.03           C  
ATOM    846  C   LEU A  54     149.665 173.869 161.075  1.00 35.03           C  
ATOM    847  O   LEU A  54     149.490 172.953 161.896  1.00 35.03           O  
ATOM    848  CB  LEU A  54     148.146 175.867 160.900  1.00 35.03           C  
ATOM    849  CG  LEU A  54     147.738 177.253 161.403  1.00 35.03           C  
ATOM    850  CD1 LEU A  54     146.567 177.782 160.603  1.00 35.03           C  
ATOM    851  CD2 LEU A  54     147.404 177.218 162.882  1.00 35.03           C  
ATOM    852  H   LEU A  54     150.374 176.736 160.404  1.00 35.03           H  
ATOM    853  HA  LEU A  54     149.405 175.372 162.437  1.00 35.03           H  
ATOM    854  HB2 LEU A  54     148.226 175.918 159.935  1.00 35.03           H  
ATOM    855  HB3 LEU A  54     147.435 175.251 161.135  1.00 35.03           H  
ATOM    856  HG  LEU A  54     148.482 177.863 161.280  1.00 35.03           H  
ATOM    857 HD11 LEU A  54     146.263 178.613 161.000  1.00 35.03           H  
ATOM    858 HD12 LEU A  54     146.853 177.936 159.689  1.00 35.03           H  
ATOM    859 HD13 LEU A  54     145.851 177.127 160.622  1.00 35.03           H  
ATOM    860 HD21 LEU A  54     147.037 178.078 163.142  1.00 35.03           H  
ATOM    861 HD22 LEU A  54     146.752 176.518 163.041  1.00 35.03           H  
ATOM    862 HD23 LEU A  54     148.213 177.038 163.385  1.00 35.03           H  
ATOM    863  N   LYS A  55     150.038 173.630 159.816  1.00 35.33           N  
ATOM    864  CA  LYS A  55     150.264 172.263 159.360  1.00 35.33           C  
ATOM    865  C   LYS A  55     151.338 171.575 160.187  1.00 35.33           C  
ATOM    866  O   LYS A  55     151.274 170.359 160.404  1.00 35.33           O  
ATOM    867  CB  LYS A  55     150.655 172.262 157.883  1.00 35.33           C  
ATOM    868  CG  LYS A  55     149.475 172.305 156.933  1.00 35.33           C  
ATOM    869  CD  LYS A  55     149.891 171.977 155.509  1.00 35.33           C  
ATOM    870  CE  LYS A  55     149.858 173.203 154.617  1.00 35.33           C  
ATOM    871  NZ  LYS A  55     149.912 172.844 153.175  1.00 35.33           N  
ATOM    872  H   LYS A  55     150.166 174.233 159.217  1.00 35.33           H  
ATOM    873  HA  LYS A  55     149.442 171.757 159.453  1.00 35.33           H  
ATOM    874  HB2 LYS A  55     151.208 173.040 157.706  1.00 35.33           H  
ATOM    875  HB3 LYS A  55     151.157 171.452 157.698  1.00 35.33           H  
ATOM    876  HG2 LYS A  55     148.814 171.653 157.214  1.00 35.33           H  
ATOM    877  HG3 LYS A  55     149.091 173.196 156.942  1.00 35.33           H  
ATOM    878  HD2 LYS A  55     150.796 171.628 155.510  1.00 35.33           H  
ATOM    879  HD3 LYS A  55     149.279 171.319 155.142  1.00 35.33           H  
ATOM    880  HE2 LYS A  55     149.034 173.691 154.774  1.00 35.33           H  
ATOM    881  HE3 LYS A  55     150.623 173.765 154.819  1.00 35.33           H  
ATOM    882  HZ1 LYS A  55     149.891 173.583 152.677  1.00 35.33           H  
ATOM    883  HZ2 LYS A  55     150.662 172.398 153.001  1.00 35.33           H  
ATOM    884  HZ3 LYS A  55     149.215 172.332 152.963  1.00 35.33           H  
ATOM    885  N   MET A  56     152.325 172.335 160.659  1.00 34.06           N  
ATOM    886  CA  MET A  56     153.391 171.761 161.469  1.00 34.06           C  
ATOM    887  C   MET A  56     152.835 171.099 162.720  1.00 34.06           C  
ATOM    888  O   MET A  56     153.280 170.013 163.107  1.00 34.06           O  
ATOM    889  CB  MET A  56     154.388 172.856 161.841  1.00 34.06           C  
ATOM    890  CG  MET A  56     155.582 172.389 162.646  1.00 34.06           C  
ATOM    891  SD  MET A  56     156.696 173.754 163.002  1.00 34.06           S  
ATOM    892  CE  MET A  56     155.736 174.662 164.210  1.00 34.06           C  
ATOM    893  H   MET A  56     152.399 173.181 160.523  1.00 34.06           H  
ATOM    894  HA  MET A  56     153.861 171.095 160.944  1.00 34.06           H  
ATOM    895  HB2 MET A  56     154.719 173.266 161.028  1.00 34.06           H  
ATOM    896  HB3 MET A  56     153.923 173.522 162.371  1.00 34.06           H  
ATOM    897  HG2 MET A  56     155.279 172.017 163.488  1.00 34.06           H  
ATOM    898  HG3 MET A  56     156.070 171.721 162.138  1.00 34.06           H  
ATOM    899  HE1 MET A  56     156.259 175.415 164.525  1.00 34.06           H  
ATOM    900  HE2 MET A  56     154.920 174.979 163.793  1.00 34.06           H  
ATOM    901  HE3 MET A  56     155.524 174.073 164.951  1.00 34.06           H  
ATOM    902  N   LEU A  57     151.864 171.736 163.370  1.00 32.92           N  
ATOM    903  CA  LEU A  57     151.289 171.180 164.585  1.00 32.92           C  
ATOM    904  C   LEU A  57     150.190 170.167 164.307  1.00 32.92           C  
ATOM    905  O   LEU A  57     149.845 169.397 165.207  1.00 32.92           O  
ATOM    906  CB  LEU A  57     150.728 172.302 165.461  1.00 32.92           C  
ATOM    907  CG  LEU A  57     151.626 173.524 165.635  1.00 32.92           C  
ATOM    908  CD1 LEU A  57     150.895 174.619 166.393  1.00 32.92           C  
ATOM    909  CD2 LEU A  57     152.913 173.144 166.343  1.00 32.92           C  
ATOM    910  H   LEU A  57     151.525 172.488 163.127  1.00 32.92           H  
ATOM    911  HA  LEU A  57     151.986 170.731 165.086  1.00 32.92           H  
ATOM    912  HB2 LEU A  57     149.894 172.607 165.070  1.00 32.92           H  
ATOM    913  HB3 LEU A  57     150.556 171.941 166.345  1.00 32.92           H  
ATOM    914  HG  LEU A  57     151.858 173.875 164.761  1.00 32.92           H  
ATOM    915 HD11 LEU A  57     151.400 175.444 166.321  1.00 32.92           H  
ATOM    916 HD12 LEU A  57     150.013 174.736 166.006  1.00 32.92           H  
ATOM    917 HD13 LEU A  57     150.817 174.357 167.324  1.00 32.92           H  
ATOM    918 HD21 LEU A  57     153.517 173.903 166.323  1.00 32.92           H  
ATOM    919 HD22 LEU A  57     152.711 172.905 167.261  1.00 32.92           H  
ATOM    920 HD23 LEU A  57     153.319 172.393 165.886  1.00 32.92           H  
ATOM    921  N   VAL A  58     149.636 170.150 163.091  1.00 33.34           N  
ATOM    922  CA  VAL A  58     148.507 169.258 162.801  1.00 33.34           C  
ATOM    923  C   VAL A  58     148.764 167.845 163.326  1.00 33.34           C  
ATOM    924  O   VAL A  58     147.974 167.299 164.102  1.00 33.34           O  
ATOM    925  CB  VAL A  58     148.206 169.239 161.294  1.00 33.34           C  
ATOM    926  CG1 VAL A  58     147.360 168.024 160.940  1.00 33.34           C  
ATOM    927  CG2 VAL A  58     147.490 170.507 160.884  1.00 33.34           C  
ATOM    928  H   VAL A  58     149.889 170.636 162.428  1.00 33.34           H  
ATOM    929  HA  VAL A  58     147.719 169.600 163.253  1.00 33.34           H  
ATOM    930  HB  VAL A  58     149.039 169.184 160.800  1.00 33.34           H  
ATOM    931 HG11 VAL A  58     146.946 168.176 160.077  1.00 33.34           H  
ATOM    932 HG12 VAL A  58     147.927 167.239 160.897  1.00 33.34           H  
ATOM    933 HG13 VAL A  58     146.674 167.907 161.616  1.00 33.34           H  
ATOM    934 HG21 VAL A  58     147.402 170.522 159.919  1.00 33.34           H  
ATOM    935 HG22 VAL A  58     146.612 170.520 161.297  1.00 33.34           H  
ATOM    936 HG23 VAL A  58     148.006 171.270 161.181  1.00 33.34           H  
ATOM    937  N   MET A  59     149.869 167.222 162.900  1.00 32.82           N  
ATOM    938  CA  MET A  59     150.017 165.784 163.131  1.00 32.82           C  
ATOM    939  C   MET A  59     150.372 165.453 164.575  1.00 32.82           C  
ATOM    940  O   MET A  59     149.674 164.621 165.188  1.00 32.82           O  
ATOM    941  CB  MET A  59     151.051 165.207 162.160  1.00 32.82           C  
ATOM    942  CG  MET A  59     150.531 164.951 160.751  1.00 32.82           C  
ATOM    943  SD  MET A  59     149.078 163.886 160.672  1.00 32.82           S  
ATOM    944  CE  MET A  59     149.772 162.335 161.225  1.00 32.82           C  
ATOM    945  H   MET A  59     150.525 167.596 162.488  1.00 32.82           H  
ATOM    946  HA  MET A  59     149.166 165.364 162.936  1.00 32.82           H  
ATOM    947  HB2 MET A  59     151.789 165.829 162.081  1.00 32.82           H  
ATOM    948  HB3 MET A  59     151.372 164.362 162.514  1.00 32.82           H  
ATOM    949  HG2 MET A  59     150.294 165.801 160.348  1.00 32.82           H  
ATOM    950  HG3 MET A  59     151.234 164.528 160.232  1.00 32.82           H  
ATOM    951  HE1 MET A  59     149.090 161.649 161.167  1.00 32.82           H  
ATOM    952  HE2 MET A  59     150.524 162.106 160.656  1.00 32.82           H  
ATOM    953  HE3 MET A  59     150.070 162.431 162.143  1.00 32.82           H  
ATOM    954  N   PRO A  60     151.429 166.017 165.170  1.00 31.96           N  
ATOM    955  CA  PRO A  60     151.758 165.639 166.554  1.00 31.96           C  
ATOM    956  C   PRO A  60     150.619 165.871 167.525  1.00 31.96           C  
ATOM    957  O   PRO A  60     150.372 165.030 168.400  1.00 31.96           O  
ATOM    958  CB  PRO A  60     152.968 166.524 166.885  1.00 31.96           C  
ATOM    959  CG  PRO A  60     153.489 166.999 165.585  1.00 31.96           C  
ATOM    960  CD  PRO A  60     152.338 167.049 164.647  1.00 31.96           C  
ATOM    961  HA  PRO A  60     152.025 164.706 166.592  1.00 31.96           H  
ATOM    962  HB2 PRO A  60     152.682 167.273 167.432  1.00 31.96           H  
ATOM    963  HB3 PRO A  60     153.638 166.000 167.350  1.00 31.96           H  
ATOM    964  HG2 PRO A  60     153.872 167.883 165.696  1.00 31.96           H  
ATOM    965  HG3 PRO A  60     154.160 166.378 165.262  1.00 31.96           H  
ATOM    966  HD2 PRO A  60     151.914 167.922 164.679  1.00 31.96           H  
ATOM    967  HD3 PRO A  60     152.632 166.829 163.752  1.00 31.96           H  
ATOM    968  N   ILE A  61     149.910 166.994 167.393  1.00 32.24           N  
ATOM    969  CA  ILE A  61     148.826 167.289 168.324  1.00 32.24           C  
ATOM    970  C   ILE A  61     147.721 166.254 168.186  1.00 32.24           C  
ATOM    971  O   ILE A  61     147.223 165.725 169.184  1.00 32.24           O  
ATOM    972  CB  ILE A  61     148.307 168.725 168.110  1.00 32.24           C  
ATOM    973  CG1 ILE A  61     147.556 169.212 169.349  1.00 32.24           C  
ATOM    974  CG2 ILE A  61     147.407 168.818 166.891  1.00 32.24           C  
ATOM    975  CD1 ILE A  61     147.354 170.707 169.380  1.00 32.24           C  
ATOM    976  H   ILE A  61     150.034 167.588 166.785  1.00 32.24           H  
ATOM    977  HA  ILE A  61     149.172 167.231 169.228  1.00 32.24           H  
ATOM    978  HB  ILE A  61     149.071 169.308 167.969  1.00 32.24           H  
ATOM    979 HG12 ILE A  61     146.682 168.793 169.372  1.00 32.24           H  
ATOM    980 HG13 ILE A  61     148.061 168.965 170.140  1.00 32.24           H  
ATOM    981 HG21 ILE A  61     147.277 169.753 166.667  1.00 32.24           H  
ATOM    982 HG22 ILE A  61     147.832 168.359 166.154  1.00 32.24           H  
ATOM    983 HG23 ILE A  61     146.552 168.406 167.091  1.00 32.24           H  
ATOM    984 HD11 ILE A  61     146.943 170.951 170.224  1.00 32.24           H  
ATOM    985 HD12 ILE A  61     148.215 171.144 169.292  1.00 32.24           H  
ATOM    986 HD13 ILE A  61     146.776 170.962 168.644  1.00 32.24           H  
ATOM    987  N   VAL A  62     147.346 165.922 166.952  1.00 31.49           N  
ATOM    988  CA  VAL A  62     146.296 164.928 166.748  1.00 31.49           C  
ATOM    989  C   VAL A  62     146.699 163.607 167.382  1.00 31.49           C  
ATOM    990  O   VAL A  62     145.944 163.017 168.165  1.00 31.49           O  
ATOM    991  CB  VAL A  62     145.990 164.768 165.248  1.00 31.49           C  
ATOM    992  CG1 VAL A  62     145.316 163.433 164.976  1.00 31.49           C  
ATOM    993  CG2 VAL A  62     145.117 165.911 164.766  1.00 31.49           C  
ATOM    994  H   VAL A  62     147.677 166.247 166.229  1.00 31.49           H  
ATOM    995  HA  VAL A  62     145.487 165.233 167.184  1.00 31.49           H  
ATOM    996  HB  VAL A  62     146.822 164.793 164.749  1.00 31.49           H  
ATOM    997 HG11 VAL A  62     144.897 163.469 164.102  1.00 31.49           H  
ATOM    998 HG12 VAL A  62     145.983 162.727 164.990  1.00 31.49           H  
ATOM    999 HG13 VAL A  62     144.643 163.271 165.656  1.00 31.49           H  
ATOM   1000 HG21 VAL A  62     144.951 165.801 163.816  1.00 31.49           H  
ATOM   1001 HG22 VAL A  62     144.278 165.894 165.253  1.00 31.49           H  
ATOM   1002 HG23 VAL A  62     145.577 166.749 164.927  1.00 31.49           H  
ATOM   1003  N   PHE A  63     147.910 163.133 167.080  1.00 30.22           N  
ATOM   1004  CA  PHE A  63     148.325 161.827 167.582  1.00 30.22           C  
ATOM   1005  C   PHE A  63     148.354 161.803 169.107  1.00 30.22           C  
ATOM   1006  O   PHE A  63     147.761 160.919 169.738  1.00 30.22           O  
ATOM   1007  CB  PHE A  63     149.695 161.457 167.017  1.00 30.22           C  
ATOM   1008  CG  PHE A  63     150.330 160.283 167.702  1.00 30.22           C  
ATOM   1009  CD1 PHE A  63     149.911 158.994 167.428  1.00 30.22           C  
ATOM   1010  CD2 PHE A  63     151.341 160.470 168.629  1.00 30.22           C  
ATOM   1011  CE1 PHE A  63     150.491 157.912 168.060  1.00 30.22           C  
ATOM   1012  CE2 PHE A  63     151.923 159.393 169.264  1.00 30.22           C  
ATOM   1013  CZ  PHE A  63     151.498 158.113 168.978  1.00 30.22           C  
ATOM   1014  H   PHE A  63     148.495 163.539 166.597  1.00 30.22           H  
ATOM   1015  HA  PHE A  63     147.688 161.159 167.286  1.00 30.22           H  
ATOM   1016  HB2 PHE A  63     149.596 161.234 166.078  1.00 30.22           H  
ATOM   1017  HB3 PHE A  63     150.290 162.216 167.114  1.00 30.22           H  
ATOM   1018  HD1 PHE A  63     149.232 158.852 166.808  1.00 30.22           H  
ATOM   1019  HD2 PHE A  63     151.632 161.332 168.825  1.00 30.22           H  
ATOM   1020  HE1 PHE A  63     150.203 157.049 167.866  1.00 30.22           H  
ATOM   1021  HE2 PHE A  63     152.603 159.531 169.884  1.00 30.22           H  
ATOM   1022  HZ  PHE A  63     151.890 157.386 169.405  1.00 30.22           H  
ATOM   1023  N   ALA A  64     149.047 162.767 169.720  1.00 30.23           N  
ATOM   1024  CA  ALA A  64     149.212 162.748 171.170  1.00 30.23           C  
ATOM   1025  C   ALA A  64     147.875 162.926 171.879  1.00 30.23           C  
ATOM   1026  O   ALA A  64     147.566 162.209 172.841  1.00 30.23           O  
ATOM   1027  CB  ALA A  64     150.199 163.833 171.596  1.00 30.23           C  
ATOM   1028  H   ALA A  64     149.425 163.431 169.324  1.00 30.23           H  
ATOM   1029  HA  ALA A  64     149.578 161.890 171.434  1.00 30.23           H  
ATOM   1030  HB1 ALA A  64     150.300 163.806 172.560  1.00 30.23           H  
ATOM   1031  HB2 ALA A  64     151.053 163.667 171.168  1.00 30.23           H  
ATOM   1032  HB3 ALA A  64     149.854 164.698 171.323  1.00 30.23           H  
ATOM   1033  N   SER A  65     147.063 163.880 171.417  1.00 31.12           N  
ATOM   1034  CA  SER A  65     145.775 164.112 172.051  1.00 31.12           C  
ATOM   1035  C   SER A  65     144.884 162.888 171.941  1.00 31.12           C  
ATOM   1036  O   SER A  65     144.202 162.525 172.904  1.00 31.12           O  
ATOM   1037  CB  SER A  65     145.097 165.330 171.423  1.00 31.12           C  
ATOM   1038  OG  SER A  65     145.750 166.525 171.805  1.00 31.12           O  
ATOM   1039  H   SER A  65     147.235 164.395 170.750  1.00 31.12           H  
ATOM   1040  HA  SER A  65     145.915 164.299 172.992  1.00 31.12           H  
ATOM   1041  HB2 SER A  65     145.130 165.245 170.457  1.00 31.12           H  
ATOM   1042  HB3 SER A  65     144.175 165.364 171.721  1.00 31.12           H  
ATOM   1043  HG  SER A  65     145.372 167.186 171.449  1.00 31.12           H  
ATOM   1044  N   LEU A  66     144.872 162.228 170.779  1.00 31.01           N  
ATOM   1045  CA  LEU A  66     144.011 161.064 170.625  1.00 31.01           C  
ATOM   1046  C   LEU A  66     144.493 159.901 171.480  1.00 31.01           C  
ATOM   1047  O   LEU A  66     143.679 159.176 172.056  1.00 31.01           O  
ATOM   1048  CB  LEU A  66     143.931 160.651 169.158  1.00 31.01           C  
ATOM   1049  CG  LEU A  66     142.966 159.503 168.849  1.00 31.01           C  
ATOM   1050  CD1 LEU A  66     141.680 159.599 169.654  1.00 31.01           C  
ATOM   1051  CD2 LEU A  66     142.651 159.486 167.377  1.00 31.01           C  
ATOM   1052  H   LEU A  66     145.340 162.431 170.086  1.00 31.01           H  
ATOM   1053  HA  LEU A  66     143.123 161.306 170.926  1.00 31.01           H  
ATOM   1054  HB2 LEU A  66     143.645 161.421 168.640  1.00 31.01           H  
ATOM   1055  HB3 LEU A  66     144.815 160.376 168.868  1.00 31.01           H  
ATOM   1056  HG  LEU A  66     143.396 158.662 169.073  1.00 31.01           H  
ATOM   1057 HD11 LEU A  66     141.022 159.004 169.264  1.00 31.01           H  
ATOM   1058 HD12 LEU A  66     141.855 159.341 170.571  1.00 31.01           H  
ATOM   1059 HD13 LEU A  66     141.356 160.513 169.621  1.00 31.01           H  
ATOM   1060 HD21 LEU A  66     142.595 158.564 167.084  1.00 31.01           H  
ATOM   1061 HD22 LEU A  66     141.804 159.934 167.229  1.00 31.01           H  
ATOM   1062 HD23 LEU A  66     143.359 159.945 166.900  1.00 31.01           H  
ATOM   1063  N   VAL A  67     145.808 159.698 171.580  1.00 30.54           N  
ATOM   1064  CA  VAL A  67     146.305 158.635 172.448  1.00 30.54           C  
ATOM   1065  C   VAL A  67     145.887 158.900 173.889  1.00 30.54           C  
ATOM   1066  O   VAL A  67     145.374 158.011 174.583  1.00 30.54           O  
ATOM   1067  CB  VAL A  67     147.833 158.498 172.319  1.00 30.54           C  
ATOM   1068  CG1 VAL A  67     148.364 157.540 173.368  1.00 30.54           C  
ATOM   1069  CG2 VAL A  67     148.210 158.017 170.931  1.00 30.54           C  
ATOM   1070  H   VAL A  67     146.414 160.150 171.169  1.00 30.54           H  
ATOM   1071  HA  VAL A  67     145.908 157.794 172.172  1.00 30.54           H  
ATOM   1072  HB  VAL A  67     148.245 159.364 172.462  1.00 30.54           H  
ATOM   1073 HG11 VAL A  67     149.209 157.177 173.062  1.00 30.54           H  
ATOM   1074 HG12 VAL A  67     148.490 158.019 174.202  1.00 30.54           H  
ATOM   1075 HG13 VAL A  67     147.724 156.821 173.490  1.00 30.54           H  
ATOM   1076 HG21 VAL A  67     149.174 158.059 170.834  1.00 30.54           H  
ATOM   1077 HG22 VAL A  67     147.906 157.102 170.822  1.00 30.54           H  
ATOM   1078 HG23 VAL A  67     147.787 158.586 170.271  1.00 30.54           H  
ATOM   1079  N   VAL A  68     146.073 160.137 174.351  1.00 30.76           N  
ATOM   1080  CA  VAL A  68     145.717 160.469 175.727  1.00 30.76           C  
ATOM   1081  C   VAL A  68     144.222 160.281 175.952  1.00 30.76           C  
ATOM   1082  O   VAL A  68     143.799 159.728 176.974  1.00 30.76           O  
ATOM   1083  CB  VAL A  68     146.164 161.905 176.062  1.00 30.76           C  
ATOM   1084  CG1 VAL A  68     145.580 162.353 177.388  1.00 30.76           C  
ATOM   1085  CG2 VAL A  68     147.675 161.988 176.096  1.00 30.76           C  
ATOM   1086  H   VAL A  68     146.398 160.791 173.896  1.00 30.76           H  
ATOM   1087  HA  VAL A  68     146.185 159.867 176.326  1.00 30.76           H  
ATOM   1088  HB  VAL A  68     145.844 162.506 175.372  1.00 30.76           H  
ATOM   1089 HG11 VAL A  68     146.042 163.156 177.675  1.00 30.76           H  
ATOM   1090 HG12 VAL A  68     144.635 162.541 177.276  1.00 30.76           H  
ATOM   1091 HG13 VAL A  68     145.707 161.650 178.042  1.00 30.76           H  
ATOM   1092 HG21 VAL A  68     147.935 162.909 176.259  1.00 30.76           H  
ATOM   1093 HG22 VAL A  68     148.007 161.419 176.807  1.00 30.76           H  
ATOM   1094 HG23 VAL A  68     148.024 161.692 175.242  1.00 30.76           H  
ATOM   1095  N   GLY A  69     143.399 160.742 175.009  1.00 31.04           N  
ATOM   1096  CA  GLY A  69     141.960 160.630 175.177  1.00 31.04           C  
ATOM   1097  C   GLY A  69     141.476 159.193 175.167  1.00 31.04           C  
ATOM   1098  O   GLY A  69     140.642 158.805 175.987  1.00 31.04           O  
ATOM   1099  H   GLY A  69     143.647 161.115 174.276  1.00 31.04           H  
ATOM   1100  HA2 GLY A  69     141.702 161.034 176.020  1.00 31.04           H  
ATOM   1101  HA3 GLY A  69     141.514 161.108 174.460  1.00 31.04           H  
ATOM   1102  N   ALA A  70     141.983 158.386 174.234  1.00 30.65           N  
ATOM   1103  CA  ALA A  70     141.610 156.980 174.197  1.00 30.65           C  
ATOM   1104  C   ALA A  70     142.057 156.258 175.457  1.00 30.65           C  
ATOM   1105  O   ALA A  70     141.404 155.303 175.890  1.00 30.65           O  
ATOM   1106  CB  ALA A  70     142.207 156.311 172.959  1.00 30.65           C  
ATOM   1107  H   ALA A  70     142.537 158.627 173.622  1.00 30.65           H  
ATOM   1108  HA  ALA A  70     140.645 156.911 174.136  1.00 30.65           H  
ATOM   1109  HB1 ALA A  70     141.966 155.373 172.961  1.00 30.65           H  
ATOM   1110  HB2 ALA A  70     141.852 156.744 172.166  1.00 30.65           H  
ATOM   1111  HB3 ALA A  70     143.172 156.407 172.984  1.00 30.65           H  
ATOM   1112  N   ALA A  71     143.165 156.691 176.059  1.00 30.90           N  
ATOM   1113  CA  ALA A  71     143.584 156.088 177.316  1.00 30.90           C  
ATOM   1114  C   ALA A  71     142.635 156.436 178.457  1.00 30.90           C  
ATOM   1115  O   ALA A  71     142.491 155.653 179.400  1.00 30.90           O  
ATOM   1116  CB  ALA A  71     145.006 156.523 177.659  1.00 30.90           C  
ATOM   1117  H   ALA A  71     143.678 157.317 175.767  1.00 30.90           H  
ATOM   1118  HA  ALA A  71     143.586 155.125 177.208  1.00 30.90           H  
ATOM   1119  HB1 ALA A  71     145.269 156.111 178.497  1.00 30.90           H  
ATOM   1120  HB2 ALA A  71     145.603 156.237 176.949  1.00 30.90           H  
ATOM   1121  HB3 ALA A  71     145.029 157.489 177.743  1.00 30.90           H  
ATOM   1122  N   SER A  72     141.981 157.595 178.394  1.00 32.12           N  
ATOM   1123  CA  SER A  72     141.163 158.093 179.491  1.00 32.12           C  
ATOM   1124  C   SER A  72     139.678 157.799 179.319  1.00 32.12           C  
ATOM   1125  O   SER A  72     138.872 158.254 180.136  1.00 32.12           O  
ATOM   1126  CB  SER A  72     141.368 159.598 179.653  1.00 32.12           C  
ATOM   1127  OG  SER A  72     140.767 160.307 178.588  1.00 32.12           O  
ATOM   1128  H   SER A  72     141.997 158.118 177.712  1.00 32.12           H  
ATOM   1129  HA  SER A  72     141.452 157.667 180.314  1.00 32.12           H  
ATOM   1130  HB2 SER A  72     140.964 159.883 180.488  1.00 32.12           H  
ATOM   1131  HB3 SER A  72     142.318 159.789 179.664  1.00 32.12           H  
ATOM   1132  HG  SER A  72     141.097 160.060 177.856  1.00 32.12           H  
ATOM   1133  N   ILE A  73     139.294 157.058 178.286  1.00 34.59           N  
ATOM   1134  CA  ILE A  73     137.892 156.810 177.981  1.00 34.59           C  
ATOM   1135  C   ILE A  73     137.672 155.313 177.846  1.00 34.59           C  
ATOM   1136  O   ILE A  73     138.492 154.605 177.251  1.00 34.59           O  
ATOM   1137  CB  ILE A  73     137.454 157.547 176.696  1.00 34.59           C  
ATOM   1138  CG1 ILE A  73     135.937 157.464 176.526  1.00 34.59           C  
ATOM   1139  CG2 ILE A  73     138.159 156.963 175.483  1.00 34.59           C  
ATOM   1140  CD1 ILE A  73     135.417 158.244 175.347  1.00 34.59           C  
ATOM   1141  H   ILE A  73     139.837 156.679 177.737  1.00 34.59           H  
ATOM   1142  HA  ILE A  73     137.341 157.130 178.712  1.00 34.59           H  
ATOM   1143  HB  ILE A  73     137.704 158.481 176.776  1.00 34.59           H  
ATOM   1144 HG12 ILE A  73     135.684 156.535 176.400  1.00 34.59           H  
ATOM   1145 HG13 ILE A  73     135.513 157.815 177.324  1.00 34.59           H  
ATOM   1146 HG21 ILE A  73     138.114 157.602 174.754  1.00 34.59           H  
ATOM   1147 HG22 ILE A  73     139.084 156.787 175.713  1.00 34.59           H  
ATOM   1148 HG23 ILE A  73     137.720 156.137 175.229  1.00 34.59           H  
ATOM   1149 HD11 ILE A  73     134.447 158.227 175.361  1.00 34.59           H  
ATOM   1150 HD12 ILE A  73     135.733 159.159 175.411  1.00 34.59           H  
ATOM   1151 HD13 ILE A  73     135.743 157.839 174.529  1.00 34.59           H  
ATOM   1152  N   SER A  74     136.566 154.833 178.404  1.00 35.08           N  
ATOM   1153  CA  SER A  74     136.223 153.424 178.287  1.00 35.08           C  
ATOM   1154  C   SER A  74     135.904 153.083 176.832  1.00 35.08           C  
ATOM   1155  O   SER A  74     135.309 153.895 176.121  1.00 35.08           O  
ATOM   1156  CB  SER A  74     135.027 153.096 179.177  1.00 35.08           C  
ATOM   1157  OG  SER A  74     134.464 151.845 178.834  1.00 35.08           O  
ATOM   1158  H   SER A  74     136.000 155.299 178.852  1.00 35.08           H  
ATOM   1159  HA  SER A  74     136.977 152.897 178.587  1.00 35.08           H  
ATOM   1160  HB2 SER A  74     135.321 153.066 180.101  1.00 35.08           H  
ATOM   1161  HB3 SER A  74     134.354 153.786 179.066  1.00 35.08           H  
ATOM   1162  HG  SER A  74     133.808 151.679 179.332  1.00 35.08           H  
ATOM   1163  N   PRO A  75     136.292 151.894 176.356  1.00 34.31           N  
ATOM   1164  CA  PRO A  75     135.980 151.543 174.959  1.00 34.31           C  
ATOM   1165  C   PRO A  75     134.494 151.562 174.634  1.00 34.31           C  
ATOM   1166  O   PRO A  75     134.117 151.927 173.514  1.00 34.31           O  
ATOM   1167  CB  PRO A  75     136.578 150.137 174.816  1.00 34.31           C  
ATOM   1168  CG  PRO A  75     137.659 150.087 175.825  1.00 34.31           C  
ATOM   1169  CD  PRO A  75     137.178 150.900 176.984  1.00 34.31           C  
ATOM   1170  HA  PRO A  75     136.442 152.145 174.355  1.00 34.31           H  
ATOM   1171  HB2 PRO A  75     135.899 149.471 175.006  1.00 34.31           H  
ATOM   1172  HB3 PRO A  75     136.936 150.020 173.922  1.00 34.31           H  
ATOM   1173  HG2 PRO A  75     137.809 149.167 176.094  1.00 34.31           H  
ATOM   1174  HG3 PRO A  75     138.468 150.470 175.453  1.00 34.31           H  
ATOM   1175  HD2 PRO A  75     136.681 150.346 177.605  1.00 34.31           H  
ATOM   1176  HD3 PRO A  75     137.929 151.335 177.416  1.00 34.31           H  
ATOM   1177  N   ALA A  76     133.634 151.169 175.576  1.00 35.85           N  
ATOM   1178  CA  ALA A  76     132.198 151.214 175.319  1.00 35.85           C  
ATOM   1179  C   ALA A  76     131.730 152.643 175.076  1.00 35.85           C  
ATOM   1180  O   ALA A  76     130.961 152.909 174.142  1.00 35.85           O  
ATOM   1181  CB  ALA A  76     131.439 150.597 176.492  1.00 35.85           C  
ATOM   1182  H   ALA A  76     133.852 150.877 176.355  1.00 35.85           H  
ATOM   1183  HA  ALA A  76     132.001 150.694 174.525  1.00 35.85           H  
ATOM   1184  HB1 ALA A  76     130.487 150.635 176.307  1.00 35.85           H  
ATOM   1185  HB2 ALA A  76     131.719 149.674 176.598  1.00 35.85           H  
ATOM   1186  HB3 ALA A  76     131.641 151.099 177.297  1.00 35.85           H  
ATOM   1187  N   ARG A  77     132.191 153.578 175.908  1.00 36.58           N  
ATOM   1188  CA  ARG A  77     131.850 154.980 175.708  1.00 36.58           C  
ATOM   1189  C   ARG A  77     132.400 155.490 174.384  1.00 36.58           C  
ATOM   1190  O   ARG A  77     131.747 156.282 173.698  1.00 36.58           O  
ATOM   1191  CB  ARG A  77     132.381 155.814 176.873  1.00 36.58           C  
ATOM   1192  CG  ARG A  77     131.766 157.194 176.974  1.00 36.58           C  
ATOM   1193  CD  ARG A  77     132.257 157.931 178.203  1.00 36.58           C  
ATOM   1194  NE  ARG A  77     131.826 157.282 179.436  1.00 36.58           N  
ATOM   1195  CZ  ARG A  77     130.608 157.383 179.950  1.00 36.58           C  
ATOM   1196  NH1 ARG A  77     129.665 158.101 179.361  1.00 36.58           N  
ATOM   1197  NH2 ARG A  77     130.328 156.748 181.084  1.00 36.58           N  
ATOM   1198  H   ARG A  77     132.696 153.427 176.587  1.00 36.58           H  
ATOM   1199  HA  ARG A  77     130.885 155.071 175.689  1.00 36.58           H  
ATOM   1200  HB2 ARG A  77     132.193 155.345 177.702  1.00 36.58           H  
ATOM   1201  HB3 ARG A  77     133.339 155.923 176.768  1.00 36.58           H  
ATOM   1202  HG2 ARG A  77     130.802 157.112 177.033  1.00 36.58           H  
ATOM   1203  HG3 ARG A  77     132.012 157.712 176.191  1.00 36.58           H  
ATOM   1204  HD2 ARG A  77     133.226 157.951 178.196  1.00 36.58           H  
ATOM   1205  HD3 ARG A  77     131.905 158.835 178.195  1.00 36.58           H  
ATOM   1206  HE  ARG A  77     132.399 156.797 179.855  1.00 36.58           H  
ATOM   1207 HH11 ARG A  77     129.834 158.517 178.627  1.00 36.58           H  
ATOM   1208 HH12 ARG A  77     128.882 158.151 179.712  1.00 36.58           H  
ATOM   1209 HH21 ARG A  77     130.933 156.279 181.475  1.00 36.58           H  
ATOM   1210 HH22 ARG A  77     129.541 156.806 181.426  1.00 36.58           H  
ATOM   1211  N   LEU A  78     133.601 155.047 174.007  1.00 34.56           N  
ATOM   1212  CA  LEU A  78     134.176 155.466 172.733  1.00 34.56           C  
ATOM   1213  C   LEU A  78     133.326 154.990 171.562  1.00 34.56           C  
ATOM   1214  O   LEU A  78     133.077 155.746 170.617  1.00 34.56           O  
ATOM   1215  CB  LEU A  78     135.604 154.938 172.609  1.00 34.56           C  
ATOM   1216  CG  LEU A  78     136.485 155.597 171.547  1.00 34.56           C  
ATOM   1217  CD1 LEU A  78     137.920 155.681 172.032  1.00 34.56           C  
ATOM   1218  CD2 LEU A  78     136.411 154.838 170.234  1.00 34.56           C  
ATOM   1219  H   LEU A  78     134.094 154.512 174.465  1.00 34.56           H  
ATOM   1220  HA  LEU A  78     134.210 156.435 172.705  1.00 34.56           H  
ATOM   1221  HB2 LEU A  78     136.047 155.056 173.464  1.00 34.56           H  
ATOM   1222  HB3 LEU A  78     135.560 153.992 172.401  1.00 34.56           H  
ATOM   1223  HG  LEU A  78     136.169 156.501 171.390  1.00 34.56           H  
ATOM   1224 HD11 LEU A  78     137.956 156.250 172.816  1.00 34.56           H  
ATOM   1225 HD12 LEU A  78     138.470 156.054 171.326  1.00 34.56           H  
ATOM   1226 HD13 LEU A  78     138.229 154.789 172.255  1.00 34.56           H  
ATOM   1227 HD21 LEU A  78     136.683 153.919 170.386  1.00 34.56           H  
ATOM   1228 HD22 LEU A  78     137.006 155.257 169.593  1.00 34.56           H  
ATOM   1229 HD23 LEU A  78     135.499 154.863 169.905  1.00 34.56           H  
ATOM   1230  N   GLY A  79     132.868 153.738 171.606  1.00 34.72           N  
ATOM   1231  CA  GLY A  79     132.013 153.242 170.541  1.00 34.72           C  
ATOM   1232  C   GLY A  79     130.684 153.969 170.480  1.00 34.72           C  
ATOM   1233  O   GLY A  79     130.187 154.294 169.396  1.00 34.72           O  
ATOM   1234  H   GLY A  79     133.037 153.170 172.230  1.00 34.72           H  
ATOM   1235  HA2 GLY A  79     132.462 153.352 169.689  1.00 34.72           H  
ATOM   1236  HA3 GLY A  79     131.841 152.298 170.679  1.00 34.72           H  
ATOM   1237  N   ARG A  80     130.086 154.232 171.644  1.00 35.74           N  
ATOM   1238  CA  ARG A  80     128.835 154.981 171.669  1.00 35.74           C  
ATOM   1239  C   ARG A  80     129.025 156.374 171.080  1.00 35.74           C  
ATOM   1240  O   ARG A  80     128.195 156.845 170.291  1.00 35.74           O  
ATOM   1241  CB  ARG A  80     128.312 155.066 173.102  1.00 35.74           C  
ATOM   1242  CG  ARG A  80     126.814 155.257 173.210  1.00 35.74           C  
ATOM   1243  CD  ARG A  80     126.305 154.863 174.584  1.00 35.74           C  
ATOM   1244  NE  ARG A  80     127.034 155.537 175.654  1.00 35.74           N  
ATOM   1245  CZ  ARG A  80     127.942 154.965 176.435  1.00 35.74           C  
ATOM   1246  NH1 ARG A  80     128.276 153.693 176.299  1.00 35.74           N  
ATOM   1247  NH2 ARG A  80     128.532 155.692 177.380  1.00 35.74           N  
ATOM   1248  H   ARG A  80     130.378 153.991 172.416  1.00 35.74           H  
ATOM   1249  HA  ARG A  80     128.175 154.513 171.133  1.00 35.74           H  
ATOM   1250  HB2 ARG A  80     128.537 154.243 173.564  1.00 35.74           H  
ATOM   1251  HB3 ARG A  80     128.738 155.816 173.545  1.00 35.74           H  
ATOM   1252  HG2 ARG A  80     126.369 154.702 172.550  1.00 35.74           H  
ATOM   1253  HG3 ARG A  80     126.599 156.191 173.063  1.00 35.74           H  
ATOM   1254  HD2 ARG A  80     126.387 153.904 174.693  1.00 35.74           H  
ATOM   1255  HD3 ARG A  80     125.373 155.121 174.656  1.00 35.74           H  
ATOM   1256  HE  ARG A  80     126.867 156.370 175.783  1.00 35.74           H  
ATOM   1257 HH11 ARG A  80     127.908 153.206 175.695  1.00 35.74           H  
ATOM   1258 HH12 ARG A  80     128.869 153.350 176.819  1.00 35.74           H  
ATOM   1259 HH21 ARG A  80     128.323 156.520 177.479  1.00 35.74           H  
ATOM   1260 HH22 ARG A  80     129.122 155.333 177.892  1.00 35.74           H  
ATOM   1261  N   VAL A  81     130.122 157.041 171.443  1.00 34.43           N  
ATOM   1262  CA  VAL A  81     130.400 158.376 170.926  1.00 34.43           C  
ATOM   1263  C   VAL A  81     130.600 158.331 169.419  1.00 34.43           C  
ATOM   1264  O   VAL A  81     130.134 159.213 168.693  1.00 34.43           O  
ATOM   1265  CB  VAL A  81     131.624 158.978 171.642  1.00 34.43           C  
ATOM   1266  CG1 VAL A  81     132.202 160.133 170.840  1.00 34.43           C  
ATOM   1267  CG2 VAL A  81     131.249 159.434 173.041  1.00 34.43           C  
ATOM   1268  H   VAL A  81     130.718 156.741 171.986  1.00 34.43           H  
ATOM   1269  HA  VAL A  81     129.638 158.948 171.107  1.00 34.43           H  
ATOM   1270  HB  VAL A  81     132.309 158.294 171.723  1.00 34.43           H  
ATOM   1271 HG11 VAL A  81     132.767 160.666 171.423  1.00 34.43           H  
ATOM   1272 HG12 VAL A  81     132.728 159.782 170.105  1.00 34.43           H  
ATOM   1273 HG13 VAL A  81     131.475 160.679 170.502  1.00 34.43           H  
ATOM   1274 HG21 VAL A  81     132.039 159.787 173.479  1.00 34.43           H  
ATOM   1275 HG22 VAL A  81     130.571 160.125 172.977  1.00 34.43           H  
ATOM   1276 HG23 VAL A  81     130.905 158.678 173.540  1.00 34.43           H  
ATOM   1277  N   GLY A  82     131.314 157.318 168.928  1.00 34.03           N  
ATOM   1278  CA  GLY A  82     131.505 157.197 167.492  1.00 34.03           C  
ATOM   1279  C   GLY A  82     130.195 157.025 166.749  1.00 34.03           C  
ATOM   1280  O   GLY A  82     129.950 157.678 165.731  1.00 34.03           O  
ATOM   1281  H   GLY A  82     131.690 156.703 169.396  1.00 34.03           H  
ATOM   1282  HA2 GLY A  82     131.944 157.995 167.159  1.00 34.03           H  
ATOM   1283  HA3 GLY A  82     132.071 156.433 167.302  1.00 34.03           H  
ATOM   1284  N   VAL A  83     129.329 156.145 167.250  1.00 35.09           N  
ATOM   1285  CA  VAL A  83     128.036 155.948 166.598  1.00 35.09           C  
ATOM   1286  C   VAL A  83     127.247 157.252 166.592  1.00 35.09           C  
ATOM   1287  O   VAL A  83     126.696 157.667 165.560  1.00 35.09           O  
ATOM   1288  CB  VAL A  83     127.253 154.815 167.287  1.00 35.09           C  
ATOM   1289  CG1 VAL A  83     125.785 154.863 166.899  1.00 35.09           C  
ATOM   1290  CG2 VAL A  83     127.852 153.471 166.926  1.00 35.09           C  
ATOM   1291  H   VAL A  83     129.461 155.661 167.948  1.00 35.09           H  
ATOM   1292  HA  VAL A  83     128.188 155.687 165.676  1.00 35.09           H  
ATOM   1293  HB  VAL A  83     127.317 154.925 168.249  1.00 35.09           H  
ATOM   1294 HG11 VAL A  83     125.380 154.004 167.097  1.00 35.09           H  
ATOM   1295 HG12 VAL A  83     125.341 155.560 167.408  1.00 35.09           H  
ATOM   1296 HG13 VAL A  83     125.715 155.047 165.949  1.00 35.09           H  
ATOM   1297 HG21 VAL A  83     127.351 152.773 167.376  1.00 35.09           H  
ATOM   1298 HG22 VAL A  83     127.797 153.351 165.965  1.00 35.09           H  
ATOM   1299 HG23 VAL A  83     128.779 153.451 167.211  1.00 35.09           H  
ATOM   1300  N   LYS A  84     127.197 157.929 167.743  1.00 34.92           N  
ATOM   1301  CA  LYS A  84     126.463 159.186 167.838  1.00 34.92           C  
ATOM   1302  C   LYS A  84     126.998 160.209 166.847  1.00 34.92           C  
ATOM   1303  O   LYS A  84     126.229 160.876 166.142  1.00 34.92           O  
ATOM   1304  CB  LYS A  84     126.558 159.736 169.260  1.00 34.92           C  
ATOM   1305  CG  LYS A  84     125.651 159.066 170.266  1.00 34.92           C  
ATOM   1306  CD  LYS A  84     125.883 159.639 171.651  1.00 34.92           C  
ATOM   1307  CE  LYS A  84     124.993 158.989 172.688  1.00 34.92           C  
ATOM   1308  NZ  LYS A  84     125.570 159.106 174.054  1.00 34.92           N  
ATOM   1309  H   LYS A  84     127.577 157.681 168.474  1.00 34.92           H  
ATOM   1310  HA  LYS A  84     125.527 159.026 167.635  1.00 34.92           H  
ATOM   1311  HB2 LYS A  84     127.470 159.627 169.571  1.00 34.92           H  
ATOM   1312  HB3 LYS A  84     126.331 160.679 169.242  1.00 34.92           H  
ATOM   1313  HG2 LYS A  84     124.725 159.218 170.020  1.00 34.92           H  
ATOM   1314  HG3 LYS A  84     125.844 158.115 170.291  1.00 34.92           H  
ATOM   1315  HD2 LYS A  84     126.806 159.488 171.907  1.00 34.92           H  
ATOM   1316  HD3 LYS A  84     125.690 160.590 171.639  1.00 34.92           H  
ATOM   1317  HE2 LYS A  84     124.127 159.424 172.685  1.00 34.92           H  
ATOM   1318  HE3 LYS A  84     124.895 158.047 172.479  1.00 34.92           H  
ATOM   1319  HZ1 LYS A  84     124.971 158.847 174.660  1.00 34.92           H  
ATOM   1320  HZ2 LYS A  84     126.293 158.593 174.123  1.00 34.92           H  
ATOM   1321  HZ3 LYS A  84     125.798 159.950 174.216  1.00 34.92           H  
ATOM   1322  N   ILE A  85     128.321 160.352 166.786  1.00 32.99           N  
ATOM   1323  CA  ILE A  85     128.908 161.406 165.973  1.00 32.99           C  
ATOM   1324  C   ILE A  85     128.710 161.111 164.493  1.00 32.99           C  
ATOM   1325  O   ILE A  85     128.489 162.025 163.698  1.00 32.99           O  
ATOM   1326  CB  ILE A  85     130.394 161.605 166.331  1.00 32.99           C  
ATOM   1327  CG1 ILE A  85     130.839 163.013 165.945  1.00 32.99           C  
ATOM   1328  CG2 ILE A  85     131.276 160.599 165.617  1.00 32.99           C  
ATOM   1329  CD1 ILE A  85     130.296 164.102 166.832  1.00 32.99           C  
ATOM   1330  H   ILE A  85     128.890 159.857 167.199  1.00 32.99           H  
ATOM   1331  HA  ILE A  85     128.443 162.233 166.167  1.00 32.99           H  
ATOM   1332  HB  ILE A  85     130.503 161.493 167.288  1.00 32.99           H  
ATOM   1333 HG12 ILE A  85     131.807 163.059 165.965  1.00 32.99           H  
ATOM   1334 HG13 ILE A  85     130.515 163.186 165.051  1.00 32.99           H  
ATOM   1335 HG21 ILE A  85     132.148 160.590 166.041  1.00 32.99           H  
ATOM   1336 HG22 ILE A  85     130.871 159.725 165.682  1.00 32.99           H  
ATOM   1337 HG23 ILE A  85     131.365 160.856 164.685  1.00 32.99           H  
ATOM   1338 HD11 ILE A  85     130.694 164.947 166.570  1.00 32.99           H  
ATOM   1339 HD12 ILE A  85     129.332 164.148 166.731  1.00 32.99           H  
ATOM   1340 HD13 ILE A  85     130.524 163.900 167.752  1.00 32.99           H  
ATOM   1341  N   VAL A  86     128.781 159.839 164.092  1.00 33.70           N  
ATOM   1342  CA  VAL A  86     128.558 159.523 162.683  1.00 33.70           C  
ATOM   1343  C   VAL A  86     127.098 159.755 162.307  1.00 33.70           C  
ATOM   1344  O   VAL A  86     126.796 160.222 161.200  1.00 33.70           O  
ATOM   1345  CB  VAL A  86     129.008 158.090 162.350  1.00 33.70           C  
ATOM   1346  CG1 VAL A  86     129.075 157.916 160.845  1.00 33.70           C  
ATOM   1347  CG2 VAL A  86     130.381 157.791 162.936  1.00 33.70           C  
ATOM   1348  H   VAL A  86     128.944 159.165 164.599  1.00 33.70           H  
ATOM   1349  HA  VAL A  86     129.093 160.127 162.144  1.00 33.70           H  
ATOM   1350  HB  VAL A  86     128.370 157.451 162.703  1.00 33.70           H  
ATOM   1351 HG11 VAL A  86     129.416 157.032 160.641  1.00 33.70           H  
ATOM   1352 HG12 VAL A  86     128.185 158.023 160.474  1.00 33.70           H  
ATOM   1353 HG13 VAL A  86     129.668 158.590 160.477  1.00 33.70           H  
ATOM   1354 HG21 VAL A  86     130.375 156.888 163.291  1.00 33.70           H  
ATOM   1355 HG22 VAL A  86     131.040 157.856 162.226  1.00 33.70           H  
ATOM   1356 HG23 VAL A  86     130.601 158.418 163.640  1.00 33.70           H  
ATOM   1357  N   VAL A  87     126.168 159.434 163.209  1.00 34.23           N  
ATOM   1358  CA  VAL A  87     124.762 159.728 162.940  1.00 34.23           C  
ATOM   1359  C   VAL A  87     124.571 161.229 162.746  1.00 34.23           C  
ATOM   1360  O   VAL A  87     123.925 161.683 161.787  1.00 34.23           O  
ATOM   1361  CB  VAL A  87     123.879 159.181 164.078  1.00 34.23           C  
ATOM   1362  CG1 VAL A  87     122.511 159.847 164.086  1.00 34.23           C  
ATOM   1363  CG2 VAL A  87     123.740 157.675 163.953  1.00 34.23           C  
ATOM   1364  H   VAL A  87     126.320 159.053 163.965  1.00 34.23           H  
ATOM   1365  HA  VAL A  87     124.497 159.286 162.118  1.00 34.23           H  
ATOM   1366  HB  VAL A  87     124.308 159.370 164.927  1.00 34.23           H  
ATOM   1367 HG11 VAL A  87     121.927 159.347 164.678  1.00 34.23           H  
ATOM   1368 HG12 VAL A  87     122.595 160.758 164.407  1.00 34.23           H  
ATOM   1369 HG13 VAL A  87     122.150 159.837 163.188  1.00 34.23           H  
ATOM   1370 HG21 VAL A  87     123.181 157.347 164.675  1.00 34.23           H  
ATOM   1371 HG22 VAL A  87     123.333 157.465 163.097  1.00 34.23           H  
ATOM   1372 HG23 VAL A  87     124.621 157.272 164.008  1.00 34.23           H  
ATOM   1373  N   TYR A  88     125.153 162.025 163.646  1.00 32.92           N  
ATOM   1374  CA  TYR A  88     125.064 163.476 163.516  1.00 32.92           C  
ATOM   1375  C   TYR A  88     125.679 163.947 162.204  1.00 32.92           C  
ATOM   1376  O   TYR A  88     125.108 164.794 161.510  1.00 32.92           O  
ATOM   1377  CB  TYR A  88     125.755 164.145 164.706  1.00 32.92           C  
ATOM   1378  CG  TYR A  88     125.978 165.630 164.532  1.00 32.92           C  
ATOM   1379  CD1 TYR A  88     125.016 166.546 164.928  1.00 32.92           C  
ATOM   1380  CD2 TYR A  88     127.151 166.115 163.971  1.00 32.92           C  
ATOM   1381  CE1 TYR A  88     125.215 167.901 164.769  1.00 32.92           C  
ATOM   1382  CE2 TYR A  88     127.355 167.465 163.805  1.00 32.92           C  
ATOM   1383  CZ  TYR A  88     126.385 168.355 164.207  1.00 32.92           C  
ATOM   1384  OH  TYR A  88     126.586 169.702 164.045  1.00 32.92           O  
ATOM   1385  H   TYR A  88     125.597 161.753 164.330  1.00 32.92           H  
ATOM   1386  HA  TYR A  88     124.131 163.738 163.523  1.00 32.92           H  
ATOM   1387  HB2 TYR A  88     125.206 164.019 165.496  1.00 32.92           H  
ATOM   1388  HB3 TYR A  88     126.621 163.729 164.838  1.00 32.92           H  
ATOM   1389  HD1 TYR A  88     124.224 166.243 165.307  1.00 32.92           H  
ATOM   1390  HD2 TYR A  88     127.808 165.518 163.696  1.00 32.92           H  
ATOM   1391  HE1 TYR A  88     124.562 168.505 165.038  1.00 32.92           H  
ATOM   1392  HE2 TYR A  88     128.145 167.776 163.427  1.00 32.92           H  
ATOM   1393  HH  TYR A  88     127.335 169.841 163.691  1.00 32.92           H  
ATOM   1394  N   TYR A  89     126.847 163.407 161.851  1.00 32.80           N  
ATOM   1395  CA  TYR A  89     127.516 163.794 160.616  1.00 32.80           C  
ATOM   1396  C   TYR A  89     126.617 163.556 159.415  1.00 32.80           C  
ATOM   1397  O   TYR A  89     126.435 164.441 158.571  1.00 32.80           O  
ATOM   1398  CB  TYR A  89     128.814 163.000 160.454  1.00 32.80           C  
ATOM   1399  CG  TYR A  89     129.942 163.378 161.388  1.00 32.80           C  
ATOM   1400  CD1 TYR A  89     129.880 164.516 162.179  1.00 32.80           C  
ATOM   1401  CD2 TYR A  89     131.079 162.588 161.471  1.00 32.80           C  
ATOM   1402  CE1 TYR A  89     130.916 164.852 163.020  1.00 32.80           C  
ATOM   1403  CE2 TYR A  89     132.117 162.917 162.310  1.00 32.80           C  
ATOM   1404  CZ  TYR A  89     132.033 164.049 163.080  1.00 32.80           C  
ATOM   1405  OH  TYR A  89     133.071 164.375 163.921  1.00 32.80           O  
ATOM   1406  H   TYR A  89     127.269 162.816 162.311  1.00 32.80           H  
ATOM   1407  HA  TYR A  89     127.727 164.740 160.643  1.00 32.80           H  
ATOM   1408  HB2 TYR A  89     128.618 162.061 160.604  1.00 32.80           H  
ATOM   1409  HB3 TYR A  89     129.135 163.121 159.547  1.00 32.80           H  
ATOM   1410  HD1 TYR A  89     129.129 165.062 162.140  1.00 32.80           H  
ATOM   1411  HD2 TYR A  89     131.141 161.822 160.948  1.00 32.80           H  
ATOM   1412  HE1 TYR A  89     130.862 165.617 163.546  1.00 32.80           H  
ATOM   1413  HE2 TYR A  89     132.873 162.377 162.353  1.00 32.80           H  
ATOM   1414  HH  TYR A  89     133.683 163.804 163.857  1.00 32.80           H  
ATOM   1415  N   LEU A  90     126.051 162.353 159.318  1.00 35.38           N  
ATOM   1416  CA  LEU A  90     125.240 162.017 158.156  1.00 35.38           C  
ATOM   1417  C   LEU A  90     124.007 162.907 158.070  1.00 35.38           C  
ATOM   1418  O   LEU A  90     123.697 163.451 157.003  1.00 35.38           O  
ATOM   1419  CB  LEU A  90     124.841 160.542 158.206  1.00 35.38           C  
ATOM   1420  CG  LEU A  90     125.947 159.554 157.836  1.00 35.38           C  
ATOM   1421  CD1 LEU A  90     125.498 158.130 158.109  1.00 35.38           C  
ATOM   1422  CD2 LEU A  90     126.360 159.715 156.382  1.00 35.38           C  
ATOM   1423  H   LEU A  90     126.122 161.726 159.902  1.00 35.38           H  
ATOM   1424  HA  LEU A  90     125.765 162.163 157.355  1.00 35.38           H  
ATOM   1425  HB2 LEU A  90     124.552 160.332 159.108  1.00 35.38           H  
ATOM   1426  HB3 LEU A  90     124.106 160.402 157.589  1.00 35.38           H  
ATOM   1427  HG  LEU A  90     126.725 159.731 158.387  1.00 35.38           H  
ATOM   1428 HD11 LEU A  90     126.215 157.522 157.870  1.00 35.38           H  
ATOM   1429 HD12 LEU A  90     125.289 158.041 159.052  1.00 35.38           H  
ATOM   1430 HD13 LEU A  90     124.711 157.939 157.576  1.00 35.38           H  
ATOM   1431 HD21 LEU A  90     126.913 158.960 156.127  1.00 35.38           H  
ATOM   1432 HD22 LEU A  90     125.564 159.744 155.830  1.00 35.38           H  
ATOM   1433 HD23 LEU A  90     126.861 160.538 156.284  1.00 35.38           H  
ATOM   1434  N   LEU A  91     123.283 163.068 159.182  1.00 34.96           N  
ATOM   1435  CA  LEU A  91     122.071 163.880 159.118  1.00 34.96           C  
ATOM   1436  C   LEU A  91     122.390 165.335 158.794  1.00 34.96           C  
ATOM   1437  O   LEU A  91     121.678 165.969 158.005  1.00 34.96           O  
ATOM   1438  CB  LEU A  91     121.267 163.772 160.414  1.00 34.96           C  
ATOM   1439  CG  LEU A  91     120.434 162.493 160.574  1.00 34.96           C  
ATOM   1440  CD1 LEU A  91     121.276 161.262 160.828  1.00 34.96           C  
ATOM   1441  CD2 LEU A  91     119.417 162.673 161.688  1.00 34.96           C  
ATOM   1442  H   LEU A  91     123.465 162.732 159.953  1.00 34.96           H  
ATOM   1443  HA  LEU A  91     121.513 163.541 158.402  1.00 34.96           H  
ATOM   1444  HB2 LEU A  91     121.884 163.812 161.162  1.00 34.96           H  
ATOM   1445  HB3 LEU A  91     120.657 164.524 160.459  1.00 34.96           H  
ATOM   1446  HG  LEU A  91     119.941 162.343 159.752  1.00 34.96           H  
ATOM   1447 HD11 LEU A  91     120.712 160.476 160.752  1.00 34.96           H  
ATOM   1448 HD12 LEU A  91     121.992 161.216 160.177  1.00 34.96           H  
ATOM   1449 HD13 LEU A  91     121.641 161.320 161.723  1.00 34.96           H  
ATOM   1450 HD21 LEU A  91     118.906 161.854 161.786  1.00 34.96           H  
ATOM   1451 HD22 LEU A  91     119.886 162.871 162.514  1.00 34.96           H  
ATOM   1452 HD23 LEU A  91     118.825 163.406 161.460  1.00 34.96           H  
ATOM   1453  N   THR A  92     123.456 165.886 159.380  1.00 33.86           N  
ATOM   1454  CA  THR A  92     123.796 167.275 159.092  1.00 33.86           C  
ATOM   1455  C   THR A  92     124.220 167.451 157.640  1.00 33.86           C  
ATOM   1456  O   THR A  92     123.858 168.446 157.005  1.00 33.86           O  
ATOM   1457  CB  THR A  92     124.895 167.761 160.035  1.00 33.86           C  
ATOM   1458  OG1 THR A  92     125.913 166.761 160.154  1.00 33.86           O  
ATOM   1459  CG2 THR A  92     124.318 168.064 161.404  1.00 33.86           C  
ATOM   1460  H   THR A  92     123.982 165.488 159.931  1.00 33.86           H  
ATOM   1461  HA  THR A  92     123.011 167.825 159.239  1.00 33.86           H  
ATOM   1462  HB  THR A  92     125.284 168.577 159.682  1.00 33.86           H  
ATOM   1463 HG21 THR A  92     124.952 168.584 161.921  1.00 33.86           H  
ATOM   1464 HG22 THR A  92     123.496 168.573 161.314  1.00 33.86           H  
ATOM   1465 HG23 THR A  92     124.126 167.237 161.874  1.00 33.86           H  
ATOM   1466  N   SER A  93     124.988 166.505 157.094  1.00 34.95           N  
ATOM   1467  CA  SER A  93     125.376 166.607 155.691  1.00 34.95           C  
ATOM   1468  C   SER A  93     124.161 166.529 154.775  1.00 34.95           C  
ATOM   1469  O   SER A  93     124.058 167.285 153.800  1.00 34.95           O  
ATOM   1470  CB  SER A  93     126.380 165.509 155.343  1.00 34.95           C  
ATOM   1471  OG  SER A  93     127.651 165.791 155.897  1.00 34.95           O  
ATOM   1472  H   SER A  93     125.290 165.814 157.505  1.00 34.95           H  
ATOM   1473  HA  SER A  93     125.807 167.463 155.544  1.00 34.95           H  
ATOM   1474  HB2 SER A  93     126.061 164.666 155.700  1.00 34.95           H  
ATOM   1475  HB3 SER A  93     126.462 165.450 154.378  1.00 34.95           H  
ATOM   1476  N   ALA A  94     123.230 165.619 155.067  1.00 35.95           N  
ATOM   1477  CA  ALA A  94     122.021 165.525 154.257  1.00 35.95           C  
ATOM   1478  C   ALA A  94     121.230 166.825 154.311  1.00 35.95           C  
ATOM   1479  O   ALA A  94     120.769 167.335 153.280  1.00 35.95           O  
ATOM   1480  CB  ALA A  94     121.166 164.351 154.732  1.00 35.95           C  
ATOM   1481  H   ALA A  94     123.275 165.057 155.716  1.00 35.95           H  
ATOM   1482  HA  ALA A  94     122.270 165.362 153.334  1.00 35.95           H  
ATOM   1483  HB1 ALA A  94     120.367 164.302 154.186  1.00 35.95           H  
ATOM   1484  HB2 ALA A  94     121.679 163.532 154.646  1.00 35.95           H  
ATOM   1485  HB3 ALA A  94     120.924 164.495 155.661  1.00 35.95           H  
ATOM   1486  N   PHE A  95     121.071 167.383 155.513  1.00 36.90           N  
ATOM   1487  CA  PHE A  95     120.345 168.639 155.653  1.00 36.90           C  
ATOM   1488  C   PHE A  95     121.038 169.761 154.891  1.00 36.90           C  
ATOM   1489  O   PHE A  95     120.378 170.592 154.258  1.00 36.90           O  
ATOM   1490  CB  PHE A  95     120.209 168.998 157.132  1.00 36.90           C  
ATOM   1491  CG  PHE A  95     119.163 170.034 157.411  1.00 36.90           C  
ATOM   1492  CD1 PHE A  95     119.381 171.361 157.091  1.00 36.90           C  
ATOM   1493  CD2 PHE A  95     117.962 169.683 157.997  1.00 36.90           C  
ATOM   1494  CE1 PHE A  95     118.422 172.317 157.346  1.00 36.90           C  
ATOM   1495  CE2 PHE A  95     116.997 170.633 158.256  1.00 36.90           C  
ATOM   1496  CZ  PHE A  95     117.228 171.952 157.930  1.00 36.90           C  
ATOM   1497  H   PHE A  95     121.371 167.059 156.251  1.00 36.90           H  
ATOM   1498  HA  PHE A  95     119.453 168.532 155.286  1.00 36.90           H  
ATOM   1499  HB2 PHE A  95     119.971 168.197 157.626  1.00 36.90           H  
ATOM   1500  HB3 PHE A  95     121.059 169.339 157.450  1.00 36.90           H  
ATOM   1501  HD1 PHE A  95     120.185 171.613 156.696  1.00 36.90           H  
ATOM   1502  HD2 PHE A  95     117.801 168.793 158.218  1.00 36.90           H  
ATOM   1503  HE1 PHE A  95     118.580 173.205 157.126  1.00 36.90           H  
ATOM   1504  HE2 PHE A  95     116.192 170.385 158.650  1.00 36.90           H  
ATOM   1505  HZ  PHE A  95     116.579 172.595 158.104  1.00 36.90           H  
ATOM   1506  N   ALA A  96     122.370 169.807 154.951  1.00 35.81           N  
ATOM   1507  CA  ALA A  96     123.106 170.846 154.241  1.00 35.81           C  
ATOM   1508  C   ALA A  96     122.905 170.734 152.739  1.00 35.81           C  
ATOM   1509  O   ALA A  96     122.679 171.740 152.056  1.00 35.81           O  
ATOM   1510  CB  ALA A  96     124.592 170.763 154.587  1.00 35.81           C  
ATOM   1511  H   ALA A  96     122.863 169.256 155.389  1.00 35.81           H  
ATOM   1512  HA  ALA A  96     122.779 171.714 154.524  1.00 35.81           H  
ATOM   1513  HB1 ALA A  96     125.065 171.463 154.111  1.00 35.81           H  
ATOM   1514  HB2 ALA A  96     124.700 170.879 155.543  1.00 35.81           H  
ATOM   1515  HB3 ALA A  96     124.928 169.893 154.318  1.00 35.81           H  
ATOM   1516  N   VAL A  97     122.978 169.516 152.201  1.00 36.90           N  
ATOM   1517  CA  VAL A  97     122.759 169.357 150.767  1.00 36.90           C  
ATOM   1518  C   VAL A  97     121.351 169.793 150.399  1.00 36.90           C  
ATOM   1519  O   VAL A  97     121.146 170.470 149.388  1.00 36.90           O  
ATOM   1520  CB  VAL A  97     123.018 167.912 150.311  1.00 36.90           C  
ATOM   1521  CG1 VAL A  97     122.808 167.833 148.818  1.00 36.90           C  
ATOM   1522  CG2 VAL A  97     124.415 167.472 150.656  1.00 36.90           C  
ATOM   1523  H   VAL A  97     123.146 168.789 152.629  1.00 36.90           H  
ATOM   1524  HA  VAL A  97     123.382 169.932 150.294  1.00 36.90           H  
ATOM   1525  HB  VAL A  97     122.389 167.316 150.746  1.00 36.90           H  
ATOM   1526 HG11 VAL A  97     123.315 167.089 148.470  1.00 36.90           H  
ATOM   1527 HG12 VAL A  97     121.864 167.709 148.637  1.00 36.90           H  
ATOM   1528 HG13 VAL A  97     123.119 168.656 148.412  1.00 36.90           H  
ATOM   1529 HG21 VAL A  97     124.490 166.518 150.505  1.00 36.90           H  
ATOM   1530 HG22 VAL A  97     125.038 167.947 150.084  1.00 36.90           H  
ATOM   1531 HG23 VAL A  97     124.598 167.675 151.584  1.00 36.90           H  
ATOM   1532  N   THR A  98     120.357 169.404 151.200  1.00 38.86           N  
ATOM   1533  CA  THR A  98     118.982 169.786 150.894  1.00 38.86           C  
ATOM   1534  C   THR A  98     118.810 171.302 150.932  1.00 38.86           C  
ATOM   1535  O   THR A  98     118.097 171.879 150.102  1.00 38.86           O  
ATOM   1536  CB  THR A  98     118.021 169.115 151.873  1.00 38.86           C  
ATOM   1537  OG1 THR A  98     118.288 167.709 151.916  1.00 38.86           O  
ATOM   1538  CG2 THR A  98     116.587 169.338 151.444  1.00 38.86           C  
ATOM   1539  H   THR A  98     120.452 168.926 151.909  1.00 38.86           H  
ATOM   1540  HA  THR A  98     118.758 169.480 150.002  1.00 38.86           H  
ATOM   1541  HB  THR A  98     118.142 169.496 152.757  1.00 38.86           H  
ATOM   1542  HG1 THR A  98     117.749 167.332 152.438  1.00 38.86           H  
ATOM   1543 HG21 THR A  98     115.992 168.814 152.003  1.00 38.86           H  
ATOM   1544 HG22 THR A  98     116.355 170.275 151.527  1.00 38.86           H  
ATOM   1545 HG23 THR A  98     116.473 169.064 150.520  1.00 38.86           H  
ATOM   1546  N   LEU A  99     119.443 171.960 151.903  1.00 38.73           N  
ATOM   1547  CA  LEU A  99     119.391 173.414 151.968  1.00 38.73           C  
ATOM   1548  C   LEU A  99     120.039 174.028 150.735  1.00 38.73           C  
ATOM   1549  O   LEU A  99     119.586 175.063 150.232  1.00 38.73           O  
ATOM   1550  CB  LEU A  99     120.078 173.894 153.246  1.00 38.73           C  
ATOM   1551  CG  LEU A  99     119.952 175.366 153.635  1.00 38.73           C  
ATOM   1552  CD1 LEU A  99     118.496 175.786 153.729  1.00 38.73           C  
ATOM   1553  CD2 LEU A  99     120.665 175.599 154.952  1.00 38.73           C  
ATOM   1554  H   LEU A  99     119.907 171.590 152.525  1.00 38.73           H  
ATOM   1555  HA  LEU A  99     118.463 173.696 151.994  1.00 38.73           H  
ATOM   1556  HB2 LEU A  99     119.725 173.376 153.987  1.00 38.73           H  
ATOM   1557  HB3 LEU A  99     121.027 173.710 153.157  1.00 38.73           H  
ATOM   1558  HG  LEU A  99     120.381 175.911 152.958  1.00 38.73           H  
ATOM   1559 HD11 LEU A  99     118.451 176.683 154.094  1.00 38.73           H  
ATOM   1560 HD12 LEU A  99     118.102 175.768 152.844  1.00 38.73           H  
ATOM   1561 HD13 LEU A  99     118.028 175.169 154.313  1.00 38.73           H  
ATOM   1562 HD21 LEU A  99     120.515 176.513 155.234  1.00 38.73           H  
ATOM   1563 HD22 LEU A  99     120.308 174.987 155.616  1.00 38.73           H  
ATOM   1564 HD23 LEU A  99     121.613 175.439 154.831  1.00 38.73           H  
ATOM   1565  N   GLY A 100     121.108 173.404 150.239  1.00 39.00           N  
ATOM   1566  CA  GLY A 100     121.674 173.830 148.969  1.00 39.00           C  
ATOM   1567  C   GLY A 100     120.694 173.677 147.820  1.00 39.00           C  
ATOM   1568  O   GLY A 100     120.595 174.550 146.954  1.00 39.00           O  
ATOM   1569  H   GLY A 100     121.516 172.748 150.616  1.00 39.00           H  
ATOM   1570  HA2 GLY A 100     121.931 174.763 149.030  1.00 39.00           H  
ATOM   1571  HA3 GLY A 100     122.465 173.305 148.776  1.00 39.00           H  
ATOM   1572  N   ILE A 101     119.959 172.561 147.796  1.00 41.09           N  
ATOM   1573  CA  ILE A 101     118.916 172.376 146.787  1.00 41.09           C  
ATOM   1574  C   ILE A 101     117.958 173.558 146.838  1.00 41.09           C  
ATOM   1575  O   ILE A 101     117.627 174.173 145.816  1.00 41.09           O  
ATOM   1576  CB  ILE A 101     118.137 171.064 147.021  1.00 41.09           C  
ATOM   1577  CG1 ILE A 101     119.031 169.829 147.270  1.00 41.09           C  
ATOM   1578  CG2 ILE A 101     117.163 170.816 145.872  1.00 41.09           C  
ATOM   1579  CD1 ILE A 101     119.902 169.370 146.141  1.00 41.09           C  
ATOM   1580  H   ILE A 101     120.047 171.907 148.343  1.00 41.09           H  
ATOM   1581  HA  ILE A 101     119.317 172.344 145.906  1.00 41.09           H  
ATOM   1582  HB  ILE A 101     117.602 171.196 147.818  1.00 41.09           H  
ATOM   1583 HG12 ILE A 101     119.601 170.004 148.020  1.00 41.09           H  
ATOM   1584 HG13 ILE A 101     118.450 169.083 147.488  1.00 41.09           H  
ATOM   1585 HG21 ILE A 101     117.244 169.899 145.571  1.00 41.09           H  
ATOM   1586 HG22 ILE A 101     116.262 170.977 146.196  1.00 41.09           H  
ATOM   1587 HG23 ILE A 101     117.364 171.427 145.144  1.00 41.09           H  
ATOM   1588 HD11 ILE A 101     120.277 168.499 146.355  1.00 41.09           H  
ATOM   1589 HD12 ILE A 101     119.367 169.305 145.338  1.00 41.09           H  
ATOM   1590 HD13 ILE A 101     120.620 170.007 146.035  1.00 41.09           H  
ATOM   1591  N   ILE A 102     117.501 173.881 148.048  1.00 41.11           N  
ATOM   1592  CA  ILE A 102     116.479 174.909 148.221  1.00 41.11           C  
ATOM   1593  C   ILE A 102     117.004 176.268 147.780  1.00 41.11           C  
ATOM   1594  O   ILE A 102     116.303 177.025 147.103  1.00 41.11           O  
ATOM   1595  CB  ILE A 102     115.994 174.934 149.682  1.00 41.11           C  
ATOM   1596  CG1 ILE A 102     115.333 173.602 150.042  1.00 41.11           C  
ATOM   1597  CG2 ILE A 102     115.011 176.078 149.896  1.00 41.11           C  
ATOM   1598  CD1 ILE A 102     115.057 173.431 151.523  1.00 41.11           C  
ATOM   1599  H   ILE A 102     117.765 173.520 148.782  1.00 41.11           H  
ATOM   1600  HA  ILE A 102     115.718 174.691 147.660  1.00 41.11           H  
ATOM   1601  HB  ILE A 102     116.760 175.070 150.261  1.00 41.11           H  
ATOM   1602 HG12 ILE A 102     114.483 173.543 149.577  1.00 41.11           H  
ATOM   1603 HG13 ILE A 102     115.910 172.876 149.762  1.00 41.11           H  
ATOM   1604 HG21 ILE A 102     114.626 176.004 150.782  1.00 41.11           H  
ATOM   1605 HG22 ILE A 102     115.477 176.924 149.813  1.00 41.11           H  
ATOM   1606 HG23 ILE A 102     114.310 176.019 149.227  1.00 41.11           H  
ATOM   1607 HD11 ILE A 102     114.751 172.524 151.682  1.00 41.11           H  
ATOM   1608 HD12 ILE A 102     115.877 173.592 152.016  1.00 41.11           H  
ATOM   1609 HD13 ILE A 102     114.376 174.063 151.797  1.00 41.11           H  
ATOM   1610  N   MET A 103     118.233 176.609 148.172  1.00 41.77           N  
ATOM   1611  CA  MET A 103     118.798 177.892 147.763  1.00 41.77           C  
ATOM   1612  C   MET A 103     118.966 177.968 146.253  1.00 41.77           C  
ATOM   1613  O   MET A 103     118.624 178.983 145.636  1.00 41.77           O  
ATOM   1614  CB  MET A 103     120.138 178.131 148.459  1.00 41.77           C  
ATOM   1615  CG  MET A 103     120.034 178.288 149.958  1.00 41.77           C  
ATOM   1616  SD  MET A 103     119.028 179.712 150.407  1.00 41.77           S  
ATOM   1617  CE  MET A 103     117.494 178.907 150.855  1.00 41.77           C  
ATOM   1618  H   MET A 103     118.749 176.126 148.661  1.00 41.77           H  
ATOM   1619  HA  MET A 103     118.190 178.596 148.036  1.00 41.77           H  
ATOM   1620  HB2 MET A 103     120.723 177.377 148.279  1.00 41.77           H  
ATOM   1621  HB3 MET A 103     120.531 178.943 148.104  1.00 41.77           H  
ATOM   1622  HG2 MET A 103     119.625 177.496 150.337  1.00 41.77           H  
ATOM   1623  HG3 MET A 103     120.921 178.417 150.326  1.00 41.77           H  
ATOM   1624  HE1 MET A 103     116.855 179.582 151.137  1.00 41.77           H  
ATOM   1625  HE2 MET A 103     117.152 178.431 150.082  1.00 41.77           H  
ATOM   1626  HE3 MET A 103     117.663 178.286 151.580  1.00 41.77           H  
ATOM   1627  N   ALA A 104     119.484 176.903 145.635  1.00 41.97           N  
ATOM   1628  CA  ALA A 104     119.688 176.930 144.192  1.00 41.97           C  
ATOM   1629  C   ALA A 104     118.367 177.087 143.456  1.00 41.97           C  
ATOM   1630  O   ALA A 104     118.286 177.814 142.460  1.00 41.97           O  
ATOM   1631  CB  ALA A 104     120.406 175.660 143.738  1.00 41.97           C  
ATOM   1632  H   ALA A 104     119.719 176.173 146.022  1.00 41.97           H  
ATOM   1633  HA  ALA A 104     120.249 177.689 143.967  1.00 41.97           H  
ATOM   1634  HB1 ALA A 104     120.528 175.700 142.778  1.00 41.97           H  
ATOM   1635  HB2 ALA A 104     121.267 175.609 144.182  1.00 41.97           H  
ATOM   1636  HB3 ALA A 104     119.864 174.890 143.973  1.00 41.97           H  
ATOM   1637  N   ARG A 105     117.319 176.407 143.924  1.00 43.86           N  
ATOM   1638  CA  ARG A 105     116.012 176.568 143.298  1.00 43.86           C  
ATOM   1639  C   ARG A 105     115.437 177.955 143.554  1.00 43.86           C  
ATOM   1640  O   ARG A 105     114.751 178.508 142.688  1.00 43.86           O  
ATOM   1641  CB  ARG A 105     115.054 175.490 143.799  1.00 43.86           C  
ATOM   1642  CG  ARG A 105     115.439 174.087 143.362  1.00 43.86           C  
ATOM   1643  CD  ARG A 105     114.321 173.094 143.606  1.00 43.86           C  
ATOM   1644  NE  ARG A 105     113.381 173.047 142.493  1.00 43.86           N  
ATOM   1645  CZ  ARG A 105     112.341 172.227 142.423  1.00 43.86           C  
ATOM   1646  NH1 ARG A 105     112.076 171.362 143.389  1.00 43.86           N  
ATOM   1647  NH2 ARG A 105     111.548 172.275 141.356  1.00 43.86           N  
ATOM   1648  H   ARG A 105     117.339 175.858 144.586  1.00 43.86           H  
ATOM   1649  HA  ARG A 105     116.109 176.459 142.339  1.00 43.86           H  
ATOM   1650  HB2 ARG A 105     115.043 175.508 144.769  1.00 43.86           H  
ATOM   1651  HB3 ARG A 105     114.166 175.677 143.456  1.00 43.86           H  
ATOM   1652  HG2 ARG A 105     115.637 174.093 142.412  1.00 43.86           H  
ATOM   1653  HG3 ARG A 105     116.217 173.797 143.863  1.00 43.86           H  
ATOM   1654  HD2 ARG A 105     114.701 172.209 143.717  1.00 43.86           H  
ATOM   1655  HD3 ARG A 105     113.833 173.351 144.403  1.00 43.86           H  
ATOM   1656  HE  ARG A 105     113.511 173.586 141.836  1.00 43.86           H  
ATOM   1657 HH11 ARG A 105     112.581 171.321 144.083  1.00 43.86           H  
ATOM   1658 HH12 ARG A 105     111.397 170.839 143.321  1.00 43.86           H  
ATOM   1659 HH21 ARG A 105     111.712 172.833 140.724  1.00 43.86           H  
ATOM   1660 HH22 ARG A 105     110.872 171.748 141.300  1.00 43.86           H  
ATOM   1661  N   LEU A 106     115.698 178.528 144.731  1.00 44.28           N  
ATOM   1662  CA  LEU A 106     115.201 179.865 145.038  1.00 44.28           C  
ATOM   1663  C   LEU A 106     115.802 180.899 144.096  1.00 44.28           C  
ATOM   1664  O   LEU A 106     115.078 181.675 143.462  1.00 44.28           O  
ATOM   1665  CB  LEU A 106     115.520 180.210 146.492  1.00 44.28           C  
ATOM   1666  CG  LEU A 106     115.018 181.554 147.020  1.00 44.28           C  
ATOM   1667  CD1 LEU A 106     113.497 181.617 146.993  1.00 44.28           C  
ATOM   1668  CD2 LEU A 106     115.551 181.803 148.419  1.00 44.28           C  
ATOM   1669  H   LEU A 106     116.157 178.165 145.361  1.00 44.28           H  
ATOM   1670  HA  LEU A 106     114.237 179.879 144.927  1.00 44.28           H  
ATOM   1671  HB2 LEU A 106     115.135 179.522 147.056  1.00 44.28           H  
ATOM   1672  HB3 LEU A 106     116.485 180.207 146.597  1.00 44.28           H  
ATOM   1673  HG  LEU A 106     115.353 182.262 146.446  1.00 44.28           H  
ATOM   1674 HD11 LEU A 106     113.193 181.560 146.074  1.00 44.28           H  
ATOM   1675 HD12 LEU A 106     113.209 182.456 147.385  1.00 44.28           H  
ATOM   1676 HD13 LEU A 106     113.142 180.873 147.506  1.00 44.28           H  
ATOM   1677 HD21 LEU A 106     115.241 181.095 149.005  1.00 44.28           H  
ATOM   1678 HD22 LEU A 106     115.223 182.661 148.733  1.00 44.28           H  
ATOM   1679 HD23 LEU A 106     116.521 181.809 148.391  1.00 44.28           H  
ATOM   1680  N   PHE A 107     117.127 180.924 143.992  1.00 44.55           N  
ATOM   1681  CA  PHE A 107     117.794 181.727 142.981  1.00 44.55           C  
ATOM   1682  C   PHE A 107     117.782 180.968 141.656  1.00 44.55           C  
ATOM   1683  O   PHE A 107     117.176 179.901 141.526  1.00 44.55           O  
ATOM   1684  CB  PHE A 107     119.221 182.059 143.417  1.00 44.55           C  
ATOM   1685  CG  PHE A 107     119.310 182.701 144.774  1.00 44.55           C  
ATOM   1686  CD1 PHE A 107     119.229 184.073 144.913  1.00 44.55           C  
ATOM   1687  CD2 PHE A 107     119.479 181.929 145.911  1.00 44.55           C  
ATOM   1688  CE1 PHE A 107     119.312 184.663 146.158  1.00 44.55           C  
ATOM   1689  CE2 PHE A 107     119.562 182.516 147.160  1.00 44.55           C  
ATOM   1690  CZ  PHE A 107     119.478 183.883 147.281  1.00 44.55           C  
ATOM   1691  H   PHE A 107     117.662 180.482 144.499  1.00 44.55           H  
ATOM   1692  HA  PHE A 107     117.312 182.560 142.860  1.00 44.55           H  
ATOM   1693  HB2 PHE A 107     119.737 181.237 143.444  1.00 44.55           H  
ATOM   1694  HB3 PHE A 107     119.610 182.671 142.774  1.00 44.55           H  
ATOM   1695  HD1 PHE A 107     119.116 184.606 144.159  1.00 44.55           H  
ATOM   1696  HD2 PHE A 107     119.536 181.006 145.835  1.00 44.55           H  
ATOM   1697  HE1 PHE A 107     119.255 185.588 146.239  1.00 44.55           H  
ATOM   1698  HE2 PHE A 107     119.675 181.987 147.916  1.00 44.55           H  
ATOM   1699  HZ  PHE A 107     119.534 184.281 148.120  1.00 44.55           H  
ATOM   1700  N   ASN A 108     118.448 181.522 140.650  1.00 46.32           N  
ATOM   1701  CA  ASN A 108     118.615 180.862 139.357  1.00 46.32           C  
ATOM   1702  C   ASN A 108     120.067 181.000 138.926  1.00 46.32           C  
ATOM   1703  O   ASN A 108     120.380 181.681 137.942  1.00 46.32           O  
ATOM   1704  CB  ASN A 108     117.665 181.446 138.312  1.00 46.32           C  
ATOM   1705  CG  ASN A 108     116.242 180.964 138.489  1.00 46.32           C  
ATOM   1706  OD1 ASN A 108     115.864 179.911 137.978  1.00 46.32           O  
ATOM   1707  ND2 ASN A 108     115.444 181.731 139.222  1.00 46.32           N  
ATOM   1708  H   ASN A 108     118.821 182.296 140.691  1.00 46.32           H  
ATOM   1709  HA  ASN A 108     118.416 179.917 139.450  1.00 46.32           H  
ATOM   1710  HB2 ASN A 108     117.667 182.413 138.388  1.00 46.32           H  
ATOM   1711  HB3 ASN A 108     117.964 181.180 137.429  1.00 46.32           H  
ATOM   1712 HD21 ASN A 108     115.745 182.460 139.564  1.00 46.32           H  
ATOM   1713 HD22 ASN A 108     114.626 181.501 139.352  1.00 46.32           H  
ATOM   1714  N   PRO A 109     120.985 180.363 139.648  1.00 44.20           N  
ATOM   1715  CA  PRO A 109     122.402 180.445 139.270  1.00 44.20           C  
ATOM   1716  C   PRO A 109     122.646 179.767 137.932  1.00 44.20           C  
ATOM   1717  O   PRO A 109     122.446 178.560 137.779  1.00 44.20           O  
ATOM   1718  CB  PRO A 109     123.117 179.725 140.419  1.00 44.20           C  
ATOM   1719  CG  PRO A 109     122.090 178.849 141.029  1.00 44.20           C  
ATOM   1720  CD  PRO A 109     120.772 179.530 140.842  1.00 44.20           C  
ATOM   1721  HA  PRO A 109     122.694 181.368 139.230  1.00 44.20           H  
ATOM   1722  HB2 PRO A 109     123.847 179.194 140.065  1.00 44.20           H  
ATOM   1723  HB3 PRO A 109     123.442 180.374 141.063  1.00 44.20           H  
ATOM   1724  HG2 PRO A 109     122.092 177.989 140.579  1.00 44.20           H  
ATOM   1725  HG3 PRO A 109     122.281 178.736 141.973  1.00 44.20           H  
ATOM   1726  HD2 PRO A 109     120.074 178.876 140.679  1.00 44.20           H  
ATOM   1727  HD3 PRO A 109     120.567 180.087 141.610  1.00 44.20           H  
ATOM   1728  N   GLY A 110     123.073 180.560 136.952  1.00 45.93           N  
ATOM   1729  CA  GLY A 110     123.434 180.051 135.650  1.00 45.93           C  
ATOM   1730  C   GLY A 110     122.304 179.977 134.648  1.00 45.93           C  
ATOM   1731  O   GLY A 110     122.563 179.702 133.471  1.00 45.93           O  
ATOM   1732  H   GLY A 110     123.161 181.412 137.027  1.00 45.93           H  
ATOM   1733  HA2 GLY A 110     124.128 180.615 135.275  1.00 45.93           H  
ATOM   1734  HA3 GLY A 110     123.798 179.157 135.753  1.00 45.93           H  
ATOM   1735  N   ALA A 111     121.064 180.213 135.066  1.00 47.22           N  
ATOM   1736  CA  ALA A 111     119.950 180.167 134.131  1.00 47.22           C  
ATOM   1737  C   ALA A 111     120.134 181.219 133.045  1.00 47.22           C  
ATOM   1738  O   ALA A 111     120.409 182.387 133.334  1.00 47.22           O  
ATOM   1739  CB  ALA A 111     118.632 180.391 134.868  1.00 47.22           C  
ATOM   1740  H   ALA A 111     120.844 180.397 135.877  1.00 47.22           H  
ATOM   1741  HA  ALA A 111     119.920 179.294 133.709  1.00 47.22           H  
ATOM   1742  HB1 ALA A 111     117.901 180.330 134.233  1.00 47.22           H  
ATOM   1743  HB2 ALA A 111     118.533 179.712 135.553  1.00 47.22           H  
ATOM   1744  HB3 ALA A 111     118.645 181.272 135.274  1.00 47.22           H  
ATOM   1745  N   GLY A 112     119.981 180.799 131.794  1.00 50.85           N  
ATOM   1746  CA  GLY A 112     120.133 181.725 130.682  1.00 50.85           C  
ATOM   1747  C   GLY A 112     121.490 182.393 130.641  1.00 50.85           C  
ATOM   1748  O   GLY A 112     121.580 183.596 130.371  1.00 50.85           O  
ATOM   1749  H   GLY A 112     119.790 179.993 131.564  1.00 50.85           H  
ATOM   1750  HA2 GLY A 112     120.004 181.246 129.848  1.00 50.85           H  
ATOM   1751  HA3 GLY A 112     119.456 182.415 130.746  1.00 50.85           H  
ATOM   1752  N   ILE A 113     122.551 181.638 130.905  1.00 48.82           N  
ATOM   1753  CA  ILE A 113     123.898 182.188 130.920  1.00 48.82           C  
ATOM   1754  C   ILE A 113     124.427 182.305 129.496  1.00 48.82           C  
ATOM   1755  O   ILE A 113     124.233 181.410 128.674  1.00 48.82           O  
ATOM   1756  CB  ILE A 113     124.837 181.330 131.783  1.00 48.82           C  
ATOM   1757  CG1 ILE A 113     126.158 182.061 132.020  1.00 48.82           C  
ATOM   1758  CG2 ILE A 113     125.093 179.987 131.120  1.00 48.82           C  
ATOM   1759  CD1 ILE A 113     127.073 181.359 132.998  1.00 48.82           C  
ATOM   1760  H   ILE A 113     122.514 180.797 131.081  1.00 48.82           H  
ATOM   1761  HA  ILE A 113     123.870 183.078 131.303  1.00 48.82           H  
ATOM   1762  HB  ILE A 113     124.412 181.175 132.641  1.00 48.82           H  
ATOM   1763 HG12 ILE A 113     126.630 182.137 131.176  1.00 48.82           H  
ATOM   1764 HG13 ILE A 113     125.968 182.945 132.372  1.00 48.82           H  
ATOM   1765 HG21 ILE A 113     125.463 179.376 131.777  1.00 48.82           H  
ATOM   1766 HG22 ILE A 113     124.255 179.636 130.779  1.00 48.82           H  
ATOM   1767 HG23 ILE A 113     125.722 180.108 130.391  1.00 48.82           H  
ATOM   1768 HD11 ILE A 113     127.850 181.917 133.157  1.00 48.82           H  
ATOM   1769 HD12 ILE A 113     126.594 181.215 133.829  1.00 48.82           H  
ATOM   1770 HD13 ILE A 113     127.347 180.510 132.622  1.00 48.82           H  
ATOM   1771  N   LEU A 115     127.231 180.044 127.482  1.00 48.45           N  
ATOM   1772  CA  LEU A 115     128.526 179.418 127.718  1.00 48.45           C  
ATOM   1773  C   LEU A 115     129.456 179.632 126.533  1.00 48.45           C  
ATOM   1774  O   LEU A 115     129.075 179.406 125.385  1.00 48.45           O  
ATOM   1775  CB  LEU A 115     128.360 177.922 127.987  1.00 48.45           C  
ATOM   1776  CG  LEU A 115     127.739 177.547 129.333  1.00 48.45           C  
ATOM   1777  CD1 LEU A 115     127.404 176.065 129.366  1.00 48.45           C  
ATOM   1778  CD2 LEU A 115     128.665 177.915 130.480  1.00 48.45           C  
ATOM   1779  H   LEU A 115     126.796 179.710 126.819  1.00 48.45           H  
ATOM   1780  HA  LEU A 115     128.936 179.825 128.498  1.00 48.45           H  
ATOM   1781  HB2 LEU A 115     127.794 177.548 127.294  1.00 48.45           H  
ATOM   1782  HB3 LEU A 115     129.235 177.506 127.947  1.00 48.45           H  
ATOM   1783  HG  LEU A 115     126.912 178.042 129.447  1.00 48.45           H  
ATOM   1784 HD11 LEU A 115     127.026 175.846 130.232  1.00 48.45           H  
ATOM   1785 HD12 LEU A 115     126.761 175.873 128.666  1.00 48.45           H  
ATOM   1786 HD13 LEU A 115     128.216 175.556 129.220  1.00 48.45           H  
ATOM   1787 HD21 LEU A 115     128.302 177.558 131.305  1.00 48.45           H  
ATOM   1788 HD22 LEU A 115     129.541 177.534 130.312  1.00 48.45           H  
ATOM   1789 HD23 LEU A 115     128.730 178.880 130.538  1.00 48.45           H  
ATOM   1790  N   ALA A 116     130.678 180.065 126.819  1.00 49.54           N  
ATOM   1791  CA  ALA A 116     131.672 180.296 125.780  1.00 49.54           C  
ATOM   1792  C   ALA A 116     132.056 178.984 125.108  1.00 49.54           C  
ATOM   1793  O   ALA A 116     132.500 178.046 125.768  1.00 49.54           O  
ATOM   1794  CB  ALA A 116     132.899 180.974 126.363  1.00 49.54           C  
ATOM   1795  H   ALA A 116     130.959 180.234 127.614  1.00 49.54           H  
ATOM   1796  HA  ALA A 116     131.295 180.883 125.105  1.00 49.54           H  
ATOM   1797  HB1 ALA A 116     133.546 181.118 125.655  1.00 49.54           H  
ATOM   1798  HB2 ALA A 116     132.637 181.823 126.750  1.00 49.54           H  
ATOM   1799  HB3 ALA A 116     133.279 180.402 127.048  1.00 49.54           H  
ATOM   1800  N   GLY A 118     134.206 176.226 124.580  1.00 52.07           N  
ATOM   1801  CA  GLY A 118     135.244 175.398 123.994  1.00 52.07           C  
ATOM   1802  C   GLY A 118     136.636 175.789 124.450  1.00 52.07           C  
ATOM   1803  O   GLY A 118     137.506 176.082 123.633  1.00 52.07           O  
ATOM   1804  H   GLY A 118     133.563 175.780 124.935  1.00 52.07           H  
ATOM   1805  HA2 GLY A 118     135.092 174.471 124.237  1.00 52.07           H  
ATOM   1806  HA3 GLY A 118     135.208 175.471 123.027  1.00 52.07           H  
ATOM   1807  N   GLY A 119     136.842 175.793 125.765  1.00 52.13           N  
ATOM   1808  CA  GLY A 119     138.120 176.165 126.337  1.00 52.13           C  
ATOM   1809  C   GLY A 119     138.778 175.030 127.092  1.00 52.13           C  
ATOM   1810  O   GLY A 119     139.218 174.046 126.491  1.00 52.13           O  
ATOM   1811  H   GLY A 119     136.247 175.581 126.349  1.00 52.13           H  
ATOM   1812  HA2 GLY A 119     138.723 176.451 125.633  1.00 52.13           H  
ATOM   1813  HA3 GLY A 119     137.993 176.905 126.950  1.00 52.13           H  
ATOM   1814  N   GLN A 120     138.854 175.157 128.414  1.00 52.57           N  
ATOM   1815  CA  GLN A 120     139.492 174.133 129.227  1.00 52.57           C  
ATOM   1816  C   GLN A 120     138.679 172.846 129.198  1.00 52.57           C  
ATOM   1817  O   GLN A 120     137.446 172.869 129.188  1.00 52.57           O  
ATOM   1818  CB  GLN A 120     139.651 174.621 130.666  1.00 52.57           C  
ATOM   1819  CG  GLN A 120     140.110 173.548 131.638  1.00 52.57           C  
ATOM   1820  CD  GLN A 120     140.468 174.112 132.998  1.00 52.57           C  
ATOM   1821  OE1 GLN A 120     139.995 175.182 133.383  1.00 52.57           O  
ATOM   1822  NE2 GLN A 120     141.307 173.393 133.735  1.00 52.57           N  
ATOM   1823  H   GLN A 120     138.545 175.824 128.860  1.00 52.57           H  
ATOM   1824  HA  GLN A 120     140.374 173.945 128.870  1.00 52.57           H  
ATOM   1825  HB2 GLN A 120     140.307 175.335 130.682  1.00 52.57           H  
ATOM   1826  HB3 GLN A 120     138.795 174.955 130.977  1.00 52.57           H  
ATOM   1827  HG2 GLN A 120     139.398 172.902 131.762  1.00 52.57           H  
ATOM   1828  HG3 GLN A 120     140.896 173.110 131.277  1.00 52.57           H  
ATOM   1829 HE21 GLN A 120     141.617 172.650 133.432  1.00 52.57           H  
ATOM   1830 HE22 GLN A 120     141.541 173.672 134.515  1.00 52.57           H  
ATOM   1831  N   GLN A 121     139.382 171.717 129.188  1.00 54.66           N  
ATOM   1832  CA  GLN A 121     138.765 170.400 129.189  1.00 54.66           C  
ATOM   1833  C   GLN A 121     139.212 169.636 130.427  1.00 54.66           C  
ATOM   1834  O   GLN A 121     140.288 169.888 130.977  1.00 54.66           O  
ATOM   1835  CB  GLN A 121     139.125 169.617 127.921  1.00 54.66           C  
ATOM   1836  CG  GLN A 121     138.442 168.262 127.810  1.00 54.66           C  
ATOM   1837  CD  GLN A 121     138.777 167.544 126.517  1.00 54.66           C  
ATOM   1838  OE1 GLN A 121     139.556 168.040 125.703  1.00 54.66           O  
ATOM   1839  NE2 GLN A 121     138.186 166.371 126.322  1.00 54.66           N  
ATOM   1840  H   GLN A 121     140.241 171.691 129.179  1.00 54.66           H  
ATOM   1841  HA  GLN A 121     137.800 170.494 129.223  1.00 54.66           H  
ATOM   1842  HB2 GLN A 121     138.868 170.140 127.147  1.00 54.66           H  
ATOM   1843  HB3 GLN A 121     140.083 169.465 127.910  1.00 54.66           H  
ATOM   1844  HG2 GLN A 121     138.730 167.698 128.544  1.00 54.66           H  
ATOM   1845  HG3 GLN A 121     137.480 168.387 127.844  1.00 54.66           H  
ATOM   1846 HE21 GLN A 121     137.647 166.057 126.913  1.00 54.66           H  
ATOM   1847 HE22 GLN A 121     138.343 165.926 125.603  1.00 54.66           H  
ATOM   1848  N   PHE A 122     138.373 168.700 130.864  1.00 51.13           N  
ATOM   1849  CA  PHE A 122     138.615 167.939 132.079  1.00 51.13           C  
ATOM   1850  C   PHE A 122     138.447 166.455 131.798  1.00 51.13           C  
ATOM   1851  O   PHE A 122     137.630 166.051 130.967  1.00 51.13           O  
ATOM   1852  CB  PHE A 122     137.666 168.374 133.201  1.00 51.13           C  
ATOM   1853  CG  PHE A 122     137.563 169.862 133.354  1.00 51.13           C  
ATOM   1854  CD1 PHE A 122     136.678 170.592 132.583  1.00 51.13           C  
ATOM   1855  CD2 PHE A 122     138.364 170.532 134.260  1.00 51.13           C  
ATOM   1856  CE1 PHE A 122     136.590 171.960 132.717  1.00 51.13           C  
ATOM   1857  CE2 PHE A 122     138.279 171.900 134.399  1.00 51.13           C  
ATOM   1858  CZ  PHE A 122     137.391 172.615 133.627  1.00 51.13           C  
ATOM   1859  H   PHE A 122     137.642 168.486 130.463  1.00 51.13           H  
ATOM   1860  HA  PHE A 122     139.525 168.088 132.378  1.00 51.13           H  
ATOM   1861  HB2 PHE A 122     136.779 168.034 133.011  1.00 51.13           H  
ATOM   1862  HB3 PHE A 122     137.986 168.010 134.042  1.00 51.13           H  
ATOM   1863  HD1 PHE A 122     136.136 170.154 131.967  1.00 51.13           H  
ATOM   1864  HD2 PHE A 122     138.965 170.055 134.783  1.00 51.13           H  
ATOM   1865  HE1 PHE A 122     135.989 172.442 132.196  1.00 51.13           H  
ATOM   1866  HE2 PHE A 122     138.821 172.340 135.013  1.00 51.13           H  
ATOM   1867  HZ  PHE A 122     137.332 173.539 133.720  1.00 51.13           H  
ATOM   1868  N   GLN A 123     139.240 165.649 132.497  1.00 57.81           N  
ATOM   1869  CA  GLN A 123     139.206 164.207 132.321  1.00 57.81           C  
ATOM   1870  C   GLN A 123     137.971 163.609 132.996  1.00 57.81           C  
ATOM   1871  O   GLN A 123     137.524 164.100 134.036  1.00 57.81           O  
ATOM   1872  CB  GLN A 123     140.481 163.581 132.883  1.00 57.81           C  
ATOM   1873  CG  GLN A 123     140.684 163.768 134.383  1.00 57.81           C  
ATOM   1874  CD  GLN A 123     139.956 162.734 135.214  1.00 57.81           C  
ATOM   1875  OE1 GLN A 123     139.756 161.603 134.776  1.00 57.81           O  
ATOM   1876  NE2 GLN A 123     139.552 163.118 136.419  1.00 57.81           N  
ATOM   1877  H   GLN A 123     139.810 165.918 133.081  1.00 57.81           H  
ATOM   1878  HA  GLN A 123     139.167 164.013 131.372  1.00 57.81           H  
ATOM   1879  HB2 GLN A 123     140.463 162.628 132.703  1.00 57.81           H  
ATOM   1880  HB3 GLN A 123     141.243 163.981 132.435  1.00 57.81           H  
ATOM   1881  HG2 GLN A 123     141.630 163.698 134.583  1.00 57.81           H  
ATOM   1882  HG3 GLN A 123     140.355 164.643 134.643  1.00 57.81           H  
ATOM   1883 HE21 GLN A 123     139.710 163.919 136.690  1.00 57.81           H  
ATOM   1884 HE22 GLN A 123     139.134 162.567 136.929  1.00 57.81           H  
ATOM   1885  N   PRO A 124     137.401 162.548 132.424  1.00 58.03           N  
ATOM   1886  CA  PRO A 124     136.153 162.004 132.971  1.00 58.03           C  
ATOM   1887  C   PRO A 124     136.338 161.476 134.386  1.00 58.03           C  
ATOM   1888  O   PRO A 124     137.390 160.945 134.745  1.00 58.03           O  
ATOM   1889  CB  PRO A 124     135.797 160.876 131.995  1.00 58.03           C  
ATOM   1890  CG  PRO A 124     137.090 160.495 131.364  1.00 58.03           C  
ATOM   1891  CD  PRO A 124     137.901 161.753 131.290  1.00 58.03           C  
ATOM   1892  HA  PRO A 124     135.453 162.675 132.962  1.00 58.03           H  
ATOM   1893  HB2 PRO A 124     135.419 160.129 132.483  1.00 58.03           H  
ATOM   1894  HB3 PRO A 124     135.173 161.205 131.329  1.00 58.03           H  
ATOM   1895  HG2 PRO A 124     137.537 159.833 131.914  1.00 58.03           H  
ATOM   1896  HG3 PRO A 124     136.926 160.144 130.475  1.00 58.03           H  
ATOM   1897  HD2 PRO A 124     138.844 161.554 131.405  1.00 58.03           H  
ATOM   1898  HD3 PRO A 124     137.735 162.214 130.453  1.00 58.03           H  
ATOM   1899  N   HIS A 125     135.287 161.618 135.189  1.00 56.02           N  
ATOM   1900  CA  HIS A 125     135.352 161.199 136.582  1.00 56.02           C  
ATOM   1901  C   HIS A 125     135.574 159.695 136.686  1.00 56.02           C  
ATOM   1902  O   HIS A 125     134.943 158.905 135.979  1.00 56.02           O  
ATOM   1903  CB  HIS A 125     134.066 161.590 137.309  1.00 56.02           C  
ATOM   1904  CG  HIS A 125     133.770 160.742 138.506  1.00 56.02           C  
ATOM   1905  ND1 HIS A 125     134.531 160.784 139.654  1.00 56.02           N  
ATOM   1906  CD2 HIS A 125     132.795 159.831 138.735  1.00 56.02           C  
ATOM   1907  CE1 HIS A 125     134.039 159.937 140.538  1.00 56.02           C  
ATOM   1908  NE2 HIS A 125     132.985 159.345 140.006  1.00 56.02           N  
ATOM   1909  H   HIS A 125     134.530 161.951 134.952  1.00 56.02           H  
ATOM   1910  HA  HIS A 125     136.095 161.647 137.016  1.00 56.02           H  
ATOM   1911  HB2 HIS A 125     134.143 162.508 137.608  1.00 56.02           H  
ATOM   1912  HB3 HIS A 125     133.321 161.505 136.694  1.00 56.02           H  
ATOM   1913  HD2 HIS A 125     132.123 159.581 138.143  1.00 56.02           H  
ATOM   1914  HE1 HIS A 125     134.376 159.781 141.391  1.00 56.02           H  
ATOM   1915  HE2 HIS A 125     132.497 158.751 140.391  1.00 56.02           H  
ATOM   1916  N   GLN A 126     136.482 159.302 137.577  1.00 60.19           N  
ATOM   1917  CA  GLN A 126     136.767 157.901 137.858  1.00 60.19           C  
ATOM   1918  C   GLN A 126     136.695 157.679 139.360  1.00 60.19           C  
ATOM   1919  O   GLN A 126     137.321 158.416 140.129  1.00 60.19           O  
ATOM   1920  CB  GLN A 126     138.145 157.494 137.328  1.00 60.19           C  
ATOM   1921  CG  GLN A 126     138.181 157.230 135.833  1.00 60.19           C  
ATOM   1922  CD  GLN A 126     139.590 157.044 135.308  1.00 60.19           C  
ATOM   1923  OE1 GLN A 126     140.566 157.273 136.022  1.00 60.19           O  
ATOM   1924  NE2 GLN A 126     139.703 156.625 134.053  1.00 60.19           N  
ATOM   1925  H   GLN A 126     136.958 159.846 138.044  1.00 60.19           H  
ATOM   1926  HA  GLN A 126     136.098 157.342 137.433  1.00 60.19           H  
ATOM   1927  HB2 GLN A 126     138.774 158.208 137.517  1.00 60.19           H  
ATOM   1928  HB3 GLN A 126     138.425 156.682 137.778  1.00 60.19           H  
ATOM   1929  HG2 GLN A 126     137.680 156.421 135.642  1.00 60.19           H  
ATOM   1930  HG3 GLN A 126     137.784 157.984 135.368  1.00 60.19           H  
ATOM   1931 HE21 GLN A 126     138.998 156.476 133.584  1.00 60.19           H  
ATOM   1932 HE22 GLN A 126     140.482 156.504 133.709  1.00 60.19           H  
ATOM   1933  N   ALA A 127     135.937 156.666 139.774  1.00 59.20           N  
ATOM   1934  CA  ALA A 127     135.749 156.385 141.190  1.00 59.20           C  
ATOM   1935  C   ALA A 127     136.807 155.399 141.665  1.00 59.20           C  
ATOM   1936  O   ALA A 127     136.875 154.282 141.132  1.00 59.20           O  
ATOM   1937  CB  ALA A 127     134.363 155.818 141.443  1.00 59.20           C  
ATOM   1938  H   ALA A 127     135.520 156.127 139.250  1.00 59.20           H  
ATOM   1939  HA  ALA A 127     135.825 157.212 141.686  1.00 59.20           H  
ATOM   1940  HB1 ALA A 127     134.264 155.638 142.391  1.00 59.20           H  
ATOM   1941  HB2 ALA A 127     133.700 156.467 141.158  1.00 59.20           H  
ATOM   1942  HB3 ALA A 127     134.261 154.996 140.937  1.00 59.20           H  
ATOM   1943  N   PRO A 128     137.642 155.748 142.641  1.00 57.32           N  
ATOM   1944  CA  PRO A 128     138.612 154.779 143.162  1.00 57.32           C  
ATOM   1945  C   PRO A 128     137.913 153.696 143.963  1.00 57.32           C  
ATOM   1946  O   PRO A 128     136.791 153.904 144.449  1.00 57.32           O  
ATOM   1947  CB  PRO A 128     139.533 155.630 144.050  1.00 57.32           C  
ATOM   1948  CG  PRO A 128     138.742 156.831 144.407  1.00 57.32           C  
ATOM   1949  CD  PRO A 128     137.695 157.036 143.355  1.00 57.32           C  
ATOM   1950  HA  PRO A 128     139.121 154.389 142.436  1.00 57.32           H  
ATOM   1951  HB2 PRO A 128     139.773 155.129 144.845  1.00 57.32           H  
ATOM   1952  HB3 PRO A 128     140.326 155.879 143.550  1.00 57.32           H  
ATOM   1953  HG2 PRO A 128     138.324 156.689 145.271  1.00 57.32           H  
ATOM   1954  HG3 PRO A 128     139.333 157.599 144.445  1.00 57.32           H  
ATOM   1955  HD2 PRO A 128     136.838 157.227 143.767  1.00 57.32           H  
ATOM   1956  HD3 PRO A 128     137.962 157.745 142.749  1.00 57.32           H  
ATOM   1957  N   PRO A 129     138.532 152.526 144.118  1.00 51.41           N  
ATOM   1958  CA  PRO A 129     137.854 151.428 144.818  1.00 51.41           C  
ATOM   1959  C   PRO A 129     137.461 151.819 146.235  1.00 51.41           C  
ATOM   1960  O   PRO A 129     138.244 152.419 146.975  1.00 51.41           O  
ATOM   1961  CB  PRO A 129     138.895 150.302 144.810  1.00 51.41           C  
ATOM   1962  CG  PRO A 129     139.847 150.652 143.720  1.00 51.41           C  
ATOM   1963  CD  PRO A 129     139.877 152.144 143.658  1.00 51.41           C  
ATOM   1964  HA  PRO A 129     137.066 151.145 144.328  1.00 51.41           H  
ATOM   1965  HB2 PRO A 129     139.350 150.270 145.666  1.00 51.41           H  
ATOM   1966  HB3 PRO A 129     138.459 149.456 144.623  1.00 51.41           H  
ATOM   1967  HG2 PRO A 129     140.727 150.303 143.934  1.00 51.41           H  
ATOM   1968  HG3 PRO A 129     139.529 150.284 142.881  1.00 51.41           H  
ATOM   1969  HD2 PRO A 129     140.554 152.496 144.258  1.00 51.41           H  
ATOM   1970  HD3 PRO A 129     140.024 152.435 142.745  1.00 51.41           H  
ATOM   1971  N   LEU A 130     136.230 151.464 146.611  1.00 47.22           N  
ATOM   1972  CA  LEU A 130     135.762 151.726 147.968  1.00 47.22           C  
ATOM   1973  C   LEU A 130     136.479 150.839 148.977  1.00 47.22           C  
ATOM   1974  O   LEU A 130     136.900 151.309 150.042  1.00 47.22           O  
ATOM   1975  CB  LEU A 130     134.251 151.507 148.043  1.00 47.22           C  
ATOM   1976  CG  LEU A 130     133.567 151.796 149.381  1.00 47.22           C  
ATOM   1977  CD1 LEU A 130     133.707 153.258 149.757  1.00 47.22           C  
ATOM   1978  CD2 LEU A 130     132.105 151.386 149.334  1.00 47.22           C  
ATOM   1979  H   LEU A 130     135.655 151.075 146.104  1.00 47.22           H  
ATOM   1980  HA  LEU A 130     135.942 152.652 148.193  1.00 47.22           H  
ATOM   1981  HB2 LEU A 130     133.831 152.076 147.379  1.00 47.22           H  
ATOM   1982  HB3 LEU A 130     134.072 150.578 147.826  1.00 47.22           H  
ATOM   1983  HG  LEU A 130     133.996 151.268 150.072  1.00 47.22           H  
ATOM   1984 HD11 LEU A 130     133.062 153.467 150.450  1.00 47.22           H  
ATOM   1985 HD12 LEU A 130     134.606 153.412 150.085  1.00 47.22           H  
ATOM   1986 HD13 LEU A 130     133.539 153.804 148.973  1.00 47.22           H  
ATOM   1987 HD21 LEU A 130     131.697 151.577 150.193  1.00 47.22           H  
ATOM   1988 HD22 LEU A 130     131.658 151.888 148.635  1.00 47.22           H  
ATOM   1989 HD23 LEU A 130     132.051 150.436 149.145  1.00 47.22           H  
ATOM   1990  N   VAL A 131     136.636 149.556 148.651  1.00 46.15           N  
ATOM   1991  CA  VAL A 131     137.270 148.626 149.578  1.00 46.15           C  
ATOM   1992  C   VAL A 131     138.705 149.050 149.853  1.00 46.15           C  
ATOM   1993  O   VAL A 131     139.195 148.941 150.982  1.00 46.15           O  
ATOM   1994  CB  VAL A 131     137.194 147.190 149.025  1.00 46.15           C  
ATOM   1995  CG1 VAL A 131     138.193 146.995 147.892  1.00 46.15           C  
ATOM   1996  CG2 VAL A 131     137.429 146.179 150.131  1.00 46.15           C  
ATOM   1997  H   VAL A 131     136.386 149.204 147.908  1.00 46.15           H  
ATOM   1998  HA  VAL A 131     136.788 148.645 150.420  1.00 46.15           H  
ATOM   1999  HB  VAL A 131     136.305 147.038 148.667  1.00 46.15           H  
ATOM   2000 HG11 VAL A 131     138.149 147.760 147.298  1.00 46.15           H  
ATOM   2001 HG12 VAL A 131     137.963 146.186 147.406  1.00 46.15           H  
ATOM   2002 HG13 VAL A 131     139.085 146.914 148.263  1.00 46.15           H  
ATOM   2003 HG21 VAL A 131     137.352 145.286 149.761  1.00 46.15           H  
ATOM   2004 HG22 VAL A 131     138.317 146.310 150.497  1.00 46.15           H  
ATOM   2005 HG23 VAL A 131     136.762 146.308 150.824  1.00 46.15           H  
ATOM   2006  N   HIS A 132     139.401 149.547 148.830  1.00 47.51           N  
ATOM   2007  CA  HIS A 132     140.784 149.968 149.019  1.00 47.51           C  
ATOM   2008  C   HIS A 132     140.879 151.133 149.994  1.00 47.51           C  
ATOM   2009  O   HIS A 132     141.742 151.144 150.879  1.00 47.51           O  
ATOM   2010  CB  HIS A 132     141.403 150.345 147.675  1.00 47.51           C  
ATOM   2011  CG  HIS A 132     142.898 150.417 147.700  1.00 47.51           C  
ATOM   2012  ND1 HIS A 132     143.684 149.377 148.149  1.00 47.51           N  
ATOM   2013  CD2 HIS A 132     143.750 151.403 147.333  1.00 47.51           C  
ATOM   2014  CE1 HIS A 132     144.956 149.721 148.057  1.00 47.51           C  
ATOM   2015  NE2 HIS A 132     145.024 150.944 147.565  1.00 47.51           N  
ATOM   2016  H   HIS A 132     139.100 149.648 148.031  1.00 47.51           H  
ATOM   2017  HA  HIS A 132     141.292 149.227 149.386  1.00 47.51           H  
ATOM   2018  HB2 HIS A 132     141.149 149.681 147.016  1.00 47.51           H  
ATOM   2019  HB3 HIS A 132     141.068 151.217 147.410  1.00 47.51           H  
ATOM   2020  HD2 HIS A 132     143.517 152.234 146.988  1.00 47.51           H  
ATOM   2021  HE1 HIS A 132     145.681 149.190 148.298  1.00 47.51           H  
ATOM   2022  HE2 HIS A 132     145.748 151.383 147.414  1.00 47.51           H  
ATOM   2023  N   ILE A 133     140.004 152.127 149.849  1.00 46.03           N  
ATOM   2024  CA  ILE A 133     140.076 153.299 150.716  1.00 46.03           C  
ATOM   2025  C   ILE A 133     139.629 152.953 152.133  1.00 46.03           C  
ATOM   2026  O   ILE A 133     140.141 153.514 153.108  1.00 46.03           O  
ATOM   2027  CB  ILE A 133     139.271 154.465 150.112  1.00 46.03           C  
ATOM   2028  CG1 ILE A 133     137.791 154.114 149.981  1.00 46.03           C  
ATOM   2029  CG2 ILE A 133     139.842 154.840 148.755  1.00 46.03           C  
ATOM   2030  CD1 ILE A 133     136.926 155.298 149.613  1.00 46.03           C  
ATOM   2031  H   ILE A 133     139.372 152.149 149.266  1.00 46.03           H  
ATOM   2032  HA  ILE A 133     141.002 153.583 150.768  1.00 46.03           H  
ATOM   2033  HB  ILE A 133     139.353 155.231 150.702  1.00 46.03           H  
ATOM   2034 HG12 ILE A 133     137.693 153.447 149.285  1.00 46.03           H  
ATOM   2035 HG13 ILE A 133     137.469 153.764 150.824  1.00 46.03           H  
ATOM   2036 HG21 ILE A 133     139.434 155.669 148.458  1.00 46.03           H  
ATOM   2037 HG22 ILE A 133     140.801 154.958 148.840  1.00 46.03           H  
ATOM   2038 HG23 ILE A 133     139.651 154.131 148.124  1.00 46.03           H  
ATOM   2039 HD11 ILE A 133     135.994 155.032 149.640  1.00 46.03           H  
ATOM   2040 HD12 ILE A 133     137.084 156.013 150.248  1.00 46.03           H  
ATOM   2041 HD13 ILE A 133     137.159 155.593 148.719  1.00 46.03           H  
ATOM   2042  N   LEU A 134     138.669 152.034 152.280  1.00 44.21           N  
ATOM   2043  CA  LEU A 134     138.337 151.560 153.623  1.00 44.21           C  
ATOM   2044  C   LEU A 134     139.496 150.797 154.255  1.00 44.21           C  
ATOM   2045  O   LEU A 134     139.753 150.938 155.455  1.00 44.21           O  
ATOM   2046  CB  LEU A 134     137.076 150.696 153.602  1.00 44.21           C  
ATOM   2047  CG  LEU A 134     135.722 151.414 153.644  1.00 44.21           C  
ATOM   2048  CD1 LEU A 134     135.579 152.157 154.965  1.00 44.21           C  
ATOM   2049  CD2 LEU A 134     135.521 152.376 152.490  1.00 44.21           C  
ATOM   2050  H   LEU A 134     138.212 151.681 151.643  1.00 44.21           H  
ATOM   2051  HA  LEU A 134     138.162 152.331 154.184  1.00 44.21           H  
ATOM   2052  HB2 LEU A 134     137.090 150.163 152.791  1.00 44.21           H  
ATOM   2053  HB3 LEU A 134     137.106 150.104 154.370  1.00 44.21           H  
ATOM   2054  HG  LEU A 134     135.016 150.751 153.601  1.00 44.21           H  
ATOM   2055 HD11 LEU A 134     134.669 152.483 155.045  1.00 44.21           H  
ATOM   2056 HD12 LEU A 134     135.776 151.546 155.692  1.00 44.21           H  
ATOM   2057 HD13 LEU A 134     136.200 152.902 154.981  1.00 44.21           H  
ATOM   2058 HD21 LEU A 134     134.739 152.919 152.669  1.00 44.21           H  
ATOM   2059 HD22 LEU A 134     136.302 152.941 152.411  1.00 44.21           H  
ATOM   2060 HD23 LEU A 134     135.389 151.868 151.677  1.00 44.21           H  
ATOM   2061  N   LEU A 135     140.204 149.980 153.474  1.00 40.92           N  
ATOM   2062  CA  LEU A 135     141.317 149.222 154.035  1.00 40.92           C  
ATOM   2063  C   LEU A 135     142.501 150.120 154.365  1.00 40.92           C  
ATOM   2064  O   LEU A 135     143.263 149.821 155.289  1.00 40.92           O  
ATOM   2065  CB  LEU A 135     141.743 148.120 153.067  1.00 40.92           C  
ATOM   2066  CG  LEU A 135     140.834 146.889 153.029  1.00 40.92           C  
ATOM   2067  CD1 LEU A 135     141.259 145.952 151.914  1.00 40.92           C  
ATOM   2068  CD2 LEU A 135     140.837 146.171 154.366  1.00 40.92           C  
ATOM   2069  H   LEU A 135     140.063 149.849 152.636  1.00 40.92           H  
ATOM   2070  HA  LEU A 135     141.026 148.806 154.860  1.00 40.92           H  
ATOM   2071  HB2 LEU A 135     141.767 148.490 152.171  1.00 40.92           H  
ATOM   2072  HB3 LEU A 135     142.631 147.818 153.316  1.00 40.92           H  
ATOM   2073  HG  LEU A 135     139.926 147.177 152.846  1.00 40.92           H  
ATOM   2074 HD11 LEU A 135     140.668 145.183 151.905  1.00 40.92           H  
ATOM   2075 HD12 LEU A 135     141.203 146.423 151.067  1.00 40.92           H  
ATOM   2076 HD13 LEU A 135     142.172 145.666 152.073  1.00 40.92           H  
ATOM   2077 HD21 LEU A 135     140.431 145.298 154.254  1.00 40.92           H  
ATOM   2078 HD22 LEU A 135     141.753 146.074 154.669  1.00 40.92           H  
ATOM   2079 HD23 LEU A 135     140.329 146.692 155.007  1.00 40.92           H  
ATOM   2080  N   ASP A 136     142.671 151.219 153.629  1.00 41.12           N  
ATOM   2081  CA  ASP A 136     143.765 152.141 153.910  1.00 41.12           C  
ATOM   2082  C   ASP A 136     143.599 152.862 155.241  1.00 41.12           C  
ATOM   2083  O   ASP A 136     144.544 153.519 155.688  1.00 41.12           O  
ATOM   2084  CB  ASP A 136     143.896 153.165 152.782  1.00 41.12           C  
ATOM   2085  CG  ASP A 136     144.388 152.544 151.488  1.00 41.12           C  
ATOM   2086  OD1 ASP A 136     145.126 151.540 151.550  1.00 41.12           O  
ATOM   2087  OD2 ASP A 136     144.041 153.065 150.407  1.00 41.12           O  
ATOM   2088  H   ASP A 136     142.171 151.450 152.969  1.00 41.12           H  
ATOM   2089  HA  ASP A 136     144.593 151.637 153.950  1.00 41.12           H  
ATOM   2090  HB2 ASP A 136     143.028 153.563 152.614  1.00 41.12           H  
ATOM   2091  HB3 ASP A 136     144.530 153.849 153.048  1.00 41.12           H  
ATOM   2092  N   ILE A 137     142.429 152.763 155.876  1.00 39.20           N  
ATOM   2093  CA  ILE A 137     142.248 153.334 157.205  1.00 39.20           C  
ATOM   2094  C   ILE A 137     143.188 152.690 158.211  1.00 39.20           C  
ATOM   2095  O   ILE A 137     143.484 153.285 159.251  1.00 39.20           O  
ATOM   2096  CB  ILE A 137     140.782 153.190 157.672  1.00 39.20           C  
ATOM   2097  CG1 ILE A 137     139.805 153.741 156.624  1.00 39.20           C  
ATOM   2098  CG2 ILE A 137     140.585 153.882 159.011  1.00 39.20           C  
ATOM   2099  CD1 ILE A 137     139.685 155.251 156.625  1.00 39.20           C  
ATOM   2100  H   ILE A 137     141.736 152.364 155.561  1.00 39.20           H  
ATOM   2101  HA  ILE A 137     142.456 154.281 157.168  1.00 39.20           H  
ATOM   2102  HB  ILE A 137     140.596 152.245 157.790  1.00 39.20           H  
ATOM   2103 HG12 ILE A 137     138.923 153.382 156.810  1.00 39.20           H  
ATOM   2104 HG13 ILE A 137     140.082 153.468 155.737  1.00 39.20           H  
ATOM   2105 HG21 ILE A 137     139.635 154.008 159.163  1.00 39.20           H  
ATOM   2106 HG22 ILE A 137     140.961 153.327 159.712  1.00 39.20           H  
ATOM   2107 HG23 ILE A 137     141.033 154.742 158.991  1.00 39.20           H  
ATOM   2108 HD11 ILE A 137     139.185 155.532 157.407  1.00 39.20           H  
ATOM   2109 HD12 ILE A 137     139.219 155.528 155.820  1.00 39.20           H  
ATOM   2110 HD13 ILE A 137     140.574 155.638 156.640  1.00 39.20           H  
ATOM   2111  N   VAL A 138     143.652 151.478 157.936  1.00 36.23           N  
ATOM   2112  CA  VAL A 138     144.603 150.775 158.790  1.00 36.23           C  
ATOM   2113  C   VAL A 138     145.993 150.960 158.189  1.00 36.23           C  
ATOM   2114  O   VAL A 138     146.225 150.508 157.057  1.00 36.23           O  
ATOM   2115  CB  VAL A 138     144.250 149.286 158.913  1.00 36.23           C  
ATOM   2116  CG1 VAL A 138     145.087 148.625 159.996  1.00 36.23           C  
ATOM   2117  CG2 VAL A 138     142.766 149.119 159.199  1.00 36.23           C  
ATOM   2118  H   VAL A 138     143.425 151.028 157.239  1.00 36.23           H  
ATOM   2119  HA  VAL A 138     144.578 151.160 159.678  1.00 36.23           H  
ATOM   2120  HB  VAL A 138     144.444 148.844 158.071  1.00 36.23           H  
ATOM   2121 HG11 VAL A 138     144.818 147.697 160.079  1.00 36.23           H  
ATOM   2122 HG12 VAL A 138     146.023 148.677 159.748  1.00 36.23           H  
ATOM   2123 HG13 VAL A 138     144.940 149.089 160.835  1.00 36.23           H  
ATOM   2124 HG21 VAL A 138     142.594 148.198 159.448  1.00 36.23           H  
ATOM   2125 HG22 VAL A 138     142.518 149.710 159.928  1.00 36.23           H  
ATOM   2126 HG23 VAL A 138     142.261 149.347 158.403  1.00 36.23           H  
ATOM   2127  N   PRO A 139     146.931 151.605 158.886  1.00 34.45           N  
ATOM   2128  CA  PRO A 139     148.252 151.852 158.292  1.00 34.45           C  
ATOM   2129  C   PRO A 139     149.150 150.627 158.402  1.00 34.45           C  
ATOM   2130  O   PRO A 139     149.300 150.048 159.479  1.00 34.45           O  
ATOM   2131  CB  PRO A 139     148.801 153.014 159.122  1.00 34.45           C  
ATOM   2132  CG  PRO A 139     148.168 152.841 160.458  1.00 34.45           C  
ATOM   2133  CD  PRO A 139     146.845 152.136 160.259  1.00 34.45           C  
ATOM   2134  HA  PRO A 139     148.169 152.119 157.363  1.00 34.45           H  
ATOM   2135  HB2 PRO A 139     149.766 152.943 159.188  1.00 34.45           H  
ATOM   2136  HB3 PRO A 139     148.547 153.859 158.720  1.00 34.45           H  
ATOM   2137  HG2 PRO A 139     148.751 152.306 161.019  1.00 34.45           H  
ATOM   2138  HG3 PRO A 139     148.026 153.713 160.860  1.00 34.45           H  
ATOM   2139  HD2 PRO A 139     146.750 151.410 160.895  1.00 34.45           H  
ATOM   2140  HD3 PRO A 139     146.113 152.768 160.331  1.00 34.45           H  
ATOM   2141  N   THR A 140     149.765 150.249 157.282  1.00 35.33           N  
ATOM   2142  CA  THR A 140     150.750 149.177 157.305  1.00 35.33           C  
ATOM   2143  C   THR A 140     152.017 149.568 158.052  1.00 35.33           C  
ATOM   2144  O   THR A 140     152.830 148.691 158.358  1.00 35.33           O  
ATOM   2145  CB  THR A 140     151.109 148.757 155.880  1.00 35.33           C  
ATOM   2146  OG1 THR A 140     151.610 149.888 155.158  1.00 35.33           O  
ATOM   2147  CG2 THR A 140     149.891 148.203 155.168  1.00 35.33           C  
ATOM   2148  H   THR A 140     149.629 150.593 156.506  1.00 35.33           H  
ATOM   2149  HA  THR A 140     150.365 148.407 157.754  1.00 35.33           H  
ATOM   2150  HB  THR A 140     151.789 148.066 155.909  1.00 35.33           H  
ATOM   2151  HG1 THR A 140     151.809 149.664 154.374  1.00 35.33           H  
ATOM   2152 HG21 THR A 140     150.157 147.775 154.339  1.00 35.33           H  
ATOM   2153 HG22 THR A 140     149.447 147.549 155.731  1.00 35.33           H  
ATOM   2154 HG23 THR A 140     149.270 148.921 154.970  1.00 35.33           H  
ATOM   2155  N   ASN A 141     152.206 150.852 158.342  1.00 32.75           N  
ATOM   2156  CA  ASN A 141     153.355 151.320 159.115  1.00 32.75           C  
ATOM   2157  C   ASN A 141     152.941 152.607 159.817  1.00 32.75           C  
ATOM   2158  O   ASN A 141     152.837 153.665 159.178  1.00 32.75           O  
ATOM   2159  CB  ASN A 141     154.577 151.547 158.231  1.00 32.75           C  
ATOM   2160  CG  ASN A 141     155.837 151.776 159.033  1.00 32.75           C  
ATOM   2161  OD1 ASN A 141     155.806 151.798 160.261  1.00 32.75           O  
ATOM   2162  ND2 ASN A 141     156.954 151.952 158.344  1.00 32.75           N  
ATOM   2163  H   ASN A 141     151.675 151.483 158.098  1.00 32.75           H  
ATOM   2164  HA  ASN A 141     153.588 150.649 159.771  1.00 32.75           H  
ATOM   2165  HB2 ASN A 141     154.714 150.766 157.673  1.00 32.75           H  
ATOM   2166  HB3 ASN A 141     154.427 152.329 157.677  1.00 32.75           H  
ATOM   2167 HD21 ASN A 141     157.697 152.086 158.756  1.00 32.75           H  
ATOM   2168 HD22 ASN A 141     156.937 151.930 157.484  1.00 32.75           H  
ATOM   2169  N   PRO A 142     152.683 152.562 161.128  1.00 32.37           N  
ATOM   2170  CA  PRO A 142     152.266 153.797 161.814  1.00 32.37           C  
ATOM   2171  C   PRO A 142     153.295 154.910 161.725  1.00 32.37           C  
ATOM   2172  O   PRO A 142     152.924 156.087 161.632  1.00 32.37           O  
ATOM   2173  CB  PRO A 142     152.039 153.335 163.262  1.00 32.37           C  
ATOM   2174  CG  PRO A 142     152.806 152.080 163.400  1.00 32.37           C  
ATOM   2175  CD  PRO A 142     152.787 151.424 162.058  1.00 32.37           C  
ATOM   2176  HA  PRO A 142     151.425 154.113 161.448  1.00 32.37           H  
ATOM   2177  HB2 PRO A 142     152.374 154.010 163.875  1.00 32.37           H  
ATOM   2178  HB3 PRO A 142     151.094 153.178 163.410  1.00 32.37           H  
ATOM   2179  HG2 PRO A 142     153.716 152.284 163.665  1.00 32.37           H  
ATOM   2180  HG3 PRO A 142     152.379 151.512 164.060  1.00 32.37           H  
ATOM   2181  HD2 PRO A 142     153.614 150.940 161.916  1.00 32.37           H  
ATOM   2182  HD3 PRO A 142     152.014 150.846 161.975  1.00 32.37           H  
ATOM   2183  N   PHE A 143     154.585 154.570 161.754  1.00 32.48           N  
ATOM   2184  CA  PHE A 143     155.617 155.592 161.612  1.00 32.48           C  
ATOM   2185  C   PHE A 143     155.528 156.268 160.252  1.00 32.48           C  
ATOM   2186  O   PHE A 143     155.628 157.496 160.151  1.00 32.48           O  
ATOM   2187  CB  PHE A 143     156.998 154.972 161.816  1.00 32.48           C  
ATOM   2188  CG  PHE A 143     157.180 154.337 163.162  1.00 32.48           C  
ATOM   2189  CD1 PHE A 143     157.285 155.117 164.300  1.00 32.48           C  
ATOM   2190  CD2 PHE A 143     157.239 152.960 163.292  1.00 32.48           C  
ATOM   2191  CE1 PHE A 143     157.448 154.536 165.541  1.00 32.48           C  
ATOM   2192  CE2 PHE A 143     157.403 152.375 164.530  1.00 32.48           C  
ATOM   2193  CZ  PHE A 143     157.508 153.164 165.656  1.00 32.48           C  
ATOM   2194  H   PHE A 143     154.883 153.770 161.852  1.00 32.48           H  
ATOM   2195  HA  PHE A 143     155.487 156.270 162.293  1.00 32.48           H  
ATOM   2196  HB2 PHE A 143     157.135 154.286 161.143  1.00 32.48           H  
ATOM   2197  HB3 PHE A 143     157.669 155.665 161.721  1.00 32.48           H  
ATOM   2198  HD1 PHE A 143     157.245 156.042 164.228  1.00 32.48           H  
ATOM   2199  HD2 PHE A 143     157.169 152.424 162.535  1.00 32.48           H  
ATOM   2200  HE1 PHE A 143     157.519 155.071 166.299  1.00 32.48           H  
ATOM   2201  HE2 PHE A 143     157.443 151.449 164.606  1.00 32.48           H  
ATOM   2202  HZ  PHE A 143     157.619 152.770 166.491  1.00 32.48           H  
ATOM   2203  N   GLY A 144     155.332 155.482 159.193  1.00 32.07           N  
ATOM   2204  CA  GLY A 144     155.133 156.070 157.881  1.00 32.07           C  
ATOM   2205  C   GLY A 144     153.882 156.921 157.819  1.00 32.07           C  
ATOM   2206  O   GLY A 144     153.879 157.995 157.215  1.00 32.07           O  
ATOM   2207  H   GLY A 144     155.312 154.623 159.211  1.00 32.07           H  
ATOM   2208  HA2 GLY A 144     155.896 156.626 157.656  1.00 32.07           H  
ATOM   2209  HA3 GLY A 144     155.059 155.365 157.218  1.00 32.07           H  
ATOM   2210  N   ALA A 145     152.803 156.456 158.451  1.00 32.50           N  
ATOM   2211  CA  ALA A 145     151.572 157.237 158.478  1.00 32.50           C  
ATOM   2212  C   ALA A 145     151.803 158.595 159.125  1.00 32.50           C  
ATOM   2213  O   ALA A 145     151.347 159.619 158.610  1.00 32.50           O  
ATOM   2214  CB  ALA A 145     150.478 156.469 159.216  1.00 32.50           C  
ATOM   2215  H   ALA A 145     152.759 155.702 158.863  1.00 32.50           H  
ATOM   2216  HA  ALA A 145     151.273 157.387 157.568  1.00 32.50           H  
ATOM   2217  HB1 ALA A 145     149.668 157.004 159.224  1.00 32.50           H  
ATOM   2218  HB2 ALA A 145     150.316 155.630 158.757  1.00 32.50           H  
ATOM   2219  HB3 ALA A 145     150.771 156.298 160.125  1.00 32.50           H  
ATOM   2220  N   LEU A 146     152.519 158.626 160.252  1.00 32.04           N  
ATOM   2221  CA  LEU A 146     152.854 159.905 160.870  1.00 32.04           C  
ATOM   2222  C   LEU A 146     153.720 160.753 159.950  1.00 32.04           C  
ATOM   2223  O   LEU A 146     153.478 161.954 159.790  1.00 32.04           O  
ATOM   2224  CB  LEU A 146     153.570 159.681 162.201  1.00 32.04           C  
ATOM   2225  CG  LEU A 146     152.766 159.034 163.325  1.00 32.04           C  
ATOM   2226  CD1 LEU A 146     153.664 158.762 164.515  1.00 32.04           C  
ATOM   2227  CD2 LEU A 146     151.602 159.919 163.729  1.00 32.04           C  
ATOM   2228  H   LEU A 146     152.815 157.935 160.669  1.00 32.04           H  
ATOM   2229  HA  LEU A 146     152.036 160.395 161.044  1.00 32.04           H  
ATOM   2230  HB2 LEU A 146     154.339 159.114 162.037  1.00 32.04           H  
ATOM   2231  HB3 LEU A 146     153.873 160.543 162.527  1.00 32.04           H  
ATOM   2232  HG  LEU A 146     152.409 158.189 163.015  1.00 32.04           H  
ATOM   2233 HD11 LEU A 146     153.139 158.350 165.219  1.00 32.04           H  
ATOM   2234 HD12 LEU A 146     154.378 158.165 164.241  1.00 32.04           H  
ATOM   2235 HD13 LEU A 146     154.036 159.600 164.829  1.00 32.04           H  
ATOM   2236 HD21 LEU A 146     151.161 159.528 164.499  1.00 32.04           H  
ATOM   2237 HD22 LEU A 146     151.940 160.801 163.953  1.00 32.04           H  
ATOM   2238 HD23 LEU A 146     150.980 159.983 162.988  1.00 32.04           H  
ATOM   2239  N   ALA A 147     154.735 160.144 159.333  1.00 32.14           N  
ATOM   2240  CA  ALA A 147     155.676 160.901 158.517  1.00 32.14           C  
ATOM   2241  C   ALA A 147     155.050 161.432 157.235  1.00 32.14           C  
ATOM   2242  O   ALA A 147     155.574 162.393 156.661  1.00 32.14           O  
ATOM   2243  CB  ALA A 147     156.885 160.032 158.175  1.00 32.14           C  
ATOM   2244  H   ALA A 147     154.898 159.302 159.373  1.00 32.14           H  
ATOM   2245  HA  ALA A 147     155.992 161.662 159.029  1.00 32.14           H  
ATOM   2246  HB1 ALA A 147     157.501 160.548 157.633  1.00 32.14           H  
ATOM   2247  HB2 ALA A 147     157.318 159.757 158.998  1.00 32.14           H  
ATOM   2248  HB3 ALA A 147     156.583 159.252 157.683  1.00 32.14           H  
ATOM   2249  N   ASN A 148     153.951 160.842 156.774  1.00 34.13           N  
ATOM   2250  CA  ASN A 148     153.329 161.199 155.506  1.00 34.13           C  
ATOM   2251  C   ASN A 148     151.888 161.658 155.702  1.00 34.13           C  
ATOM   2252  O   ASN A 148     151.001 161.317 154.918  1.00 34.13           O  
ATOM   2253  CB  ASN A 148     153.377 160.024 154.531  1.00 34.13           C  
ATOM   2254  CG  ASN A 148     154.790 159.571 154.226  1.00 34.13           C  
ATOM   2255  OD1 ASN A 148     155.152 158.423 154.472  1.00 34.13           O  
ATOM   2256  ND2 ASN A 148     155.594 160.472 153.678  1.00 34.13           N  
ATOM   2257  H   ASN A 148     153.538 160.213 157.191  1.00 34.13           H  
ATOM   2258  HA  ASN A 148     153.821 161.933 155.107  1.00 34.13           H  
ATOM   2259  HB2 ASN A 148     152.903 159.275 154.921  1.00 34.13           H  
ATOM   2260  HB3 ASN A 148     152.958 160.286 153.697  1.00 34.13           H  
ATOM   2261 HD21 ASN A 148     155.305 161.266 153.519  1.00 34.13           H  
ATOM   2262 HD22 ASN A 148     156.406 160.263 153.486  1.00 34.13           H  
ATOM   2263  N   GLY A 149     151.634 162.444 156.744  1.00 33.90           N  
ATOM   2264  CA  GLY A 149     150.290 162.924 157.004  1.00 33.90           C  
ATOM   2265  C   GLY A 149     149.359 161.814 157.438  1.00 33.90           C  
ATOM   2266  O   GLY A 149     149.522 161.262 158.529  1.00 33.90           O  
ATOM   2267  H   GLY A 149     152.223 162.710 157.312  1.00 33.90           H  
ATOM   2268  HA2 GLY A 149     150.315 163.596 157.703  1.00 33.90           H  
ATOM   2269  HA3 GLY A 149     149.930 163.332 156.199  1.00 33.90           H  
ATOM   2270  N   GLN A 150     148.369 161.480 156.608  1.00 33.62           N  
ATOM   2271  CA  GLN A 150     147.525 160.304 156.822  1.00 33.62           C  
ATOM   2272  C   GLN A 150     146.849 160.361 158.196  1.00 33.62           C  
ATOM   2273  O   GLN A 150     147.149 159.596 159.112  1.00 33.62           O  
ATOM   2274  CB  GLN A 150     148.343 159.020 156.653  1.00 33.62           C  
ATOM   2275  CG  GLN A 150     148.846 158.803 155.236  1.00 33.62           C  
ATOM   2276  CD  GLN A 150     149.891 157.713 155.147  1.00 33.62           C  
ATOM   2277  OE1 GLN A 150     150.970 157.917 154.596  1.00 33.62           O  
ATOM   2278  NE2 GLN A 150     149.574 156.542 155.688  1.00 33.62           N  
ATOM   2279  H   GLN A 150     148.164 161.926 155.903  1.00 33.62           H  
ATOM   2280  HA  GLN A 150     146.826 160.298 156.150  1.00 33.62           H  
ATOM   2281  HB2 GLN A 150     149.115 159.059 157.240  1.00 33.62           H  
ATOM   2282  HB3 GLN A 150     147.787 158.262 156.891  1.00 33.62           H  
ATOM   2283  HG2 GLN A 150     148.099 158.549 154.672  1.00 33.62           H  
ATOM   2284  HG3 GLN A 150     149.242 159.626 154.910  1.00 33.62           H  
ATOM   2285 HE21 GLN A 150     148.809 156.436 156.065  1.00 33.62           H  
ATOM   2286 HE22 GLN A 150     150.135 155.892 155.662  1.00 33.62           H  
ATOM   2287  N   VAL A 151     145.934 161.323 158.315  1.00 33.37           N  
ATOM   2288  CA  VAL A 151     145.276 161.577 159.593  1.00 33.37           C  
ATOM   2289  C   VAL A 151     144.424 160.385 160.023  1.00 33.37           C  
ATOM   2290  O   VAL A 151     144.390 160.034 161.205  1.00 33.37           O  
ATOM   2291  CB  VAL A 151     144.445 162.871 159.512  1.00 33.37           C  
ATOM   2292  CG1 VAL A 151     143.519 162.996 160.708  1.00 33.37           C  
ATOM   2293  CG2 VAL A 151     145.364 164.076 159.428  1.00 33.37           C  
ATOM   2294  H   VAL A 151     145.679 161.839 157.676  1.00 33.37           H  
ATOM   2295  HA  VAL A 151     145.957 161.708 160.271  1.00 33.37           H  
ATOM   2296  HB  VAL A 151     143.901 162.850 158.709  1.00 33.37           H  
ATOM   2297 HG11 VAL A 151     143.232 163.918 160.787  1.00 33.37           H  
ATOM   2298 HG12 VAL A 151     142.748 162.423 160.575  1.00 33.37           H  
ATOM   2299 HG13 VAL A 151     143.999 162.730 161.508  1.00 33.37           H  
ATOM   2300 HG21 VAL A 151     144.826 164.877 159.331  1.00 33.37           H  
ATOM   2301 HG22 VAL A 151     145.891 164.127 160.241  1.00 33.37           H  
ATOM   2302 HG23 VAL A 151     145.949 163.975 158.660  1.00 33.37           H  
ATOM   2303  N   LEU A 152     143.697 159.761 159.085  1.00 34.47           N  
ATOM   2304  CA  LEU A 152     142.801 158.669 159.475  1.00 34.47           C  
ATOM   2305  C   LEU A 152     143.547 157.455 160.016  1.00 34.47           C  
ATOM   2306  O   LEU A 152     143.158 156.940 161.083  1.00 34.47           O  
ATOM   2307  CB  LEU A 152     141.894 158.294 158.300  1.00 34.47           C  
ATOM   2308  CG  LEU A 152     140.889 159.357 157.859  1.00 34.47           C  
ATOM   2309  CD1 LEU A 152     140.159 158.911 156.606  1.00 34.47           C  
ATOM   2310  CD2 LEU A 152     139.900 159.649 158.974  1.00 34.47           C  
ATOM   2311  H   LEU A 152     143.704 159.945 158.245  1.00 34.47           H  
ATOM   2312  HA  LEU A 152     142.230 158.989 160.190  1.00 34.47           H  
ATOM   2313  HB2 LEU A 152     142.441 158.100 157.528  1.00 34.47           H  
ATOM   2314  HB3 LEU A 152     141.389 157.504 158.545  1.00 34.47           H  
ATOM   2315  HG  LEU A 152     141.364 160.178 157.654  1.00 34.47           H  
ATOM   2316 HD11 LEU A 152     139.532 159.602 156.343  1.00 34.47           H  
ATOM   2317 HD12 LEU A 152     140.807 158.764 155.899  1.00 34.47           H  
ATOM   2318 HD13 LEU A 152     139.683 158.087 156.796  1.00 34.47           H  
ATOM   2319 HD21 LEU A 152     139.167 160.173 158.616  1.00 34.47           H  
ATOM   2320 HD22 LEU A 152     139.565 158.811 159.326  1.00 34.47           H  
ATOM   2321 HD23 LEU A 152     140.351 160.145 159.675  1.00 34.47           H  
ATOM   2322  N   PRO A 153     144.571 156.919 159.345  1.00 33.90           N  
ATOM   2323  CA  PRO A 153     145.325 155.814 159.956  1.00 33.90           C  
ATOM   2324  C   PRO A 153     145.970 156.201 161.269  1.00 33.90           C  
ATOM   2325  O   PRO A 153     146.085 155.361 162.171  1.00 33.90           O  
ATOM   2326  CB  PRO A 153     146.369 155.464 158.887  1.00 33.90           C  
ATOM   2327  CG  PRO A 153     145.848 156.030 157.628  1.00 33.90           C  
ATOM   2328  CD  PRO A 153     145.068 157.239 157.997  1.00 33.90           C  
ATOM   2329  HA  PRO A 153     144.745 155.053 160.101  1.00 33.90           H  
ATOM   2330  HB2 PRO A 153     147.222 155.864 159.117  1.00 33.90           H  
ATOM   2331  HB3 PRO A 153     146.448 154.501 158.818  1.00 33.90           H  
ATOM   2332  HG2 PRO A 153     146.589 156.268 157.050  1.00 33.90           H  
ATOM   2333  HG3 PRO A 153     145.275 155.378 157.195  1.00 33.90           H  
ATOM   2334  HD2 PRO A 153     145.644 158.017 158.022  1.00 33.90           H  
ATOM   2335  HD3 PRO A 153     144.339 157.357 157.374  1.00 33.90           H  
ATOM   2336  N   THR A 154     146.396 157.457 161.403  1.00 32.86           N  
ATOM   2337  CA  THR A 154     146.919 157.928 162.678  1.00 32.86           C  
ATOM   2338  C   THR A 154     145.848 157.869 163.757  1.00 32.86           C  
ATOM   2339  O   THR A 154     146.131 157.498 164.898  1.00 32.86           O  
ATOM   2340  CB  THR A 154     147.454 159.351 162.528  1.00 32.86           C  
ATOM   2341  OG1 THR A 154     148.474 159.371 161.524  1.00 32.86           O  
ATOM   2342  CG2 THR A 154     148.028 159.852 163.842  1.00 32.86           C  
ATOM   2343  H   THR A 154     146.393 158.047 160.777  1.00 32.86           H  
ATOM   2344  HA  THR A 154     147.654 157.357 162.951  1.00 32.86           H  
ATOM   2345  HB  THR A 154     146.730 159.941 162.265  1.00 32.86           H  
ATOM   2346  HG1 THR A 154     148.158 159.123 160.786  1.00 32.86           H  
ATOM   2347 HG21 THR A 154     148.532 160.667 163.692  1.00 32.86           H  
ATOM   2348 HG22 THR A 154     147.313 160.036 164.472  1.00 32.86           H  
ATOM   2349 HG23 THR A 154     148.620 159.184 164.222  1.00 32.86           H  
ATOM   2350  N   ILE A 155     144.614 158.237 163.415  1.00 32.36           N  
ATOM   2351  CA  ILE A 155     143.513 158.152 164.370  1.00 32.36           C  
ATOM   2352  C   ILE A 155     143.313 156.709 164.806  1.00 32.36           C  
ATOM   2353  O   ILE A 155     143.172 156.406 165.999  1.00 32.36           O  
ATOM   2354  CB  ILE A 155     142.229 158.734 163.749  1.00 32.36           C  
ATOM   2355  CG1 ILE A 155     142.283 160.262 163.743  1.00 32.36           C  
ATOM   2356  CG2 ILE A 155     140.990 158.242 164.484  1.00 32.36           C  
ATOM   2357  CD1 ILE A 155     141.544 160.888 162.585  1.00 32.36           C  
ATOM   2358  H   ILE A 155     144.389 158.536 162.641  1.00 32.36           H  
ATOM   2359  HA  ILE A 155     143.742 158.677 165.149  1.00 32.36           H  
ATOM   2360  HB  ILE A 155     142.175 158.431 162.830  1.00 32.36           H  
ATOM   2361 HG12 ILE A 155     141.885 160.592 164.563  1.00 32.36           H  
ATOM   2362 HG13 ILE A 155     143.210 160.542 163.691  1.00 32.36           H  
ATOM   2363 HG21 ILE A 155     140.247 158.827 164.269  1.00 32.36           H  
ATOM   2364 HG22 ILE A 155     140.788 157.338 164.197  1.00 32.36           H  
ATOM   2365 HG23 ILE A 155     141.154 158.260 165.439  1.00 32.36           H  
ATOM   2366 HD11 ILE A 155     141.679 161.849 162.606  1.00 32.36           H  
ATOM   2367 HD12 ILE A 155     141.891 160.525 161.756  1.00 32.36           H  
ATOM   2368 HD13 ILE A 155     140.599 160.685 162.666  1.00 32.36           H  
ATOM   2369  N   PHE A 156     143.298 155.797 163.835  1.00 33.50           N  
ATOM   2370  CA  PHE A 156     143.132 154.377 164.138  1.00 33.50           C  
ATOM   2371  C   PHE A 156     144.215 153.895 165.100  1.00 33.50           C  
ATOM   2372  O   PHE A 156     143.924 153.297 166.150  1.00 33.50           O  
ATOM   2373  CB  PHE A 156     143.163 153.585 162.829  1.00 33.50           C  
ATOM   2374  CG  PHE A 156     142.908 152.118 162.991  1.00 33.50           C  
ATOM   2375  CD1 PHE A 156     141.617 151.626 163.006  1.00 33.50           C  
ATOM   2376  CD2 PHE A 156     143.959 151.229 163.107  1.00 33.50           C  
ATOM   2377  CE1 PHE A 156     141.381 150.274 163.147  1.00 33.50           C  
ATOM   2378  CE2 PHE A 156     143.728 149.880 163.248  1.00 33.50           C  
ATOM   2379  CZ  PHE A 156     142.438 149.401 163.268  1.00 33.50           C  
ATOM   2380  H   PHE A 156     143.381 155.972 162.997  1.00 33.50           H  
ATOM   2381  HA  PHE A 156     142.268 154.239 164.557  1.00 33.50           H  
ATOM   2382  HB2 PHE A 156     142.483 153.939 162.234  1.00 33.50           H  
ATOM   2383  HB3 PHE A 156     144.038 153.689 162.424  1.00 33.50           H  
ATOM   2384  HD1 PHE A 156     140.900 152.212 162.925  1.00 33.50           H  
ATOM   2385  HD2 PHE A 156     144.833 151.547 163.095  1.00 33.50           H  
ATOM   2386  HE1 PHE A 156     140.508 149.953 163.160  1.00 33.50           H  
ATOM   2387  HE2 PHE A 156     144.443 149.291 163.330  1.00 33.50           H  
ATOM   2388  HZ  PHE A 156     142.281 148.489 163.363  1.00 33.50           H  
ATOM   2389  N   PHE A 157     145.476 154.171 164.763  1.00 31.77           N  
ATOM   2390  CA  PHE A 157     146.585 153.717 165.592  1.00 31.77           C  
ATOM   2391  C   PHE A 157     146.545 154.355 166.974  1.00 31.77           C  
ATOM   2392  O   PHE A 157     146.830 153.693 167.975  1.00 31.77           O  
ATOM   2393  CB  PHE A 157     147.914 154.024 164.907  1.00 31.77           C  
ATOM   2394  CG  PHE A 157     149.108 153.554 165.682  1.00 31.77           C  
ATOM   2395  CD1 PHE A 157     149.354 152.203 165.845  1.00 31.77           C  
ATOM   2396  CD2 PHE A 157     149.977 154.462 166.260  1.00 31.77           C  
ATOM   2397  CE1 PHE A 157     150.446 151.765 166.563  1.00 31.77           C  
ATOM   2398  CE2 PHE A 157     151.071 154.031 166.979  1.00 31.77           C  
ATOM   2399  CZ  PHE A 157     151.306 152.680 167.131  1.00 31.77           C  
ATOM   2400  H   PHE A 157     145.711 154.614 164.064  1.00 31.77           H  
ATOM   2401  HA  PHE A 157     146.521 152.756 165.706  1.00 31.77           H  
ATOM   2402  HB2 PHE A 157     147.929 153.586 164.042  1.00 31.77           H  
ATOM   2403  HB3 PHE A 157     147.993 154.984 164.792  1.00 31.77           H  
ATOM   2404  HD1 PHE A 157     148.776 151.582 165.464  1.00 31.77           H  
ATOM   2405  HD2 PHE A 157     149.823 155.374 166.160  1.00 31.77           H  
ATOM   2406  HE1 PHE A 157     150.602 150.854 166.664  1.00 31.77           H  
ATOM   2407  HE2 PHE A 157     151.650 154.650 167.361  1.00 31.77           H  
ATOM   2408  HZ  PHE A 157     152.045 152.387 167.615  1.00 31.77           H  
ATOM   2409  N   ALA A 158     146.215 155.645 167.050  1.00 31.20           N  
ATOM   2410  CA  ALA A 158     146.181 156.326 168.337  1.00 31.20           C  
ATOM   2411  C   ALA A 158     145.109 155.738 169.241  1.00 31.20           C  
ATOM   2412  O   ALA A 158     145.341 155.532 170.438  1.00 31.20           O  
ATOM   2413  CB  ALA A 158     145.949 157.821 168.130  1.00 31.20           C  
ATOM   2414  H   ALA A 158     146.009 156.139 166.378  1.00 31.20           H  
ATOM   2415  HA  ALA A 158     147.039 156.214 168.776  1.00 31.20           H  
ATOM   2416  HB1 ALA A 158     145.905 158.258 168.995  1.00 31.20           H  
ATOM   2417  HB2 ALA A 158     146.685 158.185 167.612  1.00 31.20           H  
ATOM   2418  HB3 ALA A 158     145.114 157.948 167.653  1.00 31.20           H  
ATOM   2419  N   ILE A 159     143.927 155.458 168.691  1.00 31.47           N  
ATOM   2420  CA  ILE A 159     142.870 154.856 169.500  1.00 31.47           C  
ATOM   2421  C   ILE A 159     143.315 153.493 170.013  1.00 31.47           C  
ATOM   2422  O   ILE A 159     143.166 153.175 171.202  1.00 31.47           O  
ATOM   2423  CB  ILE A 159     141.565 154.755 168.693  1.00 31.47           C  
ATOM   2424  CG1 ILE A 159     140.972 156.144 168.465  1.00 31.47           C  
ATOM   2425  CG2 ILE A 159     140.565 153.876 169.420  1.00 31.47           C  
ATOM   2426  CD1 ILE A 159     140.042 156.219 167.278  1.00 31.47           C  
ATOM   2427  H   ILE A 159     143.716 155.602 167.870  1.00 31.47           H  
ATOM   2428  HA  ILE A 159     142.701 155.422 170.269  1.00 31.47           H  
ATOM   2429  HB  ILE A 159     141.761 154.356 167.831  1.00 31.47           H  
ATOM   2430 HG12 ILE A 159     140.470 156.405 169.252  1.00 31.47           H  
ATOM   2431 HG13 ILE A 159     141.695 156.772 168.313  1.00 31.47           H  
ATOM   2432 HG21 ILE A 159     139.677 154.059 169.076  1.00 31.47           H  
ATOM   2433 HG22 ILE A 159     140.791 152.945 169.269  1.00 31.47           H  
ATOM   2434 HG23 ILE A 159     140.598 154.078 170.368  1.00 31.47           H  
ATOM   2435 HD11 ILE A 159     139.725 157.130 167.183  1.00 31.47           H  
ATOM   2436 HD12 ILE A 159     140.526 155.952 166.481  1.00 31.47           H  
ATOM   2437 HD13 ILE A 159     139.293 155.621 167.426  1.00 31.47           H  
ATOM   2438  N   ILE A 160     143.882 152.668 169.126  1.00 31.84           N  
ATOM   2439  CA  ILE A 160     144.319 151.340 169.552  1.00 31.84           C  
ATOM   2440  C   ILE A 160     145.380 151.449 170.644  1.00 31.84           C  
ATOM   2441  O   ILE A 160     145.329 150.736 171.657  1.00 31.84           O  
ATOM   2442  CB  ILE A 160     144.830 150.530 168.345  1.00 31.84           C  
ATOM   2443  CG1 ILE A 160     143.711 150.261 167.331  1.00 31.84           C  
ATOM   2444  CG2 ILE A 160     145.426 149.218 168.805  1.00 31.84           C  
ATOM   2445  CD1 ILE A 160     142.371 149.899 167.938  1.00 31.84           C  
ATOM   2446  H   ILE A 160     144.021 152.849 168.297  1.00 31.84           H  
ATOM   2447  HA  ILE A 160     143.567 150.871 169.944  1.00 31.84           H  
ATOM   2448  HB  ILE A 160     145.525 151.044 167.904  1.00 31.84           H  
ATOM   2449 HG12 ILE A 160     143.581 151.056 166.795  1.00 31.84           H  
ATOM   2450 HG13 ILE A 160     143.979 149.526 166.757  1.00 31.84           H  
ATOM   2451 HG21 ILE A 160     145.535 148.632 168.040  1.00 31.84           H  
ATOM   2452 HG22 ILE A 160     146.288 149.393 169.211  1.00 31.84           H  
ATOM   2453 HG23 ILE A 160     144.829 148.811 169.452  1.00 31.84           H  
ATOM   2454 HD11 ILE A 160     141.811 149.503 167.252  1.00 31.84           H  
ATOM   2455 HD12 ILE A 160     142.512 149.264 168.658  1.00 31.84           H  
ATOM   2456 HD13 ILE A 160     141.954 150.704 168.283  1.00 31.84           H  
ATOM   2457  N   LEU A 161     146.355 152.340 170.457  1.00 31.23           N  
ATOM   2458  CA  LEU A 161     147.442 152.469 171.420  1.00 31.23           C  
ATOM   2459  C   LEU A 161     146.932 152.958 172.768  1.00 31.23           C  
ATOM   2460  O   LEU A 161     147.368 152.470 173.815  1.00 31.23           O  
ATOM   2461  CB  LEU A 161     148.513 153.415 170.875  1.00 31.23           C  
ATOM   2462  CG  LEU A 161     149.729 153.654 171.772  1.00 31.23           C  
ATOM   2463  CD1 LEU A 161     150.442 152.347 172.089  1.00 31.23           C  
ATOM   2464  CD2 LEU A 161     150.679 154.640 171.119  1.00 31.23           C  
ATOM   2465  H   LEU A 161     146.408 152.877 169.787  1.00 31.23           H  
ATOM   2466  HA  LEU A 161     147.848 151.597 171.550  1.00 31.23           H  
ATOM   2467  HB2 LEU A 161     148.841 153.051 170.038  1.00 31.23           H  
ATOM   2468  HB3 LEU A 161     148.102 154.278 170.711  1.00 31.23           H  
ATOM   2469  HG  LEU A 161     149.431 154.041 172.610  1.00 31.23           H  
ATOM   2470 HD11 LEU A 161     151.260 152.543 172.572  1.00 31.23           H  
ATOM   2471 HD12 LEU A 161     149.861 151.794 172.634  1.00 31.23           H  
ATOM   2472 HD13 LEU A 161     150.650 151.893 171.258  1.00 31.23           H  
ATOM   2473 HD21 LEU A 161     151.436 154.787 171.707  1.00 31.23           H  
ATOM   2474 HD22 LEU A 161     150.982 154.274 170.273  1.00 31.23           H  
ATOM   2475 HD23 LEU A 161     150.210 155.476 170.967  1.00 31.23           H  
ATOM   2476  N   GLY A 162     146.011 153.923 172.766  1.00 30.22           N  
ATOM   2477  CA  GLY A 162     145.448 154.390 174.022  1.00 30.22           C  
ATOM   2478  C   GLY A 162     144.688 153.304 174.758  1.00 30.22           C  
ATOM   2479  O   GLY A 162     144.804 153.167 175.979  1.00 30.22           O  
ATOM   2480  H   GLY A 162     145.703 154.314 172.064  1.00 30.22           H  
ATOM   2481  HA2 GLY A 162     146.159 154.719 174.596  1.00 30.22           H  
ATOM   2482  HA3 GLY A 162     144.836 155.120 173.845  1.00 30.22           H  
ATOM   2483  N   ILE A 163     143.897 152.517 174.027  1.00 31.54           N  
ATOM   2484  CA  ILE A 163     143.145 151.439 174.664  1.00 31.54           C  
ATOM   2485  C   ILE A 163     144.095 150.407 175.269  1.00 31.54           C  
ATOM   2486  O   ILE A 163     143.899 149.938 176.404  1.00 31.54           O  
ATOM   2487  CB  ILE A 163     142.171 150.810 173.650  1.00 31.54           C  
ATOM   2488  CG1 ILE A 163     141.006 151.761 173.377  1.00 31.54           C  
ATOM   2489  CG2 ILE A 163     141.638 149.512 174.161  1.00 31.54           C  
ATOM   2490  CD1 ILE A 163     140.464 151.665 171.985  1.00 31.54           C  
ATOM   2491  H   ILE A 163     143.783 152.583 173.177  1.00 31.54           H  
ATOM   2492  HA  ILE A 163     142.611 151.806 175.386  1.00 31.54           H  
ATOM   2493  HB  ILE A 163     142.641 150.648 172.817  1.00 31.54           H  
ATOM   2494 HG12 ILE A 163     140.283 151.560 173.991  1.00 31.54           H  
ATOM   2495 HG13 ILE A 163     141.307 152.673 173.512  1.00 31.54           H  
ATOM   2496 HG21 ILE A 163     140.843 149.282 173.657  1.00 31.54           H  
ATOM   2497 HG22 ILE A 163     142.313 148.825 174.050  1.00 31.54           H  
ATOM   2498 HG23 ILE A 163     141.418 149.621 175.099  1.00 31.54           H  
ATOM   2499 HD11 ILE A 163     139.809 152.368 171.854  1.00 31.54           H  
ATOM   2500 HD12 ILE A 163     141.192 151.764 171.352  1.00 31.54           H  
ATOM   2501 HD13 ILE A 163     140.046 150.796 171.875  1.00 31.54           H  
ATOM   2502  N   ALA A 164     145.147 150.046 174.530  1.00 31.60           N  
ATOM   2503  CA  ALA A 164     146.128 149.109 175.067  1.00 31.60           C  
ATOM   2504  C   ALA A 164     146.827 149.688 176.291  1.00 31.60           C  
ATOM   2505  O   ALA A 164     147.099 148.969 177.260  1.00 31.60           O  
ATOM   2506  CB  ALA A 164     147.146 148.742 173.989  1.00 31.60           C  
ATOM   2507  H   ALA A 164     145.312 150.323 173.734  1.00 31.60           H  
ATOM   2508  HA  ALA A 164     145.675 148.296 175.340  1.00 31.60           H  
ATOM   2509  HB1 ALA A 164     147.788 148.116 174.360  1.00 31.60           H  
ATOM   2510  HB2 ALA A 164     146.678 148.333 173.244  1.00 31.60           H  
ATOM   2511  HB3 ALA A 164     147.599 149.547 173.696  1.00 31.60           H  
ATOM   2512  N   ILE A 165     147.131 150.987 176.264  1.00 31.64           N  
ATOM   2513  CA  ILE A 165     147.765 151.623 177.413  1.00 31.64           C  
ATOM   2514  C   ILE A 165     146.854 151.544 178.627  1.00 31.64           C  
ATOM   2515  O   ILE A 165     147.317 151.359 179.756  1.00 31.64           O  
ATOM   2516  CB  ILE A 165     148.139 153.079 177.084  1.00 31.64           C  
ATOM   2517  CG1 ILE A 165     149.356 153.123 176.158  1.00 31.64           C  
ATOM   2518  CG2 ILE A 165     148.426 153.849 178.360  1.00 31.64           C  
ATOM   2519  CD1 ILE A 165     149.580 154.469 175.500  1.00 31.64           C  
ATOM   2520  H   ILE A 165     146.984 151.513 175.600  1.00 31.64           H  
ATOM   2521  HA  ILE A 165     148.584 151.147 177.624  1.00 31.64           H  
ATOM   2522  HB  ILE A 165     147.391 153.498 176.631  1.00 31.64           H  
ATOM   2523 HG12 ILE A 165     150.150 152.909 176.674  1.00 31.64           H  
ATOM   2524 HG13 ILE A 165     149.236 152.467 175.454  1.00 31.64           H  
ATOM   2525 HG21 ILE A 165     148.930 154.648 178.142  1.00 31.64           H  
ATOM   2526 HG22 ILE A 165     147.587 154.095 178.779  1.00 31.64           H  
ATOM   2527 HG23 ILE A 165     148.946 153.286 178.955  1.00 31.64           H  
ATOM   2528 HD11 ILE A 165     150.265 154.377 174.820  1.00 31.64           H  
ATOM   2529 HD12 ILE A 165     148.749 154.763 175.095  1.00 31.64           H  
ATOM   2530 HD13 ILE A 165     149.864 155.109 176.172  1.00 31.64           H  
ATOM   2531  N   THR A 166     145.547 151.710 178.421  1.00 33.54           N  
ATOM   2532  CA  THR A 166     144.613 151.602 179.539  1.00 33.54           C  
ATOM   2533  C   THR A 166     144.626 150.197 180.129  1.00 33.54           C  
ATOM   2534  O   THR A 166     144.712 150.025 181.354  1.00 33.54           O  
ATOM   2535  CB  THR A 166     143.203 151.981 179.089  1.00 33.54           C  
ATOM   2536  OG1 THR A 166     143.201 153.328 178.608  1.00 33.54           O  
ATOM   2537  CG2 THR A 166     142.222 151.863 180.244  1.00 33.54           C  
ATOM   2538  H   THR A 166     145.183 151.881 177.661  1.00 33.54           H  
ATOM   2539  HA  THR A 166     144.879 152.222 180.237  1.00 33.54           H  
ATOM   2540  HB  THR A 166     142.919 151.383 178.380  1.00 33.54           H  
ATOM   2541  HG1 THR A 166     142.416 153.573 178.435  1.00 33.54           H  
ATOM   2542 HG21 THR A 166     141.385 152.294 180.009  1.00 33.54           H  
ATOM   2543 HG22 THR A 166     142.051 150.930 180.443  1.00 33.54           H  
ATOM   2544 HG23 THR A 166     142.586 152.294 181.033  1.00 33.54           H  
ATOM   2545  N   TYR A 167     144.552 149.173 179.271  1.00 34.27           N  
ATOM   2546  CA  TYR A 167     144.666 147.809 179.790  1.00 34.27           C  
ATOM   2547  C   TYR A 167     145.959 147.608 180.570  1.00 34.27           C  
ATOM   2548  O   TYR A 167     145.953 146.975 181.632  1.00 34.27           O  
ATOM   2549  CB  TYR A 167     144.557 146.762 178.680  1.00 34.27           C  
ATOM   2550  CG  TYR A 167     143.196 146.656 178.039  1.00 34.27           C  
ATOM   2551  CD1 TYR A 167     142.187 145.933 178.664  1.00 34.27           C  
ATOM   2552  CD2 TYR A 167     142.919 147.240 176.817  1.00 34.27           C  
ATOM   2553  CE1 TYR A 167     140.938 145.812 178.104  1.00 34.27           C  
ATOM   2554  CE2 TYR A 167     141.666 147.120 176.247  1.00 34.27           C  
ATOM   2555  CZ  TYR A 167     140.682 146.407 176.895  1.00 34.27           C  
ATOM   2556  OH  TYR A 167     139.437 146.291 176.325  1.00 34.27           O  
ATOM   2557  H   TYR A 167     144.442 149.234 178.422  1.00 34.27           H  
ATOM   2558  HA  TYR A 167     143.930 147.657 180.404  1.00 34.27           H  
ATOM   2559  HB2 TYR A 167     145.194 146.981 177.980  1.00 34.27           H  
ATOM   2560  HB3 TYR A 167     144.766 145.897 179.062  1.00 34.27           H  
ATOM   2561  HD1 TYR A 167     142.356 145.529 179.484  1.00 34.27           H  
ATOM   2562  HD2 TYR A 167     143.582 147.725 176.377  1.00 34.27           H  
ATOM   2563  HE1 TYR A 167     140.274 145.329 178.541  1.00 34.27           H  
ATOM   2564  HE2 TYR A 167     141.483 147.516 175.431  1.00 34.27           H  
ATOM   2565  HH  TYR A 167     139.470 146.520 175.517  1.00 34.27           H  
ATOM   2566  N   LEU A 168     147.078 148.129 180.067  1.00 33.60           N  
ATOM   2567  CA  LEU A 168     148.329 147.991 180.807  1.00 33.60           C  
ATOM   2568  C   LEU A 168     148.249 148.690 182.158  1.00 33.60           C  
ATOM   2569  O   LEU A 168     148.698 148.148 183.174  1.00 33.60           O  
ATOM   2570  CB  LEU A 168     149.496 148.550 179.997  1.00 33.60           C  
ATOM   2571  CG  LEU A 168     149.773 147.910 178.642  1.00 33.60           C  
ATOM   2572  CD1 LEU A 168     150.812 148.731 177.913  1.00 33.60           C  
ATOM   2573  CD2 LEU A 168     150.225 146.472 178.800  1.00 33.60           C  
ATOM   2574  H   LEU A 168     147.141 148.556 179.323  1.00 33.60           H  
ATOM   2575  HA  LEU A 168     148.499 147.050 180.968  1.00 33.60           H  
ATOM   2576  HB2 LEU A 168     149.328 149.492 179.840  1.00 33.60           H  
ATOM   2577  HB3 LEU A 168     150.302 148.454 180.526  1.00 33.60           H  
ATOM   2578  HG  LEU A 168     148.961 147.909 178.115  1.00 33.60           H  
ATOM   2579 HD11 LEU A 168     150.844 148.443 176.991  1.00 33.60           H  
ATOM   2580 HD12 LEU A 168     150.564 149.667 177.958  1.00 33.60           H  
ATOM   2581 HD13 LEU A 168     151.675 148.596 178.334  1.00 33.60           H  
ATOM   2582 HD21 LEU A 168     150.400 146.097 177.921  1.00 33.60           H  
ATOM   2583 HD22 LEU A 168     151.034 146.452 179.334  1.00 33.60           H  
ATOM   2584 HD23 LEU A 168     149.524 145.965 179.240  1.00 33.60           H  
ATOM   2585  N   MET A 169     147.683 149.897 182.187  1.00 35.34           N  
ATOM   2586  CA  MET A 169     147.580 150.643 183.435  1.00 35.34           C  
ATOM   2587  C   MET A 169     146.724 149.905 184.452  1.00 35.34           C  
ATOM   2588  O   MET A 169     146.934 150.049 185.661  1.00 35.34           O  
ATOM   2589  CB  MET A 169     147.002 152.032 183.167  1.00 35.34           C  
ATOM   2590  CG  MET A 169     147.842 152.883 182.234  1.00 35.34           C  
ATOM   2591  SD  MET A 169     148.940 154.014 183.100  1.00 35.34           S  
ATOM   2592  CE  MET A 169     147.789 155.282 183.609  1.00 35.34           C  
ATOM   2593  H   MET A 169     147.354 150.300 181.502  1.00 35.34           H  
ATOM   2594  HA  MET A 169     148.470 150.760 183.803  1.00 35.34           H  
ATOM   2595  HB2 MET A 169     146.124 151.931 182.765  1.00 35.34           H  
ATOM   2596  HB3 MET A 169     146.924 152.505 184.009  1.00 35.34           H  
ATOM   2597  HG2 MET A 169     148.391 152.304 181.685  1.00 35.34           H  
ATOM   2598  HG3 MET A 169     147.253 153.411 181.672  1.00 35.34           H  
ATOM   2599  HE1 MET A 169     148.270 155.965 184.102  1.00 35.34           H  
ATOM   2600  HE2 MET A 169     147.378 155.671 182.821  1.00 35.34           H  
ATOM   2601  HE3 MET A 169     147.109 154.883 184.174  1.00 35.34           H  
ATOM   2602  N   ASN A 170     145.758 149.116 183.988  1.00 38.00           N  
ATOM   2603  CA  ASN A 170     144.932 148.309 184.876  1.00 38.00           C  
ATOM   2604  C   ASN A 170     145.517 146.924 185.132  1.00 38.00           C  
ATOM   2605  O   ASN A 170     144.871 146.107 185.794  1.00 38.00           O  
ATOM   2606  CB  ASN A 170     143.521 148.175 184.304  1.00 38.00           C  
ATOM   2607  CG  ASN A 170     142.635 149.346 184.667  1.00 38.00           C  
ATOM   2608  OD1 ASN A 170     142.443 150.263 183.871  1.00 38.00           O  
ATOM   2609  ND2 ASN A 170     142.090 149.320 185.876  1.00 38.00           N  
ATOM   2610  H   ASN A 170     145.560 149.032 183.155  1.00 38.00           H  
ATOM   2611  HA  ASN A 170     144.860 148.761 185.731  1.00 38.00           H  
ATOM   2612  HB2 ASN A 170     143.574 148.127 183.336  1.00 38.00           H  
ATOM   2613  HB3 ASN A 170     143.110 147.369 184.654  1.00 38.00           H  
ATOM   2614 HD21 ASN A 170     142.247 148.661 186.405  1.00 38.00           H  
ATOM   2615 HD22 ASN A 170     141.578 149.963 186.130  1.00 38.00           H  
ATOM   2616  N   SER A 171     146.717 146.647 184.635  1.00 38.91           N  
ATOM   2617  CA  SER A 171     147.305 145.318 184.742  1.00 38.91           C  
ATOM   2618  C   SER A 171     147.756 145.066 186.180  1.00 38.91           C  
ATOM   2619  O   SER A 171     147.525 145.871 187.088  1.00 38.91           O  
ATOM   2620  CB  SER A 171     148.460 145.173 183.758  1.00 38.91           C  
ATOM   2621  OG  SER A 171     149.601 145.879 184.209  1.00 38.91           O  
ATOM   2622  H   SER A 171     147.217 147.215 184.228  1.00 38.91           H  
ATOM   2623  HA  SER A 171     146.633 144.655 184.517  1.00 38.91           H  
ATOM   2624  HB2 SER A 171     148.684 144.233 183.670  1.00 38.91           H  
ATOM   2625  HB3 SER A 171     148.188 145.530 182.898  1.00 38.91           H  
ATOM   2626  HG  SER A 171     150.232 145.782 183.664  1.00 38.91           H  
ATOM   2627  N   GLU A 172     148.410 143.926 186.396  1.00 43.50           N  
ATOM   2628  CA  GLU A 172     148.877 143.514 187.714  1.00 43.50           C  
ATOM   2629  C   GLU A 172     150.361 143.770 187.931  1.00 43.50           C  
ATOM   2630  O   GLU A 172     150.764 144.135 189.039  1.00 43.50           O  
ATOM   2631  CB  GLU A 172     148.591 142.025 187.931  1.00 43.50           C  
ATOM   2632  CG  GLU A 172     147.333 141.743 188.735  1.00 43.50           C  
ATOM   2633  CD  GLU A 172     146.987 140.267 188.775  1.00 43.50           C  
ATOM   2634  OE1 GLU A 172     147.849 139.443 188.404  1.00 43.50           O  
ATOM   2635  OE2 GLU A 172     145.853 139.931 189.177  1.00 43.50           O  
ATOM   2636  H   GLU A 172     148.597 143.359 185.776  1.00 43.50           H  
ATOM   2637  HA  GLU A 172     148.389 144.010 188.390  1.00 43.50           H  
ATOM   2638  HB2 GLU A 172     148.492 141.597 187.067  1.00 43.50           H  
ATOM   2639  HB3 GLU A 172     149.339 141.631 188.407  1.00 43.50           H  
ATOM   2640  HG2 GLU A 172     147.465 142.046 189.647  1.00 43.50           H  
ATOM   2641  HG3 GLU A 172     146.588 142.215 188.332  1.00 43.50           H  
ATOM   2642  N   ASN A 173     151.187 143.585 186.905  1.00 39.61           N  
ATOM   2643  CA  ASN A 173     152.624 143.740 187.072  1.00 39.61           C  
ATOM   2644  C   ASN A 173     152.978 145.184 187.402  1.00 39.61           C  
ATOM   2645  O   ASN A 173     152.454 146.126 186.802  1.00 39.61           O  
ATOM   2646  CB  ASN A 173     153.355 143.297 185.807  1.00 39.61           C  
ATOM   2647  CG  ASN A 173     154.844 143.126 186.026  1.00 39.61           C  
ATOM   2648  OD1 ASN A 173     155.490 143.961 186.657  1.00 39.61           O  
ATOM   2649  ND2 ASN A 173     155.396 142.037 185.505  1.00 39.61           N  
ATOM   2650  H   ASN A 173     150.940 143.371 186.110  1.00 39.61           H  
ATOM   2651  HA  ASN A 173     152.922 143.180 187.806  1.00 39.61           H  
ATOM   2652  HB2 ASN A 173     152.995 142.446 185.512  1.00 39.61           H  
ATOM   2653  HB3 ASN A 173     153.230 143.968 185.117  1.00 39.61           H  
ATOM   2654 HD21 ASN A 173     154.912 141.476 185.070  1.00 39.61           H  
ATOM   2655 HD22 ASN A 173     156.239 141.894 185.602  1.00 39.61           H  
ATOM   2656  N   GLU A 174     153.882 145.352 188.368  1.00 39.88           N  
ATOM   2657  CA  GLU A 174     154.315 146.686 188.768  1.00 39.88           C  
ATOM   2658  C   GLU A 174     155.079 147.371 187.639  1.00 39.88           C  
ATOM   2659  O   GLU A 174     154.810 148.532 187.301  1.00 39.88           O  
ATOM   2660  CB  GLU A 174     155.185 146.575 190.022  1.00 39.88           C  
ATOM   2661  CG  GLU A 174     155.675 147.891 190.590  1.00 39.88           C  
ATOM   2662  CD  GLU A 174     154.542 148.749 191.103  1.00 39.88           C  
ATOM   2663  OE1 GLU A 174     153.488 148.189 191.472  1.00 39.88           O  
ATOM   2664  OE2 GLU A 174     154.709 149.984 191.152  1.00 39.88           O  
ATOM   2665  H   GLU A 174     154.259 144.712 188.802  1.00 39.88           H  
ATOM   2666  HA  GLU A 174     153.537 147.224 188.981  1.00 39.88           H  
ATOM   2667  HB2 GLU A 174     154.674 146.127 190.715  1.00 39.88           H  
ATOM   2668  HB3 GLU A 174     155.968 146.044 189.808  1.00 39.88           H  
ATOM   2669  HG2 GLU A 174     156.276 147.713 191.331  1.00 39.88           H  
ATOM   2670  HG3 GLU A 174     156.141 148.387 189.900  1.00 39.88           H  
ATOM   2671  N   LYS A 175     156.030 146.651 187.036  1.00 37.41           N  
ATOM   2672  CA  LYS A 175     156.855 147.222 185.976  1.00 37.41           C  
ATOM   2673  C   LYS A 175     156.012 147.649 184.782  1.00 37.41           C  
ATOM   2674  O   LYS A 175     156.209 148.738 184.231  1.00 37.41           O  
ATOM   2675  CB  LYS A 175     157.914 146.205 185.549  1.00 37.41           C  
ATOM   2676  CG  LYS A 175     158.857 146.675 184.451  1.00 37.41           C  
ATOM   2677  CD  LYS A 175     159.819 147.743 184.935  1.00 37.41           C  
ATOM   2678  CE  LYS A 175     160.734 148.191 183.809  1.00 37.41           C  
ATOM   2679  NZ  LYS A 175     161.619 147.090 183.342  1.00 37.41           N  
ATOM   2680  H   LYS A 175     156.215 145.833 187.224  1.00 37.41           H  
ATOM   2681  HA  LYS A 175     157.311 148.007 186.319  1.00 37.41           H  
ATOM   2682  HB2 LYS A 175     158.456 145.980 186.322  1.00 37.41           H  
ATOM   2683  HB3 LYS A 175     157.464 145.409 185.226  1.00 37.41           H  
ATOM   2684  HG2 LYS A 175     159.381 145.919 184.143  1.00 37.41           H  
ATOM   2685  HG3 LYS A 175     158.344 147.042 183.715  1.00 37.41           H  
ATOM   2686  HD2 LYS A 175     160.367 147.383 185.651  1.00 37.41           H  
ATOM   2687  HD3 LYS A 175     159.318 148.513 185.246  1.00 37.41           H  
ATOM   2688  HE2 LYS A 175     161.294 148.919 184.123  1.00 37.41           H  
ATOM   2689  HE3 LYS A 175     160.194 148.484 183.059  1.00 37.41           H  
ATOM   2690  HZ1 LYS A 175     162.105 146.781 184.020  1.00 37.41           H  
ATOM   2691  HZ2 LYS A 175     162.165 147.388 182.705  1.00 37.41           H  
ATOM   2692  HZ3 LYS A 175     161.127 146.424 183.012  1.00 37.41           H  
ATOM   2693  N   VAL A 176     155.073 146.799 184.361  1.00 35.91           N  
ATOM   2694  CA  VAL A 176     154.243 147.126 183.206  1.00 35.91           C  
ATOM   2695  C   VAL A 176     153.397 148.359 183.494  1.00 35.91           C  
ATOM   2696  O   VAL A 176     153.230 149.234 182.636  1.00 35.91           O  
ATOM   2697  CB  VAL A 176     153.370 145.919 182.818  1.00 35.91           C  
ATOM   2698  CG1 VAL A 176     152.436 146.285 181.679  1.00 35.91           C  
ATOM   2699  CG2 VAL A 176     154.241 144.737 182.438  1.00 35.91           C  
ATOM   2700  H   VAL A 176     154.900 146.038 184.722  1.00 35.91           H  
ATOM   2701  HA  VAL A 176     154.819 147.331 182.453  1.00 35.91           H  
ATOM   2702  HB  VAL A 176     152.828 145.662 183.580  1.00 35.91           H  
ATOM   2703 HG11 VAL A 176     152.066 145.472 181.302  1.00 35.91           H  
ATOM   2704 HG12 VAL A 176     151.721 146.845 182.020  1.00 35.91           H  
ATOM   2705 HG13 VAL A 176     152.938 146.764 181.001  1.00 35.91           H  
ATOM   2706 HG21 VAL A 176     153.671 144.001 182.163  1.00 35.91           H  
ATOM   2707 HG22 VAL A 176     154.823 144.995 181.706  1.00 35.91           H  
ATOM   2708 HG23 VAL A 176     154.771 144.474 183.206  1.00 35.91           H  
ATOM   2709  N   ARG A 177     152.835 148.438 184.701  1.00 37.91           N  
ATOM   2710  CA  ARG A 177     152.023 149.594 185.060  1.00 37.91           C  
ATOM   2711  C   ARG A 177     152.845 150.874 185.035  1.00 37.91           C  
ATOM   2712  O   ARG A 177     152.402 151.895 184.494  1.00 37.91           O  
ATOM   2713  CB  ARG A 177     151.400 149.383 186.438  1.00 37.91           C  
ATOM   2714  CG  ARG A 177     150.173 148.490 186.433  1.00 37.91           C  
ATOM   2715  CD  ARG A 177     149.249 148.837 187.580  1.00 37.91           C  
ATOM   2716  NE  ARG A 177     149.998 149.076 188.808  1.00 37.91           N  
ATOM   2717  CZ  ARG A 177     150.456 148.121 189.606  1.00 37.91           C  
ATOM   2718  NH1 ARG A 177     150.256 146.840 189.340  1.00 37.91           N  
ATOM   2719  NH2 ARG A 177     151.136 148.460 190.697  1.00 37.91           N  
ATOM   2720  H   ARG A 177     152.908 147.844 185.319  1.00 37.91           H  
ATOM   2721  HA  ARG A 177     151.305 149.689 184.415  1.00 37.91           H  
ATOM   2722  HB2 ARG A 177     152.060 148.974 187.020  1.00 37.91           H  
ATOM   2723  HB3 ARG A 177     151.138 150.246 186.795  1.00 37.91           H  
ATOM   2724  HG2 ARG A 177     149.687 148.615 185.602  1.00 37.91           H  
ATOM   2725  HG3 ARG A 177     150.445 147.565 186.528  1.00 37.91           H  
ATOM   2726  HD2 ARG A 177     148.759 149.645 187.362  1.00 37.91           H  
ATOM   2727  HD3 ARG A 177     148.634 148.102 187.732  1.00 37.91           H  
ATOM   2728  HE  ARG A 177     150.089 149.891 189.067  1.00 37.91           H  
ATOM   2729 HH11 ARG A 177     149.818 146.609 188.637  1.00 37.91           H  
ATOM   2730 HH12 ARG A 177     150.563 146.239 189.873  1.00 37.91           H  
ATOM   2731 HH21 ARG A 177     151.271 149.289 190.879  1.00 37.91           H  
ATOM   2732 HH22 ARG A 177     151.437 147.849 191.222  1.00 37.91           H  
ATOM   2733  N   LYS A 178     154.050 150.843 185.610  1.00 36.50           N  
ATOM   2734  CA  LYS A 178     154.888 152.037 185.590  1.00 36.50           C  
ATOM   2735  C   LYS A 178     155.291 152.413 184.171  1.00 36.50           C  
ATOM   2736  O   LYS A 178     155.376 153.601 183.841  1.00 36.50           O  
ATOM   2737  CB  LYS A 178     156.120 151.840 186.470  1.00 36.50           C  
ATOM   2738  CG  LYS A 178     155.787 151.609 187.930  1.00 36.50           C  
ATOM   2739  CD  LYS A 178     155.184 152.876 188.533  1.00 36.50           C  
ATOM   2740  CE  LYS A 178     154.902 152.733 190.010  1.00 36.50           C  
ATOM   2741  NZ  LYS A 178     154.276 153.960 190.562  1.00 36.50           N  
ATOM   2742  H   LYS A 178     154.395 150.162 186.007  1.00 36.50           H  
ATOM   2743  HA  LYS A 178     154.378 152.779 185.951  1.00 36.50           H  
ATOM   2744  HB2 LYS A 178     156.609 151.066 186.149  1.00 36.50           H  
ATOM   2745  HB3 LYS A 178     156.678 152.631 186.413  1.00 36.50           H  
ATOM   2746  HG2 LYS A 178     155.138 150.893 188.008  1.00 36.50           H  
ATOM   2747  HG3 LYS A 178     156.597 151.388 188.416  1.00 36.50           H  
ATOM   2748  HD2 LYS A 178     155.803 153.614 188.414  1.00 36.50           H  
ATOM   2749  HD3 LYS A 178     154.342 153.069 188.096  1.00 36.50           H  
ATOM   2750  HE2 LYS A 178     155.731 152.570 190.485  1.00 36.50           H  
ATOM   2751  HE3 LYS A 178     154.281 152.002 190.141  1.00 36.50           H  
ATOM   2752  HZ1 LYS A 178     154.820 154.656 190.455  1.00 36.50           H  
ATOM   2753  HZ2 LYS A 178     154.109 153.850 191.430  1.00 36.50           H  
ATOM   2754  HZ3 LYS A 178     153.511 154.120 190.138  1.00 36.50           H  
ATOM   2755  N   SER A 179     155.549 151.423 183.318  1.00 32.82           N  
ATOM   2756  CA  SER A 179     155.901 151.727 181.935  1.00 32.82           C  
ATOM   2757  C   SER A 179     154.741 152.379 181.198  1.00 32.82           C  
ATOM   2758  O   SER A 179     154.933 153.351 180.454  1.00 32.82           O  
ATOM   2759  CB  SER A 179     156.351 150.453 181.223  1.00 32.82           C  
ATOM   2760  OG  SER A 179     157.334 149.769 181.979  1.00 32.82           O  
ATOM   2761  H   SER A 179     155.527 150.585 183.511  1.00 32.82           H  
ATOM   2762  HA  SER A 179     156.623 152.368 181.920  1.00 32.82           H  
ATOM   2763  HB2 SER A 179     155.585 149.870 181.102  1.00 32.82           H  
ATOM   2764  HB3 SER A 179     156.725 150.691 180.363  1.00 32.82           H  
ATOM   2765  HG  SER A 179     158.033 150.231 182.025  1.00 32.82           H  
ATOM   2766  N   ALA A 180     153.529 151.859 181.390  1.00 33.38           N  
ATOM   2767  CA  ALA A 180     152.366 152.488 180.777  1.00 33.38           C  
ATOM   2768  C   ALA A 180     152.200 153.916 181.276  1.00 33.38           C  
ATOM   2769  O   ALA A 180     151.925 154.830 180.489  1.00 33.38           O  
ATOM   2770  CB  ALA A 180     151.112 151.663 181.065  1.00 33.38           C  
ATOM   2771  H   ALA A 180     153.357 151.162 181.862  1.00 33.38           H  
ATOM   2772  HA  ALA A 180     152.493 152.519 179.816  1.00 33.38           H  
ATOM   2773  HB1 ALA A 180     150.357 152.076 180.616  1.00 33.38           H  
ATOM   2774  HB2 ALA A 180     151.244 150.763 180.729  1.00 33.38           H  
ATOM   2775  HB3 ALA A 180     150.960 151.642 182.022  1.00 33.38           H  
ATOM   2776  N   GLU A 181     152.377 154.129 182.582  1.00 34.61           N  
ATOM   2777  CA  GLU A 181     152.262 155.476 183.131  1.00 34.61           C  
ATOM   2778  C   GLU A 181     153.298 156.413 182.522  1.00 34.61           C  
ATOM   2779  O   GLU A 181     152.984 157.559 182.182  1.00 34.61           O  
ATOM   2780  CB  GLU A 181     152.409 155.436 184.650  1.00 34.61           C  
ATOM   2781  CG  GLU A 181     151.329 154.643 185.357  1.00 34.61           C  
ATOM   2782  CD  GLU A 181     151.740 154.206 186.750  1.00 34.61           C  
ATOM   2783  OE1 GLU A 181     152.789 154.675 187.238  1.00 34.61           O  
ATOM   2784  OE2 GLU A 181     151.014 153.388 187.357  1.00 34.61           O  
ATOM   2785  H   GLU A 181     152.560 153.520 183.161  1.00 34.61           H  
ATOM   2786  HA  GLU A 181     151.382 155.827 182.924  1.00 34.61           H  
ATOM   2787  HB2 GLU A 181     153.264 155.032 184.868  1.00 34.61           H  
ATOM   2788  HB3 GLU A 181     152.379 156.345 184.990  1.00 34.61           H  
ATOM   2789  HG2 GLU A 181     150.536 155.195 185.438  1.00 34.61           H  
ATOM   2790  HG3 GLU A 181     151.127 153.849 184.840  1.00 34.61           H  
ATOM   2791  N   THR A 182     154.540 155.950 182.384  1.00 31.17           N  
ATOM   2792  CA  THR A 182     155.592 156.797 181.831  1.00 31.17           C  
ATOM   2793  C   THR A 182     155.296 157.162 180.382  1.00 31.17           C  
ATOM   2794  O   THR A 182     155.437 158.326 179.977  1.00 31.17           O  
ATOM   2795  CB  THR A 182     156.943 156.088 181.942  1.00 31.17           C  
ATOM   2796  OG1 THR A 182     157.144 155.648 183.289  1.00 31.17           O  
ATOM   2797  CG2 THR A 182     158.077 157.019 181.547  1.00 31.17           C  
ATOM   2798  H   THR A 182     154.796 155.157 182.599  1.00 31.17           H  
ATOM   2799  HA  THR A 182     155.641 157.618 182.345  1.00 31.17           H  
ATOM   2800  HB  THR A 182     156.955 155.322 181.347  1.00 31.17           H  
ATOM   2801  HG1 THR A 182     156.560 155.082 183.498  1.00 31.17           H  
ATOM   2802 HG21 THR A 182     158.931 156.595 181.723  1.00 31.17           H  
ATOM   2803 HG22 THR A 182     158.021 157.232 180.602  1.00 31.17           H  
ATOM   2804 HG23 THR A 182     158.024 157.842 182.059  1.00 31.17           H  
ATOM   2805  N   LEU A 183     154.881 156.179 179.581  1.00 30.15           N  
ATOM   2806  CA  LEU A 183     154.558 156.463 178.187  1.00 30.15           C  
ATOM   2807  C   LEU A 183     153.401 157.448 178.086  1.00 30.15           C  
ATOM   2808  O   LEU A 183     153.443 158.399 177.289  1.00 30.15           O  
ATOM   2809  CB  LEU A 183     154.226 155.161 177.459  1.00 30.15           C  
ATOM   2810  CG  LEU A 183     153.927 155.263 175.965  1.00 30.15           C  
ATOM   2811  CD1 LEU A 183     155.147 155.741 175.200  1.00 30.15           C  
ATOM   2812  CD2 LEU A 183     153.448 153.927 175.433  1.00 30.15           C  
ATOM   2813  H   LEU A 183     154.781 155.359 179.816  1.00 30.15           H  
ATOM   2814  HA  LEU A 183     155.331 156.861 177.757  1.00 30.15           H  
ATOM   2815  HB2 LEU A 183     154.980 154.559 177.559  1.00 30.15           H  
ATOM   2816  HB3 LEU A 183     153.445 154.770 177.881  1.00 30.15           H  
ATOM   2817  HG  LEU A 183     153.217 155.910 175.827  1.00 30.15           H  
ATOM   2818 HD11 LEU A 183     154.951 155.717 174.250  1.00 30.15           H  
ATOM   2819 HD12 LEU A 183     155.356 156.648 175.472  1.00 30.15           H  
ATOM   2820 HD13 LEU A 183     155.893 155.154 175.398  1.00 30.15           H  
ATOM   2821 HD21 LEU A 183     153.265 154.012 174.484  1.00 30.15           H  
ATOM   2822 HD22 LEU A 183     154.141 153.263 175.579  1.00 30.15           H  
ATOM   2823 HD23 LEU A 183     152.640 153.671 175.905  1.00 30.15           H  
ATOM   2824  N   LEU A 184     152.364 157.249 178.902  1.00 31.48           N  
ATOM   2825  CA  LEU A 184     151.219 158.148 178.873  1.00 31.48           C  
ATOM   2826  C   LEU A 184     151.617 159.560 179.279  1.00 31.48           C  
ATOM   2827  O   LEU A 184     151.157 160.536 178.677  1.00 31.48           O  
ATOM   2828  CB  LEU A 184     150.115 157.612 179.784  1.00 31.48           C  
ATOM   2829  CG  LEU A 184     148.700 158.138 179.536  1.00 31.48           C  
ATOM   2830  CD1 LEU A 184     148.235 157.831 178.123  1.00 31.48           C  
ATOM   2831  CD2 LEU A 184     147.740 157.553 180.552  1.00 31.48           C  
ATOM   2832  H   LEU A 184     152.302 156.607 179.472  1.00 31.48           H  
ATOM   2833  HA  LEU A 184     150.877 158.184 177.966  1.00 31.48           H  
ATOM   2834  HB2 LEU A 184     150.083 156.648 179.685  1.00 31.48           H  
ATOM   2835  HB3 LEU A 184     150.346 157.832 180.700  1.00 31.48           H  
ATOM   2836  HG  LEU A 184     148.700 159.102 179.647  1.00 31.48           H  
ATOM   2837 HD11 LEU A 184     147.285 158.016 178.060  1.00 31.48           H  
ATOM   2838 HD12 LEU A 184     148.720 158.392 177.499  1.00 31.48           H  
ATOM   2839 HD13 LEU A 184     148.403 156.895 177.931  1.00 31.48           H  
ATOM   2840 HD21 LEU A 184     146.851 157.903 180.384  1.00 31.48           H  
ATOM   2841 HD22 LEU A 184     147.739 156.588 180.464  1.00 31.48           H  
ATOM   2842 HD23 LEU A 184     148.032 157.804 181.442  1.00 31.48           H  
ATOM   2843  N   ASP A 185     152.469 159.694 180.300  1.00 32.56           N  
ATOM   2844  CA  ASP A 185     152.919 161.019 180.714  1.00 32.56           C  
ATOM   2845  C   ASP A 185     153.715 161.706 179.613  1.00 32.56           C  
ATOM   2846  O   ASP A 185     153.541 162.905 179.371  1.00 32.56           O  
ATOM   2847  CB  ASP A 185     153.756 160.926 181.988  1.00 32.56           C  
ATOM   2848  CG  ASP A 185     152.937 160.535 183.197  1.00 32.56           C  
ATOM   2849  OD1 ASP A 185     151.731 160.857 183.228  1.00 32.56           O  
ATOM   2850  OD2 ASP A 185     153.500 159.919 184.125  1.00 32.56           O  
ATOM   2851  H   ASP A 185     152.794 159.044 180.759  1.00 32.56           H  
ATOM   2852  HA  ASP A 185     152.143 161.568 180.905  1.00 32.56           H  
ATOM   2853  HB2 ASP A 185     154.447 160.258 181.865  1.00 32.56           H  
ATOM   2854  HB3 ASP A 185     154.159 161.791 182.165  1.00 32.56           H  
ATOM   2855  N   ALA A 186     154.605 160.973 178.943  1.00 30.92           N  
ATOM   2856  CA  ALA A 186     155.376 161.582 177.862  1.00 30.92           C  
ATOM   2857  C   ALA A 186     154.458 162.074 176.747  1.00 30.92           C  
ATOM   2858  O   ALA A 186     154.607 163.198 176.245  1.00 30.92           O  
ATOM   2859  CB  ALA A 186     156.401 160.585 177.322  1.00 30.92           C  
ATOM   2860  H   ALA A 186     154.778 160.143 179.089  1.00 30.92           H  
ATOM   2861  HA  ALA A 186     155.859 162.349 178.212  1.00 30.92           H  
ATOM   2862  HB1 ALA A 186     156.903 161.005 176.606  1.00 30.92           H  
ATOM   2863  HB2 ALA A 186     157.000 160.328 178.040  1.00 30.92           H  
ATOM   2864  HB3 ALA A 186     155.933 159.806 176.984  1.00 30.92           H  
ATOM   2865  N   ILE A 187     153.484 161.247 176.359  1.00 30.28           N  
ATOM   2866  CA  ILE A 187     152.571 161.643 175.288  1.00 30.28           C  
ATOM   2867  C   ILE A 187     151.734 162.844 175.716  1.00 30.28           C  
ATOM   2868  O   ILE A 187     151.488 163.767 174.926  1.00 30.28           O  
ATOM   2869  CB  ILE A 187     151.695 160.446 174.872  1.00 30.28           C  
ATOM   2870  CG1 ILE A 187     152.569 159.332 174.294  1.00 30.28           C  
ATOM   2871  CG2 ILE A 187     150.660 160.869 173.847  1.00 30.28           C  
ATOM   2872  CD1 ILE A 187     151.901 157.984 174.255  1.00 30.28           C  
ATOM   2873  H   ILE A 187     153.334 160.469 176.692  1.00 30.28           H  
ATOM   2874  HA  ILE A 187     153.094 161.907 174.515  1.00 30.28           H  
ATOM   2875  HB  ILE A 187     151.236 160.108 175.657  1.00 30.28           H  
ATOM   2876 HG12 ILE A 187     152.811 159.567 173.385  1.00 30.28           H  
ATOM   2877 HG13 ILE A 187     153.370 159.245 174.834  1.00 30.28           H  
ATOM   2878 HG21 ILE A 187     150.231 160.076 173.488  1.00 30.28           H  
ATOM   2879 HG22 ILE A 187     149.999 161.434 174.274  1.00 30.28           H  
ATOM   2880 HG23 ILE A 187     151.103 161.355 173.135  1.00 30.28           H  
ATOM   2881 HD11 ILE A 187     152.562 157.311 174.028  1.00 30.28           H  
ATOM   2882 HD12 ILE A 187     151.520 157.794 175.126  1.00 30.28           H  
ATOM   2883 HD13 ILE A 187     151.201 158.001 173.584  1.00 30.28           H  
ATOM   2884  N   ASN A 188     151.283 162.856 176.972  1.00 31.29           N  
ATOM   2885  CA  ASN A 188     150.499 163.981 177.468  1.00 31.29           C  
ATOM   2886  C   ASN A 188     151.316 165.266 177.464  1.00 31.29           C  
ATOM   2887  O   ASN A 188     150.804 166.338 177.115  1.00 31.29           O  
ATOM   2888  CB  ASN A 188     149.986 163.673 178.874  1.00 31.29           C  
ATOM   2889  CG  ASN A 188     148.872 164.600 179.302  1.00 31.29           C  
ATOM   2890  OD1 ASN A 188     148.020 164.975 178.500  1.00 31.29           O  
ATOM   2891  ND2 ASN A 188     148.873 164.977 180.573  1.00 31.29           N  
ATOM   2892  H   ASN A 188     151.417 162.233 177.548  1.00 31.29           H  
ATOM   2893  HA  ASN A 188     149.732 164.112 176.889  1.00 31.29           H  
ATOM   2894  HB2 ASN A 188     149.646 162.764 178.895  1.00 31.29           H  
ATOM   2895  HB3 ASN A 188     150.716 163.768 179.505  1.00 31.29           H  
ATOM   2896 HD21 ASN A 188     149.486 164.693 181.105  1.00 31.29           H  
ATOM   2897 HD22 ASN A 188     148.260 165.505 180.865  1.00 31.29           H  
ATOM   2898  N   GLY A 189     152.584 165.184 177.865  1.00 31.15           N  
ATOM   2899  CA  GLY A 189     153.440 166.353 177.801  1.00 31.15           C  
ATOM   2900  C   GLY A 189     153.591 166.868 176.385  1.00 31.15           C  
ATOM   2901  O   GLY A 189     153.558 168.078 176.144  1.00 31.15           O  
ATOM   2902  H   GLY A 189     152.961 164.474 178.172  1.00 31.15           H  
ATOM   2903  HA2 GLY A 189     153.064 167.061 178.348  1.00 31.15           H  
ATOM   2904  HA3 GLY A 189     154.319 166.131 178.145  1.00 31.15           H  
ATOM   2905  N   LEU A 190     153.748 165.953 175.426  1.00 30.94           N  
ATOM   2906  CA  LEU A 190     153.806 166.374 174.030  1.00 30.94           C  
ATOM   2907  C   LEU A 190     152.528 167.099 173.624  1.00 30.94           C  
ATOM   2908  O   LEU A 190     152.577 168.127 172.937  1.00 30.94           O  
ATOM   2909  CB  LEU A 190     154.047 165.165 173.127  1.00 30.94           C  
ATOM   2910  CG  LEU A 190     154.093 165.456 171.626  1.00 30.94           C  
ATOM   2911  CD1 LEU A 190     155.273 166.349 171.289  1.00 30.94           C  
ATOM   2912  CD2 LEU A 190     154.151 164.165 170.829  1.00 30.94           C  
ATOM   2913  H   LEU A 190     153.821 165.106 175.554  1.00 30.94           H  
ATOM   2914  HA  LEU A 190     154.549 166.987 173.917  1.00 30.94           H  
ATOM   2915  HB2 LEU A 190     154.896 164.765 173.371  1.00 30.94           H  
ATOM   2916  HB3 LEU A 190     153.334 164.524 173.277  1.00 30.94           H  
ATOM   2917  HG  LEU A 190     153.283 165.924 171.366  1.00 30.94           H  
ATOM   2918 HD11 LEU A 190     155.327 166.450 170.326  1.00 30.94           H  
ATOM   2919 HD12 LEU A 190     155.143 167.216 171.705  1.00 30.94           H  
ATOM   2920 HD13 LEU A 190     156.085 165.937 171.625  1.00 30.94           H  
ATOM   2921 HD21 LEU A 190     154.160 164.377 169.883  1.00 30.94           H  
ATOM   2922 HD22 LEU A 190     154.960 163.683 171.067  1.00 30.94           H  
ATOM   2923 HD23 LEU A 190     153.372 163.626 171.041  1.00 30.94           H  
ATOM   2924  N   ALA A 191     151.373 166.581 174.042  1.00 32.06           N  
ATOM   2925  CA  ALA A 191     150.104 167.209 173.679  1.00 32.06           C  
ATOM   2926  C   ALA A 191     149.997 168.619 174.254  1.00 32.06           C  
ATOM   2927  O   ALA A 191     149.592 169.564 173.558  1.00 32.06           O  
ATOM   2928  CB  ALA A 191     148.941 166.340 174.159  1.00 32.06           C  
ATOM   2929  H   ALA A 191     151.297 165.875 174.528  1.00 32.06           H  
ATOM   2930  HA  ALA A 191     150.049 167.275 172.713  1.00 32.06           H  
ATOM   2931  HB1 ALA A 191     148.106 166.768 173.913  1.00 32.06           H  
ATOM   2932  HB2 ALA A 191     149.004 165.469 173.738  1.00 32.06           H  
ATOM   2933  HB3 ALA A 191     148.994 166.247 175.123  1.00 32.06           H  
ATOM   2934  N   GLU A 192     150.353 168.784 175.529  1.00 32.51           N  
ATOM   2935  CA  GLU A 192     150.287 170.114 176.134  1.00 32.51           C  
ATOM   2936  C   GLU A 192     151.253 171.076 175.456  1.00 32.51           C  
ATOM   2937  O   GLU A 192     150.932 172.256 175.256  1.00 32.51           O  
ATOM   2938  CB  GLU A 192     150.563 170.040 177.636  1.00 32.51           C  
ATOM   2939  CG  GLU A 192     149.748 169.000 178.380  1.00 32.51           C  
ATOM   2940  CD  GLU A 192     148.272 169.338 178.420  1.00 32.51           C  
ATOM   2941  OE1 GLU A 192     147.457 168.495 177.990  1.00 32.51           O  
ATOM   2942  OE2 GLU A 192     147.925 170.445 178.882  1.00 32.51           O  
ATOM   2943  H   GLU A 192     150.633 168.161 176.050  1.00 32.51           H  
ATOM   2944  HA  GLU A 192     149.390 170.463 176.015  1.00 32.51           H  
ATOM   2945  HB2 GLU A 192     151.497 169.820 177.768  1.00 32.51           H  
ATOM   2946  HB3 GLU A 192     150.370 170.903 178.031  1.00 32.51           H  
ATOM   2947  HG2 GLU A 192     150.067 168.945 179.294  1.00 32.51           H  
ATOM   2948  HG3 GLU A 192     149.839 168.144 177.945  1.00 32.51           H  
ATOM   2949  N   ALA A 193     152.446 170.596 175.096  1.00 31.51           N  
ATOM   2950  CA  ALA A 193     153.389 171.454 174.391  1.00 31.51           C  
ATOM   2951  C   ALA A 193     152.823 171.883 173.046  1.00 31.51           C  
ATOM   2952  O   ALA A 193     152.978 173.040 172.635  1.00 31.51           O  
ATOM   2953  CB  ALA A 193     154.723 170.734 174.212  1.00 31.51           C  
ATOM   2954  H   ALA A 193     152.724 169.795 175.245  1.00 31.51           H  
ATOM   2955  HA  ALA A 193     153.546 172.252 174.919  1.00 31.51           H  
ATOM   2956  HB1 ALA A 193     155.338 171.320 173.744  1.00 31.51           H  
ATOM   2957  HB2 ALA A 193     155.080 170.510 175.086  1.00 31.51           H  
ATOM   2958  HB3 ALA A 193     154.578 169.926 173.696  1.00 31.51           H  
ATOM   2959  N   MET A 194     152.156 170.964 172.348  1.00 31.93           N  
ATOM   2960  CA  MET A 194     151.532 171.315 171.079  1.00 31.93           C  
ATOM   2961  C   MET A 194     150.474 172.393 171.270  1.00 31.93           C  
ATOM   2962  O   MET A 194     150.368 173.319 170.459  1.00 31.93           O  
ATOM   2963  CB  MET A 194     150.917 170.075 170.433  1.00 31.93           C  
ATOM   2964  CG  MET A 194     151.929 169.091 169.868  1.00 31.93           C  
ATOM   2965  SD  MET A 194     153.067 169.827 168.680  1.00 31.93           S  
ATOM   2966  CE  MET A 194     154.568 169.871 169.650  1.00 31.93           C  
ATOM   2967  H   MET A 194     152.054 170.144 172.584  1.00 31.93           H  
ATOM   2968  HA  MET A 194     152.214 171.662 170.483  1.00 31.93           H  
ATOM   2969  HB2 MET A 194     150.391 169.605 171.100  1.00 31.93           H  
ATOM   2970  HB3 MET A 194     150.343 170.357 169.703  1.00 31.93           H  
ATOM   2971  HG2 MET A 194     152.456 168.729 170.597  1.00 31.93           H  
ATOM   2972  HG3 MET A 194     151.454 168.374 169.419  1.00 31.93           H  
ATOM   2973  HE1 MET A 194     155.252 170.345 169.153  1.00 31.93           H  
ATOM   2974  HE2 MET A 194     154.389 170.325 170.487  1.00 31.93           H  
ATOM   2975  HE3 MET A 194     154.856 168.960 169.824  1.00 31.93           H  
ATOM   2976  N   TYR A 195     149.675 172.289 172.333  1.00 32.13           N  
ATOM   2977  CA  TYR A 195     148.653 173.308 172.575  1.00 32.13           C  
ATOM   2978  C   TYR A 195     149.279 174.672 172.863  1.00 32.13           C  
ATOM   2979  O   TYR A 195     148.799 175.708 172.377  1.00 32.13           O  
ATOM   2980  CB  TYR A 195     147.743 172.871 173.721  1.00 32.13           C  
ATOM   2981  CG  TYR A 195     146.710 171.854 173.297  1.00 32.13           C  
ATOM   2982  CD1 TYR A 195     145.704 172.194 172.404  1.00 32.13           C  
ATOM   2983  CD2 TYR A 195     146.747 170.554 173.777  1.00 32.13           C  
ATOM   2984  CE1 TYR A 195     144.762 171.268 172.007  1.00 32.13           C  
ATOM   2985  CE2 TYR A 195     145.809 169.623 173.384  1.00 32.13           C  
ATOM   2986  CZ  TYR A 195     144.819 169.985 172.498  1.00 32.13           C  
ATOM   2987  OH  TYR A 195     143.880 169.062 172.103  1.00 32.13           O  
ATOM   2988  H   TYR A 195     149.703 171.656 172.915  1.00 32.13           H  
ATOM   2989  HA  TYR A 195     148.108 173.397 171.777  1.00 32.13           H  
ATOM   2990  HB2 TYR A 195     148.286 172.472 174.420  1.00 32.13           H  
ATOM   2991  HB3 TYR A 195     147.276 173.647 174.066  1.00 32.13           H  
ATOM   2992  HD1 TYR A 195     145.663 173.059 172.069  1.00 32.13           H  
ATOM   2993  HD2 TYR A 195     147.416 170.306 174.374  1.00 32.13           H  
ATOM   2994  HE1 TYR A 195     144.092 171.511 171.409  1.00 32.13           H  
ATOM   2995  HE2 TYR A 195     145.845 168.755 173.715  1.00 32.13           H  
ATOM   2996  HH  TYR A 195     144.026 168.325 172.477  1.00 32.13           H  
ATOM   2997  N   LYS A 196     150.356 174.695 173.651  1.00 32.46           N  
ATOM   2998  CA  LYS A 196     151.046 175.958 173.901  1.00 32.46           C  
ATOM   2999  C   LYS A 196     151.586 176.556 172.605  1.00 32.46           C  
ATOM   3000  O   LYS A 196     151.504 177.772 172.380  1.00 32.46           O  
ATOM   3001  CB  LYS A 196     152.179 175.744 174.903  1.00 32.46           C  
ATOM   3002  CG  LYS A 196     151.705 175.507 176.319  1.00 32.46           C  
ATOM   3003  CD  LYS A 196     151.719 176.790 177.127  1.00 32.46           C  
ATOM   3004  CE  LYS A 196     150.924 176.653 178.412  1.00 32.46           C  
ATOM   3005  NZ  LYS A 196     149.490 176.340 178.163  1.00 32.46           N  
ATOM   3006  H   LYS A 196     150.699 174.010 174.042  1.00 32.46           H  
ATOM   3007  HA  LYS A 196     150.420 176.592 174.286  1.00 32.46           H  
ATOM   3008  HB2 LYS A 196     152.696 174.970 174.629  1.00 32.46           H  
ATOM   3009  HB3 LYS A 196     152.745 176.532 174.907  1.00 32.46           H  
ATOM   3010  HG2 LYS A 196     150.798 175.167 176.297  1.00 32.46           H  
ATOM   3011  HG3 LYS A 196     152.294 174.869 176.751  1.00 32.46           H  
ATOM   3012  HD2 LYS A 196     152.635 177.011 177.358  1.00 32.46           H  
ATOM   3013  HD3 LYS A 196     151.324 177.503 176.601  1.00 32.46           H  
ATOM   3014  HE2 LYS A 196     151.302 175.934 178.942  1.00 32.46           H  
ATOM   3015  HE3 LYS A 196     150.970 177.488 178.903  1.00 32.46           H  
ATOM   3016  HZ1 LYS A 196     149.145 176.931 177.595  1.00 32.46           H  
ATOM   3017  HZ2 LYS A 196     149.035 176.374 178.928  1.00 32.46           H  
ATOM   3018  HZ3 LYS A 196     149.411 175.525 177.816  1.00 32.46           H  
ATOM   3019  N   ILE A 197     152.145 175.712 171.738  1.00 31.84           N  
ATOM   3020  CA  ILE A 197     152.644 176.201 170.458  1.00 31.84           C  
ATOM   3021  C   ILE A 197     151.500 176.727 169.605  1.00 31.84           C  
ATOM   3022  O   ILE A 197     151.671 177.683 168.843  1.00 31.84           O  
ATOM   3023  CB  ILE A 197     153.432 175.094 169.734  1.00 31.84           C  
ATOM   3024  CG1 ILE A 197     154.609 174.633 170.595  1.00 31.84           C  
ATOM   3025  CG2 ILE A 197     153.935 175.596 168.396  1.00 31.84           C  
ATOM   3026  CD1 ILE A 197     155.112 173.256 170.252  1.00 31.84           C  
ATOM   3027  H   ILE A 197     152.244 174.868 171.864  1.00 31.84           H  
ATOM   3028  HA  ILE A 197     153.253 176.938 170.623  1.00 31.84           H  
ATOM   3029  HB  ILE A 197     152.842 174.338 169.583  1.00 31.84           H  
ATOM   3030 HG12 ILE A 197     155.340 175.258 170.483  1.00 31.84           H  
ATOM   3031 HG13 ILE A 197     154.340 174.621 171.526  1.00 31.84           H  
ATOM   3032 HG21 ILE A 197     154.593 174.972 168.052  1.00 31.84           H  
ATOM   3033 HG22 ILE A 197     153.189 175.662 167.779  1.00 31.84           H  
ATOM   3034 HG23 ILE A 197     154.342 176.469 168.519  1.00 31.84           H  
ATOM   3035 HD11 ILE A 197     155.889 173.057 170.798  1.00 31.84           H  
ATOM   3036 HD12 ILE A 197     154.410 172.611 170.430  1.00 31.84           H  
ATOM   3037 HD13 ILE A 197     155.354 173.231 169.313  1.00 31.84           H  
ATOM   3038  N   VAL A 198     150.324 176.102 169.699  1.00 33.32           N  
ATOM   3039  CA  VAL A 198     149.158 176.609 168.982  1.00 33.32           C  
ATOM   3040  C   VAL A 198     148.819 178.015 169.454  1.00 33.32           C  
ATOM   3041  O   VAL A 198     148.506 178.898 168.648  1.00 33.32           O  
ATOM   3042  CB  VAL A 198     147.961 175.655 169.155  1.00 33.32           C  
ATOM   3043  CG1 VAL A 198     146.674 176.328 168.704  1.00 33.32           C  
ATOM   3044  CG2 VAL A 198     148.186 174.376 168.375  1.00 33.32           C  
ATOM   3045  H   VAL A 198     150.179 175.395 170.165  1.00 33.32           H  
ATOM   3046  HA  VAL A 198     149.367 176.655 168.036  1.00 33.32           H  
ATOM   3047  HB  VAL A 198     147.870 175.424 170.093  1.00 33.32           H  
ATOM   3048 HG11 VAL A 198     146.005 175.645 168.538  1.00 33.32           H  
ATOM   3049 HG12 VAL A 198     146.366 176.928 169.402  1.00 33.32           H  
ATOM   3050 HG13 VAL A 198     146.846 176.826 167.889  1.00 33.32           H  
ATOM   3051 HG21 VAL A 198     147.468 173.755 168.576  1.00 33.32           H  
ATOM   3052 HG22 VAL A 198     148.189 174.583 167.427  1.00 33.32           H  
ATOM   3053 HG23 VAL A 198     149.036 173.993 168.633  1.00 33.32           H  
ATOM   3054  N   ASN A 199     148.851 178.241 170.768  1.00 34.65           N  
ATOM   3055  CA  ASN A 199     148.632 179.592 171.281  1.00 34.65           C  
ATOM   3056  C   ASN A 199     149.647 180.567 170.691  1.00 34.65           C  
ATOM   3057  O   ASN A 199     149.292 181.659 170.216  1.00 34.65           O  
ATOM   3058  CB  ASN A 199     148.719 179.597 172.807  1.00 34.65           C  
ATOM   3059  CG  ASN A 199     147.399 179.275 173.467  1.00 34.65           C  
ATOM   3060  OD1 ASN A 199     146.357 179.805 173.086  1.00 34.65           O  
ATOM   3061  ND2 ASN A 199     147.435 178.404 174.467  1.00 34.65           N  
ATOM   3062  H   ASN A 199     148.993 177.642 171.370  1.00 34.65           H  
ATOM   3063  HA  ASN A 199     147.745 179.889 171.026  1.00 34.65           H  
ATOM   3064  HB2 ASN A 199     149.366 178.933 173.089  1.00 34.65           H  
ATOM   3065  HB3 ASN A 199     148.996 180.478 173.105  1.00 34.65           H  
ATOM   3066 HD21 ASN A 199     148.183 178.055 174.707  1.00 34.65           H  
ATOM   3067 HD22 ASN A 199     146.709 178.188 174.876  1.00 34.65           H  
ATOM   3068  N   GLY A 200     150.922 180.181 170.707  1.00 35.62           N  
ATOM   3069  CA  GLY A 200     151.948 181.051 170.155  1.00 35.62           C  
ATOM   3070  C   GLY A 200     151.690 181.401 168.700  1.00 35.62           C  
ATOM   3071  O   GLY A 200     151.791 182.561 168.299  1.00 35.62           O  
ATOM   3072  H   GLY A 200     151.211 179.436 171.026  1.00 35.62           H  
ATOM   3073  HA2 GLY A 200     151.984 181.875 170.667  1.00 35.62           H  
ATOM   3074  HA3 GLY A 200     152.811 180.613 170.217  1.00 35.62           H  
ATOM   3075  N   VAL A 201     151.350 180.397 167.892  1.00 36.24           N  
ATOM   3076  CA  VAL A 201     151.106 180.628 166.470  1.00 36.24           C  
ATOM   3077  C   VAL A 201     149.884 181.516 166.272  1.00 36.24           C  
ATOM   3078  O   VAL A 201     149.881 182.416 165.422  1.00 36.24           O  
ATOM   3079  CB  VAL A 201     150.954 179.284 165.736  1.00 36.24           C  
ATOM   3080  CG1 VAL A 201     150.356 179.493 164.353  1.00 36.24           C  
ATOM   3081  CG2 VAL A 201     152.294 178.581 165.640  1.00 36.24           C  
ATOM   3082  H   VAL A 201     151.255 179.579 168.140  1.00 36.24           H  
ATOM   3083  HA  VAL A 201     151.872 181.087 166.092  1.00 36.24           H  
ATOM   3084  HB  VAL A 201     150.352 178.714 166.240  1.00 36.24           H  
ATOM   3085 HG11 VAL A 201     150.532 178.706 163.814  1.00 36.24           H  
ATOM   3086 HG12 VAL A 201     149.399 179.627 164.435  1.00 36.24           H  
ATOM   3087 HG13 VAL A 201     150.769 180.270 163.945  1.00 36.24           H  
ATOM   3088 HG21 VAL A 201     152.174 177.731 165.187  1.00 36.24           H  
ATOM   3089 HG22 VAL A 201     152.908 179.139 165.139  1.00 36.24           H  
ATOM   3090 HG23 VAL A 201     152.637 178.433 166.535  1.00 36.24           H  
ATOM   3091  N   MET A 202     148.819 181.272 167.033  1.00 37.91           N  
ATOM   3092  CA  MET A 202     147.647 182.126 166.934  1.00 37.91           C  
ATOM   3093  C   MET A 202     147.976 183.560 167.309  1.00 37.91           C  
ATOM   3094  O   MET A 202     147.255 184.479 166.909  1.00 37.91           O  
ATOM   3095  CB  MET A 202     146.525 181.590 167.822  1.00 37.91           C  
ATOM   3096  CG  MET A 202     145.666 180.524 167.155  1.00 37.91           C  
ATOM   3097  SD  MET A 202     144.931 181.048 165.594  1.00 37.91           S  
ATOM   3098  CE  MET A 202     143.396 181.759 166.174  1.00 37.91           C  
ATOM   3099  H   MET A 202     148.753 180.630 167.602  1.00 37.91           H  
ATOM   3100  HA  MET A 202     147.342 182.114 166.016  1.00 37.91           H  
ATOM   3101  HB2 MET A 202     146.917 181.199 168.619  1.00 37.91           H  
ATOM   3102  HB3 MET A 202     145.944 182.326 168.069  1.00 37.91           H  
ATOM   3103  HG2 MET A 202     146.217 179.746 166.976  1.00 37.91           H  
ATOM   3104  HG3 MET A 202     144.944 180.282 167.755  1.00 37.91           H  
ATOM   3105  HE1 MET A 202     142.874 182.051 165.410  1.00 37.91           H  
ATOM   3106  HE2 MET A 202     142.909 181.084 166.670  1.00 37.91           H  
ATOM   3107  HE3 MET A 202     143.595 182.515 166.748  1.00 37.91           H  
ATOM   3108  N   GLN A 203     149.046 183.769 168.076  1.00 42.74           N  
ATOM   3109  CA  GLN A 203     149.498 185.135 168.321  1.00 42.74           C  
ATOM   3110  C   GLN A 203     149.873 185.837 167.018  1.00 42.74           C  
ATOM   3111  O   GLN A 203     149.519 187.002 166.809  1.00 42.74           O  
ATOM   3112  CB  GLN A 203     150.684 185.135 169.284  1.00 42.74           C  
ATOM   3113  CG  GLN A 203     150.909 186.463 169.983  1.00 42.74           C  
ATOM   3114  CD  GLN A 203     149.668 186.976 170.683  1.00 42.74           C  
ATOM   3115  OE1 GLN A 203     149.335 188.156 170.594  1.00 42.74           O  
ATOM   3116  NE2 GLN A 203     148.972 186.087 171.379  1.00 42.74           N  
ATOM   3117  H   GLN A 203     149.514 183.156 168.457  1.00 42.74           H  
ATOM   3118  HA  GLN A 203     148.767 185.630 168.721  1.00 42.74           H  
ATOM   3119  HB2 GLN A 203     150.535 184.460 169.965  1.00 42.74           H  
ATOM   3120  HB3 GLN A 203     151.489 184.926 168.786  1.00 42.74           H  
ATOM   3121  HG2 GLN A 203     151.607 186.357 170.648  1.00 42.74           H  
ATOM   3122  HG3 GLN A 203     151.176 187.124 169.325  1.00 42.74           H  
ATOM   3123 HE21 GLN A 203     149.234 185.268 171.418  1.00 42.74           H  
ATOM   3124 HE22 GLN A 203     148.259 186.329 171.794  1.00 42.74           H  
ATOM   3125  N   TYR A 204     150.591 185.145 166.131  1.00 39.83           N  
ATOM   3126  CA  TYR A 204     150.978 185.716 164.845  1.00 39.83           C  
ATOM   3127  C   TYR A 204     149.863 185.642 163.810  1.00 39.83           C  
ATOM   3128  O   TYR A 204     149.928 186.340 162.794  1.00 39.83           O  
ATOM   3129  CB  TYR A 204     152.224 184.998 164.319  1.00 39.83           C  
ATOM   3130  CG  TYR A 204     152.486 185.171 162.839  1.00 39.83           C  
ATOM   3131  CD1 TYR A 204     153.145 186.291 162.357  1.00 39.83           C  
ATOM   3132  CD2 TYR A 204     152.085 184.207 161.926  1.00 39.83           C  
ATOM   3133  CE1 TYR A 204     153.390 186.450 161.006  1.00 39.83           C  
ATOM   3134  CE2 TYR A 204     152.325 184.357 160.576  1.00 39.83           C  
ATOM   3135  CZ  TYR A 204     152.978 185.478 160.121  1.00 39.83           C  
ATOM   3136  OH  TYR A 204     153.218 185.630 158.777  1.00 39.83           O  
ATOM   3137  H   TYR A 204     150.867 184.340 166.253  1.00 39.83           H  
ATOM   3138  HA  TYR A 204     151.205 186.651 164.971  1.00 39.83           H  
ATOM   3139  HB2 TYR A 204     152.999 185.334 164.794  1.00 39.83           H  
ATOM   3140  HB3 TYR A 204     152.127 184.048 164.489  1.00 39.83           H  
ATOM   3141  HD1 TYR A 204     153.425 186.948 162.952  1.00 39.83           H  
ATOM   3142  HD2 TYR A 204     151.643 183.446 162.229  1.00 39.83           H  
ATOM   3143  HE1 TYR A 204     153.831 187.207 160.696  1.00 39.83           H  
ATOM   3144  HE2 TYR A 204     152.047 183.702 159.976  1.00 39.83           H  
ATOM   3145  HH  TYR A 204     152.916 184.968 158.355  1.00 39.83           H  
ATOM   3146  N   ALA A 205     148.841 184.822 164.060  1.00 40.39           N  
ATOM   3147  CA  ALA A 205     147.742 184.613 163.110  1.00 40.39           C  
ATOM   3148  C   ALA A 205     147.293 185.852 162.338  1.00 40.39           C  
ATOM   3149  O   ALA A 205     147.064 185.731 161.128  1.00 40.39           O  
ATOM   3150  CB  ALA A 205     146.541 184.020 163.863  1.00 40.39           C  
ATOM   3151  H   ALA A 205     148.757 184.368 164.785  1.00 40.39           H  
ATOM   3152  HA  ALA A 205     148.028 183.957 162.456  1.00 40.39           H  
ATOM   3153  HB1 ALA A 205     145.785 183.972 163.257  1.00 40.39           H  
ATOM   3154  HB2 ALA A 205     146.772 183.132 164.172  1.00 40.39           H  
ATOM   3155  HB3 ALA A 205     146.322 184.592 164.615  1.00 40.39           H  
ATOM   3156  N   PRO A 206     147.131 187.036 162.943  1.00 43.02           N  
ATOM   3157  CA  PRO A 206     146.530 188.154 162.188  1.00 43.02           C  
ATOM   3158  C   PRO A 206     147.253 188.507 160.897  1.00 43.02           C  
ATOM   3159  O   PRO A 206     146.599 188.837 159.899  1.00 43.02           O  
ATOM   3160  CB  PRO A 206     146.578 189.310 163.195  1.00 43.02           C  
ATOM   3161  CG  PRO A 206     146.557 188.653 164.519  1.00 43.02           C  
ATOM   3162  CD  PRO A 206     147.324 187.378 164.362  1.00 43.02           C  
ATOM   3163  HA  PRO A 206     145.603 187.954 161.984  1.00 43.02           H  
ATOM   3164  HB2 PRO A 206     147.397 189.816 163.074  1.00 43.02           H  
ATOM   3165  HB3 PRO A 206     145.801 189.879 163.080  1.00 43.02           H  
ATOM   3166  HG2 PRO A 206     146.985 189.228 165.173  1.00 43.02           H  
ATOM   3167  HG3 PRO A 206     145.640 188.469 164.775  1.00 43.02           H  
ATOM   3168  HD2 PRO A 206     148.261 187.537 164.553  1.00 43.02           H  
ATOM   3169  HD3 PRO A 206     146.955 186.689 164.935  1.00 43.02           H  
ATOM   3170  N   ILE A 207     148.585 188.462 160.886  1.00 41.67           N  
ATOM   3171  CA  ILE A 207     149.325 188.776 159.667  1.00 41.67           C  
ATOM   3172  C   ILE A 207     149.002 187.765 158.574  1.00 41.67           C  
ATOM   3173  O   ILE A 207     148.780 188.131 157.412  1.00 41.67           O  
ATOM   3174  CB  ILE A 207     150.835 188.833 159.963  1.00 41.67           C  
ATOM   3175  CG1 ILE A 207     151.130 189.962 160.953  1.00 41.67           C  
ATOM   3176  CG2 ILE A 207     151.627 189.012 158.674  1.00 41.67           C  
ATOM   3177  CD1 ILE A 207     152.536 189.944 161.512  1.00 41.67           C  
ATOM   3178  H   ILE A 207     149.077 188.253 161.561  1.00 41.67           H  
ATOM   3179  HA  ILE A 207     149.052 189.653 159.352  1.00 41.67           H  
ATOM   3180  HB  ILE A 207     151.098 187.993 160.371  1.00 41.67           H  
ATOM   3181 HG12 ILE A 207     151.004 190.811 160.501  1.00 41.67           H  
ATOM   3182 HG13 ILE A 207     150.517 189.895 161.701  1.00 41.67           H  
ATOM   3183 HG21 ILE A 207     152.554 189.194 158.892  1.00 41.67           H  
ATOM   3184 HG22 ILE A 207     151.570 188.198 158.149  1.00 41.67           H  
ATOM   3185 HG23 ILE A 207     151.254 189.755 158.176  1.00 41.67           H  
ATOM   3186 HD11 ILE A 207     152.612 190.631 162.192  1.00 41.67           H  
ATOM   3187 HD12 ILE A 207     152.709 189.073 161.901  1.00 41.67           H  
ATOM   3188 HD13 ILE A 207     153.167 190.118 160.796  1.00 41.67           H  
ATOM   3189  N   GLY A 208     148.977 186.479 158.926  1.00 39.94           N  
ATOM   3190  CA  GLY A 208     148.609 185.467 157.953  1.00 39.94           C  
ATOM   3191  C   GLY A 208     147.184 185.630 157.463  1.00 39.94           C  
ATOM   3192  O   GLY A 208     146.896 185.419 156.284  1.00 39.94           O  
ATOM   3193  H   GLY A 208     149.166 186.177 159.709  1.00 39.94           H  
ATOM   3194  HA2 GLY A 208     149.204 185.522 157.189  1.00 39.94           H  
ATOM   3195  HA3 GLY A 208     148.698 184.588 158.352  1.00 39.94           H  
ATOM   3196  N   VAL A 209     146.274 186.000 158.364  1.00 40.78           N  
ATOM   3197  CA  VAL A 209     144.890 186.251 157.972  1.00 40.78           C  
ATOM   3198  C   VAL A 209     144.836 187.357 156.927  1.00 40.78           C  
ATOM   3199  O   VAL A 209     144.197 187.217 155.874  1.00 40.78           O  
ATOM   3200  CB  VAL A 209     144.045 186.606 159.208  1.00 40.78           C  
ATOM   3201  CG1 VAL A 209     142.718 187.219 158.795  1.00 40.78           C  
ATOM   3202  CG2 VAL A 209     143.832 185.382 160.078  1.00 40.78           C  
ATOM   3203  H   VAL A 209     146.431 186.110 159.202  1.00 40.78           H  
ATOM   3204  HA  VAL A 209     144.521 185.444 157.577  1.00 40.78           H  
ATOM   3205  HB  VAL A 209     144.525 187.264 159.735  1.00 40.78           H  
ATOM   3206 HG11 VAL A 209     142.082 187.109 159.520  1.00 40.78           H  
ATOM   3207 HG12 VAL A 209     142.848 188.163 158.612  1.00 40.78           H  
ATOM   3208 HG13 VAL A 209     142.392 186.768 158.001  1.00 40.78           H  
ATOM   3209 HG21 VAL A 209     143.327 185.639 160.866  1.00 40.78           H  
ATOM   3210 HG22 VAL A 209     143.341 184.718 159.574  1.00 40.78           H  
ATOM   3211 HG23 VAL A 209     144.696 185.027 160.340  1.00 40.78           H  
ATOM   3212  N   PHE A 210     145.510 188.473 157.207  1.00 41.16           N  
ATOM   3213  CA  PHE A 210     145.522 189.587 156.266  1.00 41.16           C  
ATOM   3214  C   PHE A 210     146.090 189.148 154.923  1.00 41.16           C  
ATOM   3215  O   PHE A 210     145.509 189.429 153.868  1.00 41.16           O  
ATOM   3216  CB  PHE A 210     146.332 190.750 156.843  1.00 41.16           C  
ATOM   3217  CG  PHE A 210     146.811 191.731 155.809  1.00 41.16           C  
ATOM   3218  CD1 PHE A 210     148.026 191.549 155.170  1.00 41.16           C  
ATOM   3219  CD2 PHE A 210     146.048 192.835 155.479  1.00 41.16           C  
ATOM   3220  CE1 PHE A 210     148.464 192.444 154.218  1.00 41.16           C  
ATOM   3221  CE2 PHE A 210     146.483 193.734 154.527  1.00 41.16           C  
ATOM   3222  CZ  PHE A 210     147.691 193.539 153.897  1.00 41.16           C  
ATOM   3223  H   PHE A 210     145.962 188.607 157.927  1.00 41.16           H  
ATOM   3224  HA  PHE A 210     144.613 189.892 156.124  1.00 41.16           H  
ATOM   3225  HB2 PHE A 210     145.778 191.234 157.475  1.00 41.16           H  
ATOM   3226  HB3 PHE A 210     147.112 190.394 157.296  1.00 41.16           H  
ATOM   3227  HD1 PHE A 210     148.550 190.810 155.381  1.00 41.16           H  
ATOM   3228  HD2 PHE A 210     145.229 192.970 155.900  1.00 41.16           H  
ATOM   3229  HE1 PHE A 210     149.281 192.311 153.795  1.00 41.16           H  
ATOM   3230  HE2 PHE A 210     145.960 194.473 154.312  1.00 41.16           H  
ATOM   3231  HZ  PHE A 210     147.987 194.145 153.257  1.00 41.16           H  
ATOM   3232  N   ALA A 211     147.221 188.443 154.946  1.00 40.55           N  
ATOM   3233  CA  ALA A 211     147.859 188.027 153.702  1.00 40.55           C  
ATOM   3234  C   ALA A 211     146.944 187.121 152.887  1.00 40.55           C  
ATOM   3235  O   ALA A 211     146.754 187.330 151.683  1.00 40.55           O  
ATOM   3236  CB  ALA A 211     149.178 187.321 154.009  1.00 40.55           C  
ATOM   3237  H   ALA A 211     147.634 188.197 155.659  1.00 40.55           H  
ATOM   3238  HA  ALA A 211     148.054 188.813 153.171  1.00 40.55           H  
ATOM   3239  HB1 ALA A 211     149.565 187.004 153.178  1.00 40.55           H  
ATOM   3240  HB2 ALA A 211     149.780 187.947 154.439  1.00 40.55           H  
ATOM   3241  HB3 ALA A 211     149.004 186.570 154.598  1.00 40.55           H  
ATOM   3242  N   LEU A 212     146.366 186.105 153.530  1.00 38.37           N  
ATOM   3243  CA  LEU A 212     145.540 185.143 152.809  1.00 38.37           C  
ATOM   3244  C   LEU A 212     144.306 185.812 152.221  1.00 38.37           C  
ATOM   3245  O   LEU A 212     143.974 185.607 151.045  1.00 38.37           O  
ATOM   3246  CB  LEU A 212     145.136 184.001 153.741  1.00 38.37           C  
ATOM   3247  CG  LEU A 212     146.280 183.147 154.284  1.00 38.37           C  
ATOM   3248  CD1 LEU A 212     145.799 182.291 155.442  1.00 38.37           C  
ATOM   3249  CD2 LEU A 212     146.874 182.285 153.188  1.00 38.37           C  
ATOM   3250  H   LEU A 212     146.437 185.953 154.374  1.00 38.37           H  
ATOM   3251  HA  LEU A 212     146.055 184.769 152.078  1.00 38.37           H  
ATOM   3252  HB2 LEU A 212     144.671 184.380 154.503  1.00 38.37           H  
ATOM   3253  HB3 LEU A 212     144.538 183.412 153.258  1.00 38.37           H  
ATOM   3254  HG  LEU A 212     146.980 183.731 154.614  1.00 38.37           H  
ATOM   3255 HD11 LEU A 212     146.539 181.754 155.766  1.00 38.37           H  
ATOM   3256 HD12 LEU A 212     145.476 182.871 156.149  1.00 38.37           H  
ATOM   3257 HD13 LEU A 212     145.083 181.715 155.132  1.00 38.37           H  
ATOM   3258 HD21 LEU A 212     147.562 181.718 153.570  1.00 38.37           H  
ATOM   3259 HD22 LEU A 212     146.172 181.738 152.802  1.00 38.37           H  
ATOM   3260 HD23 LEU A 212     147.258 182.859 152.507  1.00 38.37           H  
ATOM   3261  N   ILE A 213     143.605 186.613 153.027  1.00 40.44           N  
ATOM   3262  CA  ILE A 213     142.386 187.236 152.531  1.00 40.44           C  
ATOM   3263  C   ILE A 213     142.710 188.215 151.411  1.00 40.44           C  
ATOM   3264  O   ILE A 213     141.988 188.288 150.412  1.00 40.44           O  
ATOM   3265  CB  ILE A 213     141.614 187.909 153.682  1.00 40.44           C  
ATOM   3266  CG1 ILE A 213     140.211 188.315 153.222  1.00 40.44           C  
ATOM   3267  CG2 ILE A 213     142.362 189.116 154.200  1.00 40.44           C  
ATOM   3268  CD1 ILE A 213     139.255 187.156 153.072  1.00 40.44           C  
ATOM   3269  H   ILE A 213     143.809 186.805 153.840  1.00 40.44           H  
ATOM   3270  HA  ILE A 213     141.816 186.546 152.159  1.00 40.44           H  
ATOM   3271  HB  ILE A 213     141.526 187.269 154.407  1.00 40.44           H  
ATOM   3272 HG12 ILE A 213     139.835 188.924 153.876  1.00 40.44           H  
ATOM   3273 HG13 ILE A 213     140.275 188.758 152.362  1.00 40.44           H  
ATOM   3274 HG21 ILE A 213     141.935 189.427 155.014  1.00 40.44           H  
ATOM   3275 HG22 ILE A 213     143.279 188.866 154.381  1.00 40.44           H  
ATOM   3276 HG23 ILE A 213     142.334 189.811 153.527  1.00 40.44           H  
ATOM   3277 HD11 ILE A 213     138.372 187.501 152.863  1.00 40.44           H  
ATOM   3278 HD12 ILE A 213     139.563 186.582 152.353  1.00 40.44           H  
ATOM   3279 HD13 ILE A 213     139.226 186.660 153.905  1.00 40.44           H  
ATOM   3280  N   ALA A 214     143.805 188.970 151.544  1.00 41.30           N  
ATOM   3281  CA  ALA A 214     144.181 189.903 150.490  1.00 41.30           C  
ATOM   3282  C   ALA A 214     144.506 189.172 149.197  1.00 41.30           C  
ATOM   3283  O   ALA A 214     144.092 189.602 148.114  1.00 41.30           O  
ATOM   3284  CB  ALA A 214     145.370 190.750 150.938  1.00 41.30           C  
ATOM   3285  H   ALA A 214     144.334 188.960 152.222  1.00 41.30           H  
ATOM   3286  HA  ALA A 214     143.436 190.498 150.315  1.00 41.30           H  
ATOM   3287  HB1 ALA A 214     145.607 191.363 150.226  1.00 41.30           H  
ATOM   3288  HB2 ALA A 214     145.122 191.244 151.735  1.00 41.30           H  
ATOM   3289  HB3 ALA A 214     146.119 190.163 151.132  1.00 41.30           H  
ATOM   3290  N   TYR A 215     145.247 188.066 149.282  1.00 42.17           N  
ATOM   3291  CA  TYR A 215     145.586 187.328 148.070  1.00 42.17           C  
ATOM   3292  C   TYR A 215     144.333 186.790 147.394  1.00 42.17           C  
ATOM   3293  O   TYR A 215     144.145 186.957 146.183  1.00 42.17           O  
ATOM   3294  CB  TYR A 215     146.552 186.190 148.393  1.00 42.17           C  
ATOM   3295  CG  TYR A 215     146.544 185.091 147.357  1.00 42.17           C  
ATOM   3296  CD1 TYR A 215     147.320 185.186 146.213  1.00 42.17           C  
ATOM   3297  CD2 TYR A 215     145.765 183.955 147.525  1.00 42.17           C  
ATOM   3298  CE1 TYR A 215     147.314 184.190 145.262  1.00 42.17           C  
ATOM   3299  CE2 TYR A 215     145.755 182.953 146.580  1.00 42.17           C  
ATOM   3300  CZ  TYR A 215     146.532 183.075 145.451  1.00 42.17           C  
ATOM   3301  OH  TYR A 215     146.527 182.076 144.505  1.00 42.17           O  
ATOM   3302  H   TYR A 215     145.558 187.731 150.010  1.00 42.17           H  
ATOM   3303  HA  TYR A 215     146.023 187.926 147.446  1.00 42.17           H  
ATOM   3304  HB2 TYR A 215     147.453 186.547 148.443  1.00 42.17           H  
ATOM   3305  HB3 TYR A 215     146.304 185.799 149.245  1.00 42.17           H  
ATOM   3306  HD1 TYR A 215     147.848 185.940 146.081  1.00 42.17           H  
ATOM   3307  HD2 TYR A 215     145.238 183.871 148.286  1.00 42.17           H  
ATOM   3308  HE1 TYR A 215     147.839 184.269 144.498  1.00 42.17           H  
ATOM   3309  HE2 TYR A 215     145.227 182.197 146.705  1.00 42.17           H  
ATOM   3310  HH  TYR A 215     146.010 181.458 144.743  1.00 42.17           H  
ATOM   3311  N   VAL A 216     143.453 186.154 148.166  1.00 39.61           N  
ATOM   3312  CA  VAL A 216     142.255 185.569 147.572  1.00 39.61           C  
ATOM   3313  C   VAL A 216     141.372 186.653 146.970  1.00 39.61           C  
ATOM   3314  O   VAL A 216     140.796 186.478 145.888  1.00 39.61           O  
ATOM   3315  CB  VAL A 216     141.503 184.727 148.618  1.00 39.61           C  
ATOM   3316  CG1 VAL A 216     140.063 184.486 148.188  1.00 39.61           C  
ATOM   3317  CG2 VAL A 216     142.230 183.418 148.826  1.00 39.61           C  
ATOM   3318  H   VAL A 216     143.524 186.048 149.016  1.00 39.61           H  
ATOM   3319  HA  VAL A 216     142.522 184.981 146.848  1.00 39.61           H  
ATOM   3320  HB  VAL A 216     141.492 185.205 149.462  1.00 39.61           H  
ATOM   3321 HG11 VAL A 216     139.686 183.775 148.730  1.00 39.61           H  
ATOM   3322 HG12 VAL A 216     139.549 185.298 148.316  1.00 39.61           H  
ATOM   3323 HG13 VAL A 216     140.052 184.226 147.253  1.00 39.61           H  
ATOM   3324 HG21 VAL A 216     142.634 183.429 149.707  1.00 39.61           H  
ATOM   3325 HG22 VAL A 216     141.600 182.686 148.749  1.00 39.61           H  
ATOM   3326 HG23 VAL A 216     142.925 183.327 148.155  1.00 39.61           H  
ATOM   3327  N   MET A 217     141.242 187.788 147.658  1.00 42.41           N  
ATOM   3328  CA  MET A 217     140.423 188.869 147.128  1.00 42.41           C  
ATOM   3329  C   MET A 217     141.013 189.404 145.832  1.00 42.41           C  
ATOM   3330  O   MET A 217     140.336 189.437 144.802  1.00 42.41           O  
ATOM   3331  CB  MET A 217     140.290 189.983 148.167  1.00 42.41           C  
ATOM   3332  CG  MET A 217     139.120 189.809 149.132  1.00 42.41           C  
ATOM   3333  SD  MET A 217     137.523 189.552 148.334  1.00 42.41           S  
ATOM   3334  CE  MET A 217     136.658 188.638 149.603  1.00 42.41           C  
ATOM   3335  H   MET A 217     141.612 187.953 148.417  1.00 42.41           H  
ATOM   3336  HA  MET A 217     139.540 188.518 146.937  1.00 42.41           H  
ATOM   3337  HB2 MET A 217     141.104 190.018 148.693  1.00 42.41           H  
ATOM   3338  HB3 MET A 217     140.165 190.826 147.704  1.00 42.41           H  
ATOM   3339  HG2 MET A 217     139.294 189.042 149.698  1.00 42.41           H  
ATOM   3340  HG3 MET A 217     139.047 190.606 149.678  1.00 42.41           H  
ATOM   3341  HE1 MET A 217     135.766 188.431 149.285  1.00 42.41           H  
ATOM   3342  HE2 MET A 217     137.144 187.818 149.786  1.00 42.41           H  
ATOM   3343  HE3 MET A 217     136.608 189.180 150.405  1.00 42.41           H  
ATOM   3344  N   ALA A 218     142.294 189.773 145.847  1.00 43.05           N  
ATOM   3345  CA  ALA A 218     142.924 190.294 144.643  1.00 43.05           C  
ATOM   3346  C   ALA A 218     142.908 189.285 143.505  1.00 43.05           C  
ATOM   3347  O   ALA A 218     143.006 189.683 142.340  1.00 43.05           O  
ATOM   3348  CB  ALA A 218     144.363 190.712 144.943  1.00 43.05           C  
ATOM   3349  H   ALA A 218     142.811 189.731 146.533  1.00 43.05           H  
ATOM   3350  HA  ALA A 218     142.439 191.080 144.348  1.00 43.05           H  
ATOM   3351  HB1 ALA A 218     144.768 191.052 144.130  1.00 43.05           H  
ATOM   3352  HB2 ALA A 218     144.355 191.403 145.623  1.00 43.05           H  
ATOM   3353  HB3 ALA A 218     144.855 189.938 145.261  1.00 43.05           H  
ATOM   3354  N   GLU A 219     142.784 187.994 143.810  1.00 42.64           N  
ATOM   3355  CA  GLU A 219     142.834 186.983 142.765  1.00 42.64           C  
ATOM   3356  C   GLU A 219     141.461 186.653 142.190  1.00 42.64           C  
ATOM   3357  O   GLU A 219     141.371 186.328 141.001  1.00 42.64           O  
ATOM   3358  CB  GLU A 219     143.497 185.714 143.313  1.00 42.64           C  
ATOM   3359  CG  GLU A 219     143.411 184.472 142.423  1.00 42.64           C  
ATOM   3360  CD  GLU A 219     143.646 183.186 143.195  1.00 42.64           C  
ATOM   3361  OE1 GLU A 219     143.290 183.131 144.391  1.00 42.64           O  
ATOM   3362  OE2 GLU A 219     144.189 182.228 142.606  1.00 42.64           O  
ATOM   3363  H   GLU A 219     142.672 187.683 144.604  1.00 42.64           H  
ATOM   3364  HA  GLU A 219     143.385 187.312 142.038  1.00 42.64           H  
ATOM   3365  HB2 GLU A 219     144.438 185.900 143.458  1.00 42.64           H  
ATOM   3366  HB3 GLU A 219     143.078 185.496 144.159  1.00 42.64           H  
ATOM   3367  HG2 GLU A 219     144.097 184.534 141.740  1.00 42.64           H  
ATOM   3368  HG3 GLU A 219     142.544 184.406 142.004  1.00 42.64           H  
ATOM   3369  N   GLN A 220     140.383 186.719 142.985  1.00 41.14           N  
ATOM   3370  CA  GLN A 220     139.084 186.272 142.491  1.00 41.14           C  
ATOM   3371  C   GLN A 220     137.891 187.157 142.830  1.00 41.14           C  
ATOM   3372  O   GLN A 220     136.764 186.774 142.503  1.00 41.14           O  
ATOM   3373  CB  GLN A 220     138.779 184.858 143.005  1.00 41.14           C  
ATOM   3374  CG  GLN A 220     139.598 183.778 142.343  1.00 41.14           C  
ATOM   3375  CD  GLN A 220     139.442 182.444 143.026  1.00 41.14           C  
ATOM   3376  OE1 GLN A 220     138.769 182.341 144.047  1.00 41.14           O  
ATOM   3377  NE2 GLN A 220     140.068 181.416 142.473  1.00 41.14           N  
ATOM   3378  H   GLN A 220     140.381 187.012 143.793  1.00 41.14           H  
ATOM   3379  HA  GLN A 220     139.125 186.220 141.524  1.00 41.14           H  
ATOM   3380  HB2 GLN A 220     138.961 184.827 143.957  1.00 41.14           H  
ATOM   3381  HB3 GLN A 220     137.843 184.659 142.844  1.00 41.14           H  
ATOM   3382  HG2 GLN A 220     139.320 183.686 141.419  1.00 41.14           H  
ATOM   3383  HG3 GLN A 220     140.531 184.025 142.387  1.00 41.14           H  
ATOM   3384 HE21 GLN A 220     140.532 181.528 141.757  1.00 41.14           H  
ATOM   3385 HE22 GLN A 220     140.008 180.633 142.829  1.00 41.14           H  
ATOM   3386  N   GLY A 221     138.081 188.317 143.460  1.00 43.21           N  
ATOM   3387  CA  GLY A 221     136.943 189.171 143.749  1.00 43.21           C  
ATOM   3388  C   GLY A 221     136.395 189.840 142.505  1.00 43.21           C  
ATOM   3389  O   GLY A 221     135.190 190.079 142.395  1.00 43.21           O  
ATOM   3390  H   GLY A 221     138.841 188.621 143.723  1.00 43.21           H  
ATOM   3391  HA2 GLY A 221     136.235 188.642 144.150  1.00 43.21           H  
ATOM   3392  HA3 GLY A 221     137.207 189.861 144.378  1.00 43.21           H  
ATOM   3393  N   VAL A 222     137.274 190.161 141.554  1.00 45.06           N  
ATOM   3394  CA  VAL A 222     136.832 190.757 140.304  1.00 45.06           C  
ATOM   3395  C   VAL A 222     136.021 189.770 139.482  1.00 45.06           C  
ATOM   3396  O   VAL A 222     135.259 190.180 138.598  1.00 45.06           O  
ATOM   3397  CB  VAL A 222     138.044 191.270 139.504  1.00 45.06           C  
ATOM   3398  CG1 VAL A 222     138.920 192.153 140.380  1.00 45.06           C  
ATOM   3399  CG2 VAL A 222     138.844 190.102 138.943  1.00 45.06           C  
ATOM   3400  H   VAL A 222     138.123 190.040 141.612  1.00 45.06           H  
ATOM   3401  HA  VAL A 222     136.263 191.518 140.503  1.00 45.06           H  
ATOM   3402  HB  VAL A 222     137.728 191.803 138.759  1.00 45.06           H  
ATOM   3403 HG11 VAL A 222     139.560 192.619 139.818  1.00 45.06           H  
ATOM   3404 HG12 VAL A 222     138.358 192.795 140.842  1.00 45.06           H  
ATOM   3405 HG13 VAL A 222     139.387 191.600 141.025  1.00 45.06           H  
ATOM   3406 HG21 VAL A 222     139.720 190.422 138.675  1.00 45.06           H  
ATOM   3407 HG22 VAL A 222     138.936 189.424 139.629  1.00 45.06           H  
ATOM   3408 HG23 VAL A 222     138.377 189.736 138.176  1.00 45.06           H  
ATOM   3409  N   HIS A 223     136.164 188.473 139.750  1.00 44.62           N  
ATOM   3410  CA  HIS A 223     135.432 187.450 139.019  1.00 44.62           C  
ATOM   3411  C   HIS A 223     134.004 187.272 139.512  1.00 44.62           C  
ATOM   3412  O   HIS A 223     133.200 186.649 138.811  1.00 44.62           O  
ATOM   3413  CB  HIS A 223     136.169 186.114 139.118  1.00 44.62           C  
ATOM   3414  CG  HIS A 223     137.177 185.900 138.035  1.00 44.62           C  
ATOM   3415  ND1 HIS A 223     138.504 186.243 138.176  1.00 44.62           N  
ATOM   3416  CD2 HIS A 223     137.052 185.382 136.790  1.00 44.62           C  
ATOM   3417  CE1 HIS A 223     139.153 185.943 137.066  1.00 44.62           C  
ATOM   3418  NE2 HIS A 223     138.295 185.418 136.209  1.00 44.62           N  
ATOM   3419  H   HIS A 223     136.686 188.160 140.357  1.00 44.62           H  
ATOM   3420  HA  HIS A 223     135.394 187.701 138.082  1.00 44.62           H  
ATOM   3421  HB2 HIS A 223     136.634 186.076 139.969  1.00 44.62           H  
ATOM   3422  HB3 HIS A 223     135.520 185.395 139.066  1.00 44.62           H  
ATOM   3423  HD2 HIS A 223     136.270 185.061 136.402  1.00 44.62           H  
ATOM   3424  HE1 HIS A 223     140.061 186.078 136.913  1.00 44.62           H  
ATOM   3425  HE2 HIS A 223     138.485 185.145 135.416  1.00 44.62           H  
ATOM   3426  N   VAL A 224     133.667 187.802 140.684  1.00 42.62           N  
ATOM   3427  CA  VAL A 224     132.332 187.597 141.268  1.00 42.62           C  
ATOM   3428  C   VAL A 224     131.446 188.693 140.688  1.00 42.62           C  
ATOM   3429  O   VAL A 224     131.224 189.751 141.279  1.00 42.62           O  
ATOM   3430  CB  VAL A 224     132.365 187.606 142.800  1.00 42.62           C  
ATOM   3431  CG1 VAL A 224     130.997 187.263 143.365  1.00 42.62           C  
ATOM   3432  CG2 VAL A 224     133.415 186.638 143.312  1.00 42.62           C  
ATOM   3433  H   VAL A 224     134.189 188.287 141.166  1.00 42.62           H  
ATOM   3434  HA  VAL A 224     131.983 186.740 140.979  1.00 42.62           H  
ATOM   3435  HB  VAL A 224     132.603 188.496 143.106  1.00 42.62           H  
ATOM   3436 HG11 VAL A 224     131.060 187.209 144.331  1.00 42.62           H  
ATOM   3437 HG12 VAL A 224     130.367 187.957 143.113  1.00 42.62           H  
ATOM   3438 HG13 VAL A 224     130.712 186.410 143.003  1.00 42.62           H  
ATOM   3439 HG21 VAL A 224     133.348 186.583 144.278  1.00 42.62           H  
ATOM   3440 HG22 VAL A 224     133.255 185.765 142.920  1.00 42.62           H  
ATOM   3441 HG23 VAL A 224     134.294 186.958 143.059  1.00 42.62           H  
ATOM   3442  N   VAL A 225     130.916 188.424 139.495  1.00 43.83           N  
ATOM   3443  CA  VAL A 225     130.072 189.378 138.786  1.00 43.83           C  
ATOM   3444  C   VAL A 225     129.062 188.604 137.954  1.00 43.83           C  
ATOM   3445  O   VAL A 225     129.316 187.476 137.526  1.00 43.83           O  
ATOM   3446  CB  VAL A 225     130.903 190.327 137.891  1.00 43.83           C  
ATOM   3447  CG1 VAL A 225     131.862 191.154 138.731  1.00 43.83           C  
ATOM   3448  CG2 VAL A 225     131.658 189.539 136.829  1.00 43.83           C  
ATOM   3449  H   VAL A 225     131.035 187.685 139.071  1.00 43.83           H  
ATOM   3450  HA  VAL A 225     129.586 189.917 139.430  1.00 43.83           H  
ATOM   3451  HB  VAL A 225     130.302 190.938 137.437  1.00 43.83           H  
ATOM   3452 HG11 VAL A 225     132.243 191.853 138.178  1.00 43.83           H  
ATOM   3453 HG12 VAL A 225     131.373 191.547 139.471  1.00 43.83           H  
ATOM   3454 HG13 VAL A 225     132.565 190.577 139.068  1.00 43.83           H  
ATOM   3455 HG21 VAL A 225     132.252 190.141 136.354  1.00 43.83           H  
ATOM   3456 HG22 VAL A 225     132.174 188.839 137.261  1.00 43.83           H  
ATOM   3457 HG23 VAL A 225     131.023 189.147 136.210  1.00 43.83           H  
ATOM   3458  N   GLY A 226     127.912 189.227 137.718  1.00 44.55           N  
ATOM   3459  CA  GLY A 226     126.902 188.606 136.878  1.00 44.55           C  
ATOM   3460  C   GLY A 226     126.380 187.323 137.491  1.00 44.55           C  
ATOM   3461  O   GLY A 226     125.951 187.287 138.649  1.00 44.55           O  
ATOM   3462  H   GLY A 226     127.697 190.000 138.028  1.00 44.55           H  
ATOM   3463  HA2 GLY A 226     126.158 189.216 136.757  1.00 44.55           H  
ATOM   3464  HA3 GLY A 226     127.281 188.401 136.009  1.00 44.55           H  
ATOM   3465  N   GLU A 227     126.405 186.246 136.703  1.00 45.28           N  
ATOM   3466  CA  GLU A 227     125.871 184.976 137.181  1.00 45.28           C  
ATOM   3467  C   GLU A 227     126.684 184.434 138.347  1.00 45.28           C  
ATOM   3468  O   GLU A 227     126.118 183.911 139.313  1.00 45.28           O  
ATOM   3469  CB  GLU A 227     125.827 183.960 136.040  1.00 45.28           C  
ATOM   3470  CG  GLU A 227     124.737 184.219 135.014  1.00 45.28           C  
ATOM   3471  CD  GLU A 227     123.366 184.380 135.641  1.00 45.28           C  
ATOM   3472  OE1 GLU A 227     123.125 183.778 136.706  1.00 45.28           O  
ATOM   3473  OE2 GLU A 227     122.532 185.114 135.073  1.00 45.28           O  
ATOM   3474  H   GLU A 227     126.719 186.227 135.903  1.00 45.28           H  
ATOM   3475  HA  GLU A 227     124.969 185.123 137.505  1.00 45.28           H  
ATOM   3476  HB2 GLU A 227     126.679 183.977 135.576  1.00 45.28           H  
ATOM   3477  HB3 GLU A 227     125.676 183.078 136.415  1.00 45.28           H  
ATOM   3478  HG2 GLU A 227     124.944 185.034 134.531  1.00 45.28           H  
ATOM   3479  HG3 GLU A 227     124.698 183.471 134.399  1.00 45.28           H  
ATOM   3480  N   LEU A 228     128.012 184.534 138.276  1.00 43.10           N  
ATOM   3481  CA  LEU A 228     128.831 184.025 139.369  1.00 43.10           C  
ATOM   3482  C   LEU A 228     128.568 184.787 140.659  1.00 43.10           C  
ATOM   3483  O   LEU A 228     128.691 184.220 141.749  1.00 43.10           O  
ATOM   3484  CB  LEU A 228     130.309 184.085 138.992  1.00 43.10           C  
ATOM   3485  CG  LEU A 228     130.709 183.159 137.842  1.00 43.10           C  
ATOM   3486  CD1 LEU A 228     132.157 183.380 137.442  1.00 43.10           C  
ATOM   3487  CD2 LEU A 228     130.477 181.706 138.221  1.00 43.10           C  
ATOM   3488  H   LEU A 228     128.450 184.883 137.624  1.00 43.10           H  
ATOM   3489  HA  LEU A 228     128.597 183.099 139.528  1.00 43.10           H  
ATOM   3490  HB2 LEU A 228     130.525 184.993 138.726  1.00 43.10           H  
ATOM   3491  HB3 LEU A 228     130.838 183.839 139.766  1.00 43.10           H  
ATOM   3492  HG  LEU A 228     130.154 183.357 137.072  1.00 43.10           H  
ATOM   3493 HD11 LEU A 228     132.378 182.782 136.712  1.00 43.10           H  
ATOM   3494 HD12 LEU A 228     132.268 184.302 137.160  1.00 43.10           H  
ATOM   3495 HD13 LEU A 228     132.727 183.196 138.205  1.00 43.10           H  
ATOM   3496 HD21 LEU A 228     130.903 181.137 137.560  1.00 43.10           H  
ATOM   3497 HD22 LEU A 228     130.863 181.543 139.095  1.00 43.10           H  
ATOM   3498 HD23 LEU A 228     129.524 181.530 138.242  1.00 43.10           H  
ATOM   3499  N   ALA A 229     128.188 186.061 140.562  1.00 43.19           N  
ATOM   3500  CA  ALA A 229     127.755 186.784 141.752  1.00 43.19           C  
ATOM   3501  C   ALA A 229     126.510 186.145 142.349  1.00 43.19           C  
ATOM   3502  O   ALA A 229     126.397 186.012 143.572  1.00 43.19           O  
ATOM   3503  CB  ALA A 229     127.494 188.251 141.413  1.00 43.19           C  
ATOM   3504  H   ALA A 229     128.172 186.520 139.835  1.00 43.19           H  
ATOM   3505  HA  ALA A 229     128.459 186.750 142.418  1.00 43.19           H  
ATOM   3506  HB1 ALA A 229     127.217 188.716 142.218  1.00 43.19           H  
ATOM   3507  HB2 ALA A 229     128.310 188.644 141.068  1.00 43.19           H  
ATOM   3508  HB3 ALA A 229     126.793 188.300 140.744  1.00 43.19           H  
ATOM   3509  N   LYS A 230     125.565 185.743 141.498  1.00 43.62           N  
ATOM   3510  CA  LYS A 230     124.373 185.055 141.981  1.00 43.62           C  
ATOM   3511  C   LYS A 230     124.733 183.727 142.633  1.00 43.62           C  
ATOM   3512  O   LYS A 230     124.165 183.361 143.668  1.00 43.62           O  
ATOM   3513  CB  LYS A 230     123.397 184.835 140.827  1.00 43.62           C  
ATOM   3514  CG  LYS A 230     121.950 184.672 141.262  1.00 43.62           C  
ATOM   3515  CD  LYS A 230     121.003 184.561 140.072  1.00 43.62           C  
ATOM   3516  CE  LYS A 230     121.134 185.740 139.121  1.00 43.62           C  
ATOM   3517  NZ  LYS A 230     119.919 185.918 138.279  1.00 43.62           N  
ATOM   3518  H   LYS A 230     125.591 185.856 140.646  1.00 43.62           H  
ATOM   3519  HA  LYS A 230     123.935 185.609 142.646  1.00 43.62           H  
ATOM   3520  HB2 LYS A 230     123.455 185.600 140.236  1.00 43.62           H  
ATOM   3521  HB3 LYS A 230     123.655 184.031 140.350  1.00 43.62           H  
ATOM   3522  HG2 LYS A 230     121.866 183.863 141.791  1.00 43.62           H  
ATOM   3523  HG3 LYS A 230     121.686 185.443 141.786  1.00 43.62           H  
ATOM   3524  HD2 LYS A 230     121.207 183.751 139.578  1.00 43.62           H  
ATOM   3525  HD3 LYS A 230     120.089 184.534 140.395  1.00 43.62           H  
ATOM   3526  HE2 LYS A 230     121.267 186.551 139.636  1.00 43.62           H  
ATOM   3527  HE3 LYS A 230     121.890 185.591 138.531  1.00 43.62           H  
ATOM   3528  HZ1 LYS A 230     120.028 186.613 137.732  1.00 43.62           H  
ATOM   3529  HZ2 LYS A 230     119.776 185.188 137.793  1.00 43.62           H  
ATOM   3530  HZ3 LYS A 230     119.210 186.066 138.796  1.00 43.62           H  
ATOM   3531  N   VAL A 231     125.672 182.990 142.042  1.00 41.59           N  
ATOM   3532  CA  VAL A 231     126.090 181.718 142.626  1.00 41.59           C  
ATOM   3533  C   VAL A 231     126.713 181.948 143.997  1.00 41.59           C  
ATOM   3534  O   VAL A 231     126.428 181.226 144.958  1.00 41.59           O  
ATOM   3535  CB  VAL A 231     127.065 180.989 141.687  1.00 41.59           C  
ATOM   3536  CG1 VAL A 231     127.678 179.787 142.394  1.00 41.59           C  
ATOM   3537  CG2 VAL A 231     126.360 180.555 140.421  1.00 41.59           C  
ATOM   3538  H   VAL A 231     126.077 183.200 141.313  1.00 41.59           H  
ATOM   3539  HA  VAL A 231     125.310 181.156 142.744  1.00 41.59           H  
ATOM   3540  HB  VAL A 231     127.783 181.592 141.441  1.00 41.59           H  
ATOM   3541 HG11 VAL A 231     128.046 179.186 141.728  1.00 41.59           H  
ATOM   3542 HG12 VAL A 231     128.383 180.093 142.987  1.00 41.59           H  
ATOM   3543 HG13 VAL A 231     126.988 179.333 142.902  1.00 41.59           H  
ATOM   3544 HG21 VAL A 231     127.018 180.459 139.715  1.00 41.59           H  
ATOM   3545 HG22 VAL A 231     125.922 179.706 140.582  1.00 41.59           H  
ATOM   3546 HG23 VAL A 231     125.707 181.228 140.172  1.00 41.59           H  
ATOM   3547  N   THR A 232     127.593 182.947 144.099  1.00 40.14           N  
ATOM   3548  CA  THR A 232     128.239 183.236 145.374  1.00 40.14           C  
ATOM   3549  C   THR A 232     127.218 183.651 146.420  1.00 40.14           C  
ATOM   3550  O   THR A 232     127.281 183.209 147.574  1.00 40.14           O  
ATOM   3551  CB  THR A 232     129.290 184.330 145.188  1.00 40.14           C  
ATOM   3552  OG1 THR A 232     130.289 183.881 144.265  1.00 40.14           O  
ATOM   3553  CG2 THR A 232     129.949 184.672 146.513  1.00 40.14           C  
ATOM   3554  H   THR A 232     127.828 183.463 143.453  1.00 40.14           H  
ATOM   3555  HA  THR A 232     128.687 182.436 145.692  1.00 40.14           H  
ATOM   3556  HB  THR A 232     128.865 185.129 144.841  1.00 40.14           H  
ATOM   3557  HG1 THR A 232     130.868 184.481 144.156  1.00 40.14           H  
ATOM   3558 HG21 THR A 232     130.755 185.188 146.357  1.00 40.14           H  
ATOM   3559 HG22 THR A 232     129.344 185.195 147.063  1.00 40.14           H  
ATOM   3560 HG23 THR A 232     130.185 183.858 146.986  1.00 40.14           H  
ATOM   3561  N   ALA A 233     126.266 184.503 146.035  1.00 40.13           N  
ATOM   3562  CA  ALA A 233     125.226 184.913 146.967  1.00 40.13           C  
ATOM   3563  C   ALA A 233     124.416 183.717 147.438  1.00 40.13           C  
ATOM   3564  O   ALA A 233     124.135 183.583 148.633  1.00 40.13           O  
ATOM   3565  CB  ALA A 233     124.316 185.951 146.312  1.00 40.13           C  
ATOM   3566  H   ALA A 233     126.203 184.849 145.250  1.00 40.13           H  
ATOM   3567  HA  ALA A 233     125.639 185.323 147.743  1.00 40.13           H  
ATOM   3568  HB1 ALA A 233     123.630 186.213 146.945  1.00 40.13           H  
ATOM   3569  HB2 ALA A 233     124.847 186.721 146.059  1.00 40.13           H  
ATOM   3570  HB3 ALA A 233     123.907 185.558 145.525  1.00 40.13           H  
ATOM   3571  N   ALA A 234     124.035 182.835 146.515  1.00 40.39           N  
ATOM   3572  CA  ALA A 234     123.260 181.661 146.898  1.00 40.39           C  
ATOM   3573  C   ALA A 234     124.047 180.772 147.849  1.00 40.39           C  
ATOM   3574  O   ALA A 234     123.514 180.315 148.865  1.00 40.39           O  
ATOM   3575  CB  ALA A 234     122.846 180.879 145.653  1.00 40.39           C  
ATOM   3576  H   ALA A 234     124.210 182.891 145.675  1.00 40.39           H  
ATOM   3577  HA  ALA A 234     122.454 181.949 147.354  1.00 40.39           H  
ATOM   3578  HB1 ALA A 234     122.332 180.102 145.925  1.00 40.39           H  
ATOM   3579  HB2 ALA A 234     122.306 181.452 145.086  1.00 40.39           H  
ATOM   3580  HB3 ALA A 234     123.643 180.598 145.177  1.00 40.39           H  
ATOM   3581  N   VAL A 235     125.323 180.531 147.547  1.00 38.12           N  
ATOM   3582  CA  VAL A 235     126.131 179.653 148.388  1.00 38.12           C  
ATOM   3583  C   VAL A 235     126.289 180.243 149.781  1.00 38.12           C  
ATOM   3584  O   VAL A 235     126.181 179.532 150.787  1.00 38.12           O  
ATOM   3585  CB  VAL A 235     127.498 179.389 147.731  1.00 38.12           C  
ATOM   3586  CG1 VAL A 235     128.448 178.740 148.723  1.00 38.12           C  
ATOM   3587  CG2 VAL A 235     127.336 178.520 146.497  1.00 38.12           C  
ATOM   3588  H   VAL A 235     125.739 180.860 146.870  1.00 38.12           H  
ATOM   3589  HA  VAL A 235     125.676 178.801 148.477  1.00 38.12           H  
ATOM   3590  HB  VAL A 235     127.885 180.236 147.454  1.00 38.12           H  
ATOM   3591 HG11 VAL A 235     129.168 178.313 148.234  1.00 38.12           H  
ATOM   3592 HG12 VAL A 235     128.808 179.419 149.313  1.00 38.12           H  
ATOM   3593 HG13 VAL A 235     127.961 178.076 149.237  1.00 38.12           H  
ATOM   3594 HG21 VAL A 235     128.207 178.380 146.094  1.00 38.12           H  
ATOM   3595 HG22 VAL A 235     126.951 177.669 146.760  1.00 38.12           H  
ATOM   3596 HG23 VAL A 235     126.749 178.969 145.869  1.00 38.12           H  
ATOM   3597  N   TYR A 236     126.545 181.548 149.872  1.00 37.59           N  
ATOM   3598  CA  TYR A 236     126.795 182.141 151.181  1.00 37.59           C  
ATOM   3599  C   TYR A 236     125.509 182.285 151.985  1.00 37.59           C  
ATOM   3600  O   TYR A 236     125.516 182.118 153.210  1.00 37.59           O  
ATOM   3601  CB  TYR A 236     127.503 183.482 151.022  1.00 37.59           C  
ATOM   3602  CG  TYR A 236     129.004 183.330 150.978  1.00 37.59           C  
ATOM   3603  CD1 TYR A 236     129.663 183.112 149.780  1.00 37.59           C  
ATOM   3604  CD2 TYR A 236     129.760 183.374 152.139  1.00 37.59           C  
ATOM   3605  CE1 TYR A 236     131.030 182.960 149.735  1.00 37.59           C  
ATOM   3606  CE2 TYR A 236     131.130 183.222 152.104  1.00 37.59           C  
ATOM   3607  CZ  TYR A 236     131.760 183.015 150.899  1.00 37.59           C  
ATOM   3608  OH  TYR A 236     133.125 182.865 150.855  1.00 37.59           O  
ATOM   3609  H   TYR A 236     126.578 182.097 149.210  1.00 37.59           H  
ATOM   3610  HA  TYR A 236     127.387 181.554 151.679  1.00 37.59           H  
ATOM   3611  HB2 TYR A 236     127.217 183.898 150.193  1.00 37.59           H  
ATOM   3612  HB3 TYR A 236     127.279 184.051 151.774  1.00 37.59           H  
ATOM   3613  HD1 TYR A 236     129.173 183.075 148.990  1.00 37.59           H  
ATOM   3614  HD2 TYR A 236     129.336 183.513 152.955  1.00 37.59           H  
ATOM   3615  HE1 TYR A 236     131.458 182.822 148.921  1.00 37.59           H  
ATOM   3616  HE2 TYR A 236     131.625 183.260 152.890  1.00 37.59           H  
ATOM   3617  HH  TYR A 236     133.383 182.826 150.057  1.00 37.59           H  
ATOM   3618  N   VAL A 237     124.389 182.573 151.320  1.00 38.21           N  
ATOM   3619  CA  VAL A 237     123.106 182.571 152.013  1.00 38.21           C  
ATOM   3620  C   VAL A 237     122.784 181.171 152.513  1.00 38.21           C  
ATOM   3621  O   VAL A 237     122.261 180.994 153.619  1.00 38.21           O  
ATOM   3622  CB  VAL A 237     121.999 183.116 151.090  1.00 38.21           C  
ATOM   3623  CG1 VAL A 237     120.627 182.814 151.666  1.00 38.21           C  
ATOM   3624  CG2 VAL A 237     122.173 184.607 150.883  1.00 38.21           C  
ATOM   3625  H   VAL A 237     124.347 182.769 150.484  1.00 38.21           H  
ATOM   3626  HA  VAL A 237     123.164 183.157 152.785  1.00 38.21           H  
ATOM   3627  HB  VAL A 237     122.066 182.681 150.226  1.00 38.21           H  
ATOM   3628 HG11 VAL A 237     119.971 183.378 151.224  1.00 38.21           H  
ATOM   3629 HG12 VAL A 237     120.415 181.881 151.513  1.00 38.21           H  
ATOM   3630 HG13 VAL A 237     120.635 183.002 152.617  1.00 38.21           H  
ATOM   3631 HG21 VAL A 237     121.497 184.921 150.261  1.00 38.21           H  
ATOM   3632 HG22 VAL A 237     122.073 185.059 151.736  1.00 38.21           H  
ATOM   3633 HG23 VAL A 237     123.058 184.775 150.522  1.00 38.21           H  
ATOM   3634  N   GLY A 238     123.095 180.152 151.710  1.00 37.54           N  
ATOM   3635  CA  GLY A 238     122.889 178.786 152.154  1.00 37.54           C  
ATOM   3636  C   GLY A 238     123.747 178.427 153.350  1.00 37.54           C  
ATOM   3637  O   GLY A 238     123.293 177.742 154.262  1.00 37.54           O  
ATOM   3638  H   GLY A 238     123.421 180.228 150.918  1.00 37.54           H  
ATOM   3639  HA2 GLY A 238     121.958 178.664 152.397  1.00 37.54           H  
ATOM   3640  HA3 GLY A 238     123.101 178.177 151.430  1.00 37.54           H  
ATOM   3641  N   LEU A 239     125.002 178.875 153.355  1.00 36.02           N  
ATOM   3642  CA  LEU A 239     125.872 178.626 154.503  1.00 36.02           C  
ATOM   3643  C   LEU A 239     125.352 179.327 155.754  1.00 36.02           C  
ATOM   3644  O   LEU A 239     125.356 178.753 156.852  1.00 36.02           O  
ATOM   3645  CB  LEU A 239     127.295 179.080 154.180  1.00 36.02           C  
ATOM   3646  CG  LEU A 239     128.016 178.268 153.102  1.00 36.02           C  
ATOM   3647  CD1 LEU A 239     129.188 179.047 152.546  1.00 36.02           C  
ATOM   3648  CD2 LEU A 239     128.479 176.926 153.635  1.00 36.02           C  
ATOM   3649  H   LEU A 239     125.370 179.321 152.717  1.00 36.02           H  
ATOM   3650  HA  LEU A 239     125.892 177.674 154.682  1.00 36.02           H  
ATOM   3651  HB2 LEU A 239     127.256 179.998 153.869  1.00 36.02           H  
ATOM   3652  HB3 LEU A 239     127.827 179.040 154.988  1.00 36.02           H  
ATOM   3653  HG  LEU A 239     127.399 178.099 152.373  1.00 36.02           H  
ATOM   3654 HD11 LEU A 239     129.648 178.501 151.890  1.00 36.02           H  
ATOM   3655 HD12 LEU A 239     128.859 179.858 152.129  1.00 36.02           H  
ATOM   3656 HD13 LEU A 239     129.792 179.269 153.273  1.00 36.02           H  
ATOM   3657 HD21 LEU A 239     128.666 176.340 152.886  1.00 36.02           H  
ATOM   3658 HD22 LEU A 239     129.282 177.058 154.160  1.00 36.02           H  
ATOM   3659 HD23 LEU A 239     127.779 176.544 154.186  1.00 36.02           H  
ATOM   3660  N   THR A 240     124.900 180.575 155.608  1.00 37.78           N  
ATOM   3661  CA  THR A 240     124.346 181.299 156.746  1.00 37.78           C  
ATOM   3662  C   THR A 240     123.102 180.603 157.286  1.00 37.78           C  
ATOM   3663  O   THR A 240     122.932 180.476 158.505  1.00 37.78           O  
ATOM   3664  CB  THR A 240     124.023 182.736 156.336  1.00 37.78           C  
ATOM   3665  OG1 THR A 240     125.220 183.388 155.898  1.00 37.78           O  
ATOM   3666  CG2 THR A 240     123.425 183.513 157.499  1.00 37.78           C  
ATOM   3667  H   THR A 240     124.903 181.015 154.870  1.00 37.78           H  
ATOM   3668  HA  THR A 240     125.006 181.330 157.455  1.00 37.78           H  
ATOM   3669  HB  THR A 240     123.378 182.727 155.611  1.00 37.78           H  
ATOM   3670  HG1 THR A 240     125.049 184.178 155.667  1.00 37.78           H  
ATOM   3671 HG21 THR A 240     123.381 184.457 157.276  1.00 37.78           H  
ATOM   3672 HG22 THR A 240     122.529 183.196 157.690  1.00 37.78           H  
ATOM   3673 HG23 THR A 240     123.976 183.403 158.290  1.00 37.78           H  
ATOM   3674  N   LEU A 241     122.217 180.154 156.394  1.00 37.99           N  
ATOM   3675  CA  LEU A 241     121.037 179.421 156.837  1.00 37.99           C  
ATOM   3676  C   LEU A 241     121.423 178.103 157.488  1.00 37.99           C  
ATOM   3677  O   LEU A 241     120.837 177.712 158.501  1.00 37.99           O  
ATOM   3678  CB  LEU A 241     120.090 179.177 155.663  1.00 37.99           C  
ATOM   3679  CG  LEU A 241     119.433 180.402 155.033  1.00 37.99           C  
ATOM   3680  CD1 LEU A 241     118.645 179.991 153.805  1.00 37.99           C  
ATOM   3681  CD2 LEU A 241     118.535 181.106 156.032  1.00 37.99           C  
ATOM   3682  H   LEU A 241     122.277 180.260 155.543  1.00 37.99           H  
ATOM   3683  HA  LEU A 241     120.566 179.951 157.498  1.00 37.99           H  
ATOM   3684  HB2 LEU A 241     120.591 178.732 154.961  1.00 37.99           H  
ATOM   3685  HB3 LEU A 241     119.377 178.594 155.966  1.00 37.99           H  
ATOM   3686  HG  LEU A 241     120.122 181.026 154.755  1.00 37.99           H  
ATOM   3687 HD11 LEU A 241     118.306 180.787 153.366  1.00 37.99           H  
ATOM   3688 HD12 LEU A 241     119.231 179.505 153.206  1.00 37.99           H  
ATOM   3689 HD13 LEU A 241     117.907 179.424 154.079  1.00 37.99           H  
ATOM   3690 HD21 LEU A 241     118.067 181.827 155.582  1.00 37.99           H  
ATOM   3691 HD22 LEU A 241     117.897 180.469 156.387  1.00 37.99           H  
ATOM   3692 HD23 LEU A 241     119.079 181.465 156.751  1.00 37.99           H  
ATOM   3693  N   GLN A 242     122.398 177.395 156.917  1.00 36.64           N  
ATOM   3694  CA  GLN A 242     122.870 176.159 157.524  1.00 36.64           C  
ATOM   3695  C   GLN A 242     123.267 176.409 158.967  1.00 36.64           C  
ATOM   3696  O   GLN A 242     122.766 175.752 159.886  1.00 36.64           O  
ATOM   3697  CB  GLN A 242     124.049 175.602 156.721  1.00 36.64           C  
ATOM   3698  CG  GLN A 242     124.709 174.361 157.312  1.00 36.64           C  
ATOM   3699  CD  GLN A 242     123.772 173.173 157.393  1.00 36.64           C  
ATOM   3700  OE1 GLN A 242     122.821 173.064 156.621  1.00 36.64           O  
ATOM   3701  NE2 GLN A 242     124.047 172.267 158.322  1.00 36.64           N  
ATOM   3702  H   GLN A 242     122.797 177.611 156.186  1.00 36.64           H  
ATOM   3703  HA  GLN A 242     122.156 175.503 157.513  1.00 36.64           H  
ATOM   3704  HB2 GLN A 242     123.735 175.371 155.833  1.00 36.64           H  
ATOM   3705  HB3 GLN A 242     124.729 176.292 156.656  1.00 36.64           H  
ATOM   3706  HG2 GLN A 242     125.459 174.109 156.750  1.00 36.64           H  
ATOM   3707  HG3 GLN A 242     125.023 174.559 158.208  1.00 36.64           H  
ATOM   3708 HE21 GLN A 242     124.723 172.376 158.842  1.00 36.64           H  
ATOM   3709 HE22 GLN A 242     123.546 171.573 158.407  1.00 36.64           H  
ATOM   3710  N   ILE A 243     124.125 177.406 159.190  1.00 36.70           N  
ATOM   3711  CA  ILE A 243     124.508 177.753 160.556  1.00 36.70           C  
ATOM   3712  C   ILE A 243     123.264 178.015 161.395  1.00 36.70           C  
ATOM   3713  O   ILE A 243     122.928 177.243 162.302  1.00 36.70           O  
ATOM   3714  CB  ILE A 243     125.452 178.966 160.561  1.00 36.70           C  
ATOM   3715  CG1 ILE A 243     126.858 178.543 160.135  1.00 36.70           C  
ATOM   3716  CG2 ILE A 243     125.485 179.609 161.939  1.00 36.70           C  
ATOM   3717  CD1 ILE A 243     127.745 179.695 159.722  1.00 36.70           C  
ATOM   3718  H   ILE A 243     124.491 177.888 158.579  1.00 36.70           H  
ATOM   3719  HA  ILE A 243     124.983 177.004 160.950  1.00 36.70           H  
ATOM   3720  HB  ILE A 243     125.119 179.619 159.924  1.00 36.70           H  
ATOM   3721 HG12 ILE A 243     127.287 178.091 160.878  1.00 36.70           H  
ATOM   3722 HG13 ILE A 243     126.787 177.939 159.380  1.00 36.70           H  
ATOM   3723 HG21 ILE A 243     126.274 180.169 162.007  1.00 36.70           H  
ATOM   3724 HG22 ILE A 243     124.690 180.152 162.059  1.00 36.70           H  
ATOM   3725 HG23 ILE A 243     125.520 178.913 162.613  1.00 36.70           H  
ATOM   3726 HD11 ILE A 243     128.584 179.340 159.388  1.00 36.70           H  
ATOM   3727 HD12 ILE A 243     127.299 180.201 159.026  1.00 36.70           H  
ATOM   3728 HD13 ILE A 243     127.909 180.261 160.491  1.00 36.70           H  
ATOM   3729  N   LEU A 244     122.513 179.059 161.034  1.00 38.15           N  
ATOM   3730  CA  LEU A 244     121.480 179.600 161.912  1.00 38.15           C  
ATOM   3731  C   LEU A 244     120.313 178.648 162.138  1.00 38.15           C  
ATOM   3732  O   LEU A 244     119.581 178.820 163.117  1.00 38.15           O  
ATOM   3733  CB  LEU A 244     120.952 180.915 161.342  1.00 38.15           C  
ATOM   3734  CG  LEU A 244     121.979 182.042 161.214  1.00 38.15           C  
ATOM   3735  CD1 LEU A 244     121.345 183.263 160.572  1.00 38.15           C  
ATOM   3736  CD2 LEU A 244     122.571 182.391 162.566  1.00 38.15           C  
ATOM   3737  H   LEU A 244     122.585 179.471 160.283  1.00 38.15           H  
ATOM   3738  HA  LEU A 244     121.875 179.786 162.778  1.00 38.15           H  
ATOM   3739  HB2 LEU A 244     120.597 180.744 160.456  1.00 38.15           H  
ATOM   3740  HB3 LEU A 244     120.241 181.234 161.919  1.00 38.15           H  
ATOM   3741  HG  LEU A 244     122.702 181.744 160.640  1.00 38.15           H  
ATOM   3742 HD11 LEU A 244     122.013 183.962 160.498  1.00 38.15           H  
ATOM   3743 HD12 LEU A 244     121.018 183.023 159.691  1.00 38.15           H  
ATOM   3744 HD13 LEU A 244     120.610 183.566 161.128  1.00 38.15           H  
ATOM   3745 HD21 LEU A 244     123.100 183.200 162.478  1.00 38.15           H  
ATOM   3746 HD22 LEU A 244     121.849 182.537 163.198  1.00 38.15           H  
ATOM   3747 HD23 LEU A 244     123.131 181.659 162.867  1.00 38.15           H  
ATOM   3748  N   LEU A 245     120.110 177.659 161.267  1.00 38.49           N  
ATOM   3749  CA  LEU A 245     118.971 176.764 161.389  1.00 38.49           C  
ATOM   3750  C   LEU A 245     119.336 175.351 161.807  1.00 38.49           C  
ATOM   3751  O   LEU A 245     118.460 174.636 162.300  1.00 38.49           O  
ATOM   3752  CB  LEU A 245     118.202 176.695 160.061  1.00 38.49           C  
ATOM   3753  CG  LEU A 245     117.400 177.938 159.671  1.00 38.49           C  
ATOM   3754  CD1 LEU A 245     116.734 177.728 158.326  1.00 38.49           C  
ATOM   3755  CD2 LEU A 245     116.365 178.277 160.732  1.00 38.49           C  
ATOM   3756  H   LEU A 245     120.622 177.488 160.598  1.00 38.49           H  
ATOM   3757  HA  LEU A 245     118.368 177.114 162.062  1.00 38.49           H  
ATOM   3758  HB2 LEU A 245     118.839 176.529 159.349  1.00 38.49           H  
ATOM   3759  HB3 LEU A 245     117.577 175.955 160.111  1.00 38.49           H  
ATOM   3760  HG  LEU A 245     118.005 178.691 159.591  1.00 38.49           H  
ATOM   3761 HD11 LEU A 245     116.239 178.528 158.091  1.00 38.49           H  
ATOM   3762 HD12 LEU A 245     117.417 177.554 157.660  1.00 38.49           H  
ATOM   3763 HD13 LEU A 245     116.131 176.970 158.387  1.00 38.49           H  
ATOM   3764 HD21 LEU A 245     115.749 178.933 160.372  1.00 38.49           H  
ATOM   3765 HD22 LEU A 245     115.886 177.469 160.972  1.00 38.49           H  
ATOM   3766 HD23 LEU A 245     116.816 178.638 161.511  1.00 38.49           H  
ATOM   3767  N   VAL A 246     120.585 174.924 161.629  1.00 36.42           N  
ATOM   3768  CA  VAL A 246     120.987 173.597 162.069  1.00 36.42           C  
ATOM   3769  C   VAL A 246     121.784 173.742 163.354  1.00 36.42           C  
ATOM   3770  O   VAL A 246     121.387 173.214 164.397  1.00 36.42           O  
ATOM   3771  CB  VAL A 246     121.799 172.865 160.985  1.00 36.42           C  
ATOM   3772  CG1 VAL A 246     122.121 171.448 161.427  1.00 36.42           C  
ATOM   3773  CG2 VAL A 246     121.035 172.852 159.672  1.00 36.42           C  
ATOM   3774  H   VAL A 246     121.212 175.381 161.259  1.00 36.42           H  
ATOM   3775  HA  VAL A 246     120.200 173.066 162.261  1.00 36.42           H  
ATOM   3776  HB  VAL A 246     122.636 173.334 160.843  1.00 36.42           H  
ATOM   3777 HG11 VAL A 246     122.524 170.970 160.685  1.00 36.42           H  
ATOM   3778 HG12 VAL A 246     122.740 171.480 162.173  1.00 36.42           H  
ATOM   3779 HG13 VAL A 246     121.300 171.006 161.696  1.00 36.42           H  
ATOM   3780 HG21 VAL A 246     121.507 172.289 159.038  1.00 36.42           H  
ATOM   3781 HG22 VAL A 246     120.146 172.498 159.830  1.00 36.42           H  
ATOM   3782 HG23 VAL A 246     120.975 173.757 159.331  1.00 36.42           H  
ATOM   3783  N   TYR A 247     122.902 174.469 163.301  1.00 34.67           N  
ATOM   3784  CA  TYR A 247     123.812 174.474 164.440  1.00 34.67           C  
ATOM   3785  C   TYR A 247     123.214 175.241 165.611  1.00 34.67           C  
ATOM   3786  O   TYR A 247     123.229 174.764 166.751  1.00 34.67           O  
ATOM   3787  CB  TYR A 247     125.156 175.070 164.027  1.00 34.67           C  
ATOM   3788  CG  TYR A 247     125.800 174.366 162.854  1.00 34.67           C  
ATOM   3789  CD1 TYR A 247     125.491 173.047 162.552  1.00 34.67           C  
ATOM   3790  CD2 TYR A 247     126.718 175.023 162.048  1.00 34.67           C  
ATOM   3791  CE1 TYR A 247     126.075 172.404 161.485  1.00 34.67           C  
ATOM   3792  CE2 TYR A 247     127.309 174.387 160.977  1.00 34.67           C  
ATOM   3793  CZ  TYR A 247     126.983 173.078 160.700  1.00 34.67           C  
ATOM   3794  OH  TYR A 247     127.569 172.438 159.634  1.00 34.67           O  
ATOM   3795  H   TYR A 247     123.148 174.954 162.635  1.00 34.67           H  
ATOM   3796  HA  TYR A 247     123.960 173.561 164.732  1.00 34.67           H  
ATOM   3797  HB2 TYR A 247     125.024 175.998 163.780  1.00 34.67           H  
ATOM   3798  HB3 TYR A 247     125.767 175.013 164.778  1.00 34.67           H  
ATOM   3799  HD1 TYR A 247     124.878 172.588 163.079  1.00 34.67           H  
ATOM   3800  HD2 TYR A 247     126.939 175.907 162.233  1.00 34.67           H  
ATOM   3801  HE1 TYR A 247     125.858 171.520 161.295  1.00 34.67           H  
ATOM   3802  HE2 TYR A 247     127.923 174.839 160.445  1.00 34.67           H  
ATOM   3803  HH  TYR A 247     128.098 172.960 159.241  1.00 34.67           H  
ATOM   3804  N   PHE A 248     122.671 176.429 165.345  1.00 37.01           N  
ATOM   3805  CA  PHE A 248     122.051 177.213 166.405  1.00 37.01           C  
ATOM   3806  C   PHE A 248     120.882 176.459 167.023  1.00 37.01           C  
ATOM   3807  O   PHE A 248     120.744 176.397 168.250  1.00 37.01           O  
ATOM   3808  CB  PHE A 248     121.593 178.560 165.843  1.00 37.01           C  
ATOM   3809  CG  PHE A 248     120.965 179.466 166.861  1.00 37.01           C  
ATOM   3810  CD1 PHE A 248     119.607 179.409 167.116  1.00 37.01           C  
ATOM   3811  CD2 PHE A 248     121.733 180.383 167.558  1.00 37.01           C  
ATOM   3812  CE1 PHE A 248     119.027 180.243 168.050  1.00 37.01           C  
ATOM   3813  CE2 PHE A 248     121.158 181.222 168.494  1.00 37.01           C  
ATOM   3814  CZ  PHE A 248     119.804 181.152 168.740  1.00 37.01           C  
ATOM   3815  H   PHE A 248     122.649 176.797 164.567  1.00 37.01           H  
ATOM   3816  HA  PHE A 248     122.705 177.383 167.101  1.00 37.01           H  
ATOM   3817  HB2 PHE A 248     122.362 179.022 165.471  1.00 37.01           H  
ATOM   3818  HB3 PHE A 248     120.938 178.400 165.146  1.00 37.01           H  
ATOM   3819  HD1 PHE A 248     119.078 178.799 166.654  1.00 37.01           H  
ATOM   3820  HD2 PHE A 248     122.647 180.435 167.396  1.00 37.01           H  
ATOM   3821  HE1 PHE A 248     118.113 180.195 168.215  1.00 37.01           H  
ATOM   3822  HE2 PHE A 248     121.685 181.833 168.958  1.00 37.01           H  
ATOM   3823  HZ  PHE A 248     119.415 181.714 169.370  1.00 37.01           H  
ATOM   3824  N   VAL A 249     120.035 175.865 166.182  1.00 36.60           N  
ATOM   3825  CA  VAL A 249     118.857 175.167 166.684  1.00 36.60           C  
ATOM   3826  C   VAL A 249     119.266 173.960 167.516  1.00 36.60           C  
ATOM   3827  O   VAL A 249     118.704 173.710 168.587  1.00 36.60           O  
ATOM   3828  CB  VAL A 249     117.938 174.768 165.515  1.00 36.60           C  
ATOM   3829  CG1 VAL A 249     116.771 173.928 166.013  1.00 36.60           C  
ATOM   3830  CG2 VAL A 249     117.436 176.007 164.797  1.00 36.60           C  
ATOM   3831  H   VAL A 249     120.120 175.852 165.326  1.00 36.60           H  
ATOM   3832  HA  VAL A 249     118.360 175.768 167.260  1.00 36.60           H  
ATOM   3833  HB  VAL A 249     118.443 174.236 164.881  1.00 36.60           H  
ATOM   3834 HG11 VAL A 249     116.095 173.888 165.319  1.00 36.60           H  
ATOM   3835 HG12 VAL A 249     117.087 173.034 166.217  1.00 36.60           H  
ATOM   3836 HG13 VAL A 249     116.402 174.340 166.809  1.00 36.60           H  
ATOM   3837 HG21 VAL A 249     116.831 175.738 164.088  1.00 36.60           H  
ATOM   3838 HG22 VAL A 249     116.970 176.573 165.433  1.00 36.60           H  
ATOM   3839 HG23 VAL A 249     118.193 176.484 164.423  1.00 36.60           H  
ATOM   3840  N   LEU A 250     120.247 173.188 167.042  1.00 34.83           N  
ATOM   3841  CA  LEU A 250     120.687 172.017 167.791  1.00 34.83           C  
ATOM   3842  C   LEU A 250     121.324 172.414 169.114  1.00 34.83           C  
ATOM   3843  O   LEU A 250     121.093 171.763 170.138  1.00 34.83           O  
ATOM   3844  CB  LEU A 250     121.661 171.195 166.951  1.00 34.83           C  
ATOM   3845  CG  LEU A 250     121.023 170.347 165.853  1.00 34.83           C  
ATOM   3846  CD1 LEU A 250     122.090 169.745 164.964  1.00 34.83           C  
ATOM   3847  CD2 LEU A 250     120.149 169.258 166.453  1.00 34.83           C  
ATOM   3848  H   LEU A 250     120.665 173.321 166.302  1.00 34.83           H  
ATOM   3849  HA  LEU A 250     119.916 171.465 167.989  1.00 34.83           H  
ATOM   3850  HB2 LEU A 250     122.290 171.799 166.526  1.00 34.83           H  
ATOM   3851  HB3 LEU A 250     122.137 170.592 167.541  1.00 34.83           H  
ATOM   3852  HG  LEU A 250     120.460 170.913 165.303  1.00 34.83           H  
ATOM   3853 HD11 LEU A 250     121.662 169.258 164.242  1.00 34.83           H  
ATOM   3854 HD12 LEU A 250     122.639 170.459 164.603  1.00 34.83           H  
ATOM   3855 HD13 LEU A 250     122.635 169.142 165.493  1.00 34.83           H  
ATOM   3856 HD21 LEU A 250     119.921 168.619 165.760  1.00 34.83           H  
ATOM   3857 HD22 LEU A 250     120.641 168.816 167.163  1.00 34.83           H  
ATOM   3858 HD23 LEU A 250     119.342 169.660 166.811  1.00 34.83           H  
ATOM   3859  N   LEU A 251     122.129 173.480 169.120  1.00 35.26           N  
ATOM   3860  CA  LEU A 251     122.713 173.943 170.372  1.00 35.26           C  
ATOM   3861  C   LEU A 251     121.630 174.393 171.344  1.00 35.26           C  
ATOM   3862  O   LEU A 251     121.735 174.159 172.553  1.00 35.26           O  
ATOM   3863  CB  LEU A 251     123.701 175.076 170.101  1.00 35.26           C  
ATOM   3864  CG  LEU A 251     124.942 174.685 169.295  1.00 35.26           C  
ATOM   3865  CD1 LEU A 251     125.571 175.909 168.655  1.00 35.26           C  
ATOM   3866  CD2 LEU A 251     125.950 173.962 170.167  1.00 35.26           C  
ATOM   3867  H   LEU A 251     122.347 173.939 168.427  1.00 35.26           H  
ATOM   3868  HA  LEU A 251     123.200 173.213 170.784  1.00 35.26           H  
ATOM   3869  HB2 LEU A 251     123.240 175.773 169.607  1.00 35.26           H  
ATOM   3870  HB3 LEU A 251     124.005 175.429 170.952  1.00 35.26           H  
ATOM   3871  HG  LEU A 251     124.677 174.079 168.585  1.00 35.26           H  
ATOM   3872 HD11 LEU A 251     126.360 175.636 168.161  1.00 35.26           H  
ATOM   3873 HD12 LEU A 251     124.928 176.317 168.053  1.00 35.26           H  
ATOM   3874 HD13 LEU A 251     125.817 176.537 169.351  1.00 35.26           H  
ATOM   3875 HD21 LEU A 251     126.695 173.675 169.616  1.00 35.26           H  
ATOM   3876 HD22 LEU A 251     126.263 174.571 170.855  1.00 35.26           H  
ATOM   3877 HD23 LEU A 251     125.523 173.192 170.573  1.00 35.26           H  
ATOM   3878  N   LYS A 252     120.583 175.044 170.836  1.00 36.98           N  
ATOM   3879  CA  LYS A 252     119.470 175.433 171.696  1.00 36.98           C  
ATOM   3880  C   LYS A 252     118.748 174.210 172.250  1.00 36.98           C  
ATOM   3881  O   LYS A 252     118.352 174.192 173.421  1.00 36.98           O  
ATOM   3882  CB  LYS A 252     118.494 176.321 170.924  1.00 36.98           C  
ATOM   3883  CG  LYS A 252     119.006 177.727 170.641  1.00 36.98           C  
ATOM   3884  CD  LYS A 252     119.159 178.562 171.906  1.00 36.98           C  
ATOM   3885  CE  LYS A 252     117.818 178.894 172.545  1.00 36.98           C  
ATOM   3886  NZ  LYS A 252     116.961 179.727 171.656  1.00 36.98           N  
ATOM   3887  H   LYS A 252     120.495 175.270 170.010  1.00 36.98           H  
ATOM   3888  HA  LYS A 252     119.815 175.935 172.448  1.00 36.98           H  
ATOM   3889  HB2 LYS A 252     118.311 175.901 170.069  1.00 36.98           H  
ATOM   3890  HB3 LYS A 252     117.671 176.393 171.430  1.00 36.98           H  
ATOM   3891  HG2 LYS A 252     119.875 177.668 170.216  1.00 36.98           H  
ATOM   3892  HG3 LYS A 252     118.380 178.180 170.054  1.00 36.98           H  
ATOM   3893  HD2 LYS A 252     119.594 179.399 171.679  1.00 36.98           H  
ATOM   3894  HD3 LYS A 252     119.692 178.080 172.555  1.00 36.98           H  
ATOM   3895  HE2 LYS A 252     117.341 178.074 172.746  1.00 36.98           H  
ATOM   3896  HE3 LYS A 252     117.974 179.393 173.362  1.00 36.98           H  
ATOM   3897  HZ1 LYS A 252     116.205 179.938 172.075  1.00 36.98           H  
ATOM   3898  HZ2 LYS A 252     117.389 180.475 171.437  1.00 36.98           H  
ATOM   3899  HZ3 LYS A 252     116.765 179.277 170.914  1.00 36.98           H  
ATOM   3900  N   ILE A 253     118.559 173.184 171.421  1.00 35.71           N  
ATOM   3901  CA  ILE A 253     117.819 172.000 171.852  1.00 35.71           C  
ATOM   3902  C   ILE A 253     118.544 171.299 172.993  1.00 35.71           C  
ATOM   3903  O   ILE A 253     117.922 170.873 173.974  1.00 35.71           O  
ATOM   3904  CB  ILE A 253     117.592 171.053 170.659  1.00 35.71           C  
ATOM   3905  CG1 ILE A 253     116.405 171.529 169.824  1.00 35.71           C  
ATOM   3906  CG2 ILE A 253     117.359 169.628 171.134  1.00 35.71           C  
ATOM   3907  CD1 ILE A 253     116.438 171.046 168.397  1.00 35.71           C  
ATOM   3908  H   ILE A 253     118.848 173.148 170.612  1.00 35.71           H  
ATOM   3909  HA  ILE A 253     116.949 172.277 172.179  1.00 35.71           H  
ATOM   3910  HB  ILE A 253     118.386 171.064 170.101  1.00 35.71           H  
ATOM   3911 HG12 ILE A 253     115.586 171.203 170.229  1.00 35.71           H  
ATOM   3912 HG13 ILE A 253     116.401 172.499 169.809  1.00 35.71           H  
ATOM   3913 HG21 ILE A 253     116.970 169.118 170.408  1.00 35.71           H  
ATOM   3914 HG22 ILE A 253     118.206 169.232 171.394  1.00 35.71           H  
ATOM   3915 HG23 ILE A 253     116.748 169.640 171.888  1.00 35.71           H  
ATOM   3916 HD11 ILE A 253     115.674 171.410 167.923  1.00 35.71           H  
ATOM   3917 HD12 ILE A 253     117.260 171.349 167.981  1.00 35.71           H  
ATOM   3918 HD13 ILE A 253     116.401 170.078 168.390  1.00 35.71           H  
ATOM   3919  N   TYR A 254     119.864 171.161 172.883  1.00 35.20           N  
ATOM   3920  CA  TYR A 254     120.659 170.470 173.886  1.00 35.20           C  
ATOM   3921  C   TYR A 254     121.153 171.404 174.984  1.00 35.20           C  
ATOM   3922  O   TYR A 254     122.157 171.102 175.638  1.00 35.20           O  
ATOM   3923  CB  TYR A 254     121.837 169.760 173.218  1.00 35.20           C  
ATOM   3924  CG  TYR A 254     121.415 168.561 172.401  1.00 35.20           C  
ATOM   3925  CD1 TYR A 254     121.009 168.707 171.084  1.00 35.20           C  
ATOM   3926  CD2 TYR A 254     121.410 167.288 172.950  1.00 35.20           C  
ATOM   3927  CE1 TYR A 254     120.618 167.621 170.335  1.00 35.20           C  
ATOM   3928  CE2 TYR A 254     121.020 166.194 172.207  1.00 35.20           C  
ATOM   3929  CZ  TYR A 254     120.624 166.368 170.900  1.00 35.20           C  
ATOM   3930  OH  TYR A 254     120.233 165.282 170.151  1.00 35.20           O  
ATOM   3931  H   TYR A 254     120.326 171.467 172.225  1.00 35.20           H  
ATOM   3932  HA  TYR A 254     120.107 169.791 174.305  1.00 35.20           H  
ATOM   3933  HB2 TYR A 254     122.287 170.383 172.626  1.00 35.20           H  
ATOM   3934  HB3 TYR A 254     122.450 169.450 173.903  1.00 35.20           H  
ATOM   3935  HD1 TYR A 254     121.003 169.552 170.698  1.00 35.20           H  
ATOM   3936  HD2 TYR A 254     121.677 167.169 173.833  1.00 35.20           H  
ATOM   3937  HE1 TYR A 254     120.351 167.734 169.452  1.00 35.20           H  
ATOM   3938  HE2 TYR A 254     121.023 165.344 172.586  1.00 35.20           H  
ATOM   3939  HH  TYR A 254     120.012 165.531 169.380  1.00 35.20           H  
ATOM   3940  N   GLY A 255     120.474 172.528 175.195  1.00 35.88           N  
ATOM   3941  CA  GLY A 255     120.793 173.391 176.312  1.00 35.88           C  
ATOM   3942  C   GLY A 255     122.163 174.017 176.261  1.00 35.88           C  
ATOM   3943  O   GLY A 255     122.696 174.398 177.305  1.00 35.88           O  
ATOM   3944  H   GLY A 255     119.827 172.810 174.703  1.00 35.88           H  
ATOM   3945  HA2 GLY A 255     120.139 174.106 176.353  1.00 35.88           H  
ATOM   3946  HA3 GLY A 255     120.728 172.879 177.134  1.00 35.88           H  
ATOM   3947  N   ILE A 256     122.752 174.135 175.078  1.00 36.12           N  
ATOM   3948  CA  ILE A 256     124.053 174.772 174.916  1.00 36.12           C  
ATOM   3949  C   ILE A 256     123.827 176.228 174.533  1.00 36.12           C  
ATOM   3950  O   ILE A 256     123.171 176.520 173.528  1.00 36.12           O  
ATOM   3951  CB  ILE A 256     124.900 174.047 173.859  1.00 36.12           C  
ATOM   3952  CG1 ILE A 256     125.196 172.615 174.301  1.00 36.12           C  
ATOM   3953  CG2 ILE A 256     126.194 174.802 173.606  1.00 36.12           C  
ATOM   3954  CD1 ILE A 256     125.215 171.626 173.169  1.00 36.12           C  
ATOM   3955  H   ILE A 256     122.412 173.852 174.341  1.00 36.12           H  
ATOM   3956  HA  ILE A 256     124.533 174.749 175.758  1.00 36.12           H  
ATOM   3957  HB  ILE A 256     124.396 174.017 173.031  1.00 36.12           H  
ATOM   3958 HG12 ILE A 256     126.068 172.592 174.725  1.00 36.12           H  
ATOM   3959 HG13 ILE A 256     124.517 172.328 174.931  1.00 36.12           H  
ATOM   3960 HG21 ILE A 256     126.812 174.219 173.139  1.00 36.12           H  
ATOM   3961 HG22 ILE A 256     126.006 175.583 173.061  1.00 36.12           H  
ATOM   3962 HG23 ILE A 256     126.574 175.073 174.456  1.00 36.12           H  
ATOM   3963 HD11 ILE A 256     125.413 170.744 173.525  1.00 36.12           H  
ATOM   3964 HD12 ILE A 256     124.345 171.621 172.740  1.00 36.12           H  
ATOM   3965 HD13 ILE A 256     125.898 171.888 172.533  1.00 36.12           H  
ATOM   3966  N   ASP A 257     124.370 177.135 175.327  1.00 40.08           N  
ATOM   3967  CA  ASP A 257     124.277 178.560 175.050  1.00 40.08           C  
ATOM   3968  C   ASP A 257     124.962 178.890 173.729  1.00 40.08           C  
ATOM   3969  O   ASP A 257     126.198 178.869 173.670  1.00 40.08           O  
ATOM   3970  CB  ASP A 257     124.914 179.342 176.195  1.00 40.08           C  
ATOM   3971  CG  ASP A 257     124.739 180.835 176.049  1.00 40.08           C  
ATOM   3972  OD1 ASP A 257     123.617 181.335 176.272  1.00 40.08           O  
ATOM   3973  OD2 ASP A 257     125.739 181.507 175.729  1.00 40.08           O  
ATOM   3974  H   ASP A 257     124.806 176.947 176.045  1.00 40.08           H  
ATOM   3975  HA  ASP A 257     123.344 178.816 175.003  1.00 40.08           H  
ATOM   3976  HB2 ASP A 257     124.500 179.073 177.031  1.00 40.08           H  
ATOM   3977  HB3 ASP A 257     125.865 179.154 176.219  1.00 40.08           H  
ATOM   3978  N   PRO A 258     124.223 179.198 172.658  1.00 38.46           N  
ATOM   3979  CA  PRO A 258     124.888 179.438 171.366  1.00 38.46           C  
ATOM   3980  C   PRO A 258     125.859 180.604 171.383  1.00 38.46           C  
ATOM   3981  O   PRO A 258     126.872 180.561 170.673  1.00 38.46           O  
ATOM   3982  CB  PRO A 258     123.715 179.697 170.407  1.00 38.46           C  
ATOM   3983  CG  PRO A 258     122.502 179.195 171.112  1.00 38.46           C  
ATOM   3984  CD  PRO A 258     122.767 179.383 172.564  1.00 38.46           C  
ATOM   3985  HA  PRO A 258     125.359 178.640 171.079  1.00 38.46           H  
ATOM   3986  HB2 PRO A 258     123.640 180.649 170.232  1.00 38.46           H  
ATOM   3987  HB3 PRO A 258     123.856 179.207 169.582  1.00 38.46           H  
ATOM   3988  HG2 PRO A 258     121.727 179.710 170.836  1.00 38.46           H  
ATOM   3989  HG3 PRO A 258     122.376 178.254 170.910  1.00 38.46           H  
ATOM   3990  HD2 PRO A 258     122.520 180.281 172.839  1.00 38.46           H  
ATOM   3991  HD3 PRO A 258     122.298 178.710 173.080  1.00 38.46           H  
ATOM   3992  N   ILE A 259     125.583 181.655 172.158  1.00 40.71           N  
ATOM   3993  CA  ILE A 259     126.447 182.828 172.121  1.00 40.71           C  
ATOM   3994  C   ILE A 259     127.786 182.534 172.796  1.00 40.71           C  
ATOM   3995  O   ILE A 259     128.848 182.934 172.303  1.00 40.71           O  
ATOM   3996  CB  ILE A 259     125.727 184.046 172.736  1.00 40.71           C  
ATOM   3997  CG1 ILE A 259     126.489 185.338 172.422  1.00 40.71           C  
ATOM   3998  CG2 ILE A 259     125.499 183.873 174.232  1.00 40.71           C  
ATOM   3999  CD1 ILE A 259     126.510 185.697 170.951  1.00 40.71           C  
ATOM   4000  H   ILE A 259     124.919 181.708 172.702  1.00 40.71           H  
ATOM   4001  HA  ILE A 259     126.619 183.036 171.193  1.00 40.71           H  
ATOM   4002  HB  ILE A 259     124.854 184.112 172.317  1.00 40.71           H  
ATOM   4003 HG12 ILE A 259     126.074 186.072 172.899  1.00 40.71           H  
ATOM   4004 HG13 ILE A 259     127.409 185.241 172.704  1.00 40.71           H  
ATOM   4005 HG21 ILE A 259     125.138 184.702 174.585  1.00 40.71           H  
ATOM   4006 HG22 ILE A 259     124.864 183.154 174.370  1.00 40.71           H  
ATOM   4007 HG23 ILE A 259     126.334 183.670 174.674  1.00 40.71           H  
ATOM   4008 HD11 ILE A 259     126.857 186.597 170.854  1.00 40.71           H  
ATOM   4009 HD12 ILE A 259     127.080 185.072 170.478  1.00 40.71           H  
ATOM   4010 HD13 ILE A 259     125.606 185.653 170.602  1.00 40.71           H  
ATOM   4011  N   SER A 260     127.767 181.829 173.929  1.00 40.60           N  
ATOM   4012  CA  SER A 260     129.024 181.395 174.528  1.00 40.60           C  
ATOM   4013  C   SER A 260     129.779 180.484 173.573  1.00 40.60           C  
ATOM   4014  O   SER A 260     131.009 180.571 173.447  1.00 40.60           O  
ATOM   4015  CB  SER A 260     128.757 180.681 175.852  1.00 40.60           C  
ATOM   4016  OG  SER A 260     127.920 181.458 176.691  1.00 40.60           O  
ATOM   4017  H   SER A 260     127.059 181.596 174.358  1.00 40.60           H  
ATOM   4018  HA  SER A 260     129.576 182.171 174.708  1.00 40.60           H  
ATOM   4019  HB2 SER A 260     128.321 179.835 175.671  1.00 40.60           H  
ATOM   4020  HB3 SER A 260     129.602 180.529 176.304  1.00 40.60           H  
ATOM   4021  HG  SER A 260     127.777 181.050 177.411  1.00 40.60           H  
ATOM   4022  N   PHE A 261     129.049 179.607 172.884  1.00 36.85           N  
ATOM   4023  CA  PHE A 261     129.667 178.720 171.908  1.00 36.85           C  
ATOM   4024  C   PHE A 261     130.388 179.519 170.833  1.00 36.85           C  
ATOM   4025  O   PHE A 261     131.517 179.192 170.456  1.00 36.85           O  
ATOM   4026  CB  PHE A 261     128.597 177.818 171.292  1.00 36.85           C  
ATOM   4027  CG  PHE A 261     129.136 176.793 170.338  1.00 36.85           C  
ATOM   4028  CD1 PHE A 261     129.562 175.560 170.795  1.00 36.85           C  
ATOM   4029  CD2 PHE A 261     129.201 177.058 168.983  1.00 36.85           C  
ATOM   4030  CE1 PHE A 261     130.052 174.613 169.920  1.00 36.85           C  
ATOM   4031  CE2 PHE A 261     129.691 176.114 168.104  1.00 36.85           C  
ATOM   4032  CZ  PHE A 261     130.116 174.890 168.574  1.00 36.85           C  
ATOM   4033  H   PHE A 261     128.199 179.508 172.964  1.00 36.85           H  
ATOM   4034  HA  PHE A 261     130.318 178.157 172.356  1.00 36.85           H  
ATOM   4035  HB2 PHE A 261     128.140 177.345 172.005  1.00 36.85           H  
ATOM   4036  HB3 PHE A 261     127.966 178.370 170.806  1.00 36.85           H  
ATOM   4037  HD1 PHE A 261     129.521 175.368 171.704  1.00 36.85           H  
ATOM   4038  HD2 PHE A 261     128.916 177.882 168.660  1.00 36.85           H  
ATOM   4039  HE1 PHE A 261     130.339 173.788 170.239  1.00 36.85           H  
ATOM   4040  HE2 PHE A 261     129.733 176.302 167.194  1.00 36.85           H  
ATOM   4041  HZ  PHE A 261     130.446 174.253 167.983  1.00 36.85           H  
ATOM   4042  N   ILE A 262     129.753 180.579 170.330  1.00 39.40           N  
ATOM   4043  CA  ILE A 262     130.376 181.347 169.258  1.00 39.40           C  
ATOM   4044  C   ILE A 262     131.579 182.121 169.784  1.00 39.40           C  
ATOM   4045  O   ILE A 262     132.607 182.215 169.105  1.00 39.40           O  
ATOM   4046  CB  ILE A 262     129.349 182.266 168.563  1.00 39.40           C  
ATOM   4047  CG1 ILE A 262     129.916 182.822 167.257  1.00 39.40           C  
ATOM   4048  CG2 ILE A 262     128.934 183.417 169.440  1.00 39.40           C  
ATOM   4049  CD1 ILE A 262     130.158 181.778 166.203  1.00 39.40           C  
ATOM   4050  H   ILE A 262     128.983 180.866 170.584  1.00 39.40           H  
ATOM   4051  HA  ILE A 262     130.705 180.719 168.597  1.00 39.40           H  
ATOM   4052  HB  ILE A 262     128.560 181.740 168.355  1.00 39.40           H  
ATOM   4053 HG12 ILE A 262     129.288 183.467 166.894  1.00 39.40           H  
ATOM   4054 HG13 ILE A 262     130.762 183.258 167.443  1.00 39.40           H  
ATOM   4055 HG21 ILE A 262     128.387 184.023 168.915  1.00 39.40           H  
ATOM   4056 HG22 ILE A 262     128.414 183.063 170.168  1.00 39.40           H  
ATOM   4057 HG23 ILE A 262     129.711 183.890 169.772  1.00 39.40           H  
ATOM   4058 HD11 ILE A 262     130.402 182.219 165.374  1.00 39.40           H  
ATOM   4059 HD12 ILE A 262     130.877 181.198 166.494  1.00 39.40           H  
ATOM   4060 HD13 ILE A 262     129.345 181.263 166.077  1.00 39.40           H  
ATOM   4061  N   LYS A 263     131.492 182.685 170.996  1.00 40.81           N  
ATOM   4062  CA  LYS A 263     132.686 183.332 171.538  1.00 40.81           C  
ATOM   4063  C   LYS A 263     133.839 182.344 171.625  1.00 40.81           C  
ATOM   4064  O   LYS A 263     134.988 182.693 171.334  1.00 40.81           O  
ATOM   4065  CB  LYS A 263     132.454 183.957 172.917  1.00 40.81           C  
ATOM   4066  CG  LYS A 263     131.204 184.780 173.137  1.00 40.81           C  
ATOM   4067  CD  LYS A 263     130.941 184.892 174.639  1.00 40.81           C  
ATOM   4068  CE  LYS A 263     129.700 185.697 174.972  1.00 40.81           C  
ATOM   4069  NZ  LYS A 263     128.473 184.876 174.908  1.00 40.81           N  
ATOM   4070  H   LYS A 263     130.794 182.702 171.497  1.00 40.81           H  
ATOM   4071  HA  LYS A 263     132.953 184.044 170.935  1.00 40.81           H  
ATOM   4072  HB2 LYS A 263     132.435 183.236 173.568  1.00 40.81           H  
ATOM   4073  HB3 LYS A 263     133.208 184.534 173.111  1.00 40.81           H  
ATOM   4074  HG2 LYS A 263     131.340 185.674 172.783  1.00 40.81           H  
ATOM   4075  HG3 LYS A 263     130.447 184.363 172.712  1.00 40.81           H  
ATOM   4076  HD2 LYS A 263     130.827 184.002 175.007  1.00 40.81           H  
ATOM   4077  HD3 LYS A 263     131.700 185.327 175.059  1.00 40.81           H  
ATOM   4078  HE2 LYS A 263     129.781 186.048 175.873  1.00 40.81           H  
ATOM   4079  HE3 LYS A 263     129.611 186.425 174.337  1.00 40.81           H  
ATOM   4080  HZ1 LYS A 263     128.486 184.380 174.173  1.00 40.81           H  
ATOM   4081  HZ2 LYS A 263     127.753 185.399 174.895  1.00 40.81           H  
ATOM   4082  HZ3 LYS A 263     128.429 184.338 175.617  1.00 40.81           H  
ATOM   4083  N   HIS A 264     133.557 181.108 172.036  1.00 38.45           N  
ATOM   4084  CA  HIS A 264     134.613 180.102 172.083  1.00 38.45           C  
ATOM   4085  C   HIS A 264     135.143 179.782 170.689  1.00 38.45           C  
ATOM   4086  O   HIS A 264     136.354 179.624 170.502  1.00 38.45           O  
ATOM   4087  CB  HIS A 264     134.101 178.830 172.755  1.00 38.45           C  
ATOM   4088  CG  HIS A 264     134.176 178.862 174.248  1.00 38.45           C  
ATOM   4089  ND1 HIS A 264     133.059 178.972 175.047  1.00 38.45           N  
ATOM   4090  CD2 HIS A 264     135.235 178.803 175.089  1.00 38.45           C  
ATOM   4091  CE1 HIS A 264     133.426 178.975 176.315  1.00 38.45           C  
ATOM   4092  NE2 HIS A 264     134.741 178.875 176.368  1.00 38.45           N  
ATOM   4093  H   HIS A 264     132.782 180.833 172.286  1.00 38.45           H  
ATOM   4094  HA  HIS A 264     135.351 180.446 172.612  1.00 38.45           H  
ATOM   4095  HB2 HIS A 264     133.174 178.695 172.505  1.00 38.45           H  
ATOM   4096  HB3 HIS A 264     134.638 178.083 172.451  1.00 38.45           H  
ATOM   4097  HD2 HIS A 264     136.129 178.727 174.846  1.00 38.45           H  
ATOM   4098  HE1 HIS A 264     132.855 179.040 177.047  1.00 38.45           H  
ATOM   4099  HE2 HIS A 264     135.212 178.856 177.087  1.00 38.45           H  
ATOM   4100  N   ALA A 265     134.256 179.683 169.702  1.00 38.01           N  
ATOM   4101  CA  ALA A 265     134.600 179.108 168.408  1.00 38.01           C  
ATOM   4102  C   ALA A 265     135.147 180.112 167.402  1.00 38.01           C  
ATOM   4103  O   ALA A 265     135.747 179.685 166.410  1.00 38.01           O  
ATOM   4104  CB  ALA A 265     133.372 178.419 167.804  1.00 38.01           C  
ATOM   4105  H   ALA A 265     133.439 179.943 169.759  1.00 38.01           H  
ATOM   4106  HA  ALA A 265     135.280 178.433 168.539  1.00 38.01           H  
ATOM   4107  HB1 ALA A 265     133.614 178.042 166.943  1.00 38.01           H  
ATOM   4108  HB2 ALA A 265     133.079 177.715 168.403  1.00 38.01           H  
ATOM   4109  HB3 ALA A 265     132.666 179.075 167.692  1.00 38.01           H  
ATOM   4110  N   LYS A 266     134.990 181.416 167.645  1.00 40.25           N  
ATOM   4111  CA  LYS A 266     135.366 182.409 166.640  1.00 40.25           C  
ATOM   4112  C   LYS A 266     136.782 182.194 166.124  1.00 40.25           C  
ATOM   4113  O   LYS A 266     137.043 182.364 164.929  1.00 40.25           O  
ATOM   4114  CB  LYS A 266     135.236 183.822 167.214  1.00 40.25           C  
ATOM   4115  CG  LYS A 266     133.821 184.410 167.275  1.00 40.25           C  
ATOM   4116  CD  LYS A 266     133.053 184.345 165.954  1.00 40.25           C  
ATOM   4117  CE  LYS A 266     133.598 185.329 164.935  1.00 40.25           C  
ATOM   4118  NZ  LYS A 266     133.187 186.725 165.249  1.00 40.25           N  
ATOM   4119  H   LYS A 266     134.673 181.748 168.373  1.00 40.25           H  
ATOM   4120  HA  LYS A 266     134.774 182.319 165.881  1.00 40.25           H  
ATOM   4121  HB2 LYS A 266     135.583 183.814 168.119  1.00 40.25           H  
ATOM   4122  HB3 LYS A 266     135.773 184.420 166.670  1.00 40.25           H  
ATOM   4123  HG2 LYS A 266     133.308 183.938 167.942  1.00 40.25           H  
ATOM   4124  HG3 LYS A 266     133.889 185.344 167.524  1.00 40.25           H  
ATOM   4125  HD2 LYS A 266     133.094 183.454 165.577  1.00 40.25           H  
ATOM   4126  HD3 LYS A 266     132.128 184.583 166.124  1.00 40.25           H  
ATOM   4127  HE2 LYS A 266     134.567 185.290 164.936  1.00 40.25           H  
ATOM   4128  HE3 LYS A 266     133.255 185.102 164.057  1.00 40.25           H  
ATOM   4129  HZ1 LYS A 266     133.504 187.281 164.631  1.00 40.25           H  
ATOM   4130  HZ2 LYS A 266     132.299 186.784 165.263  1.00 40.25           H  
ATOM   4131  HZ3 LYS A 266     133.505 186.962 166.045  1.00 40.25           H  
ATOM   4132  N   ASP A 267     137.719 181.849 167.008  1.00 38.96           N  
ATOM   4133  CA  ASP A 267     139.108 181.695 166.584  1.00 38.96           C  
ATOM   4134  C   ASP A 267     139.238 180.620 165.512  1.00 38.96           C  
ATOM   4135  O   ASP A 267     139.803 180.858 164.435  1.00 38.96           O  
ATOM   4136  CB  ASP A 267     139.980 181.359 167.793  1.00 38.96           C  
ATOM   4137  CG  ASP A 267     140.109 182.518 168.760  1.00 38.96           C  
ATOM   4138  OD1 ASP A 267     140.035 183.681 168.314  1.00 38.96           O  
ATOM   4139  OD2 ASP A 267     140.277 182.264 169.971  1.00 38.96           O  
ATOM   4140  H   ASP A 267     137.579 181.702 167.844  1.00 38.96           H  
ATOM   4141  HA  ASP A 267     139.420 182.534 166.209  1.00 38.96           H  
ATOM   4142  HB2 ASP A 267     139.583 180.613 168.270  1.00 38.96           H  
ATOM   4143  HB3 ASP A 267     140.868 181.123 167.487  1.00 38.96           H  
ATOM   4144  N   ALA A 268     138.706 179.429 165.789  1.00 36.13           N  
ATOM   4145  CA  ALA A 268     138.773 178.344 164.819  1.00 36.13           C  
ATOM   4146  C   ALA A 268     137.975 178.677 163.569  1.00 36.13           C  
ATOM   4147  O   ALA A 268     138.378 178.325 162.457  1.00 36.13           O  
ATOM   4148  CB  ALA A 268     138.269 177.046 165.446  1.00 36.13           C  
ATOM   4149  H   ALA A 268     138.307 179.227 166.524  1.00 36.13           H  
ATOM   4150  HA  ALA A 268     139.698 178.211 164.557  1.00 36.13           H  
ATOM   4151  HB1 ALA A 268     138.262 176.351 164.768  1.00 36.13           H  
ATOM   4152  HB2 ALA A 268     138.862 176.793 166.170  1.00 36.13           H  
ATOM   4153  HB3 ALA A 268     137.370 177.186 165.784  1.00 36.13           H  
ATOM   4154  N   MET A 269     136.835 179.349 163.729  1.00 36.49           N  
ATOM   4155  CA  MET A 269     136.016 179.692 162.572  1.00 36.49           C  
ATOM   4156  C   MET A 269     136.764 180.621 161.625  1.00 36.49           C  
ATOM   4157  O   MET A 269     136.749 180.422 160.406  1.00 36.49           O  
ATOM   4158  CB  MET A 269     134.709 180.328 163.037  1.00 36.49           C  
ATOM   4159  CG  MET A 269     133.806 179.370 163.789  1.00 36.49           C  
ATOM   4160  SD  MET A 269     132.308 180.150 164.406  1.00 36.49           S  
ATOM   4161  CE  MET A 269     131.410 180.440 162.887  1.00 36.49           C  
ATOM   4162  H   MET A 269     136.519 179.613 164.485  1.00 36.49           H  
ATOM   4163  HA  MET A 269     135.794 178.877 162.095  1.00 36.49           H  
ATOM   4164  HB2 MET A 269     134.914 181.070 163.628  1.00 36.49           H  
ATOM   4165  HB3 MET A 269     134.223 180.649 162.261  1.00 36.49           H  
ATOM   4166  HG2 MET A 269     133.544 178.650 163.193  1.00 36.49           H  
ATOM   4167  HG3 MET A 269     134.290 179.010 164.548  1.00 36.49           H  
ATOM   4168  HE1 MET A 269     130.575 180.888 163.094  1.00 36.49           H  
ATOM   4169  HE2 MET A 269     131.948 181.000 162.304  1.00 36.49           H  
ATOM   4170  HE3 MET A 269     131.233 179.590 162.458  1.00 36.49           H  
ATOM   4171  N   LEU A 270     137.443 181.632 162.170  1.00 39.31           N  
ATOM   4172  CA  LEU A 270     138.199 182.560 161.337  1.00 39.31           C  
ATOM   4173  C   LEU A 270     139.411 181.881 160.711  1.00 39.31           C  
ATOM   4174  O   LEU A 270     139.733 182.121 159.538  1.00 39.31           O  
ATOM   4175  CB  LEU A 270     138.631 183.764 162.169  1.00 39.31           C  
ATOM   4176  CG  LEU A 270     137.533 184.796 162.432  1.00 39.31           C  
ATOM   4177  CD1 LEU A 270     137.766 185.493 163.759  1.00 39.31           C  
ATOM   4178  CD2 LEU A 270     137.470 185.803 161.301  1.00 39.31           C  
ATOM   4179  H   LEU A 270     137.480 181.799 163.013  1.00 39.31           H  
ATOM   4180  HA  LEU A 270     137.630 182.879 160.619  1.00 39.31           H  
ATOM   4181  HB2 LEU A 270     138.945 183.446 163.030  1.00 39.31           H  
ATOM   4182  HB3 LEU A 270     139.353 184.216 161.706  1.00 39.31           H  
ATOM   4183  HG  LEU A 270     136.678 184.340 162.478  1.00 39.31           H  
ATOM   4184 HD11 LEU A 270     137.082 186.169 163.884  1.00 39.31           H  
ATOM   4185 HD12 LEU A 270     137.718 184.839 164.472  1.00 39.31           H  
ATOM   4186 HD13 LEU A 270     138.642 185.907 163.750  1.00 39.31           H  
ATOM   4187 HD21 LEU A 270     136.761 186.439 161.485  1.00 39.31           H  
ATOM   4188 HD22 LEU A 270     138.321 186.263 161.240  1.00 39.31           H  
ATOM   4189 HD23 LEU A 270     137.286 185.334 160.471  1.00 39.31           H  
ATOM   4190  N   THR A 271     140.099 181.032 161.478  1.00 35.86           N  
ATOM   4191  CA  THR A 271     141.231 180.306 160.917  1.00 35.86           C  
ATOM   4192  C   THR A 271     140.785 179.412 159.767  1.00 35.86           C  
ATOM   4193  O   THR A 271     141.472 179.313 158.744  1.00 35.86           O  
ATOM   4194  CB  THR A 271     141.919 179.486 162.008  1.00 35.86           C  
ATOM   4195  OG1 THR A 271     142.267 180.344 163.101  1.00 35.86           O  
ATOM   4196  CG2 THR A 271     143.176 178.822 161.471  1.00 35.86           C  
ATOM   4197  H   THR A 271     139.933 180.864 162.305  1.00 35.86           H  
ATOM   4198  HA  THR A 271     141.875 180.943 160.570  1.00 35.86           H  
ATOM   4199  HB  THR A 271     141.315 178.796 162.321  1.00 35.86           H  
ATOM   4200  HG1 THR A 271     141.574 180.676 163.438  1.00 35.86           H  
ATOM   4201 HG21 THR A 271     143.675 178.421 162.200  1.00 35.86           H  
ATOM   4202 HG22 THR A 271     142.942 178.129 160.832  1.00 35.86           H  
ATOM   4203 HG23 THR A 271     143.738 179.479 161.032  1.00 35.86           H  
ATOM   4204  N   ALA A 272     139.635 178.751 159.917  1.00 34.92           N  
ATOM   4205  CA  ALA A 272     139.097 177.934 158.836  1.00 34.92           C  
ATOM   4206  C   ALA A 272     138.713 178.790 157.638  1.00 34.92           C  
ATOM   4207  O   ALA A 272     138.960 178.407 156.489  1.00 34.92           O  
ATOM   4208  CB  ALA A 272     137.889 177.145 159.334  1.00 34.92           C  
ATOM   4209  H   ALA A 272     139.154 178.761 160.629  1.00 34.92           H  
ATOM   4210  HA  ALA A 272     139.774 177.302 158.549  1.00 34.92           H  
ATOM   4211  HB1 ALA A 272     137.600 176.535 158.638  1.00 34.92           H  
ATOM   4212  HB2 ALA A 272     138.147 176.650 160.126  1.00 34.92           H  
ATOM   4213  HB3 ALA A 272     137.175 177.765 159.553  1.00 34.92           H  
ATOM   4214  N   PHE A 273     138.107 179.951 157.887  1.00 36.17           N  
ATOM   4215  CA  PHE A 273     137.699 180.820 156.792  1.00 36.17           C  
ATOM   4216  C   PHE A 273     138.898 181.273 155.970  1.00 36.17           C  
ATOM   4217  O   PHE A 273     138.818 181.359 154.740  1.00 36.17           O  
ATOM   4218  CB  PHE A 273     136.937 182.023 157.343  1.00 36.17           C  
ATOM   4219  CG  PHE A 273     136.285 182.867 156.285  1.00 36.17           C  
ATOM   4220  CD1 PHE A 273     135.092 182.475 155.706  1.00 36.17           C  
ATOM   4221  CD2 PHE A 273     136.863 184.054 155.874  1.00 36.17           C  
ATOM   4222  CE1 PHE A 273     134.491 183.250 154.738  1.00 36.17           C  
ATOM   4223  CE2 PHE A 273     136.265 184.831 154.906  1.00 36.17           C  
ATOM   4224  CZ  PHE A 273     135.079 184.429 154.337  1.00 36.17           C  
ATOM   4225  H   PHE A 273     137.924 180.252 158.672  1.00 36.17           H  
ATOM   4226  HA  PHE A 273     137.102 180.330 156.205  1.00 36.17           H  
ATOM   4227  HB2 PHE A 273     136.245 181.704 157.941  1.00 36.17           H  
ATOM   4228  HB3 PHE A 273     137.557 182.587 157.832  1.00 36.17           H  
ATOM   4229  HD1 PHE A 273     134.690 181.681 155.973  1.00 36.17           H  
ATOM   4230  HD2 PHE A 273     137.665 184.332 156.255  1.00 36.17           H  
ATOM   4231  HE1 PHE A 273     133.689 182.976 154.354  1.00 36.17           H  
ATOM   4232  HE2 PHE A 273     136.664 185.628 154.636  1.00 36.17           H  
ATOM   4233  HZ  PHE A 273     134.675 184.953 153.683  1.00 36.17           H  
ATOM   4234  N   VAL A 274     140.020 181.568 156.627  1.00 37.10           N  
ATOM   4235  CA  VAL A 274     141.174 182.082 155.892  1.00 37.10           C  
ATOM   4236  C   VAL A 274     141.974 180.947 155.259  1.00 37.10           C  
ATOM   4237  O   VAL A 274     142.307 180.998 154.070  1.00 37.10           O  
ATOM   4238  CB  VAL A 274     142.056 182.958 156.804  1.00 37.10           C  
ATOM   4239  CG1 VAL A 274     141.254 184.123 157.350  1.00 37.10           C  
ATOM   4240  CG2 VAL A 274     142.668 182.143 157.933  1.00 37.10           C  
ATOM   4241  H   VAL A 274     140.134 181.484 157.475  1.00 37.10           H  
ATOM   4242  HA  VAL A 274     140.853 182.648 155.173  1.00 37.10           H  
ATOM   4243  HB  VAL A 274     142.783 183.323 156.276  1.00 37.10           H  
ATOM   4244 HG11 VAL A 274     141.817 184.638 157.946  1.00 37.10           H  
ATOM   4245 HG12 VAL A 274     140.958 184.675 156.610  1.00 37.10           H  
ATOM   4246 HG13 VAL A 274     140.487 183.780 157.835  1.00 37.10           H  
ATOM   4247 HG21 VAL A 274     143.043 182.750 158.590  1.00 37.10           H  
ATOM   4248 HG22 VAL A 274     141.980 181.600 158.344  1.00 37.10           H  
ATOM   4249 HG23 VAL A 274     143.369 181.579 157.572  1.00 37.10           H  
ATOM   4250  N   THR A 275     142.297 179.905 156.030  1.00 36.16           N  
ATOM   4251  CA  THR A 275     143.185 178.859 155.526  1.00 36.16           C  
ATOM   4252  C   THR A 275     142.489 177.912 154.560  1.00 36.16           C  
ATOM   4253  O   THR A 275     143.155 177.304 153.715  1.00 36.16           O  
ATOM   4254  CB  THR A 275     143.775 178.049 156.680  1.00 36.16           C  
ATOM   4255  OG1 THR A 275     142.720 177.422 157.418  1.00 36.16           O  
ATOM   4256  CG2 THR A 275     144.583 178.941 157.603  1.00 36.16           C  
ATOM   4257  H   THR A 275     142.019 179.782 156.834  1.00 36.16           H  
ATOM   4258  HA  THR A 275     143.920 179.279 155.051  1.00 36.16           H  
ATOM   4259  HB  THR A 275     144.365 177.366 156.323  1.00 36.16           H  
ATOM   4260  HG1 THR A 275     142.200 178.006 157.727  1.00 36.16           H  
ATOM   4261 HG21 THR A 275     145.117 178.397 158.204  1.00 36.16           H  
ATOM   4262 HG22 THR A 275     145.173 179.508 157.083  1.00 36.16           H  
ATOM   4263 HG23 THR A 275     143.989 179.499 158.128  1.00 36.16           H  
ATOM   4264  N   ARG A 276     141.172 177.753 154.674  1.00 36.15           N  
ATOM   4265  CA  ARG A 276     140.415 176.894 153.766  1.00 36.15           C  
ATOM   4266  C   ARG A 276     140.845 175.440 153.884  1.00 36.15           C  
ATOM   4267  O   ARG A 276     140.754 174.673 152.925  1.00 36.15           O  
ATOM   4268  CB  ARG A 276     140.566 177.376 152.328  1.00 36.15           C  
ATOM   4269  CG  ARG A 276     139.900 178.691 152.093  1.00 36.15           C  
ATOM   4270  CD  ARG A 276     139.903 179.048 150.643  1.00 36.15           C  
ATOM   4271  NE  ARG A 276     141.273 179.222 150.184  1.00 36.15           N  
ATOM   4272  CZ  ARG A 276     141.936 180.364 150.262  1.00 36.15           C  
ATOM   4273  NH1 ARG A 276     141.425 181.416 150.882  1.00 36.15           N  
ATOM   4274  NH2 ARG A 276     143.157 180.442 149.742  1.00 36.15           N  
ATOM   4275  H   ARG A 276     140.689 178.133 155.275  1.00 36.15           H  
ATOM   4276  HA  ARG A 276     139.475 176.946 154.000  1.00 36.15           H  
ATOM   4277  HB2 ARG A 276     141.504 177.469 152.107  1.00 36.15           H  
ATOM   4278  HB3 ARG A 276     140.153 176.727 151.736  1.00 36.15           H  
ATOM   4279  HG2 ARG A 276     138.979 178.634 152.388  1.00 36.15           H  
ATOM   4280  HG3 ARG A 276     140.370 179.385 152.582  1.00 36.15           H  
ATOM   4281  HD2 ARG A 276     139.514 178.321 150.139  1.00 36.15           H  
ATOM   4282  HD3 ARG A 276     139.410 179.869 150.497  1.00 36.15           H  
ATOM   4283  HE  ARG A 276     141.624 178.587 149.723  1.00 36.15           H  
ATOM   4284 HH11 ARG A 276     140.639 181.373 151.227  1.00 36.15           H  
ATOM   4285 HH12 ARG A 276     141.873 182.143 150.937  1.00 36.15           H  
ATOM   4286 HH21 ARG A 276     143.499 179.761 149.343  1.00 36.15           H  
ATOM   4287 HH22 ARG A 276     143.602 181.177 149.797  1.00 36.15           H  
ATOM   4288  N   SER A 277     141.321 175.056 155.064  1.00 34.22           N  
ATOM   4289  CA  SER A 277     141.773 173.695 155.320  1.00 34.22           C  
ATOM   4290  C   SER A 277     141.225 173.275 156.674  1.00 34.22           C  
ATOM   4291  O   SER A 277     141.653 173.797 157.707  1.00 34.22           O  
ATOM   4292  CB  SER A 277     143.298 173.603 155.293  1.00 34.22           C  
ATOM   4293  OG  SER A 277     143.736 172.287 155.578  1.00 34.22           O  
ATOM   4294  H   SER A 277     141.394 175.577 155.745  1.00 34.22           H  
ATOM   4295  HA  SER A 277     141.416 173.097 154.644  1.00 34.22           H  
ATOM   4296  HB2 SER A 277     143.614 173.858 154.412  1.00 34.22           H  
ATOM   4297  HB3 SER A 277     143.661 174.207 155.960  1.00 34.22           H  
ATOM   4298  HG  SER A 277     143.430 171.753 155.007  1.00 34.22           H  
ATOM   4299  N   SER A 278     140.273 172.342 156.670  1.00 33.76           N  
ATOM   4300  CA  SER A 278     139.784 171.794 157.929  1.00 33.76           C  
ATOM   4301  C   SER A 278     140.902 171.085 158.677  1.00 33.76           C  
ATOM   4302  O   SER A 278     141.031 171.226 159.899  1.00 33.76           O  
ATOM   4303  CB  SER A 278     138.623 170.839 157.667  1.00 33.76           C  
ATOM   4304  OG  SER A 278     137.444 171.550 157.344  1.00 33.76           O  
ATOM   4305  H   SER A 278     139.901 172.017 155.966  1.00 33.76           H  
ATOM   4306  HA  SER A 278     139.459 172.518 158.486  1.00 33.76           H  
ATOM   4307  HB2 SER A 278     138.853 170.258 156.925  1.00 33.76           H  
ATOM   4308  HB3 SER A 278     138.463 170.311 158.465  1.00 33.76           H  
ATOM   4309  HG  SER A 278     137.574 172.029 156.666  1.00 33.76           H  
ATOM   4310  N   GLU A 279     141.719 170.313 157.959  1.00 35.24           N  
ATOM   4311  CA  GLU A 279     142.880 169.685 158.575  1.00 35.24           C  
ATOM   4312  C   GLU A 279     143.872 170.729 159.067  1.00 35.24           C  
ATOM   4313  O   GLU A 279     144.418 170.607 160.169  1.00 35.24           O  
ATOM   4314  CB  GLU A 279     143.546 168.738 157.577  1.00 35.24           C  
ATOM   4315  CG  GLU A 279     144.726 167.966 158.139  1.00 35.24           C  
ATOM   4316  CD  GLU A 279     145.323 167.004 157.132  1.00 35.24           C  
ATOM   4317  OE1 GLU A 279     144.828 166.954 155.987  1.00 35.24           O  
ATOM   4318  OE2 GLU A 279     146.293 166.298 157.483  1.00 35.24           O  
ATOM   4319  H   GLU A 279     141.622 170.140 157.122  1.00 35.24           H  
ATOM   4320  HA  GLU A 279     142.590 169.161 159.339  1.00 35.24           H  
ATOM   4321  HB2 GLU A 279     142.888 168.093 157.275  1.00 35.24           H  
ATOM   4322  HB3 GLU A 279     143.866 169.256 156.823  1.00 35.24           H  
ATOM   4323  HG2 GLU A 279     145.419 168.590 158.402  1.00 35.24           H  
ATOM   4324  HG3 GLU A 279     144.432 167.451 158.908  1.00 35.24           H  
ATOM   4325  N   GLY A 280     144.116 171.767 158.265  1.00 34.43           N  
ATOM   4326  CA  GLY A 280     145.044 172.805 158.675  1.00 34.43           C  
ATOM   4327  C   GLY A 280     144.599 173.541 159.921  1.00 34.43           C  
ATOM   4328  O   GLY A 280     145.429 173.938 160.741  1.00 34.43           O  
ATOM   4329  H   GLY A 280     143.759 171.888 157.492  1.00 34.43           H  
ATOM   4330  HA2 GLY A 280     145.913 172.409 158.848  1.00 34.43           H  
ATOM   4331  HA3 GLY A 280     145.141 173.450 157.957  1.00 34.43           H  
ATOM   4332  N   THR A 281     143.293 173.734 160.082  1.00 34.12           N  
ATOM   4333  CA  THR A 281     142.738 174.391 161.258  1.00 34.12           C  
ATOM   4334  C   THR A 281     142.568 173.445 162.437  1.00 34.12           C  
ATOM   4335  O   THR A 281     142.126 173.886 163.502  1.00 34.12           O  
ATOM   4336  CB  THR A 281     141.383 175.015 160.915  1.00 34.12           C  
ATOM   4337  OG1 THR A 281     141.453 175.647 159.631  1.00 34.12           O  
ATOM   4338  CG2 THR A 281     140.980 176.040 161.961  1.00 34.12           C  
ATOM   4339  H   THR A 281     142.698 173.486 159.513  1.00 34.12           H  
ATOM   4340  HA  THR A 281     143.337 175.102 161.530  1.00 34.12           H  
ATOM   4341  HB  THR A 281     140.706 174.321 160.893  1.00 34.12           H  
ATOM   4342  HG1 THR A 281     141.561 175.070 159.031  1.00 34.12           H  
ATOM   4343 HG21 THR A 281     140.317 176.645 161.591  1.00 34.12           H  
ATOM   4344 HG22 THR A 281     140.601 175.595 162.735  1.00 34.12           H  
ATOM   4345 HG23 THR A 281     141.753 176.556 162.237  1.00 34.12           H  
ATOM   4346  N   LEU A 282     142.905 172.167 162.276  1.00 32.68           N  
ATOM   4347  CA  LEU A 282     142.623 171.190 163.322  1.00 32.68           C  
ATOM   4348  C   LEU A 282     143.241 171.548 164.667  1.00 32.68           C  
ATOM   4349  O   LEU A 282     142.553 171.385 165.690  1.00 32.68           O  
ATOM   4350  CB  LEU A 282     143.090 169.803 162.856  1.00 32.68           C  
ATOM   4351  CG  LEU A 282     142.454 168.561 163.484  1.00 32.68           C  
ATOM   4352  CD1 LEU A 282     140.945 168.686 163.622  1.00 32.68           C  
ATOM   4353  CD2 LEU A 282     142.812 167.341 162.657  1.00 32.68           C  
ATOM   4354  H   LEU A 282     143.295 171.843 161.581  1.00 32.68           H  
ATOM   4355  HA  LEU A 282     141.662 171.159 163.446  1.00 32.68           H  
ATOM   4356  HB2 LEU A 282     142.931 169.744 161.902  1.00 32.68           H  
ATOM   4357  HB3 LEU A 282     144.043 169.740 163.020  1.00 32.68           H  
ATOM   4358  HG  LEU A 282     142.824 168.435 164.372  1.00 32.68           H  
ATOM   4359 HD11 LEU A 282     140.575 167.814 163.830  1.00 32.68           H  
ATOM   4360 HD12 LEU A 282     140.742 169.309 164.337  1.00 32.68           H  
ATOM   4361 HD13 LEU A 282     140.577 169.008 162.784  1.00 32.68           H  
ATOM   4362 HD21 LEU A 282     142.564 166.543 163.148  1.00 32.68           H  
ATOM   4363 HD22 LEU A 282     142.329 167.377 161.816  1.00 32.68           H  
ATOM   4364 HD23 LEU A 282     143.768 167.344 162.491  1.00 32.68           H  
ATOM   4365  N   PRO A 283     144.495 172.002 164.758  1.00 33.10           N  
ATOM   4366  CA  PRO A 283     145.018 172.391 166.080  1.00 33.10           C  
ATOM   4367  C   PRO A 283     144.210 173.493 166.742  1.00 33.10           C  
ATOM   4368  O   PRO A 283     143.969 173.440 167.955  1.00 33.10           O  
ATOM   4369  CB  PRO A 283     146.453 172.841 165.770  1.00 33.10           C  
ATOM   4370  CG  PRO A 283     146.786 172.216 164.466  1.00 33.10           C  
ATOM   4371  CD  PRO A 283     145.510 172.144 163.702  1.00 33.10           C  
ATOM   4372  HA  PRO A 283     145.046 171.620 166.668  1.00 33.10           H  
ATOM   4373  HB2 PRO A 283     146.485 173.809 165.704  1.00 33.10           H  
ATOM   4374  HB3 PRO A 283     147.051 172.525 166.465  1.00 33.10           H  
ATOM   4375  HG2 PRO A 283     147.433 172.767 163.998  1.00 33.10           H  
ATOM   4376  HG3 PRO A 283     147.143 171.328 164.617  1.00 33.10           H  
ATOM   4377  HD2 PRO A 283     145.368 172.965 163.204  1.00 33.10           H  
ATOM   4378  HD3 PRO A 283     145.509 171.370 163.120  1.00 33.10           H  
ATOM   4379  N   VAL A 284     143.759 174.482 165.971  1.00 34.27           N  
ATOM   4380  CA  VAL A 284     142.969 175.564 166.547  1.00 34.27           C  
ATOM   4381  C   VAL A 284     141.608 175.048 166.994  1.00 34.27           C  
ATOM   4382  O   VAL A 284     141.110 175.417 168.064  1.00 34.27           O  
ATOM   4383  CB  VAL A 284     142.838 176.721 165.539  1.00 34.27           C  
ATOM   4384  CG1 VAL A 284     142.168 177.919 166.186  1.00 34.27           C  
ATOM   4385  CG2 VAL A 284     144.201 177.104 165.000  1.00 34.27           C  
ATOM   4386  H   VAL A 284     143.892 174.544 165.124  1.00 34.27           H  
ATOM   4387  HA  VAL A 284     143.430 175.905 167.330  1.00 34.27           H  
ATOM   4388  HB  VAL A 284     142.288 176.433 164.794  1.00 34.27           H  
ATOM   4389 HG11 VAL A 284     142.178 178.662 165.562  1.00 34.27           H  
ATOM   4390 HG12 VAL A 284     141.253 177.689 166.411  1.00 34.27           H  
ATOM   4391 HG13 VAL A 284     142.657 178.157 166.990  1.00 34.27           H  
ATOM   4392 HG21 VAL A 284     144.125 177.945 164.521  1.00 34.27           H  
ATOM   4393 HG22 VAL A 284     144.817 177.203 165.743  1.00 34.27           H  
ATOM   4394 HG23 VAL A 284     144.513 176.410 164.400  1.00 34.27           H  
ATOM   4395  N   THR A 285     140.986 174.188 166.187  1.00 33.14           N  
ATOM   4396  CA  THR A 285     139.701 173.611 166.567  1.00 33.14           C  
ATOM   4397  C   THR A 285     139.823 172.816 167.857  1.00 33.14           C  
ATOM   4398  O   THR A 285     138.966 172.912 168.746  1.00 33.14           O  
ATOM   4399  CB  THR A 285     139.184 172.717 165.441  1.00 33.14           C  
ATOM   4400  OG1 THR A 285     139.362 173.376 164.183  1.00 33.14           O  
ATOM   4401  CG2 THR A 285     137.713 172.393 165.637  1.00 33.14           C  
ATOM   4402  H   THR A 285     141.285 173.924 165.425  1.00 33.14           H  
ATOM   4403  HA  THR A 285     139.059 174.325 166.708  1.00 33.14           H  
ATOM   4404  HB  THR A 285     139.681 171.883 165.439  1.00 33.14           H  
ATOM   4405  HG1 THR A 285     139.075 172.891 163.560  1.00 33.14           H  
ATOM   4406 HG21 THR A 285     137.395 171.841 164.907  1.00 33.14           H  
ATOM   4407 HG22 THR A 285     137.586 171.916 166.472  1.00 33.14           H  
ATOM   4408 HG23 THR A 285     137.196 173.213 165.661  1.00 33.14           H  
ATOM   4409  N   MET A 286     140.887 172.022 167.976  1.00 33.05           N  
ATOM   4410  CA  MET A 286     141.079 171.226 169.180  1.00 33.05           C  
ATOM   4411  C   MET A 286     141.363 172.108 170.388  1.00 33.05           C  
ATOM   4412  O   MET A 286     140.900 171.810 171.492  1.00 33.05           O  
ATOM   4413  CB  MET A 286     142.202 170.214 168.964  1.00 33.05           C  
ATOM   4414  CG  MET A 286     141.779 169.020 168.126  1.00 33.05           C  
ATOM   4415  SD  MET A 286     143.166 168.082 167.474  1.00 33.05           S  
ATOM   4416  CE  MET A 286     143.216 166.734 168.649  1.00 33.05           C  
ATOM   4417  H   MET A 286     141.501 171.928 167.382  1.00 33.05           H  
ATOM   4418  HA  MET A 286     140.266 170.725 169.350  1.00 33.05           H  
ATOM   4419  HB2 MET A 286     142.937 170.653 168.509  1.00 33.05           H  
ATOM   4420  HB3 MET A 286     142.497 169.883 169.827  1.00 33.05           H  
ATOM   4421  HG2 MET A 286     141.247 168.423 168.675  1.00 33.05           H  
ATOM   4422  HG3 MET A 286     141.252 169.334 167.375  1.00 33.05           H  
ATOM   4423  HE1 MET A 286     143.965 166.156 168.439  1.00 33.05           H  
ATOM   4424  HE2 MET A 286     143.321 167.099 169.542  1.00 33.05           H  
ATOM   4425  HE3 MET A 286     142.386 166.235 168.591  1.00 33.05           H  
ATOM   4426  N   ARG A 287     142.117 173.195 170.209  1.00 35.32           N  
ATOM   4427  CA  ARG A 287     142.336 174.101 171.333  1.00 35.32           C  
ATOM   4428  C   ARG A 287     141.024 174.740 171.765  1.00 35.32           C  
ATOM   4429  O   ARG A 287     140.766 174.900 172.963  1.00 35.32           O  
ATOM   4430  CB  ARG A 287     143.365 175.175 170.968  1.00 35.32           C  
ATOM   4431  CG  ARG A 287     143.767 176.080 172.140  1.00 35.32           C  
ATOM   4432  CD  ARG A 287     142.859 177.290 172.359  1.00 35.32           C  
ATOM   4433  NE  ARG A 287     142.740 178.150 171.187  1.00 35.32           N  
ATOM   4434  CZ  ARG A 287     143.624 179.078 170.849  1.00 35.32           C  
ATOM   4435  NH1 ARG A 287     144.724 179.279 171.555  1.00 35.32           N  
ATOM   4436  NH2 ARG A 287     143.393 179.833 169.778  1.00 35.32           N  
ATOM   4437  H   ARG A 287     142.501 173.423 169.474  1.00 35.32           H  
ATOM   4438  HA  ARG A 287     142.685 173.596 172.083  1.00 35.32           H  
ATOM   4439  HB2 ARG A 287     144.168 174.739 170.642  1.00 35.32           H  
ATOM   4440  HB3 ARG A 287     142.992 175.740 170.272  1.00 35.32           H  
ATOM   4441  HG2 ARG A 287     143.756 175.554 172.955  1.00 35.32           H  
ATOM   4442  HG3 ARG A 287     144.663 176.414 171.979  1.00 35.32           H  
ATOM   4443  HD2 ARG A 287     141.971 176.990 172.598  1.00 35.32           H  
ATOM   4444  HD3 ARG A 287     143.224 177.826 173.081  1.00 35.32           H  
ATOM   4445  HE  ARG A 287     142.074 178.017 170.659  1.00 35.32           H  
ATOM   4446 HH11 ARG A 287     144.886 178.801 172.250  1.00 35.32           H  
ATOM   4447 HH12 ARG A 287     145.281 179.888 171.315  1.00 35.32           H  
ATOM   4448 HH21 ARG A 287     142.681 179.712 169.312  1.00 35.32           H  
ATOM   4449 HH22 ARG A 287     143.959 180.438 169.551  1.00 35.32           H  
ATOM   4450  N   VAL A 288     140.181 175.109 170.800  1.00 34.63           N  
ATOM   4451  CA  VAL A 288     138.868 175.662 171.120  1.00 34.63           C  
ATOM   4452  C   VAL A 288     138.058 174.664 171.934  1.00 34.63           C  
ATOM   4453  O   VAL A 288     137.457 175.010 172.957  1.00 34.63           O  
ATOM   4454  CB  VAL A 288     138.133 176.063 169.829  1.00 34.63           C  
ATOM   4455  CG1 VAL A 288     136.689 176.414 170.118  1.00 34.63           C  
ATOM   4456  CG2 VAL A 288     138.829 177.241 169.170  1.00 34.63           C  
ATOM   4457  H   VAL A 288     140.345 175.049 169.958  1.00 34.63           H  
ATOM   4458  HA  VAL A 288     138.985 176.462 171.658  1.00 34.63           H  
ATOM   4459  HB  VAL A 288     138.146 175.319 169.208  1.00 34.63           H  
ATOM   4460 HG11 VAL A 288     136.293 176.766 169.309  1.00 34.63           H  
ATOM   4461 HG12 VAL A 288     136.211 175.615 170.390  1.00 34.63           H  
ATOM   4462 HG13 VAL A 288     136.657 177.080 170.822  1.00 34.63           H  
ATOM   4463 HG21 VAL A 288     138.448 177.379 168.289  1.00 34.63           H  
ATOM   4464 HG22 VAL A 288     138.692 178.032 169.715  1.00 34.63           H  
ATOM   4465 HG23 VAL A 288     139.777 177.053 169.096  1.00 34.63           H  
ATOM   4466  N   ALA A 289     138.028 173.408 171.488  1.00 33.42           N  
ATOM   4467  CA  ALA A 289     137.291 172.385 172.224  1.00 33.42           C  
ATOM   4468  C   ALA A 289     137.858 172.207 173.626  1.00 33.42           C  
ATOM   4469  O   ALA A 289     137.106 172.046 174.594  1.00 33.42           O  
ATOM   4470  CB  ALA A 289     137.323 171.065 171.458  1.00 33.42           C  
ATOM   4471  H   ALA A 289     138.419 173.127 170.775  1.00 33.42           H  
ATOM   4472  HA  ALA A 289     136.365 172.662 172.308  1.00 33.42           H  
ATOM   4473  HB1 ALA A 289     136.864 170.387 171.979  1.00 33.42           H  
ATOM   4474  HB2 ALA A 289     136.876 171.186 170.607  1.00 33.42           H  
ATOM   4475  HB3 ALA A 289     138.247 170.803 171.316  1.00 33.42           H  
ATOM   4476  N   LYS A 290     139.185 172.231 173.752  1.00 34.07           N  
ATOM   4477  CA  LYS A 290     139.819 172.091 175.057  1.00 34.07           C  
ATOM   4478  C   LYS A 290     139.412 173.226 175.988  1.00 34.07           C  
ATOM   4479  O   LYS A 290     139.148 173.000 177.175  1.00 34.07           O  
ATOM   4480  CB  LYS A 290     141.336 172.051 174.881  1.00 34.07           C  
ATOM   4481  CG  LYS A 290     142.118 171.761 176.143  1.00 34.07           C  
ATOM   4482  CD  LYS A 290     143.584 171.528 175.822  1.00 34.07           C  
ATOM   4483  CE  LYS A 290     144.416 171.391 177.078  1.00 34.07           C  
ATOM   4484  NZ  LYS A 290     144.068 170.167 177.845  1.00 34.07           N  
ATOM   4485  H   LYS A 290     139.736 172.326 173.098  1.00 34.07           H  
ATOM   4486  HA  LYS A 290     139.538 171.254 175.458  1.00 34.07           H  
ATOM   4487  HB2 LYS A 290     141.553 171.359 174.236  1.00 34.07           H  
ATOM   4488  HB3 LYS A 290     141.631 172.911 174.545  1.00 34.07           H  
ATOM   4489  HG2 LYS A 290     142.053 172.518 176.745  1.00 34.07           H  
ATOM   4490  HG3 LYS A 290     141.766 170.962 176.564  1.00 34.07           H  
ATOM   4491  HD2 LYS A 290     143.672 170.708 175.309  1.00 34.07           H  
ATOM   4492  HD3 LYS A 290     143.924 172.279 175.312  1.00 34.07           H  
ATOM   4493  HE2 LYS A 290     145.354 171.340 176.836  1.00 34.07           H  
ATOM   4494  HE3 LYS A 290     144.260 172.160 177.648  1.00 34.07           H  
ATOM   4495  HZ1 LYS A 290     143.211 170.192 178.086  1.00 34.07           H  
ATOM   4496  HZ2 LYS A 290     144.572 170.114 178.577  1.00 34.07           H  
ATOM   4497  HZ3 LYS A 290     144.206 169.445 177.345  1.00 34.07           H  
ATOM   4498  N   GLU A 291     139.351 174.450 175.469  1.00 36.75           N  
ATOM   4499  CA  GLU A 291     138.941 175.592 176.271  1.00 36.75           C  
ATOM   4500  C   GLU A 291     137.437 175.640 176.506  1.00 36.75           C  
ATOM   4501  O   GLU A 291     136.989 176.391 177.378  1.00 36.75           O  
ATOM   4502  CB  GLU A 291     139.398 176.890 175.599  1.00 36.75           C  
ATOM   4503  CG  GLU A 291     140.914 177.108 175.563  1.00 36.75           C  
ATOM   4504  CD  GLU A 291     141.655 176.445 176.712  1.00 36.75           C  
ATOM   4505  OE1 GLU A 291     142.581 175.653 176.444  1.00 36.75           O  
ATOM   4506  OE2 GLU A 291     141.315 176.715 177.883  1.00 36.75           O  
ATOM   4507  H   GLU A 291     139.542 174.642 174.653  1.00 36.75           H  
ATOM   4508  HA  GLU A 291     139.353 175.528 177.145  1.00 36.75           H  
ATOM   4509  HB2 GLU A 291     139.008 177.639 176.078  1.00 36.75           H  
ATOM   4510  HB3 GLU A 291     139.080 176.890 174.683  1.00 36.75           H  
ATOM   4511  HG2 GLU A 291     141.095 178.061 175.603  1.00 36.75           H  
ATOM   4512  HG3 GLU A 291     141.261 176.742 174.735  1.00 36.75           H  
ATOM   4513  N   MET A 292     136.652 174.866 175.759  1.00 36.75           N  
ATOM   4514  CA  MET A 292     135.222 174.759 176.011  1.00 36.75           C  
ATOM   4515  C   MET A 292     134.899 173.837 177.179  1.00 36.75           C  
ATOM   4516  O   MET A 292     133.731 173.746 177.569  1.00 36.75           O  
ATOM   4517  CB  MET A 292     134.501 174.249 174.761  1.00 36.75           C  
ATOM   4518  CG  MET A 292     134.157 175.317 173.738  1.00 36.75           C  
ATOM   4519  SD  MET A 292     133.333 174.607 172.301  1.00 36.75           S  
ATOM   4520  CE  MET A 292     133.318 175.994 171.175  1.00 36.75           C  
ATOM   4521  H   MET A 292     136.926 174.391 175.097  1.00 36.75           H  
ATOM   4522  HA  MET A 292     134.876 175.643 176.210  1.00 36.75           H  
ATOM   4523  HB2 MET A 292     135.069 173.596 174.322  1.00 36.75           H  
ATOM   4524  HB3 MET A 292     133.671 173.827 175.033  1.00 36.75           H  
ATOM   4525  HG2 MET A 292     133.559 175.966 174.141  1.00 36.75           H  
ATOM   4526  HG3 MET A 292     134.972 175.750 173.440  1.00 36.75           H  
ATOM   4527  HE1 MET A 292     133.036 175.687 170.299  1.00 36.75           H  
ATOM   4528  HE2 MET A 292     132.699 176.662 171.507  1.00 36.75           H  
ATOM   4529  HE3 MET A 292     134.211 176.366 171.121  1.00 36.75           H  
ATOM   4530  N   GLY A 293     135.893 173.150 177.737  1.00 35.84           N  
ATOM   4531  CA  GLY A 293     135.658 172.239 178.835  1.00 35.84           C  
ATOM   4532  C   GLY A 293     135.231 170.847 178.433  1.00 35.84           C  
ATOM   4533  O   GLY A 293     134.830 170.065 179.302  1.00 35.84           O  
ATOM   4534  H   GLY A 293     136.715 173.197 177.491  1.00 35.84           H  
ATOM   4535  HA2 GLY A 293     136.473 172.159 179.356  1.00 35.84           H  
ATOM   4536  HA3 GLY A 293     134.970 172.609 179.410  1.00 35.84           H  
ATOM   4537  N   ILE A 294     135.294 170.514 177.151  1.00 34.12           N  
ATOM   4538  CA  ILE A 294     134.938 169.180 176.687  1.00 34.12           C  
ATOM   4539  C   ILE A 294     136.051 168.211 177.058  1.00 34.12           C  
ATOM   4540  O   ILE A 294     137.236 168.564 177.039  1.00 34.12           O  
ATOM   4541  CB  ILE A 294     134.682 169.190 175.170  1.00 34.12           C  
ATOM   4542  CG1 ILE A 294     133.434 170.013 174.849  1.00 34.12           C  
ATOM   4543  CG2 ILE A 294     134.527 167.768 174.643  1.00 34.12           C  
ATOM   4544  CD1 ILE A 294     133.431 170.594 173.460  1.00 34.12           C  
ATOM   4545  H   ILE A 294     135.542 171.046 176.523  1.00 34.12           H  
ATOM   4546  HA  ILE A 294     134.125 168.892 177.130  1.00 34.12           H  
ATOM   4547  HB  ILE A 294     135.444 169.600 174.731  1.00 34.12           H  
ATOM   4548 HG12 ILE A 294     132.654 169.444 174.933  1.00 34.12           H  
ATOM   4549 HG13 ILE A 294     133.372 170.749 175.477  1.00 34.12           H  
ATOM   4550 HG21 ILE A 294     134.112 167.802 173.767  1.00 34.12           H  
ATOM   4551 HG22 ILE A 294     135.402 167.356 174.577  1.00 34.12           H  
ATOM   4552 HG23 ILE A 294     133.966 167.266 175.254  1.00 34.12           H  
ATOM   4553 HD11 ILE A 294     132.613 171.099 173.331  1.00 34.12           H  
ATOM   4554 HD12 ILE A 294     134.200 171.176 173.360  1.00 34.12           H  
ATOM   4555 HD13 ILE A 294     133.478 169.871 172.816  1.00 34.12           H  
ATOM   4556  N   SER A 295     135.672 166.984 177.400  1.00 34.74           N  
ATOM   4557  CA  SER A 295     136.650 165.983 177.795  1.00 34.74           C  
ATOM   4558  C   SER A 295     137.538 165.602 176.616  1.00 34.74           C  
ATOM   4559  O   SER A 295     137.118 165.626 175.457  1.00 34.74           O  
ATOM   4560  CB  SER A 295     135.951 164.740 178.341  1.00 34.74           C  
ATOM   4561  OG  SER A 295     135.301 164.028 177.306  1.00 34.74           O  
ATOM   4562  H   SER A 295     134.858 166.709 177.411  1.00 34.74           H  
ATOM   4563  HA  SER A 295     137.214 166.346 178.495  1.00 34.74           H  
ATOM   4564  HB2 SER A 295     136.612 164.163 178.754  1.00 34.74           H  
ATOM   4565  HB3 SER A 295     135.292 165.013 178.998  1.00 34.74           H  
ATOM   4566  HG  SER A 295     134.938 163.338 177.618  1.00 34.74           H  
ATOM   4567  N   GLU A 296     138.782 165.239 176.930  1.00 35.09           N  
ATOM   4568  CA  GLU A 296     139.740 164.900 175.884  1.00 35.09           C  
ATOM   4569  C   GLU A 296     139.263 163.709 175.064  1.00 35.09           C  
ATOM   4570  O   GLU A 296     139.366 163.713 173.832  1.00 35.09           O  
ATOM   4571  CB  GLU A 296     141.106 164.612 176.504  1.00 35.09           C  
ATOM   4572  CG  GLU A 296     141.769 165.828 177.137  1.00 35.09           C  
ATOM   4573  CD  GLU A 296     141.272 166.112 178.543  1.00 35.09           C  
ATOM   4574  OE1 GLU A 296     140.449 165.325 179.059  1.00 35.09           O  
ATOM   4575  OE2 GLU A 296     141.706 167.123 179.134  1.00 35.09           O  
ATOM   4576  H   GLU A 296     139.088 165.179 177.731  1.00 35.09           H  
ATOM   4577  HA  GLU A 296     139.838 165.653 175.283  1.00 35.09           H  
ATOM   4578  HB2 GLU A 296     141.001 163.936 177.191  1.00 35.09           H  
ATOM   4579  HB3 GLU A 296     141.698 164.283 175.810  1.00 35.09           H  
ATOM   4580  HG2 GLU A 296     142.726 165.676 177.183  1.00 35.09           H  
ATOM   4581  HG3 GLU A 296     141.584 166.608 176.591  1.00 35.09           H  
ATOM   4582  N   GLY A 297     138.720 162.689 175.729  1.00 34.67           N  
ATOM   4583  CA  GLY A 297     138.309 161.482 175.037  1.00 34.67           C  
ATOM   4584  C   GLY A 297     137.208 161.695 174.022  1.00 34.67           C  
ATOM   4585  O   GLY A 297     136.990 160.827 173.170  1.00 34.67           O  
ATOM   4586  H   GLY A 297     138.582 162.676 176.578  1.00 34.67           H  
ATOM   4587  HA2 GLY A 297     139.075 161.106 174.576  1.00 34.67           H  
ATOM   4588  HA3 GLY A 297     137.998 160.834 175.688  1.00 34.67           H  
ATOM   4589  N   ILE A 298     136.505 162.824 174.088  1.00 33.79           N  
ATOM   4590  CA  ILE A 298     135.427 163.106 173.147  1.00 33.79           C  
ATOM   4591  C   ILE A 298     135.964 163.911 171.973  1.00 33.79           C  
ATOM   4592  O   ILE A 298     135.868 163.477 170.820  1.00 33.79           O  
ATOM   4593  CB  ILE A 298     134.263 163.847 173.827  1.00 33.79           C  
ATOM   4594  CG1 ILE A 298     133.485 162.901 174.737  1.00 33.79           C  
ATOM   4595  CG2 ILE A 298     133.328 164.434 172.782  1.00 33.79           C  
ATOM   4596  CD1 ILE A 298     132.627 163.613 175.751  1.00 33.79           C  
ATOM   4597  H   ILE A 298     136.633 163.444 174.670  1.00 33.79           H  
ATOM   4598  HA  ILE A 298     135.081 162.267 172.801  1.00 33.79           H  
ATOM   4599  HB  ILE A 298     134.625 164.571 174.364  1.00 33.79           H  
ATOM   4600 HG12 ILE A 298     132.904 162.349 174.191  1.00 33.79           H  
ATOM   4601 HG13 ILE A 298     134.114 162.342 175.219  1.00 33.79           H  
ATOM   4602 HG21 ILE A 298     132.469 164.615 173.194  1.00 33.79           H  
ATOM   4603 HG22 ILE A 298     133.708 165.260 172.440  1.00 33.79           H  
ATOM   4604 HG23 ILE A 298     133.218 163.794 172.061  1.00 33.79           H  
ATOM   4605 HD11 ILE A 298     133.021 163.501 176.630  1.00 33.79           H  
ATOM   4606 HD12 ILE A 298     132.583 164.554 175.523  1.00 33.79           H  
ATOM   4607 HD13 ILE A 298     131.738 163.226 175.737  1.00 33.79           H  
ATOM   4608  N   TYR A 299     136.522 165.093 172.250  1.00 32.60           N  
ATOM   4609  CA  TYR A 299     136.917 165.974 171.157  1.00 32.60           C  
ATOM   4610  C   TYR A 299     138.154 165.450 170.442  1.00 32.60           C  
ATOM   4611  O   TYR A 299     138.223 165.496 169.209  1.00 32.60           O  
ATOM   4612  CB  TYR A 299     137.125 167.406 171.667  1.00 32.60           C  
ATOM   4613  CG  TYR A 299     138.398 167.681 172.441  1.00 32.60           C  
ATOM   4614  CD1 TYR A 299     139.627 167.778 171.798  1.00 32.60           C  
ATOM   4615  CD2 TYR A 299     138.363 167.888 173.810  1.00 32.60           C  
ATOM   4616  CE1 TYR A 299     140.781 168.037 172.502  1.00 32.60           C  
ATOM   4617  CE2 TYR A 299     139.512 168.154 174.520  1.00 32.60           C  
ATOM   4618  CZ  TYR A 299     140.718 168.226 173.863  1.00 32.60           C  
ATOM   4619  OH  TYR A 299     141.865 168.493 174.571  1.00 32.60           O  
ATOM   4620  H   TYR A 299     136.677 165.397 173.039  1.00 32.60           H  
ATOM   4621  HA  TYR A 299     136.196 166.000 170.509  1.00 32.60           H  
ATOM   4622  HB2 TYR A 299     137.121 168.002 170.901  1.00 32.60           H  
ATOM   4623  HB3 TYR A 299     136.382 167.630 172.249  1.00 32.60           H  
ATOM   4624  HD1 TYR A 299     139.674 167.645 170.879  1.00 32.60           H  
ATOM   4625  HD2 TYR A 299     137.550 167.837 174.259  1.00 32.60           H  
ATOM   4626  HE1 TYR A 299     141.598 168.091 172.060  1.00 32.60           H  
ATOM   4627  HE2 TYR A 299     139.474 168.281 175.441  1.00 32.60           H  
ATOM   4628  HH  TYR A 299     141.684 168.584 175.386  1.00 32.60           H  
ATOM   4629  N   SER A 300     139.121 164.909 171.187  1.00 32.65           N  
ATOM   4630  CA  SER A 300     140.330 164.394 170.558  1.00 32.65           C  
ATOM   4631  C   SER A 300     140.023 163.266 169.590  1.00 32.65           C  
ATOM   4632  O   SER A 300     140.856 162.951 168.734  1.00 32.65           O  
ATOM   4633  CB  SER A 300     141.314 163.913 171.624  1.00 32.65           C  
ATOM   4634  OG  SER A 300     140.957 162.630 172.103  1.00 32.65           O  
ATOM   4635  H   SER A 300     139.100 164.829 172.043  1.00 32.65           H  
ATOM   4636  HA  SER A 300     140.755 165.109 170.059  1.00 32.65           H  
ATOM   4637  HB2 SER A 300     142.202 163.871 171.236  1.00 32.65           H  
ATOM   4638  HB3 SER A 300     141.307 164.539 172.365  1.00 32.65           H  
ATOM   4639  HG  SER A 300     141.508 162.377 172.684  1.00 32.65           H  
ATOM   4640  N   PHE A 301     138.852 162.647 169.710  1.00 33.15           N  
ATOM   4641  CA  PHE A 301     138.410 161.639 168.761  1.00 33.15           C  
ATOM   4642  C   PHE A 301     137.553 162.248 167.655  1.00 33.15           C  
ATOM   4643  O   PHE A 301     137.795 161.998 166.471  1.00 33.15           O  
ATOM   4644  CB  PHE A 301     137.634 160.541 169.496  1.00 33.15           C  
ATOM   4645  CG  PHE A 301     136.870 159.627 168.587  1.00 33.15           C  
ATOM   4646  CD1 PHE A 301     137.495 159.004 167.524  1.00 33.15           C  
ATOM   4647  CD2 PHE A 301     135.524 159.391 168.797  1.00 33.15           C  
ATOM   4648  CE1 PHE A 301     136.792 158.167 166.687  1.00 33.15           C  
ATOM   4649  CE2 PHE A 301     134.819 158.553 167.963  1.00 33.15           C  
ATOM   4650  CZ  PHE A 301     135.453 157.940 166.907  1.00 33.15           C  
ATOM   4651  H   PHE A 301     138.290 162.797 170.343  1.00 33.15           H  
ATOM   4652  HA  PHE A 301     139.185 161.229 168.347  1.00 33.15           H  
ATOM   4653  HB2 PHE A 301     138.261 160.000 170.001  1.00 33.15           H  
ATOM   4654  HB3 PHE A 301     136.999 160.958 170.099  1.00 33.15           H  
ATOM   4655  HD1 PHE A 301     138.399 159.155 167.370  1.00 33.15           H  
ATOM   4656  HD2 PHE A 301     135.090 159.802 169.508  1.00 33.15           H  
ATOM   4657  HE1 PHE A 301     137.223 157.753 165.974  1.00 33.15           H  
ATOM   4658  HE2 PHE A 301     133.914 158.400 168.114  1.00 33.15           H  
ATOM   4659  HZ  PHE A 301     134.978 157.373 166.344  1.00 33.15           H  
ATOM   4660  N   THR A 302     136.559 163.059 168.022  1.00 32.58           N  
ATOM   4661  CA  THR A 302     135.587 163.522 167.036  1.00 32.58           C  
ATOM   4662  C   THR A 302     136.198 164.535 166.073  1.00 32.58           C  
ATOM   4663  O   THR A 302     136.008 164.433 164.856  1.00 32.58           O  
ATOM   4664  CB  THR A 302     134.367 164.119 167.737  1.00 32.58           C  
ATOM   4665  OG1 THR A 302     134.780 165.171 168.618  1.00 32.58           O  
ATOM   4666  CG2 THR A 302     133.636 163.053 168.528  1.00 32.58           C  
ATOM   4667  H   THR A 302     136.428 163.349 168.820  1.00 32.58           H  
ATOM   4668  HA  THR A 302     135.286 162.761 166.514  1.00 32.58           H  
ATOM   4669  HB  THR A 302     133.759 164.478 167.073  1.00 32.58           H  
ATOM   4670  HG1 THR A 302     134.110 165.501 169.003  1.00 32.58           H  
ATOM   4671 HG21 THR A 302     132.878 163.446 168.990  1.00 32.58           H  
ATOM   4672 HG22 THR A 302     133.315 162.359 167.930  1.00 32.58           H  
ATOM   4673 HG23 THR A 302     134.232 162.655 169.181  1.00 32.58           H  
ATOM   4674  N   LEU A 303     136.928 165.524 166.590  1.00 32.12           N  
ATOM   4675  CA  LEU A 303     137.388 166.609 165.726  1.00 32.12           C  
ATOM   4676  C   LEU A 303     138.291 166.116 164.604  1.00 32.12           C  
ATOM   4677  O   LEU A 303     138.057 166.495 163.444  1.00 32.12           O  
ATOM   4678  CB  LEU A 303     138.078 167.685 166.569  1.00 32.12           C  
ATOM   4679  CG  LEU A 303     137.169 168.496 167.495  1.00 32.12           C  
ATOM   4680  CD1 LEU A 303     137.995 169.470 168.307  1.00 32.12           C  
ATOM   4681  CD2 LEU A 303     136.081 169.231 166.724  1.00 32.12           C  
ATOM   4682  H   LEU A 303     137.164 165.590 167.415  1.00 32.12           H  
ATOM   4683  HA  LEU A 303     136.613 167.013 165.307  1.00 32.12           H  
ATOM   4684  HB2 LEU A 303     138.744 167.266 167.132  1.00 32.12           H  
ATOM   4685  HB3 LEU A 303     138.512 168.311 165.969  1.00 32.12           H  
ATOM   4686  HG  LEU A 303     136.734 167.890 168.115  1.00 32.12           H  
ATOM   4687 HD11 LEU A 303     137.399 170.082 168.766  1.00 32.12           H  
ATOM   4688 HD12 LEU A 303     138.524 168.974 168.953  1.00 32.12           H  
ATOM   4689 HD13 LEU A 303     138.578 169.964 167.709  1.00 32.12           H  
ATOM   4690 HD21 LEU A 303     135.635 169.852 167.321  1.00 32.12           H  
ATOM   4691 HD22 LEU A 303     136.488 169.713 165.988  1.00 32.12           H  
ATOM   4692 HD23 LEU A 303     135.443 168.584 166.383  1.00 32.12           H  
ATOM   4693  N   PRO A 304     139.321 165.302 164.854  1.00 31.58           N  
ATOM   4694  CA  PRO A 304     140.120 164.797 163.725  1.00 31.58           C  
ATOM   4695  C   PRO A 304     139.309 163.991 162.727  1.00 31.58           C  
ATOM   4696  O   PRO A 304     139.571 164.061 161.521  1.00 31.58           O  
ATOM   4697  CB  PRO A 304     141.194 163.943 164.415  1.00 31.58           C  
ATOM   4698  CG  PRO A 304     141.233 164.425 165.815  1.00 31.58           C  
ATOM   4699  CD  PRO A 304     139.843 164.829 166.146  1.00 31.58           C  
ATOM   4700  HA  PRO A 304     140.548 165.535 163.264  1.00 31.58           H  
ATOM   4701  HB2 PRO A 304     140.936 163.008 164.383  1.00 31.58           H  
ATOM   4702  HB3 PRO A 304     142.050 164.079 163.980  1.00 31.58           H  
ATOM   4703  HG2 PRO A 304     141.526 163.706 166.397  1.00 31.58           H  
ATOM   4704  HG3 PRO A 304     141.833 165.184 165.880  1.00 31.58           H  
ATOM   4705  HD2 PRO A 304     139.333 164.066 166.459  1.00 31.58           H  
ATOM   4706  HD3 PRO A 304     139.855 165.542 166.799  1.00 31.58           H  
ATOM   4707  N   LEU A 305     138.330 163.218 163.198  1.00 32.77           N  
ATOM   4708  CA  LEU A 305     137.508 162.430 162.287  1.00 32.77           C  
ATOM   4709  C   LEU A 305     136.552 163.319 161.500  1.00 32.77           C  
ATOM   4710  O   LEU A 305     136.400 163.154 160.283  1.00 32.77           O  
ATOM   4711  CB  LEU A 305     136.734 161.373 163.072  1.00 32.77           C  
ATOM   4712  CG  LEU A 305     135.986 160.330 162.241  1.00 32.77           C  
ATOM   4713  CD1 LEU A 305     136.961 159.364 161.587  1.00 32.77           C  
ATOM   4714  CD2 LEU A 305     134.984 159.588 163.105  1.00 32.77           C  
ATOM   4715  H   LEU A 305     138.125 163.133 164.029  1.00 32.77           H  
ATOM   4716  HA  LEU A 305     138.084 161.974 161.654  1.00 32.77           H  
ATOM   4717  HB2 LEU A 305     137.360 160.895 163.638  1.00 32.77           H  
ATOM   4718  HB3 LEU A 305     136.078 161.824 163.627  1.00 32.77           H  
ATOM   4719  HG  LEU A 305     135.495 160.781 161.537  1.00 32.77           H  
ATOM   4720 HD11 LEU A 305     136.459 158.686 161.107  1.00 32.77           H  
ATOM   4721 HD12 LEU A 305     137.528 159.853 160.971  1.00 32.77           H  
ATOM   4722 HD13 LEU A 305     137.502 158.948 162.276  1.00 32.77           H  
ATOM   4723 HD21 LEU A 305     134.527 158.929 162.561  1.00 32.77           H  
ATOM   4724 HD22 LEU A 305     135.457 159.150 163.830  1.00 32.77           H  
ATOM   4725 HD23 LEU A 305     134.345 160.224 163.463  1.00 32.77           H  
ATOM   4726  N   GLY A 306     135.899 164.262 162.180  1.00 32.78           N  
ATOM   4727  CA  GLY A 306     134.990 165.163 161.498  1.00 32.78           C  
ATOM   4728  C   GLY A 306     135.687 166.049 160.488  1.00 32.78           C  
ATOM   4729  O   GLY A 306     135.108 166.397 159.458  1.00 32.78           O  
ATOM   4730  H   GLY A 306     135.967 164.394 163.027  1.00 32.78           H  
ATOM   4731  HA2 GLY A 306     134.312 164.647 161.035  1.00 32.78           H  
ATOM   4732  HA3 GLY A 306     134.550 165.731 162.150  1.00 32.78           H  
ATOM   4733  N   ALA A 307     136.937 166.420 160.762  1.00 33.28           N  
ATOM   4734  CA  ALA A 307     137.681 167.243 159.821  1.00 33.28           C  
ATOM   4735  C   ALA A 307     137.870 166.542 158.486  1.00 33.28           C  
ATOM   4736  O   ALA A 307     138.189 167.203 157.492  1.00 33.28           O  
ATOM   4737  CB  ALA A 307     139.041 167.617 160.411  1.00 33.28           C  
ATOM   4738  H   ALA A 307     137.368 166.212 161.477  1.00 33.28           H  
ATOM   4739  HA  ALA A 307     137.189 168.063 159.661  1.00 33.28           H  
ATOM   4740  HB1 ALA A 307     139.522 168.165 159.771  1.00 33.28           H  
ATOM   4741  HB2 ALA A 307     138.903 168.112 161.233  1.00 33.28           H  
ATOM   4742  HB3 ALA A 307     139.540 166.806 160.593  1.00 33.28           H  
ATOM   4743  N   THR A 308     137.684 165.227 158.439  1.00 34.79           N  
ATOM   4744  CA  THR A 308     137.863 164.448 157.222  1.00 34.79           C  
ATOM   4745  C   THR A 308     136.565 163.903 156.649  1.00 34.79           C  
ATOM   4746  O   THR A 308     136.431 163.831 155.427  1.00 34.79           O  
ATOM   4747  CB  THR A 308     138.818 163.279 157.485  1.00 34.79           C  
ATOM   4748  OG1 THR A 308     138.309 162.472 158.555  1.00 34.79           O  
ATOM   4749  CG2 THR A 308     140.203 163.793 157.854  1.00 34.79           C  
ATOM   4750  H   THR A 308     137.449 164.753 159.116  1.00 34.79           H  
ATOM   4751  HA  THR A 308     138.268 165.013 156.546  1.00 34.79           H  
ATOM   4752  HB  THR A 308     138.895 162.739 156.682  1.00 34.79           H  
ATOM   4753  HG1 THR A 308     138.257 162.928 159.259  1.00 34.79           H  
ATOM   4754 HG21 THR A 308     140.807 163.046 157.991  1.00 34.79           H  
ATOM   4755 HG22 THR A 308     140.550 164.352 157.141  1.00 34.79           H  
ATOM   4756 HG23 THR A 308     140.157 164.315 158.670  1.00 34.79           H  
ATOM   4757  N   ILE A 309     135.601 163.518 157.484  1.00 33.15           N  
ATOM   4758  CA  ILE A 309     134.394 162.862 156.993  1.00 33.15           C  
ATOM   4759  C   ILE A 309     133.132 163.658 157.325  1.00 33.15           C  
ATOM   4760  O   ILE A 309     132.035 163.119 157.261  1.00 33.15           O  
ATOM   4761  CB  ILE A 309     134.290 161.417 157.521  1.00 33.15           C  
ATOM   4762  CG1 ILE A 309     133.844 161.389 158.988  1.00 33.15           C  
ATOM   4763  CG2 ILE A 309     135.620 160.698 157.357  1.00 33.15           C  
ATOM   4764  CD1 ILE A 309     133.627 160.000 159.526  1.00 33.15           C  
ATOM   4765  H   ILE A 309     135.623 163.624 158.337  1.00 33.15           H  
ATOM   4766  HA  ILE A 309     134.444 162.806 156.026  1.00 33.15           H  
ATOM   4767  HB  ILE A 309     133.625 160.950 156.993  1.00 33.15           H  
ATOM   4768 HG12 ILE A 309     134.525 161.816 159.531  1.00 33.15           H  
ATOM   4769 HG13 ILE A 309     133.003 161.859 159.086  1.00 33.15           H  
ATOM   4770 HG21 ILE A 309     135.484 159.748 157.492  1.00 33.15           H  
ATOM   4771 HG22 ILE A 309     135.957 160.860 156.462  1.00 33.15           H  
ATOM   4772 HG23 ILE A 309     136.247 161.040 158.013  1.00 33.15           H  
ATOM   4773 HD11 ILE A 309     133.231 160.061 160.409  1.00 33.15           H  
ATOM   4774 HD12 ILE A 309     133.032 159.520 158.929  1.00 33.15           H  
ATOM   4775 HD13 ILE A 309     134.481 159.542 159.579  1.00 33.15           H  
ATOM   4776  N   ASN A 310     133.265 164.936 157.676  1.00 32.71           N  
ATOM   4777  CA  ASN A 310     132.108 165.765 158.010  1.00 32.71           C  
ATOM   4778  C   ASN A 310     132.305 167.151 157.410  1.00 32.71           C  
ATOM   4779  O   ASN A 310     133.112 167.938 157.912  1.00 32.71           O  
ATOM   4780  CB  ASN A 310     131.905 165.852 159.520  1.00 32.71           C  
ATOM   4781  CG  ASN A 310     130.673 166.647 159.893  1.00 32.71           C  
ATOM   4782  OD1 ASN A 310     129.603 166.453 159.323  1.00 32.71           O  
ATOM   4783  ND2 ASN A 310     130.820 167.550 160.852  1.00 32.71           N  
ATOM   4784  H   ASN A 310     134.017 165.349 157.728  1.00 32.71           H  
ATOM   4785  HA  ASN A 310     131.309 165.378 157.618  1.00 32.71           H  
ATOM   4786  HB2 ASN A 310     131.804 164.956 159.877  1.00 32.71           H  
ATOM   4787  HB3 ASN A 310     132.676 166.283 159.918  1.00 32.71           H  
ATOM   4788 HD21 ASN A 310     131.585 167.659 161.228  1.00 32.71           H  
ATOM   4789 HD22 ASN A 310     130.148 168.027 161.100  1.00 32.71           H  
ATOM   4790  N   MET A 311     131.557 167.451 156.348  1.00 33.54           N  
ATOM   4791  CA  MET A 311     131.665 168.729 155.640  1.00 33.54           C  
ATOM   4792  C   MET A 311     130.267 169.144 155.187  1.00 33.54           C  
ATOM   4793  O   MET A 311     129.822 168.767 154.101  1.00 33.54           O  
ATOM   4794  CB  MET A 311     132.623 168.611 154.465  1.00 33.54           C  
ATOM   4795  CG  MET A 311     133.996 168.091 154.840  1.00 33.54           C  
ATOM   4796  SD  MET A 311     135.141 168.108 153.456  1.00 33.54           S  
ATOM   4797  CE  MET A 311     136.703 168.087 154.321  1.00 33.54           C  
ATOM   4798  H   MET A 311     130.969 166.922 156.011  1.00 33.54           H  
ATOM   4799  HA  MET A 311     132.015 169.402 156.247  1.00 33.54           H  
ATOM   4800  HB2 MET A 311     132.243 168.000 153.814  1.00 33.54           H  
ATOM   4801  HB3 MET A 311     132.736 169.488 154.066  1.00 33.54           H  
ATOM   4802  HG2 MET A 311     134.365 168.648 155.543  1.00 33.54           H  
ATOM   4803  HG3 MET A 311     133.914 167.176 155.150  1.00 33.54           H  
ATOM   4804  HE1 MET A 311     137.419 168.042 153.669  1.00 33.54           H  
ATOM   4805  HE2 MET A 311     136.783 168.897 154.847  1.00 33.54           H  
ATOM   4806  HE3 MET A 311     136.733 167.311 154.900  1.00 33.54           H  
ATOM   4807  N   ASP A 312     129.583 169.934 156.019  1.00 35.34           N  
ATOM   4808  CA  ASP A 312     128.267 170.436 155.636  1.00 35.34           C  
ATOM   4809  C   ASP A 312     128.379 171.511 154.565  1.00 35.34           C  
ATOM   4810  O   ASP A 312     127.615 171.511 153.590  1.00 35.34           O  
ATOM   4811  CB  ASP A 312     127.536 170.988 156.858  1.00 35.34           C  
ATOM   4812  CG  ASP A 312     127.269 169.932 157.905  1.00 35.34           C  
ATOM   4813  OD1 ASP A 312     127.444 168.734 157.603  1.00 35.34           O  
ATOM   4814  OD2 ASP A 312     126.879 170.302 159.032  1.00 35.34           O  
ATOM   4815  H   ASP A 312     129.854 170.186 156.795  1.00 35.34           H  
ATOM   4816  HA  ASP A 312     127.741 169.706 155.275  1.00 35.34           H  
ATOM   4817  HB2 ASP A 312     128.079 171.683 157.264  1.00 35.34           H  
ATOM   4818  HB3 ASP A 312     126.683 171.356 156.578  1.00 35.34           H  
ATOM   4819  N   GLY A 313     129.319 172.442 154.734  1.00 34.87           N  
ATOM   4820  CA  GLY A 313     129.497 173.486 153.742  1.00 34.87           C  
ATOM   4821  C   GLY A 313     129.874 172.930 152.384  1.00 34.87           C  
ATOM   4822  O   GLY A 313     129.383 173.395 151.355  1.00 34.87           O  
ATOM   4823  H   GLY A 313     129.856 172.486 155.405  1.00 34.87           H  
ATOM   4824  HA2 GLY A 313     128.672 173.987 153.650  1.00 34.87           H  
ATOM   4825  HA3 GLY A 313     130.196 174.091 154.031  1.00 34.87           H  
ATOM   4826  N   THR A 314     130.751 171.926 152.364  1.00 34.73           N  
ATOM   4827  CA  THR A 314     131.128 171.303 151.101  1.00 34.73           C  
ATOM   4828  C   THR A 314     129.922 170.673 150.418  1.00 34.73           C
[truncated: 1,152,554 more chars]
